# Supplementary material for: The phylogenomic analysis of the anaphase promoting complex and its targets points to complex and modern-like control of the cell cycle in the last common ancestor of eukaryotes
Source: BMC Evol Biol. 2011 Sep 23;11:265. doi: 10.1186/1471-2148-11-265 (PMC3195147; doi:10.1186/1471-2148-11-265)
Supplement: Additional file 3 — Data S1. Bayesian phylogenetic trees inferred MrBayes (*.con files) and ML phylogenetic trees inferred with TreeFinder (*.tre files = ML topologies; *.boot.trees = topologies generated by the bootstrap analysis) for each APC/C subunit, activator and main target (except Apc9, Apc14, Apc15 and Apc16 due to a too restricted number of homologues). [file 1471-2148-11-265-S3.ZIP]

Archive with 71 entries (71 files):
- APC10s_1.con
- APC11fs_1.con
- APC12s_1.con
- APC13s_1.con
- APC1s_1.con
- APC2s_1.con
- APC3s_1.con
- APC4s_1.con
- APC5s_1.con
- APC6s_1.con
- APC7s_1.con
- APC8s_1.con
- cdc20s7_1.con
- cdh1s6_1.con
- eco1s_1.con
- pds5s_1.con
- scc1s_1.con
- scc2s_1.con
- scc3s_1.con
- scc4s_1.con
- smc1s_1.con
- smc3s_1.con
- wpl1s_1.con
- APC5s_10.tre
- APC6s_10.boot.trees
- APC6s_10.tre
- APC7s_10.boot.trees
- APC7s_10.tre
- APC8s_10.boot.trees
- APC8s_10.tre
- APC10s_10.boot.trees
- APC10s_10.tre
- APC11fs_10.boot.trees
- APC11fs_10.tre
- APC12s_10.boot.trees
- APC12s_10.tre
- APC13s_10.boot.trees
- APC13s_10.tre
- cdc20s7_10.boot.trees
- cdc20s7_10.tre
- cdh1s6_10.boot.trees
- cdh1s6_10.tre
- eco1s_10.boot.trees
- eco1s_10.tre
- esp1s_10.boot.trees
- esp1s_10.tre
- pds5s_10.boot.trees
- pds5s_10.tre
- scc1s_10.boot.trees
- scc1s_10.tre
- scc2s_10.boot.trees
- scc2s_10.tre
- scc3s_10.boot.trees
- scc3s_10.tre
- scc4s_10.boot.trees
- scc4s_10.tre
- smc1s_10.boot.trees
- smc1s_10.tre
- smc3s_10.boot.trees
- smc3s_10.tre
- wpl1s_10.boot.trees
- wpl1s_10.tre
- APC1s_10.boot.trees
- APC1s_10.tre
- APC2s_10.boot.trees
- APC2s_10.tre
- APC3s_10.boot.trees
- APC3s_10.tre
- APC4s_10.boot.trees
- APC4s_10.tre
- APC5s_10.boot.trees
