# Supplementary material for: The phylogenomic analysis of the anaphase promoting complex and its targets points to complex and modern-like control of the cell cycle in the last common ancestor of eukaryotes
Source: BMC Evol Biol. 2011 Sep 23;11:265. doi: 10.1186/1471-2148-11-265 (PMC3195147; doi:10.1186/1471-2148-11-265)
Supplement: Additional file 3 — Data S1. Bayesian phylogenetic trees inferred MrBayes (*.con files) and ML phylogenetic trees inferred with TreeFinder (*.tre files = ML topologies; *.boot.trees = topologies generated by the bootstrap analysis) for each APC/C subunit, activator and main target (except Apc9, Apc14, Apc15 and Apc16 due to a too restricted number of homologues). [file 1471-2148-11-265-S3.ZIP › APC10s_1.con]

#NEXUS

[ID: 2095288736]
begin trees;
   [Note: This tree contains information on the topology, 
          branch lengths (if present), and the probability
          of the partition indicated by the branch.]
   tree con_all_compat = (435258_LinfantumBBBXP_001462876:0.014974,347515_LmajorBBBXP_888563:0.019106,((((GsulphurariaBBBstig_44:0.203651,CmerolaeBBBCMP321C:0.298105)0.92:0.108882,(5762_NgruberiBBBEFC45514:0.176523,((352472_DdiscoideumBBBXP_646955:0.257794,((((CvulgarisBBBjgi:0.140866,(3055_CreinhardtiiBBBXP_001693736:0.031190,VcarteriBBBjgi:0.052599)1.00:0.149587)0.98:0.072926,(564608_MpusillaBBBEEH60930:0.074880,(70448_OtauriBBBAAV68616:0.041856,436017_OlucimarinusBBBXP_001420017:0.033511)1.00:0.182567)0.50:0.029024)0.96:0.042504,((39947_OsativaBBBAAU10698:0.044099,3702_AthalianaBBBNP_565433:0.070398)1.00:0.119558,(145481_PpatensBBBXP_001760400:0.070157,SmoellendorffiiBBBjgi:0.104297)0.98:0.046422)0.55:0.028542)0.99:0.066052,(((BdendrobatidisBBBjgi:0.347381,TtrahensBBB04950T0:0.229103)0.43:0.052236,((423536_PmarinusBBBEER03703:0.352742,(Toxoplasma_gondiiBBBXP_002367626:0.311021,(352914_PyoeliiBBBXP_725062:0.129923,36329_PfalciparumBBBXP_001350578:0.179793)1.00:0.283402)1.00:0.221825)0.36:0.100088,((6279_BmalayiBBBXP_001901978:0.157324,(6239_CelegansBBBNP_001021777:0.132603,(284813_EcuniculiBBBNP_597441:0.792721,6239_CelegansBBBNP_505679:0.633145)0.70:0.137872)0.83:0.126828)0.86:0.233648,(431895_MbrevicollisBBBXP_001746604:0.516280,((45351_NvectensisBBBXP_001630621:0.114656,(7955_DrerioBBBXP_001923028:0.021060,(9606_HsapiensBBBNP_055700:0.023221,8364_XtropicalisBBBNP_001016392:0.014508)0.42:0.017842)0.98:0.062809)0.73:0.048399,((10228_TadhaerensBBBXP_002109549:0.204679,SrosettaBBB04356T0:0.292596)0.56:0.109943,((DpulexBBBjgi:0.125423,(7227_DmelanogasterBBBNP_611223:0.096829,7460_AmelliferaBBBXP_396738:0.057651)1.00:0.054662)0.75:0.041031,(LgiganteaBBBjgi:0.143375,(7739_BfloridaeBBBXP_002598258:0.080268,HrobustaBBBjgi:0.112788)0.83:0.047452)0.56:0.031234)0.29:0.043378)0.29:0.041405)0.43:0.068873)0.18:0.057194)0.19:0.051240)0.07:0.033740)0.33:0.047571,(((403677_PinfestansBBBEEY65500:0.020684,PramorumBBBjgi:0.033802)1.00:0.099119,(AanophagefferensBBBjgi:0.097681,(Ectocarpus_siliculosusBBB298711511:0.090404,(296543_TpseudonanaBBBXP_002290626:0.159915,556484_PtricornutumBBBXP_002182838:0.343858)0.63:0.055745)0.61:0.045466)0.97:0.063164)1.00:0.050005,(EhuxleyiBBBjgi:0.148512,(Oxytricha_trifallaxBBBapc10_WGS:0.097000,(5911_TthermophilaBBBXP_001028080:0.080271,(412030_PtetraureliaBBBXP_001453141:0.039835,412030_PtetraureliaBBBXP_001450294:0.010707)1.00:0.120454)1.00:0.092497)1.00:0.152246)0.50:0.049214)0.17:0.018110)0.39:0.050182)0.39:0.060906)0.15:0.046066,((237631_UmaydisBBBXP_756827:0.442126,(330879_AfumigatusBBBXP_752943:0.389971,5141_NcrassaBBBCAC28560:0.206191)1.00:0.221712)0.92:0.117955,(4896_SpombeBBBNP_595803:0.344565,(AcastellaniiBBBACL00004226:0.143929,((12968_BhominisBBBCBK23071:0.649498,(412133_TvaginalisBBBXP_001313595:0.382265,412133_TvaginalisBBBXP_001579634:0.392485)0.92:0.192933)1.00:0.272172,(CowczarzakiBBB01323T0:0.396655,294381_EhistolyticaBBBXP_654652:0.515695)0.37:0.119480)0.40:0.139974)0.33:0.049689)0.40:0.058079)0.14:0.038167)0.22:0.032694)0.43:0.059037)0.89:0.113293,(214684_CneoformansBBBXP_571694:0.302022,4932_ScerevisiaeBBB1GQP_A:0.599588)0.68:0.094791)1.00:0.318783,(185431_TbruceiBBBXP_828039:0.129962,353153_TcruziBBBXP_811195:0.076401)0.98:0.112447)1.00:0.304189);

   [Note: This tree contains information only on the topology
          and branch lengths (mean of the posterior probability density).]
   tree con_all_compat = (435258_LinfantumBBBXP_001462876:0.014974,347515_LmajorBBBXP_888563:0.019106,((((GsulphurariaBBBstig_44:0.203651,CmerolaeBBBCMP321C:0.298105):0.108882,(5762_NgruberiBBBEFC45514:0.176523,((352472_DdiscoideumBBBXP_646955:0.257794,((((CvulgarisBBBjgi:0.140866,(3055_CreinhardtiiBBBXP_001693736:0.031190,VcarteriBBBjgi:0.052599):0.149587):0.072926,(564608_MpusillaBBBEEH60930:0.074880,(70448_OtauriBBBAAV68616:0.041856,436017_OlucimarinusBBBXP_001420017:0.033511):0.182567):0.029024):0.042504,((39947_OsativaBBBAAU10698:0.044099,3702_AthalianaBBBNP_565433:0.070398):0.119558,(145481_PpatensBBBXP_001760400:0.070157,SmoellendorffiiBBBjgi:0.104297):0.046422):0.028542):0.066052,(((BdendrobatidisBBBjgi:0.347381,TtrahensBBB04950T0:0.229103):0.052236,((423536_PmarinusBBBEER03703:0.352742,(Toxoplasma_gondiiBBBXP_002367626:0.311021,(352914_PyoeliiBBBXP_725062:0.129923,36329_PfalciparumBBBXP_001350578:0.179793):0.283402):0.221825):0.100088,((6279_BmalayiBBBXP_001901978:0.157324,(6239_CelegansBBBNP_001021777:0.132603,(284813_EcuniculiBBBNP_597441:0.792721,6239_CelegansBBBNP_505679:0.633145):0.137872):0.126828):0.233648,(431895_MbrevicollisBBBXP_001746604:0.516280,((45351_NvectensisBBBXP_001630621:0.114656,(7955_DrerioBBBXP_001923028:0.021060,(9606_HsapiensBBBNP_055700:0.023221,8364_XtropicalisBBBNP_001016392:0.014508):0.017842):0.062809):0.048399,((10228_TadhaerensBBBXP_002109549:0.204679,SrosettaBBB04356T0:0.292596):0.109943,((DpulexBBBjgi:0.125423,(7227_DmelanogasterBBBNP_611223:0.096829,7460_AmelliferaBBBXP_396738:0.057651):0.054662):0.041031,(LgiganteaBBBjgi:0.143375,(7739_BfloridaeBBBXP_002598258:0.080268,HrobustaBBBjgi:0.112788):0.047452):0.031234):0.043378):0.041405):0.068873):0.057194):0.051240):0.033740):0.047571,(((403677_PinfestansBBBEEY65500:0.020684,PramorumBBBjgi:0.033802):0.099119,(AanophagefferensBBBjgi:0.097681,(Ectocarpus_siliculosusBBB298711511:0.090404,(296543_TpseudonanaBBBXP_002290626:0.159915,556484_PtricornutumBBBXP_002182838:0.343858):0.055745):0.045466):0.063164):0.050005,(EhuxleyiBBBjgi:0.148512,(Oxytricha_trifallaxBBBapc10_WGS:0.097000,(5911_TthermophilaBBBXP_001028080:0.080271,(412030_PtetraureliaBBBXP_001453141:0.039835,412030_PtetraureliaBBBXP_001450294:0.010707):0.120454):0.092497):0.152246):0.049214):0.018110):0.050182):0.060906):0.046066,((237631_UmaydisBBBXP_756827:0.442126,(330879_AfumigatusBBBXP_752943:0.389971,5141_NcrassaBBBCAC28560:0.206191):0.221712):0.117955,(4896_SpombeBBBNP_595803:0.344565,(AcastellaniiBBBACL00004226:0.143929,((12968_BhominisBBBCBK23071:0.649498,(412133_TvaginalisBBBXP_001313595:0.382265,412133_TvaginalisBBBXP_001579634:0.392485):0.192933):0.272172,(CowczarzakiBBB01323T0:0.396655,294381_EhistolyticaBBBXP_654652:0.515695):0.119480):0.139974):0.049689):0.058079):0.038167):0.032694):0.059037):0.113293,(214684_CneoformansBBBXP_571694:0.302022,4932_ScerevisiaeBBB1GQP_A:0.599588):0.094791):0.318783,(185431_TbruceiBBBXP_828039:0.129962,353153_TcruziBBBXP_811195:0.076401):0.112447):0.304189);
end;
