# Supplementary material for: The phylogenomic analysis of the anaphase promoting complex and its targets points to complex and modern-like control of the cell cycle in the last common ancestor of eukaryotes
Source: BMC Evol Biol. 2011 Sep 23;11:265. doi: 10.1186/1471-2148-11-265 (PMC3195147; doi:10.1186/1471-2148-11-265)
Supplement: Additional file 3 — Data S1. Bayesian phylogenetic trees inferred MrBayes (*.con files) and ML phylogenetic trees inferred with TreeFinder (*.tre files = ML topologies; *.boot.trees = topologies generated by the bootstrap analysis) for each APC/C subunit, activator and main target (except Apc9, Apc14, Apc15 and Apc16 due to a too restricted number of homologues). [file 1471-2148-11-265-S3.ZIP › APC11fs_1.con]

#NEXUS

[ID: 2956155857]
begin trees;
   [Note: This tree contains information on the topology, 
          branch lengths (if present), and the probability
          of the partition indicated by the branch.]
   tree con_all_compat = (Giardia_intestinalisBBBEET00603:0.904808,(367110_NcrassaBBBXP_001728250:0.098045,330879_AfumigatusBBBXP_746794:0.037959)0.99:0.194333,((((TtrahensBBB06948T0:0.065256,((145481_PpatensBBBXP_001761005:0.038244,SmoellendorffiiBBBjgi:0.013001)0.97:0.040009,(39947_OsativaBBBNP_001049871:0.050718,3702_AthalianaBBBAAL13436:0.015044)0.69:0.027037)0.90:0.046567)0.93:0.070402,(GsulphurariaBBBstig_27:0.230822,(Ustilago_maydisBBBXM_753342:0.284004,(283643_CneoformansBBBXP_777934:0.185611,(Batrachochytrium_dendrobatidisBBBjgi_Batde5_92050_GP3.076090:0.311231,SpunctatusBBB05524T0:0.118276)0.50:0.067362)0.94:0.120018)0.52:0.084700)0.39:0.055491)0.30:0.033782,((294381_EhistolyticaBBBXP_651657:0.462092,(((Oxytricha_trifallaxBBBapc11_WGS:0.352929,(412030_PtetraureliaBBBXP_001433857:0.228670,5911_TthermophilaBBBXP_001014455:0.109681)0.57:0.068328)1.00:0.184440,(Enterocytozoon_bieneusiBBBXP_001827913:0.725128,(423536_PmarinusBBBEER17137:0.144730,((36329_PfalciparumBBBXP_966227:0.056791,352914_PyoeliiBBBXP_724743:0.044419)1.00:0.268044,(Toxoplasma_gondiiBBBXP_002368820:0.366283,353151_ChominisBBBXP_668394:0.259973)0.77:0.125342)0.95:0.216879)0.54:0.125722)0.50:0.140392)0.44:0.117024,(352472_DdiscoideumBBBXP_637455:0.153394,(Ectocarpus_siliculosusBBB298710989:0.163140,PramorumBBBjgi:0.153356)0.71:0.077551)0.39:0.049397)0.29:0.050295)0.40:0.045393,((6239_CelegansBBBNP_497937:0.261901,(CmerolaeBBBCMS386C:0.167511,(6279_BmalayiBBBXP_001901276:0.253942,6279_BmalayiBBBXP_001898974:0.040821)1.00:0.129857)0.47:0.052804)0.96:0.117514,(CowczarzakiBBB01231T0:0.137024,((HrobustaBBBjgi:0.067951,LgiganteaBBBjgi:0.042535)0.65:0.044003,((7739_BfloridaeBBBXP_002606314:0.049718,(7227_DmelanogasterBBBNP_001097122:0.136641,7460_AmelliferaBBBXP_001122138:0.058503)0.24:0.035798)0.33:0.044401,(Daphnia_pulexBBBEST_JGI:0.148763,((8364_XtropicalisBBBNP_001011188:0.040283,(7955_DrerioBBBNP_001091950:0.046050,9606_HsapiensBBBNP_057560:0.021539)0.94:0.047521)0.99:0.068463,(10228_TadhaerensBBBXP_002115875:0.123432,45351_NvectensisBBBXP_001628272:0.069395)0.23:0.032707)0.10:0.028986)0.13:0.035297)0.08:0.023810)0.33:0.050302)0.66:0.072559)0.11:0.026167)0.07:0.022884)0.25:0.075905,(((3055_CreinhardtiiBBBXP_001692946:0.020394,VcarteriBBBjgi:0.018513)0.93:0.061615,(((70448_OtauriBBBAAV68620:0.049216,(436017_OlucimarinusBBBXP_001420379:0.018815,564608_MpusillaBBBEEH54465:0.082079)0.41:0.028429)1.00:0.093263,(412133_TvaginalisBBBXP_001325785:0.358863,(296543_TpseudonanaBBBXP_002293598:0.150481,556484_PtricornutumBBBXP_002186283:0.166397)0.99:0.139108)0.85:0.108025)0.61:0.080003,(CvulgarisBBBjgi:0.093747,EhuxleyiBBBjgi_Emihu1_68103_e_gw1.72.57.1:0.166481)0.57:0.059240)0.85:0.085642)1.00:0.117682,((185431_TbruceiBBBXP_827311:0.054743,(353153_TcruziBBBXP_813702:0.046969,(347515_LmajorBBBXP_843556:0.011027,435258_LinfantumBBBXP_001469259:0.012431)1.00:0.280779)0.64:0.062722)0.99:0.308407,(4896_SpombeBBBNP_593423:0.216218,4932_ScerevisiaeBBBNP_010276:0.339366)0.20:0.073458)0.09:0.046462)0.14:0.063916)0.38:0.111308);

   [Note: This tree contains information only on the topology
          and branch lengths (mean of the posterior probability density).]
   tree con_all_compat = (Giardia_intestinalisBBBEET00603:0.904808,(367110_NcrassaBBBXP_001728250:0.098045,330879_AfumigatusBBBXP_746794:0.037959):0.194333,((((TtrahensBBB06948T0:0.065256,((145481_PpatensBBBXP_001761005:0.038244,SmoellendorffiiBBBjgi:0.013001):0.040009,(39947_OsativaBBBNP_001049871:0.050718,3702_AthalianaBBBAAL13436:0.015044):0.027037):0.046567):0.070402,(GsulphurariaBBBstig_27:0.230822,(Ustilago_maydisBBBXM_753342:0.284004,(283643_CneoformansBBBXP_777934:0.185611,(Batrachochytrium_dendrobatidisBBBjgi_Batde5_92050_GP3.076090:0.311231,SpunctatusBBB05524T0:0.118276):0.067362):0.120018):0.084700):0.055491):0.033782,((294381_EhistolyticaBBBXP_651657:0.462092,(((Oxytricha_trifallaxBBBapc11_WGS:0.352929,(412030_PtetraureliaBBBXP_001433857:0.228670,5911_TthermophilaBBBXP_001014455:0.109681):0.068328):0.184440,(Enterocytozoon_bieneusiBBBXP_001827913:0.725128,(423536_PmarinusBBBEER17137:0.144730,((36329_PfalciparumBBBXP_966227:0.056791,352914_PyoeliiBBBXP_724743:0.044419):0.268044,(Toxoplasma_gondiiBBBXP_002368820:0.366283,353151_ChominisBBBXP_668394:0.259973):0.125342):0.216879):0.125722):0.140392):0.117024,(352472_DdiscoideumBBBXP_637455:0.153394,(Ectocarpus_siliculosusBBB298710989:0.163140,PramorumBBBjgi:0.153356):0.077551):0.049397):0.050295):0.045393,((6239_CelegansBBBNP_497937:0.261901,(CmerolaeBBBCMS386C:0.167511,(6279_BmalayiBBBXP_001901276:0.253942,6279_BmalayiBBBXP_001898974:0.040821):0.129857):0.052804):0.117514,(CowczarzakiBBB01231T0:0.137024,((HrobustaBBBjgi:0.067951,LgiganteaBBBjgi:0.042535):0.044003,((7739_BfloridaeBBBXP_002606314:0.049718,(7227_DmelanogasterBBBNP_001097122:0.136641,7460_AmelliferaBBBXP_001122138:0.058503):0.035798):0.044401,(Daphnia_pulexBBBEST_JGI:0.148763,((8364_XtropicalisBBBNP_001011188:0.040283,(7955_DrerioBBBNP_001091950:0.046050,9606_HsapiensBBBNP_057560:0.021539):0.047521):0.068463,(10228_TadhaerensBBBXP_002115875:0.123432,45351_NvectensisBBBXP_001628272:0.069395):0.032707):0.028986):0.035297):0.023810):0.050302):0.072559):0.026167):0.022884):0.075905,(((3055_CreinhardtiiBBBXP_001692946:0.020394,VcarteriBBBjgi:0.018513):0.061615,(((70448_OtauriBBBAAV68620:0.049216,(436017_OlucimarinusBBBXP_001420379:0.018815,564608_MpusillaBBBEEH54465:0.082079):0.028429):0.093263,(412133_TvaginalisBBBXP_001325785:0.358863,(296543_TpseudonanaBBBXP_002293598:0.150481,556484_PtricornutumBBBXP_002186283:0.166397):0.139108):0.108025):0.080003,(CvulgarisBBBjgi:0.093747,EhuxleyiBBBjgi_Emihu1_68103_e_gw1.72.57.1:0.166481):0.059240):0.085642):0.117682,((185431_TbruceiBBBXP_827311:0.054743,(353153_TcruziBBBXP_813702:0.046969,(347515_LmajorBBBXP_843556:0.011027,435258_LinfantumBBBXP_001469259:0.012431):0.280779):0.062722):0.308407,(4896_SpombeBBBNP_593423:0.216218,4932_ScerevisiaeBBBNP_010276:0.339366):0.073458):0.046462):0.063916):0.111308);
end;
