# Supplementary material for: The phylogenomic analysis of the anaphase promoting complex and its targets points to complex and modern-like control of the cell cycle in the last common ancestor of eukaryotes
Source: BMC Evol Biol. 2011 Sep 23;11:265. doi: 10.1186/1471-2148-11-265 (PMC3195147; doi:10.1186/1471-2148-11-265)
Supplement: Additional file 3 — Data S1. Bayesian phylogenetic trees inferred MrBayes (*.con files) and ML phylogenetic trees inferred with TreeFinder (*.tre files = ML topologies; *.boot.trees = topologies generated by the bootstrap analysis) for each APC/C subunit, activator and main target (except Apc9, Apc14, Apc15 and Apc16 due to a too restricted number of homologues). [file 1471-2148-11-265-S3.ZIP › APC12s_1.con]

#NEXUS

[ID: 3636052877]
begin trees;
   [Note: This tree contains information on the topology, 
          branch lengths (if present), and the probability
          of the partition indicated by the branch.]
   tree con_all_compat = (403677_PinfestansBBBEEY58244:0.044319,PramorumBBBjgi:0.072288,(7460_AmelliferaBBBXP_001122028:0.172939,((Lottia_giganteaBBB60260:0.141367,7227_DmelanogasterBBBNP_609940:0.366794)0.19:0.070585,((7739_BfloridaeBBBXP_002590834:0.157015,(7955_DrerioBBBNP_001004005:0.071787,(9606_HsapiensBBBNP_644815:0.074322,XtropicalisBBBjgi:0.027878)0.37:0.042748)0.81:0.103937)0.42:0.096242,(GnostochinearumBBBEST_gi_106803966_gb_EC122343.1_EC122343__CDC26_:0.117641,((3702_AthalianaBBBAAN10198:0.235573,6279_BmalayiBBBXP_001898246:0.373750)0.28:0.113511,(352472_DdiscoideumBBBXP_629236:0.161367,(556484_PtricornutumBBBXP_002177671:0.071199,(4932_ScerevisiaeBBBNP_116694:0.442022,(330879_AfumigatusBBBXP_747203:0.210964,(367110_NcrassaBBBXP_964014:0.221874,4896_SpombeBBBNP_593643:0.215868)0.61:0.128703)0.44:0.161997)0.91:0.241338)0.63:0.121948)0.16:0.062798)0.17:0.083748)0.10:0.082913)0.07:0.091785)0.31:0.133437)1.00:0.417702);

   [Note: This tree contains information only on the topology
          and branch lengths (mean of the posterior probability density).]
   tree con_all_compat = (403677_PinfestansBBBEEY58244:0.044319,PramorumBBBjgi:0.072288,(7460_AmelliferaBBBXP_001122028:0.172939,((Lottia_giganteaBBB60260:0.141367,7227_DmelanogasterBBBNP_609940:0.366794):0.070585,((7739_BfloridaeBBBXP_002590834:0.157015,(7955_DrerioBBBNP_001004005:0.071787,(9606_HsapiensBBBNP_644815:0.074322,XtropicalisBBBjgi:0.027878):0.042748):0.103937):0.096242,(GnostochinearumBBBEST_gi_106803966_gb_EC122343.1_EC122343__CDC26_:0.117641,((3702_AthalianaBBBAAN10198:0.235573,6279_BmalayiBBBXP_001898246:0.373750):0.113511,(352472_DdiscoideumBBBXP_629236:0.161367,(556484_PtricornutumBBBXP_002177671:0.071199,(4932_ScerevisiaeBBBNP_116694:0.442022,(330879_AfumigatusBBBXP_747203:0.210964,(367110_NcrassaBBBXP_964014:0.221874,4896_SpombeBBBNP_593643:0.215868):0.128703):0.161997):0.241338):0.121948):0.062798):0.083748):0.082913):0.091785):0.133437):0.417702);
end;
