# Supplementary material for: The phylogenomic analysis of the anaphase promoting complex and its targets points to complex and modern-like control of the cell cycle in the last common ancestor of eukaryotes
Source: BMC Evol Biol. 2011 Sep 23;11:265. doi: 10.1186/1471-2148-11-265 (PMC3195147; doi:10.1186/1471-2148-11-265)
Supplement: Additional file 3 — Data S1. Bayesian phylogenetic trees inferred MrBayes (*.con files) and ML phylogenetic trees inferred with TreeFinder (*.tre files = ML topologies; *.boot.trees = topologies generated by the bootstrap analysis) for each APC/C subunit, activator and main target (except Apc9, Apc14, Apc15 and Apc16 due to a too restricted number of homologues). [file 1471-2148-11-265-S3.ZIP › APC13s_1.con]

#NEXUS

[ID: 5627494307]
begin trees;
   [Note: This tree contains information on the topology, 
          branch lengths (if present), and the probability
          of the partition indicated by the branch.]
   tree con_all_compat = (296543_TpseudonanaBBBXP_002290825:0.109246,403677_PinfestansBBBEEY70446:0.124660,(556484_PtricornutumBBBXP_002177799:0.049234,(((((((((564608_MpusillaBBBEEH55073:0.133013,7227_DmelanogasterBBBNP_001033954:0.127932)0.90:0.131234,7739_BfloridaeBBBXP_002590107:0.093769)0.39:0.088319,((((367110_NcrassaBBBXP_960666:0.089416,330879_AfumigatusBBBXP_753351:0.375461)0.99:0.260601,LgiganteaBBBjgi:0.115917)0.74:0.161007,((7955_DrerioBBBXP_697958:0.108902,8364_XtropicalisBBBNP_001017240:0.042162)0.55:0.054084,9606_HsapiensBBBNP_056206:0.043501)0.97:0.194659)0.21:0.081052,7460_AmelliferaBBBXP_001120410:0.196743)0.24:0.115827)0.27:0.134905,(10228_TadhaerensBBBXP_002115489:0.352814,Daphnia_pulexBBBJGI:0.182764)0.18:0.116915)0.08:0.096074,((3055_CreinhardtiiBBBXP_001691845:0.081459,352472_DdiscoideumBBBXP_642090:0.286914)0.94:0.163464,(39947_OsativaBBBNP_001060376:0.101316,3702_AthalianaBBBNP_565057:0.091710)0.72:0.094775)0.12:0.083386)0.10:0.074919,(145481_PpatensBBBXP_001767480:0.132742,HrobustaBBBjgi:0.072454)0.16:0.061790)0.25:0.140761,4896_SpombeBBBNP_595754:0.417552)0.40:0.154515,6279_BmalayiBBBXP_001897845:0.579860)0.51:0.147219,436017_OlucimarinusBBBXP_001416938:0.260354)0.30:0.075282)0.88:0.119940);

   [Note: This tree contains information only on the topology
          and branch lengths (mean of the posterior probability density).]
   tree con_all_compat = (296543_TpseudonanaBBBXP_002290825:0.109246,403677_PinfestansBBBEEY70446:0.124660,(556484_PtricornutumBBBXP_002177799:0.049234,(((((((((564608_MpusillaBBBEEH55073:0.133013,7227_DmelanogasterBBBNP_001033954:0.127932):0.131234,7739_BfloridaeBBBXP_002590107:0.093769):0.088319,((((367110_NcrassaBBBXP_960666:0.089416,330879_AfumigatusBBBXP_753351:0.375461):0.260601,LgiganteaBBBjgi:0.115917):0.161007,((7955_DrerioBBBXP_697958:0.108902,8364_XtropicalisBBBNP_001017240:0.042162):0.054084,9606_HsapiensBBBNP_056206:0.043501):0.194659):0.081052,7460_AmelliferaBBBXP_001120410:0.196743):0.115827):0.134905,(10228_TadhaerensBBBXP_002115489:0.352814,Daphnia_pulexBBBJGI:0.182764):0.116915):0.096074,((3055_CreinhardtiiBBBXP_001691845:0.081459,352472_DdiscoideumBBBXP_642090:0.286914):0.163464,(39947_OsativaBBBNP_001060376:0.101316,3702_AthalianaBBBNP_565057:0.091710):0.094775):0.083386):0.074919,(145481_PpatensBBBXP_001767480:0.132742,HrobustaBBBjgi:0.072454):0.061790):0.140761,4896_SpombeBBBNP_595754:0.417552):0.154515,6279_BmalayiBBBXP_001897845:0.579860):0.147219,436017_OlucimarinusBBBXP_001416938:0.260354):0.075282):0.119940);
end;
