# Supplementary material for: The phylogenomic analysis of the anaphase promoting complex and its targets points to complex and modern-like control of the cell cycle in the last common ancestor of eukaryotes
Source: BMC Evol Biol. 2011 Sep 23;11:265. doi: 10.1186/1471-2148-11-265 (PMC3195147; doi:10.1186/1471-2148-11-265)
Supplement: Additional file 3 — Data S1. Bayesian phylogenetic trees inferred MrBayes (*.con files) and ML phylogenetic trees inferred with TreeFinder (*.tre files = ML topologies; *.boot.trees = topologies generated by the bootstrap analysis) for each APC/C subunit, activator and main target (except Apc9, Apc14, Apc15 and Apc16 due to a too restricted number of homologues). [file 1471-2148-11-265-S3.ZIP › APC1s_1.con]

#NEXUS

[ID: 2613533429]
begin trees;
   [Note: This tree contains information on the topology, 
          branch lengths (if present), and the probability
          of the partition indicated by the branch.]
   tree con_all_compat = (347515_LmajorBBBXP_001684803:0.023716,435258_LinfantumBBBXP_001467045:0.010168,((403677_PinfestansBBBEEY66226:0.233634,((SrosettaBBB04994T0:0.162279,(431895_MbrevicollisBBBXP_001742225:0.356374,(Entamoeba_histolyticaBBBXP_648466:1.076698,412133_TvaginalisBBBXP_001326479:0.722550)0.45:0.120146)0.81:0.140465)0.66:0.049483,(EhuxleyiBBBjgi_Emihu1_119276_fgeneshEH_pg.469__6:0.325183,((508771_TgondiiBBBBBBXP_002371936:0.485255,CmerolaeBBBCMR081C:0.358792)0.79:0.145027,((Ectocarpus_siliculosusBBB299115631:0.171573,296543_TpseudonanaBBBXP_002292917:0.203903)0.89:0.082154,((3055_CreinhardtiiBBBXP_001693798:0.230723,CVulgarisBBBjgi_ChlNC64A_1_9822_gw1.13.69.1:0.175563)0.68:0.086883,(((39947_OsativaBBBEEE63377:0.145028,3702_AthalianaBBBNP_196175:0.175648)1.00:0.145081,(((10228_TadhaerensBBBXP_002109033:0.227452,((7460_AmelliferaBBBXP_001122449:0.102299,(LgiganteaBBBjgi:0.133237,(Helobdella_robustaBBBJGI:0.229133,7227_DmelanogasterBBBNP_573025:0.158943)0.52:0.048367)0.77:0.041835)0.80:0.053622,(45351_NvectensisBBBXP_001632264:0.110921,(7739_BfloridaeBBBXP_002610275:0.132717,(7955_DrerioBBBCAX12586:0.030008,(9606_HsapiensBBBNP_073153:0.017010,8364_XtropicalisBBBNP_001072866:0.021276)1.00:0.040277)1.00:0.104730)0.47:0.036777)0.26:0.026314)0.55:0.058240)0.89:0.069156,(TtrahensBBB11189T0:0.152760,((SpunctatusBBB02706T0:0.191938,((4896_SpombeBBBNP_595158:0.235901,(307796_ScerevisiaeBBBEDN62645:0.544389,(367110_NcrassaBBBXP_959459:0.137126,451804_AfumigatusBBBEDP53140:0.091953)0.97:0.086796)0.46:0.053159)0.89:0.101855,(353151_ChominisBBBXP_668328:0.891911,(6239_CelegansBBBNP_496383:0.429521,6279_BmalayiBBBXP_001893638:0.342778)0.68:0.104777)0.73:0.147686)0.56:0.072929)0.30:0.055317,(237631_UmaydisBBBXP_758574:0.359743,214684_CneoformansBBBXP_570920:0.274558)0.29:0.039315)0.45:0.056148)0.39:0.053718)0.29:0.048887,((Galdieria_sulphurariaBBBapc1:0.351321,(CowczarzakiBBB00022T0:0.304996,(Oxytricha_trifallaxBBBapc1_WGS:0.240410,(412030_PtetraureliaBBBXP_001437861:0.389065,5911_TthermophilaBBBXP_001031504:0.160546)0.82:0.073818)0.93:0.077284)0.68:0.055985)0.68:0.051197,(BdendrobatidisBBBjgi_Batde5_87977_GP3.035360:0.433043,(5762_NgruberiBBBEFC50559:0.277122,352472_DdiscoideumBBBXP_638254:0.167583)0.62:0.074706)0.38:0.067871)0.17:0.037666)0.46:0.070801)0.24:0.045489,((145481_PpatensBBBXP_001770276:0.073758,SmellendorffiiBBBjgi_Selmo1_126964_e_gw1.85.147.1:0.037887)1.00:0.066794,(564608_MpusillaBBBEEH56332:0.136335,(436017_OlucimarinusBBBXP_001418248:0.065062,70448_OtauriBBBAAV68612:0.059941)1.00:0.135888)1.00:0.091598)0.18:0.015929)0.29:0.045819)0.45:0.057353)0.38:0.046075)0.30:0.043426)0.20:0.053481)0.55:0.064325)1.00:0.202476,(185431_TbruceiBBBXP_845449:0.052985,353153_TcruziBBBXP_811561:0.131740)1.00:0.077619)1.00:0.171928);

   [Note: This tree contains information only on the topology
          and branch lengths (mean of the posterior probability density).]
   tree con_all_compat = (347515_LmajorBBBXP_001684803:0.023716,435258_LinfantumBBBXP_001467045:0.010168,((403677_PinfestansBBBEEY66226:0.233634,((SrosettaBBB04994T0:0.162279,(431895_MbrevicollisBBBXP_001742225:0.356374,(Entamoeba_histolyticaBBBXP_648466:1.076698,412133_TvaginalisBBBXP_001326479:0.722550):0.120146):0.140465):0.049483,(EhuxleyiBBBjgi_Emihu1_119276_fgeneshEH_pg.469__6:0.325183,((508771_TgondiiBBBBBBXP_002371936:0.485255,CmerolaeBBBCMR081C:0.358792):0.145027,((Ectocarpus_siliculosusBBB299115631:0.171573,296543_TpseudonanaBBBXP_002292917:0.203903):0.082154,((3055_CreinhardtiiBBBXP_001693798:0.230723,CVulgarisBBBjgi_ChlNC64A_1_9822_gw1.13.69.1:0.175563):0.086883,(((39947_OsativaBBBEEE63377:0.145028,3702_AthalianaBBBNP_196175:0.175648):0.145081,(((10228_TadhaerensBBBXP_002109033:0.227452,((7460_AmelliferaBBBXP_001122449:0.102299,(LgiganteaBBBjgi:0.133237,(Helobdella_robustaBBBJGI:0.229133,7227_DmelanogasterBBBNP_573025:0.158943):0.048367):0.041835):0.053622,(45351_NvectensisBBBXP_001632264:0.110921,(7739_BfloridaeBBBXP_002610275:0.132717,(7955_DrerioBBBCAX12586:0.030008,(9606_HsapiensBBBNP_073153:0.017010,8364_XtropicalisBBBNP_001072866:0.021276):0.040277):0.104730):0.036777):0.026314):0.058240):0.069156,(TtrahensBBB11189T0:0.152760,((SpunctatusBBB02706T0:0.191938,((4896_SpombeBBBNP_595158:0.235901,(307796_ScerevisiaeBBBEDN62645:0.544389,(367110_NcrassaBBBXP_959459:0.137126,451804_AfumigatusBBBEDP53140:0.091953):0.086796):0.053159):0.101855,(353151_ChominisBBBXP_668328:0.891911,(6239_CelegansBBBNP_496383:0.429521,6279_BmalayiBBBXP_001893638:0.342778):0.104777):0.147686):0.072929):0.055317,(237631_UmaydisBBBXP_758574:0.359743,214684_CneoformansBBBXP_570920:0.274558):0.039315):0.056148):0.053718):0.048887,((Galdieria_sulphurariaBBBapc1:0.351321,(CowczarzakiBBB00022T0:0.304996,(Oxytricha_trifallaxBBBapc1_WGS:0.240410,(412030_PtetraureliaBBBXP_001437861:0.389065,5911_TthermophilaBBBXP_001031504:0.160546):0.073818):0.077284):0.055985):0.051197,(BdendrobatidisBBBjgi_Batde5_87977_GP3.035360:0.433043,(5762_NgruberiBBBEFC50559:0.277122,352472_DdiscoideumBBBXP_638254:0.167583):0.074706):0.067871):0.037666):0.070801):0.045489,((145481_PpatensBBBXP_001770276:0.073758,SmellendorffiiBBBjgi_Selmo1_126964_e_gw1.85.147.1:0.037887):0.066794,(564608_MpusillaBBBEEH56332:0.136335,(436017_OlucimarinusBBBXP_001418248:0.065062,70448_OtauriBBBAAV68612:0.059941):0.135888):0.091598):0.015929):0.045819):0.057353):0.046075):0.043426):0.053481):0.064325):0.202476,(185431_TbruceiBBBXP_845449:0.052985,353153_TcruziBBBXP_811561:0.131740):0.077619):0.171928);
end;
