# Supplementary material for: The phylogenomic analysis of the anaphase promoting complex and its targets points to complex and modern-like control of the cell cycle in the last common ancestor of eukaryotes
Source: BMC Evol Biol. 2011 Sep 23;11:265. doi: 10.1186/1471-2148-11-265 (PMC3195147; doi:10.1186/1471-2148-11-265)
Supplement: Additional file 3 — Data S1. Bayesian phylogenetic trees inferred MrBayes (*.con files) and ML phylogenetic trees inferred with TreeFinder (*.tre files = ML topologies; *.boot.trees = topologies generated by the bootstrap analysis) for each APC/C subunit, activator and main target (except Apc9, Apc14, Apc15 and Apc16 due to a too restricted number of homologues). [file 1471-2148-11-265-S3.ZIP › APC2s_1.con]

#NEXUS

[ID: 2905159868]
begin trees;
   [Note: This tree contains information on the topology, 
          branch lengths (if present), and the probability
          of the partition indicated by the branch.]
   tree con_all_compat = (347515_LmajorBBBXP_843480:0.010440,435258_LinfantumBBBXP_001469183:0.012588,((SpunctatusBBB04663T0:0.470031,(BdendrobatidisBBBjgi_Batde5_92557_GP3.081160:0.910208,(((CmerolaeBBBCMC102C:0.641307,(237631_UmaydisBBBXP_759373:0.594127,(214684_CneoformansBBBXP_568721:0.358392,((367110_NcrassaBBBXP_964316:0.410505,330879_AfumigatusBBBXP_749651:0.233307)1.00:0.174486,(574961_ScerevisiaeBBBEEU06984:0.949742,4896_SpombeBBBNP_001018806:0.449442)0.68:0.100489)0.86:0.078189)0.41:0.040417)0.55:0.073334)0.65:0.066828,(Emiliana_huxleyiBBBjgi:0.359739,(((5762_NgruberiBBBEFC48750:0.565347,(Oxytricha_trifallaxBBBapc2_WGS:0.389344,(412030_PtetraureliaBBBXP_001426605:0.358283,5911_TthermophilaBBBXP_001031380:0.297675)1.00:0.370670)0.98:0.236826)0.40:0.090855,(((403677_PinfestansBBBEEY69744:0.040977,PramorumBBBjgi:0.036590)1.00:0.265206,((296543_TpseudonanaBBBXP_002291443:0.131698,556484_PtricornutumBBBXP_002181491:0.198852)1.00:0.114981,(Ectocarpus_siliculosusBBB299472550:0.203510,AanophagefferensBBBjgi:0.275795)0.40:0.032800)0.94:0.067889)0.87:0.083223,(TtrahensBBB10992T0:0.286811,(((564608_MpusillaBBBEEH54093:0.225996,(436017_OlucimarinusBBBXP_001420260:0.030273,70448_OtauriBBBAAV68613:0.034059)1.00:0.101925)1.00:0.101189,(CvulgarisBBBjgi_ChlNC64A_1_19379_e_gw1.2.70.1:0.184888,(3055_CreinhardtiiBBBXP_001698597:0.050650,VcarteriBBBjgi_Volca1_80889_estExt_Genewise1Plus.C_160183:0.089458)1.00:0.287159)0.70:0.038113)0.93:0.045163,((39947_OsativaBBBBAG91185:0.048613,3702_AthalianaBBBNP_178543:0.041354)1.00:0.166719,(145481_PpatensBBBXP_001758242:0.031821,SmellendorffiiBBBjgi_Selmo1_79209_e_gw1.2.1059.1:0.052710)0.43:0.015718)0.82:0.061395)0.79:0.067084)0.21:0.024433)0.20:0.041534)0.33:0.049699,(352472_DdiscoideumBBBXP_643183:0.283762,(SrosettaBBB01885T0:0.536661,(CowczarzakiBBB03030T0:0.385810,((Daphnia_pulexBBBjgi:0.303997,7739_BfloridaeBBBXP_002600222:0.258746)0.55:0.052811,((10228_TadhaerensBBBXP_002114958:0.327651,45351_NvectensisBBBXP_001625156:0.156776)0.51:0.030292,((7955_DrerioBBBCAX13097:0.085269,(Xenopus_tropicalisBBB281065:0.038416,9606_HsapiensBBBNP_037498:0.117523)0.97:0.032926)1.00:0.131543,((6279_BmalayiBBBXP_001894849:0.122914,6239_CelegansBBBNP_498762:0.505985)1.00:0.545985,(LgiganteaBBBjgi:0.128143,(HrobustaBBBjgi:0.176068,(7227_DmelanogasterBBBNP_611862:0.251246,7460_AmelliferaBBBXP_395411:0.117350)0.89:0.051429)0.58:0.030631)0.38:0.026279)0.66:0.036101)0.45:0.029856)0.36:0.024283)0.67:0.040102)0.54:0.039986)0.51:0.040535)0.30:0.041995)0.72:0.073238)0.40:0.040314)0.72:0.054097,(GsulphurariaBBBstig_40.Gs43990.1:0.426025,(431895_MbrevicollisBBBXP_001749209:0.368261,412133_TvaginalisBBBXP_001306780:0.799243)0.65:0.120825)0.38:0.037900)0.46:0.067185)0.79:0.129191)1.00:0.663497,(185431_TbruceiBBBXP_827412:0.059541,353153_TcruziBBBXP_821644:0.081450)1.00:0.168451)1.00:0.285846);

   [Note: This tree contains information only on the topology
          and branch lengths (mean of the posterior probability density).]
   tree con_all_compat = (347515_LmajorBBBXP_843480:0.010440,435258_LinfantumBBBXP_001469183:0.012588,((SpunctatusBBB04663T0:0.470031,(BdendrobatidisBBBjgi_Batde5_92557_GP3.081160:0.910208,(((CmerolaeBBBCMC102C:0.641307,(237631_UmaydisBBBXP_759373:0.594127,(214684_CneoformansBBBXP_568721:0.358392,((367110_NcrassaBBBXP_964316:0.410505,330879_AfumigatusBBBXP_749651:0.233307):0.174486,(574961_ScerevisiaeBBBEEU06984:0.949742,4896_SpombeBBBNP_001018806:0.449442):0.100489):0.078189):0.040417):0.073334):0.066828,(Emiliana_huxleyiBBBjgi:0.359739,(((5762_NgruberiBBBEFC48750:0.565347,(Oxytricha_trifallaxBBBapc2_WGS:0.389344,(412030_PtetraureliaBBBXP_001426605:0.358283,5911_TthermophilaBBBXP_001031380:0.297675):0.370670):0.236826):0.090855,(((403677_PinfestansBBBEEY69744:0.040977,PramorumBBBjgi:0.036590):0.265206,((296543_TpseudonanaBBBXP_002291443:0.131698,556484_PtricornutumBBBXP_002181491:0.198852):0.114981,(Ectocarpus_siliculosusBBB299472550:0.203510,AanophagefferensBBBjgi:0.275795):0.032800):0.067889):0.083223,(TtrahensBBB10992T0:0.286811,(((564608_MpusillaBBBEEH54093:0.225996,(436017_OlucimarinusBBBXP_001420260:0.030273,70448_OtauriBBBAAV68613:0.034059):0.101925):0.101189,(CvulgarisBBBjgi_ChlNC64A_1_19379_e_gw1.2.70.1:0.184888,(3055_CreinhardtiiBBBXP_001698597:0.050650,VcarteriBBBjgi_Volca1_80889_estExt_Genewise1Plus.C_160183:0.089458):0.287159):0.038113):0.045163,((39947_OsativaBBBBAG91185:0.048613,3702_AthalianaBBBNP_178543:0.041354):0.166719,(145481_PpatensBBBXP_001758242:0.031821,SmellendorffiiBBBjgi_Selmo1_79209_e_gw1.2.1059.1:0.052710):0.015718):0.061395):0.067084):0.024433):0.041534):0.049699,(352472_DdiscoideumBBBXP_643183:0.283762,(SrosettaBBB01885T0:0.536661,(CowczarzakiBBB03030T0:0.385810,((Daphnia_pulexBBBjgi:0.303997,7739_BfloridaeBBBXP_002600222:0.258746):0.052811,((10228_TadhaerensBBBXP_002114958:0.327651,45351_NvectensisBBBXP_001625156:0.156776):0.030292,((7955_DrerioBBBCAX13097:0.085269,(Xenopus_tropicalisBBB281065:0.038416,9606_HsapiensBBBNP_037498:0.117523):0.032926):0.131543,((6279_BmalayiBBBXP_001894849:0.122914,6239_CelegansBBBNP_498762:0.505985):0.545985,(LgiganteaBBBjgi:0.128143,(HrobustaBBBjgi:0.176068,(7227_DmelanogasterBBBNP_611862:0.251246,7460_AmelliferaBBBXP_395411:0.117350):0.051429):0.030631):0.026279):0.036101):0.029856):0.024283):0.040102):0.039986):0.040535):0.041995):0.073238):0.040314):0.054097,(GsulphurariaBBBstig_40.Gs43990.1:0.426025,(431895_MbrevicollisBBBXP_001749209:0.368261,412133_TvaginalisBBBXP_001306780:0.799243):0.120825):0.037900):0.067185):0.129191):0.663497,(185431_TbruceiBBBXP_827412:0.059541,353153_TcruziBBBXP_821644:0.081450):0.168451):0.285846);
end;
