# Supplementary material for: The phylogenomic analysis of the anaphase promoting complex and its targets points to complex and modern-like control of the cell cycle in the last common ancestor of eukaryotes
Source: BMC Evol Biol. 2011 Sep 23;11:265. doi: 10.1186/1471-2148-11-265 (PMC3195147; doi:10.1186/1471-2148-11-265)
Supplement: Additional file 3 — Data S1. Bayesian phylogenetic trees inferred MrBayes (*.con files) and ML phylogenetic trees inferred with TreeFinder (*.tre files = ML topologies; *.boot.trees = topologies generated by the bootstrap analysis) for each APC/C subunit, activator and main target (except Apc9, Apc14, Apc15 and Apc16 due to a too restricted number of homologues). [file 1471-2148-11-265-S3.ZIP › APC3s_1.con]

#NEXUS

[ID: 2613072860]
begin trees;
   [Note: This tree contains information on the topology, 
          branch lengths (if present), and the probability
          of the partition indicated by the branch.]
   tree con_all_compat = (347515_LmajorBBBXP_001687518:0.013576,435258_LinfantumBBBXP_001463004:0.012934,(((Enterocytozoon_bieneusiBBBXP_002650295:0.775462,(Nosema_ceranaeBBBXP_002995969:0.466781,(Encephalitozoon_intestinalisBBBXP_003073964:0.027886,284813_EcuniculiBBBNP_586422:0.029046)1.00:0.227268)1.00:0.276349)1.00:0.577105,((36329_PfalciparumBBBXP_001351576:0.201640,126793_PvivaxBBBXP_001613178:0.155458)1.00:1.311220,((CowczarzakiBBB04683T0:0.516695,(431895_MbrevicollisBBBXP_001747295:0.337213,SrosettaBBB00454T0:0.373060)1.00:0.202800)0.70:0.081461,(((CmerolaeBBBCMR407C:0.439847,GsulphurariaBBBstig_58.Gs55740.1:0.338899)0.75:0.223984,(((5762_NgruberiBBBEFC50492:0.378669,((Ectocarpus_siliculosusBBB298711117:0.149710,((296543_TpseudonanaBBBXP_002287562:0.128456,556484_PtricornutumBBBXP_002176724:0.261194)1.00:0.103174,(AanophagefferensBBBjgi:0.266753,(PramorumBBBjgi:0.038168,403677_PinfestansBBBEEY65802:0.034790)1.00:0.185834)0.59:0.034940)0.98:0.059429)1.00:0.117485,((((145481_PpatensBBBXP_001771285:0.016983,145481_PpatensBBBXP_001758114:0.036349)1.00:0.085952,(SmoellendorffiiBBBjgi_Selmo1_409868_fgenesh2_pg.C_scaffold_11000251:0.075436,(39946_OsativaBBBEAZ01716:0.146603,(3702_AthalianaBBBNP_188253:0.241143,3702_AthalianaBBBNP_849994:0.127601)0.58:0.035835)1.00:0.166286)0.39:0.021572)1.00:0.083222,((564608_MpusillaBBBEEH56226:0.111388,(436017_OlucimarinusBBBXP_001418358:0.043338,70448_OtauriBBBCAL53302:0.063691)1.00:0.144108)1.00:0.059437,(VcarteriBBBjgi:0.343147,CvulgarisBBBjgi:0.183631)0.58:0.026727)0.99:0.058738)1.00:0.051999,(EhuxleyiBBBjgi:0.353011,(Oxytricha_trifallaxBBBapc3_WGS:0.222496,(5911_TthermophilaBBBXP_001032153:0.149070,((412030_PtetraureliaBBBXP_001430646:0.033289,412030_3_PtetraureliaBBBXP_001434341:0.014796)0.98:0.045600,(412030_PtetraureliaBBBXP_001461175:0.030819,412030_PtetraureliaBBBXP_001460999:0.018117)0.40:0.021663)1.00:0.329490)1.00:0.123316)1.00:0.195236)0.90:0.086890)0.43:0.022503)0.41:0.036810)0.72:0.048639,((GnostochinearumBBBEST_gi_106799236_gb_EC117613.1_EC117613:0.168373,TtrahensBBB06230T0:0.214711)1.00:0.117782,(352472_DdiscoideumBBBXP_636853:0.401117,((Chlamydomonas_reinhardtiiBBBXP_001701084:0.784069,(6239_CelegansBBBNP_001021714:0.388722,6279_BmalayiBBBXP_001898600:0.330276)1.00:0.178682)1.00:0.214727,(DpulexBBBjgi:0.317068,(10228_TadhaerensBBBXP_002110345:0.409891,(7227_DmelanogasterBBBNP_648093:0.316765,(45351_NvectensisBBBXP_001635851:0.164673,(7739_BfloridaeBBBXP_002598631:0.110753,(LgiganteaBBBjgi:0.190064,(HribustaBBBjgi:0.162093,(7955_DrerioBBBNP_958857:0.068095,(9606_HsapiensBBBEAW57688:0.021240,8364_XtropicalisBBBNP_001072470:0.021299)0.99:0.023473)1.00:0.073346)0.66:0.032256)0.33:0.022359)0.24:0.021997)0.50:0.034676)0.31:0.028392)0.95:0.060211)0.49:0.053854)0.81:0.087725)0.60:0.046776)0.56:0.041533)0.76:0.038846,(BdendrobatidisBBBjgi_Batde5_87926_GP3.034850:0.591428,SpunctatusBBB02761T0:0.410147)0.63:0.082463)0.10:0.028835)0.04:0.039525,((237631_UmaydisBBBXP_758236:0.758357,(214684_CneoformansBBBXP_566728:0.512469,((367110_NcrassaBBBXP_956598:0.280407,330879_AfumigatusBBBXP_755196:0.171029)1.00:0.124367,(4896_SpombeBBBCAA30532:0.276704,643680_ScerevisiaeBBBCAY77700:0.550836)0.62:0.065095)0.63:0.070090)0.54:0.118880)0.50:0.105085,(412133_TvaginalisBBBXP_001312985:0.897311,(353151_ChominisBBBXP_668239:0.003130,353152_CparvumBBBXP_628531:0.002983)1.00:0.770925)0.39:0.100223)0.02:0.025948)0.07:0.057473)0.29:0.182977)0.72:0.214994)1.00:0.506213,(185431_TbruceiBBBXP_823254:0.089446,353153_TcruziBBBXP_809564:0.127540)1.00:0.193621)1.00:0.417514);

   [Note: This tree contains information only on the topology
          and branch lengths (mean of the posterior probability density).]
   tree con_all_compat = (347515_LmajorBBBXP_001687518:0.013576,435258_LinfantumBBBXP_001463004:0.012934,(((Enterocytozoon_bieneusiBBBXP_002650295:0.775462,(Nosema_ceranaeBBBXP_002995969:0.466781,(Encephalitozoon_intestinalisBBBXP_003073964:0.027886,284813_EcuniculiBBBNP_586422:0.029046):0.227268):0.276349):0.577105,((36329_PfalciparumBBBXP_001351576:0.201640,126793_PvivaxBBBXP_001613178:0.155458):1.311220,((CowczarzakiBBB04683T0:0.516695,(431895_MbrevicollisBBBXP_001747295:0.337213,SrosettaBBB00454T0:0.373060):0.202800):0.081461,(((CmerolaeBBBCMR407C:0.439847,GsulphurariaBBBstig_58.Gs55740.1:0.338899):0.223984,(((5762_NgruberiBBBEFC50492:0.378669,((Ectocarpus_siliculosusBBB298711117:0.149710,((296543_TpseudonanaBBBXP_002287562:0.128456,556484_PtricornutumBBBXP_002176724:0.261194):0.103174,(AanophagefferensBBBjgi:0.266753,(PramorumBBBjgi:0.038168,403677_PinfestansBBBEEY65802:0.034790):0.185834):0.034940):0.059429):0.117485,((((145481_PpatensBBBXP_001771285:0.016983,145481_PpatensBBBXP_001758114:0.036349):0.085952,(SmoellendorffiiBBBjgi_Selmo1_409868_fgenesh2_pg.C_scaffold_11000251:0.075436,(39946_OsativaBBBEAZ01716:0.146603,(3702_AthalianaBBBNP_188253:0.241143,3702_AthalianaBBBNP_849994:0.127601):0.035835):0.166286):0.021572):0.083222,((564608_MpusillaBBBEEH56226:0.111388,(436017_OlucimarinusBBBXP_001418358:0.043338,70448_OtauriBBBCAL53302:0.063691):0.144108):0.059437,(VcarteriBBBjgi:0.343147,CvulgarisBBBjgi:0.183631):0.026727):0.058738):0.051999,(EhuxleyiBBBjgi:0.353011,(Oxytricha_trifallaxBBBapc3_WGS:0.222496,(5911_TthermophilaBBBXP_001032153:0.149070,((412030_PtetraureliaBBBXP_001430646:0.033289,412030_3_PtetraureliaBBBXP_001434341:0.014796):0.045600,(412030_PtetraureliaBBBXP_001461175:0.030819,412030_PtetraureliaBBBXP_001460999:0.018117):0.021663):0.329490):0.123316):0.195236):0.086890):0.022503):0.036810):0.048639,((GnostochinearumBBBEST_gi_106799236_gb_EC117613.1_EC117613:0.168373,TtrahensBBB06230T0:0.214711):0.117782,(352472_DdiscoideumBBBXP_636853:0.401117,((Chlamydomonas_reinhardtiiBBBXP_001701084:0.784069,(6239_CelegansBBBNP_001021714:0.388722,6279_BmalayiBBBXP_001898600:0.330276):0.178682):0.214727,(DpulexBBBjgi:0.317068,(10228_TadhaerensBBBXP_002110345:0.409891,(7227_DmelanogasterBBBNP_648093:0.316765,(45351_NvectensisBBBXP_001635851:0.164673,(7739_BfloridaeBBBXP_002598631:0.110753,(LgiganteaBBBjgi:0.190064,(HribustaBBBjgi:0.162093,(7955_DrerioBBBNP_958857:0.068095,(9606_HsapiensBBBEAW57688:0.021240,8364_XtropicalisBBBNP_001072470:0.021299):0.023473):0.073346):0.032256):0.022359):0.021997):0.034676):0.028392):0.060211):0.053854):0.087725):0.046776):0.041533):0.038846,(BdendrobatidisBBBjgi_Batde5_87926_GP3.034850:0.591428,SpunctatusBBB02761T0:0.410147):0.082463):0.028835):0.039525,((237631_UmaydisBBBXP_758236:0.758357,(214684_CneoformansBBBXP_566728:0.512469,((367110_NcrassaBBBXP_956598:0.280407,330879_AfumigatusBBBXP_755196:0.171029):0.124367,(4896_SpombeBBBCAA30532:0.276704,643680_ScerevisiaeBBBCAY77700:0.550836):0.065095):0.070090):0.118880):0.105085,(412133_TvaginalisBBBXP_001312985:0.897311,(353151_ChominisBBBXP_668239:0.003130,353152_CparvumBBBXP_628531:0.002983):0.770925):0.100223):0.025948):0.057473):0.182977):0.214994):0.506213,(185431_TbruceiBBBXP_823254:0.089446,353153_TcruziBBBXP_809564:0.127540):0.193621):0.417514);
end;
