# Supplementary material for: The phylogenomic analysis of the anaphase promoting complex and its targets points to complex and modern-like control of the cell cycle in the last common ancestor of eukaryotes
Source: BMC Evol Biol. 2011 Sep 23;11:265. doi: 10.1186/1471-2148-11-265 (PMC3195147; doi:10.1186/1471-2148-11-265)
Supplement: Additional file 3 — Data S1. Bayesian phylogenetic trees inferred MrBayes (*.con files) and ML phylogenetic trees inferred with TreeFinder (*.tre files = ML topologies; *.boot.trees = topologies generated by the bootstrap analysis) for each APC/C subunit, activator and main target (except Apc9, Apc14, Apc15 and Apc16 due to a too restricted number of homologues). [file 1471-2148-11-265-S3.ZIP › APC4s_1.con]

#NEXUS

[ID: 2370541432]
begin trees;
   [Note: This tree contains information on the topology, 
          branch lengths (if present), and the probability
          of the partition indicated by the branch.]
   tree con_all_compat = (Ectocarpus_siliculosusBBB298711419:0.455388,(431895_MbrevicollisBBBXP_001744221:0.826011,EhuxleyiBBBjgi:0.544379)0.35:0.138722,((6239_CelegansBBBNP_499074:0.846521,CowczarzakiBBB05504T0:0.405745)0.66:0.228388,((((SpunctatusBBB01166T0:0.317548,(214684_CneoformansBBBXP_572593:0.605388,((367110_NcrassaBBBXP_956179:0.209118,330879_AfumigatusBBBXP_752937:0.284724)1.00:0.306678,(Saccharomyces_cerevisiaeBBBNP_010403:0.768392,4896_SpombeBBBXP_001713100:0.485777)0.66:0.170373)0.75:0.164997)0.38:0.078950)0.86:0.124315,(403677_PinfestansBBBEEY60933:0.550212,237631_UmaydisBBBXP_761900:0.560672)0.56:0.173349)0.17:0.076041,(((Paramecium_tetraureliaBBBXP_001458727:0.471495,5911_TthermophilaBBBXP_001021620:0.376276)0.98:0.276186,(6279_BmalayiBBBXP_001900733:0.641853,((7955_DrerioBBBNP_001008589:0.047557,(9606_HsapiensBBBNP_037499:0.038868,8364_XtropicalisBBBNP_001135602:0.045075)0.93:0.032146)0.99:0.078702,(7739_BfloridaeBBBXP_002609002:0.073559,((10228_TadhaerensBBBXP_002111892:0.413622,45351_NvectensisBBBXP_001624909:0.164537)0.80:0.084555,((LgiganteaBBBjgi:0.076560,HrobustaBBBjgi:0.355652)0.99:0.101728,(7460_AmelliferaBBBXP_393301:0.154403,(7227_DmelanogasterBBBNP_572522:0.488996,DpulexBBBjgi:0.308134)0.76:0.100122)0.47:0.065760)0.63:0.073815)0.76:0.057224)0.43:0.041398)0.96:0.180786)0.70:0.170501)0.26:0.111196,(352472_DdiscoideumBBBXP_638336:0.609450,TtrahensBBB05595T0:0.412369)0.23:0.114846)0.04:0.057349)0.55:0.130845,((145481_PpatensBBBXP_001774147:0.073969,(SmellendorffiiBBBjgi:0.226238,(39946_OsativaBBBEEC74136:0.172893,3702_AthalianaBBBNP_193884:0.200898)0.97:0.105819)0.96:0.112991)0.54:0.110397,((564608_MpusillaBBBEEH58620:0.315556,(70448_OtauriBBBCAL52461:0.216344,436017_OlucimarinusBBBXP_001416348:0.125863)1.00:0.315431)1.00:0.338735,(CvulgarisBBBjgi:0.270806,(3055_CreinhardtiiBBBXP_001694053:0.061693,VcarteriBBBjgi:0.114542)1.00:0.220490)0.89:0.133227)0.54:0.106937)0.26:0.082008)0.47:0.135644)0.27:0.116101);

   [Note: This tree contains information only on the topology
          and branch lengths (mean of the posterior probability density).]
   tree con_all_compat = (Ectocarpus_siliculosusBBB298711419:0.455388,(431895_MbrevicollisBBBXP_001744221:0.826011,EhuxleyiBBBjgi:0.544379):0.138722,((6239_CelegansBBBNP_499074:0.846521,CowczarzakiBBB05504T0:0.405745):0.228388,((((SpunctatusBBB01166T0:0.317548,(214684_CneoformansBBBXP_572593:0.605388,((367110_NcrassaBBBXP_956179:0.209118,330879_AfumigatusBBBXP_752937:0.284724):0.306678,(Saccharomyces_cerevisiaeBBBNP_010403:0.768392,4896_SpombeBBBXP_001713100:0.485777):0.170373):0.164997):0.078950):0.124315,(403677_PinfestansBBBEEY60933:0.550212,237631_UmaydisBBBXP_761900:0.560672):0.173349):0.076041,(((Paramecium_tetraureliaBBBXP_001458727:0.471495,5911_TthermophilaBBBXP_001021620:0.376276):0.276186,(6279_BmalayiBBBXP_001900733:0.641853,((7955_DrerioBBBNP_001008589:0.047557,(9606_HsapiensBBBNP_037499:0.038868,8364_XtropicalisBBBNP_001135602:0.045075):0.032146):0.078702,(7739_BfloridaeBBBXP_002609002:0.073559,((10228_TadhaerensBBBXP_002111892:0.413622,45351_NvectensisBBBXP_001624909:0.164537):0.084555,((LgiganteaBBBjgi:0.076560,HrobustaBBBjgi:0.355652):0.101728,(7460_AmelliferaBBBXP_393301:0.154403,(7227_DmelanogasterBBBNP_572522:0.488996,DpulexBBBjgi:0.308134):0.100122):0.065760):0.073815):0.057224):0.041398):0.180786):0.170501):0.111196,(352472_DdiscoideumBBBXP_638336:0.609450,TtrahensBBB05595T0:0.412369):0.114846):0.057349):0.130845,((145481_PpatensBBBXP_001774147:0.073969,(SmellendorffiiBBBjgi:0.226238,(39946_OsativaBBBEEC74136:0.172893,3702_AthalianaBBBNP_193884:0.200898):0.105819):0.112991):0.110397,((564608_MpusillaBBBEEH58620:0.315556,(70448_OtauriBBBCAL52461:0.216344,436017_OlucimarinusBBBXP_001416348:0.125863):0.315431):0.338735,(CvulgarisBBBjgi:0.270806,(3055_CreinhardtiiBBBXP_001694053:0.061693,VcarteriBBBjgi:0.114542):0.220490):0.133227):0.106937):0.082008):0.135644):0.116101);
end;
