# Supplementary material for: The phylogenomic analysis of the anaphase promoting complex and its targets points to complex and modern-like control of the cell cycle in the last common ancestor of eukaryotes
Source: BMC Evol Biol. 2011 Sep 23;11:265. doi: 10.1186/1471-2148-11-265 (PMC3195147; doi:10.1186/1471-2148-11-265)
Supplement: Additional file 3 — Data S1. Bayesian phylogenetic trees inferred MrBayes (*.con files) and ML phylogenetic trees inferred with TreeFinder (*.tre files = ML topologies; *.boot.trees = topologies generated by the bootstrap analysis) for each APC/C subunit, activator and main target (except Apc9, Apc14, Apc15 and Apc16 due to a too restricted number of homologues). [file 1471-2148-11-265-S3.ZIP › APC5s_1.con]

#NEXUS

[ID: 2031949533]
begin trees;
   [Note: This tree contains information on the topology, 
          branch lengths (if present), and the probability
          of the partition indicated by the branch.]
   tree con_all_compat = (AanophagefferensBBBjgi:0.257151,(Ectocarpus_siliculosusBBB298709617:0.270964,296543_TpseudonanaBBBXP_002294732:0.438572)0.45:0.105894,((PramorumBBBjgi:0.025698,403677_PinfestansBBBEEY59982:0.050976)1.00:0.267524,(CowczarzakiBBB02636T0:0.572028,((352472_DdiscoideumBBBXP_641250:0.320896,45351_NvectensisBBBXP_001626465:0.230566)0.09:0.049822,(((6279_BmalayiBBBXP_001893623:0.323568,6239_CelegansBBBNP_499485:0.611980)0.95:0.338964,(LgiganteaBBBjgi:0.073892,(7739_BfloridaeBBBXP_002610040:0.087596,(DpulexBBBjgi:0.304860,(((285006_ScerevisiaeBBBEDV10820:0.621025,((436017_OlucimarinusBBBXP_001418321:0.117357,70448_OtauriBBBAAV68614:0.039190)1.00:0.231781,((145481_PpatensBBBXP_001775896:0.046917,(SmoellendorffiBBBjgi:0.110355,(39947_OsativaBBBEEE53648:0.199425,3702_AthalianaBBBNP_172146:0.204452)0.93:0.088478)0.66:0.047478)0.82:0.069864,(564608_MpusillaBBBEEH53809:0.235304,(CvulgarisBBBjgi:0.093806,VcarteriBBBjgi:0.243116)0.99:0.204295)0.47:0.064514)0.58:0.060884)0.79:0.159438)0.43:0.153563,((4896_SpombeBBBXP_001713082:0.232667,(451804_AfumigatusBBBEDP53116:0.109229,367110_NcrassaBBBXP_964327:0.127774)0.98:0.138992)0.97:0.128462,(Batrachochytrium_dendrobatidisBBBJGI_scaffold_2000265:0.525309,(237631_UmaydisBBBXP_756294:0.377848,283643_CneoformansBBBXP_776363:0.244115)0.98:0.183076)0.28:0.070671)0.24:0.059811)0.78:0.097237,(7460_AmelliferaBBBXP_393771:0.099765,(10228_TadhaerensBBBXP_002109398:0.388665,7227_DmelanogasterBBBAAM51081:0.245003)0.90:0.126487)0.68:0.065518)0.24:0.049356)0.36:0.076780)0.20:0.038391)0.17:0.047743)0.11:0.045925,(TtrahensBBB03469T0:0.177851,(7955_DrerioBBBNP_955916:0.065255,(9606_HsapiensBBBNP_057321:0.022446,8364_XtropicalisBBBNP_001007951:0.022052)0.90:0.047220)0.58:0.044034)0.09:0.030405)0.06:0.065304)0.20:0.099318)0.32:0.093146)0.15:0.065985);

   [Note: This tree contains information only on the topology
          and branch lengths (mean of the posterior probability density).]
   tree con_all_compat = (AanophagefferensBBBjgi:0.257151,(Ectocarpus_siliculosusBBB298709617:0.270964,296543_TpseudonanaBBBXP_002294732:0.438572):0.105894,((PramorumBBBjgi:0.025698,403677_PinfestansBBBEEY59982:0.050976):0.267524,(CowczarzakiBBB02636T0:0.572028,((352472_DdiscoideumBBBXP_641250:0.320896,45351_NvectensisBBBXP_001626465:0.230566):0.049822,(((6279_BmalayiBBBXP_001893623:0.323568,6239_CelegansBBBNP_499485:0.611980):0.338964,(LgiganteaBBBjgi:0.073892,(7739_BfloridaeBBBXP_002610040:0.087596,(DpulexBBBjgi:0.304860,(((285006_ScerevisiaeBBBEDV10820:0.621025,((436017_OlucimarinusBBBXP_001418321:0.117357,70448_OtauriBBBAAV68614:0.039190):0.231781,((145481_PpatensBBBXP_001775896:0.046917,(SmoellendorffiBBBjgi:0.110355,(39947_OsativaBBBEEE53648:0.199425,3702_AthalianaBBBNP_172146:0.204452):0.088478):0.047478):0.069864,(564608_MpusillaBBBEEH53809:0.235304,(CvulgarisBBBjgi:0.093806,VcarteriBBBjgi:0.243116):0.204295):0.064514):0.060884):0.159438):0.153563,((4896_SpombeBBBXP_001713082:0.232667,(451804_AfumigatusBBBEDP53116:0.109229,367110_NcrassaBBBXP_964327:0.127774):0.138992):0.128462,(Batrachochytrium_dendrobatidisBBBJGI_scaffold_2000265:0.525309,(237631_UmaydisBBBXP_756294:0.377848,283643_CneoformansBBBXP_776363:0.244115):0.183076):0.070671):0.059811):0.097237,(7460_AmelliferaBBBXP_393771:0.099765,(10228_TadhaerensBBBXP_002109398:0.388665,7227_DmelanogasterBBBAAM51081:0.245003):0.126487):0.065518):0.049356):0.076780):0.038391):0.047743):0.045925,(TtrahensBBB03469T0:0.177851,(7955_DrerioBBBNP_955916:0.065255,(9606_HsapiensBBBNP_057321:0.022446,8364_XtropicalisBBBNP_001007951:0.022052):0.047220):0.044034):0.030405):0.065304):0.099318):0.093146):0.065985);
end;
