# Supplementary material for: The phylogenomic analysis of the anaphase promoting complex and its targets points to complex and modern-like control of the cell cycle in the last common ancestor of eukaryotes
Source: BMC Evol Biol. 2011 Sep 23;11:265. doi: 10.1186/1471-2148-11-265 (PMC3195147; doi:10.1186/1471-2148-11-265)
Supplement: Additional file 3 — Data S1. Bayesian phylogenetic trees inferred MrBayes (*.con files) and ML phylogenetic trees inferred with TreeFinder (*.tre files = ML topologies; *.boot.trees = topologies generated by the bootstrap analysis) for each APC/C subunit, activator and main target (except Apc9, Apc14, Apc15 and Apc16 due to a too restricted number of homologues). [file 1471-2148-11-265-S3.ZIP › APC6s_1.con]

#NEXUS

[ID: 2439738326]
begin trees;
   [Note: This tree contains information on the topology, 
          branch lengths (if present), and the probability
          of the partition indicated by the branch.]
   tree con_all_compat = (185431_TbruceiBBBXP_845336:0.103938,353153_TcruziBBBXP_811257:0.089191,((CmerolaeBBBCMF102C:0.392327,(556484_PtricornutumBBBXP_002176654:0.386993,((((Nosema_ceranaeBBBXP_002995208:0.355809,Enterocytozoon_bieneusiBBBXP_002650349:0.768945)0.99:0.298114,(Encephalitozoon_intestinalisBBBXP_003072974:0.067076,284813_EcuniculiBBBNP_585771:0.019994)0.92:0.179370)1.00:0.701514,(PramorumBBBjgi:0.935577,Blastocystis_hominisBBB300176850:0.697363)0.86:0.225680)0.89:0.259302,((GsulphurariaBBBstig_37:0.382359,412133_TvaginalisBBBXP_001583340:1.328002)0.47:0.147502,((70448_OtauriBBBAAV68615:0.039817,436017_OlucimarinusBBBXP_001415756:0.080842)1.00:0.219009,((KbrevisBBBnt_gnl_ti_1972693539_AUAO4164.g1BBB_CDC16_:0.349239,(403677_PinfestansBBBEEY64266:0.249545,(AanophagefferensBBBjgi_Auran1_1722_gw1.11.55.1:0.173809,Ectocarpus_siliculosusBBB299116651:0.282678)1.00:0.137423)0.94:0.085658)0.32:0.053535,((((10228_TadhaerensBBBXP_002115543:0.395633,(45351_NvectensisBBBXP_001637375:0.123217,((6279_BmalayiBBBXP_001900464:0.279146,6239_CelegansBBBNP_495712:0.553954)1.00:0.463538,((7739_BfloridaeBBBXP_002603477:0.125369,(7955_DrerioBBBABC87083:0.035985,(9606_HsapiensBBBNP_001072113:0.017698,8364_XtropicalisBBBNP_001005030:0.030201)0.81:0.014496)1.00:0.077667)0.98:0.064595,(LgiganteaBBBjgi:0.145331,(HrobustaBBBjgi:0.174589,(DpulexBBBjgi:0.270238,(7227_DmelanogasterBBBNP_477397:0.226870,7460_AmelliferaBBBXP_623316:0.090326)1.00:0.087227)0.39:0.034036)0.59:0.037108)0.54:0.033523)0.72:0.069354)0.64:0.065431)0.39:0.053339)0.94:0.115482,(352472_DdiscoideumBBBXP_001134535:0.359230,TtrahensBBB03884T0:0.397910)0.72:0.073769)0.90:0.101218,((431895_MbrevicollisBBBXP_001745786:0.389303,SrosettaBBB01128T0:0.257862)0.96:0.115845,(BdendrobatidisBBBjgi_Batde5_84808_GP3.003670:0.422345,(SpunctatusBBB04119T0:0.369363,((4896_SpombeBBBNP_593301:0.197996,(451804_AfumigatusBBBEDP51110:0.117891,5141_NcrassaBBBCAC18281:0.171065)1.00:0.129880)0.74:0.074254,(643680_ScerevisiaeBBBCAY81061:0.390445,(237631_UmaydisBBBXP_760206:0.279827,214684_CneoformansBBBXP_570972:0.234586)1.00:0.152785)0.62:0.056151)0.97:0.130075)0.80:0.066531)0.95:0.108960)0.66:0.071279)0.59:0.067588,((5762_NgruberiBBBEFC50413:0.406169,(Oxytricha_trifallaxBBBapc6_WGS:0.135253,(5911_TthermophilaBBBXP_001026497:0.129768,(412030_PtetraureliaBBBXP_001456952:0.166260,353151_ChominisBBBXP_667497:1.020669)0.84:0.126657)0.86:0.176540)0.86:0.127145)0.45:0.051248,(VcarteriBBBjgi:0.656875,((39947_OsativaBBBEEE58661:0.121226,3702_AthalianaBBBNP_565188:0.098808)1.00:0.135967,((145481_PpatensBBBXP_001784365:0.065910,SmoellendorffiiBBBjgi:0.076810)1.00:0.068045,(564608_MpusillaBBBEEH59359:0.236786,CvulgarisBBBjgi:0.190625)0.49:0.052752)0.55:0.077632)0.51:0.061654)0.41:0.069855)0.10:0.030320)0.12:0.040649)0.17:0.051404)0.28:0.072048)0.17:0.065059)0.32:0.073502)0.39:0.069339)1.00:0.507589,(347515_LmajorBBBXP_001684662:0.017786,435258_LinfantumBBBXP_001466919:0.006450)1.00:0.149235)1.00:0.145368);

   [Note: This tree contains information only on the topology
          and branch lengths (mean of the posterior probability density).]
   tree con_all_compat = (185431_TbruceiBBBXP_845336:0.103938,353153_TcruziBBBXP_811257:0.089191,((CmerolaeBBBCMF102C:0.392327,(556484_PtricornutumBBBXP_002176654:0.386993,((((Nosema_ceranaeBBBXP_002995208:0.355809,Enterocytozoon_bieneusiBBBXP_002650349:0.768945):0.298114,(Encephalitozoon_intestinalisBBBXP_003072974:0.067076,284813_EcuniculiBBBNP_585771:0.019994):0.179370):0.701514,(PramorumBBBjgi:0.935577,Blastocystis_hominisBBB300176850:0.697363):0.225680):0.259302,((GsulphurariaBBBstig_37:0.382359,412133_TvaginalisBBBXP_001583340:1.328002):0.147502,((70448_OtauriBBBAAV68615:0.039817,436017_OlucimarinusBBBXP_001415756:0.080842):0.219009,((KbrevisBBBnt_gnl_ti_1972693539_AUAO4164.g1BBB_CDC16_:0.349239,(403677_PinfestansBBBEEY64266:0.249545,(AanophagefferensBBBjgi_Auran1_1722_gw1.11.55.1:0.173809,Ectocarpus_siliculosusBBB299116651:0.282678):0.137423):0.085658):0.053535,((((10228_TadhaerensBBBXP_002115543:0.395633,(45351_NvectensisBBBXP_001637375:0.123217,((6279_BmalayiBBBXP_001900464:0.279146,6239_CelegansBBBNP_495712:0.553954):0.463538,((7739_BfloridaeBBBXP_002603477:0.125369,(7955_DrerioBBBABC87083:0.035985,(9606_HsapiensBBBNP_001072113:0.017698,8364_XtropicalisBBBNP_001005030:0.030201):0.014496):0.077667):0.064595,(LgiganteaBBBjgi:0.145331,(HrobustaBBBjgi:0.174589,(DpulexBBBjgi:0.270238,(7227_DmelanogasterBBBNP_477397:0.226870,7460_AmelliferaBBBXP_623316:0.090326):0.087227):0.034036):0.037108):0.033523):0.069354):0.065431):0.053339):0.115482,(352472_DdiscoideumBBBXP_001134535:0.359230,TtrahensBBB03884T0:0.397910):0.073769):0.101218,((431895_MbrevicollisBBBXP_001745786:0.389303,SrosettaBBB01128T0:0.257862):0.115845,(BdendrobatidisBBBjgi_Batde5_84808_GP3.003670:0.422345,(SpunctatusBBB04119T0:0.369363,((4896_SpombeBBBNP_593301:0.197996,(451804_AfumigatusBBBEDP51110:0.117891,5141_NcrassaBBBCAC18281:0.171065):0.129880):0.074254,(643680_ScerevisiaeBBBCAY81061:0.390445,(237631_UmaydisBBBXP_760206:0.279827,214684_CneoformansBBBXP_570972:0.234586):0.152785):0.056151):0.130075):0.066531):0.108960):0.071279):0.067588,((5762_NgruberiBBBEFC50413:0.406169,(Oxytricha_trifallaxBBBapc6_WGS:0.135253,(5911_TthermophilaBBBXP_001026497:0.129768,(412030_PtetraureliaBBBXP_001456952:0.166260,353151_ChominisBBBXP_667497:1.020669):0.126657):0.176540):0.127145):0.051248,(VcarteriBBBjgi:0.656875,((39947_OsativaBBBEEE58661:0.121226,3702_AthalianaBBBNP_565188:0.098808):0.135967,((145481_PpatensBBBXP_001784365:0.065910,SmoellendorffiiBBBjgi:0.076810):0.068045,(564608_MpusillaBBBEEH59359:0.236786,CvulgarisBBBjgi:0.190625):0.052752):0.077632):0.061654):0.069855):0.030320):0.040649):0.051404):0.072048):0.065059):0.073502):0.069339):0.507589,(347515_LmajorBBBXP_001684662:0.017786,435258_LinfantumBBBXP_001466919:0.006450):0.149235):0.145368);
end;
