# Supplementary material for: The phylogenomic analysis of the anaphase promoting complex and its targets points to complex and modern-like control of the cell cycle in the last common ancestor of eukaryotes
Source: BMC Evol Biol. 2011 Sep 23;11:265. doi: 10.1186/1471-2148-11-265 (PMC3195147; doi:10.1186/1471-2148-11-265)
Supplement: Additional file 3 — Data S1. Bayesian phylogenetic trees inferred MrBayes (*.con files) and ML phylogenetic trees inferred with TreeFinder (*.tre files = ML topologies; *.boot.trees = topologies generated by the bootstrap analysis) for each APC/C subunit, activator and main target (except Apc9, Apc14, Apc15 and Apc16 due to a too restricted number of homologues). [file 1471-2148-11-265-S3.ZIP › APC7s_1.con]

#NEXUS

[ID: 2532207908]
begin trees;
   [Note: This tree contains information on the topology, 
          branch lengths (if present), and the probability
          of the partition indicated by the branch.]
   tree con_all_compat = (Ectocarpus_siliculosusBBB298708471:0.327654,AanophagefferensBBBjgi:0.207076,((556484_PtricornutumBBBXP_002177784:0.519962,296543_TpseudonanaBBBXP_002292854:0.150207)1.00:0.229089,((403677_PinfestansBBBEEY63812:0.054482,PramorumBBBjgi:0.069013)1.00:0.457276,(((145481_PpatensBBBXP_001753812:0.092018,(SmoellendorfiiBBBjgi:0.058431,(39947_OsativaBBBAAU44035:0.097932,3702_AthalianaBBBNP_850309:0.098793)1.00:0.084333)0.56:0.042108)1.00:0.202009,(70448_OtauriBBBAAV68618:0.552927,(564608_MpusillaBBBEEH57219:0.288958,SpunctatusBBB02397T0:0.933035)0.99:0.206880)0.78:0.106932)0.97:0.145309,((431895_MbrevicollisBBBXP_001744593:0.622948,(10228_TadhaerensBBBXP_002107763:0.517156,((45351_NvectensisBBBXP_001633228:0.149917,(LgiganteaBBBjgi:0.365971,(7739_BfloridaeBBBXP_002605850:0.266626,(7955_DrerioBBBNP_001107057:0.044277,(9606_HsapiensBBBQ9UJX3:0.017077,8364_XtropicalisBBBNP_001016327:0.023662)0.48:0.011670)1.00:0.192402)1.00:0.130163)0.42:0.046884)0.67:0.047810,((6279_BmalayiBBBXP_001896953:0.294190,6239_CelegansBBBNP_500116:1.080625)0.89:0.359432,((7227_DmelanogasterBBBAAL39766:0.683406,DpulexBBBjgi:0.273851)0.95:0.156158,(7460_AmelliferaBBBXP_396165:0.238139,HrobustaBBBjgi:0.638976)0.67:0.101492)0.71:0.129086)0.30:0.053969)0.66:0.121102)0.96:0.222130)0.62:0.157583,(((412133_TvaginalisBBBXP_001581999:0.482105,412133_TvaginalisBBBXP_001316770:0.305581)1.00:0.437855,(PpolycephalumBBBPPL00002880:0.128347,BdendrobatidisBBBjgi_Batde5_91076_GP3.066350:0.489270)0.63:0.153515)0.89:0.203819,(352472_DdiscoideumBBBXP_629638:0.648698,CowczarzakiBBB01307T0:0.608200)0.33:0.129247)0.20:0.078857)0.26:0.047338)0.38:0.060671)0.94:0.125073)0.93:0.097285);

   [Note: This tree contains information only on the topology
          and branch lengths (mean of the posterior probability density).]
   tree con_all_compat = (Ectocarpus_siliculosusBBB298708471:0.327654,AanophagefferensBBBjgi:0.207076,((556484_PtricornutumBBBXP_002177784:0.519962,296543_TpseudonanaBBBXP_002292854:0.150207):0.229089,((403677_PinfestansBBBEEY63812:0.054482,PramorumBBBjgi:0.069013):0.457276,(((145481_PpatensBBBXP_001753812:0.092018,(SmoellendorfiiBBBjgi:0.058431,(39947_OsativaBBBAAU44035:0.097932,3702_AthalianaBBBNP_850309:0.098793):0.084333):0.042108):0.202009,(70448_OtauriBBBAAV68618:0.552927,(564608_MpusillaBBBEEH57219:0.288958,SpunctatusBBB02397T0:0.933035):0.206880):0.106932):0.145309,((431895_MbrevicollisBBBXP_001744593:0.622948,(10228_TadhaerensBBBXP_002107763:0.517156,((45351_NvectensisBBBXP_001633228:0.149917,(LgiganteaBBBjgi:0.365971,(7739_BfloridaeBBBXP_002605850:0.266626,(7955_DrerioBBBNP_001107057:0.044277,(9606_HsapiensBBBQ9UJX3:0.017077,8364_XtropicalisBBBNP_001016327:0.023662):0.011670):0.192402):0.130163):0.046884):0.047810,((6279_BmalayiBBBXP_001896953:0.294190,6239_CelegansBBBNP_500116:1.080625):0.359432,((7227_DmelanogasterBBBAAL39766:0.683406,DpulexBBBjgi:0.273851):0.156158,(7460_AmelliferaBBBXP_396165:0.238139,HrobustaBBBjgi:0.638976):0.101492):0.129086):0.053969):0.121102):0.222130):0.157583,(((412133_TvaginalisBBBXP_001581999:0.482105,412133_TvaginalisBBBXP_001316770:0.305581):0.437855,(PpolycephalumBBBPPL00002880:0.128347,BdendrobatidisBBBjgi_Batde5_91076_GP3.066350:0.489270):0.153515):0.203819,(352472_DdiscoideumBBBXP_629638:0.648698,CowczarzakiBBB01307T0:0.608200):0.129247):0.078857):0.047338):0.060671):0.125073):0.097285);
end;
