# Supplementary material for: The phylogenomic analysis of the anaphase promoting complex and its targets points to complex and modern-like control of the cell cycle in the last common ancestor of eukaryotes
Source: BMC Evol Biol. 2011 Sep 23;11:265. doi: 10.1186/1471-2148-11-265 (PMC3195147; doi:10.1186/1471-2148-11-265)
Supplement: Additional file 3 — Data S1. Bayesian phylogenetic trees inferred MrBayes (*.con files) and ML phylogenetic trees inferred with TreeFinder (*.tre files = ML topologies; *.boot.trees = topologies generated by the bootstrap analysis) for each APC/C subunit, activator and main target (except Apc9, Apc14, Apc15 and Apc16 due to a too restricted number of homologues). [file 1471-2148-11-265-S3.ZIP › APC8s_1.con]

#NEXUS

[ID: 3733069803]
begin trees;
   [Note: This tree contains information on the topology, 
          branch lengths (if present), and the probability
          of the partition indicated by the branch.]
   tree con_all_compat = (347515_LmajorBBBXP_001681666:0.004074,435258_LinfantumBBBXP_001463991:0.004213,((CmerolaeBBBCML190C:0.326964,(GsulphurariaBBBstig_38:0.287941,((5762_NgruberiBBBEFC45000:0.277919,(431895_MbrevicollisBBBXP_001747393:0.583958,SrosettaBBB07702T0:0.281803)0.35:0.070414)0.69:0.103867,((Nosema_ceranaeBBBXP_002995905:0.524110,(Encephalitozoon_intestinalisBBBXP_003073104:0.049871,284813_EcuniculiBBBNP_585899:0.058146)1.00:0.448328)1.00:0.635846,((Oxytricha_trifallaxBBBapc8_WGS:0.214481,(412030_PtetraureliaBBBXP_001425074:0.157603,5911_TthermophilaBBBXP_001011597:0.112322)1.00:0.197242)1.00:0.228493,(((CowczarzakiBBB03175T0:0.479394,412133_TvaginalisBBBXP_001327110:0.710436)0.99:0.131905,(10228_TadhaerensBBBXP_002109327:0.372950,((DpulexBBBjgi:0.232623,(6279_BmalayiBBBXP_001900333:0.230003,6239_CelegansBBBNP_497203:0.503596)1.00:0.385670)0.94:0.105284,(HrobustaBBBjgi:0.192178,((45351_NvectensisBBBXP_001635295:0.256203,(7739_BfloridaeBBBXP_002590511:0.127062,(9606_HsapiensBBBAAC70920:0.006662,(7955_DrerioBBBNP_957227:0.062542,8364_XtropicalisBBBNP_001016759:0.021109)0.50:0.009548)1.00:0.115301)0.49:0.020889)0.70:0.035742,(LgiganteaBBBjgi:0.149793,(7227_DmelanogasterBBBNP_610036:0.284905,7460_AmelliferaBBBXP_396943:0.165749)0.99:0.076402)0.46:0.026374)0.26:0.023658)0.59:0.076141)0.96:0.065675)0.83:0.101325)0.46:0.058369,((((AanophagefferensBBBjgi_Auran1_71780_estEx:0.207836,(296543_TpseudonanaBBBXP_002291008:0.236837,556484_PtricornutumBBBXP_002182840:0.298084)0.98:0.063291)0.91:0.062973,(Ectocarpus_siliculosusBBB298706926:0.366254,(PramorumBBBjgi:0.029623,403677_PinfestansBBBEEY68460:0.021455)1.00:0.216987)0.62:0.075198)0.52:0.029000,(((39947_OsativaBBBNP_001047624:0.111138,3702_AthalianaBBBNP_190398:0.111859)1.00:0.107932,(SmoellendorffiiBBBjgi:0.034327,(145481_PpatensBBBXP_001765887:0.057847,((564608_MpusillaBBBEEH57771:0.086557,(436017_OlucimarinusBBBXP_001418934:0.016603,70448_OtauriBBBCAL54508:0.026184)1.00:0.184206)1.00:0.096769,(CvulgarisBBBjgi:0.156459,(3055_CreinhardtiiBBBXP_001698877:0.032686,VcarteriBBBjgi:0.101098)1.00:0.239802)1.00:0.095757)1.00:0.061906)0.99:0.029153)1.00:0.074170)0.97:0.080486,(EhuxleyiBBBjgi:0.265753,TtrahensBBB11102T0:0.154561)0.71:0.082101)0.38:0.049445)0.28:0.047292,(352472_DdiscoideumBBBXP_644962:0.308597,((4932_ScerevisiaeBBBNP_012036:0.395373,(4896_SpombeBBBNP_593300:0.194926,(367110_NcrassaBBBXP_961540:0.214198,330879_AfumigatusBBBXP_748098:0.127040)1.00:0.139760)0.89:0.047803)0.84:0.088400,((SpunctatusBBB00659T0:0.693731,(214684_CneoformansBBBXP_569792:0.424861,237631_UmaydisBBBXP_756798:0.529871)0.74:0.086827)0.60:0.077348,(353151_ChominisBBBXP_668598:1.521648,BdendrobatidisBBBjgi_Batde5_35311_estExt_:0.536383)0.58:0.190231)0.58:0.071322)0.78:0.113087)0.24:0.046947)0.16:0.051976)0.40:0.046858)0.21:0.048560)0.21:0.032355)0.68:0.062922)1.00:0.152912)1.00:0.416488,(185431_TbruceiBBBXP_001219085:0.048671,353153_TcruziBBBXP_821942:0.015098)1.00:0.137488)1.00:0.345933);

   [Note: This tree contains information only on the topology
          and branch lengths (mean of the posterior probability density).]
   tree con_all_compat = (347515_LmajorBBBXP_001681666:0.004074,435258_LinfantumBBBXP_001463991:0.004213,((CmerolaeBBBCML190C:0.326964,(GsulphurariaBBBstig_38:0.287941,((5762_NgruberiBBBEFC45000:0.277919,(431895_MbrevicollisBBBXP_001747393:0.583958,SrosettaBBB07702T0:0.281803):0.070414):0.103867,((Nosema_ceranaeBBBXP_002995905:0.524110,(Encephalitozoon_intestinalisBBBXP_003073104:0.049871,284813_EcuniculiBBBNP_585899:0.058146):0.448328):0.635846,((Oxytricha_trifallaxBBBapc8_WGS:0.214481,(412030_PtetraureliaBBBXP_001425074:0.157603,5911_TthermophilaBBBXP_001011597:0.112322):0.197242):0.228493,(((CowczarzakiBBB03175T0:0.479394,412133_TvaginalisBBBXP_001327110:0.710436):0.131905,(10228_TadhaerensBBBXP_002109327:0.372950,((DpulexBBBjgi:0.232623,(6279_BmalayiBBBXP_001900333:0.230003,6239_CelegansBBBNP_497203:0.503596):0.385670):0.105284,(HrobustaBBBjgi:0.192178,((45351_NvectensisBBBXP_001635295:0.256203,(7739_BfloridaeBBBXP_002590511:0.127062,(9606_HsapiensBBBAAC70920:0.006662,(7955_DrerioBBBNP_957227:0.062542,8364_XtropicalisBBBNP_001016759:0.021109):0.009548):0.115301):0.020889):0.035742,(LgiganteaBBBjgi:0.149793,(7227_DmelanogasterBBBNP_610036:0.284905,7460_AmelliferaBBBXP_396943:0.165749):0.076402):0.026374):0.023658):0.076141):0.065675):0.101325):0.058369,((((AanophagefferensBBBjgi_Auran1_71780_estEx:0.207836,(296543_TpseudonanaBBBXP_002291008:0.236837,556484_PtricornutumBBBXP_002182840:0.298084):0.063291):0.062973,(Ectocarpus_siliculosusBBB298706926:0.366254,(PramorumBBBjgi:0.029623,403677_PinfestansBBBEEY68460:0.021455):0.216987):0.075198):0.029000,(((39947_OsativaBBBNP_001047624:0.111138,3702_AthalianaBBBNP_190398:0.111859):0.107932,(SmoellendorffiiBBBjgi:0.034327,(145481_PpatensBBBXP_001765887:0.057847,((564608_MpusillaBBBEEH57771:0.086557,(436017_OlucimarinusBBBXP_001418934:0.016603,70448_OtauriBBBCAL54508:0.026184):0.184206):0.096769,(CvulgarisBBBjgi:0.156459,(3055_CreinhardtiiBBBXP_001698877:0.032686,VcarteriBBBjgi:0.101098):0.239802):0.095757):0.061906):0.029153):0.074170):0.080486,(EhuxleyiBBBjgi:0.265753,TtrahensBBB11102T0:0.154561):0.082101):0.049445):0.047292,(352472_DdiscoideumBBBXP_644962:0.308597,((4932_ScerevisiaeBBBNP_012036:0.395373,(4896_SpombeBBBNP_593300:0.194926,(367110_NcrassaBBBXP_961540:0.214198,330879_AfumigatusBBBXP_748098:0.127040):0.139760):0.047803):0.088400,((SpunctatusBBB00659T0:0.693731,(214684_CneoformansBBBXP_569792:0.424861,237631_UmaydisBBBXP_756798:0.529871):0.086827):0.077348,(353151_ChominisBBBXP_668598:1.521648,BdendrobatidisBBBjgi_Batde5_35311_estExt_:0.536383):0.190231):0.071322):0.113087):0.046947):0.051976):0.046858):0.048560):0.032355):0.062922):0.152912):0.416488,(185431_TbruceiBBBXP_001219085:0.048671,353153_TcruziBBBXP_821942:0.015098):0.137488):0.345933);
end;
