# Supplementary material for: The phylogenomic analysis of the anaphase promoting complex and its targets points to complex and modern-like control of the cell cycle in the last common ancestor of eukaryotes
Source: BMC Evol Biol. 2011 Sep 23;11:265. doi: 10.1186/1471-2148-11-265 (PMC3195147; doi:10.1186/1471-2148-11-265)
Supplement: Additional file 3 — Data S1. Bayesian phylogenetic trees inferred MrBayes (*.con files) and ML phylogenetic trees inferred with TreeFinder (*.tre files = ML topologies; *.boot.trees = topologies generated by the bootstrap analysis) for each APC/C subunit, activator and main target (except Apc9, Apc14, Apc15 and Apc16 due to a too restricted number of homologues). [file 1471-2148-11-265-S3.ZIP › cdc20s7_1.con]

#NEXUS

[ID: 1623146358]
begin trees;
   [Note: This tree contains information on the topology, 
          branch lengths (if present), and the probability
          of the partition indicated by the branch.]
   tree con_all_compat = (353153_TcruziBBBXP_819329:0.066206,185431_TbruceiBBBXP_847480:0.076648,((412030_PtetraureliaBBBXP_001428021:0.479352,(((CowczarzakiBBB06861T0:0.317282,(((BdendrobatidisBBBjgi_Batde5_2171_gw1.6.153.1:0.094921,SpunctatusBBB03056T0:0.210179)1.00:0.162185,((237631_UmaydisBBBXP_757794:0.519821,(367110_NcrassaBBBXP_965019:0.034290,451804_AfumigatusBBBEDP56709:0.038287)1.00:0.169481)0.60:0.061892,(214684_CneoformansBBBXP_572594:0.328115,(4896_SpombeBBBNP_593161:0.145461,(4932_ScerevisiaeBBBNP_011399:0.350754,((4896_SpombeBBBNP_588462:0.299323,4896_SpombeBBBNP_592834:0.274304)1.00:0.167514,(4932_ScerevisiaeBBBNP_011741:0.520333,(5141_NcrassaBBBCAD01127:0.221249,330879_AfumigatusBBBXP_751769:0.248824)1.00:0.181745)0.93:0.135447)1.00:0.378221)0.85:0.150245)0.28:0.032905)0.35:0.050003)0.29:0.051064)0.85:0.091911,(SpunctatusBBB03409T0:0.601018,((284813_EcuniculiBBBNP_584809:0.020653,Encephalitozoon_intestinalisBBBXP_003072772:0.057152)1.00:0.171362,(Nosema_ceranaeBBBXP_002995258:0.311487,Enterocytozoon_bieneusiBBBXP_002649951:0.390483)0.90:0.089429)1.00:0.344233)0.66:0.088159)0.79:0.042293)0.75:0.038009,((431895_MbrevicollisBBBXP_001747841:0.106622,SrosettaBBB00938T0:0.216067)1.00:0.092878,(10228_TadhaerensBBBXP_002114324:0.176108,(DpulexBBBjgi:0.290591,(((Drosophila_melanogasterBBBNP_523494:1.696768,PpolycephalumBBBPPL00000291:1.265351)0.63:0.525266,(7955_DrerioBBBCAN88634:0.166570,(9606_HsapiensBBBNP_001246:0.080536,8364_XtropicalisBBBNP_988945:0.057321)0.98:0.044411)0.56:0.065116)0.37:0.065423,(45351_NvectensisBBBXP_001623504:0.120303,((7227_DmelanogasterBBBAAQ23567:0.149972,6279_BmalayiBBBXP_001893850:0.436298)0.72:0.096447,((45351_NvectensisBBBXP_001625800:0.145041,LgiganteaBBBjgi:0.129479)0.38:0.026837,(7460_AmelliferaBBBXP_624567:0.170341,7739_BfloridaeBBBAAO85336:0.091765)0.30:0.033845)0.44:0.026293)0.27:0.035824)0.18:0.028753)0.17:0.035439)0.42:0.033736)0.61:0.041020)0.64:0.043110)0.65:0.079806,((352472_DdiscoideumBBBXP_638150:0.159447,((((564608_MpusillaBBBEEH56365:0.029491,(436017_OlucimarinusBBBXP_001417356:0.009701,70448_OtauriBBBAAV68609:0.019535)0.99:0.044796)1.00:0.078181,(((145481_PpatensBBBXP_001757257:0.050090,SmoellendorffiiBBBjgi1:0.142684)0.97:0.036825,(145481_PpatensBBBXP_001775446:0.124883,(145481_PpatensBBBXP_001766400:0.014065,(145481_PpatensBBBXP_001765142:0.032345,145481_PpatensBBBXP_001753296:0.024290)1.00:0.033986)0.97:0.029785)0.79:0.032220)0.99:0.042310,((SmoellendorffiiBBBjgi_Selmo1_229944_fgenesh1_pm.C_scaffold_0000129:0.006273,SmoellendorffiiBBBjgi_Selmo1_92939_e_gw1.13.45.1:0.028944)0.97:0.068916,(39947_OsativaBBBCAE03470:0.037519,(39947_OsativaBBBEEE57631:0.015717,(39947_OsativaBBBEEE69236:0.145422,(3702_AthalianaBBBNP_195053:0.050579,(Caenorhabditis_elegansBBBNP_495051:1.168676,(3702_AthalianaBBBNP_198109:0.015056,(3702_AthalianaBBBNP_568505:0.104539,(Arabidopsis_thalianaBBBNP_198060:0.023986,3702_AthalianaBBBAAB61049:0.028150)0.92:0.016930)0.52:0.014743)0.63:0.085983)0.62:0.116330)0.36:0.045249)0.53:0.044816)0.52:0.039284)0.66:0.138766)0.34:0.022546)0.66:0.054186)0.65:0.055422,(Blastocystis_hominisBBB300123848:0.302376,((Ectocarpus_siliculosusBBB298715835:0.090205,(296543_TpseudonanaBBBXP_002293959:0.068468,556484_PtricornutumBBBXP_002180582:0.168687)1.00:0.103121)1.00:0.052563,((Ectocarpus_siliculosusBBB298712805:0.107198,(PramorumBBBjgi:0.018134,403677_PinfestansBBBEEY53557:0.017327)1.00:0.101324)0.85:0.035822,(AanophagefferensBBBjgi_Auran1_70027_estExt_fgenesh2_pm.C_10035:0.200965,(296543_TpseudonanaBBBXP_002287004:0.079926,556484_PtricornutumBBBXP_002176387:0.089156)1.00:0.051715)0.83:0.034155)0.81:0.033734)0.96:0.053327)0.59:0.029016)0.26:0.026181,(CvulgarisBBBjgi:0.123151,(3055_CreinhardtiiBBBXP_001695197:0.020072,VcarteriBBBjgi_Volca1_106728_estExt_fgenesh4_pg.C_490111:0.036235)1.00:0.183893)0.22:0.027304)0.65:0.047423)0.61:0.041184,((TtrahensBBB05545T0:0.107564,(PyezoensisBBBAU191082:0.131856,GsulphurariaBBBstig_15:0.099533)0.27:0.052017)0.31:0.042014,((EhuxleyiBBBjgi:0.297805,CmerolaeBBBCMA138C:0.166011)0.79:0.064724,(5762_NgruberiBBBEFC37108:0.121535,5911_TthermophilaBBBXP_001023872:0.229463)0.63:0.068123)0.21:0.037611)0.11:0.033805)0.29:0.040214)0.57:0.091659)1.00:0.194815,(435258_LinfantumBBBXP_001463634:0.012069,347515_LmajorBBBXP_001683689:0.013496)1.00:0.213720)1.00:0.181861);

   [Note: This tree contains information only on the topology
          and branch lengths (mean of the posterior probability density).]
   tree con_all_compat = (353153_TcruziBBBXP_819329:0.066206,185431_TbruceiBBBXP_847480:0.076648,((412030_PtetraureliaBBBXP_001428021:0.479352,(((CowczarzakiBBB06861T0:0.317282,(((BdendrobatidisBBBjgi_Batde5_2171_gw1.6.153.1:0.094921,SpunctatusBBB03056T0:0.210179):0.162185,((237631_UmaydisBBBXP_757794:0.519821,(367110_NcrassaBBBXP_965019:0.034290,451804_AfumigatusBBBEDP56709:0.038287):0.169481):0.061892,(214684_CneoformansBBBXP_572594:0.328115,(4896_SpombeBBBNP_593161:0.145461,(4932_ScerevisiaeBBBNP_011399:0.350754,((4896_SpombeBBBNP_588462:0.299323,4896_SpombeBBBNP_592834:0.274304):0.167514,(4932_ScerevisiaeBBBNP_011741:0.520333,(5141_NcrassaBBBCAD01127:0.221249,330879_AfumigatusBBBXP_751769:0.248824):0.181745):0.135447):0.378221):0.150245):0.032905):0.050003):0.051064):0.091911,(SpunctatusBBB03409T0:0.601018,((284813_EcuniculiBBBNP_584809:0.020653,Encephalitozoon_intestinalisBBBXP_003072772:0.057152):0.171362,(Nosema_ceranaeBBBXP_002995258:0.311487,Enterocytozoon_bieneusiBBBXP_002649951:0.390483):0.089429):0.344233):0.088159):0.042293):0.038009,((431895_MbrevicollisBBBXP_001747841:0.106622,SrosettaBBB00938T0:0.216067):0.092878,(10228_TadhaerensBBBXP_002114324:0.176108,(DpulexBBBjgi:0.290591,(((Drosophila_melanogasterBBBNP_523494:1.696768,PpolycephalumBBBPPL00000291:1.265351):0.525266,(7955_DrerioBBBCAN88634:0.166570,(9606_HsapiensBBBNP_001246:0.080536,8364_XtropicalisBBBNP_988945:0.057321):0.044411):0.065116):0.065423,(45351_NvectensisBBBXP_001623504:0.120303,((7227_DmelanogasterBBBAAQ23567:0.149972,6279_BmalayiBBBXP_001893850:0.436298):0.096447,((45351_NvectensisBBBXP_001625800:0.145041,LgiganteaBBBjgi:0.129479):0.026837,(7460_AmelliferaBBBXP_624567:0.170341,7739_BfloridaeBBBAAO85336:0.091765):0.033845):0.026293):0.035824):0.028753):0.035439):0.033736):0.041020):0.043110):0.079806,((352472_DdiscoideumBBBXP_638150:0.159447,((((564608_MpusillaBBBEEH56365:0.029491,(436017_OlucimarinusBBBXP_001417356:0.009701,70448_OtauriBBBAAV68609:0.019535):0.044796):0.078181,(((145481_PpatensBBBXP_001757257:0.050090,SmoellendorffiiBBBjgi1:0.142684):0.036825,(145481_PpatensBBBXP_001775446:0.124883,(145481_PpatensBBBXP_001766400:0.014065,(145481_PpatensBBBXP_001765142:0.032345,145481_PpatensBBBXP_001753296:0.024290):0.033986):0.029785):0.032220):0.042310,((SmoellendorffiiBBBjgi_Selmo1_229944_fgenesh1_pm.C_scaffold_0000129:0.006273,SmoellendorffiiBBBjgi_Selmo1_92939_e_gw1.13.45.1:0.028944):0.068916,(39947_OsativaBBBCAE03470:0.037519,(39947_OsativaBBBEEE57631:0.015717,(39947_OsativaBBBEEE69236:0.145422,(3702_AthalianaBBBNP_195053:0.050579,(Caenorhabditis_elegansBBBNP_495051:1.168676,(3702_AthalianaBBBNP_198109:0.015056,(3702_AthalianaBBBNP_568505:0.104539,(Arabidopsis_thalianaBBBNP_198060:0.023986,3702_AthalianaBBBAAB61049:0.028150):0.016930):0.014743):0.085983):0.116330):0.045249):0.044816):0.039284):0.138766):0.022546):0.054186):0.055422,(Blastocystis_hominisBBB300123848:0.302376,((Ectocarpus_siliculosusBBB298715835:0.090205,(296543_TpseudonanaBBBXP_002293959:0.068468,556484_PtricornutumBBBXP_002180582:0.168687):0.103121):0.052563,((Ectocarpus_siliculosusBBB298712805:0.107198,(PramorumBBBjgi:0.018134,403677_PinfestansBBBEEY53557:0.017327):0.101324):0.035822,(AanophagefferensBBBjgi_Auran1_70027_estExt_fgenesh2_pm.C_10035:0.200965,(296543_TpseudonanaBBBXP_002287004:0.079926,556484_PtricornutumBBBXP_002176387:0.089156):0.051715):0.034155):0.033734):0.053327):0.029016):0.026181,(CvulgarisBBBjgi:0.123151,(3055_CreinhardtiiBBBXP_001695197:0.020072,VcarteriBBBjgi_Volca1_106728_estExt_fgenesh4_pg.C_490111:0.036235):0.183893):0.027304):0.047423):0.041184,((TtrahensBBB05545T0:0.107564,(PyezoensisBBBAU191082:0.131856,GsulphurariaBBBstig_15:0.099533):0.052017):0.042014,((EhuxleyiBBBjgi:0.297805,CmerolaeBBBCMA138C:0.166011):0.064724,(5762_NgruberiBBBEFC37108:0.121535,5911_TthermophilaBBBXP_001023872:0.229463):0.068123):0.037611):0.033805):0.040214):0.091659):0.194815,(435258_LinfantumBBBXP_001463634:0.012069,347515_LmajorBBBXP_001683689:0.013496):0.213720):0.181861);
end;
