# Supplementary material for: The phylogenomic analysis of the anaphase promoting complex and its targets points to complex and modern-like control of the cell cycle in the last common ancestor of eukaryotes
Source: BMC Evol Biol. 2011 Sep 23;11:265. doi: 10.1186/1471-2148-11-265 (PMC3195147; doi:10.1186/1471-2148-11-265)
Supplement: Additional file 3 — Data S1. Bayesian phylogenetic trees inferred MrBayes (*.con files) and ML phylogenetic trees inferred with TreeFinder (*.tre files = ML topologies; *.boot.trees = topologies generated by the bootstrap analysis) for each APC/C subunit, activator and main target (except Apc9, Apc14, Apc15 and Apc16 due to a too restricted number of homologues). [file 1471-2148-11-265-S3.ZIP › cdh1s6_1.con]

#NEXUS

[ID: 6916191791]
begin trees;
   [Note: This tree contains information on the topology, 
          branch lengths (if present), and the probability
          of the partition indicated by the branch.]
   tree con_all_compat = (5762_NgruberiBBBEFC42486:0.536729,(4896_SpombeBBBNP_595081:0.285955,4896_SpombeBBBNP_594674:0.333701)0.95:0.066933,((307796_ScerevisiaeBBBEDN61598:0.433263,(412030_PtetraureliaBBBXP_001449473:0.160277,412030_PtetraureliaBBBXP_001452380:0.088609)1.00:0.397534)0.81:0.105697,((AanophagefferensBBBjgi_Auran1_1966_gw1.3.135.1:0.401839,352472_DdiscoideumBBBXP_637334:0.327941)0.42:0.056439,((BdendrobatidisBBBjgi:0.250206,(SpunctatusBBB08012T0:0.357216,((214684_CneoformansBBBXP_572082:0.163829,237631_UmaydisBBBXP_760064:0.188176)1.00:0.049705,(5141_NcrassaBBBCAE76124:0.110554,330879_AfumigatusBBBXP_754786:0.113472)0.94:0.074236)0.49:0.026027)0.28:0.023040)0.22:0.028122,(((SrosettaBBB08105T0:0.227449,(CowczarzakiBBB00145T0:0.197557,(Monosiga_brevicollisBBB167537751:0.308477,(Enterocytozoon_bieneusiBBBXP_002650580:0.744514,(Nosema_ceranaeBBBXP_002996735:0.344013,284813_EcuniculiBBBNP_597660:0.364776)0.94:0.393521)0.83:0.837100)0.76:0.139319)0.39:0.039810)0.57:0.059683,(5911_TthermophilaBBBXP_001033107:0.624383,SrosettaBBB00938T0:0.696127)0.55:0.112838)0.57:0.047871,(((HrobustaBBBjgi:0.105378,(LgiganteaBBBjgi2:0.049042,((7227_DmelanogasterBBBNP_524852:0.046635,7460_AmelliferaBBBXP_623291:0.022663)1.00:0.038214,((7955_DrerioBBBNP_956547:0.013905,(9606_HsapiensBBBNP_057347:0.004203,8364_XtropicalisBBBNP_001120001:0.004567)0.40:0.005606)1.00:0.038825,(7739_BfloridaeBBBXP_002603872:0.302196,(45351_NvectensisBBBXP_001637197:0.060986,7955_DrerioBBBXP_001922908:0.051717)0.63:0.015111)0.82:0.016400)1.00:0.022397)0.52:0.012427)0.96:0.033431)0.91:0.044539,((6239_CelegansBBBNP_496075:0.060744,6279_BmalayiBBBXP_001899995:0.069818)1.00:0.150636,(10228_TadhaerensBBBXP_002114232:0.163839,7227_DmelanogasterBBBNP_611854:0.418067)0.45:0.042404)0.39:0.025056)0.99:0.084596,((TtrahensBBB05490T0:0.270960,(353151_ChominisBBBXP_665894:0.196041,423536_PmarinusBBBEER09499:0.394169)0.99:0.061548)0.81:0.052384,((556484_PtricornutumBBBXP_002179858:0.100319,(296543_TpseudonanaBBBXP_002290622:0.151902,296543_TpseudonanaBBBXP_002293663:0.108635)1.00:0.104260)1.00:0.073610,(((Oxytricha_trifallaxBBBaCdh1_WGS:0.126711,(5911_TthermophilaBBBXP_001017096:0.171963,(5911_TthermophilaBBBXP_001012331:0.394298,412030_PtetraureliaBBBXP_001456512:0.106565)0.80:0.066737)0.94:0.165377)0.85:0.074047,(5911_TthermophilaBBBXP_001024950:0.156104,(((412030_PtetraureliaBBBXP_001462391:0.013058,412030_PtetraureliaBBBXP_001460408:0.013751)1.00:0.189451,(412030_PtetraureliaBBBXP_001448596:0.075704,(412030_PtetraureliaBBBXP_001423825:0.145086,412030_PtetraureliaBBBXP_001434711:0.006306)1.00:0.054221)1.00:0.195096)0.46:0.034429,((5911_TthermophilaBBBXP_001030793:0.271478,5911_TthermophilaBBBXP_001010332:0.116245)0.70:0.055751,((412030_PtetraureliaBBBXP_001446793:0.055249,412030_PtetraureliaBBBXP_001431487:0.068414)1.00:0.815321,(5911_TthermophilaBBBXP_001031406:0.488935,5911_TthermophilaBBBXP_001028072:0.273785)0.45:0.153829)0.41:0.127428)0.16:0.015294)0.32:0.027066)0.61:0.033812)0.61:0.022551,((Ectocarpus_siliculosusBBB299115215:0.091388,(PramorumBBBjgi2:0.005074,403677_PinfestansBBBEEY64288:0.011357)1.00:0.101133)0.53:0.029075,(EhuxleyiBBBjgi2:0.199410,((CmerolaeBBB1:0.218961,GsulphurariaBBBstig28:0.209063)0.97:0.081320,((39947_OsativaBBBNP_001045543:0.070274,3702_AthalianaBBBNP_196888:0.079717)0.89:0.087344,((3055_CreinhardtiiBBBXP_001697615:0.170910,VcarteriBBBjgi2:0.018472)1.00:0.129391,(70448_OtauriBBBCAL56578:0.076520,(564608_MpusillaBBBEEH57236:0.078084,(((145481_PpatensBBBXP_001774759:0.046816,145481_PpatensBBBXP_001769243:0.053315)0.86:0.026067,(145481_PpatensBBBXP_001773274:0.025503,145481_PpatensBBBXP_001769827:0.015660)0.65:0.013115)0.86:0.035496,(Selaginella_moellendorffiiBBBjgi:0.032075,(39947_OsativaBBBNP_001048804:0.046127,(3702_AthalianaBBBNP_194022:0.026507,3702_AthalianaBBBNP_192929:0.066105)1.00:0.031912)1.00:0.044668)0.43:0.013282)0.71:0.020163)0.82:0.029858)0.71:0.024994)0.61:0.019025)0.96:0.047091)0.33:0.015850)0.41:0.015946)0.50:0.024337)0.41:0.023025)0.50:0.029054)0.49:0.038025)0.18:0.017285)0.18:0.036694)0.32:0.071874)0.69:0.101807)0.54:0.077225);

   [Note: This tree contains information only on the topology
          and branch lengths (mean of the posterior probability density).]
   tree con_all_compat = (5762_NgruberiBBBEFC42486:0.536729,(4896_SpombeBBBNP_595081:0.285955,4896_SpombeBBBNP_594674:0.333701):0.066933,((307796_ScerevisiaeBBBEDN61598:0.433263,(412030_PtetraureliaBBBXP_001449473:0.160277,412030_PtetraureliaBBBXP_001452380:0.088609):0.397534):0.105697,((AanophagefferensBBBjgi_Auran1_1966_gw1.3.135.1:0.401839,352472_DdiscoideumBBBXP_637334:0.327941):0.056439,((BdendrobatidisBBBjgi:0.250206,(SpunctatusBBB08012T0:0.357216,((214684_CneoformansBBBXP_572082:0.163829,237631_UmaydisBBBXP_760064:0.188176):0.049705,(5141_NcrassaBBBCAE76124:0.110554,330879_AfumigatusBBBXP_754786:0.113472):0.074236):0.026027):0.023040):0.028122,(((SrosettaBBB08105T0:0.227449,(CowczarzakiBBB00145T0:0.197557,(Monosiga_brevicollisBBB167537751:0.308477,(Enterocytozoon_bieneusiBBBXP_002650580:0.744514,(Nosema_ceranaeBBBXP_002996735:0.344013,284813_EcuniculiBBBNP_597660:0.364776):0.393521):0.837100):0.139319):0.039810):0.059683,(5911_TthermophilaBBBXP_001033107:0.624383,SrosettaBBB00938T0:0.696127):0.112838):0.047871,(((HrobustaBBBjgi:0.105378,(LgiganteaBBBjgi2:0.049042,((7227_DmelanogasterBBBNP_524852:0.046635,7460_AmelliferaBBBXP_623291:0.022663):0.038214,((7955_DrerioBBBNP_956547:0.013905,(9606_HsapiensBBBNP_057347:0.004203,8364_XtropicalisBBBNP_001120001:0.004567):0.005606):0.038825,(7739_BfloridaeBBBXP_002603872:0.302196,(45351_NvectensisBBBXP_001637197:0.060986,7955_DrerioBBBXP_001922908:0.051717):0.015111):0.016400):0.022397):0.012427):0.033431):0.044539,((6239_CelegansBBBNP_496075:0.060744,6279_BmalayiBBBXP_001899995:0.069818):0.150636,(10228_TadhaerensBBBXP_002114232:0.163839,7227_DmelanogasterBBBNP_611854:0.418067):0.042404):0.025056):0.084596,((TtrahensBBB05490T0:0.270960,(353151_ChominisBBBXP_665894:0.196041,423536_PmarinusBBBEER09499:0.394169):0.061548):0.052384,((556484_PtricornutumBBBXP_002179858:0.100319,(296543_TpseudonanaBBBXP_002290622:0.151902,296543_TpseudonanaBBBXP_002293663:0.108635):0.104260):0.073610,(((Oxytricha_trifallaxBBBaCdh1_WGS:0.126711,(5911_TthermophilaBBBXP_001017096:0.171963,(5911_TthermophilaBBBXP_001012331:0.394298,412030_PtetraureliaBBBXP_001456512:0.106565):0.066737):0.165377):0.074047,(5911_TthermophilaBBBXP_001024950:0.156104,(((412030_PtetraureliaBBBXP_001462391:0.013058,412030_PtetraureliaBBBXP_001460408:0.013751):0.189451,(412030_PtetraureliaBBBXP_001448596:0.075704,(412030_PtetraureliaBBBXP_001423825:0.145086,412030_PtetraureliaBBBXP_001434711:0.006306):0.054221):0.195096):0.034429,((5911_TthermophilaBBBXP_001030793:0.271478,5911_TthermophilaBBBXP_001010332:0.116245):0.055751,((412030_PtetraureliaBBBXP_001446793:0.055249,412030_PtetraureliaBBBXP_001431487:0.068414):0.815321,(5911_TthermophilaBBBXP_001031406:0.488935,5911_TthermophilaBBBXP_001028072:0.273785):0.153829):0.127428):0.015294):0.027066):0.033812):0.022551,((Ectocarpus_siliculosusBBB299115215:0.091388,(PramorumBBBjgi2:0.005074,403677_PinfestansBBBEEY64288:0.011357):0.101133):0.029075,(EhuxleyiBBBjgi2:0.199410,((CmerolaeBBB1:0.218961,GsulphurariaBBBstig28:0.209063):0.081320,((39947_OsativaBBBNP_001045543:0.070274,3702_AthalianaBBBNP_196888:0.079717):0.087344,((3055_CreinhardtiiBBBXP_001697615:0.170910,VcarteriBBBjgi2:0.018472):0.129391,(70448_OtauriBBBCAL56578:0.076520,(564608_MpusillaBBBEEH57236:0.078084,(((145481_PpatensBBBXP_001774759:0.046816,145481_PpatensBBBXP_001769243:0.053315):0.026067,(145481_PpatensBBBXP_001773274:0.025503,145481_PpatensBBBXP_001769827:0.015660):0.013115):0.035496,(Selaginella_moellendorffiiBBBjgi:0.032075,(39947_OsativaBBBNP_001048804:0.046127,(3702_AthalianaBBBNP_194022:0.026507,3702_AthalianaBBBNP_192929:0.066105):0.031912):0.044668):0.013282):0.020163):0.029858):0.024994):0.019025):0.047091):0.015850):0.015946):0.024337):0.023025):0.029054):0.038025):0.017285):0.036694):0.071874):0.101807):0.077225);
end;
