# Supplementary material for: The phylogenomic analysis of the anaphase promoting complex and its targets points to complex and modern-like control of the cell cycle in the last common ancestor of eukaryotes
Source: BMC Evol Biol. 2011 Sep 23;11:265. doi: 10.1186/1471-2148-11-265 (PMC3195147; doi:10.1186/1471-2148-11-265)
Supplement: Additional file 3 — Data S1. Bayesian phylogenetic trees inferred MrBayes (*.con files) and ML phylogenetic trees inferred with TreeFinder (*.tre files = ML topologies; *.boot.trees = topologies generated by the bootstrap analysis) for each APC/C subunit, activator and main target (except Apc9, Apc14, Apc15 and Apc16 due to a too restricted number of homologues). [file 1471-2148-11-265-S3.ZIP › eco1s_1.con]

#NEXUS

[ID: 5535494677]
begin trees;
   [Note: This tree contains information on the topology, 
          branch lengths (if present), and the probability
          of the partition indicated by the branch.]
   tree con_all_compat = (347515_LmajorBBBXP_001682791:0.027108,435258_LinfantumBBBXP_001465213:0.021342,((Chlorella_vulgarisBBBjgi_ChlNC64A:0.399478,((3702_AthalianaBBBNP_194868:0.165004,(145481_PpatensBBBXP_001763476:0.174991,(39947_OsativaBBBNP_001055381:0.235889,(564608_MpusillaBBBXP_003063893:0.177762,(436017_OlucimarinusBBBXP_001420193:0.082733,70448_OtauriBBBXP_003081729:0.095483)1.00:0.223589)0.88:0.134215)0.48:0.066113)0.45:0.071373)0.20:0.053743,(((SrosettaBBB00894T0:0.176869,(556484_PtricornutumBBBXP_002177583:0.156549,296543_TpseudonanaBBBXP_002287134:0.220449)0.98:0.179762)0.46:0.068014,(2880_EsiliculosusBBBCBJ31471:0.192190,(403677_PinfestansBBBXP_002902720:0.042716,Phytophthora_ramorumBBBjgi:0.084212)1.00:0.198327)0.33:0.060713)0.95:0.126710,((88036_SmoellendorffiiBBBXP_002960198:0.189060,GsulphurariaBBBstig_58_Gs55980_1:0.301134)0.18:0.069046,((DpulexBBBjgi:0.197258,(352472_DdiscoideumBBBXP_641425:0.308289,((6279_BmalayiBBBXP_001897363:0.150838,CowczarzakiBBB03567T0:0.256568)0.87:0.129306,(CmerolaeBBBCMT193C:0.385684,TtrahensBBB10949T0:0.270656)0.44:0.109337)0.29:0.064897)0.21:0.075162)0.18:0.091146,((744533_NgruberiBBBXP_002680835:0.380342,((45351_NvectensisBBBXP_001639589:0.087873,LgiganteaBBBjgi:0.106895)0.22:0.053730,((7955_DrerioBBBXP_002663315:0.043454,9606_HsapiensBBBNP_443143:0.032450)0.99:0.162503,(7460_AmelliferaBBBXP_624624:0.297906,7739_BfloridaeBBBXP_002586734:0.185866)0.47:0.156227)0.18:0.063448)0.28:0.115763)0.10:0.100835,((10228_TadhaerensBBBXP_002110319:0.266418,(7227_DmelanogasterBBBNP_648106:0.178449,6239_CelegansBBBNP_498625:0.384005)0.46:0.120331)0.06:0.066263,(((214684_CneoformansBBBXP_569515:0.317106,284812_SpombeBBBNP_596778:0.190310)0.89:0.129933,(559292_ScerevisiaeBBBNP_116683:0.274036,330879_AfumigatusBBBXP_755006:0.181390)0.37:0.098454)0.19:0.104965,(HrobustaBBBprot_jgi_Helro1_181874:0.132950,(SpunctatusBBB00563T0:0.115190,BdendrobatidisBBBjgi:0.193901)0.29:0.048065)0.14:0.054870)0.04:0.052698)0.00:0.036001)0.03:0.038949)0.07:0.049225)0.10:0.047789)0.18:0.057391)0.51:0.102896)0.97:0.216562,(185431_TbruceiBBBXP_001218868:0.249500,353153_TcruziBBBXP_818808:0.165630)0.85:0.155921)1.00:0.158173);

   [Note: This tree contains information only on the topology
          and branch lengths (mean of the posterior probability density).]
   tree con_all_compat = (347515_LmajorBBBXP_001682791:0.027108,435258_LinfantumBBBXP_001465213:0.021342,((Chlorella_vulgarisBBBjgi_ChlNC64A:0.399478,((3702_AthalianaBBBNP_194868:0.165004,(145481_PpatensBBBXP_001763476:0.174991,(39947_OsativaBBBNP_001055381:0.235889,(564608_MpusillaBBBXP_003063893:0.177762,(436017_OlucimarinusBBBXP_001420193:0.082733,70448_OtauriBBBXP_003081729:0.095483):0.223589):0.134215):0.066113):0.071373):0.053743,(((SrosettaBBB00894T0:0.176869,(556484_PtricornutumBBBXP_002177583:0.156549,296543_TpseudonanaBBBXP_002287134:0.220449):0.179762):0.068014,(2880_EsiliculosusBBBCBJ31471:0.192190,(403677_PinfestansBBBXP_002902720:0.042716,Phytophthora_ramorumBBBjgi:0.084212):0.198327):0.060713):0.126710,((88036_SmoellendorffiiBBBXP_002960198:0.189060,GsulphurariaBBBstig_58_Gs55980_1:0.301134):0.069046,((DpulexBBBjgi:0.197258,(352472_DdiscoideumBBBXP_641425:0.308289,((6279_BmalayiBBBXP_001897363:0.150838,CowczarzakiBBB03567T0:0.256568):0.129306,(CmerolaeBBBCMT193C:0.385684,TtrahensBBB10949T0:0.270656):0.109337):0.064897):0.075162):0.091146,((744533_NgruberiBBBXP_002680835:0.380342,((45351_NvectensisBBBXP_001639589:0.087873,LgiganteaBBBjgi:0.106895):0.053730,((7955_DrerioBBBXP_002663315:0.043454,9606_HsapiensBBBNP_443143:0.032450):0.162503,(7460_AmelliferaBBBXP_624624:0.297906,7739_BfloridaeBBBXP_002586734:0.185866):0.156227):0.063448):0.115763):0.100835,((10228_TadhaerensBBBXP_002110319:0.266418,(7227_DmelanogasterBBBNP_648106:0.178449,6239_CelegansBBBNP_498625:0.384005):0.120331):0.066263,(((214684_CneoformansBBBXP_569515:0.317106,284812_SpombeBBBNP_596778:0.190310):0.129933,(559292_ScerevisiaeBBBNP_116683:0.274036,330879_AfumigatusBBBXP_755006:0.181390):0.098454):0.104965,(HrobustaBBBprot_jgi_Helro1_181874:0.132950,(SpunctatusBBB00563T0:0.115190,BdendrobatidisBBBjgi:0.193901):0.048065):0.054870):0.052698):0.036001):0.038949):0.049225):0.047789):0.057391):0.102896):0.216562,(185431_TbruceiBBBXP_001218868:0.249500,353153_TcruziBBBXP_818808:0.165630):0.155921):0.158173);
end;
