# Supplementary material for: The phylogenomic analysis of the anaphase promoting complex and its targets points to complex and modern-like control of the cell cycle in the last common ancestor of eukaryotes
Source: BMC Evol Biol. 2011 Sep 23;11:265. doi: 10.1186/1471-2148-11-265 (PMC3195147; doi:10.1186/1471-2148-11-265)
Supplement: Additional file 3 — Data S1. Bayesian phylogenetic trees inferred MrBayes (*.con files) and ML phylogenetic trees inferred with TreeFinder (*.tre files = ML topologies; *.boot.trees = topologies generated by the bootstrap analysis) for each APC/C subunit, activator and main target (except Apc9, Apc14, Apc15 and Apc16 due to a too restricted number of homologues). [file 1471-2148-11-265-S3.ZIP › pds5s_1.con]

#NEXUS

[ID: 5699947160]
begin trees;
   [Note: This tree contains information on the topology, 
          branch lengths (if present), and the probability
          of the partition indicated by the branch.]
   tree con_all_compat = (185431_TbruceiBBBXP_828716:0.212162,353153_TcruziBBBXP_821239:0.131968,((352472_DdiscoideumBBBXP_643624:0.671957,(GsulphurariaBBBstig_8.Gs13670.1:0.352746,(EhuxleyiBBBjgi_Emihu1_277061_estExt_Genemark1.C_180190:0.377815,((296543_TpseudonanaBBBXP_002291327:0.696234,(2880_EsiliculosusBBBCBJ25477:0.302824,(403677_PinfestansBBBXP_002996972:0.054131,PramorumBBBjgi_Phyra1_1_76281_fgenesh1_pg.C_scaffold_17000043:0.046272)1.00:0.195552)0.55:0.117389)0.33:0.123339,((((564608_MpusillaBBBXP_003062863:0.264722,(70448_OtauriBBBXP_003074597:0.014952,436017_OlucimarinusBBBXP_001415641:0.063884)1.00:0.148644)1.00:0.344112,((3702_AthalianaBBBNP_177883:0.273497,88036_SmoellendorffiiBBBXP_002990499:0.425558)0.72:0.066089,(39947_OsativaBBBEEE55732:0.233234,(145481_PpatensBBBXP_001778595:0.173604,3702_AthalianaBBBNP_001119390:0.324667)0.93:0.072408)0.61:0.047947)0.99:0.159150)0.79:0.108658,((CvulgarisBBBjgi_ChlNC64A_1_142576_IGS.gm_43_00008:0.283668,(3055_CreinhardtiiBBBXP_001690069:0.263936,VcarteriBBBjgi_Volca1_121419_estExt_fgenesh5_synt.C_510005:0.264320)1.00:0.339007)0.98:0.260591,(6239_CelegansBBBNP_497865:0.786841,412133_TvaginalisBBBXP_001329031:1.018190)0.66:0.167530)0.48:0.085388)0.55:0.076947,((744533_NgruberiBBBXP_002671795:0.515757,Capsaspora_owczarzakiBBB04846T0:0.489675)0.41:0.144697,(((284812_SpombeBBBNP_593535:0.350033,((559292_ScerevisiaeBBBNP_013793:0.758349,367110_NcrassaBBBXP_956688:0.302401)0.69:0.141251,((Spizellomyces_punctatusBBBSPPG_06475T0:0.132174,BdendrobatidisBBBprot_jgi_Batde5_92704_GP3.082630:0.253488)0.73:0.068560,(237631_UmaydisBBBXP_759887:0.202945,214684_CneoformansBBBXP_567466:0.388615)0.60:0.074147)0.31:0.053493)0.50:0.094314)1.00:0.264605,(431895_MbrevicollisBBBXP_001745460:0.406400,Salpingoeca_rosettaBBB00177T0:0.428384)0.99:0.266176)0.45:0.083857,((6279_BmalayiBBBXP_001895635:0.004618,451804_AfumigatusBBBEDP55189:0.005264)1.00:0.574088,((10228_TadhaerensBBBXP_002112303:0.204275,45351_NvectensisBBBXP_001641695:0.181947)0.93:0.079961,((7955_DrerioBBBAAH55602:0.038905,9606_HsapiensBBBNP_001093870:0.021759)1.00:0.205819,(7739_BfloridaeBBBXP_002611624:0.100076,(Lottia_giganteaBBBjgi_Lotgi1_61487_gw1.3.124.1:0.060739,(HrobustaBBBjgi_Helro1_62692:0.224935,(7227_DmelanogasterBBBNP_610719:0.255144,(7460_AmelliferaBBBXP_623860:0.030159,DpulexBBBjgi_Dappu1_57300_e_gw1.62.79.1:0.076639)1.00:0.067908)1.00:0.070072)0.68:0.051276)0.69:0.071281)0.38:0.029502)0.67:0.090764)0.73:0.179970)0.32:0.174693)0.12:0.044952)0.19:0.054620)0.13:0.049143)0.44:0.051336)0.48:0.108779)0.54:0.208797)1.00:0.835551,(347515_LmajorBBBXP_001681555:0.015504,435258_LinfantumBBBXP_001463886:0.036551)0.99:0.165059)1.00:0.193228);

   [Note: This tree contains information only on the topology
          and branch lengths (mean of the posterior probability density).]
   tree con_all_compat = (185431_TbruceiBBBXP_828716:0.212162,353153_TcruziBBBXP_821239:0.131968,((352472_DdiscoideumBBBXP_643624:0.671957,(GsulphurariaBBBstig_8.Gs13670.1:0.352746,(EhuxleyiBBBjgi_Emihu1_277061_estExt_Genemark1.C_180190:0.377815,((296543_TpseudonanaBBBXP_002291327:0.696234,(2880_EsiliculosusBBBCBJ25477:0.302824,(403677_PinfestansBBBXP_002996972:0.054131,PramorumBBBjgi_Phyra1_1_76281_fgenesh1_pg.C_scaffold_17000043:0.046272):0.195552):0.117389):0.123339,((((564608_MpusillaBBBXP_003062863:0.264722,(70448_OtauriBBBXP_003074597:0.014952,436017_OlucimarinusBBBXP_001415641:0.063884):0.148644):0.344112,((3702_AthalianaBBBNP_177883:0.273497,88036_SmoellendorffiiBBBXP_002990499:0.425558):0.066089,(39947_OsativaBBBEEE55732:0.233234,(145481_PpatensBBBXP_001778595:0.173604,3702_AthalianaBBBNP_001119390:0.324667):0.072408):0.047947):0.159150):0.108658,((CvulgarisBBBjgi_ChlNC64A_1_142576_IGS.gm_43_00008:0.283668,(3055_CreinhardtiiBBBXP_001690069:0.263936,VcarteriBBBjgi_Volca1_121419_estExt_fgenesh5_synt.C_510005:0.264320):0.339007):0.260591,(6239_CelegansBBBNP_497865:0.786841,412133_TvaginalisBBBXP_001329031:1.018190):0.167530):0.085388):0.076947,((744533_NgruberiBBBXP_002671795:0.515757,Capsaspora_owczarzakiBBB04846T0:0.489675):0.144697,(((284812_SpombeBBBNP_593535:0.350033,((559292_ScerevisiaeBBBNP_013793:0.758349,367110_NcrassaBBBXP_956688:0.302401):0.141251,((Spizellomyces_punctatusBBBSPPG_06475T0:0.132174,BdendrobatidisBBBprot_jgi_Batde5_92704_GP3.082630:0.253488):0.068560,(237631_UmaydisBBBXP_759887:0.202945,214684_CneoformansBBBXP_567466:0.388615):0.074147):0.053493):0.094314):0.264605,(431895_MbrevicollisBBBXP_001745460:0.406400,Salpingoeca_rosettaBBB00177T0:0.428384):0.266176):0.083857,((6279_BmalayiBBBXP_001895635:0.004618,451804_AfumigatusBBBEDP55189:0.005264):0.574088,((10228_TadhaerensBBBXP_002112303:0.204275,45351_NvectensisBBBXP_001641695:0.181947):0.079961,((7955_DrerioBBBAAH55602:0.038905,9606_HsapiensBBBNP_001093870:0.021759):0.205819,(7739_BfloridaeBBBXP_002611624:0.100076,(Lottia_giganteaBBBjgi_Lotgi1_61487_gw1.3.124.1:0.060739,(HrobustaBBBjgi_Helro1_62692:0.224935,(7227_DmelanogasterBBBNP_610719:0.255144,(7460_AmelliferaBBBXP_623860:0.030159,DpulexBBBjgi_Dappu1_57300_e_gw1.62.79.1:0.076639):0.067908):0.070072):0.051276):0.071281):0.029502):0.090764):0.179970):0.174693):0.044952):0.054620):0.049143):0.051336):0.108779):0.208797):0.835551,(347515_LmajorBBBXP_001681555:0.015504,435258_LinfantumBBBXP_001463886:0.036551):0.165059):0.193228);
end;
