# Supplementary material for: The phylogenomic analysis of the anaphase promoting complex and its targets points to complex and modern-like control of the cell cycle in the last common ancestor of eukaryotes
Source: BMC Evol Biol. 2011 Sep 23;11:265. doi: 10.1186/1471-2148-11-265 (PMC3195147; doi:10.1186/1471-2148-11-265)
Supplement: Additional file 3 — Data S1. Bayesian phylogenetic trees inferred MrBayes (*.con files) and ML phylogenetic trees inferred with TreeFinder (*.tre files = ML topologies; *.boot.trees = topologies generated by the bootstrap analysis) for each APC/C subunit, activator and main target (except Apc9, Apc14, Apc15 and Apc16 due to a too restricted number of homologues). [file 1471-2148-11-265-S3.ZIP › scc1s_1.con]

#NEXUS

[ID: 5856409161]
begin trees;
   [Note: This tree contains information on the topology, 
          branch lengths (if present), and the probability
          of the partition indicated by the branch.]
   tree con_all_compat = (435258_LinfantumBBBXP_001463072:0.012368,347515_LmajorBBBXP_001687586:0.012322,((294381_EhistolyticaBBBXP_657283:0.169006,(744533_NgruberiBBBXP_002679151:0.233442,((353151_ChominisBBBXP_668359:0.779947,214684_CneoformansBBBXP_570356:0.212134)0.97:0.204608,((Capsaspora_owczarzakiBBB06272T0:0.235810,(MbrevicollisBBBprot_jgi_Monbr1_5967:0.218575,Salpingoeca_rosettaBBB04404T0:0.074817)1.00:0.258003)0.87:0.127916,((6279_BmalayiBBBXP_001895586:0.042481,6239_CelegansBBBNP_509262:0.133169)0.98:0.088552,(((CmerolaeBBBCMER_CML311C:0.439299,(Thecamonas_trahensBBB03596T0:0.111030,((352472_DdiscoideumBBBXP_642955:0.261548,EhuxleyiBBBprot_jgi_Emihu1_308360:0.154291)0.40:0.081059,((2880_EsiliculosusBBBCBJ33525:0.096160,(((564608_MpusillaBBBXP_003062115:0.102772,(436017_OlucimarinusBBBXP_001418499:0.013530,70448_OtauriBBBXP_003079934:0.025410)0.86:0.041155)0.91:0.093661,(CvulgarisBBBprot_jgi_Chlvu1_81201:0.186011,(3055_CreinhardtiiBBBXP_001696730:0.435987,VcarteriBBBVolca1_92174:0.505833)0.54:0.196018)0.38:0.099331)0.18:0.068126,((145481_PpatensBBBXP_001765550:0.014062,88036_SmoellendorffiiBBBXP_002985553:0.025820)0.75:0.035690,(SmoellendorfiiBBBjgi:0.064342,(39947_OsativaBBBNP_001053148:0.417259,3702_AthalianaBBBNP_568586:0.253252)1.00:0.238734)0.37:0.056751)0.11:0.045634)0.58:0.175477)0.24:0.049462,((403677_PinfestansBBBXP_002902993:0.018617,Physarum_ramorumBBBjgi:0.022134)1.00:0.103356,((556484_PtricornutumBBBXP_002178341:0.075408,296543_TpseudonanaBBBXP_002292911:0.054115)0.69:0.080846,(412133_TvaginalisBBBXP_001329298:0.570194,AanophagefferensBBBprot_jgi_Auran1_64106:0.209621)0.39:0.135847)0.23:0.088518)0.07:0.033827)0.08:0.051674)0.10:0.059088)0.29:0.085658)0.37:0.089308,(10228_TadhaerensBBBXP_002114179:0.087497,NvectensisBBBprot_jgi_Nemve1_169110:0.081078)0.17:0.042037)0.16:0.062274,(((Spizellomyces_punctatusBBB06860T0:0.086781,(367110_NcrassaBBBXP_964217:0.153175,451804_AfumigatusBBBEDP54236:0.056831)1.00:0.084390)0.81:0.049937,(284812_SpombeBBBNP_588151:0.110667,(237631_UmaydisBBBXP_758738:0.078504,bdendrobatidisBBBprot_jgi_Batde5:0.080841)0.56:0.038263)0.34:0.032998)0.91:0.131408,(559292_ScerevisiaeBBBNP_010281:0.674586,((7739_BfloridaeBBBXP_002602455:0.093747,HrobustaBBBprot_jgi_Helro1_73104:0.030138)0.40:0.024820,((7955_DrerioBBBNP_955889:0.018668,9606_HsapiensBBBNP_001130038:0.135775)1.00:0.061394,(LgiganteaBBBgene_jgi_Lotgi1_133906:0.028185,(7227_DmelanogasterBBBAAF01417:0.045901,DpulexBBBjgi:0.034753)0.84:0.053794)0.54:0.025846)0.20:0.017106)0.55:0.045684)0.25:0.045346)0.07:0.027599)0.18:0.049179)0.36:0.083282)0.89:0.114157)0.47:0.058264)0.58:0.067170)1.00:0.327709,(185431_TbruceiBBBXP_846310:0.258755,353153_TcruziBBBXP_819913:0.022547)0.72:0.067244)0.99:0.110884);

   [Note: This tree contains information only on the topology
          and branch lengths (mean of the posterior probability density).]
   tree con_all_compat = (435258_LinfantumBBBXP_001463072:0.012368,347515_LmajorBBBXP_001687586:0.012322,((294381_EhistolyticaBBBXP_657283:0.169006,(744533_NgruberiBBBXP_002679151:0.233442,((353151_ChominisBBBXP_668359:0.779947,214684_CneoformansBBBXP_570356:0.212134):0.204608,((Capsaspora_owczarzakiBBB06272T0:0.235810,(MbrevicollisBBBprot_jgi_Monbr1_5967:0.218575,Salpingoeca_rosettaBBB04404T0:0.074817):0.258003):0.127916,((6279_BmalayiBBBXP_001895586:0.042481,6239_CelegansBBBNP_509262:0.133169):0.088552,(((CmerolaeBBBCMER_CML311C:0.439299,(Thecamonas_trahensBBB03596T0:0.111030,((352472_DdiscoideumBBBXP_642955:0.261548,EhuxleyiBBBprot_jgi_Emihu1_308360:0.154291):0.081059,((2880_EsiliculosusBBBCBJ33525:0.096160,(((564608_MpusillaBBBXP_003062115:0.102772,(436017_OlucimarinusBBBXP_001418499:0.013530,70448_OtauriBBBXP_003079934:0.025410):0.041155):0.093661,(CvulgarisBBBprot_jgi_Chlvu1_81201:0.186011,(3055_CreinhardtiiBBBXP_001696730:0.435987,VcarteriBBBVolca1_92174:0.505833):0.196018):0.099331):0.068126,((145481_PpatensBBBXP_001765550:0.014062,88036_SmoellendorffiiBBBXP_002985553:0.025820):0.035690,(SmoellendorfiiBBBjgi:0.064342,(39947_OsativaBBBNP_001053148:0.417259,3702_AthalianaBBBNP_568586:0.253252):0.238734):0.056751):0.045634):0.175477):0.049462,((403677_PinfestansBBBXP_002902993:0.018617,Physarum_ramorumBBBjgi:0.022134):0.103356,((556484_PtricornutumBBBXP_002178341:0.075408,296543_TpseudonanaBBBXP_002292911:0.054115):0.080846,(412133_TvaginalisBBBXP_001329298:0.570194,AanophagefferensBBBprot_jgi_Auran1_64106:0.209621):0.135847):0.088518):0.033827):0.051674):0.059088):0.085658):0.089308,(10228_TadhaerensBBBXP_002114179:0.087497,NvectensisBBBprot_jgi_Nemve1_169110:0.081078):0.042037):0.062274,(((Spizellomyces_punctatusBBB06860T0:0.086781,(367110_NcrassaBBBXP_964217:0.153175,451804_AfumigatusBBBEDP54236:0.056831):0.084390):0.049937,(284812_SpombeBBBNP_588151:0.110667,(237631_UmaydisBBBXP_758738:0.078504,bdendrobatidisBBBprot_jgi_Batde5:0.080841):0.038263):0.032998):0.131408,(559292_ScerevisiaeBBBNP_010281:0.674586,((7739_BfloridaeBBBXP_002602455:0.093747,HrobustaBBBprot_jgi_Helro1_73104:0.030138):0.024820,((7955_DrerioBBBNP_955889:0.018668,9606_HsapiensBBBNP_001130038:0.135775):0.061394,(LgiganteaBBBgene_jgi_Lotgi1_133906:0.028185,(7227_DmelanogasterBBBAAF01417:0.045901,DpulexBBBjgi:0.034753):0.053794):0.025846):0.017106):0.045684):0.045346):0.027599):0.049179):0.083282):0.114157):0.058264):0.067170):0.327709,(185431_TbruceiBBBXP_846310:0.258755,353153_TcruziBBBXP_819913:0.022547):0.067244):0.110884);
end;
