# Supplementary material for: The phylogenomic analysis of the anaphase promoting complex and its targets points to complex and modern-like control of the cell cycle in the last common ancestor of eukaryotes
Source: BMC Evol Biol. 2011 Sep 23;11:265. doi: 10.1186/1471-2148-11-265 (PMC3195147; doi:10.1186/1471-2148-11-265)
Supplement: Additional file 3 — Data S1. Bayesian phylogenetic trees inferred MrBayes (*.con files) and ML phylogenetic trees inferred with TreeFinder (*.tre files = ML topologies; *.boot.trees = topologies generated by the bootstrap analysis) for each APC/C subunit, activator and main target (except Apc9, Apc14, Apc15 and Apc16 due to a too restricted number of homologues). [file 1471-2148-11-265-S3.ZIP › scc2s_1.con]

#NEXUS

[ID: 4495173059]
begin trees;
   [Note: This tree contains information on the topology, 
          branch lengths (if present), and the probability
          of the partition indicated by the branch.]
   tree con_all_compat = (744533_NgruberiBBBXP_002683017:0.410508,((431895_MbrevicollisBBBXP_001749937:0.386400,Salpingoeca_rosettaBBBPTSG_02328T0:0.242190)1.00:0.267356,(559292_ScerevisiaeBBBNP_010466:0.510265,412133_TvaginalisBBBXP_001581890:0.771830)0.81:0.193512)0.66:0.107255,((((556484_PtricornutumBBBXP_002185061:0.252283,296543_TpseudonanaBBBXP_002287148:0.242322)1.00:0.199396,(2880_EsiliculosusBBBCBJ31249:0.267289,Aureococcus_anophagefferensBBBjgi_Auran1_63990:0.653047)0.83:0.112422)0.96:0.151338,((Chlorella_vulgarisBBBjgi_ChlNC64A_1_135387_IGS.gm_13_00315:0.309123,(3055_CreinhardtiiBBBXP_001697971:0.093998,3068_VcarteriBBBXP_002945895:0.113279)1.00:0.242491)1.00:0.150327,((564608_MpusillaBBBXP_003056333:0.235290,(70448_OtauriBBBXP_003075000:0.094727,436017_OlucimarinusBBBXP_001416473:0.053949)1.00:0.257062)1.00:0.171081,(3702_AthalianaBBBNP_197058:0.184315,88036_SmoellendorffiiBBBXP_002981324:0.182483)1.00:0.120099)0.59:0.072450)0.69:0.084506)0.32:0.051633,(Capsaspora_owczarzakiBBBCAOG_01761T0:0.239399,(((10228_TadhaerensBBBXP_002114243:0.291607,((6239_CelegansBBBNP_493687:0.199166,6279_BmalayiBBBEDP30362:0.145342)1.00:0.277117,(NvectensisBBBprot_jgi_Nemve1_10114_gw.208.2.1:0.093176,(((7227_DmelanogasterBBBABX00777:0.158758,(7460_AmelliferaBBBXP_001120878:0.037478,DpulexBBBprot_jgi_Dappu1_10091_gw1.6.271.1:0.063660)0.72:0.031201)0.99:0.059056,(LgiganteaBBBgene_jgi_Lotgi1_214826_estExt_Genewise1Plus.C_sca_240198:0.033222,HrobustaBBBprot_jgi_Helro1_189155:0.164818)0.83:0.040865)0.84:0.026759,(7739_BfloridaeBBBXP_002587265:0.067453,9606_HsapiensBBBDAA05331:0.061894)0.56:0.025441)0.69:0.050554)0.47:0.040380)0.49:0.046559)0.84:0.087352,((Spizellomyces_punctatusBBBSPPG_08618T0:0.224087,BdendrobatidisBBBprot_jgi_Batde5_85766_GP3.013250:0.479024)0.83:0.132419,(((237631_UmaydisBBBXP_761813:0.247117,214684_CneoformansBBBXP_566838:0.267028)1.00:0.195296,(284812_SpombeBBBNP_592917:0.669620,(367110_NcrassaBBBXP_961787:0.175478,330879_AfumigatusBBBXP_749676:0.238493)1.00:0.246991)0.44:0.098663)0.61:0.100078,(EhuxleyiBBBjgi_Emihu1_194804_gm1.101104:0.508188,Thecamonas_trahensBBBAMSG_07194T0:0.317523)0.56:0.069349)0.38:0.061958)0.47:0.042862)0.50:0.052546,(403677_PinfestansBBBXP_002906797:0.443310,352472_DdiscoideumBBBXP_639229:0.351589)0.32:0.053177)0.40:0.052718)0.26:0.050382)0.61:0.093189);

   [Note: This tree contains information only on the topology
          and branch lengths (mean of the posterior probability density).]
   tree con_all_compat = (744533_NgruberiBBBXP_002683017:0.410508,((431895_MbrevicollisBBBXP_001749937:0.386400,Salpingoeca_rosettaBBBPTSG_02328T0:0.242190):0.267356,(559292_ScerevisiaeBBBNP_010466:0.510265,412133_TvaginalisBBBXP_001581890:0.771830):0.193512):0.107255,((((556484_PtricornutumBBBXP_002185061:0.252283,296543_TpseudonanaBBBXP_002287148:0.242322):0.199396,(2880_EsiliculosusBBBCBJ31249:0.267289,Aureococcus_anophagefferensBBBjgi_Auran1_63990:0.653047):0.112422):0.151338,((Chlorella_vulgarisBBBjgi_ChlNC64A_1_135387_IGS.gm_13_00315:0.309123,(3055_CreinhardtiiBBBXP_001697971:0.093998,3068_VcarteriBBBXP_002945895:0.113279):0.242491):0.150327,((564608_MpusillaBBBXP_003056333:0.235290,(70448_OtauriBBBXP_003075000:0.094727,436017_OlucimarinusBBBXP_001416473:0.053949):0.257062):0.171081,(3702_AthalianaBBBNP_197058:0.184315,88036_SmoellendorffiiBBBXP_002981324:0.182483):0.120099):0.072450):0.084506):0.051633,(Capsaspora_owczarzakiBBBCAOG_01761T0:0.239399,(((10228_TadhaerensBBBXP_002114243:0.291607,((6239_CelegansBBBNP_493687:0.199166,6279_BmalayiBBBEDP30362:0.145342):0.277117,(NvectensisBBBprot_jgi_Nemve1_10114_gw.208.2.1:0.093176,(((7227_DmelanogasterBBBABX00777:0.158758,(7460_AmelliferaBBBXP_001120878:0.037478,DpulexBBBprot_jgi_Dappu1_10091_gw1.6.271.1:0.063660):0.031201):0.059056,(LgiganteaBBBgene_jgi_Lotgi1_214826_estExt_Genewise1Plus.C_sca_240198:0.033222,HrobustaBBBprot_jgi_Helro1_189155:0.164818):0.040865):0.026759,(7739_BfloridaeBBBXP_002587265:0.067453,9606_HsapiensBBBDAA05331:0.061894):0.025441):0.050554):0.040380):0.046559):0.087352,((Spizellomyces_punctatusBBBSPPG_08618T0:0.224087,BdendrobatidisBBBprot_jgi_Batde5_85766_GP3.013250:0.479024):0.132419,(((237631_UmaydisBBBXP_761813:0.247117,214684_CneoformansBBBXP_566838:0.267028):0.195296,(284812_SpombeBBBNP_592917:0.669620,(367110_NcrassaBBBXP_961787:0.175478,330879_AfumigatusBBBXP_749676:0.238493):0.246991):0.098663):0.100078,(EhuxleyiBBBjgi_Emihu1_194804_gm1.101104:0.508188,Thecamonas_trahensBBBAMSG_07194T0:0.317523):0.069349):0.061958):0.042862):0.052546,(403677_PinfestansBBBXP_002906797:0.443310,352472_DdiscoideumBBBXP_639229:0.351589):0.053177):0.052718):0.050382):0.093189);
end;
