# Supplementary material for: The phylogenomic analysis of the anaphase promoting complex and its targets points to complex and modern-like control of the cell cycle in the last common ancestor of eukaryotes
Source: BMC Evol Biol. 2011 Sep 23;11:265. doi: 10.1186/1471-2148-11-265 (PMC3195147; doi:10.1186/1471-2148-11-265)
Supplement: Additional file 3 — Data S1. Bayesian phylogenetic trees inferred MrBayes (*.con files) and ML phylogenetic trees inferred with TreeFinder (*.tre files = ML topologies; *.boot.trees = topologies generated by the bootstrap analysis) for each APC/C subunit, activator and main target (except Apc9, Apc14, Apc15 and Apc16 due to a too restricted number of homologues). [file 1471-2148-11-265-S3.ZIP › scc3s_1.con]

#NEXUS

[ID: 4271323375]
begin trees;
   [Note: This tree contains information on the topology, 
          branch lengths (if present), and the probability
          of the partition indicated by the branch.]
   tree con_all_compat = (347515_LmajorBBBXP_001686731:0.021400,435258_LinfantumBBBXP_001469747:0.016363,((185431_TbruceiBBBXP_822844:0.120632,353153_TcruziBBBXP_809775:0.054904)1.00:0.162574,(5722_TvaginalisBBBABC61972:0.636291,((431895_MbrevicollisBBBXP_001744374:0.275023,(403677_PinfestansBBBXP_002904221:0.046438,PramorumBBBjgi:0.015300)1.00:0.221864)0.73:0.088859,((744533_NgruberiBBBXP_002673603:0.330710,(GsulphurariaBBBstig_5.Gs08700.1:0.268523,(CmerolaeBBBCMO331C:0.323784,(2880_EsiliculosusBBBCBJ33097:0.515301,((484906_BbovisBBBXP_001609890:0.489636,353154_TannulataBBBXP_952886:0.483772)1.00:0.440057,(36329_PfalciparumBBBXP_001348712:0.102220,352914_PyoeliiBBBXP_730250:0.047790)1.00:0.446252)1.00:0.359371)0.46:0.146856)0.33:0.070796)0.71:0.095903)0.39:0.064859,(((((LgiganteaBBBgene_jgi_Lotgi1_113757_e_gw1.18.345.1:0.097008,HrobustaBBBprot_jgi_Helro1_86353:0.099769)0.38:0.033808,((7460_AmelliferaBBBXP_001123117:0.023964,(7227_DmelanogasterBBBCAA74654:0.056789,(DpulexBBBprot_jgi_Dappu1_20701_gw1.3.407.1:0.026920,(6279_BmalayiBBBXP_001901686:0.079343,6239_CelegansBBBNP_506193:0.106077)1.00:0.180771)0.49:0.036072)0.39:0.022642)0.62:0.051948,(NvectensisBBBprot_jgi_Nemve1_20215_gw.121.46.1:0.167535,(7739_BfloridaeBBBXP_002603307:0.086091,(7955_DrerioBBBXP_686812:0.009478,9606_HsapiensBBBNP_006594:0.012743)1.00:0.084014)0.87:0.048132)0.57:0.036291)0.38:0.040294)0.99:0.137324,(AanophagefferensBBBprot_jgi_Auran1_60440:0.700468,(10228_TadhaerensBBBXP_002111813:0.221699,Salpingoeca_rosettaBBB02263T0:0.303378)0.83:0.093225)0.31:0.059646)0.27:0.062576,(((237631_UmaydisBBBXP_758200:0.307008,((284812_SpombeBBBXP_001713063:0.231186,(367110_NcrassaBBBXP_960650:0.150932,451804_AfumigatusBBBEDP55114:0.265628)0.67:0.081903)0.63:0.070718,(214684_CneoformansBBBXP_567136:0.444116,(Spizellomyces_punctatusBBB04684T0:0.090220,BdendrobatidisBBBprot_jgi_Batde5_22733_fgenesh1_pg.C_scaffold_2000120:0.153863)0.85:0.100010)0.56:0.089364)0.27:0.065354)0.89:0.099407,(Thecamonas_trahensBBB04634T0:0.159541,(559292_ScerevisiaeBBBNP_012238:0.433644,578460_NceranaeBBBXP_002996063:0.797565)0.80:0.201878)0.77:0.097939)0.67:0.111723,((EhuxleyiBBBjgi_Emihu1_97193_fgeneshEH_pg.9__50:0.325811,(564608_MpusillaBBBXP_003056469:0.155899,(70448_OtauriBBBXP_003074534:0.098987,436017_OlucimarinusBBBXP_001415613:0.071274)0.99:0.110057)1.00:0.207116)0.47:0.086866,((Chlorella_vulgarisBBBjgi_ChlNC64A_1_139605_IGS.gm_25_00156:0.144149,(3055_CreinhardtiiBBBXP_001699607:0.164187,VcarteriBBBjgi_Volca1_88020_fgenesh4_pg.C_scaffold_7000176:0.075688)1.00:0.257612)0.99:0.173873,((39947_OsativaBBBNP_001054841:0.066195,3702_AthalianaBBBNP_566119:0.070540)0.66:0.091831,(145481_PpatensBBBXP_001776000:0.043193,(88036_SmoellendorffiiBBBXP_002966356:0.147121,(284813_EcuniculiBBBNP_584770:0.062478,876142_EintestinalisBBBXP_003072732:0.044164)1.00:0.594410)0.51:0.069124)0.57:0.087713)0.82:0.141774)0.27:0.085316)0.34:0.083612)0.14:0.035999)0.63:0.075297,(352472_DdiscoideumBBBXP_638963:0.474662,Capsaspora_owczarzakiBBB01557T0:0.300802)0.46:0.082645)0.24:0.059930)0.31:0.073136)0.89:0.197659)1.00:0.271772)1.00:0.130901);

   [Note: This tree contains information only on the topology
          and branch lengths (mean of the posterior probability density).]
   tree con_all_compat = (347515_LmajorBBBXP_001686731:0.021400,435258_LinfantumBBBXP_001469747:0.016363,((185431_TbruceiBBBXP_822844:0.120632,353153_TcruziBBBXP_809775:0.054904):0.162574,(5722_TvaginalisBBBABC61972:0.636291,((431895_MbrevicollisBBBXP_001744374:0.275023,(403677_PinfestansBBBXP_002904221:0.046438,PramorumBBBjgi:0.015300):0.221864):0.088859,((744533_NgruberiBBBXP_002673603:0.330710,(GsulphurariaBBBstig_5.Gs08700.1:0.268523,(CmerolaeBBBCMO331C:0.323784,(2880_EsiliculosusBBBCBJ33097:0.515301,((484906_BbovisBBBXP_001609890:0.489636,353154_TannulataBBBXP_952886:0.483772):0.440057,(36329_PfalciparumBBBXP_001348712:0.102220,352914_PyoeliiBBBXP_730250:0.047790):0.446252):0.359371):0.146856):0.070796):0.095903):0.064859,(((((LgiganteaBBBgene_jgi_Lotgi1_113757_e_gw1.18.345.1:0.097008,HrobustaBBBprot_jgi_Helro1_86353:0.099769):0.033808,((7460_AmelliferaBBBXP_001123117:0.023964,(7227_DmelanogasterBBBCAA74654:0.056789,(DpulexBBBprot_jgi_Dappu1_20701_gw1.3.407.1:0.026920,(6279_BmalayiBBBXP_001901686:0.079343,6239_CelegansBBBNP_506193:0.106077):0.180771):0.036072):0.022642):0.051948,(NvectensisBBBprot_jgi_Nemve1_20215_gw.121.46.1:0.167535,(7739_BfloridaeBBBXP_002603307:0.086091,(7955_DrerioBBBXP_686812:0.009478,9606_HsapiensBBBNP_006594:0.012743):0.084014):0.048132):0.036291):0.040294):0.137324,(AanophagefferensBBBprot_jgi_Auran1_60440:0.700468,(10228_TadhaerensBBBXP_002111813:0.221699,Salpingoeca_rosettaBBB02263T0:0.303378):0.093225):0.059646):0.062576,(((237631_UmaydisBBBXP_758200:0.307008,((284812_SpombeBBBXP_001713063:0.231186,(367110_NcrassaBBBXP_960650:0.150932,451804_AfumigatusBBBEDP55114:0.265628):0.081903):0.070718,(214684_CneoformansBBBXP_567136:0.444116,(Spizellomyces_punctatusBBB04684T0:0.090220,BdendrobatidisBBBprot_jgi_Batde5_22733_fgenesh1_pg.C_scaffold_2000120:0.153863):0.100010):0.089364):0.065354):0.099407,(Thecamonas_trahensBBB04634T0:0.159541,(559292_ScerevisiaeBBBNP_012238:0.433644,578460_NceranaeBBBXP_002996063:0.797565):0.201878):0.097939):0.111723,((EhuxleyiBBBjgi_Emihu1_97193_fgeneshEH_pg.9__50:0.325811,(564608_MpusillaBBBXP_003056469:0.155899,(70448_OtauriBBBXP_003074534:0.098987,436017_OlucimarinusBBBXP_001415613:0.071274):0.110057):0.207116):0.086866,((Chlorella_vulgarisBBBjgi_ChlNC64A_1_139605_IGS.gm_25_00156:0.144149,(3055_CreinhardtiiBBBXP_001699607:0.164187,VcarteriBBBjgi_Volca1_88020_fgenesh4_pg.C_scaffold_7000176:0.075688):0.257612):0.173873,((39947_OsativaBBBNP_001054841:0.066195,3702_AthalianaBBBNP_566119:0.070540):0.091831,(145481_PpatensBBBXP_001776000:0.043193,(88036_SmoellendorffiiBBBXP_002966356:0.147121,(284813_EcuniculiBBBNP_584770:0.062478,876142_EintestinalisBBBXP_003072732:0.044164):0.594410):0.069124):0.087713):0.141774):0.085316):0.083612):0.035999):0.075297,(352472_DdiscoideumBBBXP_638963:0.474662,Capsaspora_owczarzakiBBB01557T0:0.300802):0.082645):0.059930):0.073136):0.197659):0.271772):0.130901);
end;
