# Supplementary material for: The phylogenomic analysis of the anaphase promoting complex and its targets points to complex and modern-like control of the cell cycle in the last common ancestor of eukaryotes
Source: BMC Evol Biol. 2011 Sep 23;11:265. doi: 10.1186/1471-2148-11-265 (PMC3195147; doi:10.1186/1471-2148-11-265)
Supplement: Additional file 3 — Data S1. Bayesian phylogenetic trees inferred MrBayes (*.con files) and ML phylogenetic trees inferred with TreeFinder (*.tre files = ML topologies; *.boot.trees = topologies generated by the bootstrap analysis) for each APC/C subunit, activator and main target (except Apc9, Apc14, Apc15 and Apc16 due to a too restricted number of homologues). [file 1471-2148-11-265-S3.ZIP › scc4s_1.con]

#NEXUS

[ID: 4763281278]
begin trees;
   [Note: This tree contains information on the topology, 
          branch lengths (if present), and the probability
          of the partition indicated by the branch.]
   tree con_all_compat = (436017_OlucimarinusBBBXP_001420595:0.145210,70448_OtauriBBBXP_003082234:0.142403,(564608_MpusillaBBBXP_003055504:0.312297,(330879_AfumigatusBBBXP_747613:0.991237,((Spizellomyces_punctatusBBBSPPG_00100T0:0.487780,284812_SpombeBBBNP_593137:0.589823)0.77:0.438024,((Capsaspora_owczarzakiBBBCAOG_06513T0:0.854477,(TadhaerensBBBprot_jgi_Triad1_60366_fgeneshTA2_pg.C_scaffold_15000043:0.527614,((6239_CelegansBBBNP_492228:0.699641,6279_BmalayiBBBXP_001892554:0.310297)1.00:0.318583,(45351_NvectensisBBBXP_001624621:0.272436,(DpulexBBBprot_jgi_Dappu1_199972_estExt_Genewise1Plus.C_610115:0.096127,(7227_DmelanogasterBBBNP_650428:0.221035,(7460_AmelliferaBBBXP_394668:0.041014,(7739_BfloridaeBBBXP_002609698:0.130853,(HrobustaBBBprot_jgi_Helro1_115114:0.231098,(7955_DrerioBBBXP_001334031:0.026559,9606_HsapiensBBBNP_056144:0.033852)0.83:0.067255)0.82:0.056982)0.66:0.052347)0.44:0.034421)0.41:0.048817)0.56:0.080669)0.63:0.160336)0.61:0.152537)0.57:0.163557)1.00:0.354830,(145481_PpatensBBBXP_001773150:0.300277,(88036_SmoellendorffiiBBBXP_002970385:0.156462,(39947_OsativaBBBCAD40351:0.115543,3702_AthalianaBBBBAF00935:0.166358)1.00:0.146172)0.52:0.053945)1.00:0.266417)0.61:0.133561)0.60:0.182392)1.00:0.312728)1.00:0.316025);

   [Note: This tree contains information only on the topology
          and branch lengths (mean of the posterior probability density).]
   tree con_all_compat = (436017_OlucimarinusBBBXP_001420595:0.145210,70448_OtauriBBBXP_003082234:0.142403,(564608_MpusillaBBBXP_003055504:0.312297,(330879_AfumigatusBBBXP_747613:0.991237,((Spizellomyces_punctatusBBBSPPG_00100T0:0.487780,284812_SpombeBBBNP_593137:0.589823):0.438024,((Capsaspora_owczarzakiBBBCAOG_06513T0:0.854477,(TadhaerensBBBprot_jgi_Triad1_60366_fgeneshTA2_pg.C_scaffold_15000043:0.527614,((6239_CelegansBBBNP_492228:0.699641,6279_BmalayiBBBXP_001892554:0.310297):0.318583,(45351_NvectensisBBBXP_001624621:0.272436,(DpulexBBBprot_jgi_Dappu1_199972_estExt_Genewise1Plus.C_610115:0.096127,(7227_DmelanogasterBBBNP_650428:0.221035,(7460_AmelliferaBBBXP_394668:0.041014,(7739_BfloridaeBBBXP_002609698:0.130853,(HrobustaBBBprot_jgi_Helro1_115114:0.231098,(7955_DrerioBBBXP_001334031:0.026559,9606_HsapiensBBBNP_056144:0.033852):0.067255):0.056982):0.052347):0.034421):0.048817):0.080669):0.160336):0.152537):0.163557):0.354830,(145481_PpatensBBBXP_001773150:0.300277,(88036_SmoellendorffiiBBBXP_002970385:0.156462,(39947_OsativaBBBCAD40351:0.115543,3702_AthalianaBBBBAF00935:0.166358):0.146172):0.053945):0.266417):0.133561):0.182392):0.312728):0.316025);
end;
