# Supplementary material for: The phylogenomic analysis of the anaphase promoting complex and its targets points to complex and modern-like control of the cell cycle in the last common ancestor of eukaryotes
Source: BMC Evol Biol. 2011 Sep 23;11:265. doi: 10.1186/1471-2148-11-265 (PMC3195147; doi:10.1186/1471-2148-11-265)
Supplement: Additional file 3 — Data S1. Bayesian phylogenetic trees inferred MrBayes (*.con files) and ML phylogenetic trees inferred with TreeFinder (*.tre files = ML topologies; *.boot.trees = topologies generated by the bootstrap analysis) for each APC/C subunit, activator and main target (except Apc9, Apc14, Apc15 and Apc16 due to a too restricted number of homologues). [file 1471-2148-11-265-S3.ZIP › smc1s_1.con]

#NEXUS

[ID: 4216359506]
begin trees;
   [Note: This tree contains information on the topology, 
          branch lengths (if present), and the probability
          of the partition indicated by the branch.]
   tree con_all_compat = (185431_TbruceiBBBXP_827441:0.172583,(294381_EhistolyticaBBBXP_656581:0.402104,(((744533_NgruberiBBBXP_002682487:0.218710,352472_DdiscoideumBBBXP_629977:0.537866)0.53:0.037305,(((((145481_PpatensBBBXP_001767264:0.050444,88036_SmoellendorffiiBBBXP_002990356:0.016937)1.00:0.035299,(39946_OsativaBBBEEC69754:0.052193,3702_AthalianaBBBAAS68515:0.075817)1.00:0.039894)1.00:0.073739,((564608_MpusillaBBBXP_003055298:0.120446,(436017_OlucimarinusBBBXP_001416713:0.039676,70448_OtauriBBBXP_003078284:0.021568)1.00:0.151878)1.00:0.114271,(CvulgarisBBBprot_jgi_Chlvu1_75417_fgeneshCV_pg.C_scaffold_14000072:0.201840,(3055_CreinhardtiiBBBXP_001700607:0.180142,VcarteriBBBprot_jgi_Volca1_119100_fgenesh5_synt.52__1:0.085981)1.00:0.184561)0.89:0.083305)0.98:0.049513)1.00:0.058316,(EhuxleyiBBBprot_jgi_Emihu1_278249_estExt_Genemark1.C_360147:0.221598,CmerolaeBBBgene_gnl_CMER_CMI192C:0.418758)0.84:0.089901)0.44:0.031672,(((((Cryptococcus_neoformansBBBXP_568851:0.188678,237631_UmaydisBBBXP_759390:0.170476)0.98:0.083719,(284812_SpombeBBBNP_596049:0.198474,(559292_ScerevisiaeBBBNP_116647:0.307130,(Aspergillus_fumigatusBBBEDP52912:0.060761,367110_NcrassaBBBXP_961409:0.155036)0.99:0.058730)0.80:0.039940)0.77:0.052010)0.74:0.061244,(Spizellomyces_punctatusBBB06900T0:0.089617,BdendrobatidisBBBprot_jgi_Batde5_16684_estExt_Genewise1.C_60333:0.157501)0.65:0.039683)0.65:0.075517,(Capsaspora_owczarzakiBBBsupercont:0.189184,((TadhaerensBBBprot_jgi_Triad1_25646_e_gw1.5.27.1:0.154830,((7460_AmelliferaBBBXP_395059:0.052564,(Drosophila_melanogasterBBBNP_651211:0.148261,DpulexBBBprot_jgi_Dappu1_243555_SNAP_00011613:0.082934)0.88:0.025926)1.00:0.119848,(((6279_BmalayiBBBXP_001894059:0.133419,6239_CelegansBBBNP_001040658:0.159383)1.00:0.121677,(LgiganteaBBBgene_jgi_Lotgi1_188369_estExt_Genewise1.C_sca_240041:0.043748,HrobustaBBBprot_jgi_Helro1_187454:0.073220)1.00:0.040933)0.96:0.019996,(45351_NvectensisBBBXP_001641659:0.122176,(7955_DrerioBBBAAT68048:0.004707,9606_HsapiensBBBNP_006297:0.009655)1.00:0.090221)0.82:0.031122)0.80:0.022430)0.99:0.041871)1.00:0.173870,(Salpingoeca_rosettaBBB07521T0:0.209530,MbrevicollisBBBprot_jgi_Monbr1_27330_fgenesh2_pg.scaffold_18000149:0.172664)1.00:0.088073)0.47:0.034701)0.43:0.035014)0.61:0.038253,((Phytophthora_ramorumBBBjgi_Phyra1_1_75918:0.017085,403677_PinfestansBBBXP_002998013:0.034718)1.00:0.182115,(Thecamonas_trahensBBB08268T0:0.274538,(2880_EsiliculosusBBBCBN77803:0.160877,(AanophagefferensBBBprot_jgi_Auran1_70503:0.395339,(556484_PtricornutumBBBXP_002177808:0.108411,296543_TpseudonanaBBBXP_002296149:0.129359)1.00:0.092833)0.60:0.047050)0.76:0.059751)0.39:0.034454)0.26:0.019863)0.27:0.024821)0.36:0.028141)0.73:0.063192,(12968_BhominisBBBCBK21095:0.374383,(((353151_ChominisBBBXP_666991:0.221135,598745_GintestinalisBBBEET00911:1.192446)0.67:0.157738,(508771_TgondiiBBBXP_002368310:0.767769,((36329_PfalciparumBBBXP_001347988:0.040247,352914_PyoeliiBBBXP_726100:0.026679)1.00:0.447059,(353154_TannulataBBBXP_954442:0.222548,484906_BbovisBBBXP_001610390:0.269266)1.00:0.329065)0.87:0.178029)0.67:0.099080)0.73:0.123733,((Encephalitozoon_intestinalisBBBXP_003072739:0.056772,284813_EcuniculiBBBNP_584776:0.112089)1.00:0.454079,(Enterocytozoon_bieneusiBBBXP_002649733:0.638727,(Galdieria_sulphurariaBBBstig_9:0.820968,(412133_TvaginalisBBBXP_001310542:0.581243,(Oxytricha_trifallaxBBBOXAOabf30a05:0.788500,(412030_PtetraureliaBBBXP_001426830:0.514693,5911_TthermophilaBBBXP_001025504:0.633701)0.97:0.293511)0.79:0.210099)0.39:0.082143)0.49:0.094551)0.71:0.126345)0.72:0.118015)0.44:0.052115)0.56:0.046075)0.30:0.028699)1.00:0.352898,(353153_TcruziBBBXP_817950:0.034971,(347515_LmajorBBBXP_843456:0.021205,435258_LinfantumBBBXP_001469160:0.018789)1.00:0.188371)0.71:0.064837);

   [Note: This tree contains information only on the topology
          and branch lengths (mean of the posterior probability density).]
   tree con_all_compat = (185431_TbruceiBBBXP_827441:0.172583,(294381_EhistolyticaBBBXP_656581:0.402104,(((744533_NgruberiBBBXP_002682487:0.218710,352472_DdiscoideumBBBXP_629977:0.537866):0.037305,(((((145481_PpatensBBBXP_001767264:0.050444,88036_SmoellendorffiiBBBXP_002990356:0.016937):0.035299,(39946_OsativaBBBEEC69754:0.052193,3702_AthalianaBBBAAS68515:0.075817):0.039894):0.073739,((564608_MpusillaBBBXP_003055298:0.120446,(436017_OlucimarinusBBBXP_001416713:0.039676,70448_OtauriBBBXP_003078284:0.021568):0.151878):0.114271,(CvulgarisBBBprot_jgi_Chlvu1_75417_fgeneshCV_pg.C_scaffold_14000072:0.201840,(3055_CreinhardtiiBBBXP_001700607:0.180142,VcarteriBBBprot_jgi_Volca1_119100_fgenesh5_synt.52__1:0.085981):0.184561):0.083305):0.049513):0.058316,(EhuxleyiBBBprot_jgi_Emihu1_278249_estExt_Genemark1.C_360147:0.221598,CmerolaeBBBgene_gnl_CMER_CMI192C:0.418758):0.089901):0.031672,(((((Cryptococcus_neoformansBBBXP_568851:0.188678,237631_UmaydisBBBXP_759390:0.170476):0.083719,(284812_SpombeBBBNP_596049:0.198474,(559292_ScerevisiaeBBBNP_116647:0.307130,(Aspergillus_fumigatusBBBEDP52912:0.060761,367110_NcrassaBBBXP_961409:0.155036):0.058730):0.039940):0.052010):0.061244,(Spizellomyces_punctatusBBB06900T0:0.089617,BdendrobatidisBBBprot_jgi_Batde5_16684_estExt_Genewise1.C_60333:0.157501):0.039683):0.075517,(Capsaspora_owczarzakiBBBsupercont:0.189184,((TadhaerensBBBprot_jgi_Triad1_25646_e_gw1.5.27.1:0.154830,((7460_AmelliferaBBBXP_395059:0.052564,(Drosophila_melanogasterBBBNP_651211:0.148261,DpulexBBBprot_jgi_Dappu1_243555_SNAP_00011613:0.082934):0.025926):0.119848,(((6279_BmalayiBBBXP_001894059:0.133419,6239_CelegansBBBNP_001040658:0.159383):0.121677,(LgiganteaBBBgene_jgi_Lotgi1_188369_estExt_Genewise1.C_sca_240041:0.043748,HrobustaBBBprot_jgi_Helro1_187454:0.073220):0.040933):0.019996,(45351_NvectensisBBBXP_001641659:0.122176,(7955_DrerioBBBAAT68048:0.004707,9606_HsapiensBBBNP_006297:0.009655):0.090221):0.031122):0.022430):0.041871):0.173870,(Salpingoeca_rosettaBBB07521T0:0.209530,MbrevicollisBBBprot_jgi_Monbr1_27330_fgenesh2_pg.scaffold_18000149:0.172664):0.088073):0.034701):0.035014):0.038253,((Phytophthora_ramorumBBBjgi_Phyra1_1_75918:0.017085,403677_PinfestansBBBXP_002998013:0.034718):0.182115,(Thecamonas_trahensBBB08268T0:0.274538,(2880_EsiliculosusBBBCBN77803:0.160877,(AanophagefferensBBBprot_jgi_Auran1_70503:0.395339,(556484_PtricornutumBBBXP_002177808:0.108411,296543_TpseudonanaBBBXP_002296149:0.129359):0.092833):0.047050):0.059751):0.034454):0.019863):0.024821):0.028141):0.063192,(12968_BhominisBBBCBK21095:0.374383,(((353151_ChominisBBBXP_666991:0.221135,598745_GintestinalisBBBEET00911:1.192446):0.157738,(508771_TgondiiBBBXP_002368310:0.767769,((36329_PfalciparumBBBXP_001347988:0.040247,352914_PyoeliiBBBXP_726100:0.026679):0.447059,(353154_TannulataBBBXP_954442:0.222548,484906_BbovisBBBXP_001610390:0.269266):0.329065):0.178029):0.099080):0.123733,((Encephalitozoon_intestinalisBBBXP_003072739:0.056772,284813_EcuniculiBBBNP_584776:0.112089):0.454079,(Enterocytozoon_bieneusiBBBXP_002649733:0.638727,(Galdieria_sulphurariaBBBstig_9:0.820968,(412133_TvaginalisBBBXP_001310542:0.581243,(Oxytricha_trifallaxBBBOXAOabf30a05:0.788500,(412030_PtetraureliaBBBXP_001426830:0.514693,5911_TthermophilaBBBXP_001025504:0.633701):0.293511):0.210099):0.082143):0.094551):0.126345):0.118015):0.052115):0.046075):0.028699):0.352898,(353153_TcruziBBBXP_817950:0.034971,(347515_LmajorBBBXP_843456:0.021205,435258_LinfantumBBBXP_001469160:0.018789):0.188371):0.064837);
end;
