# Supplementary material for: The phylogenomic analysis of the anaphase promoting complex and its targets points to complex and modern-like control of the cell cycle in the last common ancestor of eukaryotes
Source: BMC Evol Biol. 2011 Sep 23;11:265. doi: 10.1186/1471-2148-11-265 (PMC3195147; doi:10.1186/1471-2148-11-265)
Supplement: Additional file 3 — Data S1. Bayesian phylogenetic trees inferred MrBayes (*.con files) and ML phylogenetic trees inferred with TreeFinder (*.tre files = ML topologies; *.boot.trees = topologies generated by the bootstrap analysis) for each APC/C subunit, activator and main target (except Apc9, Apc14, Apc15 and Apc16 due to a too restricted number of homologues). [file 1471-2148-11-265-S3.ZIP › smc3s_1.con]

#NEXUS

[ID: 4417120401]
begin trees;
   [Note: This tree contains information on the topology, 
          branch lengths (if present), and the probability
          of the partition indicated by the branch.]
   tree con_all_compat = (347515_LmajorBBBXP_001681030:0.038764,435258_LinfantumBBBXP_001463342:0.010465,(((412133_TvaginalisBBBXP_001319807:0.691327,(EhuxleyiBBBjgi:0.177154,(578460_NceranaeBBBXP_002995833:0.555990,(284813_EcuniculiBBBXP_955745:0.191102,876142_EintestinalisBBBXP_003073682:0.051385)1.00:0.380042)1.00:0.263302)0.47:0.113660)0.23:0.094693,(((431895_MbrevicollisBBBXP_001746007:0.131198,Salpingoeca_rosettaBBBPTSG_07983T0:0.170825)0.98:0.091932,((412133_TvaginalisBBBXP_001328416:0.530761,((6239_CelegansBBBNP_499453:0.179243,6279_BmalayiBBBXP_001899737:0.116808)1.00:0.118661,((LgiganteaBBBgene_jgi_Lotgi1_127102_e_gw1.56.56.1:0.059369,((7955_DrerioBBBNP_999854:0.023324,9606_HsapiensBBBNP_005436:0.005039)1.00:0.054854,(10228_TadhaerensBBBXP_002116802:0.145470,45351_NvectensisBBBXP_001626236:0.080279)0.76:0.043201)0.66:0.021545)0.66:0.025747,(HrobustaBBBprot_jgi_Helro1_157320:0.161616,(DpulexBBBprot_jgi_Dappu1_10353_gw1.138.28.1:0.075394,(7227_DmelanogasterBBBNP_523374:0.160903,7460_AmelliferaBBBXP_393700:0.059289)0.55:0.018896)1.00:0.047520)0.49:0.015642)0.70:0.052076)1.00:0.116333)0.48:0.056303,((Capsaspora_owczarzakiBBBCAOG_01984T0:0.279528,Thecamonas_trahensBBBAMSG_04757T0:0.263625)0.21:0.026374,(744533_NgruberiBBBXP_002670278:0.252623,(((Spizellomyces_punctatusBBBSPPG_00372T0:0.075604,bdendrobatidisBBBprot_jgi_Batde5_88502_GP3.040610:0.193492)1.00:0.063569,((237631_UmaydisBBBXP_760536:0.112479,214684_CneoformansBBBXP_570201:0.110522)1.00:0.043982,(559292_ScerevisiaeBBBNP_012461:0.484630,(284812_SpombeBBBNP_593260:0.171909,(367110_NcrassaBBBXP_957879:0.209332,330879_AfumigatusBBBXP_755741:0.075137)1.00:0.066586)0.68:0.033921)0.97:0.058631)0.70:0.017025)0.97:0.090884,((((403677_PinfestansBBBXP_002997684:0.028852,PramorumBBBjgi:0.036265)1.00:0.195445,(AanophagefferensBBBprot_jgi_Auran1_72635:0.313915,(556484_PtricornutumBBBXP_002184568:0.287689,2880_EsiliculosusBBBCBN79764:0.150327)0.59:0.039072)0.84:0.054175)0.84:0.064666,(294381_EhistolyticaBBBXP_655216:0.412439,(CmerolaeBBBgene_gnl_CMER_CML027C:0.365464,GsulphurariaBBBstig_61.Gs57770.1:0.257888)0.87:0.067208)0.51:0.044228)0.62:0.034235,(352472_DdiscoideumBBBXP_643274:0.434417,(((39947_OsativaBBBNP_001045803:0.064957,3702_AthalianaBBBNP_001077968:0.061250)1.00:0.036543,(145481_PpatensBBBXP_001784554:0.035563,SmoellendorfiiBBBprot_jgi_Selmo1_50213_gw1.33.291.1:0.029030)1.00:0.023796)1.00:0.061858,((CvulgarisBBBprot_jgi_Chlvu1_84554_estExt_fgeneshCV_pg.C_220092:0.128141,(3055_CreinhardtiiBBBXP_001698278:0.034316,3068_VcarteriBBBXP_002952649:0.066834)1.00:0.241494)1.00:0.091175,(564608_MpusillaBBBXP_003056807:0.097114,(436017_OlucimarinusBBBXP_001419553:0.017757,70448_OtauriBBBXP_003081202:0.023891)1.00:0.086266)1.00:0.164713)0.56:0.028932)1.00:0.094468)0.30:0.028583)0.45:0.027499)0.37:0.036420)0.14:0.021453)0.12:0.021481)0.43:0.054170)0.24:0.023636,((12968_BhominisBBBCBK23979:0.546301,423536_PmarinusBBBXP_002788667:0.545533)0.54:0.097379,(353151_ChominisBBBXP_665748:0.438192,(((36329_PfalciparumBBBXP_001351448:0.021720,352914_PyoeliiBBBXP_725208:0.084834)1.00:0.715696,(484906_BbovisBBBXP_001611424:0.660175,5811_TgondiiBBBAAZ57430:0.673602)0.96:0.181714)0.46:0.132391,(598745_GintestinalisBBBXP_00299583LOCUS:1.231524,(412030_PtetraureliaBBBXP_001443869:0.141546,5911_TthermophilaBBBXP_001008623:0.167546)1.00:0.898329)0.41:0.146605)0.23:0.087823)0.30:0.094946)0.20:0.083564)0.18:0.042565)1.00:0.319234,(185431_TbruceiBBBXP_845021:0.119442,353153_TcruziBBBXP_815055:0.110409)0.59:0.041018)1.00:0.162884);

   [Note: This tree contains information only on the topology
          and branch lengths (mean of the posterior probability density).]
   tree con_all_compat = (347515_LmajorBBBXP_001681030:0.038764,435258_LinfantumBBBXP_001463342:0.010465,(((412133_TvaginalisBBBXP_001319807:0.691327,(EhuxleyiBBBjgi:0.177154,(578460_NceranaeBBBXP_002995833:0.555990,(284813_EcuniculiBBBXP_955745:0.191102,876142_EintestinalisBBBXP_003073682:0.051385):0.380042):0.263302):0.113660):0.094693,(((431895_MbrevicollisBBBXP_001746007:0.131198,Salpingoeca_rosettaBBBPTSG_07983T0:0.170825):0.091932,((412133_TvaginalisBBBXP_001328416:0.530761,((6239_CelegansBBBNP_499453:0.179243,6279_BmalayiBBBXP_001899737:0.116808):0.118661,((LgiganteaBBBgene_jgi_Lotgi1_127102_e_gw1.56.56.1:0.059369,((7955_DrerioBBBNP_999854:0.023324,9606_HsapiensBBBNP_005436:0.005039):0.054854,(10228_TadhaerensBBBXP_002116802:0.145470,45351_NvectensisBBBXP_001626236:0.080279):0.043201):0.021545):0.025747,(HrobustaBBBprot_jgi_Helro1_157320:0.161616,(DpulexBBBprot_jgi_Dappu1_10353_gw1.138.28.1:0.075394,(7227_DmelanogasterBBBNP_523374:0.160903,7460_AmelliferaBBBXP_393700:0.059289):0.018896):0.047520):0.015642):0.052076):0.116333):0.056303,((Capsaspora_owczarzakiBBBCAOG_01984T0:0.279528,Thecamonas_trahensBBBAMSG_04757T0:0.263625):0.026374,(744533_NgruberiBBBXP_002670278:0.252623,(((Spizellomyces_punctatusBBBSPPG_00372T0:0.075604,bdendrobatidisBBBprot_jgi_Batde5_88502_GP3.040610:0.193492):0.063569,((237631_UmaydisBBBXP_760536:0.112479,214684_CneoformansBBBXP_570201:0.110522):0.043982,(559292_ScerevisiaeBBBNP_012461:0.484630,(284812_SpombeBBBNP_593260:0.171909,(367110_NcrassaBBBXP_957879:0.209332,330879_AfumigatusBBBXP_755741:0.075137):0.066586):0.033921):0.058631):0.017025):0.090884,((((403677_PinfestansBBBXP_002997684:0.028852,PramorumBBBjgi:0.036265):0.195445,(AanophagefferensBBBprot_jgi_Auran1_72635:0.313915,(556484_PtricornutumBBBXP_002184568:0.287689,2880_EsiliculosusBBBCBN79764:0.150327):0.039072):0.054175):0.064666,(294381_EhistolyticaBBBXP_655216:0.412439,(CmerolaeBBBgene_gnl_CMER_CML027C:0.365464,GsulphurariaBBBstig_61.Gs57770.1:0.257888):0.067208):0.044228):0.034235,(352472_DdiscoideumBBBXP_643274:0.434417,(((39947_OsativaBBBNP_001045803:0.064957,3702_AthalianaBBBNP_001077968:0.061250):0.036543,(145481_PpatensBBBXP_001784554:0.035563,SmoellendorfiiBBBprot_jgi_Selmo1_50213_gw1.33.291.1:0.029030):0.023796):0.061858,((CvulgarisBBBprot_jgi_Chlvu1_84554_estExt_fgeneshCV_pg.C_220092:0.128141,(3055_CreinhardtiiBBBXP_001698278:0.034316,3068_VcarteriBBBXP_002952649:0.066834):0.241494):0.091175,(564608_MpusillaBBBXP_003056807:0.097114,(436017_OlucimarinusBBBXP_001419553:0.017757,70448_OtauriBBBXP_003081202:0.023891):0.086266):0.164713):0.028932):0.094468):0.028583):0.027499):0.036420):0.021453):0.021481):0.054170):0.023636,((12968_BhominisBBBCBK23979:0.546301,423536_PmarinusBBBXP_002788667:0.545533):0.097379,(353151_ChominisBBBXP_665748:0.438192,(((36329_PfalciparumBBBXP_001351448:0.021720,352914_PyoeliiBBBXP_725208:0.084834):0.715696,(484906_BbovisBBBXP_001611424:0.660175,5811_TgondiiBBBAAZ57430:0.673602):0.181714):0.132391,(598745_GintestinalisBBBXP_00299583LOCUS:1.231524,(412030_PtetraureliaBBBXP_001443869:0.141546,5911_TthermophilaBBBXP_001008623:0.167546):0.898329):0.146605):0.087823):0.094946):0.083564):0.042565):0.319234,(185431_TbruceiBBBXP_845021:0.119442,353153_TcruziBBBXP_815055:0.110409):0.041018):0.162884);
end;
