# Supplementary material for: The phylogenomic analysis of the anaphase promoting complex and its targets points to complex and modern-like control of the cell cycle in the last common ancestor of eukaryotes
Source: BMC Evol Biol. 2011 Sep 23;11:265. doi: 10.1186/1471-2148-11-265 (PMC3195147; doi:10.1186/1471-2148-11-265)
Supplement: Additional file 3 — Data S1. Bayesian phylogenetic trees inferred MrBayes (*.con files) and ML phylogenetic trees inferred with TreeFinder (*.tre files = ML topologies; *.boot.trees = topologies generated by the bootstrap analysis) for each APC/C subunit, activator and main target (except Apc9, Apc14, Apc15 and Apc16 due to a too restricted number of homologues). [file 1471-2148-11-265-S3.ZIP › wpl1s_1.con]

#NEXUS

[ID: 4838437513]
begin trees;
   [Note: This tree contains information on the topology, 
          branch lengths (if present), and the probability
          of the partition indicated by the branch.]
   tree con_all_compat = (744533_NgruberiBBBXP_002676450:0.636918,SrosettaBBB07170T0:0.529657,(CowczarzakiBBB00797T0:0.496263,((((45351_NvectensisBBBXP_001626696:0.234573,(7460_AmelliferaBBBXP_395593:0.160214,DpulexBBBprot_jgi_Dappu1_327728_NCBI_GNO_9400038:0.206185)1.00:0.239559)0.84:0.116423,(7739_BfloridaeBBBXP_002610333:0.172039,(7955_DrerioBBBXP_688605:0.093913,9606_HsapiensBBBNP_055860:0.028786)1.00:0.148193)0.84:0.057903)0.41:0.050029,(LgiganteaBBBgene_jgi_Lotgi1_185128_estExt_Genewise1.C_sca_110128:0.159184,(10228_TadhaerensBBBXP_002112136:0.422060,(6239_CelegansBBBNP_500566:0.366067,6279_BmalayiBBBXP_001892742:0.276317)1.00:0.382103)0.34:0.088702)0.24:0.054792)0.57:0.069516,((BdendrobatidisBBBprot_jgi_Batde5_22214_fgenesh1_pg.C_scaffold_1001087:0.553003,SpunctatusBBB01033T0:0.537312)1.00:0.315347,(CvulgarisBBBprot_jgi_Chlvu1_59906_GG.C169_S05_00262:0.487436,((39947_OsativaBBBNP_001064956:0.182962,(3702_AthalianaBBBNP_176298:0.065177,3702_AthalianaBBBNP_172573:0.022468)1.00:0.122029)0.91:0.080010,(145481_PpatensBBBXP_001781920:0.248541,88036_SmoellendorffiiBBBXP_002977658:0.103633)0.70:0.065467)1.00:0.293912)1.00:0.287837)0.56:0.078335)0.80:0.119735)0.88:0.185272);

   [Note: This tree contains information only on the topology
          and branch lengths (mean of the posterior probability density).]
   tree con_all_compat = (744533_NgruberiBBBXP_002676450:0.636918,SrosettaBBB07170T0:0.529657,(CowczarzakiBBB00797T0:0.496263,((((45351_NvectensisBBBXP_001626696:0.234573,(7460_AmelliferaBBBXP_395593:0.160214,DpulexBBBprot_jgi_Dappu1_327728_NCBI_GNO_9400038:0.206185):0.239559):0.116423,(7739_BfloridaeBBBXP_002610333:0.172039,(7955_DrerioBBBXP_688605:0.093913,9606_HsapiensBBBNP_055860:0.028786):0.148193):0.057903):0.050029,(LgiganteaBBBgene_jgi_Lotgi1_185128_estExt_Genewise1.C_sca_110128:0.159184,(10228_TadhaerensBBBXP_002112136:0.422060,(6239_CelegansBBBNP_500566:0.366067,6279_BmalayiBBBXP_001892742:0.276317):0.382103):0.088702):0.054792):0.069516,((BdendrobatidisBBBprot_jgi_Batde5_22214_fgenesh1_pg.C_scaffold_1001087:0.553003,SpunctatusBBB01033T0:0.537312):0.315347,(CvulgarisBBBprot_jgi_Chlvu1_59906_GG.C169_S05_00262:0.487436,((39947_OsativaBBBNP_001064956:0.182962,(3702_AthalianaBBBNP_176298:0.065177,3702_AthalianaBBBNP_172573:0.022468):0.122029):0.080010,(145481_PpatensBBBXP_001781920:0.248541,88036_SmoellendorffiiBBBXP_002977658:0.103633):0.065467):0.293912):0.287837):0.078335):0.119735):0.185272);
end;
