# Supplementary material for: The phylogenomic analysis of the anaphase promoting complex and its targets points to complex and modern-like control of the cell cycle in the last common ancestor of eukaryotes
Source: BMC Evol Biol. 2011 Sep 23;11:265. doi: 10.1186/1471-2148-11-265 (PMC3195147; doi:10.1186/1471-2148-11-265)
Supplement: Additional file 3 — Data S1. Bayesian phylogenetic trees inferred MrBayes (*.con files) and ML phylogenetic trees inferred with TreeFinder (*.tre files = ML topologies; *.boot.trees = topologies generated by the bootstrap analysis) for each APC/C subunit, activator and main target (except Apc9, Apc14, Apc15 and Apc16 due to a too restricted number of homologues). [file 1471-2148-11-265-S3.ZIP › APC5s_10.tre]

#NEXUS

begin trees;
 tree t1 = ((('10228-Tadhaerens@XP_002109398':0.82089315,'7227-Dmelanogaster@AAM51081':0.47323906)71.751434:0.20192255,'7460-Amellifera@XP_393771':0.16165806)74.845308:0.1261828,((((('145481-Ppatens@XP_001775896':0.0565308,(('3702-Athaliana@NP_172146':0.37650423,'39947-Osativa@EEE53648':0.34693501)72.177118:0.14558781,'Smoellendorffi@jgi':0.17816631)52.720106:0.044203015)84.039307:0.10664457,('564608-Mpusilla@EEH53809':0.51039631,('Cvulgaris@jgi':0.11475473,'Vcarteri@jgi':0.46468263)85.41373:0.41626682)38.495627:0.062733984)61.014736:0.078931205,('436017-Olucimarinus@XP_001418321':0.20315316,'70448-Otauri@AAV68614':0.039068892)99.503165:0.45421993)95.546991:0.34746995,((('237631-Umaydis@XP_756294':0.83849432,'283643-Cneoformans@XP_776363':0.48893343)80.952543:0.37144585,'Batrachochytrium-dendrobatidis@JGI_scaffold_2000265':1.2354123)34.378731:0.029324002,('285006-Scerevisiae@EDV10820':1.8142752,(('367110-Ncrassa@XP_964327':0.22590298,'451804-Afumigatus@EDP53116':0.1854317)76.536638:0.2832652,'4896-Spombe@XP_001713082':0.4163469)74.099153:0.23903473)33.346131:8.3555277e-05)64.951503:0.070865117)79.903406:0.14168406,((('296543-Tpseudonana@XP_002294732':0.98703057,'Ectocarpus-siliculosus@298709617':0.45818428)40.942532:0.081480169,(('6239-Celegans@NP_499485':1.7510744,'6279-Bmalayi@XP_001893623':0.67982366)79.464936:0.79520665,'Cowczarzaki@02636T0':1.3781551)36.169517:0.070180256)54.332805:0.11804801,'352472-Ddiscoideum@XP_641250':0.60223137)68.719071:0.11619967)39.420724:0.023458845,((('403677-Pinfestans@EEY59982':0.048950839,'Pramorum@jgi':5.1841948e-05)99.871349:0.80551068,'Dpulex@jgi':0.5930824)33.332929:1.089866e-06,((('45351-Nvectensis@XP_001626465':0.49128604,(('7955-Drerio@NP_955916':0.10874861,('8364-Xtropicalis@NP_001007951':0.01904173,'9606-Hsapiens@NP_057321':0.019037154)43.287539:0.043088072)52.127808:0.048804768,('Aanophagefferens@jgi':0.57249101,'Ttrahens@03469T0':0.27353553)66.899186:0.18168341)33.518234:0.0049125082)66.697824:0.060739627,'Lgigantea@jgi':0.1275124)61.147726:0.055331989,'7739-Bfloridae@XP_002610040':0.12291692)82.532728:0.10943532)33.335048:7.4751951e-06);
end;
