# Supplementary material for: The phylogenomic analysis of the anaphase promoting complex and its targets points to complex and modern-like control of the cell cycle in the last common ancestor of eukaryotes
Source: BMC Evol Biol. 2011 Sep 23;11:265. doi: 10.1186/1471-2148-11-265 (PMC3195147; doi:10.1186/1471-2148-11-265)
Supplement: Additional file 3 — Data S1. Bayesian phylogenetic trees inferred MrBayes (*.con files) and ML phylogenetic trees inferred with TreeFinder (*.tre files = ML topologies; *.boot.trees = topologies generated by the bootstrap analysis) for each APC/C subunit, activator and main target (except Apc9, Apc14, Apc15 and Apc16 due to a too restricted number of homologues). [file 1471-2148-11-265-S3.ZIP › APC6s_10.boot.trees]

100
(((('10228_Tadhaerens@XP_002115543                                                  ':0.64273068,(('45351_Nvectensis@XP_001637375                                                  ':0.14966834,('6239_Celegans@NP_495712                                                        ':0.62452579,'6279_Bmalayi@XP_001900464                                                      ':0.41057134):0.68352645):0.11272898,((((('7227_Dmelanogaster@NP_477397                                                   ':0.44281832,'7460_Amellifera@XP_623316                                                      ':0.065496797):0.050416536,'Dpulex@jgi                                                                     ':0.37763401):0.047867535,'Hrobusta@jgi                                                                   ':0.23337645):0.018849099,'Lgigantea@jgi                                                                  ':0.158719):0.030801648,('7739_Bfloridae@XP_002603477                                                    ':0.15889656,('7955_Drerio@ABC87083                                                           ':0.049759252,('8364_Xtropicalis@NP_001005030                                                  ':0.0087870849,'9606_Hsapiens@NP_001072113                                                     ':0.027759253):0.008304581):0.042952966):0.11206343):0.12653249):0.06185475):0.18185631,(('643680_Scerevisiae@CAY81061                                                    ':0.35485272,'Bdendrobatidis@jgi|Batde5|84808|GP3.003670                                     ':0.79050436):0.20818319,'Spunctatus@04119T0                                                             ':0.45864126):0.23251213):0.025463507,(((('214684_Cneoformans@XP_570972                                                   ':0.43984879,'237631_Umaydis@XP_760206                                                       ':0.31469226):0.12682279,(('451804_Afumigatus@EDP51110                                                     ':0.17747238,'5141_Ncrassa@CAC18281                                                          ':0.37235734):0.16496638,'4896_Spombe@NP_593301                                                          ':0.23267623):0.25539788):0.077393349,((('Aanophagefferens@jgi_Auran1_1722_gw1.11.55.1                                   ':0.35368316,'Ectocarpus_siliculosus@299116651                                               ':0.34163615):0.31345564,'Kbrevis@nt_gnl_ti_1972693539_AUAO4164.g1@|CDC16|                               ':0.39393579):0.16306536,'Ttrahens@03884T0                                                               ':0.55284881):0.078612575):0.17204234,('431895_Mbrevicollis@XP_001745786                                               ':0.50441667,'Srosetta@01128T0                                                               ':0.58927073):0.11773777):0.066256259):0.13693222,((((('145481_Ppatens@XP_001784365                                                    ':0.054118833,'352472_Ddiscoideum@XP_001134535                                                ':0.63788692):0.03325714,'Smoellendorffii@jgi                                                            ':0.090335937):0.10300177,((((('436017_Olucimarinus@XP_001415756                                               ':0.034500624,'70448_Otauri@AAV68615                                                          ':0.10321865):0.2219204,'Cmerolae@CMF102C                                                               ':0.69531439):0.089980884,('Ehuxleyi@jgi                                                                   ':0.34557111,'Vcarteri@jgi                                                                   ':0.46027989):0.47948032):0.13229336,'Cvulgaris@jgi                                                                  ':0.2931464):0.2386953,'564608_Mpusilla@EEH59359                                                       ':0.3742231):0.027083702):0.12001713,('3702_Athaliana@NP_565188                                                       ':0.08256345,'39947_Osativa@EEE58661                                                         ':0.16485749):0.1423419):3.3782347e-07,((('185431_Tbrucei@XP_845336                                                       ':0.12692984,'353153_Tcruzi@XP_811257                                                        ':0.17905774):0.30717497,('347515_Lmajor@XP_001684662                                                     ':0.018296836,'435258_Linfantum@XP_001466919                                                  ':0):0.096694832):1.4225219,(((('353151_Chominis@XP_667497                                                      ':2.2640395,'412030_Ptetraurelia@XP_001456952                                               ':0.039054024):0.33613288,'5911_Tthermophila@XP_001026497                                                 ':0.23795876):0.12729867,(('Blastocystis_hominis@300176850                                                 ':0.86803215,'Chlamydomonas_reinhardtii@XP_001693404                                         ':0.007310996):0.14181174,'Pramorum@jgi                                                                   ':2.2312303):1.0301635):0.19050007,'Oxytricha_trifallax@apc6_WGS                                                   ':0.14129272):0.15520494):0.087716231):0.032413744,(((((('284813_Ecuniculi@NP_585771                                                     ':5.1667818e-06,'Encephalitozoon_intestinalis@XP_003072974                                      ':0.089010621):0.10123428,('Enterocytozoon_bieneusi@XP_002650349                                           ':1.4688212,'Nosema_ceranae@XP_002995208                                                    ':0.55751473):0.66547592):1.5817568,('412133_Tvaginalis@XP_001583340                                                 ':1.9724219,'Gsulphuraria@stig_37                                                           ':0.36513328):0.15774341):0.12566958,'556484_Ptricornutum@XP_002176654                                               ':0.70312925):0.11530833,'403677_Pinfestans@EEY64266                                                     ':0.27598771):0.094069506,'5762_Ngruberi@EFC50413                                                         ':0.52904907):0.16178229);
(((((((('10228_Tadhaerens@XP_002115543                                                  ':0.78617192,'431895_Mbrevicollis@XP_001745786                                               ':0.77045745):0.23722884,'45351_Nvectensis@XP_001637375                                                  ':0.041205666):0.22020515,((((('7227_Dmelanogaster@NP_477397                                                   ':0.45944666,'7460_Amellifera@XP_623316                                                      ':0.22073819):0.043009463,'Dpulex@jgi                                                                     ':0.47721544):0.063828801,'7739_Bfloridae@XP_002603477                                                    ':0.29058193):0.023061211,('7955_Drerio@ABC87083                                                           ':0.090991048,('8364_Xtropicalis@NP_001005030                                                  ':6.6042812e-06,'9606_Hsapiens@NP_001072113                                                     ':0.0095177912):0.01836426):0.15109426):0.037668171,('Hrobusta@jgi                                                                   ':0.26614582,'Lgigantea@jgi                                                                  ':0.12557331):0.016251551):0.14482318):3.093197e-07,('6239_Celegans@NP_495712                                                        ':0.96609458,'6279_Bmalayi@XP_001900464                                                      ':0.96973726):0.59958453):0.21039169,(((('185431_Tbrucei@XP_845336                                                       ':0.2836901,'353153_Tcruzi@XP_811257                                                        ':0.11942042):0.23972583,('347515_Lmajor@XP_001684662                                                     ':0.02004566,'435258_Linfantum@XP_001466919                                                  ':0):0.35601625):0.7420398,'412133_Tvaginalis@XP_001583340                                                 ':2.060876):0.45881089,'Ttrahens@03884T0                                                               ':0.2820847):0.35484212):0.12992855,((((('145481_Ppatens@XP_001784365                                                    ':0.075565978,'564608_Mpusilla@EEH59359                                                       ':0.30548977):0.11290271,'Smoellendorffii@jgi                                                            ':0.074949322):0.083453381,'Cvulgaris@jgi                                                                  ':0.2910138):0.064859551,'352472_Ddiscoideum@XP_001134535                                                ':0.61197493):0.069472209,('3702_Athaliana@NP_565188                                                       ':0.092364721,'39947_Osativa@EEE58661                                                         ':0.21312842):0.18328031):0.046992393):0.093378132,'5762_Ngruberi@EFC50413                                                         ':0.6881504):0.0042641303,((((((('214684_Cneoformans@XP_570972                                                   ':0.39455326,'237631_Umaydis@XP_760206                                                       ':0.61515115):0.09786762,'643680_Scerevisiae@CAY81061                                                    ':0.36363836):0.1271548,(('451804_Afumigatus@EDP51110                                                     ':0.2137929,'5141_Ncrassa@CAC18281                                                          ':0.19944164):0.086569471,'4896_Spombe@NP_593301                                                          ':0.3920027):0.18978278):0.20719143,'Spunctatus@04119T0                                                             ':0.47104883):0.14394749,'Srosetta@01128T0                                                               ':0.5131953):0.11451782,('436017_Olucimarinus@XP_001415756                                               ':0.071854377,'70448_Otauri@AAV68615                                                          ':0.068273228):0.25768932):0.047999242,('556484_Ptricornutum@XP_002176654                                               ':0.68689337,(('Bdendrobatidis@jgi|Batde5|84808|GP3.003670                                     ':0.59520987,('Ehuxleyi@jgi                                                                   ':0.16625939,'Vcarteri@jgi                                                                   ':1.08383):0.3254774):0.03879795,('Cmerolae@CMF102C                                                               ':0.42343323,'Gsulphuraria@stig_37                                                           ':0.56760389):0.14826649):0.074324809):0.092329192):3.6652709e-05,((((((((('284813_Ecuniculi@NP_585771                                                     ':2.0953027e-05,'Encephalitozoon_intestinalis@XP_003072974                                      ':0.099142884):0.49960135,'Nosema_ceranae@XP_002995208                                                    ':0.77295311):0.28702682,'Enterocytozoon_bieneusi@XP_002650349                                           ':1.9111115):1.2104427,('Blastocystis_hominis@300176850                                                 ':1.5772037,'Chlamydomonas_reinhardtii@XP_001693404                                         ':0.0039557155):0.045284818):0.2572222,'Pramorum@jgi                                                                   ':1.6796301):0.40902497,('353151_Chominis@XP_667497                                                      ':1.8638617,('412030_Ptetraurelia@XP_001456952                                               ':0.29413104,'5911_Tthermophila@XP_001026497                                                 ':0.096329098):0.11183382):0.17551873):0.10485999,'Oxytricha_trifallax@apc6_WGS                                                   ':0.28065469):0.18530208,('Aanophagefferens@jgi_Auran1_1722_gw1.11.55.1                                   ':0.41302586,'Ectocarpus_siliculosus@299116651                                               ':0.38917366):0.15574524):0.028497433,('403677_Pinfestans@EEY64266                                                     ':0.60075293,'Kbrevis@nt_gnl_ti_1972693539_AUAO4164.g1@|CDC16|                               ':0.48017267):0.10444253):0.0661342);
(((('10228_Tadhaerens@XP_002115543                                                  ':0.82758224,('352472_Ddiscoideum@XP_001134535                                                ':0.62933337,'Ttrahens@03884T0                                                               ':0.23624118):0.039858902):0.064467888,('45351_Nvectensis@XP_001637375                                                  ':0.18761472,(('6239_Celegans@NP_495712                                                        ':0.73611403,'6279_Bmalayi@XP_001900464                                                      ':0.51860707):0.38108324,(('7227_Dmelanogaster@NP_477397                                                   ':0.29734893,'7460_Amellifera@XP_623316                                                      ':0.1421941):0.097388583,(('7739_Bfloridae@XP_002603477                                                    ':0.16664391,(('7955_Drerio@ABC87083                                                           ':0.044521028,('8364_Xtropicalis@NP_001005030                                                  ':0.0087962395,'9606_Hsapiens@NP_001072113                                                     ':0.0086285862):2.3201102e-07):0.13577822,('Hrobusta@jgi                                                                   ':0.27055893,'Lgigantea@jgi                                                                  ':0.13531016):0.061953571):0.041480458):0.035781557,'Dpulex@jgi                                                                     ':0.44921604):0.044392639):0.050422008):0.066561387):0.15346856):0.11786159,(((('214684_Cneoformans@XP_570972                                                   ':0.30212031,'237631_Umaydis@XP_760206                                                       ':0.38011159):0.051983006,(('451804_Afumigatus@EDP51110                                                     ':0.10746507,('4896_Spombe@NP_593301                                                          ':0.27300415,'5141_Ncrassa@CAC18281                                                          ':0.32992276):0.096875488):0.15608368,'643680_Scerevisiae@CAY81061                                                    ':0.55349062):0.10528843):0.29940975,'Spunctatus@04119T0                                                             ':0.60197984):0.039694152,('431895_Mbrevicollis@XP_001745786                                               ':0.47299147,'Srosetta@01128T0                                                               ':0.3018866):0.11738882):0.094275728):0.10207988,(((((('145481_Ppatens@XP_001784365                                                    ':0.088049198,'Smoellendorffii@jgi                                                            ':0.052311382):0.034410922,('Cvulgaris@jgi                                                                  ':0.1045,'Vcarteri@jgi                                                                   ':1.1083813):0.14379547):0.036677448,'564608_Mpusilla@EEH59359                                                       ':0.23029975):0.16704586,((('185431_Tbrucei@XP_845336                                                       ':0.13287115,'353153_Tcruzi@XP_811257                                                        ':0.0850036):0.092056904,('347515_Lmajor@XP_001684662                                                     ':0.043046393,'435258_Linfantum@XP_001466919                                                  ':0):0.2733065):0.74321793,('3702_Athaliana@NP_565188                                                       ':0.1246262,'39947_Osativa@EEE58661                                                         ':0.15722555):0.052217078):0.066697506):3.9357791e-05,((('353151_Chominis@XP_667497                                                      ':1.9627603,'412030_Ptetraurelia@XP_001456952                                               ':9.7782457e-05):0.24309136,'5911_Tthermophila@XP_001026497                                                 ':0.21770269):0.42199277,'Oxytricha_trifallax@apc6_WGS                                                   ':0.080472557):0.49890297):0.031566738,((((((('284813_Ecuniculi@NP_585771                                                     ':0,('Enterocytozoon_bieneusi@XP_002650349                                           ':1.0686821,'Nosema_ceranae@XP_002995208                                                    ':0.96561443):0.59899566):0.10801637,'Encephalitozoon_intestinalis@XP_003072974                                      ':1.6609088e-07):1.9442875,'Gsulphuraria@stig_37                                                           ':0.71842551):0.13543394,'403677_Pinfestans@EEY64266                                                     ':0.074060285):0.1714135,('Aanophagefferens@jgi_Auran1_1722_gw1.11.55.1                                   ':0.27457452,'Ectocarpus_siliculosus@299116651                                               ':0.30272546):0.21427931):0.068118012,'Kbrevis@nt_gnl_ti_1972693539_AUAO4164.g1@|CDC16|                               ':0.44553286):0.12393556,'5762_Ngruberi@EFC50413                                                         ':0.54383665):2.385345e-05):0.037786098,((('412133_Tvaginalis@XP_001583340                                                 ':1.9844375,'556484_Ptricornutum@XP_002176654                                               ':0.29354441):0.22257636,'Cmerolae@CMF102C                                                               ':0.69955889):0.055133124,(('436017_Olucimarinus@XP_001415756                                               ':0.037540869,'70448_Otauri@AAV68615                                                          ':0.079916278):0.14740195,('Bdendrobatidis@jgi|Batde5|84808|GP3.003670                                     ':0.6265086,(('Blastocystis_hominis@300176850                                                 ':1.1794241,'Ehuxleyi@jgi                                                                   ':0.17932793):0.26797639,('Chlamydomonas_reinhardtii@XP_001693404                                         ':0,'Pramorum@jgi                                                                   ':0.4232031):0.72769286):0.50937006):0.19577628):0.14913933):0.052134965);
(((((((('10228_Tadhaerens@XP_002115543                                                  ':0.33962724,('6239_Celegans@NP_495712                                                        ':0.68106514,'6279_Bmalayi@XP_001900464                                                      ':0.32005749):0.70686184):0.073945077,('45351_Nvectensis@XP_001637375                                                  ':0.17100428,((((('7227_Dmelanogaster@NP_477397                                                   ':0.46320455,'7460_Amellifera@XP_623316                                                      ':0.044843049):0.16141612,('Dpulex@jgi                                                                     ':0.44724646,'Hrobusta@jgi                                                                   ':0.20186947):0.041995601):0.016873068,'Lgigantea@jgi                                                                  ':0.23362257):0.027752324,('7955_Drerio@ABC87083                                                           ':0.035253608,('8364_Xtropicalis@NP_001005030                                                  ':0.04530663,'9606_Hsapiens@NP_001072113                                                     ':0.044892782):0.030736161):0.16218352):0.04055273,'7739_Bfloridae@XP_002603477                                                    ':0.2218361):0.16734832):0.20607735):0.018604275,'Ttrahens@03884T0                                                               ':0.63549593):0.16501087,('431895_Mbrevicollis@XP_001745786                                               ':0.59422182,'Srosetta@01128T0                                                               ':0.40252181):2.2243735e-05):0.02864584,('214684_Cneoformans@XP_570972                                                   ':0.48749174,((('451804_Afumigatus@EDP51110                                                     ':0.22002983,'5141_Ncrassa@CAC18281                                                          ':0.23878311):0.2337372,'4896_Spombe@NP_593301                                                          ':0.093800027):0.22819717,(('643680_Scerevisiae@CAY81061                                                    ':0.42928016,'Bdendrobatidis@jgi|Batde5|84808|GP3.003670                                     ':0.58136187):0.10358282,'Spunctatus@04119T0                                                             ':0.33205181):0.06475834):0.16508495):0.084558752):0.07639864,(((('145481_Ppatens@XP_001784365                                                    ':0.078742301,'Smoellendorffii@jgi                                                            ':0.15637229):0.11301333,'564608_Mpusilla@EEH59359                                                       ':0.40949708):0.1419239,('3702_Athaliana@NP_565188                                                       ':0.090763868,'39947_Osativa@EEE58661                                                         ':0.18937647):0.16360181):0.024645969,((('353151_Chominis@XP_667497                                                      ':2.1188905,'412030_Ptetraurelia@XP_001456952                                               ':0.06178484):0.20787822,'5911_Tthermophila@XP_001026497                                                 ':0.22642872):0.23467351,'Oxytricha_trifallax@apc6_WGS                                                   ':0.084169386):0.25285452):0.10535172):0.013969437,(('436017_Olucimarinus@XP_001415756                                               ':0.047416043,'70448_Otauri@AAV68615                                                          ':0.070781346):0.24256911,('Cmerolae@CMF102C                                                               ':0.5875176,('Cvulgaris@jgi                                                                  ':0.29170448,('Ehuxleyi@jgi                                                                   ':0.13802915,'Vcarteri@jgi                                                                   ':0.80497543):0.29565623):0.11819644):0.15796224):0.076758425):0.027860106,(((((((('185431_Tbrucei@XP_845336                                                       ':0.17196323,'353153_Tcruzi@XP_811257                                                        ':0.064194151):0.16083964,('347515_Lmajor@XP_001684662                                                     ':0.018727848,'435258_Linfantum@XP_001466919                                                  ':0):0.37929306):0.92141665,((((('284813_Ecuniculi@NP_585771                                                     ':0,'Encephalitozoon_intestinalis@XP_003072974                                      ':0.10753091):0.48231461,'Nosema_ceranae@XP_002995208                                                    ':0.68328252):0.76416927,'Enterocytozoon_bieneusi@XP_002650349                                           ':1.0673831):0.97970679,'Pramorum@jgi                                                                   ':1.7517302):0.60718916,'Chlamydomonas_reinhardtii@XP_001693404                                         ':0):9.0925932e-05):3.4344616e-06,('412133_Tvaginalis@XP_001583340                                                 ':1.6915464,'556484_Ptricornutum@XP_002176654                                               ':0.39014519):0.20167376):0.086652637,'Gsulphuraria@stig_37                                                           ':0.6294535):0.11290624,'Kbrevis@nt_gnl_ti_1972693539_AUAO4164.g1@|CDC16|                               ':0.46704625):1.8270594e-05,('237631_Umaydis@XP_760206                                                       ':0.37975102,'Blastocystis_hominis@300176850                                                 ':1.3215581):0.13945247):0.081142456,('403677_Pinfestans@EEY64266                                                     ':0.35772173,('Aanophagefferens@jgi_Auran1_1722_gw1.11.55.1                                   ':0.30175263,'Ectocarpus_siliculosus@299116651                                               ':0.34093271):0.27653366):0.088148899):4.4418531e-05,('352472_Ddiscoideum@XP_001134535                                                ':0.44053231,'5762_Ngruberi@EFC50413                                                         ':0.51246253):0.31092811);
((((((((('10228_Tadhaerens@XP_002115543                                                  ':0.64844808,'7739_Bfloridae@XP_002603477                                                    ':0.18276254):0.072396413,('7955_Drerio@ABC87083                                                           ':0.062894064,('8364_Xtropicalis@NP_001005030                                                  ':0.026612587,'9606_Hsapiens@NP_001072113                                                     ':0.016969075):7.24719e-05):0.093049005):0.15118774,('Hrobusta@jgi                                                                   ':0.13258002,'Lgigantea@jgi                                                                  ':0.21619506):0.041483553):0.10126055,'Dpulex@jgi                                                                     ':0.45717791):0.10848121,(('6239_Celegans@NP_495712                                                        ':0.84906315,'6279_Bmalayi@XP_001900464                                                      ':0.60630086):0.37904994,('7227_Dmelanogaster@NP_477397                                                   ':0.40644075,'7460_Amellifera@XP_623316                                                      ':0.15926788):0.11263348):0.078393132):0.07268419,'45351_Nvectensis@XP_001637375                                                  ':0.23309422):0.24550267,'Ttrahens@03884T0                                                               ':0.54566073):0.035694878,('352472_Ddiscoideum@XP_001134535                                                ':0.47759238,('Aanophagefferens@jgi_Auran1_1722_gw1.11.55.1                                   ':0.33707863,'Ectocarpus_siliculosus@299116651                                               ':0.35203067):0.28552835):0.19142345):0.083889706,(((('145481_Ppatens@XP_001784365                                                    ':0.10947105,'Smoellendorffii@jgi                                                            ':0.068119253):0.14178241,'564608_Mpusilla@EEH59359                                                       ':0.39996131):0.12991605,('3702_Athaliana@NP_565188                                                       ':0.12751597,'39947_Osativa@EEE58661                                                         ':0.13932988):0.15847018):0.078991074,(((('185431_Tbrucei@XP_845336                                                       ':0.12752742,'353153_Tcruzi@XP_811257                                                        ':0.1612359):0.27967953,('347515_Lmajor@XP_001684662                                                     ':0.036894096,'435258_Linfantum@XP_001466919                                                  ':0):0.16204754):0.94754974,('353151_Chominis@XP_667497                                                      ':1.2752205,'Pramorum@jgi                                                                   ':2.0316759):0.40979211):0.3936478,((('403677_Pinfestans@EEY64266                                                     ':0.48291804,'Kbrevis@nt_gnl_ti_1972693539_AUAO4164.g1@|CDC16|                               ':0.44083692):0.12638116,(('412030_Ptetraurelia@XP_001456952                                               ':0.23471497,'5911_Tthermophila@XP_001026497                                                 ':0.21911136):0.43672541,'Oxytricha_trifallax@apc6_WGS                                                   ':0.14034817):0.36678144):0.094820325,'5762_Ngruberi@EFC50413                                                         ':0.46604138):2.1782249e-06):3.9341586e-05):0.053002489,((((('214684_Cneoformans@XP_570972                                                   ':0.50848224,'237631_Umaydis@XP_760206                                                       ':0.36788718):0.19898732,((((('451804_Afumigatus@EDP51110                                                     ':0.19617589,'5141_Ncrassa@CAC18281                                                          ':0.25360813):0.11388428,'4896_Spombe@NP_593301                                                          ':0.2490418):0.11241599,'643680_Scerevisiae@CAY81061                                                    ':0.59784039):0.097955806,'Spunctatus@04119T0                                                             ':0.46145215):0.082344964,('Bdendrobatidis@jgi|Batde5|84808|GP3.003670                                     ':0.37857002,('Blastocystis_hominis@300176850                                                 ':1.3622755,'Ehuxleyi@jgi                                                                   ':0.064841749):0.3487163):0.24183643):0.11339182):0.059342922,('431895_Mbrevicollis@XP_001745786                                               ':0.57126127,'Srosetta@01128T0                                                               ':0.45974664):0.091256129):0.061335307,('436017_Olucimarinus@XP_001415756                                               ':0.048349084,'70448_Otauri@AAV68615                                                          ':0.081535087):0.31295999):0.04063905,(((((('284813_Ecuniculi@NP_585771                                                     ':4.8684928e-06,'Encephalitozoon_intestinalis@XP_003072974                                      ':0.08796937):0.20577851,('Enterocytozoon_bieneusi@XP_002650349                                           ':1.4403755,'Nosema_ceranae@XP_002995208                                                    ':0.88368218):0.39910023):1.2569893,'Gsulphuraria@stig_37                                                           ':0.51839542):0.27601556,(('412133_Tvaginalis@XP_001583340                                                 ':2.6240882,'556484_Ptricornutum@XP_002176654                                               ':0.31476448):0.20393888,('Cvulgaris@jgi                                                                  ':0.12190627,'Vcarteri@jgi                                                                   ':1.1774446):0.18700202):5.1832607e-06):0.00082957592,'Chlamydomonas_reinhardtii@XP_001693404                                         ':0):0.12877646,'Cmerolae@CMF102C                                                               ':0.70435095):0.055394919):0.08717374);
((((('10228_Tadhaerens@XP_002115543                                                  ':0.46646864,(((((('7227_Dmelanogaster@NP_477397                                                   ':0.4556793,'7460_Amellifera@XP_623316                                                      ':0.1965187):0.089150862,'Dpulex@jgi                                                                     ':0.42910247):0.10256978,'Hrobusta@jgi                                                                   ':0.27191309):0.0095835558,'Lgigantea@jgi                                                                  ':0.15398841):0.1254278,(('7955_Drerio@ABC87083                                                           ':0.036390354,'9606_Hsapiens@NP_001072113                                                     ':0.017981226):4.65088e-06,'8364_Xtropicalis@NP_001005030                                                  ':0.017740544):0.12848639):0.1104105,'7739_Bfloridae@XP_002603477                                                    ':0.22601315):0.11808564):0.087072624,'45351_Nvectensis@XP_001637375                                                  ':0.12656825):0.27379809,(('6239_Celegans@NP_495712                                                        ':0.88883643,'6279_Bmalayi@XP_001900464                                                      ':0.51542808):0.67305556,'Ttrahens@03884T0                                                               ':0.28217546):0.22639597):0.099456645,('431895_Mbrevicollis@XP_001745786                                               ':0.70254951,'Bdendrobatidis@jgi|Batde5|84808|GP3.003670                                     ':0.60479987):0.13226464):0.051116919,(((((((('145481_Ppatens@XP_001784365                                                    ':0.17293872,'Smoellendorffii@jgi                                                            ':0.043785207):0.086224979,'Cvulgaris@jgi                                                                  ':0.34303388):0.051070613,'564608_Mpusilla@EEH59359                                                       ':0.29075534):0.035059161,'352472_Ddiscoideum@XP_001134535                                                ':0.77932547):0.13406226,('3702_Athaliana@NP_565188                                                       ':0.1484428,'39947_Osativa@EEE58661                                                         ':0.1666675):0.163876):0.090366604,'5762_Ngruberi@EFC50413                                                         ':0.75933734):0.059142998,((((('185431_Tbrucei@XP_845336                                                       ':0.061762526,(('347515_Lmajor@XP_001684662                                                     ':0.03001896,'435258_Linfantum@XP_001466919                                                  ':0):0.34804364,'353153_Tcruzi@XP_811257                                                        ':0.148502):8.3270649e-05):1.42424,('412133_Tvaginalis@XP_001583340                                                 ':2.8819064,'Kbrevis@nt_gnl_ti_1972693539_AUAO4164.g1@|CDC16|                               ':3.8391652e-06):0.078703113):0.4789222,(((('284813_Ecuniculi@NP_585771                                                     ':0,'Encephalitozoon_intestinalis@XP_003072974                                      ':0.089677504):0.3969134,('Enterocytozoon_bieneusi@XP_002650349                                           ':1.6571499,'Nosema_ceranae@XP_002995208                                                    ':0.36554376):0.63577106):1.383762,((('Blastocystis_hominis@300176850                                                 ':1.3563467,'Chlamydomonas_reinhardtii@XP_001693404                                         ':0):0.00032088161,'Pramorum@jgi                                                                   ':2.1421108):1.0055357,'Gsulphuraria@stig_37                                                           ':0.56749607):0.063522873):0.12581811,(((('353151_Chominis@XP_667497                                                      ':1.6116301,'412030_Ptetraurelia@XP_001456952                                               ':0.050655033):0.20382017,'5911_Tthermophila@XP_001026497                                                 ':0.12467867):0.36931947,'Oxytricha_trifallax@apc6_WGS                                                   ':0.074712966):0.20727185,'403677_Pinfestans@EEY64266                                                     ':0.32141138):0.012619847):0.031716206):0.03821238,('Aanophagefferens@jgi_Auran1_1722_gw1.11.55.1                                   ':0.22355076,('Ectocarpus_siliculosus@299116651                                               ':0.14273992,'Ehuxleyi@jgi                                                                   ':0.59094867):0.2621983):0.1824167):0.079416306,(('436017_Olucimarinus@XP_001415756                                               ':0.017747608,'70448_Otauri@AAV68615                                                          ':0.094274044):0.22421372,(('556484_Ptricornutum@XP_002176654                                               ':0.79917882,'Cmerolae@CMF102C                                                               ':0.48599357):0.17026043,'Vcarteri@jgi                                                                   ':1.3405103):0.074042589):0.042100286):0.086499255):0.12344226,'237631_Umaydis@XP_760206                                                       ':0.50074274):0.10339501,((((('214684_Cneoformans@XP_570972                                                   ':0.45484843,'4896_Spombe@NP_593301                                                          ':0.17106583):0.020406741,'Spunctatus@04119T0                                                             ':0.58362596):0.17523169,'643680_Scerevisiae@CAY81061                                                    ':0.41203768):0.081506678,('451804_Afumigatus@EDP51110                                                     ':0.30755638,'5141_Ncrassa@CAC18281                                                          ':0.16698):0.19925139):0.097024458,'Srosetta@01128T0                                                               ':0.53675706):0.087003379);
(((('10228_Tadhaerens@XP_002115543                                                  ':0.87528759,('45351_Nvectensis@XP_001637375                                                  ':0.28962845,((((((('6239_Celegans@NP_495712                                                        ':0.9767962,'6279_Bmalayi@XP_001900464                                                      ':0.52278035):0.91678814,'Dpulex@jgi                                                                     ':0.55150691):5.31085e-05,('7227_Dmelanogaster@NP_477397                                                   ':0.51455053,'7460_Amellifera@XP_623316                                                      ':0.054381131):0.15946136):0.11012066,'Hrobusta@jgi                                                                   ':0.24743622):0.092310146,'Lgigantea@jgi                                                                  ':0.31519022):0.095561323,(('7955_Drerio@ABC87083                                                           ':0.050888272,'9606_Hsapiens@NP_001072113                                                     ':0.040009078):5.8070195e-06,'8364_Xtropicalis@NP_001005030                                                  ':0.019306615):0.17538743):0.10611754,'7739_Bfloridae@XP_002603477                                                    ':0.18532996):0.13556275):0.11027644):0.12177472,((((('214684_Cneoformans@XP_570972                                                   ':0.40770026,'237631_Umaydis@XP_760206                                                       ':0.53564936):0.17357601,((('451804_Afumigatus@EDP51110                                                     ':0.12614232,'5141_Ncrassa@CAC18281                                                          ':0.38975828):0.18220404,'4896_Spombe@NP_593301                                                          ':0.346328):0.092617891,'643680_Scerevisiae@CAY81061                                                    ':0.65193094):0.20021205):0.20298332,'Ttrahens@03884T0                                                               ':0.59502871):0.1173236,'Spunctatus@04119T0                                                             ':0.71027889):0.081386732,'431895_Mbrevicollis@XP_001745786                                               ':0.92406484):0.017907298):0.19081541,('352472_Ddiscoideum@XP_001134535                                                ':0.79486421,('Aanophagefferens@jgi_Auran1_1722_gw1.11.55.1                                   ':0.69912383,'Ectocarpus_siliculosus@299116651                                               ':0.28484393):0.25924082):0.18011711):0.054572974,(('145481_Ppatens@XP_001784365                                                    ':0.098659224,'Smoellendorffii@jgi                                                            ':0.11976604):0.12319503,'564608_Mpusilla@EEH59359                                                       ':0.45193837):0.19146735,((((((((((('185431_Tbrucei@XP_845336                                                       ':0.14178482,'353153_Tcruzi@XP_811257                                                        ':0.13986492):0.48262418,('347515_Lmajor@XP_001684662                                                     ':0.065512843,'435258_Linfantum@XP_001466919                                                  ':0):0.11142488):1.5185689,'556484_Ptricornutum@XP_002176654                                               ':0.42936089):0.094212669,(('412133_Tvaginalis@XP_001583340                                                 ':2.4021584,'Gsulphuraria@stig_37                                                           ':0.43874066):0.11580509,('Blastocystis_hominis@300176850                                                 ':2.6931366,'Ehuxleyi@jgi                                                                   ':9.9415506e-05):0.42431995):0.17037114):0.12609195,('Bdendrobatidis@jgi|Batde5|84808|GP3.003670                                     ':1.0105314,'Cmerolae@CMF102C                                                               ':0.81573649):0.078197802):0.029310405,((((('284813_Ecuniculi@NP_585771                                                     ':0,'Nosema_ceranae@XP_002995208                                                    ':1.4979305):0.055470848,'Encephalitozoon_intestinalis@XP_003072974                                      ':0.10461251):0.65287437,'Enterocytozoon_bieneusi@XP_002650349                                           ':2.2192569):0.99352011,('Chlamydomonas_reinhardtii@XP_001693404                                         ':0.00082299776,'Pramorum@jgi                                                                   ':2.7774875):0.14517415):0.66478063,('Cvulgaris@jgi                                                                  ':0.31312722,'Vcarteri@jgi                                                                   ':1.4647153):0.21723364):1.8693745e-07):0.088238761,(('436017_Olucimarinus@XP_001415756                                               ':0.060301083,'70448_Otauri@AAV68615                                                          ':0.11147458):0.353852,'Srosetta@01128T0                                                               ':0.5407412):0.016095573):0.075225641,('353151_Chominis@XP_667497                                                      ':1.9392598,('412030_Ptetraurelia@XP_001456952                                               ':0.51589783,'5911_Tthermophila@XP_001026497                                                 ':0.097577233):0.23661298):0.35823584):0.12620268,('403677_Pinfestans@EEY64266                                                     ':0.40361729,'5762_Ngruberi@EFC50413                                                         ':0.74387026):0.080437097):0.11596088,('Kbrevis@nt_gnl_ti_1972693539_AUAO4164.g1@|CDC16|                               ':0.56801751,'Oxytricha_trifallax@apc6_WGS                                                   ':0.44966674):0.072941028):0.10840383,('3702_Athaliana@NP_565188                                                       ':0.083999023,'39947_Osativa@EEE58661                                                         ':0.29307334):0.18790238):0.00059022276);
((((('10228_Tadhaerens@XP_002115543                                                  ':0.55908686,('45351_Nvectensis@XP_001637375                                                  ':0.071982827,(((('7227_Dmelanogaster@NP_477397                                                   ':0.17196891,'7460_Amellifera@XP_623316                                                      ':0.078887586):0.12904251,(('7739_Bfloridae@XP_002603477                                                    ':0.12670848,('7955_Drerio@ABC87083                                                           ':0.060017941,('8364_Xtropicalis@NP_001005030                                                  ':0.0095599354,'9606_Hsapiens@NP_001072113                                                     ':0.019426208):7.207475e-05):0.13874844):0.10672446,'Dpulex@jgi                                                                     ':0.39300835):0.0076717838):0.062274106,'Lgigantea@jgi                                                                  ':0.25971738):0.050032775,'Hrobusta@jgi                                                                   ':0.32047015):0.16681928):0.20533354):0.13488641,'431895_Mbrevicollis@XP_001745786                                               ':0.54972705):0.034140113,(('352472_Ddiscoideum@XP_001134535                                                ':0.59126909,'Ttrahens@03884T0                                                               ':0.28733195):0.00035720075,('6239_Celegans@NP_495712                                                        ':1.1134142,'6279_Bmalayi@XP_001900464                                                      ':0.1611101):1.0612593):0.18808332):0.13135072,('Cmerolae@CMF102C                                                               ':0.86453764,'Srosetta@01128T0                                                               ':0.36957562):0.12395407):0.018461209,((((((('145481_Ppatens@XP_001784365                                                    ':0.081943538,'Smoellendorffii@jgi                                                            ':0.074489035):0.059355097,('564608_Mpusilla@EEH59359                                                       ':0.26350336,('Cvulgaris@jgi                                                                  ':0.16208647,'Vcarteri@jgi                                                                   ':1.1074003):0.15013322):0.10209637):0.16199754,('3702_Athaliana@NP_565188                                                       ':0.20520204,'39947_Osativa@EEE58661                                                         ':0.099945875):0.09092185):0.072922488,(('412030_Ptetraurelia@XP_001456952                                               ':0.41442997,'5911_Tthermophila@XP_001026497                                                 ':0.11904316):0.28688791,'Oxytricha_trifallax@apc6_WGS                                                   ':0.059157994):0.33936709):0.06353749,((((((('185431_Tbrucei@XP_845336                                                       ':0.092071388,'353153_Tcruzi@XP_811257                                                        ':0.081476578):0.085583983,('347515_Lmajor@XP_001684662                                                     ':0,'435258_Linfantum@XP_001466919                                                  ':0):0.30438357):0.84248795,('353151_Chominis@XP_667497                                                      ':1.8431685,'412133_Tvaginalis@XP_001583340                                                 ':1.9824533):2.32692e-05):0.24132414,(('556484_Ptricornutum@XP_002176654                                               ':0.74472929,((('Blastocystis_hominis@300176850                                                 ':1.8677224,'Pramorum@jgi                                                                   ':2.3730367):0.00024589579,'Chlamydomonas_reinhardtii@XP_001693404                                         ':0):0.37232407,'Ehuxleyi@jgi                                                                   ':0):0.45554883):6.6709216e-05,'Gsulphuraria@stig_37                                                           ':0.40368566):0.069577843):0.032261686,(('284813_Ecuniculi@NP_585771                                                     ':0,('Enterocytozoon_bieneusi@XP_002650349                                           ':1.877284,'Nosema_ceranae@XP_002995208                                                    ':0.4112495):0.90152378):0.054575012,'Encephalitozoon_intestinalis@XP_003072974                                      ':0.076411916):2.2679396):0.11637386,'5762_Ngruberi@EFC50413                                                         ':0.72315852):0.05711757,(('403677_Pinfestans@EEY64266                                                     ':0.4049398,('Aanophagefferens@jgi_Auran1_1722_gw1.11.55.1                                   ':0.17520456,'Ectocarpus_siliculosus@299116651                                               ':0.39203641):0.24469848):0.082724759,'Kbrevis@nt_gnl_ti_1972693539_AUAO4164.g1@|CDC16|                               ':0.44376593):0.031232118):0.034211287):0.0024121506,('436017_Olucimarinus@XP_001415756                                               ':0.075456777,'70448_Otauri@AAV68615                                                          ':0.041408651):0.42659901):0.097451971,(('214684_Cneoformans@XP_570972                                                   ':0.34580913,'237631_Umaydis@XP_760206                                                       ':0.37359997):0.10500132,(('451804_Afumigatus@EDP51110                                                     ':0.21290985,('4896_Spombe@NP_593301                                                          ':0.3408015,'5141_Ncrassa@CAC18281                                                          ':0.27332608):0.07321586):0.22481859,('643680_Scerevisiae@CAY81061                                                    ':0.50632988,'Bdendrobatidis@jgi|Batde5|84808|GP3.003670                                     ':0.7161233):0.14537222):0.040548389):0.23535618):0.095218638,'Spunctatus@04119T0                                                             ':0.79676453);
((((('10228_Tadhaerens@XP_002115543                                                  ':0.69076193,(('6239_Celegans@NP_495712                                                        ':0.63892914,'6279_Bmalayi@XP_001900464                                                      ':0.48488286):0.55306804,(((('7227_Dmelanogaster@NP_477397                                                   ':0.42395526,'Dpulex@jgi                                                                     ':0.48201498):0.044541634,((('7955_Drerio@ABC87083                                                           ':0.063405005,('8364_Xtropicalis@NP_001005030                                                  ':0.024803563,'9606_Hsapiens@NP_001072113                                                     ':3.141818e-06):0.004212823):0.20023147,'Lgigantea@jgi                                                                  ':0.21024806):0.052664693,'Hrobusta@jgi                                                                   ':0.15761619):0.091681516):0.058004337,'7460_Amellifera@XP_623316                                                      ':0.15011601):0.1279791,'7739_Bfloridae@XP_002603477                                                    ':0.21472728):0.026718155):0.12199972):0.094508441,'45351_Nvectensis@XP_001637375                                                  ':0.19067658):0.12485737,'Ttrahens@03884T0                                                               ':0.488918):0.12669774,('352472_Ddiscoideum@XP_001134535                                                ':0.40631035,'5762_Ngruberi@EFC50413                                                         ':0.43430871):0.10435723):0.068297537,(((('145481_Ppatens@XP_001784365                                                    ':0.041752477,'Smoellendorffii@jgi                                                            ':0.094753758):0.11060652,'564608_Mpusilla@EEH59359                                                       ':0.24333457):0.049283455,((((((('185431_Tbrucei@XP_845336                                                       ':0.10136764,'353153_Tcruzi@XP_811257                                                        ':0.15520114):0.14813948,('347515_Lmajor@XP_001684662                                                     ':0.045402561,'435258_Linfantum@XP_001466919                                                  ':4.1871391e-06):0.2508353):0.79864878,'Cmerolae@CMF102C                                                               ':0.38438718):0.22016379,'556484_Ptricornutum@XP_002176654                                               ':0.58329339):0.030993079,(((((('284813_Ecuniculi@NP_585771                                                     ':0,'Encephalitozoon_intestinalis@XP_003072974                                      ':0.13496543):0.34788373,('Enterocytozoon_bieneusi@XP_002650349                                           ':1.5734382,'Nosema_ceranae@XP_002995208                                                    ':0.60620678):0.44539432):1.1445624,('Blastocystis_hominis@300176850                                                 ':1.5599136,'Pramorum@jgi                                                                   ':1.5370406):0.10774451):0.29378856,('412133_Tvaginalis@XP_001583340                                                 ':2.2375479,('Chlamydomonas_reinhardtii@XP_001693404                                         ':0.0073037017,'Ehuxleyi@jgi                                                                   ':0.065880339):0.0031420028):0.049738286):0.11876983,'353151_Chominis@XP_667497                                                      ':1.6669663):0.14919465,'Gsulphuraria@stig_37                                                           ':0.42692857):0.15299498):0.059500311,('Cvulgaris@jgi                                                                  ':0.07412342,'Vcarteri@jgi                                                                   ':0.76709149):0.11569825):0.038381882,('436017_Olucimarinus@XP_001415756                                               ':0.031596945,'70448_Otauri@AAV68615                                                          ':0.056197191):0.19453394):0.088260985):0.00065170099,(('3702_Athaliana@NP_565188                                                       ':0.082125225,'39947_Osativa@EEE58661                                                         ':0.21023156):0.18820231,((('403677_Pinfestans@EEY64266                                                     ':0.31592494,('Aanophagefferens@jgi_Auran1_1722_gw1.11.55.1                                   ':0.22610404,'Ectocarpus_siliculosus@299116651                                               ':0.35639909):0.17489047):0.087718837,'Kbrevis@nt_gnl_ti_1972693539_AUAO4164.g1@|CDC16|                               ':0.48923906):0.024291037,(('412030_Ptetraurelia@XP_001456952                                               ':0.21929249,'5911_Tthermophila@XP_001026497                                                 ':0.21271943):0.26404779,'Oxytricha_trifallax@apc6_WGS                                                   ':0.04698895):0.22670167):0.057658294):0.029735744):0.14770467,(((('214684_Cneoformans@XP_570972                                                   ':0.10746121,(('451804_Afumigatus@EDP51110                                                     ':0.12374259,'5141_Ncrassa@CAC18281                                                          ':0.18239288):0.15533235,'4896_Spombe@NP_593301                                                          ':0.25122762):0.13544559):0.055976039,'237631_Umaydis@XP_760206                                                       ':0.55630359):0.11610595,(('643680_Scerevisiae@CAY81061                                                    ':0.41354123,'Bdendrobatidis@jgi|Batde5|84808|GP3.003670                                     ':0.61236955):0.10303516,'Spunctatus@04119T0                                                             ':0.44043863):0.007673587):0.088548629,('431895_Mbrevicollis@XP_001745786                                               ':0.60325475,'Srosetta@01128T0                                                               ':0.2910016):0.059288591):0.12643093);
(((('10228_Tadhaerens@XP_002115543                                                  ':0.41277105,((((((('6239_Celegans@NP_495712                                                        ':0.4989644,'6279_Bmalayi@XP_001900464                                                      ':0.56005059):0.53046628,'Dpulex@jgi                                                                     ':0.38882192):7.2758549e-05,('7227_Dmelanogaster@NP_477397                                                   ':0.37334031,'7460_Amellifera@XP_623316                                                      ':0.12965476):0.08823779):0.055603791,'Lgigantea@jgi                                                                  ':0.16682436):0.02546911,'Hrobusta@jgi                                                                   ':0.22047319):0.096181485,(('7955_Drerio@ABC87083                                                           ':0.099632668,'9606_Hsapiens@NP_001072113                                                     ':0.032325425):8.1354842e-05,'8364_Xtropicalis@NP_001005030                                                  ':0.0072314737):0.13399956):0.075245357,'7739_Bfloridae@XP_002603477                                                    ':0.17921691):0.084857018):0.026532159,'45351_Nvectensis@XP_001637375                                                  ':0.19154748):0.16107911,('431895_Mbrevicollis@XP_001745786                                               ':0.82364715,'Ttrahens@03884T0                                                               ':0.42458773):0.01251482):0.14166651,((((((('145481_Ppatens@XP_001784365                                                    ':0.09528767,'Smoellendorffii@jgi                                                            ':0.025366412):0.067401967,('3702_Athaliana@NP_565188                                                       ':0.087751132,'39947_Osativa@EEE58661                                                         ':0.10492516):0.23090185):0.063532994,'352472_Ddiscoideum@XP_001134535                                                ':0.48866648):8.3176662e-05,('Cvulgaris@jgi                                                                  ':0.0069758448,'Vcarteri@jgi                                                                   ':0.92797025):0.3524682):0.076252584,'564608_Mpusilla@EEH59359                                                       ':0.27659422):0.18933861,(((('237631_Umaydis@XP_760206                                                       ':0.58153342,(('353151_Chominis@XP_667497                                                      ':1.5484051,('412030_Ptetraurelia@XP_001456952                                               ':0.21035067,'5911_Tthermophila@XP_001026497                                                 ':0.21650237):0.025093723):0.32657247,'Oxytricha_trifallax@apc6_WGS                                                   ':0.094471385):0.20628512):0.082606462,'Kbrevis@nt_gnl_ti_1972693539_AUAO4164.g1@|CDC16|                               ':0.45486562):0.02536816,'Gsulphuraria@stig_37                                                           ':0.72945467):0.091714908,'5762_Ngruberi@EFC50413                                                         ':0.52666605):9.9363673e-06):0.10118416,(((((((('185431_Tbrucei@XP_845336                                                       ':0.081245195,'353153_Tcruzi@XP_811257                                                        ':0.092605472):0.19873901,('347515_Lmajor@XP_001684662                                                     ':0,'435258_Linfantum@XP_001466919                                                  ':0):0.21036058):0.84201182,('412133_Tvaginalis@XP_001583340                                                 ':1.9996897,'556484_Ptricornutum@XP_002176654                                               ':0.36934107):0.13223527):0.14318542,'Cmerolae@CMF102C                                                               ':0.56820422):0.051249037,(('284813_Ecuniculi@NP_585771                                                     ':0,('Enterocytozoon_bieneusi@XP_002650349                                           ':1.3292932,'Nosema_ceranae@XP_002995208                                                    ':0.78738858):0.41109639):0.02274237,'Encephalitozoon_intestinalis@XP_003072974                                      ':0.024177179):1.7122699):0.0086816193,(('Blastocystis_hominis@300176850                                                 ':1.0505469,('Chlamydomonas_reinhardtii@XP_001693404                                         ':0,'Pramorum@jgi                                                                   ':1.1994479):3.4915619e-06):0.48026612,'Ehuxleyi@jgi                                                                   ':0.14104211):0.30965867):0.12863818,('403677_Pinfestans@EEY64266                                                     ':0.33613351,('Aanophagefferens@jgi_Auran1_1722_gw1.11.55.1                                   ':0.30394189,'Ectocarpus_siliculosus@299116651                                               ':0.42974282):0.13112829):0.12325417):0.019387973,('436017_Olucimarinus@XP_001415756                                               ':0.067406481,'70448_Otauri@AAV68615                                                          ':0.053611003):0.31462806):0.032960248):0.069660392,(((('214684_Cneoformans@XP_570972                                                   ':0.29718156,((('451804_Afumigatus@EDP51110                                                     ':0.089424444,'5141_Ncrassa@CAC18281                                                          ':0.31380826):0.20300303,'643680_Scerevisiae@CAY81061                                                    ':0.48556723):0.045807351,'4896_Spombe@NP_593301                                                          ':0.18525824):0.064537071):0.14513173,'Spunctatus@04119T0                                                             ':0.45463954):0.1994977,'Srosetta@01128T0                                                               ':0.41364364):0.10393733,'Bdendrobatidis@jgi|Batde5|84808|GP3.003670                                     ':0.55632107):4.3361295e-06);
(((((('10228_Tadhaerens@XP_002115543                                                  ':0.57847621,'45351_Nvectensis@XP_001637375                                                  ':0.12496545):0.15036443,'431895_Mbrevicollis@XP_001745786                                               ':0.72112429):0.060328742,((((((('6239_Celegans@NP_495712                                                        ':0.96326411,'6279_Bmalayi@XP_001900464                                                      ':0.17845138):0.77587205,'Hrobusta@jgi                                                                   ':0.13897228):0.12387419,(('7227_Dmelanogaster@NP_477397                                                   ':0.44886953,'7460_Amellifera@XP_623316                                                      ':0.098045009):0.068721795,'Dpulex@jgi                                                                     ':0.46113453):0.061435627):0.024456979,'Lgigantea@jgi                                                                  ':0.19023896):0.1276716,('7955_Drerio@ABC87083                                                           ':0.075399524,('8364_Xtropicalis@NP_001005030                                                  ':0,'9606_Hsapiens@NP_001072113                                                     ':0.036258483):8.4672391e-06):0.075803926):0.045330122,'7739_Bfloridae@XP_002603477                                                    ':0.03861446):0.08480716,'Ttrahens@03884T0                                                               ':0.62745999):0.089917344):0.17443113,((((('145481_Ppatens@XP_001784365                                                    ':0.12063464,'Smoellendorffii@jgi                                                            ':0.094077789):0.15230445,'564608_Mpusilla@EEH59359                                                       ':0.37458339):0.089381687,'Kbrevis@nt_gnl_ti_1972693539_AUAO4164.g1@|CDC16|                               ':0.54296335):0.042675175,('3702_Athaliana@NP_565188                                                       ':0.19818387,'39947_Osativa@EEE58661                                                         ':0.1841111):0.24554449):7.0113447e-06,((('353151_Chominis@XP_667497                                                      ':2.169627,'5911_Tthermophila@XP_001026497                                                 ':0.13125538):0.11222859,'412030_Ptetraurelia@XP_001456952                                               ':0.33687296):0.24986485,'Oxytricha_trifallax@apc6_WGS                                                   ':0.070386727):0.18118242):0.054234444):0.10945615,((('214684_Cneoformans@XP_570972                                                   ':0.45500816,((('451804_Afumigatus@EDP51110                                                     ':0.20801519,'5141_Ncrassa@CAC18281                                                          ':0.37291686):0.081647624,'4896_Spombe@NP_593301                                                          ':0.31876864):0.13382876,('643680_Scerevisiae@CAY81061                                                    ':0.48402789,'Spunctatus@04119T0                                                             ':0.64547077):0.065543392):0.16797937):0.26047533,'237631_Umaydis@XP_760206                                                       ':0.48859377):0.098886761,('352472_Ddiscoideum@XP_001134535                                                ':0.7592409,'5762_Ngruberi@EFC50413                                                         ':0.32307243):0.30435857):0.10026966):1.2808633e-05,(((((((('185431_Tbrucei@XP_845336                                                       ':0.10724572,'353153_Tcruzi@XP_811257                                                        ':0.084944782):0.31877344,('347515_Lmajor@XP_001684662                                                     ':0.011605217,'435258_Linfantum@XP_001466919                                                  ':0):0.23833283):1.1007268,'Cmerolae@CMF102C                                                               ':0.26950829):0.26400747,'556484_Ptricornutum@XP_002176654                                               ':0.41816164):0.12419949,'Cvulgaris@jgi                                                                  ':0.36901642):6.7735827e-05,('412133_Tvaginalis@XP_001583340                                                 ':1.7634916,'Chlamydomonas_reinhardtii@XP_001693404                                         ':0):1.7035013):0.15464285,(((((((('284813_Ecuniculi@NP_585771                                                     ':5.6037859e-06,'Encephalitozoon_intestinalis@XP_003072974                                      ':0.11457223):0.35202298,'Nosema_ceranae@XP_002995208                                                    ':1.2830323):0.80862963,'Enterocytozoon_bieneusi@XP_002650349                                           ':1.907311):1.0466455,('Blastocystis_hominis@300176850                                                 ':1.7125466,'Pramorum@jgi                                                                   ':1.2401304):0.55047096):0.37055145,'436017_Olucimarinus@XP_001415756                                               ':0.1737138):0.035440692,'70448_Otauri@AAV68615                                                          ':0.017088224):0.30013806,('Bdendrobatidis@jgi|Batde5|84808|GP3.003670                                     ':0.75061984,('Gsulphuraria@stig_37                                                           ':0.48166853,'Vcarteri@jgi                                                                   ':1.3817666):0.096214864):0.21953262):6.8563337e-06,('Ehuxleyi@jgi                                                                   ':0.4581344,'Srosetta@01128T0                                                               ':0.27230028):0.30721143):0.14625999):0.044920418,'403677_Pinfestans@EEY64266                                                     ':0.48749683):0.069790493,('Aanophagefferens@jgi_Auran1_1722_gw1.11.55.1                                   ':0.22377454,'Ectocarpus_siliculosus@299116651                                               ':0.42683287):0.26486391);
((((('10228_Tadhaerens@XP_002115543                                                  ':0.44478175,('6239_Celegans@NP_495712                                                        ':0.84716496,'6279_Bmalayi@XP_001900464                                                      ':0.47263441):0.6112788):0.12856235,(((('7227_Dmelanogaster@NP_477397                                                   ':0.39050678,'7460_Amellifera@XP_623316                                                      ':0.073349929):0.11269214,(('7739_Bfloridae@XP_002603477                                                    ':0.18932858,('7955_Drerio@ABC87083                                                           ':0.047085881,('8364_Xtropicalis@NP_001005030                                                  ':0.0092481849,'9606_Hsapiens@NP_001072113                                                     ':0.0090091256):0.010350545):0.096944428):0.05926364,'Dpulex@jgi                                                                     ':0.31406856):0.012279794):0.056302293,'Hrobusta@jgi                                                                   ':0.2331835):7.9116828e-05,'Lgigantea@jgi                                                                  ':0.15634758):0.088743241):0.064099538,'45351_Nvectensis@XP_001637375                                                  ':0.24827936):0.16569288,('352472_Ddiscoideum@XP_001134535                                                ':0.48085095,'Ttrahens@03884T0                                                               ':0.5698573):0.030887004):0.097124456,((('145481_Ppatens@XP_001784365                                                    ':0.094787321,'Smoellendorffii@jgi                                                            ':0.079142336):0.098804115,(((('284813_Ecuniculi@NP_585771                                                     ':0.0271925,'Encephalitozoon_intestinalis@XP_003072974                                      ':0.075912159):0.23021619,('Enterocytozoon_bieneusi@XP_002650349                                           ':1.7265121,'Nosema_ceranae@XP_002995208                                                    ':0.41548981):0.64253234):1.5159032,'Cvulgaris@jgi                                                                  ':0.13839029):0.12297526,'564608_Mpusilla@EEH59359                                                       ':0.30075973):0.078399229):0.057269165,(((((((('185431_Tbrucei@XP_845336                                                       ':0.15575012,'353153_Tcruzi@XP_811257                                                        ':0.13921174):0.11408215,('347515_Lmajor@XP_001684662                                                     ':0.0183538,'435258_Linfantum@XP_001466919                                                  ':0):0.20040208):0.7969789,'556484_Ptricornutum@XP_002176654                                               ':0.59371125):0.25638145,('403677_Pinfestans@EEY64266                                                     ':0.46028069,(('412133_Tvaginalis@XP_001583340                                                 ':2.5277,'Ectocarpus_siliculosus@299116651                                               ':4.8623672e-06):0.31056003,'Aanophagefferens@jgi_Auran1_1722_gw1.11.55.1                                   ':0.2008485):0.16469408):0.078137258):0.095397398,(('436017_Olucimarinus@XP_001415756                                               ':0.068747834,('70448_Otauri@AAV68615                                                          ':1.1329455e-05,('Blastocystis_hominis@300176850                                                 ':1.532631,('Chlamydomonas_reinhardtii@XP_001693404                                         ':0,'Pramorum@jgi                                                                   ':2.088302):2.3176844e-05):0.78900459):0.054390154):0.25614789,((('Bdendrobatidis@jgi|Batde5|84808|GP3.003670                                     ':0.86735785,'Vcarteri@jgi                                                                   ':1.2232965):0.048460148,('Ehuxleyi@jgi                                                                   ':0.51864189,'Gsulphuraria@stig_37                                                           ':0.49523414):0.13356363):0.085376375,'Cmerolae@CMF102C                                                               ':0.50773254):0.15335959):0.031855494):0.064670623,(('237631_Umaydis@XP_760206                                                       ':0.64822646,((('353151_Chominis@XP_667497                                                      ':1.9255243,'412030_Ptetraurelia@XP_001456952                                               ':0.13105796):0.23926284,'5911_Tthermophila@XP_001026497                                                 ':0.1643207):0.35050201,'Oxytricha_trifallax@apc6_WGS                                                   ':0):0.21713202):0.070028757,'Kbrevis@nt_gnl_ti_1972693539_AUAO4164.g1@|CDC16|                               ':0.50037224):0.045579795):0.014856493,'5762_Ngruberi@EFC50413                                                         ':0.65344418):0.083777287,('3702_Athaliana@NP_565188                                                       ':0.18298701,'39947_Osativa@EEE58661                                                         ':0.14081282):0.25809418):0.013555387):0.18365126,((((('214684_Cneoformans@XP_570972                                                   ':0.35023701,(('451804_Afumigatus@EDP51110                                                     ':0.27181621,'5141_Ncrassa@CAC18281                                                          ':0.22708666):0.21787556,'4896_Spombe@NP_593301                                                          ':0.25348719):0.15955223):0.084781659,'643680_Scerevisiae@CAY81061                                                    ':0.64878054):0.13439467,'Spunctatus@04119T0                                                             ':0.65276942):0.10079602,'Srosetta@01128T0                                                               ':0.35233131):0.07780531,'431895_Mbrevicollis@XP_001745786                                               ':0.62845422):0.15589426);
(((('10228_Tadhaerens@XP_002115543                                                  ':0.90351756,(((((('7227_Dmelanogaster@NP_477397                                                   ':0.38570829,'7460_Amellifera@XP_623316                                                      ':0.12331465):0.13506449,'Lgigantea@jgi                                                                  ':0.21271798):0.028121186,'Hrobusta@jgi                                                                   ':0.24901861):0.053568732,'Dpulex@jgi                                                                     ':0.48643744):0.086144183,('7955_Drerio@ABC87083                                                           ':0.048365572,('8364_Xtropicalis@NP_001005030                                                  ':0.018672872,'9606_Hsapiens@NP_001072113                                                     ':3.8577181e-05):0.0084563725):0.11182404):0.088716942,'7739_Bfloridae@XP_002603477                                                    ':0.12294664):0.031605667):0.072211472,'45351_Nvectensis@XP_001637375                                                  ':0.27582666):0.15011518,((((('214684_Cneoformans@XP_570972                                                   ':0.37036929,'643680_Scerevisiae@CAY81061                                                    ':0.42656099):0.11536668,(('451804_Afumigatus@EDP51110                                                     ':0.18892352,'5141_Ncrassa@CAC18281                                                          ':0.35562307):0.13613338,'4896_Spombe@NP_593301                                                          ':0.27577875):0.10249505):0.13998154,'Spunctatus@04119T0                                                             ':0.62501777):0.33812029,'Srosetta@01128T0                                                               ':0.35808185):0.13167036,('237631_Umaydis@XP_760206                                                       ':0.7558573,'431895_Mbrevicollis@XP_001745786                                               ':0.68581718):0.048131521):0.071255893):9.7196851e-05,((((('145481_Ppatens@XP_001784365                                                    ':0.13100668,'Smoellendorffii@jgi                                                            ':0.012869256):0.050813576,('564608_Mpusilla@EEH59359                                                       ':0.42514049,'Cvulgaris@jgi                                                                  ':0.30960268):0.028609386):0.10588216,('3702_Athaliana@NP_565188                                                       ':0.15227443,'39947_Osativa@EEE58661                                                         ':0.1634797):0.15023973):0.047696129,(((('353151_Chominis@XP_667497                                                      ':1.6274047,'412030_Ptetraurelia@XP_001456952                                               ':0.14632136):0.12012009,'5911_Tthermophila@XP_001026497                                                 ':0.12874932):0.34991452,'Oxytricha_trifallax@apc6_WGS                                                   ':0.047107389):0.37105833,'Kbrevis@nt_gnl_ti_1972693539_AUAO4164.g1@|CDC16|                               ':0.4860101):0.056221109):0.058092646,(((((('185431_Tbrucei@XP_845336                                                       ':0.18310858,'353153_Tcruzi@XP_811257                                                        ':0.18367543):0.1289377,('347515_Lmajor@XP_001684662                                                     ':0.018856732,'435258_Linfantum@XP_001466919                                                  ':0):0.31546804):0.61731324,'Cmerolae@CMF102C                                                               ':0.60749837):0.09387732,(((('284813_Ecuniculi@NP_585771                                                     ':2.1592126e-06,'Encephalitozoon_intestinalis@XP_003072974                                      ':0.072683891):0.18369394,('Enterocytozoon_bieneusi@XP_002650349                                           ':1.5520404,'Nosema_ceranae@XP_002995208                                                    ':0.49734048):0.57982702):0.95593279,('Blastocystis_hominis@300176850                                                 ':1.2957182,'Pramorum@jgi                                                                   ':1.7330189):0.17370836):0.54904216,'556484_Ptricornutum@XP_002176654                                               ':0.37739419):0.083273776):0.16541545,('436017_Olucimarinus@XP_001415756                                               ':0.074516527,'70448_Otauri@AAV68615                                                          ':0.039279754):0.2617479):0.040131624,(('403677_Pinfestans@EEY64266                                                     ':0.31931819,'Gsulphuraria@stig_37                                                           ':0.8408674):0.096128465,((('412133_Tvaginalis@XP_001583340                                                 ':0.7097705,'Chlamydomonas_reinhardtii@XP_001693404                                         ':0):1.8189199,('Aanophagefferens@jgi_Auran1_1722_gw1.11.55.1                                   ':0.19231537,'Ectocarpus_siliculosus@299116651                                               ':0.35858559):0.076131833):0.039244237,('Ehuxleyi@jgi                                                                   ':0.26784426,'Vcarteri@jgi                                                                   ':0.97542655):0.11800965):0.028067374):0.064478748):0.11927028):0.11549501,(('352472_Ddiscoideum@XP_001134535                                                ':0.64390114,'Ttrahens@03884T0                                                               ':0.46258186):0.10760776,(('5762_Ngruberi@EFC50413                                                         ':0.44377125,('6239_Celegans@NP_495712                                                        ':0.82197321,'6279_Bmalayi@XP_001900464                                                      ':0.42569924):0.32006508):0.16788259,'Bdendrobatidis@jgi|Batde5|84808|GP3.003670                                     ':0.55871685):0.19277942):0.05667695);
(((((('10228_Tadhaerens@XP_002115543                                                  ':0.83362125,('45351_Nvectensis@XP_001637375                                                  ':0.25816814,(('6239_Celegans@NP_495712                                                        ':1.0164957,'6279_Bmalayi@XP_001900464                                                      ':0.81481661):0.65851898,(((('7227_Dmelanogaster@NP_477397                                                   ':0.5341455,'7460_Amellifera@XP_623316                                                      ':0.046793804):0.22684278,('Hrobusta@jgi                                                                   ':0.22191536,'Lgigantea@jgi                                                                  ':0.30789857):0.012181455):0.091310455,('7739_Bfloridae@XP_002603477                                                    ':0.21496118,('7955_Drerio@ABC87083                                                           ':0.074913024,('8364_Xtropicalis@NP_001005030                                                  ':0.010412595,'9606_Hsapiens@NP_001072113                                                     ':0.010154135):5.8629306e-05):0.15422549):0.1083496):0.02110935,'Dpulex@jgi                                                                     ':0.60981344):0.10589786):0.016094832):0.1184447):0.038960399,('431895_Mbrevicollis@XP_001745786                                               ':0.66429909,'Srosetta@01128T0                                                               ':0.43245755):0.24623942):0.16082998,(('214684_Cneoformans@XP_570972                                                   ':0.39851975,(('237631_Umaydis@XP_760206                                                       ':0.65811902,('451804_Afumigatus@EDP51110                                                     ':0.25395049,'5141_Ncrassa@CAC18281                                                          ':0.42832605):0.092516986):0.11528776,'4896_Spombe@NP_593301                                                          ':0.42090583):0.032378682):0.091291997,('643680_Scerevisiae@CAY81061                                                    ':0.59212764,'Spunctatus@04119T0                                                             ':0.56751373):0.072620128):0.44481543):0.085181479,(((('185431_Tbrucei@XP_845336                                                       ':0.21122167,'353153_Tcruzi@XP_811257                                                        ':0.23274528):0.22631301,('347515_Lmajor@XP_001684662                                                     ':0.024421471,'435258_Linfantum@XP_001466919                                                  ':0.0078132655):0.24495726):0.88625542,'5762_Ngruberi@EFC50413                                                         ':0.49243205):0.092361472,'Ttrahens@03884T0                                                               ':0.54380806):0.17508674):0.088168408,(((('145481_Ppatens@XP_001784365                                                    ':0.12906274,'Smoellendorffii@jgi                                                            ':0.041203127):0.063900178,(((('353151_Chominis@XP_667497                                                      ':2.1531964,'412030_Ptetraurelia@XP_001456952                                               ':0.22045596):0.12178601,'5911_Tthermophila@XP_001026497                                                 ':0.18411457):0.36082471,'Oxytricha_trifallax@apc6_WGS                                                   ':0.083802035):0.52684698,'Kbrevis@nt_gnl_ti_1972693539_AUAO4164.g1@|CDC16|                               ':0.41351112):0.16518593):0.090174029,(('352472_Ddiscoideum@XP_001134535                                                ':0.76646592,'Ectocarpus_siliculosus@299116651                                               ':0.44903401):0.15785794,('3702_Athaliana@NP_565188                                                       ':0.14485776,'39947_Osativa@EEE58661                                                         ':0.18542865):0.12477999):0.047262574):2.4063613e-07,'564608_Mpusilla@EEH59359                                                       ':0.51104414):0.049892687):0.23611753,(((((((((('284813_Ecuniculi@NP_585771                                                     ':0,('Enterocytozoon_bieneusi@XP_002650349                                           ':1.7385545,'Nosema_ceranae@XP_002995208                                                    ':0.79713708):0.71668953):0.073910576,'Encephalitozoon_intestinalis@XP_003072974                                      ':0):1.0996201,'Blastocystis_hominis@300176850                                                 ':1.6142221):0.17261003,'Pramorum@jgi                                                                   ':1.5086923):0.17760601,'Ehuxleyi@jgi                                                                   ':0.20954614):0.54856846,'Gsulphuraria@stig_37                                                           ':0.88350171):0.083534559,'Vcarteri@jgi                                                                   ':1.1258876):0.11968136,('556484_Ptricornutum@XP_002176654                                               ':0.47374992,'Cmerolae@CMF102C                                                               ':0.75901538):0.14950562):0.0053451693,'Bdendrobatidis@jgi|Batde5|84808|GP3.003670                                     ':1.0381913):0.16190122,(('403677_Pinfestans@EEY64266                                                     ':0.3587744,'Aanophagefferens@jgi_Auran1_1722_gw1.11.55.1                                   ':0.34254573):0.15095916,('412133_Tvaginalis@XP_001583340                                                 ':1.2860751,'Chlamydomonas_reinhardtii@XP_001693404                                         ':0):2.015743):2.9529923e-05):0.08187831,(('436017_Olucimarinus@XP_001415756                                               ':0.067203337,'70448_Otauri@AAV68615                                                          ':0.06772648):0.19159116,'Cvulgaris@jgi                                                                  ':0.34670036):0.020173915);
((((((((('10228_Tadhaerens@XP_002115543                                                  ':0.34167588,'45351_Nvectensis@XP_001637375                                                  ':0.2572302):0.11243951,((((('7227_Dmelanogaster@NP_477397                                                   ':0.52948342,'7460_Amellifera@XP_623316                                                      ':0.055589505):0.20026464,'Dpulex@jgi                                                                     ':0.48068253):0.044090887,'Hrobusta@jgi                                                                   ':0.31115173):0.040138692,(('7955_Drerio@ABC87083                                                           ':0.060467164,('8364_Xtropicalis@NP_001005030                                                  ':0.009816483,'9606_Hsapiens@NP_001072113                                                     ':0.019466927):0.011277935):0.10219371,'Lgigantea@jgi                                                                  ':0.24730867):0.050782822):0.11918917,'7739_Bfloridae@XP_002603477                                                    ':0.0931234):0.17758604):0.18256447,'431895_Mbrevicollis@XP_001745786                                               ':0.70224365):0.035932359,(('6239_Celegans@NP_495712                                                        ':1.2699897,'6279_Bmalayi@XP_001900464                                                      ':0.32443613):0.60857456,'Spunctatus@04119T0                                                             ':0.94246138):0.021327645):0.1106449,'352472_Ddiscoideum@XP_001134535                                                ':0.56177888):0.0028691479,'Ttrahens@03884T0                                                               ':0.59960406):0.18061024,((('214684_Cneoformans@XP_570972                                                   ':0.40699061,'237631_Umaydis@XP_760206                                                       ':0.49654241):0.10443048,(('451804_Afumigatus@EDP51110                                                     ':0.20755859,('4896_Spombe@NP_593301                                                          ':0.40284012,'5141_Ncrassa@CAC18281                                                          ':0.24470766):0.093342551):0.098441467,'643680_Scerevisiae@CAY81061                                                    ':0.48731754):0.23272243):0.29762763,'Bdendrobatidis@jgi|Batde5|84808|GP3.003670                                     ':0.63119943):0.11301099):0.069131306,((('145481_Ppatens@XP_001784365                                                    ':0.060232322,'Smoellendorffii@jgi                                                            ':0.14063447):0.049809236,('564608_Mpusilla@EEH59359                                                       ':0.22942695,('Cvulgaris@jgi                                                                  ':0.10598052,'Vcarteri@jgi                                                                   ':2.1870443):0.3291163):0.19586583):0.15276978,('3702_Athaliana@NP_565188                                                       ':0.23357964,'39947_Osativa@EEE58661                                                         ':0.30720226):0.22720988):0.088185268):5.0366983e-06,((((((((((('185431_Tbrucei@XP_845336                                                       ':0.16950759,'353153_Tcruzi@XP_811257                                                        ':0.17436885):0.20752554,('347515_Lmajor@XP_001684662                                                     ':0.010185956,'435258_Linfantum@XP_001466919                                                  ':0):0.12629013):0.89486092,'556484_Ptricornutum@XP_002176654                                               ':0.65339215):0.13631798,'Kbrevis@nt_gnl_ti_1972693539_AUAO4164.g1@|CDC16|                               ':0.35414671):0.092146922,'Cmerolae@CMF102C                                                               ':0.56633674):0.087464718,'Gsulphuraria@stig_37                                                           ':0.6018837):7.5573854e-05,'Ehuxleyi@jgi                                                                   ':0.19757224):0.078084473,('Aanophagefferens@jgi_Auran1_1722_gw1.11.55.1                                   ':0.26787224,'Ectocarpus_siliculosus@299116651                                               ':0.42549861):0.16872499):0.066487827,(((((('284813_Ecuniculi@NP_585771                                                     ':6.1879761e-05,('412133_Tvaginalis@XP_001583340                                                 ':0.82143767,'Chlamydomonas_reinhardtii@XP_001693404                                         ':0):2.698282):0.022152289,'Encephalitozoon_intestinalis@XP_003072974                                      ':0.054540644):0.48840465,('Enterocytozoon_bieneusi@XP_002650349                                           ':1.4759209,'Nosema_ceranae@XP_002995208                                                    ':0.36460743):0.58797652):0.56768599,'Blastocystis_hominis@300176850                                                 ':2.2370609):0.60717391,'Srosetta@01128T0                                                               ':0.56348732):0.12451403,(('436017_Olucimarinus@XP_001415756                                               ':0.084218146,'70448_Otauri@AAV68615                                                          ':0.068897143):4.3742585e-05,'Pramorum@jgi                                                                   ':2.9634672):0.28148935):0.13325409):0.093550924,'403677_Pinfestans@EEY64266                                                     ':0.45623818):7.6347706e-05,((('353151_Chominis@XP_667497                                                      ':1.2930058,'412030_Ptetraurelia@XP_001456952                                               ':0.17443799):0.032974436,'5911_Tthermophila@XP_001026497                                                 ':0.27533578):0.32483897,'Oxytricha_trifallax@apc6_WGS                                                   ':0.19913148):0.10268829):0.072157046,'5762_Ngruberi@EFC50413                                                         ':0.73136925);
((((((('10228_Tadhaerens@XP_002115543                                                  ':0.95626963,'7739_Bfloridae@XP_002603477                                                    ':0.16888249):0.088895429,(((('7955_Drerio@ABC87083                                                           ':0.085627757,('8364_Xtropicalis@NP_001005030                                                  ':0.05253752,'9606_Hsapiens@NP_001072113                                                     ':0.03078082):1.1607996e-05):0.17691111,'Lgigantea@jgi                                                                  ':0.2395545):0.05329391,'Hrobusta@jgi                                                                   ':0.34798677):0.017636875,'Dpulex@jgi                                                                     ':0.58812408):0.07757127):0.088819512,('7227_Dmelanogaster@NP_477397                                                   ':0.69672569,'7460_Amellifera@XP_623316                                                      ':0.034213109):0.27702702):0.12303227,('6239_Celegans@NP_495712                                                        ':1.1582159,'6279_Bmalayi@XP_001900464                                                      ':0.75222697):0.76328246):0.055035057,'45351_Nvectensis@XP_001637375                                                  ':0.40243015):0.24110977,'Ttrahens@03884T0                                                               ':0.83038128):0.11474877,(((((('145481_Ppatens@XP_001784365                                                    ':0.12812453,'Smoellendorffii@jgi                                                            ':0.066036965):0.069697184,('Cvulgaris@jgi                                                                  ':0.19428663,'Vcarteri@jgi                                                                   ':1.1431335):0.16922322):0.10032381,'564608_Mpusilla@EEH59359                                                       ':0.49000439):0.1078598,('3702_Athaliana@NP_565188                                                       ':0.043922208,'39947_Osativa@EEE58661                                                         ':0.22318272):0.25142812):0.094569483,((((((('185431_Tbrucei@XP_845336                                                       ':0.19956292,'353153_Tcruzi@XP_811257                                                        ':0.20203667):0.1977148,('347515_Lmajor@XP_001684662                                                     ':0.030177692,'435258_Linfantum@XP_001466919                                                  ':0):0.25332093):0.73026627,'556484_Ptricornutum@XP_002176654                                               ':0.72987096):0.17360206,'Cmerolae@CMF102C                                                               ':0.74944777):2.910282e-05,((('284813_Ecuniculi@NP_585771                                                     ':0,('Enterocytozoon_bieneusi@XP_002650349                                           ':1.3716101,'Nosema_ceranae@XP_002995208                                                    ':1.1236098):0.75669939):0.081753462,'Encephalitozoon_intestinalis@XP_003072974                                      ':0.045331585):1.7171714,(('Blastocystis_hominis@300176850                                                 ':1.4611844,'Ehuxleyi@jgi                                                                   ':0.024355722):0.2372771,'Pramorum@jgi                                                                   ':1.6995022):0.13085273):0.38479138):0.1396808,((('412133_Tvaginalis@XP_001583340                                                 ':1.4112108,'Chlamydomonas_reinhardtii@XP_001693404                                         ':0):2.3144736,'Gsulphuraria@stig_37                                                           ':0.72508317):0.13626402,('436017_Olucimarinus@XP_001415756                                               ':0.085591783,'70448_Otauri@AAV68615                                                          ':0.08417865):0.21244704):0.11754621):0.036983705,((((('353151_Chominis@XP_667497                                                      ':2.0893165,'412030_Ptetraurelia@XP_001456952                                               ':0.42767082):0.097832105,'5911_Tthermophila@XP_001026497                                                 ':0.36405345):0.39745341,'Oxytricha_trifallax@apc6_WGS                                                   ':0.16944246):0.27160587,('Aanophagefferens@jgi_Auran1_1722_gw1.11.55.1                                   ':0.40292569,'Ectocarpus_siliculosus@299116651                                               ':0.4138756):0.29573725):0.17247212,('403677_Pinfestans@EEY64266                                                     ':0.50124145,'Kbrevis@nt_gnl_ti_1972693539_AUAO4164.g1@|CDC16|                               ':0.72408891):0.11886479):0.13267766):0.040639846):0.079867035,('352472_Ddiscoideum@XP_001134535                                                ':0.99207209,('5762_Ngruberi@EFC50413                                                         ':0.66610058,'Bdendrobatidis@jgi|Batde5|84808|GP3.003670                                     ':0.53598422):0.080559641):0.087363844):0.058471358,(((('214684_Cneoformans@XP_570972                                                   ':0.37346931,'237631_Umaydis@XP_760206                                                       ':0.53811301):0.17006642,((('451804_Afumigatus@EDP51110                                                     ':0.41758487,'5141_Ncrassa@CAC18281                                                          ':0.26833353):0.34405601,'643680_Scerevisiae@CAY81061                                                    ':0.70609756):0.07837903,'4896_Spombe@NP_593301                                                          ':0.40230641):0.091160904):0.12177673,'Spunctatus@04119T0                                                             ':0.64634717):0.039926273,('431895_Mbrevicollis@XP_001745786                                               ':1.1045294,'Srosetta@01128T0                                                               ':0.33096658):0.17746759):0.066442724);
(((('10228_Tadhaerens@XP_002115543                                                  ':0.55881107,'45351_Nvectensis@XP_001637375                                                  ':0.12842757):0.10947449,(((((((('284813_Ecuniculi@NP_585771                                                     ':0.0076459303,('Chlamydomonas_reinhardtii@XP_001693404                                         ':0,'Encephalitozoon_intestinalis@XP_003072974                                      ':0.058288861):0.010369337):0.12985109,'Enterocytozoon_bieneusi@XP_002650349                                           ':1.7355378):0.51433596,'Nosema_ceranae@XP_002995208                                                    ':1.0629884):1.430871,'Hrobusta@jgi                                                                   ':0.24711006):0.01207537,'Lgigantea@jgi                                                                  ':0.15165724):0.032902694,(('7227_Dmelanogaster@NP_477397                                                   ':0.32584552,'7460_Amellifera@XP_623316                                                      ':0.25002317):0.050195787,'Dpulex@jgi                                                                     ':0.38788351):0.087956798):0.065921925,(('7955_Drerio@ABC87083                                                           ':0.059058729,'9606_Hsapiens@NP_001072113                                                     ':0.0081602369):8.015728e-07,'8364_Xtropicalis@NP_001005030                                                  ':0.025145208):0.088155757):0.044723562,'7739_Bfloridae@XP_002603477                                                    ':0.13135439):0.11732839):0.13791547,'Ttrahens@03884T0                                                               ':0.44136474):0.10435517,(((((((((('145481_Ppatens@XP_001784365                                                    ':0.097442368,'Smoellendorffii@jgi                                                            ':0.059307191):0.089531947,'564608_Mpusilla@EEH59359                                                       ':0.38148125):0.0053593209,('Cvulgaris@jgi                                                                  ':0.039975469,'Vcarteri@jgi                                                                   ':1.0517414):0.20418309):0.11495084,('3702_Athaliana@NP_565188                                                       ':0.1389196,'39947_Osativa@EEE58661                                                         ':0.32408316):0.095549105):0.0553002,(('412030_Ptetraurelia@XP_001456952                                               ':0.26792845,'5911_Tthermophila@XP_001026497                                                 ':0.24013187):0.13597897,'Oxytricha_trifallax@apc6_WGS                                                   ':0.16475264):0.30024283):0.038841149,(((('185431_Tbrucei@XP_845336                                                       ':0.17153789,(('347515_Lmajor@XP_001684662                                                     ':0.057538843,'435258_Linfantum@XP_001466919                                                  ':0.0058377592):0.35459875,'353153_Tcruzi@XP_811257                                                        ':0.13644756):0.015317775):0.49634395,('6239_Celegans@NP_495712                                                        ':0.76166896,'6279_Bmalayi@XP_001900464                                                      ':0.3876173):0.63652404):0.099004172,('352472_Ddiscoideum@XP_001134535                                                ':0.62915032,'5762_Ngruberi@EFC50413                                                         ':0.28347689):0.22084372):0.013012998,(('353151_Chominis@XP_667497                                                      ':1.3310758,'Gsulphuraria@stig_37                                                           ':0.5090052):0.11777057,(('403677_Pinfestans@EEY64266                                                     ':0.31388941,('Aanophagefferens@jgi_Auran1_1722_gw1.11.55.1                                   ':0.23071378,'Ectocarpus_siliculosus@299116651                                               ':0.26120081):0.14235531):0.044458448,'Kbrevis@nt_gnl_ti_1972693539_AUAO4164.g1@|CDC16|                               ':0.36003039):0.014258449):0.074316793):0.044877787):0.038731754,((((('412133_Tvaginalis@XP_001583340                                                 ':1.7006641,'Ehuxleyi@jgi                                                                   ':2.2235497e-07):0.2608464,'Blastocystis_hominis@300176850                                                 ':1.470464):0.29658907,'556484_Ptricornutum@XP_002176654                                               ':0.43883414):7.9227085e-06,'Bdendrobatidis@jgi|Batde5|84808|GP3.003670                                     ':0.67179449):0.081419228,'Cmerolae@CMF102C                                                               ':0.73312239):0.064019776):0.021048078,('436017_Olucimarinus@XP_001415756                                               ':0.10494644,('70448_Otauri@AAV68615                                                          ':0,'Pramorum@jgi                                                                   ':1.9184125):0.008420786):0.30863554):0.030423731,(('214684_Cneoformans@XP_570972                                                   ':0.31793092,'237631_Umaydis@XP_760206                                                       ':0.46579628):0.05016708,(('451804_Afumigatus@EDP51110                                                     ':0.10662167,('4896_Spombe@NP_593301                                                          ':0.326956,'5141_Ncrassa@CAC18281                                                          ':0.18481689):0.098600759):0.20269188,('643680_Scerevisiae@CAY81061                                                    ':0.25387944,'Spunctatus@04119T0                                                             ':0.53217587):0.16835383):0.10513373):0.14546353):0.076368425,'Srosetta@01128T0                                                               ':0.37341234):0.082200274,'431895_Mbrevicollis@XP_001745786                                               ':0.33978347);
((('10228_Tadhaerens@XP_002115543                                                  ':0.68143269,(('45351_Nvectensis@XP_001637375                                                  ':0.086500932,(('7227_Dmelanogaster@NP_477397                                                   ':0.35525225,'7460_Amellifera@XP_623316                                                      ':0.12980986):0.029847022,('7739_Bfloridae@XP_002603477                                                    ':0.18938366,((('7955_Drerio@ABC87083                                                           ':0.024345351,('8364_Xtropicalis@NP_001005030                                                  ':0.0083079816,'9606_Hsapiens@NP_001072113                                                     ':0.01711527):0.011756311):0.086269209,'Dpulex@jgi                                                                     ':0.38958107):0.036107918,('Hrobusta@jgi                                                                   ':0.15516274,'Lgigantea@jgi                                                                  ':0.19937907):0.030409078):0.090634821):0.068343822):0.1606837):0.08733746,('6239_Celegans@NP_495712                                                        ':0.80842183,'6279_Bmalayi@XP_001900464                                                      ':0.64417148):0.46162749):0.089055522):0.24842201,('431895_Mbrevicollis@XP_001745786                                               ':0.38038885,'Srosetta@01128T0                                                               ':0.42760244):0.091512321):0.16468036,(((((('145481_Ppatens@XP_001784365                                                    ':0.11511124,'Smoellendorffii@jgi                                                            ':0.03827554):0.10808291,('564608_Mpusilla@EEH59359                                                       ':0.30011037,('Cvulgaris@jgi                                                                  ':0.10075529,'Vcarteri@jgi                                                                   ':1.2264185):0.14914422):0.071233301):0.16087323,((('185431_Tbrucei@XP_845336                                                       ':0.21877227,'353153_Tcruzi@XP_811257                                                        ':0.15920711):0.048653404,('347515_Lmajor@XP_001684662                                                     ':0.035988613,'435258_Linfantum@XP_001466919                                                  ':0):0.31666823):0.94739893,('3702_Athaliana@NP_565188                                                       ':0.11331212,'39947_Osativa@EEE58661                                                         ':0.17634211):0.048687765):0.14833552):0.093838387,(((((('284813_Ecuniculi@NP_585771                                                     ':0,('Enterocytozoon_bieneusi@XP_002650349                                           ':1.5471085,'Nosema_ceranae@XP_002995208                                                    ':0.71998578):0.619853):0.044473332,'Encephalitozoon_intestinalis@XP_003072974                                      ':0.091251332):1.5539295,('Blastocystis_hominis@300176850                                                 ':2.7574411,'Gsulphuraria@stig_37                                                           ':0.020039768):0.5342886):0.066863985,(('353151_Chominis@XP_667497                                                      ':1.3295329,'Chlamydomonas_reinhardtii@XP_001693404                                         ':0.0044244819):0.070943957,'Pramorum@jgi                                                                   ':2.0116513):0.3940001):0.073755626,(('403677_Pinfestans@EEY64266                                                     ':0.2981862,('Aanophagefferens@jgi_Auran1_1722_gw1.11.55.1                                   ':0.12939738,'Ectocarpus_siliculosus@299116651                                               ':0.49086173):0.14725842):0.19059477,((('412030_Ptetraurelia@XP_001456952                                               ':0.22624423,'5911_Tthermophila@XP_001026497                                                 ':0.077982616):0.33772321,'Oxytricha_trifallax@apc6_WGS                                                   ':0.10583145):0.28952176,'Kbrevis@nt_gnl_ti_1972693539_AUAO4164.g1@|CDC16|                               ':0.50953473):0.049759011):0.066448795):0.048492063,'5762_Ngruberi@EFC50413                                                         ':0.57500134):3.4803742e-06):0.013780324,(('436017_Olucimarinus@XP_001415756                                               ':0.056048333,'70448_Otauri@AAV68615                                                          ':0.0135218):0.26966548,('556484_Ptricornutum@XP_002176654                                               ':0.57328804,'Cmerolae@CMF102C                                                               ':0.45677575):0.1754916):0.053290887):0.077181262,(('352472_Ddiscoideum@XP_001134535                                                ':0.61861973,('Ehuxleyi@jgi                                                                   ':0.54373403,'Ttrahens@03884T0                                                               ':0.44818863):0.14353135):1.8533875e-05,'412133_Tvaginalis@XP_001583340                                                 ':2.9519968):0.15666791):0.03818027,((('214684_Cneoformans@XP_570972                                                   ':0.36668813,((('451804_Afumigatus@EDP51110                                                     ':0.11281413,'5141_Ncrassa@CAC18281                                                          ':0.20790006):0.14237555,'4896_Spombe@NP_593301                                                          ':0.31682606):0.12338857,('643680_Scerevisiae@CAY81061                                                    ':0.50255128,'Spunctatus@04119T0                                                             ':0.56661581):0.11321712):0.053922231):0.09723907,'237631_Umaydis@XP_760206                                                       ':0.40566073):0.12544771,'Bdendrobatidis@jgi|Batde5|84808|GP3.003670                                     ':0.71456528):0.091348983);
(((((('10228_Tadhaerens@XP_002115543                                                  ':0.64367918,(((('7227_Dmelanogaster@NP_477397                                                   ':0.66185281,'7460_Amellifera@XP_623316                                                      ':0.096842606):0.17556456,('Hrobusta@jgi                                                                   ':0.1806034,'Lgigantea@jgi                                                                  ':0.21938344):0.055024141):0.035201783,('7739_Bfloridae@XP_002603477                                                    ':0.1439146,('7955_Drerio@ABC87083                                                           ':0.019948103,('8364_Xtropicalis@NP_001005030                                                  ':0.029951164,'9606_Hsapiens@NP_001072113                                                     ':0.018964238):0.0088004891):0.096978911):0.064520105):0.068281113,'Dpulex@jgi                                                                     ':0.44928607):0.10631396):0.0848755,'45351_Nvectensis@XP_001637375                                                  ':0.17283606):0.14351652,'352472_Ddiscoideum@XP_001134535                                                ':0.88543954):0.19277461,'Ttrahens@03884T0                                                               ':0.75230784):9.0710997e-05,(((('214684_Cneoformans@XP_570972                                                   ':0.52360188,'237631_Umaydis@XP_760206                                                       ':0.41552918):0.23379971,((('451804_Afumigatus@EDP51110                                                     ':0.35326149,'5141_Ncrassa@CAC18281                                                          ':0.10629824):0.21486521,'4896_Spombe@NP_593301                                                          ':0.34760228):0.059258193,'643680_Scerevisiae@CAY81061                                                    ':0.67253481):0.092177721):0.20495035,'Spunctatus@04119T0                                                             ':0.65664637):0.049368481,'Srosetta@01128T0                                                               ':0.41665628):0.09645321):0.10154827,((('145481_Ppatens@XP_001784365                                                    ':0.14629897,'Smoellendorffii@jgi                                                            ':0.075681315):0.090565446,('564608_Mpusilla@EEH59359                                                       ':0.32444323,'Cvulgaris@jgi                                                                  ':0.46112314):0.086367267):0.21771057,('3702_Athaliana@NP_565188                                                       ':0.057256531,'39947_Osativa@EEE58661                                                         ':0.25055454):0.21100384):0.076329408,((((((((('185431_Tbrucei@XP_845336                                                       ':0.14565617,'353153_Tcruzi@XP_811257                                                        ':0.22060125):0.37926562,('347515_Lmajor@XP_001684662                                                     ':0.042292633,'435258_Linfantum@XP_001466919                                                  ':0):0.11982828):0.98721134,'431895_Mbrevicollis@XP_001745786                                               ':1.1155594):2.2876256e-05,(('556484_Ptricornutum@XP_002176654                                               ':0.65152191,'Bdendrobatidis@jgi|Batde5|84808|GP3.003670                                     ':0.63359089):0.073151353,(('Blastocystis_hominis@300176850                                                 ':0.96446131,'Pramorum@jgi                                                                   ':1.5975431):0.74286754,'Cmerolae@CMF102C                                                               ':0.8830699):3.8148183e-05):0.079623307):0.06456758,((((('284813_Ecuniculi@NP_585771                                                     ':0,'Encephalitozoon_intestinalis@XP_003072974                                      ':0.063621876):0.37241727,('Enterocytozoon_bieneusi@XP_002650349                                           ':1.6510329,'Nosema_ceranae@XP_002995208                                                    ':0.72964818):0.55250393):1.5417853,('412133_Tvaginalis@XP_001583340                                                 ':2.6902605,'Gsulphuraria@stig_37                                                           ':0.51102273):0.14916338):0.098211364,('Ehuxleyi@jgi                                                                   ':5.9045315e-08,'Vcarteri@jgi                                                                   ':0.98929594):0.36103625):0.18821838,('436017_Olucimarinus@XP_001415756                                               ':0.090680611,'70448_Otauri@AAV68615                                                          ':0.04714412):0.16352149):0.089095298):0.10247576,('353151_Chominis@XP_667497                                                      ':1.1155234,('412030_Ptetraurelia@XP_001456952                                               ':0.3364258,'5911_Tthermophila@XP_001026497                                                 ':0.1778291):0.24915349):0.3346429):0.0099579829,('5762_Ngruberi@EFC50413                                                         ':0.73701052,('6239_Celegans@NP_495712                                                        ':1.1944876,'6279_Bmalayi@XP_001900464                                                      ':0.54807892):0.63290073):5.9649455e-06):0.0015841885,'Chlamydomonas_reinhardtii@XP_001693404                                         ':0.018286042):0.1042258,((('403677_Pinfestans@EEY64266                                                     ':0.34230183,('Aanophagefferens@jgi_Auran1_1722_gw1.11.55.1                                   ':0.29930486,'Ectocarpus_siliculosus@299116651                                               ':0.31823404):0.24144013):0.092689138,'Kbrevis@nt_gnl_ti_1972693539_AUAO4164.g1@|CDC16|                               ':0.66194999):0.020614785,'Oxytricha_trifallax@apc6_WGS                                                   ':0.34714047):0.074800148):0.057518559);
((((((('10228_Tadhaerens@XP_002115543                                                  ':0.73141983,(((('7227_Dmelanogaster@NP_477397                                                   ':0.65319664,'7460_Amellifera@XP_623316                                                      ':0.054858025):0.14337963,'Dpulex@jgi                                                                     ':0.49203475):0.048426863,(('7739_Bfloridae@XP_002603477                                                    ':0.18343757,('7955_Drerio@ABC87083                                                           ':0.075230093,('8364_Xtropicalis@NP_001005030                                                  ':6.7949165e-05,'9606_Hsapiens@NP_001072113                                                     ':0.031175068):0.021595742):0.075453569):0.099674843,'Lgigantea@jgi                                                                  ':0.22585751):0.080991931):0.10416206,'Hrobusta@jgi                                                                   ':0.20998217):0.11219828):0.034193062,'45351_Nvectensis@XP_001637375                                                  ':0.214978):0.24445486,'352472_Ddiscoideum@XP_001134535                                                ':0.683492):0.04699469,'564608_Mpusilla@EEH59359                                                       ':0.60483996):6.8929475e-06,(('145481_Ppatens@XP_001784365                                                    ':0.10760966,'Smoellendorffii@jgi                                                            ':0.10419855):0.16991015,('3702_Athaliana@NP_565188                                                       ':0.12628996,'39947_Osativa@EEE58661                                                         ':0.21655922):0.10053824):0.061936403):0.092331729,('Kbrevis@nt_gnl_ti_1972693539_AUAO4164.g1@|CDC16|                               ':0.48644679,'Ttrahens@03884T0                                                               ':0.5717204):0.0023554301):0.098178785,((((('185431_Tbrucei@XP_845336                                                       ':0.17065967,'353153_Tcruzi@XP_811257                                                        ':0.20427588):0.50347347,('347515_Lmajor@XP_001684662                                                     ':0.031754626,'435258_Linfantum@XP_001466919                                                  ':0):0.06792415):1.0717814,'353151_Chominis@XP_667497                                                      ':1.558348):0.42896065,('6239_Celegans@NP_495712                                                        ':1.426066,'6279_Bmalayi@XP_001900464                                                      ':0.95274155):0.26836432):0.078587082,'5762_Ngruberi@EFC50413                                                         ':0.38682809):0.1642678,(((((('214684_Cneoformans@XP_570972                                                   ':0.3569296,(('237631_Umaydis@XP_760206                                                       ':0.59876168,('451804_Afumigatus@EDP51110                                                     ':0.13089299,'5141_Ncrassa@CAC18281                                                          ':0.41884771):0.17258216):0.12196005,'4896_Spombe@NP_593301                                                          ':0.25733341):0.15364644):0.13893327,(('643680_Scerevisiae@CAY81061                                                    ':0.60188898,'Bdendrobatidis@jgi|Batde5|84808|GP3.003670                                     ':0.79993915):0.31641195,'Spunctatus@04119T0                                                             ':0.45319826):0.19029995):0.12692651,'431895_Mbrevicollis@XP_001745786                                               ':0.89043799):0.034025427,'403677_Pinfestans@EEY64266                                                     ':0.51413462):7.1999079e-05,(((((((((('284813_Ecuniculi@NP_585771                                                     ':0.076416055,'Encephalitozoon_intestinalis@XP_003072974                                      ':2.1338494e-05):0.27889125,('Enterocytozoon_bieneusi@XP_002650349                                           ':2.8285818,'Nosema_ceranae@XP_002995208                                                    ':0.61074958):1.2094589):1.1165449,'Blastocystis_hominis@300176850                                                 ':1.5541268):0.56125181,('Ehuxleyi@jgi                                                                   ':0.16981879,'Gsulphuraria@stig_37                                                           ':0.38232602):0.10127707):0.090458693,('412133_Tvaginalis@XP_001583340                                                 ':0.49356522,'Chlamydomonas_reinhardtii@XP_001693404                                         ':0):2.0355512):0.041250691,'556484_Ptricornutum@XP_002176654                                               ':0.68269067):0.12549176,('Cvulgaris@jgi                                                                  ':0.13086545,'Vcarteri@jgi                                                                   ':1.6062483):0.21741894):0.07431531,('436017_Olucimarinus@XP_001415756                                               ':0.11343275,'70448_Otauri@AAV68615                                                          ':0.083129063):0.18015063):0.079690093,(('Cmerolae@CMF102C                                                               ':0.72030408,'Pramorum@jgi                                                                   ':2.5662948):0.1134061,'Srosetta@01128T0                                                               ':0.4930383):5.8122626e-05):0.096941823,('Aanophagefferens@jgi_Auran1_1722_gw1.11.55.1                                   ':0.38336102,'Ectocarpus_siliculosus@299116651                                               ':0.41394201):0.21153033):0.10521959):0.080404572,(('412030_Ptetraurelia@XP_001456952                                               ':0.344696,'5911_Tthermophila@XP_001026497                                                 ':0.33189502):0.4492361,'Oxytricha_trifallax@apc6_WGS                                                   ':0.038122293):0.26795687):0.020760566);
((((('10228_Tadhaerens@XP_002115543                                                  ':0.72972928,'45351_Nvectensis@XP_001637375                                                  ':0.21982389):0.099947977,((((((('412133_Tvaginalis@XP_001583340                                                 ':3.2786113,'7955_Drerio@ABC87083                                                           ':1.6962437e-05):0.11418019,'9606_Hsapiens@NP_001072113                                                     ':0.021681313):8.9395029e-07,'8364_Xtropicalis@NP_001005030                                                  ':0.010120731):0.16931281,'Lgigantea@jgi                                                                  ':0.33244315):0.051439002,'7739_Bfloridae@XP_002603477                                                    ':0.20464195):0.12805082,('Dpulex@jgi                                                                     ':0.49358925,'Hrobusta@jgi                                                                   ':0.37875441):0.050629446):0.025612015,((('6239_Celegans@NP_495712                                                        ':0.96551663,'6279_Bmalayi@XP_001900464                                                      ':0.73538706):0.75729013,'7227_Dmelanogaster@NP_477397                                                   ':0.41040086):0.23631413,'7460_Amellifera@XP_623316                                                      ':0.024483978):0.33079161):0.10660284):0.2467568,('431895_Mbrevicollis@XP_001745786                                               ':0.63604143,'Srosetta@01128T0                                                               ':0.33164006):0.15087292):0.10486681,((('214684_Cneoformans@XP_570972                                                   ':0.41217668,'237631_Umaydis@XP_760206                                                       ':0.63712792):0.20566605,((('451804_Afumigatus@EDP51110                                                     ':0.2356196,'5141_Ncrassa@CAC18281                                                          ':0.3367176):0.24644556,'4896_Spombe@NP_593301                                                          ':0.29053302):0.10241546,('643680_Scerevisiae@CAY81061                                                    ':0.75944008,'Spunctatus@04119T0                                                             ':0.71141167):0.15283086):0.18796343):0.25538967,'Ttrahens@03884T0                                                               ':0.63021269):0.14080489):0.19022243,(((('145481_Ppatens@XP_001784365                                                    ':0.088292189,'Smoellendorffii@jgi                                                            ':0.12454599):0.19600406,('3702_Athaliana@NP_565188                                                       ':0.16514339,'39947_Osativa@EEE58661                                                         ':0.2949):0.11796038):0.087628946,((((('185431_Tbrucei@XP_845336                                                       ':0.18622815,'353153_Tcruzi@XP_811257                                                        ':0.25637483):0.10795466,('347515_Lmajor@XP_001684662                                                     ':0.019686005,'435258_Linfantum@XP_001466919                                                  ':0.01275868):0.26514746):0.75822878,'353151_Chominis@XP_667497                                                      ':2.0886683):0.49158887,'Kbrevis@nt_gnl_ti_1972693539_AUAO4164.g1@|CDC16|                               ':0.27354623):0.19518549,(('352472_Ddiscoideum@XP_001134535                                                ':0.55866179,('Aanophagefferens@jgi_Auran1_1722_gw1.11.55.1                                   ':0.45040287,'Ectocarpus_siliculosus@299116651                                               ':0.37747372):0.17757842):0.16812325,'403677_Pinfestans@EEY64266                                                     ':0.30042838):0.056950186):0.090537921):1.6714001e-06,((('412030_Ptetraurelia@XP_001456952                                               ':0.33847457,'5911_Tthermophila@XP_001026497                                                 ':0.33034596):0.35391477,'Oxytricha_trifallax@apc6_WGS                                                   ':0.16721186):0.23075854,'5762_Ngruberi@EFC50413                                                         ':0.63684273):0.044683635):0.028811278,((((((((('284813_Ecuniculi@NP_585771                                                     ':0,'Encephalitozoon_intestinalis@XP_003072974                                      ':0.11172569):0.37524332,'Enterocytozoon_bieneusi@XP_002650349                                           ':2.0503937):0.22877504,'Nosema_ceranae@XP_002995208                                                    ':0.99969656):0.91172442,(('Blastocystis_hominis@300176850                                                 ':2.1652682,'Pramorum@jgi                                                                   ':2.2407065):0.0079540544,'Chlamydomonas_reinhardtii@XP_001693404                                         ':0.0065015012):0.43200489):0.4357536,'Ehuxleyi@jgi                                                                   ':0.21204667):0.20518708,'Cmerolae@CMF102C                                                               ':0.47573107):0.28597595,(('556484_Ptricornutum@XP_002176654                                               ':0.28817644,'Bdendrobatidis@jgi|Batde5|84808|GP3.003670                                     ':1.1046149):0.16164062,('Gsulphuraria@stig_37                                                           ':0.82446239,'Vcarteri@jgi                                                                   ':1.1936787):0.2020884):0.067647242):0.068497676,'Cvulgaris@jgi                                                                  ':0.37220429):0.12346273,(('436017_Olucimarinus@XP_001415756                                               ':0.081562855,'70448_Otauri@AAV68615                                                          ':0.025771242):0.20183243,'564608_Mpusilla@EEH59359                                                       ':0.42115146):0.18306523):0.088611192);
((((('10228_Tadhaerens@XP_002115543                                                  ':0.40657795,'Srosetta@01128T0                                                               ':0.6467109):0.052388518,(((('284813_Ecuniculi@NP_585771                                                     ':4.4413165e-06,'Encephalitozoon_intestinalis@XP_003072974                                      ':0.10357431):0.041250586,'Nosema_ceranae@XP_002995208                                                    ':1.0729392):0.96521741,('Blastocystis_hominis@300176850                                                 ':1.1466608,'Enterocytozoon_bieneusi@XP_002650349                                           ':1.5640059):0.39330695):0.39309844,('431895_Mbrevicollis@XP_001745786                                               ':0.43038929,'Ttrahens@03884T0                                                               ':0.6120229):0.038930482):3.3956069e-05):0.017249346,'352472_Ddiscoideum@XP_001134535                                                ':0.63515781):0.067172674,('45351_Nvectensis@XP_001637375                                                  ':0.17865108,(((((('6239_Celegans@NP_495712                                                        ':0.48847181,'6279_Bmalayi@XP_001900464                                                      ':0.41589487):0.76359862,('7227_Dmelanogaster@NP_477397                                                   ':0.31443799,'7460_Amellifera@XP_623316                                                      ':0.067907109):0.17032723):0.007156452,('7955_Drerio@ABC87083                                                           ':0.037653058,('8364_Xtropicalis@NP_001005030                                                  ':0.007774338,'9606_Hsapiens@NP_001072113                                                     ':0.02392154):0.010941794):0.10320098):0.052688154,('7739_Bfloridae@XP_002603477                                                    ':0.086161042,'Hrobusta@jgi                                                                   ':0.24425004):0.0095274639):0.05748448,'Dpulex@jgi                                                                     ':0.35743218):0.038846702,'Lgigantea@jgi                                                                  ':0.2448656):0.076732042):0.068407262):0.15308255,((((('145481_Ppatens@XP_001784365                                                    ':0.11201227,'Smoellendorffii@jgi                                                            ':0.045844783):0.078435839,'564608_Mpusilla@EEH59359                                                       ':0.32857666):0.089183404,'Cvulgaris@jgi                                                                  ':0.24588614):0.10005161,((('185431_Tbrucei@XP_845336                                                       ':0.064114202,'353153_Tcruzi@XP_811257                                                        ':0.14248497):0.17726476,('347515_Lmajor@XP_001684662                                                     ':0.016498972,'435258_Linfantum@XP_001466919                                                  ':4.3771263e-05):0.12928141):0.89971875,('3702_Athaliana@NP_565188                                                       ':0.13188446,'39947_Osativa@EEE58661                                                         ':0.10388587):0.048515519):0.067252038):0.027637905,(((('353151_Chominis@XP_667497                                                      ':1.972899,'412030_Ptetraurelia@XP_001456952                                               ':0):0.32779422,'5911_Tthermophila@XP_001026497                                                 ':0.1358264):0.23176778,'Oxytricha_trifallax@apc6_WGS                                                   ':0.13570518):0.11601921,'Kbrevis@nt_gnl_ti_1972693539_AUAO4164.g1@|CDC16|                               ':0.29947146):0.03600425):0.014313066,((((('214684_Cneoformans@XP_570972                                                   ':0.43968757,'237631_Umaydis@XP_760206                                                       ':0.17050974):0.23626653,('412133_Tvaginalis@XP_001583340                                                 ':1.0974016,'Chlamydomonas_reinhardtii@XP_001693404                                         ':0):2.4552935):0.016181207,'5762_Ngruberi@EFC50413                                                         ':0.4393928):0.098938723,(('403677_Pinfestans@EEY64266                                                     ':0.22290532,(('556484_Ptricornutum@XP_002176654                                               ':0.45526458,('Bdendrobatidis@jgi|Batde5|84808|GP3.003670                                     ':0.57361927,('Cmerolae@CMF102C                                                               ':0.48611637,'Pramorum@jgi                                                                   ':1.2442222):0.095083639):0.0488333):0.025955672,(('Ehuxleyi@jgi                                                                   ':0.10557826,'Vcarteri@jgi                                                                   ':0.83637827):0.15553301,'Gsulphuraria@stig_37                                                           ':0.35470556):0.15048549):0.09248453):0.098257708,((((('451804_Afumigatus@EDP51110                                                     ':0.19226635,'5141_Ncrassa@CAC18281                                                          ':0.18806864):0.11182616,'4896_Spombe@NP_593301                                                          ':0.16404462):0.24926051,'643680_Scerevisiae@CAY81061                                                    ':0.39441649):0.1762528,'Spunctatus@04119T0                                                             ':0.30379832):0.21657784,('Aanophagefferens@jgi_Auran1_1722_gw1.11.55.1                                   ':0.27040974,'Ectocarpus_siliculosus@299116651                                               ':0.2643907):0.20783361):0.13774981):0.030886959):0.0026677031,('436017_Olucimarinus@XP_001415756                                               ':0.052134176,'70448_Otauri@AAV68615                                                          ':0.096201227):0.27549487):0.089053347);
(((((('10228_Tadhaerens@XP_002115543                                                  ':0.54125802,'45351_Nvectensis@XP_001637375                                                  ':0.19119825):0.12907196,((((('7227_Dmelanogaster@NP_477397                                                   ':0.33299504,'7460_Amellifera@XP_623316                                                      ':0.17429477):0.0707264,'Lgigantea@jgi                                                                  ':0.20799321):0.023801067,'Hrobusta@jgi                                                                   ':0.27812848):0.041581754,('7739_Bfloridae@XP_002603477                                                    ':0.2048206,('7955_Drerio@ABC87083                                                           ':0.10059325,('8364_Xtropicalis@NP_001005030                                                  ':0.010718027,'9606_Hsapiens@NP_001072113                                                     ':0.010520198):0.011369994):0.12655337):0.065651876):0.028227186,'Dpulex@jgi                                                                     ':0.33431739):0.14795148):0.038616671,'352472_Ddiscoideum@XP_001134535                                                ':0.73117683):0.03873151,((('284813_Ecuniculi@NP_585771                                                     ':2.8774428e-06,'Encephalitozoon_intestinalis@XP_003072974                                      ':0.048816287):3.584001e-08,('Enterocytozoon_bieneusi@XP_002650349                                           ':1.861979,'Nosema_ceranae@XP_002995208                                                    ':0.87073654):0.84715501):1.6440899,('6239_Celegans@NP_495712                                                        ':1.3006684,'6279_Bmalayi@XP_001900464                                                      ':0.52174137):0.51337086):0.31610113):0.033303913,('431895_Mbrevicollis@XP_001745786                                               ':0.60129117,'Srosetta@01128T0                                                               ':0.54507642):1.239522e-05):0.077521573,((((((('145481_Ppatens@XP_001784365                                                    ':0.054038759,'Smoellendorffii@jgi                                                            ':0.073043715):0.11054454,'564608_Mpusilla@EEH59359                                                       ':0.46531236):0.026321962,'Cvulgaris@jgi                                                                  ':0.26099881):0.14261774,('3702_Athaliana@NP_565188                                                       ':0.14886023,'39947_Osativa@EEE58661                                                         ':0.07921388):0.1716903):0.053245704,(((('185431_Tbrucei@XP_845336                                                       ':0.064570413,'353153_Tcruzi@XP_811257                                                        ':0.16691691):0.50491823,('347515_Lmajor@XP_001684662                                                     ':0.022023143,'435258_Linfantum@XP_001466919                                                  ':0.0015593255):8.8829097e-07):0.69512831,'353151_Chominis@XP_667497                                                      ':1.6655522):0.48269813,(('412030_Ptetraurelia@XP_001456952                                               ':0.23339208,'5911_Tthermophila@XP_001026497                                                 ':0.2734142):0.25625936,'Oxytricha_trifallax@apc6_WGS                                                   ':0.26729354):0.17922149):0.044429632):0.024612035,((('403677_Pinfestans@EEY64266                                                     ':0.2858808,('Aanophagefferens@jgi_Auran1_1722_gw1.11.55.1                                   ':0.14763024,'Ectocarpus_siliculosus@299116651                                               ':0.37727792):0.32416408):0.13946283,'Kbrevis@nt_gnl_ti_1972693539_AUAO4164.g1@|CDC16|                               ':0.58961744):0.067363624,'5762_Ngruberi@EFC50413                                                         ':0.54832135):0.095484989):0.023178349,((((((('412133_Tvaginalis@XP_001583340                                                 ':2.1149956,('Blastocystis_hominis@300176850                                                 ':0.0005275879,'Chlamydomonas_reinhardtii@XP_001693404                                         ':8.9270038e-05):2.0456862):0.36103265,'Ehuxleyi@jgi                                                                   ':0.075401977):0.11148695,'Vcarteri@jgi                                                                   ':0.81320269):0.20851378,'Gsulphuraria@stig_37                                                           ':0.6545234):0.081730465,('556484_Ptricornutum@XP_002176654                                               ':0.56853785,'Bdendrobatidis@jgi|Batde5|84808|GP3.003670                                     ':1.1923448):0.092819358):0.11998716,('Cmerolae@CMF102C                                                               ':0.26378659,'Pramorum@jgi                                                                   ':2.2912559):0.31448359):0.18633791,('436017_Olucimarinus@XP_001415756                                               ':0.019779957,'70448_Otauri@AAV68615                                                          ':0.070144131):0.32209597):0.038681798):0.075825604,((('214684_Cneoformans@XP_570972                                                   ':0.23749249,((('451804_Afumigatus@EDP51110                                                     ':0.16069978,'5141_Ncrassa@CAC18281                                                          ':0.19559363):0.11325198,'4896_Spombe@NP_593301                                                          ':0.2962323):0.21261408,('643680_Scerevisiae@CAY81061                                                    ':0.42410455,'Spunctatus@04119T0                                                             ':0.65014112):0.12304513):0.090913524):0.070786853,'237631_Umaydis@XP_760206                                                       ':0.58515555):0.14419189,'Ttrahens@03884T0                                                               ':0.68760413):0.16458717);
(((('10228_Tadhaerens@XP_002115543                                                  ':1.0358845,('45351_Nvectensis@XP_001637375                                                  ':0.41004116,(('6239_Celegans@NP_495712                                                        ':1.0483502,'6279_Bmalayi@XP_001900464                                                      ':0.47338124):0.89685606,(((('7227_Dmelanogaster@NP_477397                                                   ':0.43052397,'7460_Amellifera@XP_623316                                                      ':0.1276792):0.11947267,'Dpulex@jgi                                                                     ':0.58134943):0.031871549,(((('7955_Drerio@ABC87083                                                           ':0.037891093,'9606_Hsapiens@NP_001072113                                                     ':0.049291148):1.8348069e-07,'8364_Xtropicalis@NP_001005030                                                  ':0.036861321):0.16214223,'Lgigantea@jgi                                                                  ':0.32392348):0.093536893,'Hrobusta@jgi                                                                   ':0.37615718):0.11704977):0.07278925,'7739_Bfloridae@XP_002603477                                                    ':0.26407452):0.022392328):0.10929344):0.24173448):0.15427219,(('431895_Mbrevicollis@XP_001745786                                               ':0.58597205,'Srosetta@01128T0                                                               ':0.41431383):0.15451291,'Spunctatus@04119T0                                                             ':0.65243455):0.069035265):0.22130251,((('214684_Cneoformans@XP_570972                                                   ':0.4632649,'237631_Umaydis@XP_760206                                                       ':0.35798869):0.1137147,((('451804_Afumigatus@EDP51110                                                     ':0.16409168,'5141_Ncrassa@CAC18281                                                          ':0.56410303):0.1920077,'4896_Spombe@NP_593301                                                          ':0.4431307):0.11232278,'643680_Scerevisiae@CAY81061                                                    ':0.77760716):0.18012433):0.38495466,('Bdendrobatidis@jgi|Batde5|84808|GP3.003670                                     ':0.41017541,'Vcarteri@jgi                                                                   ':2.1577124):0.51052292):0.054227131):0.095993398,(((('145481_Ppatens@XP_001784365                                                    ':0.057169259,'Smoellendorffii@jgi                                                            ':0.24250635):0.09973096,((((((('185431_Tbrucei@XP_845336                                                       ':0.20092632,'353153_Tcruzi@XP_811257                                                        ':0.07137215):0.23813848,('347515_Lmajor@XP_001684662                                                     ':0.01189435,'435258_Linfantum@XP_001466919                                                  ':0):0.40860093):0.84260321,('Cmerolae@CMF102C                                                               ':3.7211642e-07,'Ehuxleyi@jgi                                                                   ':0.42231952):0.60134692):0.33121601,(('412133_Tvaginalis@XP_001583340                                                 ':3.4531602,'556484_Ptricornutum@XP_002176654                                               ':0.10311456):0.25785418,'Gsulphuraria@stig_37                                                           ':1.5433472):0.05226214):0.22237623,'Cvulgaris@jgi                                                                  ':0.37167084):0.21700356,('436017_Olucimarinus@XP_001415756                                               ':0.13969609,'70448_Otauri@AAV68615                                                          ':0.022198927):0.36643247):0.14414249,'564608_Mpusilla@EEH59359                                                       ':0.43694155):0.13300385):0.20571738,('3702_Athaliana@NP_565188                                                       ':0.17830918,'39947_Osativa@EEE58661                                                         ':0.31648692):0.29399201):1.4992259e-07,(((((('284813_Ecuniculi@NP_585771                                                     ':0,'Encephalitozoon_intestinalis@XP_003072974                                      ':0.29519037):0.25797884,'Nosema_ceranae@XP_002995208                                                    ':1.6610782):1.0125153,'Enterocytozoon_bieneusi@XP_002650349                                           ':2.1961525):1.2090384,('Blastocystis_hominis@300176850                                                 ':2.0239421,('Chlamydomonas_reinhardtii@XP_001693404                                         ':0,'Pramorum@jgi                                                                   ':3.1070405):0.00038996624):0.5236557):0.85608091,'5762_Ngruberi@EFC50413                                                         ':0.43316879):0.47507458,(((((('353151_Chominis@XP_667497                                                      ':2.5770968,'412030_Ptetraurelia@XP_001456952                                               ':0.3038523):0.29268722,'5911_Tthermophila@XP_001026497                                                 ':0.1468382):0.60258227,'Oxytricha_trifallax@apc6_WGS                                                   ':0.10708885):0.18007303,'Kbrevis@nt_gnl_ti_1972693539_AUAO4164.g1@|CDC16|                               ':0.6352756):0.13127175,('Aanophagefferens@jgi_Auran1_1722_gw1.11.55.1                                   ':0.47723379,'Ectocarpus_siliculosus@299116651                                               ':0.49519858):0.28452146):0.047863764,'403677_Pinfestans@EEY64266                                                     ':0.52983279):0.14794257):1.313128e-06):0.034654476,('352472_Ddiscoideum@XP_001134535                                                ':0.7995757,'Ttrahens@03884T0                                                               ':0.65498625):0.38505157);
(((('10228_Tadhaerens@XP_002115543                                                  ':0.54836703,'Spunctatus@04119T0                                                             ':0.57315091):0.087952471,('45351_Nvectensis@XP_001637375                                                  ':0.31029601,(('6239_Celegans@NP_495712                                                        ':0.8125908,'6279_Bmalayi@XP_001900464                                                      ':0.46428248):0.41243093,((((('7227_Dmelanogaster@NP_477397                                                   ':0.30451225,'7460_Amellifera@XP_623316                                                      ':0.13193115):0.17078881,('Dpulex@jgi                                                                     ':0.4065592,'Hrobusta@jgi                                                                   ':0.2363839):0.049066263):0.024647596,'Lgigantea@jgi                                                                  ':0.1910504):0.038760002,(('7955_Drerio@ABC87083                                                           ':0.032729897,'9606_Hsapiens@NP_001072113                                                     ':0.008182624):7.2477177e-06,'8364_Xtropicalis@NP_001005030                                                  ':0.043710107):0.085601238):0.078789413,'7739_Bfloridae@XP_002603477                                                    ':0.14129499):0.085197441):0.074251978):0.072117638):0.12992453,((((('214684_Cneoformans@XP_570972                                                   ':0.22813569,'237631_Umaydis@XP_760206                                                       ':0.47335973):0.06949877,(('451804_Afumigatus@EDP51110                                                     ':0.18286952,'5141_Ncrassa@CAC18281                                                          ':0.22103794):0.03283771,('643680_Scerevisiae@CAY81061                                                    ':0.24344918,'Bdendrobatidis@jgi|Batde5|84808|GP3.003670                                     ':0.88738364):0.26546354):0.15239208):0.11410562,'4896_Spombe@NP_593301                                                          ':0.32433468):0.11028923,'Ttrahens@03884T0                                                               ':0.56646362):0.13691363,('431895_Mbrevicollis@XP_001745786                                               ':0.58298528,'Srosetta@01128T0                                                               ':0.25654256):0.039340733):9.0131174e-08):0.12352796,((('145481_Ppatens@XP_001784365                                                    ':0.04088446,'Smoellendorffii@jgi                                                            ':0.055477908):0.11147273,(('352472_Ddiscoideum@XP_001134535                                                ':0.39832599,'5762_Ngruberi@EFC50413                                                         ':0.57421303):0.094602464,'564608_Mpusilla@EEH59359                                                       ':0.27909656):0.045375596):0.076921793,((('185431_Tbrucei@XP_845336                                                       ':0.037310452,(('347515_Lmajor@XP_001684662                                                     ':0.051841286,'435258_Linfantum@XP_001466919                                                  ':0):0.32958088,'353153_Tcruzi@XP_811257                                                        ':0.13914297):0.13027821):0.99803076,('3702_Athaliana@NP_565188                                                       ':0.17175632,'39947_Osativa@EEE58661                                                         ':0.22399944):2.8648555e-05):0.25660249,((((('353151_Chominis@XP_667497                                                      ':2.2813459,'412030_Ptetraurelia@XP_001456952                                               ':0.13874562):0.025426544,'5911_Tthermophila@XP_001026497                                                 ':0.29411879):0.41299814,'Oxytricha_trifallax@apc6_WGS                                                   ':0.069864076):0.29217569,'Kbrevis@nt_gnl_ti_1972693539_AUAO4164.g1@|CDC16|                               ':0.4364431):0.051659982,('403677_Pinfestans@EEY64266                                                     ':0.27058609,('Aanophagefferens@jgi_Auran1_1722_gw1.11.55.1                                   ':0.18894638,'Ectocarpus_siliculosus@299116651                                               ':0.31200115):0.18146219):0.070131056):0.12798348):2.0507612e-05):0.017171171,(((((((('284813_Ecuniculi@NP_585771                                                     ':4.1888638e-06,('Enterocytozoon_bieneusi@XP_002650349                                           ':1.3316232,'Nosema_ceranae@XP_002995208                                                    ':0.82090854):0.88532538):0.042749574,'Encephalitozoon_intestinalis@XP_003072974                                      ':1.1659417e-05):1.3789998,((('Blastocystis_hominis@300176850                                                 ':0.9647162,'Chlamydomonas_reinhardtii@XP_001693404                                         ':0):0.00042694326,'Pramorum@jgi                                                                   ':2.0495722):0.27146853,'Ehuxleyi@jgi                                                                   ':3.0989281e-05):0.21968589):0.41940472,'Gsulphuraria@stig_37                                                           ':0.38187653):0.24665222,('412133_Tvaginalis@XP_001583340                                                 ':2.4629719,'556484_Ptricornutum@XP_002176654                                               ':0.24946869):0.14371335):0.073426879,('Cvulgaris@jgi                                                                  ':0.12706636,'Vcarteri@jgi                                                                   ':1.3322124):0.17910372):0.028576104,'Cmerolae@CMF102C                                                               ':0.67589665):0.065998959,('436017_Olucimarinus@XP_001415756                                               ':0.027159163,'70448_Otauri@AAV68615                                                          ':0.058159941):0.293174):0.11903422);
(((((((('10228_Tadhaerens@XP_002115543                                                  ':0.59276987,'Dpulex@jgi                                                                     ':0.33170845):0.12929286,(('7955_Drerio@ABC87083                                                           ':0.055420304,('8364_Xtropicalis@NP_001005030                                                  ':0.010423546,'9606_Hsapiens@NP_001072113                                                     ':0.021895637):0.01239267):0.090352911,('Hrobusta@jgi                                                                   ':0.22053522,'Lgigantea@jgi                                                                  ':0.20105729):0.042351773):0.026015546):0.04106764,'7739_Bfloridae@XP_002603477                                                    ':0.1733214):0.076797118,('7227_Dmelanogaster@NP_477397                                                   ':0.52526304,'7460_Amellifera@XP_623316                                                      ':0.089344709):0.035234971):0.13855826,'45351_Nvectensis@XP_001637375                                                  ':0.19992005):0.25281946,'431895_Mbrevicollis@XP_001745786                                               ':0.92794209):0.14921477,(('352472_Ddiscoideum@XP_001134535                                                ':0.67294397,'5762_Ngruberi@EFC50413                                                         ':0.69997908):0.15017322,((((('451804_Afumigatus@EDP51110                                                     ':0.2145793,'5141_Ncrassa@CAC18281                                                          ':0.16006459):0.16498191,'4896_Spombe@NP_593301                                                          ':0.40807278):0.059320098,(('643680_Scerevisiae@CAY81061                                                    ':0.5972976,'Bdendrobatidis@jgi|Batde5|84808|GP3.003670                                     ':0.66606641):0.22825536,'Spunctatus@04119T0                                                             ':0.49510218):0.055873229):0.11030209,'Ttrahens@03884T0                                                               ':0.61110209):0.049339634,('6239_Celegans@NP_495712                                                        ':1.2532049,'6279_Bmalayi@XP_001900464                                                      ':0.71267434):0.71391011):4.0012147e-05):0.065173197):0.053012824,(((((('145481_Ppatens@XP_001784365                                                    ':0.11258878,'Smoellendorffii@jgi                                                            ':0.084140187):0.11975126,('Cvulgaris@jgi                                                                  ':0.085099329,'Vcarteri@jgi                                                                   ':1.4034977):0.20854123):0.034295779,'564608_Mpusilla@EEH59359                                                       ':0.33383809):0.14300457,'Kbrevis@nt_gnl_ti_1972693539_AUAO4164.g1@|CDC16|                               ':0.51881542):0.092346082,('3702_Athaliana@NP_565188                                                       ':0.10364189,'39947_Osativa@EEE58661                                                         ':0.23316353):0.2662856):0.015925935,((((((('185431_Tbrucei@XP_845336                                                       ':0.11475466,'353153_Tcruzi@XP_811257                                                        ':0.10854213):0.45151721,('347515_Lmajor@XP_001684662                                                     ':0.021257936,'435258_Linfantum@XP_001466919                                                  ':0):0.098296539):0.81452597,'Pramorum@jgi                                                                   ':2.6351489):0.39777203,(('412030_Ptetraurelia@XP_001456952                                               ':0.3299286,'5911_Tthermophila@XP_001026497                                                 ':0.15577398):0.27000813,'Oxytricha_trifallax@apc6_WGS                                                   ':0.16340989):0.21992755):2.8106609e-09,(('353151_Chominis@XP_667497                                                      ':1.8356109,'Gsulphuraria@stig_37                                                           ':0.48776043):0.27051172,(('412133_Tvaginalis@XP_001583340                                                 ':2.4990517,'Chlamydomonas_reinhardtii@XP_001693404                                         ':0):0.0017814941,('Blastocystis_hominis@300176850                                                 ':2.7029522,'Ehuxleyi@jgi                                                                   ':0.086243073):0.19313625):0.79395739):0.10680111):0.070972101,((((('284813_Ecuniculi@NP_585771                                                     ':1.485533e-05,('Enterocytozoon_bieneusi@XP_002650349                                           ':1.955836,'Nosema_ceranae@XP_002995208                                                    ':0.89850541):0.84108348):0.056357924,'Encephalitozoon_intestinalis@XP_003072974                                      ':2.4879845e-05):1.6108217,'Srosetta@01128T0                                                               ':0.50703957):0.3205508,'Cmerolae@CMF102C                                                               ':0.52254042):0.063650485,('436017_Olucimarinus@XP_001415756                                               ':0.077912597,'70448_Otauri@AAV68615                                                          ':0.065280478):0.26293006):1.5260303e-06):0.045873221,(('403677_Pinfestans@EEY64266                                                     ':0.34797657,('Aanophagefferens@jgi_Auran1_1722_gw1.11.55.1                                   ':0.22221595,'Ectocarpus_siliculosus@299116651                                               ':0.4267556):0.13128264):0.084549127,'556484_Ptricornutum@XP_002176654                                               ':0.68049006):0.16223918):0.040917):0.068020889,('214684_Cneoformans@XP_570972                                                   ':0.45005348,'237631_Umaydis@XP_760206                                                       ':0.50356086):0.19063367);
(((((('10228_Tadhaerens@XP_002115543                                                  ':0.56166398,(((('412133_Tvaginalis@XP_001583340                                                 ':2.7486408,'Blastocystis_hominis@300176850                                                 ':1.40002):0.00069451703,'Chlamydomonas_reinhardtii@XP_001693404                                         ':0):1.6935158,'7739_Bfloridae@XP_002603477                                                    ':0.23142305):2.0251458e-05,(((('7227_Dmelanogaster@NP_477397                                                   ':0.53453332,'Dpulex@jgi                                                                     ':0.60443411):0.022235812,'7460_Amellifera@XP_623316                                                      ':0.19798703):0.045740335,('Hrobusta@jgi                                                                   ':0.29607563,'Lgigantea@jgi                                                                  ':0.20722307):0.0714005):0.15981894,(('7955_Drerio@ABC87083                                                           ':0.031658538,'9606_Hsapiens@NP_001072113                                                     ':0.031813628):3.314853e-06,'8364_Xtropicalis@NP_001005030                                                  ':0.020934326):0.068756795):0.078971191):0.23922846):0.07531819,'45351_Nvectensis@XP_001637375                                                  ':0.22097575):0.17006488,'Ttrahens@03884T0                                                               ':0.78329913):0.10813897,((((('214684_Cneoformans@XP_570972                                                   ':0.63858277,'4896_Spombe@NP_593301                                                          ':0.23331841):0.13409454,('451804_Afumigatus@EDP51110                                                     ':0.2410065,'5141_Ncrassa@CAC18281                                                          ':0.31286242):0.20080366):0.082148633,('643680_Scerevisiae@CAY81061                                                    ':0.57927812,'Spunctatus@04119T0                                                             ':0.63975337):0.037309137):0.14708801,'Srosetta@01128T0                                                               ':0.48490118):0.10072096,(('237631_Umaydis@XP_760206                                                       ':0.54759167,'431895_Mbrevicollis@XP_001745786                                               ':0.91821528):0.08758493,'Bdendrobatidis@jgi|Batde5|84808|GP3.003670                                     ':0.68410006):0.059360159):0.12662097):0.084902544,'352472_Ddiscoideum@XP_001134535                                                ':0.69343377):0.072470319,((('145481_Ppatens@XP_001784365                                                    ':0.13479437,'Smoellendorffii@jgi                                                            ':0.073868503):0.13844339,('3702_Athaliana@NP_565188                                                       ':0.11228671,'39947_Osativa@EEE58661                                                         ':0.23195007):0.15553467):0.086773124,'564608_Mpusilla@EEH59359                                                       ':0.45312547):2.3986774e-05,(((((('185431_Tbrucei@XP_845336                                                       ':0.010720246,'353153_Tcruzi@XP_811257                                                        ':0.25792107):0.29742699,('347515_Lmajor@XP_001684662                                                     ':0.068374775,'435258_Linfantum@XP_001466919                                                  ':0):0.12832562):0.86783651,'Pramorum@jgi                                                                   ':1.5058691):0.37039538,(((('353151_Chominis@XP_667497                                                      ':1.9597536,'412030_Ptetraurelia@XP_001456952                                               ':0.23816845):0.26044822,'5911_Tthermophila@XP_001026497                                                 ':0.27294439):0.47451881,'Oxytricha_trifallax@apc6_WGS                                                   ':0.12246043):0.30034923,'Gsulphuraria@stig_37                                                           ':0.88769828):2.8465178e-06):0.093110758,'Kbrevis@nt_gnl_ti_1972693539_AUAO4164.g1@|CDC16|                               ':0.72413411):0.052206226,((((('284813_Ecuniculi@NP_585771                                                     ':4.5165643e-06,('Enterocytozoon_bieneusi@XP_002650349                                           ':2.7372315,'Nosema_ceranae@XP_002995208                                                    ':1.301207):0.92712251):0.11199307,'Encephalitozoon_intestinalis@XP_003072974                                      ':2.0156162e-05):2.5987219,('6239_Celegans@NP_495712                                                        ':1.6058589,'6279_Bmalayi@XP_001900464                                                      ':0.15950092):0.5103322):0.45833405,((('436017_Olucimarinus@XP_001415756                                               ':0.094932085,'70448_Otauri@AAV68615                                                          ':0.11534997):0.18418636,((('556484_Ptricornutum@XP_002176654                                               ':0.73652595,('Cvulgaris@jgi                                                                  ':0.12491803,'Vcarteri@jgi                                                                   ':1.0282609):0.10613725):0.089653931,'Cmerolae@CMF102C                                                               ':0.52386908):0.1088453,'Ehuxleyi@jgi                                                                   ':0.50502329):0.0061239833):0.030092484,('Aanophagefferens@jgi_Auran1_1722_gw1.11.55.1                                   ':0.20325364,'Ectocarpus_siliculosus@299116651                                               ':0.44480437):0.28227678):0.080757417):1.9503952e-06,('403677_Pinfestans@EEY64266                                                     ':0.41345967,'5762_Ngruberi@EFC50413                                                         ':0.5098809):0.023298491):0.066070342):0.061521413);
(((((('10228_Tadhaerens@XP_002115543                                                  ':0.59554514,('45351_Nvectensis@XP_001637375                                                  ':0.050161182,((((('7227_Dmelanogaster@NP_477397                                                   ':0.44104901,'7460_Amellifera@XP_623316                                                      ':0.095223093):0.10019046,'Dpulex@jgi                                                                     ':0.46968294):0.10687226,'7739_Bfloridae@XP_002603477                                                    ':0.089982958):0.069510598,('7955_Drerio@ABC87083                                                           ':0.035168511,('8364_Xtropicalis@NP_001005030                                                  ':0,'9606_Hsapiens@NP_001072113                                                     ':0.043943534):6.8123648e-06):0.082655497):0.068550131,('Hrobusta@jgi                                                                   ':0.38972189,'Lgigantea@jgi                                                                  ':0.13310769):0.020240909):0.28124959):0.11468896):0.11276071,'Ttrahens@03884T0                                                               ':0.5873139):0.11682722,('431895_Mbrevicollis@XP_001745786                                               ':0.72766509,('Spunctatus@04119T0                                                             ':0.81328156,'Srosetta@01128T0                                                               ':0.72712469):0.082680633):0.077359214):0.04322705,('3702_Athaliana@NP_565188                                                       ':0.10439777,'39947_Osativa@EEE58661                                                         ':0.22585839):0.19353052):0.085927321,('352472_Ddiscoideum@XP_001134535                                                ':0.41874387,'5762_Ngruberi@EFC50413                                                         ':0.34769271):0.17509975):4.3039687e-05,((('145481_Ppatens@XP_001784365                                                    ':0.064994376,'Smoellendorffii@jgi                                                            ':0.13308889):0.15816677,'564608_Mpusilla@EEH59359                                                       ':0.33327055):0.20534874,((((((((('185431_Tbrucei@XP_845336                                                       ':0.15518107,'353153_Tcruzi@XP_811257                                                        ':0.188437):0.30906772,('347515_Lmajor@XP_001684662                                                     ':0.026295475,'435258_Linfantum@XP_001466919                                                  ':0):0.058762606):0.55959826,('6239_Celegans@NP_495712                                                        ':0.87724534,'6279_Bmalayi@XP_001900464                                                      ':0.34879515):0.51067711):0.18449683,'Cmerolae@CMF102C                                                               ':0.41522149):0.28417758,'556484_Ptricornutum@XP_002176654                                               ':0.56068431):0.014232154,('Cvulgaris@jgi                                                                  ':0.16893173,'Vcarteri@jgi                                                                   ':1.2154978):0.286902):0.08956565,((((((('284813_Ecuniculi@NP_585771                                                     ':0,'Encephalitozoon_intestinalis@XP_003072974                                      ':0.081282787):0.054410839,('Enterocytozoon_bieneusi@XP_002650349                                           ':1.6550202,'Nosema_ceranae@XP_002995208                                                    ':0.39677536):0.63171713):1.6127625,('Blastocystis_hominis@300176850                                                 ':1.0982082,'Ehuxleyi@jgi                                                                   ':5.8477307e-05):0.12560652):0.31391784,'412133_Tvaginalis@XP_001583340                                                 ':2.3396818):0.081822206,'Chlamydomonas_reinhardtii@XP_001693404                                         ':0):0.065594468,'Gsulphuraria@stig_37                                                           ':0.36891255):0.11982079,('353151_Chominis@XP_667497                                                      ':1.2548495,'Pramorum@jgi                                                                   ':2.0171665):0.6340867):0.083163884):0.1886894,('436017_Olucimarinus@XP_001415756                                               ':0.064287571,'70448_Otauri@AAV68615                                                          ':0.098997836):0.3050444):0.059526485,(('403677_Pinfestans@EEY64266                                                     ':0.3335013,('Aanophagefferens@jgi_Auran1_1722_gw1.11.55.1                                   ':0.38993427,'Ectocarpus_siliculosus@299116651                                               ':0.34430263):0.20245612):0.057932019,((('412030_Ptetraurelia@XP_001456952                                               ':0.3816611,'5911_Tthermophila@XP_001026497                                                 ':0.26630351):0.27497198,'Oxytricha_trifallax@apc6_WGS                                                   ':0.21709468):0.27070448,'Kbrevis@nt_gnl_ti_1972693539_AUAO4164.g1@|CDC16|                               ':0.4142258):0.15767746):0.11411058):0.10588213):0.04299739,(((('214684_Cneoformans@XP_570972                                                   ':0.51133706,('451804_Afumigatus@EDP51110                                                     ':0.33403356,('4896_Spombe@NP_593301                                                          ':0.33108308,'5141_Ncrassa@CAC18281                                                          ':0.3709821):0.023972588):0.16958473):0.13079645,'643680_Scerevisiae@CAY81061                                                    ':0.45569004):0.16314393,'237631_Umaydis@XP_760206                                                       ':0.52765007):0.059904395,'Bdendrobatidis@jgi|Batde5|84808|GP3.003670                                     ':0.72153937):0.1418371);
(((('10228_Tadhaerens@XP_002115543                                                  ':0.67414312,(('45351_Nvectensis@XP_001637375                                                  ':0.11956514,((((('7227_Dmelanogaster@NP_477397                                                   ':0.65615112,'7460_Amellifera@XP_623316                                                      ':0.10891727):0.11849458,'Dpulex@jgi                                                                     ':0.41173232):0.038182348,(('7739_Bfloridae@XP_002603477                                                    ':0.36641862,('8364_Xtropicalis@NP_001005030                                                  ':0.010430869,'9606_Hsapiens@NP_001072113                                                     ':0.010918734):1.0690472e-07):0.078772672,'7955_Drerio@ABC87083                                                           ':0.033272696):0.11741484):0.054824083,'Lgigantea@jgi                                                                  ':0.21635005):0.12043439,'Hrobusta@jgi                                                                   ':0.16558435):0.14414035):0.14361267,('6239_Celegans@NP_495712                                                        ':1.128565,'6279_Bmalayi@XP_001900464                                                      ':0.85692945):0.64608371):0.038922774):0.22857316,('431895_Mbrevicollis@XP_001745786                                               ':0.66995702,'Srosetta@01128T0                                                               ':0.60737456):9.2238254e-06):0.13213236,(('214684_Cneoformans@XP_570972                                                   ':0.46576632,(('237631_Umaydis@XP_760206                                                       ':0.66254251,'4896_Spombe@NP_593301                                                          ':0.47855653):0.10710667,('451804_Afumigatus@EDP51110                                                     ':0.21623758,'5141_Ncrassa@CAC18281                                                          ':0.31260305):0.16431023):0.22248465):0.19452888,(('643680_Scerevisiae@CAY81061                                                    ':0.74960422,'Bdendrobatidis@jgi|Batde5|84808|GP3.003670                                     ':0.91563142):0.098805865,'Spunctatus@04119T0                                                             ':0.65678483):0.18893929):0.13439507):0.035652772,((((('145481_Ppatens@XP_001784365                                                    ':0.13603466,'Smoellendorffii@jgi                                                            ':0.03243046):0.038897379,('352472_Ddiscoideum@XP_001134535                                                ':0.67874245,'564608_Mpusilla@EEH59359                                                       ':0.52979822):0.064113299):0.103019,('3702_Athaliana@NP_565188                                                       ':0.13494787,'39947_Osativa@EEE58661                                                         ':0.19754546):0.22176082):0.050778306,((('353151_Chominis@XP_667497                                                      ':2.3223584,'412030_Ptetraurelia@XP_001456952                                               ':0.11307185):0.24034058,'5911_Tthermophila@XP_001026497                                                 ':0.1593167):0.50526565,'Oxytricha_trifallax@apc6_WGS                                                   ':0.16540296):0.18786598):0.072865914,(((((('185431_Tbrucei@XP_845336                                                       ':0.28497462,'353153_Tcruzi@XP_811257                                                        ':0.16066707):0.22963382,('347515_Lmajor@XP_001684662                                                     ':0.011786859,'435258_Linfantum@XP_001466919                                                  ':0):0.45097994):1.240284,'Cvulgaris@jgi                                                                  ':0.22160926):0.13885582,('556484_Ptricornutum@XP_002176654                                               ':0.77599953,(('Blastocystis_hominis@300176850                                                 ':2.7969479,'Pramorum@jgi                                                                   ':1.5913401):1.1357938,'Cmerolae@CMF102C                                                               ':0.54494593):0.10999718):0.19462003):0.065064346,('436017_Olucimarinus@XP_001415756                                               ':0.094930136,'70448_Otauri@AAV68615                                                          ':0.038079823):0.20149835):0.11879183,((((((('284813_Ecuniculi@NP_585771                                                     ':0,('Enterocytozoon_bieneusi@XP_002650349                                           ':3.2017372,'Nosema_ceranae@XP_002995208                                                    ':1.8485137):0.49858616):0.11409096,'Encephalitozoon_intestinalis@XP_003072974                                      ':0.030828767):1.1295373,'412133_Tvaginalis@XP_001583340                                                 ':2.6186776):0.78628674,(('Chlamydomonas_reinhardtii@XP_001693404                                         ':0,'Gsulphuraria@stig_37                                                           ':0.79774318):0.0013273884,('Ehuxleyi@jgi                                                                   ':0.35383517,'Vcarteri@jgi                                                                   ':1.480034):0.19518925):0.065037864):0.14988556,'403677_Pinfestans@EEY64266                                                     ':0.30647888):0.12075712,(('Aanophagefferens@jgi_Auran1_1722_gw1.11.55.1                                   ':0.18841707,'Ectocarpus_siliculosus@299116651                                               ':0.54717136):0.24606829,'Kbrevis@nt_gnl_ti_1972693539_AUAO4164.g1@|CDC16|                               ':0.64495351):0.047152296):0.10547296,'5762_Ngruberi@EFC50413                                                         ':0.69320899):0.031788852):0.010721525):0.11189427,'Ttrahens@03884T0                                                               ':0.90316285);
((((('10228_Tadhaerens@XP_002115543                                                  ':0.44835971,('45351_Nvectensis@XP_001637375                                                  ':0.138885,((((('6239_Celegans@NP_495712                                                        ':0.80717286,'6279_Bmalayi@XP_001900464                                                      ':0.49552836):0.68601649,('7227_Dmelanogaster@NP_477397                                                   ':0.32736203,'7460_Amellifera@XP_623316                                                      ':0.12441933):0.097680435):2.3768167e-05,('Dpulex@jgi                                                                     ':0.36227841,'Hrobusta@jgi                                                                   ':0.1585737):0.043860458):0.045790601,'Lgigantea@jgi                                                                  ':0.18101757):0.050782826,('7739_Bfloridae@XP_002603477                                                    ':0.14655997,('7955_Drerio@ABC87083                                                           ':0.068929201,('8364_Xtropicalis@NP_001005030                                                  ':0.017022175,'9606_Hsapiens@NP_001072113                                                     ':0.016775572):4.4786712e-06):0.089166425):0.064705956):0.11908752):0.20004999):0.14684989,'Ttrahens@03884T0                                                               ':0.4818286):0.20966299,'5762_Ngruberi@EFC50413                                                         ':0.54423518):0.081692847,(((('353151_Chominis@XP_667497                                                      ':1.9491204,'412030_Ptetraurelia@XP_001456952                                               ':4.0642121e-05):0.2995548,'5911_Tthermophila@XP_001026497                                                 ':0.12083435):0.20792055,'Oxytricha_trifallax@apc6_WGS                                                   ':0.16721373):0.34796755,('Aanophagefferens@jgi_Auran1_1722_gw1.11.55.1                                   ':0.34020297,'Ectocarpus_siliculosus@299116651                                               ':0.37518886):0.2199072):6.561567e-05):0.048683529,((((('145481_Ppatens@XP_001784365                                                    ':0.11858878,'Smoellendorffii@jgi                                                            ':0.063409684):0.041395954,('564608_Mpusilla@EEH59359                                                       ':0.2374345,('Cvulgaris@jgi                                                                  ':0.11916167,'Vcarteri@jgi                                                                   ':1.5142897):0.18554674):0.078029981):0.083645129,'352472_Ddiscoideum@XP_001134535                                                ':0.563961):0.060277049,('3702_Athaliana@NP_565188                                                       ':0.15160966,'39947_Osativa@EEE58661                                                         ':0.13431848):0.12427561):0.14667943,(((((('185431_Tbrucei@XP_845336                                                       ':0.11826359,'353153_Tcruzi@XP_811257                                                        ':0.075227147):0.2654846,('347515_Lmajor@XP_001684662                                                     ':0.0085711347,'435258_Linfantum@XP_001466919                                                  ':0):0.21696245):0.86966839,('Cmerolae@CMF102C                                                               ':0.25721136,'Pramorum@jgi                                                                   ':2.3199425):0.23445038):2.9015669e-06,((('284813_Ecuniculi@NP_585771                                                     ':0,'Encephalitozoon_intestinalis@XP_003072974                                      ':0.07870897):0.46279686,'Nosema_ceranae@XP_002995208                                                    ':0.64784538):0.33405447,'Enterocytozoon_bieneusi@XP_002650349                                           ':1.1557092):1.524357):0.1673858,(('412133_Tvaginalis@XP_001583340                                                 ':1.5358713,'Chlamydomonas_reinhardtii@XP_001693404                                         ':0):1.2244129,('556484_Ptricornutum@XP_002176654                                               ':0.54421229,(('Blastocystis_hominis@300176850                                                 ':1.5689213,'Ehuxleyi@jgi                                                                   ':2.2216576e-05):0.64910858,'Gsulphuraria@stig_37                                                           ':0.38352857):0.10507588):0.028649178):0.16789874):0.13483067,((((('214684_Cneoformans@XP_570972                                                   ':0.30980872,'237631_Umaydis@XP_760206                                                       ':0.3571945):0.077275059,((('451804_Afumigatus@EDP51110                                                     ':0.17795536,'5141_Ncrassa@CAC18281                                                          ':0.26717373):0.1070833,'4896_Spombe@NP_593301                                                          ':0.28545411):0.10291544,('643680_Scerevisiae@CAY81061                                                    ':0.35748547,'Spunctatus@04119T0                                                             ':0.54974872):0.15337711):0.17089207):0.20099987,('431895_Mbrevicollis@XP_001745786                                               ':0.41818264,'Srosetta@01128T0                                                               ':0.53725566):0.060969769):0.061465731,'Bdendrobatidis@jgi|Batde5|84808|GP3.003670                                     ':0.9430113):0.07416493,('436017_Olucimarinus@XP_001415756                                               ':0.056040857,'70448_Otauri@AAV68615                                                          ':0.061925764):0.29091077):7.6046161e-05):0.054587707):0.040993404,('403677_Pinfestans@EEY64266                                                     ':0.4931337,'Kbrevis@nt_gnl_ti_1972693539_AUAO4164.g1@|CDC16|                               ':0.45123569):0.040935607);
(((('10228_Tadhaerens@XP_002115543                                                  ':0.53099765,(((((('6239_Celegans@NP_495712                                                        ':0.67749974,'6279_Bmalayi@XP_001900464                                                      ':0.49012198):0.65876629,'7227_Dmelanogaster@NP_477397                                                   ':0.54691946):0.14729564,'7460_Amellifera@XP_623316                                                      ':0.22200755):1.4982887e-05,('Hrobusta@jgi                                                                   ':0.34247552,'Lgigantea@jgi                                                                  ':0.17967918):0.078948451):0.088657145,'Dpulex@jgi                                                                     ':0.4144336):0.037206678,('7739_Bfloridae@XP_002603477                                                    ':0.13723092,('7955_Drerio@ABC87083                                                           ':0.11542121,('8364_Xtropicalis@NP_001005030                                                  ':0.0088038825,'9606_Hsapiens@NP_001072113                                                     ':0.030840232):0.042081947):0.13659907):0.081742121):0.15786014):0.050603669,'45351_Nvectensis@XP_001637375                                                  ':0.11402329):0.063500248,'Ttrahens@03884T0                                                               ':0.71261466):0.16229809,(((((((('145481_Ppatens@XP_001784365                                                    ':0.08971583,'Smoellendorffii@jgi                                                            ':0.062815474):0.10025434,'564608_Mpusilla@EEH59359                                                       ':0.45607881):2.6746626e-07,((('436017_Olucimarinus@XP_001415756                                               ':3.6041786e-06,'70448_Otauri@AAV68615                                                          ':0.085301863):0.22370347,'Vcarteri@jgi                                                                   ':0.89149696):0.10156056,'Cvulgaris@jgi                                                                  ':0.26266699):0.20386302):0.087291243,'352472_Ddiscoideum@XP_001134535                                                ':0.83941419):0.0906414,('3702_Athaliana@NP_565188                                                       ':0.099288256,'39947_Osativa@EEE58661                                                         ':0.22929917):0.12548884):0.11150762,'5762_Ngruberi@EFC50413                                                         ':0.49893564):4.1859532e-05,(((('353151_Chominis@XP_667497                                                      ':1.817091,'412030_Ptetraurelia@XP_001456952                                               ':0.28463939):0.059187338,'5911_Tthermophila@XP_001026497                                                 ':0.25561736):0.20555588,'Oxytricha_trifallax@apc6_WGS                                                   ':0.19042442):0.18943577,('403677_Pinfestans@EEY64266                                                     ':0.40279362,('Gsulphuraria@stig_37                                                           ':0.67898687,'Kbrevis@nt_gnl_ti_1972693539_AUAO4164.g1@|CDC16|                               ':0.32444842):0.26072248):0.021836925):0.0686707):0.067739481,(((((('185431_Tbrucei@XP_845336                                                       ':0.027519009,'353153_Tcruzi@XP_811257                                                        ':0.26605652):0.64977761,('347515_Lmajor@XP_001684662                                                     ':0.051653213,'435258_Linfantum@XP_001466919                                                  ':0):0.00030328789):0.63238648,('Chlamydomonas_reinhardtii@XP_001693404                                         ':0,'Pramorum@jgi                                                                   ':0.0055306565):2.6601961):0.45228764,'556484_Ptricornutum@XP_002176654                                               ':0.59822466):0.14470623,'Cmerolae@CMF102C                                                               ':0.31118812):0.22189434,('Aanophagefferens@jgi_Auran1_1722_gw1.11.55.1                                   ':0.4634996,'Ectocarpus_siliculosus@299116651                                               ':0.39488204):0.28896787):0.094099686):0.10979096,(((('214684_Cneoformans@XP_570972                                                   ':0.40964637,'237631_Umaydis@XP_760206                                                       ':0.52637718):0.080487951,((('451804_Afumigatus@EDP51110                                                     ':0.19681387,'5141_Ncrassa@CAC18281                                                          ':0.31148527):0.21912576,'4896_Spombe@NP_593301                                                          ':0.33860685):0.10959351,'643680_Scerevisiae@CAY81061                                                    ':0.67528558):0.14948612):0.072898077,(((((('284813_Ecuniculi@NP_585771                                                     ':0,'Encephalitozoon_intestinalis@XP_003072974                                      ':0.066049255):0.36373188,('Enterocytozoon_bieneusi@XP_002650349                                           ':1.409626,'Nosema_ceranae@XP_002995208                                                    ':0.59279707):0.40882167):1.1634917,'412133_Tvaginalis@XP_001583340                                                 ':1.9349738):0.3790888,('Blastocystis_hominis@300176850                                                 ':1.4425747,'Ehuxleyi@jgi                                                                   ':0.027102043):0.18887314):0.35683157,'Bdendrobatidis@jgi|Batde5|84808|GP3.003670                                     ':0.54605685):1.840849e-05,'Spunctatus@04119T0                                                             ':0.66222548):0.088400951):0.1193434,('431895_Mbrevicollis@XP_001745786                                               ':0.766765,'Srosetta@01128T0                                                               ':0.34002065):0.041489917):0.023198723);
((((((('10228_Tadhaerens@XP_002115543                                                  ':0.67279083,'45351_Nvectensis@XP_001637375                                                  ':0.2205356):0.30254871,((((('7227_Dmelanogaster@NP_477397                                                   ':0.52763079,'7460_Amellifera@XP_623316                                                      ':0.13611354):0.11291689,'Dpulex@jgi                                                                     ':0.47501637):0.099304361,('Hrobusta@jgi                                                                   ':0.31257535,'Lgigantea@jgi                                                                  ':0.19522858):0.061908527):0.076250854,('7955_Drerio@ABC87083                                                           ':0.062531882,('8364_Xtropicalis@NP_001005030                                                  ':0,'9606_Hsapiens@NP_001072113                                                     ':0.0085798252):1.190553e-06):0.14149114):0.20499163,'7739_Bfloridae@XP_002603477                                                    ':0.1125513):0.14486283):0.16684353,('643680_Scerevisiae@CAY81061                                                    ':0.91010274,'Spunctatus@04119T0                                                             ':0.12744034):0.43279934):0.050137989,'Oxytricha_trifallax@apc6_WGS                                                   ':0.46343901):1.9356711e-05,((('145481_Ppatens@XP_001784365                                                    ':0.071785586,'Smoellendorffii@jgi                                                            ':0.11271819):0.094042166,'564608_Mpusilla@EEH59359                                                       ':0.46540786):0.10185872,('352472_Ddiscoideum@XP_001134535                                                ':0.62084194,('3702_Athaliana@NP_565188                                                       ':0.11930788,'39947_Osativa@EEE58661                                                         ':0.25297905):0.16216841):0.01240048):0.05923681):0.045729723,((((('214684_Cneoformans@XP_570972                                                   ':0.48901552,(('451804_Afumigatus@EDP51110                                                     ':0.18092073,'5141_Ncrassa@CAC18281                                                          ':0.21140967):0.15973881,'4896_Spombe@NP_593301                                                          ':0.3356844):0.18835064):0.071816879,'237631_Umaydis@XP_760206                                                       ':0.39994728):0.099672906,'Ttrahens@03884T0                                                               ':0.5766035):0.15383436,'5762_Ngruberi@EFC50413                                                         ':0.54378682):0.041887287,('403677_Pinfestans@EEY64266                                                     ':0.36463412,(((('6239_Celegans@NP_495712                                                        ':0.77222936,'6279_Bmalayi@XP_001900464                                                      ':0.38607047):0.8163897,'Aanophagefferens@jgi_Auran1_1722_gw1.11.55.1                                   ':0.13612398):0.15805683,'Ectocarpus_siliculosus@299116651                                               ':0.38046875):0.20411554,'Kbrevis@nt_gnl_ti_1972693539_AUAO4164.g1@|CDC16|                               ':0.56599743):0.050702806):0.15488078):0.0062470216):0.04325848,((((((('185431_Tbrucei@XP_845336                                                       ':0.15444291,'353153_Tcruzi@XP_811257                                                        ':0.10337728):0.18878223,('347515_Lmajor@XP_001684662                                                     ':0.01848667,'435258_Linfantum@XP_001466919                                                  ':0):0.18283923):0.88731734,'Cmerolae@CMF102C                                                               ':0.51943103):0.20133209,'Vcarteri@jgi                                                                   ':1.0222099):0.10587703,(((((('284813_Ecuniculi@NP_585771                                                     ':0.033275679,'Nosema_ceranae@XP_002995208                                                    ':2.3611013):0.0117826,'Encephalitozoon_intestinalis@XP_003072974                                      ':0.1051946):0.83599091,'Enterocytozoon_bieneusi@XP_002650349                                           ':2.3771874):0.66213127,('412133_Tvaginalis@XP_001583340                                                 ':2.1176414,'Chlamydomonas_reinhardtii@XP_001693404                                         ':0):0.0006562266):0.58002873,('556484_Ptricornutum@XP_002176654                                               ':0.39192595,('Ehuxleyi@jgi                                                                   ':0.23580587,'Gsulphuraria@stig_37                                                           ':0.32575419):0.49909159):0.15574953):1.8786457e-05,'Cvulgaris@jgi                                                                  ':0.27893835):0.080491743):0.13976231,(('436017_Olucimarinus@XP_001415756                                               ':0.1238629,'70448_Otauri@AAV68615                                                          ':1.9635221e-06):0.40592548,(('Blastocystis_hominis@300176850                                                 ':1.9333362,'Pramorum@jgi                                                                   ':0.83415398):0.94376718,'Srosetta@01128T0                                                               ':0.26614613):0.13719524):0.019113016):0.015469781,('353151_Chominis@XP_667497                                                      ':1.9690246,('412030_Ptetraurelia@XP_001456952                                               ':0.29523761,'5911_Tthermophila@XP_001026497                                                 ':0.26029206):0.10258295):0.53867077):0.095180128,('431895_Mbrevicollis@XP_001745786                                               ':0.47113072,'Bdendrobatidis@jgi|Batde5|84808|GP3.003670                                     ':0.97892366):0.14025239);
(((((((((('10228_Tadhaerens@XP_002115543                                                  ':0.75168501,('6239_Celegans@NP_495712                                                        ':1.0598656,'6279_Bmalayi@XP_001900464                                                      ':0.85188131):0.27299928):0.073716905,'Dpulex@jgi                                                                     ':0.22309291):0.21740958,('7739_Bfloridae@XP_002603477                                                    ':0.22612176,('7955_Drerio@ABC87083                                                           ':0.072561402,('8364_Xtropicalis@NP_001005030                                                  ':0.020138786,'9606_Hsapiens@NP_001072113                                                     ':0.039591723):0.0064877155):0.170408):0.014166684):0.071172518,('7227_Dmelanogaster@NP_477397                                                   ':0.58003032,'7460_Amellifera@XP_623316                                                      ':0.080186243):0.11130962):0.034510961,'Hrobusta@jgi                                                                   ':0.33711033):0.042038891,'Lgigantea@jgi                                                                  ':0.15384699):0.16805881,'45351_Nvectensis@XP_001637375                                                  ':0.21832103):0.30803035,(('352472_Ddiscoideum@XP_001134535                                                ':0.63105391,'5762_Ngruberi@EFC50413                                                         ':0.75757624):0.21756925,'Ttrahens@03884T0                                                               ':0.59713786):0.080496244):0.16229662,((((('214684_Cneoformans@XP_570972                                                   ':0.30913755,'237631_Umaydis@XP_760206                                                       ':0.42454554):0.22673491,((('451804_Afumigatus@EDP51110                                                     ':0.20066509,'5141_Ncrassa@CAC18281                                                          ':0.40299804):0.31133913,'4896_Spombe@NP_593301                                                          ':0.25281318):0.066394455,'643680_Scerevisiae@CAY81061                                                    ':0.8295237):0.078708738):0.25118197,'Spunctatus@04119T0                                                             ':0.62982654):0.013016111,'Bdendrobatidis@jgi|Batde5|84808|GP3.003670                                     ':0.92798253):0.094844102,('431895_Mbrevicollis@XP_001745786                                               ':0.85408553,'Srosetta@01128T0                                                               ':0.22743731):0.20994992):0.09212506):0.14367681,((('145481_Ppatens@XP_001784365                                                    ':0.066114218,'Smoellendorffii@jgi                                                            ':0.16809687):0.078318664,'564608_Mpusilla@EEH59359                                                       ':0.44327557):0.20219546,((((((('185431_Tbrucei@XP_845336                                                       ':0.22912902,'353153_Tcruzi@XP_811257                                                        ':0.15944928):0.16228495,('347515_Lmajor@XP_001684662                                                     ':0.050075055,'435258_Linfantum@XP_001466919                                                  ':0):0.14405494):0.85219445,'Cmerolae@CMF102C                                                               ':0.52247208):0.16019637,'556484_Ptricornutum@XP_002176654                                               ':0.53413293):0.2131422,((((('284813_Ecuniculi@NP_585771                                                     ':0.0036181818,'Encephalitozoon_intestinalis@XP_003072974                                      ':0.14560134):0.49324882,('Enterocytozoon_bieneusi@XP_002650349                                           ':1.5571968,'Nosema_ceranae@XP_002995208                                                    ':0.93182835):0.37202133):1.1903139,'Blastocystis_hominis@300176850                                                 ':1.1654517):0.24021986,('Chlamydomonas_reinhardtii@XP_001693404                                         ':0,'Pramorum@jgi                                                                   ':0.50437223):1.4680782):0.26754909,'Cvulgaris@jgi                                                                  ':0.34331882):0.059254544):0.0051447123,('436017_Olucimarinus@XP_001415756                                               ':0.074778676,'70448_Otauri@AAV68615                                                          ':0.090208363):0.17541843):0.067829065,(('412133_Tvaginalis@XP_001583340                                                 ':2.5350413,'Gsulphuraria@stig_37                                                           ':0.69325208):0.12656631,('Ehuxleyi@jgi                                                                   ':0.080523294,'Vcarteri@jgi                                                                   ':0.57282592):0.37202802):0.14227502):0.14913407):5.8512591e-07,((((('353151_Chominis@XP_667497                                                      ':1.8803529,'412030_Ptetraurelia@XP_001456952                                               ':2.1130864e-05):0.35411874,'5911_Tthermophila@XP_001026497                                                 ':0.20144378):0.5655834,'Oxytricha_trifallax@apc6_WGS                                                   ':0.073231061):0.34393674,(('403677_Pinfestans@EEY64266                                                     ':0.34754344,('Aanophagefferens@jgi_Auran1_1722_gw1.11.55.1                                   ':0.30627012,'Ectocarpus_siliculosus@299116651                                               ':0.48317054):0.27727462):0.04267113,'Kbrevis@nt_gnl_ti_1972693539_AUAO4164.g1@|CDC16|                               ':0.70758527):0.068045742):0.079954411,('3702_Athaliana@NP_565188                                                       ':0.12146753,'39947_Osativa@EEE58661                                                         ':0.19013854):0.22065626):0.072838918);
(((((('10228_Tadhaerens@XP_002115543                                                  ':0.91552661,'Dpulex@jgi                                                                     ':0.23765639):0.14813994,(((('45351_Nvectensis@XP_001637375                                                  ':0.29063868,'Hrobusta@jgi                                                                   ':0.22818627):0.0085460906,'Lgigantea@jgi                                                                  ':0.23841564):0.060152003,(('7955_Drerio@ABC87083                                                           ':0.0440642,'9606_Hsapiens@NP_001072113                                                     ':0.026295276):3.9280677e-05,'8364_Xtropicalis@NP_001005030                                                  ':0.017732438):0.074866138):0.083426259,(('7227_Dmelanogaster@NP_477397                                                   ':0.2377143,'7460_Amellifera@XP_623316                                                      ':0.13651382):0.11461257,'7739_Bfloridae@XP_002603477                                                    ':0.079133851):0.0064001831):0.067216626):0.085235215,('6239_Celegans@NP_495712                                                        ':0.76217007,'6279_Bmalayi@XP_001900464                                                      ':0.548431):0.61739234):0.15991571,('431895_Mbrevicollis@XP_001745786                                               ':0.48000925,'Srosetta@01128T0                                                               ':0.36821197):0.14037851):0.040408462,((('214684_Cneoformans@XP_570972                                                   ':0.2985047,((('451804_Afumigatus@EDP51110                                                     ':0.19209447,'5141_Ncrassa@CAC18281                                                          ':0.17418225):0.050864689,'643680_Scerevisiae@CAY81061                                                    ':0.62632843):0.058792769,'4896_Spombe@NP_593301                                                          ':0.21812093):0.1234025):0.076310667,'Spunctatus@04119T0                                                             ':0.58595572):0.11384953,('352472_Ddiscoideum@XP_001134535                                                ':0.59532584,'Ttrahens@03884T0                                                               ':0.52149029):0.088886399):0.013278125):0.074122701,((('145481_Ppatens@XP_001784365                                                    ':0.094100758,('564608_Mpusilla@EEH59359                                                       ':0.21650475,'Cvulgaris@jgi                                                                  ':0.25068724):0.12889746):0.016053941,'Smoellendorffii@jgi                                                            ':0.048201779):0.22559254,('3702_Athaliana@NP_565188                                                       ':0.082804972,'39947_Osativa@EEE58661                                                         ':0.20132155):0.091939142):0.055989337,((((((('185431_Tbrucei@XP_845336                                                       ':0.14373356,'353153_Tcruzi@XP_811257                                                        ':0.13485274):0.20528125,('347515_Lmajor@XP_001684662                                                     ':0.023938172,'435258_Linfantum@XP_001466919                                                  ':0.0021124602):0.1339955):0.66029568,'Pramorum@jgi                                                                   ':1.7816679):3.2179021e-05,'556484_Ptricornutum@XP_002176654                                               ':0.46875162):0.14941992,'Cmerolae@CMF102C                                                               ':0.48113896):0.1453626,(('436017_Olucimarinus@XP_001415756                                               ':0.07322882,'70448_Otauri@AAV68615                                                          ':0.06571998):0.31370507,('5762_Ngruberi@EFC50413                                                         ':0.40145612,'Bdendrobatidis@jgi|Batde5|84808|GP3.003670                                     ':0.83483227):0.074653329):0.0079661889):0.04811802,(('237631_Umaydis@XP_760206                                                       ':0.36187929,('Gsulphuraria@stig_37                                                           ':0.53864549,'Vcarteri@jgi                                                                   ':1.0014219):0.26801598):0.15377477,((((('284813_Ecuniculi@NP_585771                                                     ':0,('Encephalitozoon_intestinalis@XP_003072974                                      ':0.10488394,'Enterocytozoon_bieneusi@XP_002650349                                           ':2.417264):1.1905023e-05):0.31774273,'Nosema_ceranae@XP_002995208                                                    ':1.075288):1.1024782,((('412133_Tvaginalis@XP_001583340                                                 ':2.7551269,'Blastocystis_hominis@300176850                                                 ':1.0059933):0.070480218,'Chlamydomonas_reinhardtii@XP_001693404                                         ':0.0085821467):0.17239924,'Ehuxleyi@jgi                                                                   ':0.053685488):0.2324014):0.65174221,('403677_Pinfestans@EEY64266                                                     ':0.31964988,('Aanophagefferens@jgi_Auran1_1722_gw1.11.55.1                                   ':0.24489775,'Ectocarpus_siliculosus@299116651                                               ':0.35292096):0.18838628):0.086923944):2.8314386e-05,(((('353151_Chominis@XP_667497                                                      ':1.6614445,'412030_Ptetraurelia@XP_001456952                                               ':0.054031262):0.29893741,'5911_Tthermophila@XP_001026497                                                 ':0.12623786):0.29290299,'Oxytricha_trifallax@apc6_WGS                                                   ':0.10163479):0.29352625,'Kbrevis@nt_gnl_ti_1972693539_AUAO4164.g1@|CDC16|                               ':0.39012443):0.0087812315):0.08095592):3.4930398e-06):0.058588389);
(((((('10228_Tadhaerens@XP_002115543                                                  ':0.99248328,'431895_Mbrevicollis@XP_001745786                                               ':0.56840297):0.023557506,'Srosetta@01128T0                                                               ':0.38238749):0.13273247,(('214684_Cneoformans@XP_570972                                                   ':0.32654262,'237631_Umaydis@XP_760206                                                       ':0.56422405):0.087637477,(('451804_Afumigatus@EDP51110                                                     ':0.10181138,'5141_Ncrassa@CAC18281                                                          ':0.22998388):0.13534955,('4896_Spombe@NP_593301                                                          ':0.20590037,'643680_Scerevisiae@CAY81061                                                    ':0.56427958):0.13941988):0.17540312):0.2584072):0.032772046,('436017_Olucimarinus@XP_001415756                                               ':0.11136009,'70448_Otauri@AAV68615                                                          ':0.071220216):0.27278335):0.036753955,(((((((('185431_Tbrucei@XP_845336                                                       ':0.20484832,'353153_Tcruzi@XP_811257                                                        ':0.067140146):0.36905612,('347515_Lmajor@XP_001684662                                                     ':0.033626318,'435258_Linfantum@XP_001466919                                                  ':1.2895631e-06):0.27977031):1.0733384,'556484_Ptricornutum@XP_002176654                                               ':0.26223235):0.20035986,('Blastocystis_hominis@300176850                                                 ':1.2509548,'Pramorum@jgi                                                                   ':1.3999449):0.97188838):0.061007169,(('412133_Tvaginalis@XP_001583340                                                 ':1.1639839,'Chlamydomonas_reinhardtii@XP_001693404                                         ':0.0006):2.2955068,'Gsulphuraria@stig_37                                                           ':0.73837102):0.075051175):0.1261782,('Cmerolae@CMF102C                                                               ':0.88568553,'Ehuxleyi@jgi                                                                   ':0.2430373):0.1753003):0.037147228,'Bdendrobatidis@jgi|Batde5|84808|GP3.003670                                     ':0.6332474):0.074445044,(('352472_Ddiscoideum@XP_001134535                                                ':0.72508267,('Aanophagefferens@jgi_Auran1_1722_gw1.11.55.1                                   ':0.35808467,'Ectocarpus_siliculosus@299116651                                               ':0.28306198):0.10372412):0.041972088,(('6239_Celegans@NP_495712                                                        ':0.85429471,'6279_Bmalayi@XP_001900464                                                      ':0.93168582):0.51842359,'Spunctatus@04119T0                                                             ':0.40311884):0.32652943):0.09893423):0.011199227):0.047185199,((((('145481_Ppatens@XP_001784365                                                    ':0.065514722,'Smoellendorffii@jgi                                                            ':0.042811934):0.089967827,('564608_Mpusilla@EEH59359                                                       ':0.25387892,('Cvulgaris@jgi                                                                  ':0.21572508,'Vcarteri@jgi                                                                   ':1.5228417):0.12753055):0.083971922):0.18204649,(((('284813_Ecuniculi@NP_585771                                                     ':4.4162321e-05,('Enterocytozoon_bieneusi@XP_002650349                                           ':1.7079812,'Nosema_ceranae@XP_002995208                                                    ':1.0972841):0.80674706):0.10625536,'Encephalitozoon_intestinalis@XP_003072974                                      ':3.0276284e-06):2.2354279,'39947_Osativa@EEE58661                                                         ':0.017494469):0.11562135,'3702_Athaliana@NP_565188                                                       ':0.11037686):0.15608188):0.035859834,((('353151_Chominis@XP_667497                                                      ':1.7964012,'5911_Tthermophila@XP_001026497                                                 ':0.22888151):0.014822008,'412030_Ptetraurelia@XP_001456952                                               ':0.23849935):0.34051489,'Oxytricha_trifallax@apc6_WGS                                                   ':0.15373124):0.33267762):0.032060197,(('403677_Pinfestans@EEY64266                                                     ':0.35766861,'Kbrevis@nt_gnl_ti_1972693539_AUAO4164.g1@|CDC16|                               ':0.51862716):0.089453868,'5762_Ngruberi@EFC50413                                                         ':0.58353071):0.013030256):0.048168083,(('45351_Nvectensis@XP_001637375                                                  ':0.22544411,(((('7227_Dmelanogaster@NP_477397                                                   ':0.51736913,'7460_Amellifera@XP_623316                                                      ':0.050539125):0.20266258,'7739_Bfloridae@XP_002603477                                                    ':0.12927379):0.045018758,(('7955_Drerio@ABC87083                                                           ':0.11724082,('8364_Xtropicalis@NP_001005030                                                  ':1.1196441e-06,'9606_Hsapiens@NP_001072113                                                     ':0.021471673):0.0076176779):0.14520372,('Hrobusta@jgi                                                                   ':0.11240987,'Lgigantea@jgi                                                                  ':0.18621483):0.045420188):0.076984566):0.10224044,'Dpulex@jgi                                                                     ':0.47832051):0.052679413):0.30366407,'Ttrahens@03884T0                                                               ':0.62628456):0.10866048);
(((((((('10228_Tadhaerens@XP_002115543                                                  ':0.62734708,('6239_Celegans@NP_495712                                                        ':0.66881477,'6279_Bmalayi@XP_001900464                                                      ':0.37793544):0.70437753):0.02705439,'45351_Nvectensis@XP_001637375                                                  ':0.12271648):0.064670521,((((('7227_Dmelanogaster@NP_477397                                                   ':0.48521739,'7460_Amellifera@XP_623316                                                      ':0.12198573):0.10878731,('Dpulex@jgi                                                                     ':0.43807878,'Hrobusta@jgi                                                                   ':0.22767606):0.036106058):0.072857046,'Lgigantea@jgi                                                                  ':0.21799247):0.031564141,('7955_Drerio@ABC87083                                                           ':0.055518385,('8364_Xtropicalis@NP_001005030                                                  ':0.010364673,'9606_Hsapiens@NP_001072113                                                     ':0.022319769):0.022365402):0.036538237):0.061055671,'7739_Bfloridae@XP_002603477                                                    ':0.11383961):0.11426123):0.075695838,('431895_Mbrevicollis@XP_001745786                                               ':0.57006194,'Srosetta@01128T0                                                               ':0.41750631):0.071076544):0.079993299,((((('214684_Cneoformans@XP_570972                                                   ':0.39936594,'237631_Umaydis@XP_760206                                                       ':0.57721509):0.17149345,(('451804_Afumigatus@EDP51110                                                     ':0.28414596,'5141_Ncrassa@CAC18281                                                          ':0.28055405):0.086471347,'4896_Spombe@NP_593301                                                          ':0.30939364):0.16881455):0.12907143,'643680_Scerevisiae@CAY81061                                                    ':0.67763355):0.051734065,'Spunctatus@04119T0                                                             ':0.48728498):0.11373369,(('352472_Ddiscoideum@XP_001134535                                                ':0.65763551,'Ttrahens@03884T0                                                               ':0.32554277):0.11338871,'5762_Ngruberi@EFC50413                                                         ':0.52117747):0.077969256):0.037248544):0.122434,(((('353151_Chominis@XP_667497                                                      ':2.3177048,'412030_Ptetraurelia@XP_001456952                                               ':0.28993952):0.19434384,'5911_Tthermophila@XP_001026497                                                 ':0.067185665):0.36527991,'Oxytricha_trifallax@apc6_WGS                                                   ':0.090264499):0.22224265,(('403677_Pinfestans@EEY64266                                                     ':0.35522269,('Aanophagefferens@jgi_Auran1_1722_gw1.11.55.1                                   ':0.27833406,'Ectocarpus_siliculosus@299116651                                               ':0.35459261):0.064611816):0.084098876,'Kbrevis@nt_gnl_ti_1972693539_AUAO4164.g1@|CDC16|                               ':0.44727241):0.050075533):0.071056522):0.030830504,((('145481_Ppatens@XP_001784365                                                    ':0.079055494,'Smoellendorffii@jgi                                                            ':0.062613308):0.064313261,('3702_Athaliana@NP_565188                                                       ':0.11064199,'39947_Osativa@EEE58661                                                         ':0.20923653):0.19084473):0.071739825,'564608_Mpusilla@EEH59359                                                       ':0.35027388):0.026390507):0.069656244,((((((('185431_Tbrucei@XP_845336                                                       ':0.18926105,'353153_Tcruzi@XP_811257                                                        ':0.15804246):0.32140279,('347515_Lmajor@XP_001684662                                                     ':0.022067068,'435258_Linfantum@XP_001466919                                                  ':0):0.18262219):0.98399569,(((('412133_Tvaginalis@XP_001583340                                                 ':0.46466617,'Chlamydomonas_reinhardtii@XP_001693404                                         ':0):2.0458852,'Blastocystis_hominis@300176850                                                 ':1.6718594):1.7590833e-05,'Ehuxleyi@jgi                                                                   ':0):0.67178854,'Pramorum@jgi                                                                   ':2.6490473):8.6449988e-06):0.26649656,(('284813_Ecuniculi@NP_585771                                                     ':3.8678421e-06,'Encephalitozoon_intestinalis@XP_003072974                                      ':0.11557644):0.258107,('Enterocytozoon_bieneusi@XP_002650349                                           ':2.3415547,'Nosema_ceranae@XP_002995208                                                    ':0.97050248):0.62081763):1.9826262):6.9283995e-06,'Cmerolae@CMF102C                                                               ':0.61837614):0.20022251,'Cvulgaris@jgi                                                                  ':0.17008881):0.046425977,('556484_Ptricornutum@XP_002176654                                               ':0.50719745,('Bdendrobatidis@jgi|Batde5|84808|GP3.003670                                     ':0.74496419,('Gsulphuraria@stig_37                                                           ':0.51006629,'Vcarteri@jgi                                                                   ':1.1566775):7.8884211e-06):0.16175435):0.13152965):0.073550903,('436017_Olucimarinus@XP_001415756                                               ':0.066211832,'70448_Otauri@AAV68615                                                          ':0.05550378):0.16450914);
(((('10228_Tadhaerens@XP_002115543                                                  ':0.54875247,('45351_Nvectensis@XP_001637375                                                  ':0.16131617,(('6239_Celegans@NP_495712                                                        ':0.74272819,'6279_Bmalayi@XP_001900464                                                      ':0.47276034):0.57874249,(((('7227_Dmelanogaster@NP_477397                                                   ':0.41396041,'7460_Amellifera@XP_623316                                                      ':0.093448494):0.059539075,('Dpulex@jgi                                                                     ':0.31066707,'Hrobusta@jgi                                                                   ':0.23329283):0.028901949):0.01937179,'Lgigantea@jgi                                                                  ':0.14226915):0.06359541,('7739_Bfloridae@XP_002603477                                                    ':0.11202088,('7955_Drerio@ABC87083                                                           ':0.043629971,('8364_Xtropicalis@NP_001005030                                                  ':0.017410095,'9606_Hsapiens@NP_001072113                                                     ':0.017234673):4.9691378e-05):0.081703615):0.093191037):0.13183221):0.10320371):0.11553127):0.10173561,('352472_Ddiscoideum@XP_001134535                                                ':0.48624259,'Ttrahens@03884T0                                                               ':0.44919411):0.13899093):0.26599971,(((((('214684_Cneoformans@XP_570972                                                   ':0.28623488,'237631_Umaydis@XP_760206                                                       ':0.40987004):0.07501043,'643680_Scerevisiae@CAY81061                                                    ':0.57685415):0.046811719,(('451804_Afumigatus@EDP51110                                                     ':0.13679211,'5141_Ncrassa@CAC18281                                                          ':0.25793171):0.1292263,'4896_Spombe@NP_593301                                                          ':0.22184231):0.14734723):0.22532719,'Spunctatus@04119T0                                                             ':0.53539728):0.091001251,'Srosetta@01128T0                                                               ':0.30977504):0.024053419,'431895_Mbrevicollis@XP_001745786                                               ':0.49527689):0.047905423):0.02916549,(((((((('145481_Ppatens@XP_001784365                                                    ':0.089624026,'Smoellendorffii@jgi                                                            ':0.074512229):0.11161656,('564608_Mpusilla@EEH59359                                                       ':0.19432067,'Cvulgaris@jgi                                                                  ':0.32764915):0.046569025):0.19840607,('3702_Athaliana@NP_565188                                                       ':0.11155761,'39947_Osativa@EEE58661                                                         ':0.13348436):0.14985361):0.053544076,((('353151_Chominis@XP_667497                                                      ':1.7257629,'5911_Tthermophila@XP_001026497                                                 ':0.11986872):9.5886229e-05,'412030_Ptetraurelia@XP_001456952                                               ':0.28032751):0.21555494,'Oxytricha_trifallax@apc6_WGS                                                   ':0.16653317):0.24974557):0.041776677,'Kbrevis@nt_gnl_ti_1972693539_AUAO4164.g1@|CDC16|                               ':0.50510284):7.4346403e-05,'5762_Ngruberi@EFC50413                                                         ':0.5970388):0.057562469,('403677_Pinfestans@EEY64266                                                     ':0.32459967,('Aanophagefferens@jgi_Auran1_1722_gw1.11.55.1                                   ':0.35252851,'Ectocarpus_siliculosus@299116651                                               ':0.30797505):0.12108683):0.093525453):0.031400234,(((((((('185431_Tbrucei@XP_845336                                                       ':0.15888381,'353153_Tcruzi@XP_811257                                                        ':0.092977063):0.15405775,('347515_Lmajor@XP_001684662                                                     ':0.017406784,'435258_Linfantum@XP_001466919                                                  ':0):0.26224907):0.71558383,'556484_Ptricornutum@XP_002176654                                               ':0.33315941):0.051066437,'Cmerolae@CMF102C                                                               ':0.46476448):0.10372698,((('284813_Ecuniculi@NP_585771                                                     ':2.2834331e-05,('Enterocytozoon_bieneusi@XP_002650349                                           ':1.2864559,'Nosema_ceranae@XP_002995208                                                    ':0.50501512):0.51702156):0.070475699,'Encephalitozoon_intestinalis@XP_003072974                                      ':0.074329471):1.3828224,'412133_Tvaginalis@XP_001583340                                                 ':1.2731565):0.25378648):0.0017805716,(('Ehuxleyi@jgi                                                                   ':8.3291254e-05,'Vcarteri@jgi                                                                   ':0.67566586):0.41499666,'Gsulphuraria@stig_37                                                           ':0.47661988):0.19142947):0.039738771,(('Blastocystis_hominis@300176850                                                 ':1.4474996,'Chlamydomonas_reinhardtii@XP_001693404                                         ':0):0.0064995238,'Pramorum@jgi                                                                   ':2.1182376):1.0276515):0.055926617,('436017_Olucimarinus@XP_001415756                                               ':0.045828743,'70448_Otauri@AAV68615                                                          ':0.038550422):0.28976969):2.7087258e-06):0.097220801,'Bdendrobatidis@jgi|Batde5|84808|GP3.003670                                     ':0.7809879);
((((('10228_Tadhaerens@XP_002115543                                                  ':0.37097408,(((('45351_Nvectensis@XP_001637375                                                  ':0.19311327,(('7955_Drerio@ABC87083                                                           ':0.091033139,'9606_Hsapiens@NP_001072113                                                     ':0):1.2151616e-05,'8364_Xtropicalis@NP_001005030                                                  ':0.0087711137):0.070324507):0.01712347,(('7227_Dmelanogaster@NP_477397                                                   ':0.32798701,'7460_Amellifera@XP_623316                                                      ':0.21421037):0.094929716,('Hrobusta@jgi                                                                   ':0.21316817,'Lgigantea@jgi                                                                  ':0.075672072):0.025001045):0.076763288):0.078460227,'7739_Bfloridae@XP_002603477                                                    ':0.15439517):0.026520511,'Dpulex@jgi                                                                     ':0.39528603):0.068375326):0.24210401,('431895_Mbrevicollis@XP_001745786                                               ':0.41652311,'Srosetta@01128T0                                                               ':0.36490192):0.054447881):0.14333076,('556484_Ptricornutum@XP_002176654                                               ':0.5195641,'Cmerolae@CMF102C                                                               ':0.32280219):0.082629411):0.03955669,((((((('284813_Ecuniculi@NP_585771                                                     ':5.6823037e-07,'Encephalitozoon_intestinalis@XP_003072974                                      ':0.065884107):0.52013324,'Nosema_ceranae@XP_002995208                                                    ':0.68925865):0.48827758,'Enterocytozoon_bieneusi@XP_002650349                                           ':1.2546197):0.53507526,('Blastocystis_hominis@300176850                                                 ':1.3902406,'Ehuxleyi@jgi                                                                   ':1.1321089e-05):0.16245585):0.49951188,'Pramorum@jgi                                                                   ':1.1875346):0.36846706,'70448_Otauri@AAV68615                                                          ':4.8753301e-05):0.033255694,'436017_Olucimarinus@XP_001415756                                               ':0.03678311):0.25590612):0.015648407,((((((('145481_Ppatens@XP_001784365                                                    ':0.10094312,'Smoellendorffii@jgi                                                            ':0.051753736):0.055287941,'Vcarteri@jgi                                                                   ':1.1562229):0.045354858,('564608_Mpusilla@EEH59359                                                       ':0.22615976,'Cvulgaris@jgi                                                                  ':0.22424302):0.07427874):0.10534366,((('185431_Tbrucei@XP_845336                                                       ':0.21511407,'353153_Tcruzi@XP_811257                                                        ':0.21139973):0.22358696,('347515_Lmajor@XP_001684662                                                     ':0.053203072,'435258_Linfantum@XP_001466919                                                  ':0):0.24052508):0.85544041,('3702_Athaliana@NP_565188                                                       ':0.16809774,'39947_Osativa@EEE58661                                                         ':0.11656653):0.091512996):0.081328419):0.0097414342,((((((('214684_Cneoformans@XP_570972                                                   ':0.44520992,'237631_Umaydis@XP_760206                                                       ':0.41459387):0.081192806,'451804_Afumigatus@EDP51110                                                     ':0.28338261):0.065553202,('4896_Spombe@NP_593301                                                          ':0.36945002,'5141_Ncrassa@CAC18281                                                          ':0.19653809):0.049157456):0.086494788,'643680_Scerevisiae@CAY81061                                                    ':0.38067336):0.10435382,'Spunctatus@04119T0                                                             ':0.3474274):0.099891179,'Bdendrobatidis@jgi|Batde5|84808|GP3.003670                                     ':0.61111506):0.10419072,(('352472_Ddiscoideum@XP_001134535                                                ':0.45312553,(('6239_Celegans@NP_495712                                                        ':1.389073,'6279_Bmalayi@XP_001900464                                                      ':0.79065467):0.3816139,'Ttrahens@03884T0                                                               ':0.50424686):0.030940904):0.1038165,'5762_Ngruberi@EFC50413                                                         ':0.46287672):0.056897643):0.095903152):0.039302258,(((('353151_Chominis@XP_667497                                                      ':1.342788,'412030_Ptetraurelia@XP_001456952                                               ':0.1477243):0.12385779,'5911_Tthermophila@XP_001026497                                                 ':0.094426896):0.36787528,'Oxytricha_trifallax@apc6_WGS                                                   ':0.10896411):0.1928019,'Kbrevis@nt_gnl_ti_1972693539_AUAO4164.g1@|CDC16|                               ':0.53421976):0.071227501):0.014205717,'Gsulphuraria@stig_37                                                           ':0.71536461):0.081609813,(('403677_Pinfestans@EEY64266                                                     ':0.27994256,('412133_Tvaginalis@XP_001583340                                                 ':3.3050848,('Aanophagefferens@jgi_Auran1_1722_gw1.11.55.1                                   ':0.16121719,'Ectocarpus_siliculosus@299116651                                               ':0.32083638):1.2321327e-05):0.085324083):0.018221541,'Chlamydomonas_reinhardtii@XP_001693404                                         ':0.0026143358):0.07135443);
((((((('10228_Tadhaerens@XP_002115543                                                  ':0.74612939,((((('7227_Dmelanogaster@NP_477397                                                   ':0.34345735,'7460_Amellifera@XP_623316                                                      ':0.047210642):0.1645789,('Dpulex@jgi                                                                     ':0.41965079,'Hrobusta@jgi                                                                   ':0.10216286):0.024911224):0.063020651,'Lgigantea@jgi                                                                  ':0.27891438):0.067473059,('7955_Drerio@ABC87083                                                           ':0.057094009,('8364_Xtropicalis@NP_001005030                                                  ':0.01822156,'9606_Hsapiens@NP_001072113                                                     ':5.8230644e-06):9.3260059e-05):0.097303817):0.10761925,'7739_Bfloridae@XP_002603477                                                    ':0.11264474):0.051998333):0.14515971,('6239_Celegans@NP_495712                                                        ':0.60120896,'6279_Bmalayi@XP_001900464                                                      ':0.47728488):0.73328923):0.067640199,'45351_Nvectensis@XP_001637375                                                  ':0.26489887):0.12634322,'352472_Ddiscoideum@XP_001134535                                                ':0.46526432):0.063432283,'Ttrahens@03884T0                                                               ':0.5058546):0.018220995,((((('214684_Cneoformans@XP_570972                                                   ':0.39452285,'237631_Umaydis@XP_760206                                                       ':0.45266877):0.16061884,((('451804_Afumigatus@EDP51110                                                     ':0.21865309,'5141_Ncrassa@CAC18281                                                          ':0.1225064):0.15613811,'643680_Scerevisiae@CAY81061                                                    ':0.47456297):0.062082144,'4896_Spombe@NP_593301                                                          ':0.27226567):0.04538876):0.18549704,'Spunctatus@04119T0                                                             ':0.57954972):0.061601982,'Srosetta@01128T0                                                               ':0.45577834):0.038454857,('431895_Mbrevicollis@XP_001745786                                               ':0.60563475,'Bdendrobatidis@jgi|Batde5|84808|GP3.003670                                     ':0.55915041):0.10561651):0.074295011):0.11398809,(((((('145481_Ppatens@XP_001784365                                                    ':0.085308289,'Smoellendorffii@jgi                                                            ':0.012565261):0.13663213,((((('185431_Tbrucei@XP_845336                                                       ':0.10595304,'353153_Tcruzi@XP_811257                                                        ':0.093409379):0.11881532,('347515_Lmajor@XP_001684662                                                     ':0.027843421,'435258_Linfantum@XP_001466919                                                  ':0):0.31787187):0.99043871,'Cmerolae@CMF102C                                                               ':0.23612127):0.24472896,'556484_Ptricornutum@XP_002176654                                               ':0.40874877):0.15591915,('Cvulgaris@jgi                                                                  ':4.0978133e-07,'Vcarteri@jgi                                                                   ':1.0688084):0.16377943):0.07547033):0.041452209,'564608_Mpusilla@EEH59359                                                       ':0.21464036):0.066264992,('436017_Olucimarinus@XP_001415756                                               ':0.03277061,'70448_Otauri@AAV68615                                                          ':0.038293727):0.31318692):0.10046884,('3702_Athaliana@NP_565188                                                       ':0.15349215,'39947_Osativa@EEE58661                                                         ':0.13763881):0.26131659):7.1703457e-07,((((((((('284813_Ecuniculi@NP_585771                                                     ':2.7247291e-05,'Encephalitozoon_intestinalis@XP_003072974                                      ':0.12790544):0.32732429,(('Ehuxleyi@jgi                                                                   ':0.15032007,'Enterocytozoon_bieneusi@XP_002650349                                           ':0.98014394):0.6670216,'Nosema_ceranae@XP_002995208                                                    ':0.72000341):0.48769623):1.2294232,('Blastocystis_hominis@300176850                                                 ':1.7430241,('Chlamydomonas_reinhardtii@XP_001693404                                         ':0,'Pramorum@jgi                                                                   ':1.5985017):0.0082471101):0.57540999):0.32700614,(('353151_Chominis@XP_667497                                                      ':1.4841451,'412030_Ptetraurelia@XP_001456952                                               ':0.17593632):0.076746091,'5911_Tthermophila@XP_001026497                                                 ':0.11838073):0.07808791):0.17526924,'Gsulphuraria@stig_37                                                           ':0.74493273):0.029443483,'412133_Tvaginalis@XP_001583340                                                 ':2.2618486):0.13487729,'Oxytricha_trifallax@apc6_WGS                                                   ':0.23432376):0.10564525,'Kbrevis@nt_gnl_ti_1972693539_AUAO4164.g1@|CDC16|                               ':0.56017259):0.0056945128,('403677_Pinfestans@EEY64266                                                     ':0.19808966,('Aanophagefferens@jgi_Auran1_1722_gw1.11.55.1                                   ':0.2409216,'Ectocarpus_siliculosus@299116651                                               ':0.3559853):0.15648949):0.10199116):0.098056569):0.022400942,'5762_Ngruberi@EFC50413                                                         ':0.52352962);
((((('10228_Tadhaerens@XP_002115543                                                  ':0.60269952,('45351_Nvectensis@XP_001637375                                                  ':0.21337488,((((('6239_Celegans@NP_495712                                                        ':1.2697172,'6279_Bmalayi@XP_001900464                                                      ':0.48144053):0.95410288,'7227_Dmelanogaster@NP_477397                                                   ':0.4947005):1.0766373e-05,'7460_Amellifera@XP_623316                                                      ':0.026185563):0.10428553,((('7955_Drerio@ABC87083                                                           ':0.04384045,('8364_Xtropicalis@NP_001005030                                                  ':3.7813302e-06,'9606_Hsapiens@NP_001072113                                                     ':0.033112053):2.1164991e-05):0.088022093,'Lgigantea@jgi                                                                  ':0.31292894):0.016540519,('Dpulex@jgi                                                                     ':0.40984817,'Hrobusta@jgi                                                                   ':0.37299842):0.079124601):0.050833757):0.030692348,'7739_Bfloridae@XP_002603477                                                    ':0.10308569):0.15258498):0.080430394):0.087212388,(((('214684_Cneoformans@XP_570972                                                   ':0.52117286,(('451804_Afumigatus@EDP51110                                                     ':0.17098499,'5141_Ncrassa@CAC18281                                                          ':0.32156233):0.28844271,'4896_Spombe@NP_593301                                                          ':0.29476091):0.080528343):0.09373498,('643680_Scerevisiae@CAY81061                                                    ':0.67032942,'Spunctatus@04119T0                                                             ':0.45756822):0.22752891):0.19755498,'Srosetta@01128T0                                                               ':0.70472886):0.039282951,'431895_Mbrevicollis@XP_001745786                                               ':0.83247152):0.10940711):0.081398884,('352472_Ddiscoideum@XP_001134535                                                ':0.64499373,'Ttrahens@03884T0                                                               ':0.80002191):0.064746194):0.046267374,'412133_Tvaginalis@XP_001583340                                                 ':4.1476319):0.070511173,(('145481_Ppatens@XP_001784365                                                    ':0.040414268,'Smoellendorffii@jgi                                                            ':0.15978599):0.16751035,'564608_Mpusilla@EEH59359                                                       ':0.35934044):0.077773169,((((((((('185431_Tbrucei@XP_845336                                                       ':0.12587893,'353153_Tcruzi@XP_811257                                                        ':0.044609171):0.28296076,('347515_Lmajor@XP_001684662                                                     ':0.011470831,'435258_Linfantum@XP_001466919                                                  ':0):0.27149947):0.68507986,((('Blastocystis_hominis@300176850                                                 ':3.0713107,'Chlamydomonas_reinhardtii@XP_001693404                                         ':0.011637612):0.19008321,'Ehuxleyi@jgi                                                                   ':1.4217263e-05):0.20594946,'Pramorum@jgi                                                                   ':2.5418137):0.57564757):0.34510828,'556484_Ptricornutum@XP_002176654                                               ':0.49537415):0.11571045,'Cmerolae@CMF102C                                                               ':0.59263738):0.16758303,((('284813_Ecuniculi@NP_585771                                                     ':2.6558508e-05,('Enterocytozoon_bieneusi@XP_002650349                                           ':2.1694581,'Nosema_ceranae@XP_002995208                                                    ':0.95154178):0.58873713):0.066560616,'Encephalitozoon_intestinalis@XP_003072974                                      ':0.0098306223):2.2885283,'Gsulphuraria@stig_37                                                           ':0.7502239):0.11226028):3.4809441e-05,(('237631_Umaydis@XP_760206                                                       ':0.71348878,(('353151_Chominis@XP_667497                                                      ':2.2989558,('412030_Ptetraurelia@XP_001456952                                               ':0.24660992,'5911_Tthermophila@XP_001026497                                                 ':0.13066313):0.19407873):0.26684925,'Oxytricha_trifallax@apc6_WGS                                                   ':0.1008185):0.29054799):0.14003639,(('Cvulgaris@jgi                                                                  ':0.087787217,'Vcarteri@jgi                                                                   ':1.1648577):0.25706638,'Kbrevis@nt_gnl_ti_1972693539_AUAO4164.g1@|CDC16|                               ':0.52535664):0.055575134):0.051753223):0.080750404,((('436017_Olucimarinus@XP_001415756                                               ':0.12286541,'70448_Otauri@AAV68615                                                          ':0.060795513):0.28885549,('5762_Ngruberi@EFC50413                                                         ':0.65147745,'Bdendrobatidis@jgi|Batde5|84808|GP3.003670                                     ':1.0214944):0.21018682):0.12050003,('Aanophagefferens@jgi_Auran1_1722_gw1.11.55.1                                   ':0.1887303,'Ectocarpus_siliculosus@299116651                                               ':0.47110237):0.36916293):2.9393901e-05):0.079969644,(('3702_Athaliana@NP_565188                                                       ':0.13599274,'39947_Osativa@EEE58661                                                         ':0.17898435):0.32620412,'403677_Pinfestans@EEY64266                                                     ':0.39355844):0.012955159):0.040262353);
((('10228_Tadhaerens@XP_002115543                                                  ':0.64439027,(((((('45351_Nvectensis@XP_001637375                                                  ':0.2804757,('7955_Drerio@ABC87083                                                           ':0.048864213,('8364_Xtropicalis@NP_001005030                                                  ':0.0092567293,'9606_Hsapiens@NP_001072113                                                     ':4.9221085e-06):0.0074483739):0.12771398):0.018423746,'Lgigantea@jgi                                                                  ':0.11206868):0.084766132,'Hrobusta@jgi                                                                   ':0.16740118):0.054227756,('7227_Dmelanogaster@NP_477397                                                   ':0.42853304,'7460_Amellifera@XP_623316                                                      ':0.10905505):0.055137143):0.043409398,'7739_Bfloridae@XP_002603477                                                    ':0.24401766):0.086955422,(('6239_Celegans@NP_495712                                                        ':0.8490525,'6279_Bmalayi@XP_001900464                                                      ':0.23654684):0.52302751,'Dpulex@jgi                                                                     ':0.34079806):5.3540702e-07):0.089891289):0.13435307,((('214684_Cneoformans@XP_570972                                                   ':0.32783145,'237631_Umaydis@XP_760206                                                       ':0.52229592):0.046687171,((('451804_Afumigatus@EDP51110                                                     ':0.25189321,'5141_Ncrassa@CAC18281                                                          ':0.19517828):0.080728329,'4896_Spombe@NP_593301                                                          ':0.32602848):0.10018003,(('643680_Scerevisiae@CAY81061                                                    ':0.33906004,'Bdendrobatidis@jgi|Batde5|84808|GP3.003670                                     ':0.62095549):0.23150048,'Spunctatus@04119T0                                                             ':0.49939962):0.067994416):0.14355277):0.10290913,('431895_Mbrevicollis@XP_001745786                                               ':0.68436981,'Srosetta@01128T0                                                               ':0.2454547):0.043807286):0.11758017):0.023963682,((((('145481_Ppatens@XP_001784365                                                    ':0.04942621,'Smoellendorffii@jgi                                                            ':0.071343421):0.12218069,('564608_Mpusilla@EEH59359                                                       ':0.22110992,('Cvulgaris@jgi                                                                  ':0.19820713,'Vcarteri@jgi                                                                   ':0.87968502):0.12830859):0.0064145861):0.11389442,('3702_Athaliana@NP_565188                                                       ':0.1240275,'39947_Osativa@EEE58661                                                         ':0.19736263):0.15967938):0.0091610891,((('353151_Chominis@XP_667497                                                      ':1.5508518,'5911_Tthermophila@XP_001026497                                                 ':0.091983869):0.042202709,'412030_Ptetraurelia@XP_001456952                                               ':0.28397796):0.30319749,'Oxytricha_trifallax@apc6_WGS                                                   ':0.070404957):0.29576686):0.043764112,(((((((('185431_Tbrucei@XP_845336                                                       ':0.12857621,'353153_Tcruzi@XP_811257                                                        ':0.11582081):0.2056847,('347515_Lmajor@XP_001684662                                                     ':6.8654833e-06,'435258_Linfantum@XP_001466919                                                  ':0.0090829238):0.1393366):0.43202198,'Pramorum@jgi                                                                   ':1.9406031):0.3084838,'556484_Ptricornutum@XP_002176654                                               ':0.4264013):0.17278068,'Cmerolae@CMF102C                                                               ':0.45500229):0.11484171,(((('284813_Ecuniculi@NP_585771                                                     ':0,'Encephalitozoon_intestinalis@XP_003072974                                      ':0.069872936):0.1193148,('Enterocytozoon_bieneusi@XP_002650349                                           ':1.583345,'Nosema_ceranae@XP_002995208                                                    ':1.0610166):0.44015975):0.87909844,('Blastocystis_hominis@300176850                                                 ':1.4865876,'Ehuxleyi@jgi                                                                   ':0.022614297):0.26493478):0.42987879,(('412133_Tvaginalis@XP_001583340                                                 ':0.52868639,'Chlamydomonas_reinhardtii@XP_001693404                                         ':0):1.7544839,'Gsulphuraria@stig_37                                                           ':0.65991803):1.6604916e-05):0.089216188):0.074728506,('436017_Olucimarinus@XP_001415756                                               ':0.042269009,'70448_Otauri@AAV68615                                                          ':0.027059702):0.30108169):0.10350188,(('403677_Pinfestans@EEY64266                                                     ':0.3121567,('Aanophagefferens@jgi_Auran1_1722_gw1.11.55.1                                   ':0.2388978,'Ectocarpus_siliculosus@299116651                                               ':0.34769006):0.10140131):0.093636628,'Kbrevis@nt_gnl_ti_1972693539_AUAO4164.g1@|CDC16|                               ':0.4282565):0.066628074):0.0075873069):0.066914712,(('352472_Ddiscoideum@XP_001134535                                                ':0.49925226,'5762_Ngruberi@EFC50413                                                         ':0.36349714):0.064522145,'Ttrahens@03884T0                                                               ':0.58966314):0.085503308);
((((((((('10228_Tadhaerens@XP_002115543                                                  ':0.60601121,'Dpulex@jgi                                                                     ':0.47018798):0.1567664,((('7227_Dmelanogaster@NP_477397                                                   ':0.30947968,'7460_Amellifera@XP_623316                                                      ':0.18817856):0.29967168,'7739_Bfloridae@XP_002603477                                                    ':0.067363524):0.15460465,('7955_Drerio@ABC87083                                                           ':0.085803501,('8364_Xtropicalis@NP_001005030                                                  ':0.04612653,'9606_Hsapiens@NP_001072113                                                     ':0.018119387):7.1370736e-05):0.048484981):0.040145967):0.039954387,('Hrobusta@jgi                                                                   ':0.22905362,'Lgigantea@jgi                                                                  ':0.18264673):0.058180702):0.10237048,('6239_Celegans@NP_495712                                                        ':0.75797694,'6279_Bmalayi@XP_001900464                                                      ':0.33409196):0.86736901):2.7601232e-05,'45351_Nvectensis@XP_001637375                                                  ':0.17531849):0.19174712,('431895_Mbrevicollis@XP_001745786                                               ':0.67453054,'Srosetta@01128T0                                                               ':0.3818632):0.12873624):0.079444516,(('214684_Cneoformans@XP_570972                                                   ':0.34949877,(('237631_Umaydis@XP_760206                                                       ':0.45902209,'Spunctatus@04119T0                                                             ':0.69828117):0.13413072,(('451804_Afumigatus@EDP51110                                                     ':0.24998879,'5141_Ncrassa@CAC18281                                                          ':0.2720246):0.12506245,'4896_Spombe@NP_593301                                                          ':0.36210326):0.061321169):0.12206197):0.18517953,('643680_Scerevisiae@CAY81061                                                    ':0.42270904,'Bdendrobatidis@jgi|Batde5|84808|GP3.003670                                     ':0.57626899):0.21815269):0.056837409):0.045917711,(('352472_Ddiscoideum@XP_001134535                                                ':0.43349916,'5762_Ngruberi@EFC50413                                                         ':0.56980038):0.14941078,'Ttrahens@03884T0                                                               ':0.46747144):0.15284628):0.10046288,(('145481_Ppatens@XP_001784365                                                    ':0.082381782,(('564608_Mpusilla@EEH59359                                                       ':0.36780958,('Cvulgaris@jgi                                                                  ':0.04280351,'Vcarteri@jgi                                                                   ':1.4135803):0.22559925):0.077458056,'Smoellendorffii@jgi                                                            ':0.021359079):0.037586432):0.1011922,('3702_Athaliana@NP_565188                                                       ':0.13730269,'39947_Osativa@EEE58661                                                         ':0.19052906):0.17864818):0.136979,(((((((((('185431_Tbrucei@XP_845336                                                       ':0.20229903,'353153_Tcruzi@XP_811257                                                        ':0.13893944):0.28357787,('347515_Lmajor@XP_001684662                                                     ':0.017747449,'435258_Linfantum@XP_001466919                                                  ':0):0.3276405):0.59972178,'Pramorum@jgi                                                                   ':1.7357095):2.8990353e-06,'556484_Ptricornutum@XP_002176654                                               ':0.67725081):0.22512821,'Cmerolae@CMF102C                                                               ':0.50971861):0.0061622996,((('284813_Ecuniculi@NP_585771                                                     ':0,('Enterocytozoon_bieneusi@XP_002650349                                           ':1.3746668,'Nosema_ceranae@XP_002995208                                                    ':0.63159779):0.68328474):0.093810485,'Encephalitozoon_intestinalis@XP_003072974                                      ':0.031755972):1.4622323,'Chlamydomonas_reinhardtii@XP_001693404                                         ':0.0032741433):0.79216403):0.10945398,((('353151_Chominis@XP_667497                                                      ':1.3678057,'412030_Ptetraurelia@XP_001456952                                               ':0.4517845):0.27818968,(('412133_Tvaginalis@XP_001583340                                                 ':1.8418306,'Ehuxleyi@jgi                                                                   ':1.3276994e-05):0.18140513,'Blastocystis_hominis@300176850                                                 ':1.5732534):0.31132562):0.15954716,'Gsulphuraria@stig_37                                                           ':0.45259023):0.26395104):1.043409e-05,('436017_Olucimarinus@XP_001415756                                               ':0.051524974,'70448_Otauri@AAV68615                                                          ':0.039440492):0.17085114):0.09993021,(('403677_Pinfestans@EEY64266                                                     ':0.37170866,('Aanophagefferens@jgi_Auran1_1722_gw1.11.55.1                                   ':0.22005359,'Ectocarpus_siliculosus@299116651                                               ':0.45657528):0.15109074):0.10036771,'Kbrevis@nt_gnl_ti_1972693539_AUAO4164.g1@|CDC16|                               ':0.38577241):0.16917391):0.021320671,('5911_Tthermophila@XP_001026497                                                 ':0.44917855,'Oxytricha_trifallax@apc6_WGS                                                   ':0.13675623):0.43740739):0.064465719);
(((((('10228_Tadhaerens@XP_002115543                                                  ':0.64391469,('45351_Nvectensis@XP_001637375                                                  ':0.075241226,((((((('6239_Celegans@NP_495712                                                        ':0.78389767,'6279_Bmalayi@XP_001900464                                                      ':0.43256531):0.60782168,'7227_Dmelanogaster@NP_477397                                                   ':0.24626203):0.058137796,'7460_Amellifera@XP_623316                                                      ':0.14968883):0.060885786,'Dpulex@jgi                                                                     ':0.29115023):0.044905026,('7739_Bfloridae@XP_002603477                                                    ':0.19045664,('7955_Drerio@ABC87083                                                           ':0.032993084,('8364_Xtropicalis@NP_001005030                                                  ':0,'9606_Hsapiens@NP_001072113                                                     ':0.016316498):8.0272873e-05):0.070049937):0.081124347):0.031887091,'Lgigantea@jgi                                                                  ':0.19841198):0.039909583,'Hrobusta@jgi                                                                   ':0.17701324):0.20903964):0.072561404):0.12825578,'Ttrahens@03884T0                                                               ':0.54153545):0.098574129,'352472_Ddiscoideum@XP_001134535                                                ':0.47993577):0.042495691,((((('214684_Cneoformans@XP_570972                                                   ':0.20909631,'237631_Umaydis@XP_760206                                                       ':0.46714902):0.16250708,((('451804_Afumigatus@EDP51110                                                     ':0.20319413,'5141_Ncrassa@CAC18281                                                          ':0.19006944):0.11781458,'4896_Spombe@NP_593301                                                          ':0.18741875):0.078251045,'643680_Scerevisiae@CAY81061                                                    ':0.40177436):0.10382114):0.1299392,('Spunctatus@04119T0                                                             ':0.41608008,'Srosetta@01128T0                                                               ':0.38481557):0.0052236656):0.060246494,'431895_Mbrevicollis@XP_001745786                                               ':0.52108359):0.059603645,'Bdendrobatidis@jgi|Batde5|84808|GP3.003670                                     ':0.7232147):0.059738628):0.076931847,'5762_Ngruberi@EFC50413                                                         ':0.40823799):0.019536431,((('145481_Ppatens@XP_001784365                                                    ':0.044276916,'Smoellendorffii@jgi                                                            ':0.10157562):0.13747764,'564608_Mpusilla@EEH59359                                                       ':0.16376323):0.10581847,(((('185431_Tbrucei@XP_845336                                                       ':0.13417551,'353153_Tcruzi@XP_811257                                                        ':0.11601512):0.25274682,('347515_Lmajor@XP_001684662                                                     ':0.016534597,'435258_Linfantum@XP_001466919                                                  ':0):0.035235989):1.2283528,((((((((('284813_Ecuniculi@NP_585771                                                     ':5.1132606e-05,'Encephalitozoon_intestinalis@XP_003072974                                      ':0.11681912):0.72112097,'Nosema_ceranae@XP_002995208                                                    ':1.1929751):0.63086542,('Blastocystis_hominis@300176850                                                 ':1.2770582,('Ehuxleyi@jgi                                                                   ':1.0991609e-05,'Enterocytozoon_bieneusi@XP_002650349                                           ':1.6547608):0.15175104):0.45047941):0.45736984,('Chlamydomonas_reinhardtii@XP_001693404                                         ':0,'Pramorum@jgi                                                                   ':1.1546144):0.0057421559):0.80925463,'Cmerolae@CMF102C                                                               ':0.414414):0.0079864867,'Gsulphuraria@stig_37                                                           ':0.58980341):0.096375375,'556484_Ptricornutum@XP_002176654                                               ':0.50537377):0.053740837,'412133_Tvaginalis@XP_001583340                                                 ':2.9307921):3.2406853e-05,('Cvulgaris@jgi                                                                  ':0.13572293,'Vcarteri@jgi                                                                   ':0.98768894):0.17973199):0.0686221):0.11178544,('436017_Olucimarinus@XP_001415756                                               ':1.6632512e-05,'70448_Otauri@AAV68615                                                          ':0.09750586):0.30293988):0.095824846):0.052312329,(((((('353151_Chominis@XP_667497                                                      ':2.0460661,'412030_Ptetraurelia@XP_001456952                                               ':0.1389634):0.11210486,'5911_Tthermophila@XP_001026497                                                 ':0.1918335):0.33800052,'Oxytricha_trifallax@apc6_WGS                                                   ':0.14795246):0.16488794,'Kbrevis@nt_gnl_ti_1972693539_AUAO4164.g1@|CDC16|                               ':0.42503499):0.049057981,('403677_Pinfestans@EEY64266                                                     ':0.24676916,('Aanophagefferens@jgi_Auran1_1722_gw1.11.55.1                                   ':0.28001549,'Ectocarpus_siliculosus@299116651                                               ':0.36315163):0.14952351):0.11592363):0.10710862,('3702_Athaliana@NP_565188                                                       ':0.069076417,'39947_Osativa@EEE58661                                                         ':0.15330521):0.2009561):6.7983237e-06);
((((('10228_Tadhaerens@XP_002115543                                                  ':0.50261697,('45351_Nvectensis@XP_001637375                                                  ':0.15344068,(('6239_Celegans@NP_495712                                                        ':1.0199279,'6279_Bmalayi@XP_001900464                                                      ':0.46623641):0.4195991,((('7227_Dmelanogaster@NP_477397                                                   ':0.54176748,'7460_Amellifera@XP_623316                                                      ':0.16622964):0.086097418,'Dpulex@jgi                                                                     ':0.39632457):0.070874993,(('7739_Bfloridae@XP_002603477                                                    ':0.1636858,('7955_Drerio@ABC87083                                                           ':0.045672907,('8364_Xtropicalis@NP_001005030                                                  ':0.026686792,'9606_Hsapiens@NP_001072113                                                     ':0.017278157):0.009116157):0.06376311):0.055285433,('Hrobusta@jgi                                                                   ':0.15283604,'Lgigantea@jgi                                                                  ':0.14697057):0.058986688):0.090395751):0.089479628):9.332179e-05):0.24871805):0.074054404,'431895_Mbrevicollis@XP_001745786                                               ':0.65519869):0.11419823,'Srosetta@01128T0                                                               ':0.45583564):0.054204341,((('214684_Cneoformans@XP_570972                                                   ':0.36176614,'237631_Umaydis@XP_760206                                                       ':0.42041202):0.19466546,(('451804_Afumigatus@EDP51110                                                     ':0.18627208,'5141_Ncrassa@CAC18281                                                          ':0.17623999):0.18133007,('4896_Spombe@NP_593301                                                          ':0.37847609,('643680_Scerevisiae@CAY81061                                                    ':0.45113635,'Spunctatus@04119T0                                                             ':0.43700776):5.0736048e-06):0.086583007):0.1253216):0.090210138,'Bdendrobatidis@jgi|Batde5|84808|GP3.003670                                     ':0.47961904):0.065064627):0.08520504,((((((('145481_Ppatens@XP_001784365                                                    ':0.035077619,'564608_Mpusilla@EEH59359                                                       ':0.31609342):0.033180606,'Smoellendorffii@jgi                                                            ':0.072037347):0.04967658,('Cvulgaris@jgi                                                                  ':0.28873753,'Kbrevis@nt_gnl_ti_1972693539_AUAO4164.g1@|CDC16|                               ':0.58734593):0.072589485):0.086972713,('3702_Athaliana@NP_565188                                                       ':0.023935467,'39947_Osativa@EEE58661                                                         ':0.24172112):0.24905124):0.055994849,((((('353151_Chominis@XP_667497                                                      ':1.5963884,('Blastocystis_hominis@300176850                                                 ':2.4150159,'Pramorum@jgi                                                                   ':1.0724695):0.47552828):0.38396176,'412030_Ptetraurelia@XP_001456952                                               ':0.29607857):0.040578559,'5911_Tthermophila@XP_001026497                                                 ':0.21022615):0.27014462,'Oxytricha_trifallax@apc6_WGS                                                   ':0.054943306):0.24927304,'5762_Ngruberi@EFC50413                                                         ':0.38990612):0.037365272):0.0053122999,'403677_Pinfestans@EEY64266                                                     ':0.33164968):0.048044578,((((((('185431_Tbrucei@XP_845336                                                       ':0.14169315,'353153_Tcruzi@XP_811257                                                        ':0.10330391):0.28255042,('347515_Lmajor@XP_001684662                                                     ':0.036133215,'435258_Linfantum@XP_001466919                                                  ':4.2480052e-05):0.16325669):0.64452786,'556484_Ptricornutum@XP_002176654                                               ':0.48644869):0.16736155,'Cmerolae@CMF102C                                                               ':0.4031106):0.10384156,(((((('284813_Ecuniculi@NP_585771                                                     ':6.8755065e-06,('Enterocytozoon_bieneusi@XP_002650349                                           ':1.5844179,'Nosema_ceranae@XP_002995208                                                    ':0.64491075):0.60849154):0.13835656,'Encephalitozoon_intestinalis@XP_003072974                                      ':0):0.65289302,'Chlamydomonas_reinhardtii@XP_001693404                                         ':0.0027028038):0.0047357644,'412133_Tvaginalis@XP_001583340                                                 ':2.456718):0.74954645,'Gsulphuraria@stig_37                                                           ':0.51226642):0.060566931,('Ehuxleyi@jgi                                                                   ':0.1632821,'Vcarteri@jgi                                                                   ':1.0233801):0.29630273):0.089010103):0.049247389,('436017_Olucimarinus@XP_001415756                                               ':0.058000347,'70448_Otauri@AAV68615                                                          ':0.066581218):0.18415723):0.074924854,('Aanophagefferens@jgi_Auran1_1722_gw1.11.55.1                                   ':0.29017843,'Ectocarpus_siliculosus@299116651                                               ':0.2852605):0.24520369):6.8158562e-05):0.09851745,('352472_Ddiscoideum@XP_001134535                                                ':0.68624758,'Ttrahens@03884T0                                                               ':0.62593226):0.07463071);
(((((((('10228_Tadhaerens@XP_002115543                                                  ':0.52724531,'45351_Nvectensis@XP_001637375                                                  ':0.17321795):0.20151243,((('6239_Celegans@NP_495712                                                        ':0.8869435,'6279_Bmalayi@XP_001900464                                                      ':0.57369804):0.79426273,'7739_Bfloridae@XP_002603477                                                    ':0.083414185):1.1004316e-06,(((('7227_Dmelanogaster@NP_477397                                                   ':0.42467171,'7460_Amellifera@XP_623316                                                      ':0.12157726):0.094252828,'Dpulex@jgi                                                                     ':0.52517735):0.055040064,('Hrobusta@jgi                                                                   ':0.28995518,'Lgigantea@jgi                                                                  ':0.28737682):0.071297736):0.03101099,('7955_Drerio@ABC87083                                                           ':0.03952138,('8364_Xtropicalis@NP_001005030                                                  ':0.022217239,'9606_Hsapiens@NP_001072113                                                     ':0.010329268):0.042825974):0.073765879):0.14664446):0.08576652):0.10633631,('431895_Mbrevicollis@XP_001745786                                               ':0.47344858,'Srosetta@01128T0                                                               ':0.48935746):0.11891245):0.083023863,'Ttrahens@03884T0                                                               ':0.83649214):0.054502197,((('214684_Cneoformans@XP_570972                                                   ':0.2749168,'237631_Umaydis@XP_760206                                                       ':0.52935628):0.14048813,((('451804_Afumigatus@EDP51110                                                     ':0.32087888,'5141_Ncrassa@CAC18281                                                          ':0.33762398):0.083608729,'4896_Spombe@NP_593301                                                          ':0.28658509):0.16650135,('643680_Scerevisiae@CAY81061                                                    ':0.48475455,'Spunctatus@04119T0                                                             ':0.54094523):0.1790659):0.122697):0.20766307,'5762_Ngruberi@EFC50413                                                         ':0.50759574):0.047240753):0.14861097,((('352472_Ddiscoideum@XP_001134535                                                ':0.69254146,('403677_Pinfestans@EEY64266                                                     ':0.25558478,('Aanophagefferens@jgi_Auran1_1722_gw1.11.55.1                                   ':0.17072369,'Ectocarpus_siliculosus@299116651                                               ':0.22566521):0.22400756):0.028584501):0.11097465,'Kbrevis@nt_gnl_ti_1972693539_AUAO4164.g1@|CDC16|                               ':0.50485826):0.055250689,(('412030_Ptetraurelia@XP_001456952                                               ':0.36273102,('412133_Tvaginalis@XP_001583340                                                 ':3.100614,'5911_Tthermophila@XP_001026497                                                 ':0.26211027):2.3020539e-06):0.31072815,'Oxytricha_trifallax@apc6_WGS                                                   ':0.10091689):0.20276373):0.12001943):9.2893756e-05,('3702_Athaliana@NP_565188                                                       ':0.19038612,'39947_Osativa@EEE58661                                                         ':0.22115471):0.17616535):0.065051432,('145481_Ppatens@XP_001784365                                                    ':0.10375589,'Smoellendorffii@jgi                                                            ':0.084483088):0.095702133,(((('185431_Tbrucei@XP_845336                                                       ':0.14560109,'353153_Tcruzi@XP_811257                                                        ':0.20538715):0.06929239,('347515_Lmajor@XP_001684662                                                     ':0.022514599,'435258_Linfantum@XP_001466919                                                  ':0):0.25003824):1.4401928,((((((((('284813_Ecuniculi@NP_585771                                                     ':1.3753118e-05,'Encephalitozoon_intestinalis@XP_003072974                                      ':0.11787528):0.37660432,'Nosema_ceranae@XP_002995208                                                    ':1.2462522):0.81815858,'Enterocytozoon_bieneusi@XP_002650349                                           ':1.6693758):0.37684556,'Ehuxleyi@jgi                                                                   ':3.3183234e-05):0.053244261,(('Blastocystis_hominis@300176850                                                 ':1.2734558,'Chlamydomonas_reinhardtii@XP_001693404                                         ':0.003669728):0.032818073,'Pramorum@jgi                                                                   ':2.5364971):1.1272853):0.57130585,'Gsulphuraria@stig_37                                                           ':0.45363332):0.2253626,'Vcarteri@jgi                                                                   ':1.3403349):0.13657992,(('556484_Ptricornutum@XP_002176654                                               ':0.51823912,'Bdendrobatidis@jgi|Batde5|84808|GP3.003670                                     ':1.0383363):0.18757884,'Cmerolae@CMF102C                                                               ':1.1502984):0.03227121):0.14029087,('353151_Chominis@XP_667497                                                      ':3.3524785,'Cvulgaris@jgi                                                                  ':0.2321652):8.2897754e-06):0.063154444):0.024880531,(('436017_Olucimarinus@XP_001415756                                               ':0.10016256,'70448_Otauri@AAV68615                                                          ':0.094986233):0.35764696,'564608_Mpusilla@EEH59359                                                       ':0.26766556):0.10628186):0.02109654);
(('10228_Tadhaerens@XP_002115543                                                  ':0.82550066,('45351_Nvectensis@XP_001637375                                                  ':0.23164012,(('6239_Celegans@NP_495712                                                        ':1.0394396,'6279_Bmalayi@XP_001900464                                                      ':0.63843218):0.55104069,((('7227_Dmelanogaster@NP_477397                                                   ':0.35813637,'7460_Amellifera@XP_623316                                                      ':0.12759176):0.098774355,('7739_Bfloridae@XP_002603477                                                    ':0.23494025,((('7955_Drerio@ABC87083                                                           ':0.048443522,('8364_Xtropicalis@NP_001005030                                                  ':0.029263676,'9606_Hsapiens@NP_001072113                                                     ':0.028317139):0.0093627548):0.080228869,'Lgigantea@jgi                                                                  ':0.23581052):0.024018359,'Hrobusta@jgi                                                                   ':0.29498183):0.035138671):0.045799455):0.031250067,'Dpulex@jgi                                                                     ':0.30218136):0.082574546):0.045663117):0.17195691):0.20290787,(((((('145481_Ppatens@XP_001784365                                                    ':0.16871166,'Smoellendorffii@jgi                                                            ':0.058639658):0.082404269,('564608_Mpusilla@EEH59359                                                       ':0.31014695,('Cvulgaris@jgi                                                                  ':0.035895835,('Ehuxleyi@jgi                                                                   ':0.17887465,'Vcarteri@jgi                                                                   ':0.7883621):0.91250901):0.2518372):0.078214993):0.12448668,('3702_Athaliana@NP_565188                                                       ':0.13838293,'39947_Osativa@EEE58661                                                         ':0.23715587):0.18554751):0.014945042,(((((('185431_Tbrucei@XP_845336                                                       ':0.18583904,'353153_Tcruzi@XP_811257                                                        ':0.13408163):0.20709696,('347515_Lmajor@XP_001684662                                                     ':0.071389976,'435258_Linfantum@XP_001466919                                                  ':0):0.32015469):0.71460313,'556484_Ptricornutum@XP_002176654                                               ':0.56558076):0.064017996,'Cmerolae@CMF102C                                                               ':0.51969218):0.26459618,(('436017_Olucimarinus@XP_001415756                                               ':0.079370242,'70448_Otauri@AAV68615                                                          ':0.032507139):0.25236345,'5762_Ngruberi@EFC50413                                                         ':0.66247544):0.013686255):0.024732598,(((('353151_Chominis@XP_667497                                                      ':2.3338042,('412030_Ptetraurelia@XP_001456952                                               ':0.6037773,'5911_Tthermophila@XP_001026497                                                 ':0.16338793):0.24701649):0.068128621,('412133_Tvaginalis@XP_001583340                                                 ':2.731855,'Gsulphuraria@stig_37                                                           ':0.77739536):0.32050467):0.21781922,'Oxytricha_trifallax@apc6_WGS                                                   ':0.26444283):0.16826875,(('403677_Pinfestans@EEY64266                                                     ':0.40524266,('Aanophagefferens@jgi_Auran1_1722_gw1.11.55.1                                   ':0.32475584,'Ectocarpus_siliculosus@299116651                                               ':0.39582048):0.19032502):0.028630239,'Kbrevis@nt_gnl_ti_1972693539_AUAO4164.g1@|CDC16|                               ':0.59872228):0.075923845):0.06958648):0.048120497):0.088235313,('352472_Ddiscoideum@XP_001134535                                                ':0.5312979,'Ttrahens@03884T0                                                               ':0.66039047):0.13604093):0.094696034,(((((('214684_Cneoformans@XP_570972                                                   ':0.4688219,'237631_Umaydis@XP_760206                                                       ':0.50608836):0.06311285,'643680_Scerevisiae@CAY81061                                                    ':0.57980068):0.066631875,'Bdendrobatidis@jgi|Batde5|84808|GP3.003670                                     ':0.85889857):0.12382319,(('451804_Afumigatus@EDP51110                                                     ':0.20503441,'5141_Ncrassa@CAC18281                                                          ':0.2749574):0.15371949,'4896_Spombe@NP_593301                                                          ':0.37511355):0.16912151):2.3826268e-05,((('284813_Ecuniculi@NP_585771                                                     ':0,('Chlamydomonas_reinhardtii@XP_001693404                                         ':0,'Encephalitozoon_intestinalis@XP_003072974                                      ':0.075257436):0.043884929):0.10847908,('Enterocytozoon_bieneusi@XP_002650349                                           ':1.7808941,'Nosema_ceranae@XP_002995208                                                    ':0.81131747):1.0579608):1.7030567,('Blastocystis_hominis@300176850                                                 ':1.4821868,'Pramorum@jgi                                                                   ':1.809894):0.38925333):0.69800954):0.13323668,'Spunctatus@04119T0                                                             ':0.65162983):0.14257814):0.10238184,('431895_Mbrevicollis@XP_001745786                                               ':0.79333517,'Srosetta@01128T0                                                               ':0.41331169):0.0089491684);
(((((((('10228_Tadhaerens@XP_002115543                                                  ':0.53279035,'45351_Nvectensis@XP_001637375                                                  ':0.12039649):0.089597259,((((('6239_Celegans@NP_495712                                                        ':1.1615084,'6279_Bmalayi@XP_001900464                                                      ':0.16060875):0.8219004,'Dpulex@jgi                                                                     ':0.38208969):0.068158699,('7227_Dmelanogaster@NP_477397                                                   ':0.59350476,'7460_Amellifera@XP_623316                                                      ':0.061626007):0.083666066):0.13091452,('Hrobusta@jgi                                                                   ':0.3733496,'Lgigantea@jgi                                                                  ':0.27820831):1.0371286e-05):0.044693977,('7739_Bfloridae@XP_002603477                                                    ':0.25018742,('7955_Drerio@ABC87083                                                           ':0.076234888,('8364_Xtropicalis@NP_001005030                                                  ':3.1990735e-06,'9606_Hsapiens@NP_001072113                                                     ':0.026146377):0.017404647):0.09085314):0.090973971):0.1337474):0.11960509,('431895_Mbrevicollis@XP_001745786                                               ':0.7235338,'Srosetta@01128T0                                                               ':0.53870139):0.069005082):0.086133142,(((('214684_Cneoformans@XP_570972                                                   ':0.45204415,'237631_Umaydis@XP_760206                                                       ':0.46743767):0.1123538,(('451804_Afumigatus@EDP51110                                                     ':0.19781613,'5141_Ncrassa@CAC18281                                                          ':0.23290445):0.1891325,'4896_Spombe@NP_593301                                                          ':0.31012275):0.22914093):0.09541852,('643680_Scerevisiae@CAY81061                                                    ':0.41352357,'Bdendrobatidis@jgi|Batde5|84808|GP3.003670                                     ':0.5304655):0.11108124):0.15801197,'Ttrahens@03884T0                                                               ':0.44688462):0.075432677):0.06700765,'352472_Ddiscoideum@XP_001134535                                                ':0.77131733):0.018681209,'Spunctatus@04119T0                                                             ':0.56795693):0.082124914,(((((('353151_Chominis@XP_667497                                                      ':1.0597288,'Pramorum@jgi                                                                   ':1.8354172):0.16902064,'Enterocytozoon_bieneusi@XP_002650349                                           ':2.7828514):0.35684623,'412030_Ptetraurelia@XP_001456952                                               ':0.37838638):0.05563736,'5911_Tthermophila@XP_001026497                                                 ':0.16473564):0.24442497,'Oxytricha_trifallax@apc6_WGS                                                   ':0.20942229):0.109716,('403677_Pinfestans@EEY64266                                                     ':0.28662902,(('Aanophagefferens@jgi_Auran1_1722_gw1.11.55.1                                   ':0.37884366,'Ectocarpus_siliculosus@299116651                                               ':0.33735504):0.16922068,'Kbrevis@nt_gnl_ti_1972693539_AUAO4164.g1@|CDC16|                               ':0.36671641):0.06098957):0.053902483):0.053855986):0.02277143,(((('145481_Ppatens@XP_001784365                                                    ':0.061085479,'Smoellendorffii@jgi                                                            ':0.11439861):0.066256201,'564608_Mpusilla@EEH59359                                                       ':0.34251568):0.078459982,(((((('185431_Tbrucei@XP_845336                                                       ':0.13050463,'353153_Tcruzi@XP_811257                                                        ':0.14470943):0.19986967,('347515_Lmajor@XP_001684662                                                     ':1.3678366e-06,'435258_Linfantum@XP_001466919                                                  ':0.0088884653):0.26596341):0.83677857,('Cmerolae@CMF102C                                                               ':0.42431996,(('Ehuxleyi@jgi                                                                   ':1.9100198e-05,'Vcarteri@jgi                                                                   ':0.95195058):0.12083304,'Gsulphuraria@stig_37                                                           ':0.63374551):0.065032971):0.13900394):0.051416234,(((((('284813_Ecuniculi@NP_585771                                                     ':0,'Encephalitozoon_intestinalis@XP_003072974                                      ':0.088028392):0.39512203,'Nosema_ceranae@XP_002995208                                                    ':0.994264):0.52171259,'Chlamydomonas_reinhardtii@XP_001693404                                         ':0):1.1468007,'412133_Tvaginalis@XP_001583340                                                 ':1.5752488):5.2707253e-05,'Blastocystis_hominis@300176850                                                 ':1.701545):0.44466206,'556484_Ptricornutum@XP_002176654                                               ':0.47003367):2.3393863e-05):0.072333556,'Cvulgaris@jgi                                                                  ':0.17675612):0.07816615,('436017_Olucimarinus@XP_001415756                                               ':0.094049843,'70448_Otauri@AAV68615                                                          ':0.044765738):0.25446404):0.13502335):0.046806557,('3702_Athaliana@NP_565188                                                       ':0.10037714,'39947_Osativa@EEE58661                                                         ':0.15577318):0.19709842):1.6886267e-05,'5762_Ngruberi@EFC50413                                                         ':0.75116161);
((((((('10228_Tadhaerens@XP_002115543                                                  ':0.77479556,'Srosetta@01128T0                                                               ':0.32899527):0.0050292203,((((('214684_Cneoformans@XP_570972                                                   ':0.27007561,'237631_Umaydis@XP_760206                                                       ':0.38664303):0.20709169,(('451804_Afumigatus@EDP51110                                                     ':0.15286746,'5141_Ncrassa@CAC18281                                                          ':0.23481962):0.079075002,'4896_Spombe@NP_593301                                                          ':0.30802898):0.083373184):0.11748674,'643680_Scerevisiae@CAY81061                                                    ':0.49181299):0.19554373,'Spunctatus@04119T0                                                             ':0.46788908):0.017249264,'Bdendrobatidis@jgi|Batde5|84808|GP3.003670                                     ':0.76286309):0.19948466):0.026544649,'431895_Mbrevicollis@XP_001745786                                               ':0.49113343):0.02056799,('45351_Nvectensis@XP_001637375                                                  ':0.15974565,(('6239_Celegans@NP_495712                                                        ':0.72994742,'6279_Bmalayi@XP_001900464                                                      ':0.45586009):0.44771951,((('7227_Dmelanogaster@NP_477397                                                   ':0.38163057,'7460_Amellifera@XP_623316                                                      ':0.031671823):0.08484522,(('7739_Bfloridae@XP_002603477                                                    ':0.21165274,(('7955_Drerio@ABC87083                                                           ':0.051894723,('8364_Xtropicalis@NP_001005030                                                  ':0.016675288,'9606_Hsapiens@NP_001072113                                                     ':0.0083734779):0.024672309):0.063293366,'Lgigantea@jgi                                                                  ':0.21046776):0.026060158):0.06392762,'Hrobusta@jgi                                                                   ':0.21812859):0.012773667):0.04103519,'Dpulex@jgi                                                                     ':0.34763196):0.019350996):0.055915056):0.19290307):0.037579974,'Ttrahens@03884T0                                                               ':0.77149112):0.015691341,'352472_Ddiscoideum@XP_001134535                                                ':0.46861379):0.10752644,(((('145481_Ppatens@XP_001784365                                                    ':0.059761306,'Smoellendorffii@jgi                                                            ':0.093541942):0.014190411,'564608_Mpusilla@EEH59359                                                       ':0.29110144):0.11371119,((('353151_Chominis@XP_667497                                                      ':1.6290588,'5911_Tthermophila@XP_001026497                                                 ':0.11999484):0.036670395,'412030_Ptetraurelia@XP_001456952                                               ':0.17455672):0.26763299,'Oxytricha_trifallax@apc6_WGS                                                   ':0.10612607):0.2096806):2.3117447e-05,('3702_Athaliana@NP_565188                                                       ':0.092975203,'39947_Osativa@EEE58661                                                         ':0.152955):0.12952228):0.0017172917,(((((((((('185431_Tbrucei@XP_845336                                                       ':0.19029845,'353153_Tcruzi@XP_811257                                                        ':0.13081335):0.21391687,('347515_Lmajor@XP_001684662                                                     ':0.026378802,'435258_Linfantum@XP_001466919                                                  ':0):0.28761479):0.93157922,('412133_Tvaginalis@XP_001583340                                                 ':2.1563971,'556484_Ptricornutum@XP_002176654                                               ':0.08211621):0.23490507):0.094327911,'Cmerolae@CMF102C                                                               ':0.29728432):0.040277045,((((('284813_Ecuniculi@NP_585771                                                     ':4.5632232e-06,('Enterocytozoon_bieneusi@XP_002650349                                           ':1.7770327,'Nosema_ceranae@XP_002995208                                                    ':0.54961341):0.50854156):0.091185217,'Encephalitozoon_intestinalis@XP_003072974                                      ':0.0096248649):1.1119029,(('Blastocystis_hominis@300176850                                                 ':1.6180467,'Chlamydomonas_reinhardtii@XP_001693404                                         ':0):0.00094829248,'Pramorum@jgi                                                                   ':1.8571403):0.4486791):0.36750964,'Gsulphuraria@stig_37                                                           ':0.47086192):1.5401825e-05,('Ehuxleyi@jgi                                                                   ':0.07120402,'Vcarteri@jgi                                                                   ':0.53473149):0.24335228):0.11730717):0.032990436,'Cvulgaris@jgi                                                                  ':0.21566275):0.074295333,('436017_Olucimarinus@XP_001415756                                               ':0.018254789,'70448_Otauri@AAV68615                                                          ':0.046268575):0.15760187):0.086927224,('403677_Pinfestans@EEY64266                                                     ':0.32796703,('Aanophagefferens@jgi_Auran1_1722_gw1.11.55.1                                   ':0.26173448,'Ectocarpus_siliculosus@299116651                                               ':0.31955441):0.21674909):0.03333571):0.010815414,'5762_Ngruberi@EFC50413                                                         ':0.59122404):0.046987813,'Kbrevis@nt_gnl_ti_1972693539_AUAO4164.g1@|CDC16|                               ':0.46085771):0.018989234);
((((((('10228_Tadhaerens@XP_002115543                                                  ':0.53581542,('6239_Celegans@NP_495712                                                        ':1.1908463,'6279_Bmalayi@XP_001900464                                                      ':0.04992343):1.0483861):0.15477081,(((('7227_Dmelanogaster@NP_477397                                                   ':0.40544212,'Lgigantea@jgi                                                                  ':0.20348151):0.0001073157,('7460_Amellifera@XP_623316                                                      ':0.21442103,('Dpulex@jgi                                                                     ':0.50806776,'Hrobusta@jgi                                                                   ':0.23682039):0.029417058):0.0776868):0.10306675,('7955_Drerio@ABC87083                                                           ':0.018140452,('8364_Xtropicalis@NP_001005030                                                  ':0.0097868618,'9606_Hsapiens@NP_001072113                                                     ':0.0098218325):0.011968397):0.063471493):0.16583055,'7739_Bfloridae@XP_002603477                                                    ':0.059285933):0.14900784):0.036972007,'45351_Nvectensis@XP_001637375                                                  ':0.23577409):0.12143038,(((('214684_Cneoformans@XP_570972                                                   ':0.50274526,'237631_Umaydis@XP_760206                                                       ':0.56694493):0.13845723,((('451804_Afumigatus@EDP51110                                                     ':0.33959402,'4896_Spombe@NP_593301                                                          ':0.37926525):0.075005472,'5141_Ncrassa@CAC18281                                                          ':0.18946073):0.16285841,('643680_Scerevisiae@CAY81061                                                    ':0.26384772,'Spunctatus@04119T0                                                             ':0.83485109):0.22974356):0.19043386):0.27726415,'Ttrahens@03884T0                                                               ':0.56472055):0.058847,'431895_Mbrevicollis@XP_001745786                                               ':0.66398891):0.10281553):0.18530359,(((('145481_Ppatens@XP_001784365                                                    ':0.057524269,'Smoellendorffii@jgi                                                            ':0.1469192):0.073816571,'352472_Ddiscoideum@XP_001134535                                                ':0.66763565):0.033325576,'564608_Mpusilla@EEH59359                                                       ':0.37686186):0.15886696,('3702_Athaliana@NP_565188                                                       ':0.18392415,'39947_Osativa@EEE58661                                                         ':0.31202642):0.17810156):0.024131021):0.093620706,(('412030_Ptetraurelia@XP_001456952                                               ':0.33956916,'5911_Tthermophila@XP_001026497                                                 ':0.15638218):0.31946661,'Oxytricha_trifallax@apc6_WGS                                                   ':0.17044246):0.20427102):0.084247954,(((((((((('185431_Tbrucei@XP_845336                                                       ':0.18529778,'353153_Tcruzi@XP_811257                                                        ':0.19499915):0.25355883,('347515_Lmajor@XP_001684662                                                     ':0.042148505,'435258_Linfantum@XP_001466919                                                  ':0):0.23077732):0.72186727,'Cmerolae@CMF102C                                                               ':0.44655686):0.16560228,('556484_Ptricornutum@XP_002176654                                               ':0.6405646,'Pramorum@jgi                                                                   ':2.6150244):2.7266437e-05):0.080275659,((('284813_Ecuniculi@NP_585771                                                     ':0,('Enterocytozoon_bieneusi@XP_002650349                                           ':2.0283662,'Nosema_ceranae@XP_002995208                                                    ':0.56865145):0.86030738):0.043689734,'Encephalitozoon_intestinalis@XP_003072974                                      ':0.054748602):1.1089042,'Blastocystis_hominis@300176850                                                 ':1.943514):0.55221005):0.059511857,('353151_Chominis@XP_667497                                                      ':1.4576947,('412133_Tvaginalis@XP_001583340                                                 ':2.204116,'Gsulphuraria@stig_37                                                           ':0.34225461):0.11255921):0.10553043):1.2399598e-05,('Chlamydomonas_reinhardtii@XP_001693404                                         ':0.027154391,('Cvulgaris@jgi                                                                  ':0.26196112,'Vcarteri@jgi                                                                   ':1.007425):0.17142424):0.0016423762):0.042368926,(('436017_Olucimarinus@XP_001415756                                               ':0.11499068,'70448_Otauri@AAV68615                                                          ':0.037277371):0.28672673,(('Bdendrobatidis@jgi|Batde5|84808|GP3.003670                                     ':0.85725359,'Srosetta@01128T0                                                               ':0.35864721):0.11304847,'Ehuxleyi@jgi                                                                   ':0.39728533):4.9664012e-05):0.1476193):0.10022745,('403677_Pinfestans@EEY64266                                                     ':0.3662843,('Aanophagefferens@jgi_Auran1_1722_gw1.11.55.1                                   ':0.19236674,'Ectocarpus_siliculosus@299116651                                               ':0.32650496):0.17078229):0.096271351):0.083853047,'Kbrevis@nt_gnl_ti_1972693539_AUAO4164.g1@|CDC16|                               ':0.55301401):4.365793e-05,'5762_Ngruberi@EFC50413                                                         ':0.61914925);
(((((('10228_Tadhaerens@XP_002115543                                                  ':0.44475884,('6239_Celegans@NP_495712                                                        ':0.6653406,'6279_Bmalayi@XP_001900464                                                      ':0.21122438):0.60014624):0.17928373,('45351_Nvectensis@XP_001637375                                                  ':0.12573022,((((('7227_Dmelanogaster@NP_477397                                                   ':0.23193287,'7460_Amellifera@XP_623316                                                      ':0.10144489):0.035605601,'Lgigantea@jgi                                                                  ':0.18891327):0.037138479,'Hrobusta@jgi                                                                   ':0.24157714):0.042475833,'7739_Bfloridae@XP_002603477                                                    ':0.11375519):0.05345918,((('7955_Drerio@ABC87083                                                           ':0.057699413,'9606_Hsapiens@NP_001072113                                                     ':0.04931354):3.4888109e-05,'8364_Xtropicalis@NP_001005030                                                  ':0.015884644):0.070609866,'Dpulex@jgi                                                                     ':0.33597027):1.7758594e-07):0.094695121):0.10354059):0.15096687,'352472_Ddiscoideum@XP_001134535                                                ':0.37947657):0.11801017,((((('214684_Cneoformans@XP_570972                                                   ':0.31724798,'237631_Umaydis@XP_760206                                                       ':0.2900715):0.15973605,((('451804_Afumigatus@EDP51110                                                     ':0.11163403,'5141_Ncrassa@CAC18281                                                          ':0.34587763):0.074399918,'4896_Spombe@NP_593301                                                          ':0.25654007):0.060932621,'643680_Scerevisiae@CAY81061                                                    ':0.62816233):3.0695563e-05):0.16155362,'Spunctatus@04119T0                                                             ':0.50071276):0.16483894,'431895_Mbrevicollis@XP_001745786                                               ':0.61776221):0.040367691,'Ttrahens@03884T0                                                               ':0.4289288):0.044612224):0.046879025,(((('145481_Ppatens@XP_001784365                                                    ':0.13920659,'Smoellendorffii@jgi                                                            ':0.018563253):0.064250486,('564608_Mpusilla@EEH59359                                                       ':0.27717925,'Cvulgaris@jgi                                                                  ':0.26880187):0.12614637):0.10378141,('3702_Athaliana@NP_565188                                                       ':0.17436049,'39947_Osativa@EEE58661                                                         ':0.17916955):0.072613438):0.030223889,'Ectocarpus_siliculosus@299116651                                               ':0.44051365):0.028791848):0.11236068,(((((('185431_Tbrucei@XP_845336                                                       ':0.10441691,'353153_Tcruzi@XP_811257                                                        ':0.10279763):0.10122424,('347515_Lmajor@XP_001684662                                                     ':0.033469535,'435258_Linfantum@XP_001466919                                                  ':0):0.31409126):0.59761128,('556484_Ptricornutum@XP_002176654                                               ':0.40117092,'Cmerolae@CMF102C                                                               ':0.41594447):1.7176432e-06):0.15253062,(((((('284813_Ecuniculi@NP_585771                                                     ':6.8992908e-05,'Encephalitozoon_intestinalis@XP_003072974                                      ':0.10310238):0.5279747,'Nosema_ceranae@XP_002995208                                                    ':0.69366286):0.30266853,'Enterocytozoon_bieneusi@XP_002650349                                           ':1.4344559):0.91218923,'Blastocystis_hominis@300176850                                                 ':1.4190321):0.10937343,'Pramorum@jgi                                                                   ':1.0562551):0.032953281,'Chlamydomonas_reinhardtii@XP_001693404                                         ':0.0041559006):0.469844):0.026076678,('Ehuxleyi@jgi                                                                   ':0.061556136,'Vcarteri@jgi                                                                   ':0.79822635):0.40864166):0.092987509,((('412133_Tvaginalis@XP_001583340                                                 ':1.6735976,'Bdendrobatidis@jgi|Batde5|84808|GP3.003670                                     ':0.64520825):0.082903059,('5762_Ngruberi@EFC50413                                                         ':0.48955841,'Srosetta@01128T0                                                               ':0.46897995):0.09416888):0.18719735,('436017_Olucimarinus@XP_001415756                                               ':0.116866,'70448_Otauri@AAV68615                                                          ':0.043411022):0.18541404):0.025901434):0.014668307,(((((('353151_Chominis@XP_667497                                                      ':1.4863688,'412030_Ptetraurelia@XP_001456952                                               ':0.19265245):0.15022787,'5911_Tthermophila@XP_001026497                                                 ':0.12982672):0.18640717,'Oxytricha_trifallax@apc6_WGS                                                   ':0.17297705):0.27653598,'Kbrevis@nt_gnl_ti_1972693539_AUAO4164.g1@|CDC16|                               ':0.44647546):0.076986684,('403677_Pinfestans@EEY64266                                                     ':0.18273111,'Gsulphuraria@stig_37                                                           ':0.59827292):0.11218137):0.011428158,'Aanophagefferens@jgi_Auran1_1722_gw1.11.55.1                                   ':0.35101841):0.052790268);
(((((((((('10228_Tadhaerens@XP_002115543                                                  ':0.62767435,'45351_Nvectensis@XP_001637375                                                  ':0.17246372):0.14572,('6239_Celegans@NP_495712                                                        ':0.94470852,'6279_Bmalayi@XP_001900464                                                      ':0.38654137):0.74886263):0.026334613,'Hrobusta@jgi                                                                   ':0.18389993):0.1126542,(('7955_Drerio@ABC87083                                                           ':0.082359699,('8364_Xtropicalis@NP_001005030                                                  ':0.018695577,'9606_Hsapiens@NP_001072113                                                     ':0.019162279):0.0096149439):0.1616123,'Lgigantea@jgi                                                                  ':0.18194676):0.095597376):0.07128228,(('7227_Dmelanogaster@NP_477397                                                   ':0.4834396,'7460_Amellifera@XP_623316                                                      ':0.02476178):0.089802619,'Dpulex@jgi                                                                     ':0.53951638):0.055528293):0.19485218,'7739_Bfloridae@XP_002603477                                                    ':0.068767031):0.29327438,((((('214684_Cneoformans@XP_570972                                                   ':0.53279538,'237631_Umaydis@XP_760206                                                       ':0.41803966):0.17463752,(('451804_Afumigatus@EDP51110                                                     ':0.2802699,'5141_Ncrassa@CAC18281                                                          ':0.25162707):0.20931057,('4896_Spombe@NP_593301                                                          ':0.25276186,('643680_Scerevisiae@CAY81061                                                    ':0.68363806,'Spunctatus@04119T0                                                             ':0.5162276):0.096408196):0.11841797):0.10957831):0.076624385,'Bdendrobatidis@jgi|Batde5|84808|GP3.003670                                     ':0.93377379):0.052744373,'Ttrahens@03884T0                                                               ':0.56974008):0.086695787,('431895_Mbrevicollis@XP_001745786                                               ':0.73928016,'Srosetta@01128T0                                                               ':0.42993142):0.132988):0.026904226):0.066425524,'352472_Ddiscoideum@XP_001134535                                                ':0.71225037):0.11593373,((('145481_Ppatens@XP_001784365                                                    ':0.052454377,'Smoellendorffii@jgi                                                            ':0.13861674):0.087903849,'564608_Mpusilla@EEH59359                                                       ':0.51954912):0.1083582,('3702_Athaliana@NP_565188                                                       ':0.20935891,'39947_Osativa@EEE58661                                                         ':0.18598255):0.22619994):0.033543362):0.010525326,((((((((('185431_Tbrucei@XP_845336                                                       ':0.10153756,'353153_Tcruzi@XP_811257                                                        ':0.13227978):0.23358437,('347515_Lmajor@XP_001684662                                                     ':0.029189579,'435258_Linfantum@XP_001466919                                                  ':0):0.17153784):1.015297,'Cmerolae@CMF102C                                                               ':0.55980829):0.13548162,'556484_Ptricornutum@XP_002176654                                               ':0.53340853):0.11593588,(((('284813_Ecuniculi@NP_585771                                                     ':5.8862028e-05,('Enterocytozoon_bieneusi@XP_002650349                                           ':1.8415173,'Nosema_ceranae@XP_002995208                                                    ':0.88519391):0.70718915):0.11841959,'Encephalitozoon_intestinalis@XP_003072974                                      ':2.3612415e-05):0.97156721,'412133_Tvaginalis@XP_001583340                                                 ':2.3704627):0.62052345,(('Chlamydomonas_reinhardtii@XP_001693404                                         ':0.007272405,'Gsulphuraria@stig_37                                                           ':0.19040477):0.27118135,'Ehuxleyi@jgi                                                                   ':0.27939904):0.35367128):0.19517196):1.2134511e-06,('Cvulgaris@jgi                                                                  ':0.089656404,'Vcarteri@jgi                                                                   ':1.3643159):0.1681914):0.14719013,((('353151_Chominis@XP_667497                                                      ':1.5739792,'Pramorum@jgi                                                                   ':1.5485039):0.52536179,'Blastocystis_hominis@300176850                                                 ':1.5080199):0.4665929,('436017_Olucimarinus@XP_001415756                                               ':0.071923748,'70448_Otauri@AAV68615                                                          ':0.028932082):0.037570371):0.27391926):0.11842216,(('403677_Pinfestans@EEY64266                                                     ':0.38426512,('Aanophagefferens@jgi_Auran1_1722_gw1.11.55.1                                   ':0.20778084,'Ectocarpus_siliculosus@299116651                                               ':0.32836233):0.22570216):0.034093071,'Kbrevis@nt_gnl_ti_1972693539_AUAO4164.g1@|CDC16|                               ':0.67728567):0.10075318):1.832526e-05,'5762_Ngruberi@EFC50413                                                         ':0.6258953):0.058245738,(('412030_Ptetraurelia@XP_001456952                                               ':0.46584632,'5911_Tthermophila@XP_001026497                                                 ':0.20747943):0.46899764,'Oxytricha_trifallax@apc6_WGS                                                   ':0.13470226):0.21892409);
((((('10228_Tadhaerens@XP_002115543                                                  ':0.66600996,('45351_Nvectensis@XP_001637375                                                  ':0.17227307,(((((('7227_Dmelanogaster@NP_477397                                                   ':0.5649982,'7460_Amellifera@XP_623316                                                      ':0.066549286):0.2032454,'7739_Bfloridae@XP_002603477                                                    ':0.055828563):0.11188282,'Dpulex@jgi                                                                     ':0.55685188):3.3116501e-06,(('7955_Drerio@ABC87083                                                           ':0.073063637,'9606_Hsapiens@NP_001072113                                                     ':0):1.3121027e-06,'8364_Xtropicalis@NP_001005030                                                  ':0.032491561):0.078900287):0.073902923,'Lgigantea@jgi                                                                  ':0.18140228):0.10526622,'Hrobusta@jgi                                                                   ':0.20176614):0.13130958):0.22692386):0.097088492,'431895_Mbrevicollis@XP_001745786                                               ':0.60159755):0.097481825,('352472_Ddiscoideum@XP_001134535                                                ':0.42451179,('Aanophagefferens@jgi_Auran1_1722_gw1.11.55.1                                   ':0.25588795,'Ectocarpus_siliculosus@299116651                                               ':0.23566386):0.20509066):0.16977128):0.02646269,(((((('145481_Ppatens@XP_001784365                                                    ':0.11224692,'Smoellendorffii@jgi                                                            ':0.036853975):0.10805364,'564608_Mpusilla@EEH59359                                                       ':0.3808106):0.084695595,('3702_Athaliana@NP_565188                                                       ':0.11473618,'39947_Osativa@EEE58661                                                         ':0.14253345):0.13192774):0.068361505,(((('185431_Tbrucei@XP_845336                                                       ':0.12140054,'353153_Tcruzi@XP_811257                                                        ':0.21504373):0.15126223,('347515_Lmajor@XP_001684662                                                     ':0.023350634,'435258_Linfantum@XP_001466919                                                  ':0.011289239):0.25829308):0.61294569,'353151_Chominis@XP_667497                                                      ':1.8878696):0.43865372,(('412030_Ptetraurelia@XP_001456952                                               ':0.18802751,'5911_Tthermophila@XP_001026497                                                 ':0.22220947):0.20788979,'Oxytricha_trifallax@apc6_WGS                                                   ':0.11902277):0.23835174):0.067101132):0.047667207,('403677_Pinfestans@EEY64266                                                     ':0.44351157,'5762_Ngruberi@EFC50413                                                         ':0.33912417):0.0050896936):0.02881143,('6239_Celegans@NP_495712                                                        ':1.1302173,'6279_Bmalayi@XP_001900464                                                      ':0.71388137):0.50247198):0.01250372):9.4144855e-07,(((('214684_Cneoformans@XP_570972                                                   ':0.43860442,'237631_Umaydis@XP_760206                                                       ':0.43319499):0.083309775,((('451804_Afumigatus@EDP51110                                                     ':0.29982627,'5141_Ncrassa@CAC18281                                                          ':0.1924985):0.12124032,'4896_Spombe@NP_593301                                                          ':0.48611394):0.01076881,'643680_Scerevisiae@CAY81061                                                    ':0.54302849):0.11141116):0.16738252,'Ttrahens@03884T0                                                               ':0.51742737):0.016076328,'Kbrevis@nt_gnl_ti_1972693539_AUAO4164.g1@|CDC16|                               ':0.50536367):0.10921244,((((((((((('284813_Ecuniculi@NP_585771                                                     ':7.2292615e-05,'Nosema_ceranae@XP_002995208                                                    ':1.5559542):0.034812805,'Encephalitozoon_intestinalis@XP_003072974                                      ':0.052035786):1.2112854,'Enterocytozoon_bieneusi@XP_002650349                                           ':1.5579115):0.28130807,'Blastocystis_hominis@300176850                                                 ':1.7952097):0.057135411,'Ehuxleyi@jgi                                                                   ':4.2446362e-05):0.28694477,('412133_Tvaginalis@XP_001583340                                                 ':0.29623322,'Chlamydomonas_reinhardtii@XP_001693404                                         ':0):2.0999013):0.045111799,('Bdendrobatidis@jgi|Batde5|84808|GP3.003670                                     ':0.80124669,'Pramorum@jgi                                                                   ':1.6265549):1.0232931e-05):0.23470103,('556484_Ptricornutum@XP_002176654                                               ':0.44020288,'Cmerolae@CMF102C                                                               ':0.46564012):0.065396143):2.8942058e-05,('Gsulphuraria@stig_37                                                           ':0.506475,'Vcarteri@jgi                                                                   ':1.0541696):0.11909263):0.041063188,'Cvulgaris@jgi                                                                  ':0.34691722):0.061012808,((('436017_Olucimarinus@XP_001415756                                               ':0.089445587,'70448_Otauri@AAV68615                                                          ':0.047905878):0.14336544,'Spunctatus@04119T0                                                             ':0.55576432):0.069044127,'Srosetta@01128T0                                                               ':0.36557848):0.040356012):0.067851431);
((('10228_Tadhaerens@XP_002115543                                                  ':0.57269831,('45351_Nvectensis@XP_001637375                                                  ':0.17222405,((((('6239_Celegans@NP_495712                                                        ':0.80157084,'6279_Bmalayi@XP_001900464                                                      ':0.4394975):0.56141726,('7227_Dmelanogaster@NP_477397                                                   ':0.36268345,'7460_Amellifera@XP_623316                                                      ':0.059831247):0.094478106):0.022738505,'Dpulex@jgi                                                                     ':0.35856282):0.049318824,('7739_Bfloridae@XP_002603477                                                    ':0.15712746,('7955_Drerio@ABC87083                                                           ':0.055779164,('8364_Xtropicalis@NP_001005030                                                  ':0.0083601825,'9606_Hsapiens@NP_001072113                                                     ':0.017391374):0.006318158):0.06418489):0.044979916):0.097745292,('Hrobusta@jgi                                                                   ':0.22879839,'Lgigantea@jgi                                                                  ':0.11128744):0.065164576):0.090012727):0.12043707):0.20225559,(((('214684_Cneoformans@XP_570972                                                   ':0.31349049,'237631_Umaydis@XP_760206                                                       ':0.4315512):0.1179662,((('451804_Afumigatus@EDP51110                                                     ':0.090773928,'5141_Ncrassa@CAC18281                                                          ':0.3712185):0.13062258,'4896_Spombe@NP_593301                                                          ':0.2519218):0.14579602,'Spunctatus@04119T0                                                             ':0.62880051):0.1903876):0.17442531,'Srosetta@01128T0                                                               ':0.30238176):0.030893171,('431895_Mbrevicollis@XP_001745786                                               ':0.38352673,('643680_Scerevisiae@CAY81061                                                    ':0.50393923,'Bdendrobatidis@jgi|Batde5|84808|GP3.003670                                     ':0.58062632):0.27561802):0.14836102):0.044386614):0.079458609,((((('145481_Ppatens@XP_001784365                                                    ':0.096258452,'Smoellendorffii@jgi                                                            ':0.05990006):0.042837775,'564608_Mpusilla@EEH59359                                                       ':0.34221245):0.035808459,('Cvulgaris@jgi                                                                  ':0.23280861,'Kbrevis@nt_gnl_ti_1972693539_AUAO4164.g1@|CDC16|                               ':0.39418612):0.048912018):0.10542047,(((('353151_Chominis@XP_667497                                                      ':1.4709667,'412030_Ptetraurelia@XP_001456952                                               ':0.037080489):0.27628553,'5911_Tthermophila@XP_001026497                                                 ':0.13860891):0.25447896,'Oxytricha_trifallax@apc6_WGS                                                   ':0):0.24676505,('3702_Athaliana@NP_565188                                                       ':0.096329863,'39947_Osativa@EEE58661                                                         ':0.13514319):0.14391638):0.030482073):0.071257608,(((((('185431_Tbrucei@XP_845336                                                       ':0.14401739,'353153_Tcruzi@XP_811257                                                        ':0.069516709):0.30506826,('347515_Lmajor@XP_001684662                                                     ':0.017004389,'435258_Linfantum@XP_001466919                                                  ':0):0.095179249):0.86272063,'Cmerolae@CMF102C                                                               ':0.17956358):0.24551232,(('284813_Ecuniculi@NP_585771                                                     ':9.9012644e-05,('Enterocytozoon_bieneusi@XP_002650349                                           ':1.5325275,'Nosema_ceranae@XP_002995208                                                    ':0.55938027):0.50478107):0.10342469,'Encephalitozoon_intestinalis@XP_003072974                                      ':0.025686988):1.7827203):0.031755701,((('403677_Pinfestans@EEY64266                                                     ':0.39027953,('556484_Ptricornutum@XP_002176654                                               ':0.34669304,'Gsulphuraria@stig_37                                                           ':0.59677718):0.1145341):0.090131458,(('412133_Tvaginalis@XP_001583340                                                 ':1.7021695,'Blastocystis_hominis@300176850                                                 ':1.3414498):0.037151732,'Ehuxleyi@jgi                                                                   ':0):0.36522842):2.7286306e-05,('Aanophagefferens@jgi_Auran1_1722_gw1.11.55.1                                   ':0.1404389,'Ectocarpus_siliculosus@299116651                                               ':0.32733661):0.1723171):0.12126899):0.059650338,((('436017_Olucimarinus@XP_001415756                                               ':0.074426125,('70448_Otauri@AAV68615                                                          ':0.0033539718,'Pramorum@jgi                                                                   ':2.1025182):0.062628432):6.751311e-05,'Chlamydomonas_reinhardtii@XP_001693404                                         ':0.010509969):0.13557278,'Vcarteri@jgi                                                                   ':1.687685):0.029362875):0.024301017):0.076590969,(('352472_Ddiscoideum@XP_001134535                                                ':0.43059978,'5762_Ngruberi@EFC50413                                                         ':0.34926272):0.12993205,'Ttrahens@03884T0                                                               ':0.47036024):0.089932265);
((((((('10228_Tadhaerens@XP_002115543                                                  ':0.74478143,'431895_Mbrevicollis@XP_001745786                                               ':0.74538553):0.12183346,('45351_Nvectensis@XP_001637375                                                  ':0.21432946,((('7227_Dmelanogaster@NP_477397                                                   ':0.33345844,'7460_Amellifera@XP_623316                                                      ':0.040971417):0.091080033,((('7955_Drerio@ABC87083                                                           ':0.078256304,('8364_Xtropicalis@NP_001005030                                                  ':2.7850249e-05,'9606_Hsapiens@NP_001072113                                                     ':0.031176069):0.0094710259):0.12386126,('Hrobusta@jgi                                                                   ':0.25786298,'Lgigantea@jgi                                                                  ':0.25155211):0.015329632):0.072651581,'Dpulex@jgi                                                                     ':0.57406889):0.031977654):0.09050832,'7739_Bfloridae@XP_002603477                                                    ':0.14828309):0.14849309):0.11304398):0.042457416,'Srosetta@01128T0                                                               ':0.67352438):0.091213833,'Ttrahens@03884T0                                                               ':0.76322664):0.08460228,'Spunctatus@04119T0                                                             ':0.79687918):0.024043647,((((('185431_Tbrucei@XP_845336                                                       ':0.059334225,'353153_Tcruzi@XP_811257                                                        ':0.1016136):0.2124698,('347515_Lmajor@XP_001684662                                                     ':0,'435258_Linfantum@XP_001466919                                                  ':0):0.32799654):0.62717177,('412133_Tvaginalis@XP_001583340                                                 ':0.74265124,'Chlamydomonas_reinhardtii@XP_001693404                                         ':0):1.6595655):0.14793288,'556484_Ptricornutum@XP_002176654                                               ':0.59302403):0.18502443,('6239_Celegans@NP_495712                                                        ':1.0576334,'6279_Bmalayi@XP_001900464                                                      ':0.2067357):0.59734717):0.2320849):0.089774436,((((((('145481_Ppatens@XP_001784365                                                    ':0.12414929,'Smoellendorffii@jgi                                                            ':0.068399533):0.086813356,('3702_Athaliana@NP_565188                                                       ':0.13730395,'39947_Osativa@EEE58661                                                         ':0.21169344):0.21694005):0.090821958,('564608_Mpusilla@EEH59359                                                       ':0.25959143,'Cvulgaris@jgi                                                                  ':0.24002121):0.097436495):0.062103978,(('412030_Ptetraurelia@XP_001456952                                               ':0.32355868,'5911_Tthermophila@XP_001026497                                                 ':0.17736317):0.31878192,'Oxytricha_trifallax@apc6_WGS                                                   ':0.075172329):0.35195218):0.053785136,((((((('284813_Ecuniculi@NP_585771                                                     ':3.165861e-05,('Enterocytozoon_bieneusi@XP_002650349                                           ':1.663317,'Nosema_ceranae@XP_002995208                                                    ':0.46705903):0.93164022):0.044495296,'Encephalitozoon_intestinalis@XP_003072974                                      ':4.288436e-06):1.642236,'Blastocystis_hominis@300176850                                                 ':1.5775393):0.44153789,'Gsulphuraria@stig_37                                                           ':0.57102595):0.23923687,('353151_Chominis@XP_667497                                                      ':1.2709965,'Pramorum@jgi                                                                   ':2.1951518):0.43806152):0.21473169,('436017_Olucimarinus@XP_001415756                                               ':0.10984762,'70448_Otauri@AAV68615                                                          ':0.052106213):0.23599327):0.037176132,'Cmerolae@CMF102C                                                               ':0.97619189):0.076971981):0.033987541,((('403677_Pinfestans@EEY64266                                                     ':0.40528384,('Aanophagefferens@jgi_Auran1_1722_gw1.11.55.1                                   ':0.20196848,'Ectocarpus_siliculosus@299116651                                               ':0.3520453):0.15770713):0.058712681,'Kbrevis@nt_gnl_ti_1972693539_AUAO4164.g1@|CDC16|                               ':0.59467913):2.267134e-07,('Ehuxleyi@jgi                                                                   ':0.23050845,'Vcarteri@jgi                                                                   ':1.1946298):0.3748924):0.013965184):0.066651373,('352472_Ddiscoideum@XP_001134535                                                ':0.61129145,'5762_Ngruberi@EFC50413                                                         ':0.55671837):0.17289858):9.3236891e-07,((('214684_Cneoformans@XP_570972                                                   ':0.49473375,(('451804_Afumigatus@EDP51110                                                     ':0.22088528,'5141_Ncrassa@CAC18281                                                          ':0.38036128):0.16967434,'4896_Spombe@NP_593301                                                          ':0.23836791):0.18401682):0.19872215,'237631_Umaydis@XP_760206                                                       ':0.40985164):0.089027515,('643680_Scerevisiae@CAY81061                                                    ':0.49908894,'Bdendrobatidis@jgi|Batde5|84808|GP3.003670                                     ':0.69922519):0.28505286):0.28117997);
(((((((((('10228_Tadhaerens@XP_002115543                                                  ':0.74611055,'45351_Nvectensis@XP_001637375                                                  ':0.0078139508):0.33040867,('7955_Drerio@ABC87083                                                           ':0.10993392,('8364_Xtropicalis@NP_001005030                                                  ':1.4038154e-05,'9606_Hsapiens@NP_001072113                                                     ':0.011419827):6.0016848e-05):0.24878149):0.072985935,('Hrobusta@jgi                                                                   ':0.26327873,'Lgigantea@jgi                                                                  ':0.36665529):0.017215024):0.097545632,'Dpulex@jgi                                                                     ':0.62974461):0.12860051,(('352472_Ddiscoideum@XP_001134535                                                ':0.95841971,'7227_Dmelanogaster@NP_477397                                                   ':0.16615326):0.17578422,'7460_Amellifera@XP_623316                                                      ':0.23439239):0.14609936):0.13431007,'7739_Bfloridae@XP_002603477                                                    ':0.12426003):0.085478324,(('6239_Celegans@NP_495712                                                        ':1.0859215,'6279_Bmalayi@XP_001900464                                                      ':0.59183991):0.73588213,'Ttrahens@03884T0                                                               ':0.46381211):0.22221):0.24175182,('431895_Mbrevicollis@XP_001745786                                               ':0.50542053,'Srosetta@01128T0                                                               ':0.4312374):0.1369142):0.084736231,((((('214684_Cneoformans@XP_570972                                                   ':0.44860572,'237631_Umaydis@XP_760206                                                       ':0.36636871):0.18780751,(('451804_Afumigatus@EDP51110                                                     ':0.29567174,'5141_Ncrassa@CAC18281                                                          ':0.35819437):0.13487518,'4896_Spombe@NP_593301                                                          ':0.28179814):0.2344455):0.11027331,'643680_Scerevisiae@CAY81061                                                    ':0.70897601):0.066308007,'Spunctatus@04119T0                                                             ':0.89102555):0.074224722,'Bdendrobatidis@jgi|Batde5|84808|GP3.003670                                     ':0.8099083):0.35049787):0.13604928,((((('145481_Ppatens@XP_001784365                                                    ':0.071918893,'Smoellendorffii@jgi                                                            ':0.09128497):0.10508426,'564608_Mpusilla@EEH59359                                                       ':0.44614072):0.11358784,('3702_Athaliana@NP_565188                                                       ':0.27247302,'39947_Osativa@EEE58661                                                         ':0.21598074):0.17099818):0.085725322,(((('353151_Chominis@XP_667497                                                      ':2.4349742,'Kbrevis@nt_gnl_ti_1972693539_AUAO4164.g1@|CDC16|                               ':0.32740072):0.22837581,'403677_Pinfestans@EEY64266                                                     ':0.28537871):0.085223518,('Aanophagefferens@jgi_Auran1_1722_gw1.11.55.1                                   ':0.16529957,'Ectocarpus_siliculosus@299116651                                               ':0.54111152):0.2778754):0.084776546,(('412030_Ptetraurelia@XP_001456952                                               ':0.55888464,'5911_Tthermophila@XP_001026497                                                 ':0.11601779):0.31924543,'Oxytricha_trifallax@apc6_WGS                                                   ':0.097246329):0.21129726):0.12248446):0.013619481,((((((('185431_Tbrucei@XP_845336                                                       ':0.17328564,'353153_Tcruzi@XP_811257                                                        ':0.16922417):0.17190739,('347515_Lmajor@XP_001684662                                                     ':0.011795148,'435258_Linfantum@XP_001466919                                                  ':0):0.19537121):1.4455515,('Cmerolae@CMF102C                                                               ':0.06354978,'Ehuxleyi@jgi                                                                   ':0.3293746):0.61447867):0.13858279,'556484_Ptricornutum@XP_002176654                                               ':0.73683533):0.13176904,((((('284813_Ecuniculi@NP_585771                                                     ':1.537607e-06,('Enterocytozoon_bieneusi@XP_002650349                                           ':2.0769035,'Nosema_ceranae@XP_002995208                                                    ':0.66425285):0.85092128):0.18351764,'Encephalitozoon_intestinalis@XP_003072974                                      ':1.994834e-05):1.4721568,'Blastocystis_hominis@300176850                                                 ':1.8709298):0.98485644,'412133_Tvaginalis@XP_001583340                                                 ':2.6388068):0.20897156,(('Chlamydomonas_reinhardtii@XP_001693404                                         ':0,'Gsulphuraria@stig_37                                                           ':1.0297267):0.00032181032,'Vcarteri@jgi                                                                   ':1.231289):7.1215185e-06):0.060123191):0.052859027,'Cvulgaris@jgi                                                                  ':0.28174173):0.090292471,('436017_Olucimarinus@XP_001415756                                               ':0.1011628,('70448_Otauri@AAV68615                                                          ':1.4901358e-05,'Pramorum@jgi                                                                   ':2.6947134):0.097224316):0.31014482):0.08454458):0.14058154,'5762_Ngruberi@EFC50413                                                         ':0.79435768);
((((((('10228_Tadhaerens@XP_002115543                                                  ':0.68398036,'45351_Nvectensis@XP_001637375                                                  ':0.13231386):0.18562193,(((('6239_Celegans@NP_495712                                                        ':1.1318336,'6279_Bmalayi@XP_001900464                                                      ':0.37480449):0.67458942,'Dpulex@jgi                                                                     ':0.34287764):0.15199088,('7227_Dmelanogaster@NP_477397                                                   ':0.35775949,'7460_Amellifera@XP_623316                                                      ':0.12113741):0.12061783):0.062424637,('7739_Bfloridae@XP_002603477                                                    ':0.25643896,(('7955_Drerio@ABC87083                                                           ':0.090198339,('8364_Xtropicalis@NP_001005030                                                  ':0.0095362455,'9606_Hsapiens@NP_001072113                                                     ':0.018801996):6.301072e-05):0.23552326,('Hrobusta@jgi                                                                   ':0.2891742,'Lgigantea@jgi                                                                  ':0.19252694):0.035813122):0.084781336):0.040117885):0.13991486):0.052270662,'352472_Ddiscoideum@XP_001134535                                                ':0.59671374):0.090030375,((((('145481_Ppatens@XP_001784365                                                    ':0.082165656,'Smoellendorffii@jgi                                                            ':0.15717151):0.14559813,'564608_Mpusilla@EEH59359                                                       ':0.3378018):0.17806978,'5762_Ngruberi@EFC50413                                                         ':0.69173548):0.0061102192,(('3702_Athaliana@NP_565188                                                       ':0.082397471,'39947_Osativa@EEE58661                                                         ':0.096661503):0.25934069,((('403677_Pinfestans@EEY64266                                                     ':0.49713091,('Aanophagefferens@jgi_Auran1_1722_gw1.11.55.1                                   ':0.33230832,'Ectocarpus_siliculosus@299116651                                               ':0.23656071):0.29489869):0.058771802,'Kbrevis@nt_gnl_ti_1972693539_AUAO4164.g1@|CDC16|                               ':0.43617314):0.093936142,(('412030_Ptetraurelia@XP_001456952                                               ':0.26575679,'5911_Tthermophila@XP_001026497                                                 ':0.13680069):0.35838876,'Oxytricha_trifallax@apc6_WGS                                                   ':0.083175514):0.18833919):0.085412721):0.031632362):0.093490918,'Bdendrobatidis@jgi|Batde5|84808|GP3.003670                                     ':0.782906):0.0089188658):0.057368395,'Ttrahens@03884T0                                                               ':0.54852343):0.039803057,(('214684_Cneoformans@XP_570972                                                   ':0.31376039,'237631_Umaydis@XP_760206                                                       ':0.44566246):0.12335984,((('451804_Afumigatus@EDP51110                                                     ':0.20161165,'5141_Ncrassa@CAC18281                                                          ':0.29302256):0.2285834,'4896_Spombe@NP_593301                                                          ':0.19747244):0.085059149,('643680_Scerevisiae@CAY81061                                                    ':0.48316154,'Spunctatus@04119T0                                                             ':0.3933235):0.15947841):0.12828751):0.19909991):0.16059873,(((((('185431_Tbrucei@XP_845336                                                       ':0.078143523,'353153_Tcruzi@XP_811257                                                        ':0.10702522):0.21690675,('347515_Lmajor@XP_001684662                                                     ':0.019819942,'435258_Linfantum@XP_001466919                                                  ':0):0.15793762):0.86813404,('353151_Chominis@XP_667497                                                      ':1.079889,'Pramorum@jgi                                                                   ':2.1444291):0.30238228):0.37073896,'Cmerolae@CMF102C                                                               ':0.64650717):3.956826e-05,((((((('284813_Ecuniculi@NP_585771                                                     ':0.020906905,'Encephalitozoon_intestinalis@XP_003072974                                      ':0.04194504):0.31355791,'Nosema_ceranae@XP_002995208                                                    ':0.9015992):0.57066424,'Enterocytozoon_bieneusi@XP_002650349                                           ':1.8507415):0.48541561,('Blastocystis_hominis@300176850                                                 ':1.6508268,'Ehuxleyi@jgi                                                                   ':1.6786883e-05):0.33534481):0.43502331,('Gsulphuraria@stig_37                                                           ':0.59169601,'Vcarteri@jgi                                                                   ':1.1979157):0.14286513):0.1696057,('412133_Tvaginalis@XP_001583340                                                 ':2.1736824,'556484_Ptricornutum@XP_002176654                                               ':0.46019732):0.11656071):0.016984437,('Chlamydomonas_reinhardtii@XP_001693404                                         ':0.005031741,'Cvulgaris@jgi                                                                  ':0.28012118):4.618468e-05):0.037873722):0.12645653,('436017_Olucimarinus@XP_001415756                                               ':0.013086058,'70448_Otauri@AAV68615                                                          ':0.078071139):0.2619053):0.1138581,('431895_Mbrevicollis@XP_001745786                                               ':0.70177199,'Srosetta@01128T0                                                               ':0.43236808):0.11387392);
(((('10228_Tadhaerens@XP_002115543                                                  ':0.72463403,('45351_Nvectensis@XP_001637375                                                  ':0.16205423,(((((('6239_Celegans@NP_495712                                                        ':0.66223519,'6279_Bmalayi@XP_001900464                                                      ':0.45250574):0.50647288,'7227_Dmelanogaster@NP_477397                                                   ':0.3810564):0.046301196,'Dpulex@jgi                                                                     ':0.51691255):1.4283791e-05,'7460_Amellifera@XP_623316                                                      ':0.22302292):0.072485143,('Hrobusta@jgi                                                                   ':0.23959442,'Lgigantea@jgi                                                                  ':0.21087932):7.6415471e-05):0.037900355,('7739_Bfloridae@XP_002603477                                                    ':0.18289722,(('7955_Drerio@ABC87083                                                           ':0.048000695,'9606_Hsapiens@NP_001072113                                                     ':0.0079634975):6.8361354e-05,'8364_Xtropicalis@NP_001005030                                                  ':0.024527534):2.4640791e-05):0.13492053):0.13914442):0.041803851):0.13272032,((((('214684_Cneoformans@XP_570972                                                   ':0.28963259,'237631_Umaydis@XP_760206                                                       ':0.3670719):0.23323125,(('451804_Afumigatus@EDP51110                                                     ':0.18175974,'5141_Ncrassa@CAC18281                                                          ':0.17909167):0.18091501,'4896_Spombe@NP_593301                                                          ':0.23049889):0.090067632):0.13438629,(('643680_Scerevisiae@CAY81061                                                    ':0.49787615,'Bdendrobatidis@jgi|Batde5|84808|GP3.003670                                     ':0.67353844):0.079052162,'Spunctatus@04119T0                                                             ':0.49442475):0.11002655):0.093951093,'Srosetta@01128T0                                                               ':0.38846489):0.047048602,'431895_Mbrevicollis@XP_001745786                                               ':0.66278265):0.08824114):0.016165928,'Ttrahens@03884T0                                                               ':0.54589922):0.074840261,(((('145481_Ppatens@XP_001784365                                                    ':0.045787076,'Smoellendorffii@jgi                                                            ':0.073517091):0.064577311,'564608_Mpusilla@EEH59359                                                       ':0.33104487):0.12440051,((((((('185431_Tbrucei@XP_845336                                                       ':0.11555613,'353153_Tcruzi@XP_811257                                                        ':0.081877877):0.18304353,('347515_Lmajor@XP_001684662                                                     ':8.4978571e-05,'435258_Linfantum@XP_001466919                                                  ':0.0086061829):0.10594155):0.69284696,'Cmerolae@CMF102C                                                               ':0.49462748):0.064339384,(((('284813_Ecuniculi@NP_585771                                                     ':0,'Encephalitozoon_intestinalis@XP_003072974                                      ':0.10999846):0.31834648,('Enterocytozoon_bieneusi@XP_002650349                                           ':1.6439249,'Nosema_ceranae@XP_002995208                                                    ':0.77731857):0.076131633):1.0369714,('Blastocystis_hominis@300176850                                                 ':0.93095261,'Ehuxleyi@jgi                                                                   ':0):0.20580341):0.21260579,('Chlamydomonas_reinhardtii@XP_001693404                                         ':0,'Pramorum@jgi                                                                   ':1.4792991):1.7523642):0.21069055):0.09873847,('412133_Tvaginalis@XP_001583340                                                 ':1.8985463,'556484_Ptricornutum@XP_002176654                                               ':0.30664232):0.22699836):0.096252123,('Cvulgaris@jgi                                                                  ':0.11558709,'Vcarteri@jgi                                                                   ':0.66624455):0.154633):0.092746212,('436017_Olucimarinus@XP_001415756                                               ':0.049828778,'70448_Otauri@AAV68615                                                          ':0.062003142):0.20790588):0.11238231):0.054201343,((((('353151_Chominis@XP_667497                                                      ':2.5318238,'412030_Ptetraurelia@XP_001456952                                               ':0.071843047):0.16586096,'5911_Tthermophila@XP_001026497                                                 ':0.16722261):0.329039,'Oxytricha_trifallax@apc6_WGS                                                   ':0.19039199):0.1582221,(('403677_Pinfestans@EEY64266                                                     ':0.30411701,('Aanophagefferens@jgi_Auran1_1722_gw1.11.55.1                                   ':0.18138042,'Ectocarpus_siliculosus@299116651                                               ':0.34896668):0.16898834):0.030828266,('Gsulphuraria@stig_37                                                           ':0.58354912,'Kbrevis@nt_gnl_ti_1972693539_AUAO4164.g1@|CDC16|                               ':0.33301317):0.14841165):0.05884626):0.13997619,('3702_Athaliana@NP_565188                                                       ':0.036318979,'39947_Osativa@EEE58661                                                         ':0.17653838):0.16465383):0.046516485):0.05499182,('352472_Ddiscoideum@XP_001134535                                                ':0.36389623,'5762_Ngruberi@EFC50413                                                         ':0.40975118):0.14491913);
(((('10228_Tadhaerens@XP_002115543                                                  ':0.71850439,('45351_Nvectensis@XP_001637375                                                  ':0.16388631,(((('7227_Dmelanogaster@NP_477397                                                   ':0.54609848,'7460_Amellifera@XP_623316                                                      ':0.12433949):0.062272338,'Dpulex@jgi                                                                     ':0.6114935):0.053156226,('7739_Bfloridae@XP_002603477                                                    ':0.13140953,(('7955_Drerio@ABC87083                                                           ':0.080969087,('8364_Xtropicalis@NP_001005030                                                  ':0.0089729015,'9606_Hsapiens@NP_001072113                                                     ':0.030020877):0.013328767):0.099991386,'Lgigantea@jgi                                                                  ':0.37680487):0.060815322):0.12764812):0.093681477,'Hrobusta@jgi                                                                   ':0.22587133):0.12040902):0.090608805):0.11618595,((((('284813_Ecuniculi@NP_585771                                                     ':4.7794357e-05,'Encephalitozoon_intestinalis@XP_003072974                                      ':0.11962546):0.53657154,'Nosema_ceranae@XP_002995208                                                    ':0.9040492):0.85626752,'Enterocytozoon_bieneusi@XP_002650349                                           ':2.0504781):0.95175025,'Srosetta@01128T0                                                               ':0.44511828):0.1479552,'431895_Mbrevicollis@XP_001745786                                               ':0.60278312):0.077469029):0.073216832,('352472_Ddiscoideum@XP_001134535                                                ':0.73895903,('Spunctatus@04119T0                                                             ':0.7265385,'Ttrahens@03884T0                                                               ':0.7517145):0.076250078):0.18514982):0.11113625,((((('145481_Ppatens@XP_001784365                                                    ':0.062348731,'Smoellendorffii@jgi                                                            ':0.1013592):0.077497347,'564608_Mpusilla@EEH59359                                                       ':0.42251543):0.10389494,('3702_Athaliana@NP_565188                                                       ':0.094658466,'39947_Osativa@EEE58661                                                         ':0.25576263):0.13089183):0.075693334,(((((('353151_Chominis@XP_667497                                                      ':1.3522677,'Blastocystis_hominis@300176850                                                 ':1.7426773):0.6096743,'Kbrevis@nt_gnl_ti_1972693539_AUAO4164.g1@|CDC16|                               ':0.36397124):3.625457e-05,'403677_Pinfestans@EEY64266                                                     ':0.43670433):0.039154932,('Aanophagefferens@jgi_Auran1_1722_gw1.11.55.1                                   ':0.29539527,'Ectocarpus_siliculosus@299116651                                               ':0.28391195):0.3156066):0.076697507,(('412030_Ptetraurelia@XP_001456952                                               ':0.4824958,'5911_Tthermophila@XP_001026497                                                 ':0.19761801):0.44167803,'Oxytricha_trifallax@apc6_WGS                                                   ':0.013858284):0.35652294):0.095170928,((((('412133_Tvaginalis@XP_001583340                                                 ':3.0657009,'556484_Ptricornutum@XP_002176654                                               ':0.22306217):0.25774556,'Gsulphuraria@stig_37                                                           ':0.89424662):0.035369383,(('Bdendrobatidis@jgi|Batde5|84808|GP3.003670                                     ':0.91649308,('Ehuxleyi@jgi                                                                   ':0.63306536,'Vcarteri@jgi                                                                   ':0.62137413):0.18136008):0.19564403,'Chlamydomonas_reinhardtii@XP_001693404                                         ':0.0052151988):0.011655723):0.14559833,'Cvulgaris@jgi                                                                  ':0.28671285):0.083314945,(('436017_Olucimarinus@XP_001415756                                               ':0.045533633,('70448_Otauri@AAV68615                                                          ':0,'Pramorum@jgi                                                                   ':2.3830028):0.12105818):0.35277685,'Cmerolae@CMF102C                                                               ':0.84444149):0.030834153):0.12261755):0.011035158):0.072688544,((('214684_Cneoformans@XP_570972                                                   ':0.33895952,'237631_Umaydis@XP_760206                                                       ':0.52601272):0.099540175,((('451804_Afumigatus@EDP51110                                                     ':0.25481199,'4896_Spombe@NP_593301                                                          ':0.3183933):0.11382824,'5141_Ncrassa@CAC18281                                                          ':0.2309535):0.26476259,'643680_Scerevisiae@CAY81061                                                    ':0.47158322):0.16770084):0.13867749,'5762_Ngruberi@EFC50413                                                         ':0.64743202):0.084674762):0.030737284,((('185431_Tbrucei@XP_845336                                                       ':0.12611643,'353153_Tcruzi@XP_811257                                                        ':0.19659301):0.37998638,('347515_Lmajor@XP_001684662                                                     ':6.5332182e-06,'435258_Linfantum@XP_001466919                                                  ':0.019929559):0.006130135):0.93842732,('6239_Celegans@NP_495712                                                        ':0.48468481,'6279_Bmalayi@XP_001900464                                                      ':0.82602702):0.67548302):0.35137413);
(((('10228_Tadhaerens@XP_002115543                                                  ':0.65396649,('45351_Nvectensis@XP_001637375                                                  ':0.22244435,((((('6239_Celegans@NP_495712                                                        ':0.93455337,'6279_Bmalayi@XP_001900464                                                      ':0.45680194):0.51323813,'Dpulex@jgi                                                                     ':0.24347045):0.083475934,'7227_Dmelanogaster@NP_477397                                                   ':0.48506373):0.12820443,'7460_Amellifera@XP_623316                                                      ':0.1094073):0.083138369,('7739_Bfloridae@XP_002603477                                                    ':0.24516524,(('7955_Drerio@ABC87083                                                           ':0.0883083,('8364_Xtropicalis@NP_001005030                                                  ':0.01019708,'9606_Hsapiens@NP_001072113                                                     ':0.030329457):0.0087084787):0.1432601,('Hrobusta@jgi                                                                   ':0.19533957,'Lgigantea@jgi                                                                  ':0.20708114):0.046180076):0.13193515):0.028171411):0.10021919):0.15801562):0.11286307,'431895_Mbrevicollis@XP_001745786                                               ':0.7401474):0.05592314,(((('214684_Cneoformans@XP_570972                                                   ':0.4937834,(('451804_Afumigatus@EDP51110                                                     ':0.20317754,'5141_Ncrassa@CAC18281                                                          ':0.20990517):0.21248962,'4896_Spombe@NP_593301                                                          ':0.40901305):0.053950158):0.070718632,('237631_Umaydis@XP_760206                                                       ':0.53802911,('643680_Scerevisiae@CAY81061                                                    ':0.52679806,'Bdendrobatidis@jgi|Batde5|84808|GP3.003670                                     ':0.84154321):0.20404675):0.10024729):0.15966592,'Spunctatus@04119T0                                                             ':0.57402543):0.039466804,'Srosetta@01128T0                                                               ':0.49101797):0.086847543):0.080532212,((((('145481_Ppatens@XP_001784365                                                    ':0.11707593,'Smoellendorffii@jgi                                                            ':0.017931302):0.20708476,('3702_Athaliana@NP_565188                                                       ':0.1091963,'39947_Osativa@EEE58661                                                         ':0.12675019):0.20988469):0.070170643,((('352472_Ddiscoideum@XP_001134535                                                ':0.73237643,'564608_Mpusilla@EEH59359                                                       ':0.34441317):0.06371418,'Ectocarpus_siliculosus@299116651                                               ':0.3389092):0.012000403,'5762_Ngruberi@EFC50413                                                         ':0.70504975):0.076113661):0.065012455,(((((('185431_Tbrucei@XP_845336                                                       ':0.1113373,'353153_Tcruzi@XP_811257                                                        ':0.083804906):0.47643016,('347515_Lmajor@XP_001684662                                                     ':0.044131209,'435258_Linfantum@XP_001466919                                                  ':0):1.3658476e-05):1.4195975,'556484_Ptricornutum@XP_002176654                                               ':0.46548033):0.1828481,('Cmerolae@CMF102C                                                               ':0.15389688,'Pramorum@jgi                                                                   ':2.6520865):0.38302759):0.095519131,(((('284813_Ecuniculi@NP_585771                                                     ':4.4800352e-06,('Enterocytozoon_bieneusi@XP_002650349                                           ':2.612794,'Nosema_ceranae@XP_002995208                                                    ':1.5321556):0.70554671):0.15468438,'Encephalitozoon_intestinalis@XP_003072974                                      ':4.5874723e-05):1.2723989,('412133_Tvaginalis@XP_001583340                                                 ':1.2377697,'Chlamydomonas_reinhardtii@XP_001693404                                         ':0):1.7506855):0.47627654,('Blastocystis_hominis@300176850                                                 ':2.1109603,'Ehuxleyi@jgi                                                                   ':4.9814244e-06):0.19301299):0.55065056):0.075590511,(('436017_Olucimarinus@XP_001415756                                               ':9.5218274e-05,'70448_Otauri@AAV68615                                                          ':0.054253919):0.18440768,('Cvulgaris@jgi                                                                  ':0.28304628,'Vcarteri@jgi                                                                   ':1.3269782):0.13001056):0.10058687):0.10671807):3.788086e-05,(((((('353151_Chominis@XP_667497                                                      ':2.1840451,'412030_Ptetraurelia@XP_001456952                                               ':0.27985076):9.7103689e-05,'5911_Tthermophila@XP_001026497                                                 ':0.13159199):0.48096647,'Oxytricha_trifallax@apc6_WGS                                                   ':0.068080577):0.25024146,'Kbrevis@nt_gnl_ti_1972693539_AUAO4164.g1@|CDC16|                               ':0.46991095):0.069049813,('403677_Pinfestans@EEY64266                                                     ':0.28866148,'Gsulphuraria@stig_37                                                           ':0.9383298):0.11635072):0.053713367,'Aanophagefferens@jgi_Auran1_1722_gw1.11.55.1                                   ':0.32753123):0.11409235):0.2310346,'Ttrahens@03884T0                                                               ':0.57848402);
(((((('10228_Tadhaerens@XP_002115543                                                  ':0.41736962,('6239_Celegans@NP_495712                                                        ':0.92600971,'6279_Bmalayi@XP_001900464                                                      ':0.44705638):0.58410696):0.21186309,'Ttrahens@03884T0                                                               ':0.84229757):0.051302925,('45351_Nvectensis@XP_001637375                                                  ':0.20812832,((((('7227_Dmelanogaster@NP_477397                                                   ':0.39501977,'7460_Amellifera@XP_623316                                                      ':0.064987355):0.10556674,'Dpulex@jgi                                                                     ':0.7025047):0.060054073,'7739_Bfloridae@XP_002603477                                                    ':0.16033511):0.052192884,('7955_Drerio@ABC87083                                                           ':0.084415433,('8364_Xtropicalis@NP_001005030                                                  ':0.02046887,'9606_Hsapiens@NP_001072113                                                     ':0.021072315):0.023613649):0.19927306):0.076025285,('Hrobusta@jgi                                                                   ':0.23135841,'Lgigantea@jgi                                                                  ':0.34796849):0.018710392):0.12516078):0.19505306):0.056783032,(((('185431_Tbrucei@XP_845336                                                       ':0.18685782,'353153_Tcruzi@XP_811257                                                        ':0.17749745):0.15023133,('347515_Lmajor@XP_001684662                                                     ':0.032831608,'435258_Linfantum@XP_001466919                                                  ':0):0.19781657):1.1962703,'556484_Ptricornutum@XP_002176654                                               ':0.52744584):0.30885201,'431895_Mbrevicollis@XP_001745786                                               ':0.6456859):0.21550386):4.1766437e-05,'Srosetta@01128T0                                                               ':0.55994364):0.15129124,((((('145481_Ppatens@XP_001784365                                                    ':0.18274975,'Smoellendorffii@jgi                                                            ':2.0849498e-05):0.058052844,('3702_Athaliana@NP_565188                                                       ':0.26122356,'39947_Osativa@EEE58661                                                         ':0.09342243):0.22912983):0.091207407,('564608_Mpusilla@EEH59359                                                       ':0.35236144,'Cvulgaris@jgi                                                                  ':0.2068748):0.18662931):0.055105596,'Vcarteri@jgi                                                                   ':1.2713982):0.10233972,((((((('284813_Ecuniculi@NP_585771                                                     ':2.8633381e-06,('Enterocytozoon_bieneusi@XP_002650349                                           ':1.7387661,'Nosema_ceranae@XP_002995208                                                    ':0.6359274):0.86653429):0.13850306,'Encephalitozoon_intestinalis@XP_003072974                                      ':3.519411e-05):1.0362303,('Blastocystis_hominis@300176850                                                 ':1.4596632,'Ehuxleyi@jgi                                                                   ':6.3850477e-06):2.2316912e-05):0.7839531,('436017_Olucimarinus@XP_001415756                                               ':0.091724633,'70448_Otauri@AAV68615                                                          ':0.032822243):0.042540661):0.2638588,((('412133_Tvaginalis@XP_001583340                                                 ':0.58169784,'Chlamydomonas_reinhardtii@XP_001693404                                         ':0):2.2981292,('Bdendrobatidis@jgi|Batde5|84808|GP3.003670                                     ':0.71594162,('Cmerolae@CMF102C                                                               ':0.58265917,'Pramorum@jgi                                                                   ':2.2631738):0.24405678):7.6683115e-06):0.20244767,'Gsulphuraria@stig_37                                                           ':0.77174689):0.066871465):7.3304723e-06,(((('353151_Chominis@XP_667497                                                      ':2.0748172,'412030_Ptetraurelia@XP_001456952                                               ':0.18339837):0.10460873,'5911_Tthermophila@XP_001026497                                                 ':0.20334715):0.24172676,'Oxytricha_trifallax@apc6_WGS                                                   ':0.21428767):0.14226167,'5762_Ngruberi@EFC50413                                                         ':0.65238134):0.1231634):0.11760249,(('403677_Pinfestans@EEY64266                                                     ':0.36042119,'Kbrevis@nt_gnl_ti_1972693539_AUAO4164.g1@|CDC16|                               ':0.60623784):0.14519748,('Aanophagefferens@jgi_Auran1_1722_gw1.11.55.1                                   ':0.22974747,'Ectocarpus_siliculosus@299116651                                               ':0.45424836):0.1831468):3.7924532e-05):0.043675687):0.10709016,((('214684_Cneoformans@XP_570972                                                   ':0.38181219,'237631_Umaydis@XP_760206                                                       ':0.55427636):0.15177803,((('451804_Afumigatus@EDP51110                                                     ':0.35214753,'5141_Ncrassa@CAC18281                                                          ':0.33906698):0.079484347,'4896_Spombe@NP_593301                                                          ':0.36725435):0.10649024,('643680_Scerevisiae@CAY81061                                                    ':0.6296652,'Spunctatus@04119T0                                                             ':0.63382915):0.15531968):0.15643806):0.21219292,'352472_Ddiscoideum@XP_001134535                                                ':0.85920022):2.783045e-05);
(((('10228_Tadhaerens@XP_002115543                                                  ':0.58514289,('45351_Nvectensis@XP_001637375                                                  ':0.23796633,(('7227_Dmelanogaster@NP_477397                                                   ':0.36579185,'7460_Amellifera@XP_623316                                                      ':0.041691008):0.1658824,('7739_Bfloridae@XP_002603477                                                    ':0.12908121,((('7955_Drerio@ABC87083                                                           ':0.052036311,('8364_Xtropicalis@NP_001005030                                                  ':0.020796618,'9606_Hsapiens@NP_001072113                                                     ':0.020253483):2.316717e-06):0.10859364,('Hrobusta@jgi                                                                   ':0.13377278,'Lgigantea@jgi                                                                  ':0.25972025):0.033907218):0.0055604483,'Dpulex@jgi                                                                     ':0.2995802):0.048693212):0.041892721):0.078648899):0.089230207):0.022871257,('431895_Mbrevicollis@XP_001745786                                               ':0.49571349,'Srosetta@01128T0                                                               ':0.50708138):0.13325572):0.086379711,(('214684_Cneoformans@XP_570972                                                   ':0.31039751,'237631_Umaydis@XP_760206                                                       ':0.4703533):0.13003357,((('451804_Afumigatus@EDP51110                                                     ':0.17008044,'5141_Ncrassa@CAC18281                                                          ':0.31315599):0.20415978,('643680_Scerevisiae@CAY81061                                                    ':0.49387125,'Spunctatus@04119T0                                                             ':0.45956127):0.20710598):0.099262815,'4896_Spombe@NP_593301                                                          ':0.11406847):0.12413402):0.35366547):0.11060935,(((('145481_Ppatens@XP_001784365                                                    ':0.10336197,'Smoellendorffii@jgi                                                            ':0.038288905):0.087033612,'564608_Mpusilla@EEH59359                                                       ':0.39680461):0.069471511,(('3702_Athaliana@NP_565188                                                       ':0.10568053,'39947_Osativa@EEE58661                                                         ':0.13661795):0.12979668,'Kbrevis@nt_gnl_ti_1972693539_AUAO4164.g1@|CDC16|                               ':0.5390544):0.059779193):0.022341194,((((((('185431_Tbrucei@XP_845336                                                       ':0.13623487,('353153_Tcruzi@XP_811257                                                        ':1.4948643e-05,'Ehuxleyi@jgi                                                                   ':0.85986306):0.16594028):0.16778397,('347515_Lmajor@XP_001684662                                                     ':0.021207273,'435258_Linfantum@XP_001466919                                                  ':0):0.25316891):0.90516414,(((('284813_Ecuniculi@NP_585771                                                     ':3.9248302e-06,'Encephalitozoon_intestinalis@XP_003072974                                      ':0.066823848):0.38037143,'Nosema_ceranae@XP_002995208                                                    ':1.0073832):0.58704548,'Enterocytozoon_bieneusi@XP_002650349                                           ':1.5375318):0.54601319,('Blastocystis_hominis@300176850                                                 ':1.6673493,'Pramorum@jgi                                                                   ':1.2049909):0.35571146):0.53363146):0.16609735,'Cmerolae@CMF102C                                                               ':0.60883542):0.19572555,(('436017_Olucimarinus@XP_001415756                                               ':0.065803728,'70448_Otauri@AAV68615                                                          ':0.088866004):0.10691411,'Cvulgaris@jgi                                                                  ':0.30093234):0.03739416):0.059213155,(('403677_Pinfestans@EEY64266                                                     ':0.23182405,(('412133_Tvaginalis@XP_001583340                                                 ':1.4959478,'Chlamydomonas_reinhardtii@XP_001693404                                         ':0):2.1576683,(('556484_Ptricornutum@XP_002176654                                               ':0.60770468,'Gsulphuraria@stig_37                                                           ':0.60137972):0.11097951,('Bdendrobatidis@jgi|Batde5|84808|GP3.003670                                     ':0.77617404,'Vcarteri@jgi                                                                   ':1.524309):6.9012507e-05):0.11316534):3.8922099e-06):0.10773582,('Aanophagefferens@jgi_Auran1_1722_gw1.11.55.1                                   ':0.16949643,'Ectocarpus_siliculosus@299116651                                               ':0.50929842):0.19542978):0.067213285):0.04115199,((('353151_Chominis@XP_667497                                                      ':2.0296007,'412030_Ptetraurelia@XP_001456952                                               ':0.07126635):0.22390461,'5911_Tthermophila@XP_001026497                                                 ':0.19404777):0.43104453,'Oxytricha_trifallax@apc6_WGS                                                   ':0.028478197):0.36922828):0.029753663):0.14276394,(('352472_Ddiscoideum@XP_001134535                                                ':0.46465342,'5762_Ngruberi@EFC50413                                                         ':0.60195487):0.058439542,(('6239_Celegans@NP_495712                                                        ':1.0718272,'6279_Bmalayi@XP_001900464                                                      ':0.46968172):0.85460466,'Ttrahens@03884T0                                                               ':0.26579014):0.32175541):0.06710702);
((((('10228_Tadhaerens@XP_002115543                                                  ':0.8152141,'Spunctatus@04119T0                                                             ':0.58811209):0.19370447,('7460_Amellifera@XP_623316                                                      ':0.21560174,(((('7739_Bfloridae@XP_002603477                                                    ':0.23333876,('7955_Drerio@ABC87083                                                           ':0.072998167,('8364_Xtropicalis@NP_001005030                                                  ':0.023266896,'9606_Hsapiens@NP_001072113                                                     ':0.022246875):0.022567046):0.18518014):0.15226055,'Lgigantea@jgi                                                                  ':0.23658723):0.070150653,'Hrobusta@jgi                                                                   ':0.23941084):0.030000891,'Dpulex@jgi                                                                     ':0.44210166):0.057665516):0.028898121):0.055541745,((('284813_Ecuniculi@NP_585771                                                     ':6.0430053e-05,'Encephalitozoon_intestinalis@XP_003072974                                      ':0.088297393):0.69965107,'Nosema_ceranae@XP_002995208                                                    ':1.2995333):1.2493829,(('352472_Ddiscoideum@XP_001134535                                                ':0.52677733,'7227_Dmelanogaster@NP_477397                                                   ':0.33952765):0.15988964,'45351_Nvectensis@XP_001637375                                                  ':0.27167294):0.038303224):0.040371648):0.066057514,('5762_Ngruberi@EFC50413                                                         ':0.56709931,(('6239_Celegans@NP_495712                                                        ':1.04558,'6279_Bmalayi@XP_001900464                                                      ':0.45812174):0.45806066,'Ttrahens@03884T0                                                               ':0.76183894):0.077650146):0.15036267):0.21702505,(((('145481_Ppatens@XP_001784365                                                    ':0.22337074,'Smoellendorffii@jgi                                                            ':0.11995731):0.12457221,('3702_Athaliana@NP_565188                                                       ':0.10099492,'39947_Osativa@EEE58661                                                         ':0.20041077):0.20274981):0.085097979,'564608_Mpusilla@EEH59359                                                       ':0.5198483):0.037109307,((((((('185431_Tbrucei@XP_845336                                                       ':0.13244201,'353153_Tcruzi@XP_811257                                                        ':0.19803317):0.12917755,('347515_Lmajor@XP_001684662                                                     ':0.062383485,'435258_Linfantum@XP_001466919                                                  ':0):0.39535936):1.1516201,(('412133_Tvaginalis@XP_001583340                                                 ':3.3042481,('431895_Mbrevicollis@XP_001745786                                               ':0.98305489,'Chlamydomonas_reinhardtii@XP_001693404                                         ':0.0072383179):0.04384786):0.011306424,'556484_Ptricornutum@XP_002176654                                               ':0.41128748):0.094375443):0.025686619,(('Bdendrobatidis@jgi|Batde5|84808|GP3.003670                                     ':1.0629565,'Ehuxleyi@jgi                                                                   ':0.41137513):2.8995237e-05,('Cmerolae@CMF102C                                                               ':0.61100833,'Gsulphuraria@stig_37                                                           ':0.66117454):1.9865039e-05):0.21390183):0.16514184,('Cvulgaris@jgi                                                                  ':0.19361731,'Vcarteri@jgi                                                                   ':1.2037925):0.15669579):0.072512367,((('353151_Chominis@XP_667497                                                      ':1.9291033,('412030_Ptetraurelia@XP_001456952                                               ':0.26776787,'5911_Tthermophila@XP_001026497                                                 ':0.3161561):0.15642018):0.48769355,'Srosetta@01128T0                                                               ':0.44475383):0.16967087,(('436017_Olucimarinus@XP_001415756                                               ':0.093899945,(('Blastocystis_hominis@300176850                                                 ':1.9628292,'Enterocytozoon_bieneusi@XP_002650349                                           ':2.2832934):0.15230874,'Pramorum@jgi                                                                   ':1.8134202):0.75869175):0.057331139,'70448_Otauri@AAV68615                                                          ':0.013459604):0.40045056):0.033869386):0.13990071,(('214684_Cneoformans@XP_570972                                                   ':0.69878242,((('451804_Afumigatus@EDP51110                                                     ':0.35621297,'5141_Ncrassa@CAC18281                                                          ':0.29615399):0.15799099,'4896_Spombe@NP_593301                                                          ':0.47305691):0.13039637,'643680_Scerevisiae@CAY81061                                                    ':0.86598578):0.14810176):0.20662906,'237631_Umaydis@XP_760206                                                       ':0.50800072):0.34088619):0.10062954):0.073662268,((('403677_Pinfestans@EEY64266                                                     ':0.42756323,('Aanophagefferens@jgi_Auran1_1722_gw1.11.55.1                                   ':0.38143789,'Ectocarpus_siliculosus@299116651                                               ':0.28003745):0.32253879):0.074846959,'Kbrevis@nt_gnl_ti_1972693539_AUAO4164.g1@|CDC16|                               ':0.71051629):0.020727119,'Oxytricha_trifallax@apc6_WGS                                                   ':0.45566205):0.010425947);
(((((('10228_Tadhaerens@XP_002115543                                                  ':0.41036526,(('6239_Celegans@NP_495712                                                        ':1.0648515,'6279_Bmalayi@XP_001900464                                                      ':0.5392085):0.29811421,'Dpulex@jgi                                                                     ':0.29375515):0.16056221):0.079053021,('45351_Nvectensis@XP_001637375                                                  ':0.18312365,((('7227_Dmelanogaster@NP_477397                                                   ':0.28837683,'7460_Amellifera@XP_623316                                                      ':0.16576595):0.19424041,'7739_Bfloridae@XP_002603477                                                    ':0.067250264):0.11444774,(((('7955_Drerio@ABC87083                                                           ':0.12878889,'9606_Hsapiens@NP_001072113                                                     ':0.008647915):7.089945e-05,'8364_Xtropicalis@NP_001005030                                                  ':0.0081183573):0.13915103,'Hrobusta@jgi                                                                   ':0.26047063):0.014725644,'Lgigantea@jgi                                                                  ':0.21804933):0.075457438):0.069844898):0.13600302):0.10376963,'Ttrahens@03884T0                                                               ':0.27029929):0.12019579,('352472_Ddiscoideum@XP_001134535                                                ':0.55827346,'5762_Ngruberi@EFC50413                                                         ':0.35829938):0.17825478):0.036491887,((('214684_Cneoformans@XP_570972                                                   ':0.45975501,'237631_Umaydis@XP_760206                                                       ':0.45726727):0.10743028,((('451804_Afumigatus@EDP51110                                                     ':0.27174046,'5141_Ncrassa@CAC18281                                                          ':0.23996464):0.13104349,'4896_Spombe@NP_593301                                                          ':0.21002262):0.18380976,(('643680_Scerevisiae@CAY81061                                                    ':0.42023048,'Bdendrobatidis@jgi|Batde5|84808|GP3.003670                                     ':0.57220523):0.17980485,'Spunctatus@04119T0                                                             ':0.45540011):0.13243497):0.18611741):0.11294699,('431895_Mbrevicollis@XP_001745786                                               ':0.57423216,'Srosetta@01128T0                                                               ':0.42482505):0.076217874):0.062870675):0.060164245,((((('145481_Ppatens@XP_001784365                                                    ':0.08732228,'Smoellendorffii@jgi                                                            ':0.034091844):0.048502477,('Cvulgaris@jgi                                                                  ':0.20249043,'Vcarteri@jgi                                                                   ':1.1167058):0.16729248):0.02209534,'564608_Mpusilla@EEH59359                                                       ':0.25257994):0.12921404,('3702_Athaliana@NP_565188                                                       ':0.17574587,'39947_Osativa@EEE58661                                                         ':0.1484417):0.0884076):0.071278498,((('353151_Chominis@XP_667497                                                      ':2.2271486,'412030_Ptetraurelia@XP_001456952                                               ':0.083751881):0.11299424,'5911_Tthermophila@XP_001026497                                                 ':0.24691738):0.28923838,'Oxytricha_trifallax@apc6_WGS                                                   ':0.13101394):0.3034371):0.086296704,((((((((('185431_Tbrucei@XP_845336                                                       ':0.12462251,'353153_Tcruzi@XP_811257                                                        ':0.17592672):0.1139102,('347515_Lmajor@XP_001684662                                                     ':0.026214608,'435258_Linfantum@XP_001466919                                                  ':0):0.40428486):0.76872979,'Cmerolae@CMF102C                                                               ':0.48663242):0.11636075,'556484_Ptricornutum@XP_002176654                                               ':0.63469819):0.11473575,'412133_Tvaginalis@XP_001583340                                                 ':2.1045332):2.7284929e-05,(((('284813_Ecuniculi@NP_585771                                                     ':0,('Enterocytozoon_bieneusi@XP_002650349                                           ':1.2786574,'Nosema_ceranae@XP_002995208                                                    ':0.76355505):0.52973946):0.026792182,'Encephalitozoon_intestinalis@XP_003072974                                      ':0.0311803):1.1372803,(('Blastocystis_hominis@300176850                                                 ':0.97899847,('Chlamydomonas_reinhardtii@XP_001693404                                         ':0,'Pramorum@jgi                                                                   ':0.0059747802):1.7308515):0.21175796,'Ehuxleyi@jgi                                                                   ':0.0011145612):0.18543148):0.26804937,'Gsulphuraria@stig_37                                                           ':0.52017019):0.12044995):0.058102359,'Kbrevis@nt_gnl_ti_1972693539_AUAO4164.g1@|CDC16|                               ':0.44245291):0.046741267,('403677_Pinfestans@EEY64266                                                     ':0.283959,('Aanophagefferens@jgi_Auran1_1722_gw1.11.55.1                                   ':0.1261615,'Ectocarpus_siliculosus@299116651                                               ':0.43274245):0.12944796):0.10622049):0.094471188,('436017_Olucimarinus@XP_001415756                                               ':0.062813847,'70448_Otauri@AAV68615                                                          ':0.047504715):0.35810218):3.0216858e-06);
((((('10228_Tadhaerens@XP_002115543                                                  ':0.55244409,('45351_Nvectensis@XP_001637375                                                  ':0.23111351,(('6239_Celegans@NP_495712                                                        ':0.98106279,'6279_Bmalayi@XP_001900464                                                      ':0.36890184):0.79929843,(((('7227_Dmelanogaster@NP_477397                                                   ':0.36118721,'7460_Amellifera@XP_623316                                                      ':0.064337955):0.11979389,(('Dpulex@jgi                                                                     ':0.39919592,'Hrobusta@jgi                                                                   ':0.25279134):0.047785616,'Lgigantea@jgi                                                                  ':0.20906249):4.7572671e-05):0.062743197,('7955_Drerio@ABC87083                                                           ':0.041937451,('8364_Xtropicalis@NP_001005030                                                  ':0.010150174,'9606_Hsapiens@NP_001072113                                                     ':0.020744954):0.01427427):0.072781445):0.10731273,'7739_Bfloridae@XP_002603477                                                    ':0.1216617):0.10959312):0.10916925):0.10512331):0.13482429,('431895_Mbrevicollis@XP_001745786                                               ':0.34451495,'Ttrahens@03884T0                                                               ':0.64963486):0.052039326):0.11387174,'Srosetta@01128T0                                                               ':0.43215896):0.062298033,(('214684_Cneoformans@XP_570972                                                   ':0.32510362,'237631_Umaydis@XP_760206                                                       ':0.51113449):0.1966564,((('451804_Afumigatus@EDP51110                                                     ':0.26055399,'5141_Ncrassa@CAC18281                                                          ':0.24112261):0.15341373,'4896_Spombe@NP_593301                                                          ':0.21477455):0.1533298,('643680_Scerevisiae@CAY81061                                                    ':0.38772769,'Spunctatus@04119T0                                                             ':0.69035104):0.14174263):0.22840236):0.21001686):0.10145591,(((((('145481_Ppatens@XP_001784365                                                    ':0.080427682,'Smoellendorffii@jgi                                                            ':0.081798995):0.11205966,('3702_Athaliana@NP_565188                                                       ':0.11151131,'39947_Osativa@EEE58661                                                         ':0.30505734):0.16562102):0.10427573,(('412030_Ptetraurelia@XP_001456952                                               ':0.29649372,'5911_Tthermophila@XP_001026497                                                 ':0.19880455):0.18965421,'Oxytricha_trifallax@apc6_WGS                                                   ':0.23127264):0.12511489):0.025379692,(('403677_Pinfestans@EEY64266                                                     ':0.34747064,'Kbrevis@nt_gnl_ti_1972693539_AUAO4164.g1@|CDC16|                               ':0.53412091):0.046200223,'5762_Ngruberi@EFC50413                                                         ':0.65535104):0.010610466):0.013695366,((((((((('185431_Tbrucei@XP_845336                                                       ':0.12262414,'353153_Tcruzi@XP_811257                                                        ':0.11447497):0.19024407,('347515_Lmajor@XP_001684662                                                     ':0.021138968,'435258_Linfantum@XP_001466919                                                  ':0):0.12463332):0.72213652,(('Blastocystis_hominis@300176850                                                 ':1.1322415,'Chlamydomonas_reinhardtii@XP_001693404                                         ':0):0.00011073441,'Pramorum@jgi                                                                   ':1.6987458):0.55267708):0.22892034,'Cmerolae@CMF102C                                                               ':0.71972259):2.6497449e-05,(('284813_Ecuniculi@NP_585771                                                     ':0,('Enterocytozoon_bieneusi@XP_002650349                                           ':1.881577,'Nosema_ceranae@XP_002995208                                                    ':0.84004249):0.44616168):0.087692211,'Encephalitozoon_intestinalis@XP_003072974                                      ':0.014161632):1.4975414):0.18738458,'Cvulgaris@jgi                                                                  ':0.18638601):0.044764296,(('353151_Chominis@XP_667497                                                      ':1.3426832,'412133_Tvaginalis@XP_001583340                                                 ':2.0648576):0.65330116,('556484_Ptricornutum@XP_002176654                                               ':0.49929572,(('Ehuxleyi@jgi                                                                   ':0.11455503,'Vcarteri@jgi                                                                   ':0.70090207):0.40522618,'Gsulphuraria@stig_37                                                           ':0.49726587):0.08273248):0.059919562):0.016935764):0.095989309,(('436017_Olucimarinus@XP_001415756                                               ':0.061882763,'70448_Otauri@AAV68615                                                          ':0.035417824):0.14909586,'564608_Mpusilla@EEH59359                                                       ':0.34708884):0.10088964):0.069810996,('Aanophagefferens@jgi_Auran1_1722_gw1.11.55.1                                   ':0.12126808,'Ectocarpus_siliculosus@299116651                                               ':0.30297912):0.22287251):7.7865257e-07):0.098722458,'352472_Ddiscoideum@XP_001134535                                                ':0.91461765):0.044219302,'Bdendrobatidis@jgi|Batde5|84808|GP3.003670                                     ':1.0014924);
[truncated: 223,993 more chars]
