# Supplementary material for: The phylogenomic analysis of the anaphase promoting complex and its targets points to complex and modern-like control of the cell cycle in the last common ancestor of eukaryotes
Source: BMC Evol Biol. 2011 Sep 23;11:265. doi: 10.1186/1471-2148-11-265 (PMC3195147; doi:10.1186/1471-2148-11-265)
Supplement: Additional file 3 — Data S1. Bayesian phylogenetic trees inferred MrBayes (*.con files) and ML phylogenetic trees inferred with TreeFinder (*.tre files = ML topologies; *.boot.trees = topologies generated by the bootstrap analysis) for each APC/C subunit, activator and main target (except Apc9, Apc14, Apc15 and Apc16 due to a too restricted number of homologues). [file 1471-2148-11-265-S3.ZIP › APC6s_10.tre]

#NEXUS

begin trees;
 tree t1 = (((('10228-Tadhaerens@XP_002115543':0.67660141,('45351-Nvectensis@XP_001637375':0.22047685,((((('7227-Dmelanogaster@NP_477397':0.40165814,'7460-Amellifera@XP_623316':0.12780653)87.511361:0.12909217,'Dpulex@jgi':0.44953794)50.834125:0.045629424,'Hrobusta@jgi':0.2660976)65.0536:0.048303041,'Lgigantea@jgi':0.23743414)58.792531:0.048984183,('7739-Bfloridae@XP_002603477':0.1994579,('7955-Drerio@ABC87083':0.046676686,('8364-Xtropicalis@NP_001005030':0.03612478,'9606-Hsapiens@NP_001072113':0.017686335)47.14343:0.0084708324)93.451315:0.10868033)56.036544:0.067609139)95.002091:0.14384202)69.781667:0.096015312)54.920602:0.08418906,(('6239-Celegans@NP_495712':1.1165651,'6279-Bmalayi@XP_001900464':0.45352974)99.82729:0.88996375,'Ttrahens@03884T0':0.67854183)37.260386:0.08924963)80.251825:0.13294721,('431895-Mbrevicollis@XP_001745786':0.65622055,'Srosetta@01128T0':0.4753742)56.926811:0.13000948)77.216345:0.079377712,(((((('145481-Ppatens@XP_001784365':0.091434041,'Smoellendorffii@jgi':0.11057701)90.222853:0.09965713,('564608-Mpusilla@EEH59359':0.37745893,('Cvulgaris@jgi':0.2288748,('Gsulphuraria@stig_37':0.9419699,'Vcarteri@jgi':1.0247815)84.37289:0.31660139)78.667432:0.16906383)53.618509:0.076109196)86.916316:0.13355508,('3702-Athaliana@NP_565188':0.15125323,'39947-Osativa@EEE58661':0.1744665)99.659252:0.21301411)49.977672:0.060278588,((('353151-Chominis@XP_667497':2.2529889,'412030-Ptetraurelia@XP_001456952':0.25997942)67.530572:0.17686348,'5911-Tthermophila@XP_001026497':0.20713894)99.597925:0.33600801,'Oxytricha-trifallax@apc6_WGS':0.17593061)99.14453:0.28427861)66.44361:0.05382822,((((((('185431-Tbrucei@XP_845336':0.16712549,'353153-Tcruzi@XP_811257':0.12755199)92.980486:0.24372057,('347515-Lmajor@XP_001684662':0.018894642,'435258-Linfantum@XP_001466919':0)84.579259:0.23549706)100:1.0294274,'Cmerolae@CMF102C':0.66564362)47.202462:0.068768939,('412133-Tvaginalis@XP_001583340':3.1126683,'556484-Ptricornutum@XP_002176654':0.59584729)39.666614:0.17105083)37.283295:0.061505902,((('284813-Ecuniculi@NP_585771':0.0034542521,('Enterocytozoon-bieneusi@XP_002650349':1.7048361,'Nosema-ceranae@XP_002995208':0.75937189)93.480307:0.75174714)61.036605:0.091825197,'Encephalitozoon-intestinalis@XP_003072974':0.031966145)99.94179:1.8853177,('Blastocystis-hominis@300176850':1.6684109,'Pramorum@jgi':2.0362821)70.871246:0.53980676)68.503827:0.39972155)62.973827:0.10360211,('436017-Olucimarinus@XP_001415756':0.11233215,'70448-Otauri@AAV68615':0.05780012)99.733812:0.36046736)68.716341:0.087309588,(('403677-Pinfestans@EEY64266':0.43108301,('Aanophagefferens@jgi_Auran1_1722_gw1.11.55.1':0.29574857,'Ectocarpus-siliculosus@299116651':0.46720922)95.10144:0.25260369)67.213422:0.10101355,'Kbrevis@nt_gnl_ti_1972693539-AUAO4164.g1@|CDC16|':0.59167527)67.327124:0.090757059)44.306558:0.035809984)66.646767:0.075015853,('352472-Ddiscoideum@XP_001134535':0.64367015,'5762-Ngruberi@EFC50413':0.57169138)69.220662:0.19817068)71.635872:0.052628823,((((('214684-Cneoformans@XP_570972':0.44747039,'237631-Umaydis@XP_760206':0.44367617)91.776299:0.21762027,'643680-Scerevisiae@CAY81061':0.68174106)55.96593:0.075466146,(('451804-Afumigatus@EDP51110':0.20873696,'5141-Ncrassa@CAC18281':0.24544957)91.5335:0.19852656,'4896-Spombe@NP_593301':0.30198313)66.298681:0.12400814)90.426022:0.18839796,'Spunctatus@04119T0':0.75280759)62.625134:0.085590409,'Bdendrobatidis@jgi|Batde5|84808|GP3.003670':0.8101373)88.475996:0.17371259);
end;
