# Supplementary material for: The phylogenomic analysis of the anaphase promoting complex and its targets points to complex and modern-like control of the cell cycle in the last common ancestor of eukaryotes
Source: BMC Evol Biol. 2011 Sep 23;11:265. doi: 10.1186/1471-2148-11-265 (PMC3195147; doi:10.1186/1471-2148-11-265)
Supplement: Additional file 3 — Data S1. Bayesian phylogenetic trees inferred MrBayes (*.con files) and ML phylogenetic trees inferred with TreeFinder (*.tre files = ML topologies; *.boot.trees = topologies generated by the bootstrap analysis) for each APC/C subunit, activator and main target (except Apc9, Apc14, Apc15 and Apc16 due to a too restricted number of homologues). [file 1471-2148-11-265-S3.ZIP › APC7s_10.boot.trees]

100
((('10228_Tadhaerens@XP_002107763                                                  ':0.41547243,'Spunctatus@02397T0                                                             ':1.9168421):0.33494861,(((((('145481_Ppatens@XP_001753812                                                    ':0.15350844,'Smoellendorfii@jgi                                                             ':0.072846589):0.029552784,('3702_Athaliana@NP_850309                                                       ':0.20319026,'39947_Osativa@AAU44035                                                         ':0.084750539):0.083575437):0.13881073,('564608_Mpusilla@EEH57219                                                       ':0.59109031,'70448_Otauri@AAV68618                                                          ':0.65541583):0.31585242):0.43038434,(((('296543_Tpseudonana@XP_002292854                                                ':0.07216934,'556484_Ptricornutum@XP_002177784                                               ':0.99255437):0.46879912,'Ectocarpus_siliculosus@298708471                                               ':0.44301798):0.15453261,'Aanophagefferens@jgi                                                           ':0.30245062):0.11508288,(('352472_Ddiscoideum@XP_629638                                                   ':1.0275559,('403677_Pinfestans@EEY63812                                                     ':0.079452945,'Pramorum@jgi                                                                   ':0.14743856):0.51713944):0.12909213,('412133_Tvaginalis@XP_001316770                                                 ':0.60925039,'412133_Tvaginalis@XP_001581999                                                 ':0.55209771):1.1325987):0.068357013):0.072117501):0.082292617,'Cowczarzaki@01307T0                                                            ':0.82796445):0.21463105,'431895_Mbrevicollis@XP_001744593                                               ':1.1380429):0.12240652):0.32873258,((((((('45351_Nvectensis@XP_001633228                                                  ':0.12978087,('Bdendrobatidis@jgi|Batde5|91076|GP3.066350                                     ':0.91384107,'Ppolycephalum@PPL00002880                                                      ':0.13109037):0.74350093):0.14736723,'6279_Bmalayi@XP_001896953                                                      ':0.77204582):7.8083719e-07,'Lgigantea@jgi                                                                  ':0.69194046):0.047918265,('7739_Bfloridae@XP_002605850                                                    ':0.27406004,('7955_Drerio@NP_001107057                                                       ':0.054803954,('8364_Xtropicalis@NP_001016327                                                  ':0.0080700418,'9606_Hsapiens@Q9UJX3                                                           ':0.025842577):0.0034329869):0.36328516):0.24436302):4.9310875e-06,('6239_Celegans@NP_500116                                                        ':1.8533567,'Hrobusta@jgi                                                                   ':0.57330368):0.55638209):0.14814537,'7460_Amellifera@XP_396165                                                      ':0.2607397):0.26542947,'Dpulex@jgi                                                                     ':0.29577462):0.1165685,'7227_Dmelanogaster@AAL39766                                                    ':0.98880265);
(('10228_Tadhaerens@XP_002107763                                                  ':0.66549203,((('45351_Nvectensis@XP_001633228                                                  ':0.10926696,(('7739_Bfloridae@XP_002605850                                                    ':0.20797917,(('7955_Drerio@NP_001107057                                                       ':0.033445133,'8364_Xtropicalis@NP_001016327                                                  ':0.035010792):7.8407185e-05,'9606_Hsapiens@Q9UJX3                                                           ':0.018560286):0.37164922):0.16213307,'Lgigantea@jgi                                                                  ':0.60624623):0.058048592):0.045464783,('6239_Celegans@NP_500116                                                        ':1.7588041,'6279_Bmalayi@XP_001896953                                                      ':0.16073721):0.86072833):0.065795954,(('7460_Amellifera@XP_396165                                                      ':0.43905835,'Hrobusta@jgi                                                                   ':1.1895594):0.095535819,'Dpulex@jgi                                                                     ':0.4732356):0.156881):0.066367562):0.49147579,(((((((('145481_Ppatens@XP_001753812                                                    ':0.16944465,'Smoellendorfii@jgi                                                             ':0.10780172):0.072785289,'3702_Athaliana@NP_850309                                                       ':0.17793609):0.079357962,'39947_Osativa@AAU44035                                                         ':0.10318864):0.12722984,(('564608_Mpusilla@EEH57219                                                       ':0.11409901,'Spunctatus@02397T0                                                             ':2.0901963):0.18618979,'Ppolycephalum@PPL00002880                                                      ':0.7441937):0.42704096):0.30742764,('431895_Mbrevicollis@XP_001744593                                               ':1.3633471,'70448_Otauri@AAV68618                                                          ':0.91992791):0.17746846):0.15707251,(('296543_Tpseudonana@XP_002292854                                                ':0.075393304,'556484_Ptricornutum@XP_002177784                                               ':0.84727096):0.41522298,('Aanophagefferens@jgi                                                           ':0.20751587,'Ectocarpus_siliculosus@298708471                                               ':0.54193471):0.14511817):0.27367422):0.0043093695,((('403677_Pinfestans@EEY63812                                                     ':0.16406678,'Pramorum@jgi                                                                   ':0.060646559):0.38271579,'7227_Dmelanogaster@AAL39766                                                    ':1.1479372):0.063961392,'Cowczarzaki@01307T0                                                            ':0.92011611):0.34530598):0.025811262,'352472_Ddiscoideum@XP_629638                                                   ':1.1339605):0.12239951,(('412133_Tvaginalis@XP_001316770                                                 ':0.50861237,'412133_Tvaginalis@XP_001581999                                                 ':0.73914744):0.78534876,'Bdendrobatidis@jgi|Batde5|91076|GP3.066350                                     ':1.2173853):0.1876838);
((('10228_Tadhaerens@XP_002107763                                                  ':0.71719203,((('45351_Nvectensis@XP_001633228                                                  ':0.27652909,(('7739_Bfloridae@XP_002605850                                                    ':0.382355,(('7955_Drerio@NP_001107057                                                       ':0.049475143,'8364_Xtropicalis@NP_001016327                                                  ':0.0081419097):1.200129e-05,'9606_Hsapiens@Q9UJX3                                                           ':0.016422245):0.27522209):0.12215176,'Lgigantea@jgi                                                                  ':0.45557276):0.046490815):0.071890477,(('7460_Amellifera@XP_396165                                                      ':0.41433475,'Hrobusta@jgi                                                                   ':1.076778):0.093190529,'Dpulex@jgi                                                                     ':0.53610842):0.074218275):0.050902645,('6239_Celegans@NP_500116                                                        ':2.0424776,'6279_Bmalayi@XP_001896953                                                      ':0.1942483):0.76654506):0.16563962):0.2923897,'Cowczarzaki@01307T0                                                            ':1.0242356):0.3178477,(((((('145481_Ppatens@XP_001753812                                                    ':0.041904867,(('3702_Athaliana@NP_850309                                                       ':0.14628762,'39947_Osativa@AAU44035                                                         ':0.16315287):0.11541916,'Smoellendorfii@jgi                                                             ':0.088389722):0.052867934):0.20406012,('564608_Mpusilla@EEH57219                                                       ':0.13460637,'Spunctatus@02397T0                                                             ':1.6783897):0.54230731):0.076978356,'70448_Otauri@AAV68618                                                          ':0.99004046):0.16337844,'431895_Mbrevicollis@XP_001744593                                               ':1.0856893):0.13779178,(('296543_Tpseudonana@XP_002292854                                                ':0.1091399,'556484_Ptricornutum@XP_002177784                                               ':0.81302896):0.3191671,('Aanophagefferens@jgi                                                           ':0.31041222,'Ectocarpus_siliculosus@298708471                                               ':0.4204644):0.14044331):0.14710543):0.057349531,(('412133_Tvaginalis@XP_001316770                                                 ':0.34506971,'412133_Tvaginalis@XP_001581999                                                 ':0.94390467):0.64820388,'Bdendrobatidis@jgi|Batde5|91076|GP3.066350                                     ':0.92305427):0.30392676):0.042244039,(('352472_Ddiscoideum@XP_629638                                                   ':0.28987258,'Ppolycephalum@PPL00002880                                                      ':0.71191153):0.62451984,(('403677_Pinfestans@EEY63812                                                     ':0.043146728,'Pramorum@jgi                                                                   ':0.024901873):0.39220937,'7227_Dmelanogaster@AAL39766                                                    ':1.2860919):0.2945746):0.1969155);
(('10228_Tadhaerens@XP_002107763                                                  ':0.77603244,((((((('145481_Ppatens@XP_001753812                                                    ':0.093077187,'Smoellendorfii@jgi                                                             ':0.086998344):0.033512856,('3702_Athaliana@NP_850309                                                       ':0.088386361,'39947_Osativa@AAU44035                                                         ':0.178575):0.16324226):0.40911445,(('564608_Mpusilla@EEH57219                                                       ':0.32460084,'Spunctatus@02397T0                                                             ':1.7807806):0.49560819,'70448_Otauri@AAV68618                                                          ':0.79093593):0.22433546):0.12735415,'Ppolycephalum@PPL00002880                                                      ':0.55888201):2.2637526e-05,(((('296543_Tpseudonana@XP_002292854                                                ':0.24648612,'556484_Ptricornutum@XP_002177784                                               ':0.76420967):0.19785151,('Aanophagefferens@jgi                                                           ':0.17553893,'Ectocarpus_siliculosus@298708471                                               ':0.4516517):0.13028484):0.18715316,('412133_Tvaginalis@XP_001316770                                                 ':0.38247066,'412133_Tvaginalis@XP_001581999                                                 ':0.7912808):0.54540267):1.1523868e-05,('352472_Ddiscoideum@XP_629638                                                   ':1.0375633,(('403677_Pinfestans@EEY63812                                                     ':0.071853135,'Pramorum@jgi                                                                   ':0.025712433):0.358447,'Cowczarzaki@01307T0                                                            ':1.2335227):0.21547897):0.10213367):0.1061468):0.21102541,('7227_Dmelanogaster@AAL39766                                                    ':0.80511892,'Bdendrobatidis@jgi|Batde5|91076|GP3.066350                                     ':0.70693902):0.38253827):0.10327133,'431895_Mbrevicollis@XP_001744593                                               ':1.018177):0.13122666):0.23994111,((('45351_Nvectensis@XP_001633228                                                  ':0.32865684,(('7739_Bfloridae@XP_002605850                                                    ':0.41427734,('7955_Drerio@NP_001107057                                                       ':0.044563876,('8364_Xtropicalis@NP_001016327                                                  ':0,'9606_Hsapiens@Q9UJX3                                                           ':0.015944351):0.029320391):0.24599813):0.11548839,'Lgigantea@jgi                                                                  ':0.47038898):0.0096238434):0.08064763,('6239_Celegans@NP_500116                                                        ':1.355985,'6279_Bmalayi@XP_001896953                                                      ':0.52971227):0.34459904):0.033556343,('7460_Amellifera@XP_396165                                                      ':0.3795626,'Hrobusta@jgi                                                                   ':0.80876469):0.088091315):0.15409034,'Dpulex@jgi                                                                     ':0.31746041);
(((((((('10228_Tadhaerens@XP_002107763                                                  ':0.41608739,'431895_Mbrevicollis@XP_001744593                                               ':1.45327):0.33452965,(('7227_Dmelanogaster@AAL39766                                                    ':0.87492461,'Bdendrobatidis@jgi|Batde5|91076|GP3.066350                                     ':1.6992576):0.67380352,'Dpulex@jgi                                                                     ':0.50108968):0.2230856):0.167413,'7460_Amellifera@XP_396165                                                      ':0.59000089):0.085632598,(('6239_Celegans@NP_500116                                                        ':1.440986,'6279_Bmalayi@XP_001896953                                                      ':0.6163978):0.50901913,'Hrobusta@jgi                                                                   ':0.88000134):0.34226589):0.1812103,('Cowczarzaki@01307T0                                                            ':1.1598063,'Lgigantea@jgi                                                                  ':0.3143142):0.20705407):0.082062117,('7739_Bfloridae@XP_002605850                                                    ':0.3348097,('7955_Drerio@NP_001107057                                                       ':0.070655766,('8364_Xtropicalis@NP_001016327                                                  ':0.0087684992,'9606_Hsapiens@Q9UJX3                                                           ':0.035169826):6.6311398e-05):0.27717052):0.21298332):0.042010652,'45351_Nvectensis@XP_001633228                                                  ':0.29117108):0.55319283,(((('145481_Ppatens@XP_001753812                                                    ':0.15083367,(((('352472_Ddiscoideum@XP_629638                                                   ':0.96928454,'Spunctatus@02397T0                                                             ':1.2666519):0.53805949,'564608_Mpusilla@EEH57219                                                       ':0.58095213):0.1437805,'Ppolycephalum@PPL00002880                                                      ':0.32860259):0.2940578,('3702_Athaliana@NP_850309                                                       ':0.14877222,'39947_Osativa@AAU44035                                                         ':0.12198):0.13801079):0.060808055):0.058734158,'Smoellendorfii@jgi                                                             ':3.695706e-06):0.24763378,'70448_Otauri@AAV68618                                                          ':1.1637081):0.21313805,((('296543_Tpseudonana@XP_002292854                                                ':0.035699422,'556484_Ptricornutum@XP_002177784                                               ':0.90775978):0.65323501,('Aanophagefferens@jgi                                                           ':0.24519571,'Ectocarpus_siliculosus@298708471                                               ':0.44421427):0.10989251):0.15248947,('412133_Tvaginalis@XP_001316770                                                 ':0.8346959,'412133_Tvaginalis@XP_001581999                                                 ':0.49754201):0.70354965):0.12765386):0.16025905,('403677_Pinfestans@EEY63812                                                     ':0.064308569,'Pramorum@jgi                                                                   ':0.075192909):1.1699607);
(((((((((('10228_Tadhaerens@XP_002107763                                                  ':0.57152341,'6239_Celegans@NP_500116                                                        ':2.1664928):0.55659723,'7739_Bfloridae@XP_002605850                                                    ':0.3723823):0.087239842,('45351_Nvectensis@XP_001633228                                                  ':7.9613659e-06,'Ppolycephalum@PPL00002880                                                      ':0.37528384):0.21675717):0.14023108,('7955_Drerio@NP_001107057                                                       ':0.084554751,('8364_Xtropicalis@NP_001016327                                                  ':0.02544798,'9606_Hsapiens@Q9UJX3                                                           ':0.034804674):1.7508084e-05):0.40037233):0.026206589,('7460_Amellifera@XP_396165                                                      ':0.45772731,'Hrobusta@jgi                                                                   ':1.1314067):0.31017728):0.18945194,'Lgigantea@jgi                                                                  ':0.47553085):0.10121185,'6279_Bmalayi@XP_001896953                                                      ':1.0158702):0.23650096,'Dpulex@jgi                                                                     ':0.66676783):0.28207161,'7227_Dmelanogaster@AAL39766                                                    ':1.0672133):0.2991324,(((('145481_Ppatens@XP_001753812                                                    ':0.17936989,'Smoellendorfii@jgi                                                             ':0.05777719):0.037134139,('3702_Athaliana@NP_850309                                                       ':0.12502042,'39947_Osativa@AAU44035                                                         ':0.11782044):0.073743542):0.38034067,'564608_Mpusilla@EEH57219                                                       ':0.69188276):0.21386629,(((('296543_Tpseudonana@XP_002292854                                                ':0.37424088,((('412133_Tvaginalis@XP_001316770                                                 ':0.58132703,'412133_Tvaginalis@XP_001581999                                                 ':0.80761474):0.56032063,'431895_Mbrevicollis@XP_001744593                                               ':1.2045303):0.27510383,('70448_Otauri@AAV68618                                                          ':0.56602613,'Spunctatus@02397T0                                                             ':1.6958807):0.39498719):1.9139316e-05):0.10865496,('352472_Ddiscoideum@XP_629638                                                   ':1.1600408,('403677_Pinfestans@EEY63812                                                     ':0.077734075,'Pramorum@jgi                                                                   ':0.063859282):0.68573845):0.23938113):0.073136162,('Aanophagefferens@jgi                                                           ':0.369556,'Ectocarpus_siliculosus@298708471                                               ':0.52132242):0.16423152):0.070082149,('556484_Ptricornutum@XP_002177784                                               ':0.62482383,'Cowczarzaki@01307T0                                                            ':0.99270752):0.4018128):0.23950128):4.4570989e-05,'Bdendrobatidis@jgi|Batde5|91076|GP3.066350                                     ':1.3944925);
(((('10228_Tadhaerens@XP_002107763                                                  ':0.8689006,('7227_Dmelanogaster@AAL39766                                                    ':1.1165852,'Dpulex@jgi                                                                     ':0.22530687):0.22932319):0.14324104,('45351_Nvectensis@XP_001633228                                                  ':0.22523726,(((('6239_Celegans@NP_500116                                                        ':1.5646387,'Hrobusta@jgi                                                                   ':0.99386345):0.29582397,'7460_Amellifera@XP_396165                                                      ':0.50980851):0.18156077,'6279_Bmalayi@XP_001896953                                                      ':0.71997075):0.18980273,(('7739_Bfloridae@XP_002605850                                                    ':0.37271382,('7955_Drerio@NP_001107057                                                       ':0.047125001,('8364_Xtropicalis@NP_001016327                                                  ':0.02380526,'9606_Hsapiens@Q9UJX3                                                           ':0.016638197):7.4273622e-05):0.24654345):0.11675048,'Lgigantea@jgi                                                                  ':0.46016238):0.05026204):0.078554163):0.084849899):0.23183731,'Cowczarzaki@01307T0                                                            ':1.0856326):0.27228992,((((('145481_Ppatens@XP_001753812                                                    ':0.058908446,(('3702_Athaliana@NP_850309                                                       ':0.14976576,'39947_Osativa@AAU44035                                                         ':0.097585269):0.067363764,'Smoellendorfii@jgi                                                             ':0.13596255):0.085996462):0.1338493,(('564608_Mpusilla@EEH57219                                                       ':0.33699277,('Ppolycephalum@PPL00002880                                                      ':7.6647579e-06,'Spunctatus@02397T0                                                             ':1.1762921):1.2379576):0.41566852,'70448_Otauri@AAV68618                                                          ':0.81996812):0.1461948):0.47896548,((('296543_Tpseudonana@XP_002292854                                                ':0.080274027,'556484_Ptricornutum@XP_002177784                                               ':1.042014):0.19183252,('403677_Pinfestans@EEY63812                                                     ':0.13342345,'Pramorum@jgi                                                                   ':0.00052035336):0.64159861):0.02322706,'431895_Mbrevicollis@XP_001744593                                               ':1.3298148):0.17906189):0.15057493,'Ectocarpus_siliculosus@298708471                                               ':0.53044555):0.16323905,'Aanophagefferens@jgi                                                           ':0.093067261):0.22469382,('352472_Ddiscoideum@XP_629638                                                   ':0.83856958,(('412133_Tvaginalis@XP_001316770                                                 ':0.18525497,'412133_Tvaginalis@XP_001581999                                                 ':1.030855):0.80226746,'Bdendrobatidis@jgi|Batde5|91076|GP3.066350                                     ':0.71761985):0.27835772):0.11582681);
((('10228_Tadhaerens@XP_002107763                                                  ':0.44120029,(('45351_Nvectensis@XP_001633228                                                  ':0.2161729,((('6239_Celegans@NP_500116                                                        ':2.16887,'6279_Bmalayi@XP_001896953                                                      ':0.62220659):0.53360103,('7955_Drerio@NP_001107057                                                       ':0.056037026,('8364_Xtropicalis@NP_001016327                                                  ':3.7671053e-05,'9606_Hsapiens@Q9UJX3                                                           ':0.015891727):5.9216018e-06):0.34344112):0.22641562,((('7460_Amellifera@XP_396165                                                      ':0.4674379,'Hrobusta@jgi                                                                   ':0.9717435):0.12862566,'Dpulex@jgi                                                                     ':0.57811799):0.15902764,'Lgigantea@jgi                                                                  ':0.75414979):0.029572963):0.024421379):0.11796829,'7739_Bfloridae@XP_002605850                                                    ':0.64618367):0.24305327):0.44822587,'431895_Mbrevicollis@XP_001744593                                               ':0.78308468):0.057713923,((((('145481_Ppatens@XP_001753812                                                    ':0.11191538,'Smoellendorfii@jgi                                                             ':0.069282273):0.058748477,('3702_Athaliana@NP_850309                                                       ':0.19284958,'39947_Osativa@AAU44035                                                         ':0.055959256):0.15282513):0.37087506,((((('296543_Tpseudonana@XP_002292854                                                ':0.20220179,'556484_Ptricornutum@XP_002177784                                               ':0.83638228):0.38129553,'Aanophagefferens@jgi                                                           ':0.2396197):0.12372934,(('412133_Tvaginalis@XP_001316770                                                 ':0.1307914,'412133_Tvaginalis@XP_001581999                                                 ':1.5141976):1.4483297,'Ectocarpus_siliculosus@298708471                                               ':0.32140501):0.17091029):0.12063929,(('403677_Pinfestans@EEY63812                                                     ':0.045433993,'Pramorum@jgi                                                                   ':0.1309574):0.51110009,'Cowczarzaki@01307T0                                                            ':1.3202832):0.28451042):0.1030179,'70448_Otauri@AAV68618                                                          ':0.86761848):0.20292484):0.035847026,'564608_Mpusilla@EEH57219                                                       ':1.0397771):0.14746512,('7227_Dmelanogaster@AAL39766                                                    ':1.2363234,('Bdendrobatidis@jgi|Batde5|91076|GP3.066350                                     ':0.91197326,'Ppolycephalum@PPL00002880                                                      ':0.13141):0.39748308):0.40703219):0.088711942,('352472_Ddiscoideum@XP_629638                                                   ':0.98886001,'Spunctatus@02397T0                                                             ':1.1818063):0.61471181);
((('10228_Tadhaerens@XP_002107763                                                  ':0.84564816,'431895_Mbrevicollis@XP_001744593                                               ':0.8122195):0.15075455,((('45351_Nvectensis@XP_001633228                                                  ':0.15934372,(('7739_Bfloridae@XP_002605850                                                    ':0.39703693,('7955_Drerio@NP_001107057                                                       ':0.053885703,('8364_Xtropicalis@NP_001016327                                                  ':0.032854699,'9606_Hsapiens@Q9UJX3                                                           ':0.025844171):0.0031294085):0.18158664):0.14195924,'Lgigantea@jgi                                                                  ':0.53026966):0.044887271):8.7151673e-05,'Cowczarzaki@01307T0                                                            ':1.1758965):0.051233885,((('6239_Celegans@NP_500116                                                        ':1.5585491,'Hrobusta@jgi                                                                   ':0.62013284):0.35514779,'6279_Bmalayi@XP_001896953                                                      ':0.51048645):0.098375732,(('7227_Dmelanogaster@AAL39766                                                    ':0.87522125,'Dpulex@jgi                                                                     ':0.19957541):0.29306646,'7460_Amellifera@XP_396165                                                      ':0.31175988):0.081112817):0.14820103):0.22609551):0.25307876,((((('145481_Ppatens@XP_001753812                                                    ':0.15290797,(('3702_Athaliana@NP_850309                                                       ':0.082185437,'Ppolycephalum@PPL00002880                                                      ':0.83085981):0.040278404,('39947_Osativa@AAU44035                                                         ':0.056800464,('564608_Mpusilla@EEH57219                                                       ':0.3315587,'Spunctatus@02397T0                                                             ':1.9609672):0.54268329):0.06313703):0.037705784):0.019660657,'Smoellendorfii@jgi                                                             ':0.10653272):0.28404448,'70448_Otauri@AAV68618                                                          ':0.66495598):0.44269632,'Ectocarpus_siliculosus@298708471                                               ':0.15322167):0.16149046,'Aanophagefferens@jgi                                                           ':0.18905571):0.12939892,(((('296543_Tpseudonana@XP_002292854                                                ':0.14655652,'556484_Ptricornutum@XP_002177784                                               ':0.76678242):0.31510879,('403677_Pinfestans@EEY63812                                                     ':0.016710618,'Pramorum@jgi                                                                   ':0.12754914):0.5251567):0.04524777,'352472_Ddiscoideum@XP_629638                                                   ':0.81178724):0.1467314,(('412133_Tvaginalis@XP_001316770                                                 ':0.31574116,'412133_Tvaginalis@XP_001581999                                                 ':0.78442883):0.35528858,'Bdendrobatidis@jgi|Batde5|91076|GP3.066350                                     ':0.9505438):0.083503013):0.10003249);
((('10228_Tadhaerens@XP_002107763                                                  ':0.59444321,('45351_Nvectensis@XP_001633228                                                  ':0.22811969,((('6239_Celegans@NP_500116                                                        ':2.6343433,'6279_Bmalayi@XP_001896953                                                      ':0):1.0258422,((('7227_Dmelanogaster@AAL39766                                                    ':0.93331911,'Dpulex@jgi                                                                     ':0.28421599):0.047031119,('7460_Amellifera@XP_396165                                                      ':0.459338,'Hrobusta@jgi                                                                   ':1.1795294):0.01625438):0.11114713,'Lgigantea@jgi                                                                  ':0.41079821):0.027615082):0.10304535,('7739_Bfloridae@XP_002605850                                                    ':0.42268086,('7955_Drerio@NP_001107057                                                       ':0.027621934,('8364_Xtropicalis@NP_001016327                                                  ':0.0091411967,'9606_Hsapiens@Q9UJX3                                                           ':0.0090750812):2.7687081e-05):0.21576178):0.21010483):1.1130787e-05):0.18628468):0.16436794,('Aanophagefferens@jgi                                                           ':0.33275095,'Ectocarpus_siliculosus@298708471                                               ':0.40123713):0.22304761):0.10863024,(('145481_Ppatens@XP_001753812                                                    ':0.067869802,(('3702_Athaliana@NP_850309                                                       ':0.12031498,('39947_Osativa@AAU44035                                                         ':0.032408742,(('564608_Mpusilla@EEH57219                                                       ':0.2944709,'Spunctatus@02397T0                                                             ':1.7463545):0.85499551,'Ppolycephalum@PPL00002880                                                      ':0.56486813):0.070147548):0.083996575):0.06711085,('70448_Otauri@AAV68618                                                          ':1.1222367,'Smoellendorfii@jgi                                                             ':0.022670604):0.11408571):0.063117898):0.5043898,((('296543_Tpseudonana@XP_002292854                                                ':0.32360827,'556484_Ptricornutum@XP_002177784                                               ':0.62858707):0.34457567,(('412133_Tvaginalis@XP_001316770                                                 ':0.738518,'412133_Tvaginalis@XP_001581999                                                 ':1.1756193):0.93936805,'Bdendrobatidis@jgi|Batde5|91076|GP3.066350                                     ':0.83344011):0.33426174):0.12401877,'431895_Mbrevicollis@XP_001744593                                               ':0.94720335):0.14879181):0.053916988,(('352472_Ddiscoideum@XP_629638                                                   ':0.65441528,'Cowczarzaki@01307T0                                                            ':0.97148058):0.25882825,('403677_Pinfestans@EEY63812                                                     ':0.099452071,'Pramorum@jgi                                                                   ':0.018153236):0.81409393):0.21794643);
((('10228_Tadhaerens@XP_002107763                                                  ':0.7107683,(((('45351_Nvectensis@XP_001633228                                                  ':0.18799893,(('7739_Bfloridae@XP_002605850                                                    ':0.4433549,(('7955_Drerio@NP_001107057                                                       ':0.042843585,'8364_Xtropicalis@NP_001016327                                                  ':0.017021307):3.2901447e-05,'9606_Hsapiens@Q9UJX3                                                           ':0.026703176):0.22187242):0.12212494,'Lgigantea@jgi                                                                  ':0.47506748):0.037605305):0.087078427,('7460_Amellifera@XP_396165                                                      ':0.37969451,'Hrobusta@jgi                                                                   ':1.1248127):0.093845556):0.073051892,('6239_Celegans@NP_500116                                                        ':2.0013348,'6279_Bmalayi@XP_001896953                                                      ':0.049627269):0.90116257):0.082425322,'Dpulex@jgi                                                                     ':0.72038141):0.23936064):0.1696157,'Spunctatus@02397T0                                                             ':2.0190715):0.17578705,((((('145481_Ppatens@XP_001753812                                                    ':0.088433396,(('3702_Athaliana@NP_850309                                                       ':0.12168659,'39947_Osativa@AAU44035                                                         ':0.078395821):0.084497324,'Smoellendorfii@jgi                                                             ':0.047114822):0.023608054):0.13754762,'564608_Mpusilla@EEH57219                                                       ':0.66447608):0.27696912,(((((('296543_Tpseudonana@XP_002292854                                                ':0.17039024,'556484_Ptricornutum@XP_002177784                                               ':0.61265906):0.35609035,'Ectocarpus_siliculosus@298708471                                               ':0.33932439):0.086963542,'Aanophagefferens@jgi                                                           ':0.27149119):0.13309928,(('352472_Ddiscoideum@XP_629638                                                   ':1.2489678,'Cowczarzaki@01307T0                                                            ':1.0843057):0.16953388,('412133_Tvaginalis@XP_001316770                                                 ':0.58413131,'412133_Tvaginalis@XP_001581999                                                 ':0.72341798):0.70082862):0.1544642):0.098467088,('403677_Pinfestans@EEY63812                                                     ':0.0033600805,'Pramorum@jgi                                                                   ':0.10665072):0.68233751):0.063811486,'70448_Otauri@AAV68618                                                          ':0.85347549):0.16090912):0.02835775,('Bdendrobatidis@jgi|Batde5|91076|GP3.066350                                     ':0.8482282,'Ppolycephalum@PPL00002880                                                      ':0.37163969):0.24167789):0.14833219,'7227_Dmelanogaster@AAL39766                                                    ':1.0819544):0.060575804,'431895_Mbrevicollis@XP_001744593                                               ':0.80511661);
(('10228_Tadhaerens@XP_002107763                                                  ':0.71885762,(((('45351_Nvectensis@XP_001633228                                                  ':1.4155582e-05,'Ppolycephalum@PPL00002880                                                      ':0.51935785):0.22267993,('6239_Celegans@NP_500116                                                        ':1.7829988,'6279_Bmalayi@XP_001896953                                                      ':0.33980533):0.50221965):0.0072114145,((('7460_Amellifera@XP_396165                                                      ':0.33113839,'Hrobusta@jgi                                                                   ':1.172313):0.12832692,('7739_Bfloridae@XP_002605850                                                    ':0.48304568,('7955_Drerio@NP_001107057                                                       ':0.027219247,('8364_Xtropicalis@NP_001016327                                                  ':0.015013061,'9606_Hsapiens@Q9UJX3                                                           ':0.050428428):0.0090421419):0.37719164):0.15165922):0.056940683,'Lgigantea@jgi                                                                  ':0.59857201):0.020281675):0.099795146,'Dpulex@jgi                                                                     ':0.54062166):0.073993497):0.13965328,((((((('145481_Ppatens@XP_001753812                                                    ':0.11316907,'Smoellendorfii@jgi                                                             ':0.061055435):0.0608565,'70448_Otauri@AAV68618                                                          ':0.88547432):0.024840583,'3702_Athaliana@NP_850309                                                       ':0.068069891):0.098220255,('39947_Osativa@AAU44035                                                         ':0.067038817,('564608_Mpusilla@EEH57219                                                       ':0.53145507,'Spunctatus@02397T0                                                             ':1.8173374):0.4872749):0.036931636):0.3232986,((('296543_Tpseudonana@XP_002292854                                                ':0.14884091,'556484_Ptricornutum@XP_002177784                                               ':0.99588406):0.46000315,('Aanophagefferens@jgi                                                           ':0.22919247,'Ectocarpus_siliculosus@298708471                                               ':0.51089582):0.11195275):0.15093111,((('403677_Pinfestans@EEY63812                                                     ':0.081802794,'Pramorum@jgi                                                                   ':0.052751017):0.52723802,'7227_Dmelanogaster@AAL39766                                                    ':1.1954296):0.12391206,'Cowczarzaki@01307T0                                                            ':1.0606655):0.10780402):4.9545757e-05):0.097948033,'352472_Ddiscoideum@XP_629638                                                   ':0.83145195):0.13076049,(('412133_Tvaginalis@XP_001316770                                                 ':0.53624128,'412133_Tvaginalis@XP_001581999                                                 ':0.61743573):0.61769611,'Bdendrobatidis@jgi|Batde5|91076|GP3.066350                                     ':0.96454573):0.51432821):0.34885362,'431895_Mbrevicollis@XP_001744593                                               ':1.1870324);
((((((('10228_Tadhaerens@XP_002107763                                                  ':0.56028718,'45351_Nvectensis@XP_001633228                                                  ':0.12576942):0.090133337,'7739_Bfloridae@XP_002605850                                                    ':0.34028724):0.10026453,(('7955_Drerio@NP_001107057                                                       ':0.057826129,('8364_Xtropicalis@NP_001016327                                                  ':0.024375923,'9606_Hsapiens@Q9UJX3                                                           ':0.016177049):1.3757329e-05):0.24008927,'Lgigantea@jgi                                                                  ':0.5473125):0.021242783):0.027266008,((('6239_Celegans@NP_500116                                                        ':2.8631104,'Hrobusta@jgi                                                                   ':0.40030331):0.97350597,'7460_Amellifera@XP_396165                                                      ':0.32879388):0.14762678,('6279_Bmalayi@XP_001896953                                                      ':0.91516991,'Dpulex@jgi                                                                     ':0.53348653):0.18486125):0.11189282):0.36800178,'7227_Dmelanogaster@AAL39766                                                    ':1.3530673):0.10709151,'Cowczarzaki@01307T0                                                            ':1.1859823):0.11826449,(((((('145481_Ppatens@XP_001753812                                                    ':0.19821006,'Smoellendorfii@jgi                                                             ':0.053907364):0.016076411,('3702_Athaliana@NP_850309                                                       ':0.15542521,'39947_Osativa@AAU44035                                                         ':0.12696439):0.073288757):0.17355607,'70448_Otauri@AAV68618                                                          ':0.89995238):0.13094745,('564608_Mpusilla@EEH57219                                                       ':0.69442948,('Ppolycephalum@PPL00002880                                                      ':0,'Spunctatus@02397T0                                                             ':1.4255952):0.32658162):0.40439913):0.20488828,(((('296543_Tpseudonana@XP_002292854                                                ':0.22754177,'556484_Ptricornutum@XP_002177784                                               ':0.87457267):0.43299342,'Aanophagefferens@jgi                                                           ':0.12811315):0.072110183,'Ectocarpus_siliculosus@298708471                                               ':0.41683583):0.16929178,('412133_Tvaginalis@XP_001316770                                                 ':0.4456736,'412133_Tvaginalis@XP_001581999                                                 ':1.0073086):0.88783963):0.23194645):7.2599282e-06,('352472_Ddiscoideum@XP_629638                                                   ':1.0157869,('403677_Pinfestans@EEY63812                                                     ':0.1498673,'Pramorum@jgi                                                                   ':0.039814443):0.53756737):0.36818425):0.10593956,('431895_Mbrevicollis@XP_001744593                                               ':0.87608651,'Bdendrobatidis@jgi|Batde5|91076|GP3.066350                                     ':1.0612945):0.094359728);
((('10228_Tadhaerens@XP_002107763                                                  ':0.57741448,((('45351_Nvectensis@XP_001633228                                                  ':0.09571703,'7739_Bfloridae@XP_002605850                                                    ':0.33850341):0.15412947,((('7955_Drerio@NP_001107057                                                       ':0.038971589,'8364_Xtropicalis@NP_001016327                                                  ':0.023480706):2.6814289e-07,'9606_Hsapiens@Q9UJX3                                                           ':0.01586973):0.39855192,'Lgigantea@jgi                                                                  ':0.31929496):0.16307653):0.15628928,(((('6239_Celegans@NP_500116                                                        ':2.2683243,'6279_Bmalayi@XP_001896953                                                      ':0.38936876):0.52463182,'Hrobusta@jgi                                                                   ':0.7252972):0.29059753,'Dpulex@jgi                                                                     ':0.32782543):0.3235943,'7460_Amellifera@XP_396165                                                      ':0.40287489):0.038334306):0.15402368):0.32471142,'431895_Mbrevicollis@XP_001744593                                               ':1.2043271):0.19760613,(((((('145481_Ppatens@XP_001753812                                                    ':0.14927192,'Smoellendorfii@jgi                                                             ':0.079248498):0.037468478,('3702_Athaliana@NP_850309                                                       ':0.17454857,'39947_Osativa@AAU44035                                                         ':0.11198922):0.11871342):0.1448455,(('564608_Mpusilla@EEH57219                                                       ':0.020052151,'Spunctatus@02397T0                                                             ':1.7752451):0.45655538,'70448_Otauri@AAV68618                                                          ':1.0030909):0.213364):0.15360838,('7227_Dmelanogaster@AAL39766                                                    ':1.3558915,'Bdendrobatidis@jgi|Batde5|91076|GP3.066350                                     ':0.72643724):0.51322717):0.044071453,'Ppolycephalum@PPL00002880                                                      ':0.37033935):0.028632526,((('296543_Tpseudonana@XP_002292854                                                ':0.022719534,'556484_Ptricornutum@XP_002177784                                               ':0.8020371):0.50332667,('Aanophagefferens@jgi                                                           ':0.32532815,'Ectocarpus_siliculosus@298708471                                               ':0.4403914):0.1529322):0.29103732,('412133_Tvaginalis@XP_001316770                                                 ':0.53032161,'412133_Tvaginalis@XP_001581999                                                 ':0.56110572):0.94309582):0.068891201):0.13158427,('352472_Ddiscoideum@XP_629638                                                   ':0.91713993,(('403677_Pinfestans@EEY63812                                                     ':0.14754124,'Pramorum@jgi                                                                   ':0.032637409):0.42914977,'Cowczarzaki@01307T0                                                            ':0.72145638):0.38052188):6.4918539e-07);
(((((('10228_Tadhaerens@XP_002107763                                                  ':0.90348284,'Dpulex@jgi                                                                     ':0.46971247):3.1437735e-05,'7460_Amellifera@XP_396165                                                      ':0.54070461):0.19806476,('45351_Nvectensis@XP_001633228                                                  ':0.16557,(('7739_Bfloridae@XP_002605850                                                    ':0.40751063,('7955_Drerio@NP_001107057                                                       ':0.025601425,('8364_Xtropicalis@NP_001016327                                                  ':0.03476096,'9606_Hsapiens@Q9UJX3                                                           ':0.0089155705):9.712252e-06):0.19560169):0.24718179,'Lgigantea@jgi                                                                  ':0.61144404):0.033500952):0.043739528):0.0088774883,'6279_Bmalayi@XP_001896953                                                      ':0.84938877):0.20548894,('6239_Celegans@NP_500116                                                        ':1.9723415,'Hrobusta@jgi                                                                   ':0.70316624):0.61392865):0.21136655,((((((('145481_Ppatens@XP_001753812                                                    ':0.12534489,'Smoellendorfii@jgi                                                             ':0.081978537):0.028138302,('3702_Athaliana@NP_850309                                                       ':0.10442686,'39947_Osativa@AAU44035                                                         ':0.14338055):0.068732844):0.32008136,(('564608_Mpusilla@EEH57219                                                       ':0.32556899,'Spunctatus@02397T0                                                             ':1.7112619):0.066551919,'Ppolycephalum@PPL00002880                                                      ':0.47743009):0.324804):0.22652913,'Ectocarpus_siliculosus@298708471                                               ':0.46245925):0.13471464,((('296543_Tpseudonana@XP_002292854                                                ':0.22022274,'556484_Ptricornutum@XP_002177784                                               ':0.6476004):0.29541863,'70448_Otauri@AAV68618                                                          ':1.2522944):0.039894019,(('403677_Pinfestans@EEY63812                                                     ':0.099517474,'Pramorum@jgi                                                                   ':0.10885553):0.48426422,'7227_Dmelanogaster@AAL39766                                                    ':1.2206799):0.45902093):0.10154675):0.022585757,'Aanophagefferens@jgi                                                           ':0.43831621):0.14172083,((('412133_Tvaginalis@XP_001316770                                                 ':0.38669787,'412133_Tvaginalis@XP_001581999                                                 ':0.62892016):0.51733986,'431895_Mbrevicollis@XP_001744593                                               ':1.0409749):0.2552442,'Bdendrobatidis@jgi|Batde5|91076|GP3.066350                                     ':1.2158799):0.0075529726):0.050735592,('352472_Ddiscoideum@XP_629638                                                   ':0.94390642,'Cowczarzaki@01307T0                                                            ':1.1092118):0.12183871);
(((((('10228_Tadhaerens@XP_002107763                                                  ':0.95055597,('7739_Bfloridae@XP_002605850                                                    ':6.0401854e-06,'Ppolycephalum@PPL00002880                                                      ':0.63897223):0.33271773):0.28815366,'45351_Nvectensis@XP_001633228                                                  ':0.12494911):0.16627691,((('7955_Drerio@NP_001107057                                                       ':0.02854057,'8364_Xtropicalis@NP_001016327                                                  ':0.056429991):4.3579716e-05,'9606_Hsapiens@Q9UJX3                                                           ':0.0090489836):0.55857662,'Lgigantea@jgi                                                                  ':0.35504622):0.036892749):0.061738903,(('6239_Celegans@NP_500116                                                        ':4.4671041,'6279_Bmalayi@XP_001896953                                                      ':0.036466617):1.6233256,(('7460_Amellifera@XP_396165                                                      ':0.38450257,'Hrobusta@jgi                                                                   ':1.4464548):0.23599043,'Dpulex@jgi                                                                     ':0.6249343):0.19022559):4.3175872e-06):0.29173496,'Bdendrobatidis@jgi|Batde5|91076|GP3.066350                                     ':1.2736291):0.18295555,((((('145481_Ppatens@XP_001753812                                                    ':0.10452045,'Smoellendorfii@jgi                                                             ':0.06285976):0.032624582,('3702_Athaliana@NP_850309                                                       ':0.11502561,'39947_Osativa@AAU44035                                                         ':0.13209162):0.11783206):0.12558726,(('564608_Mpusilla@EEH57219                                                       ':0.48454174,'Spunctatus@02397T0                                                             ':1.6375912):0.27435881,'70448_Otauri@AAV68618                                                          ':1.0938288):0.2166663):0.25091846,('352472_Ddiscoideum@XP_629638                                                   ':1.1339212,'Cowczarzaki@01307T0                                                            ':1.1711443):0.082778559):0.023200802,(((('296543_Tpseudonana@XP_002292854                                                ':0.19761478,'556484_Ptricornutum@XP_002177784                                               ':0.78131578):0.39732905,('Aanophagefferens@jgi                                                           ':0.2576222,'Ectocarpus_siliculosus@298708471                                               ':0.65624043):0.15809629):0.15206384,('412133_Tvaginalis@XP_001316770                                                 ':0.51835952,'412133_Tvaginalis@XP_001581999                                                 ':0.98521158):1.1190925):0.071567784,('403677_Pinfestans@EEY63812                                                     ':0.088848209,'Pramorum@jgi                                                                   ':0.096364734):0.82607382):0.10458989):0.11549672,('431895_Mbrevicollis@XP_001744593                                               ':0.73813636,'7227_Dmelanogaster@AAL39766                                                    ':0.95678262):0.34274924);
((((('10228_Tadhaerens@XP_002107763                                                  ':0.029491047,'Ppolycephalum@PPL00002880                                                      ':0):1.0143696,'431895_Mbrevicollis@XP_001744593                                               ':0.61200955):0.15214717,('352472_Ddiscoideum@XP_629638                                                   ':0.99886596,'Bdendrobatidis@jgi|Batde5|91076|GP3.066350                                     ':0.80662702):0.37401658):1.8186351e-06,(('145481_Ppatens@XP_001753812                                                    ':0.031137871,(('3702_Athaliana@NP_850309                                                       ':0.1391936,'39947_Osativa@AAU44035                                                         ':0.16544348):0.1060052,'Smoellendorfii@jgi                                                             ':0.032857028):0.039921052):0.30351347,(((('45351_Nvectensis@XP_001633228                                                  ':0.13940875,'7739_Bfloridae@XP_002605850                                                    ':0.65420246):0.1985533,('7460_Amellifera@XP_396165                                                      ':0.25317392,'Hrobusta@jgi                                                                   ':1.1049184):0.19450546):2.0853238e-06,(('6239_Celegans@NP_500116                                                        ':2.3874589,'6279_Bmalayi@XP_001896953                                                      ':2.3140793e-06):0.96328365,('7955_Drerio@NP_001107057                                                       ':0.027180178,('8364_Xtropicalis@NP_001016327                                                  ':0.041773501,'9606_Hsapiens@Q9UJX3                                                           ':0.025212339):0.0050193172):0.29318085):0.20132664):0.092250345,(('7227_Dmelanogaster@AAL39766                                                    ':0.8059416,'Dpulex@jgi                                                                     ':0.50444608):0.26143252,'Lgigantea@jgi                                                                  ':0.1663615):0.14030951):0.35320264):0.074183627):0.054670705,(((((('296543_Tpseudonana@XP_002292854                                                ':0.13405111,'556484_Ptricornutum@XP_002177784                                               ':0.82345058):0.38875009,'Aanophagefferens@jgi                                                           ':0.26393269):0.13927898,'Ectocarpus_siliculosus@298708471                                               ':0.33272012):1.5980047e-05,('412133_Tvaginalis@XP_001316770                                                 ':0.64759756,'412133_Tvaginalis@XP_001581999                                                 ':0.90846535):0.90350938):0.1981179,(('403677_Pinfestans@EEY63812                                                     ':0.031120237,'Pramorum@jgi                                                                   ':0.10842864):0.62180578,'70448_Otauri@AAV68618                                                          ':0.94920828):3.5744496e-05):0.071713741,'Cowczarzaki@01307T0                                                            ':1.3183789):0.06396623,('564608_Mpusilla@EEH57219                                                       ':0.33070957,'Spunctatus@02397T0                                                             ':1.8180906):0.54668493);
(('10228_Tadhaerens@XP_002107763                                                  ':0.65508524,(('45351_Nvectensis@XP_001633228                                                  ':0.17553131,(('7739_Bfloridae@XP_002605850                                                    ':0.33503562,(('7955_Drerio@NP_001107057                                                       ':0.041457392,'8364_Xtropicalis@NP_001016327                                                  ':0.0082864616):6.6893554e-07,'9606_Hsapiens@Q9UJX3                                                           ':0.008256122):0.29429257):0.087605092,'Lgigantea@jgi                                                                  ':0.39878725):0.17275102):0.025371889,((('6239_Celegans@NP_500116                                                        ':2.6912988,'6279_Bmalayi@XP_001896953                                                      ':0.17071047):0.64881159,'Dpulex@jgi                                                                     ':0.39121904):0.11609083,('7460_Amellifera@XP_396165                                                      ':0.31354068,'Hrobusta@jgi                                                                   ':1.201806):0.11438735):0.17046999):0.062045648):0.33596134,((((('145481_Ppatens@XP_001753812                                                    ':0.036352048,'70448_Otauri@AAV68618                                                          ':0.96277898):0.20571563,(('3702_Athaliana@NP_850309                                                       ':0.088891487,'39947_Osativa@AAU44035                                                         ':0.12039754):0.10931815,'Smoellendorfii@jgi                                                             ':0.062939776):6.185947e-05):0.34430238,'564608_Mpusilla@EEH57219                                                       ':0.7910462):0.28603039,(((('296543_Tpseudonana@XP_002292854                                                ':0.31527524,('352472_Ddiscoideum@XP_629638                                                   ':1.0429213,'556484_Ptricornutum@XP_002177784                                               ':0.53399174):0.32365853):0.16068425,'Cowczarzaki@01307T0                                                            ':1.1429013):0.26691304,(('412133_Tvaginalis@XP_001316770                                                 ':0.39815364,'412133_Tvaginalis@XP_001581999                                                 ':0.89739021):0.49298625,('Bdendrobatidis@jgi|Batde5|91076|GP3.066350                                     ':0.8779869,'Ppolycephalum@PPL00002880                                                      ':0.16987318):0.30655428):0.28798099):0.0024732932,('Aanophagefferens@jgi                                                           ':0.30684866,'Ectocarpus_siliculosus@298708471                                               ':0.31987456):0.063895185):0.10619892):0.076243268,('431895_Mbrevicollis@XP_001744593                                               ':0.87965082,'Spunctatus@02397T0                                                             ':2.0064785):0.076669584):0.099340352,(('403677_Pinfestans@EEY63812                                                     ':0.018151626,'Pramorum@jgi                                                                   ':0.14510221):0.50454781,'7227_Dmelanogaster@AAL39766                                                    ':0.89781476):0.21886873);
(('10228_Tadhaerens@XP_002107763                                                  ':0.87941285,(((('45351_Nvectensis@XP_001633228                                                  ':0.18473245,('7739_Bfloridae@XP_002605850                                                    ':0,'Ppolycephalum@PPL00002880                                                      ':1.9046682):0.36918777):0.067686288,(('6239_Celegans@NP_500116                                                        ':2.4892857,'6279_Bmalayi@XP_001896953                                                      ':0.12043032):0.47291429,'Spunctatus@02397T0                                                             ':2.2016596):0.44441936):0.11543537,(('7460_Amellifera@XP_396165                                                      ':0.45123007,'Hrobusta@jgi                                                                   ':0.93211264):0.078358699,(('7955_Drerio@NP_001107057                                                       ':0.052684996,('8364_Xtropicalis@NP_001016327                                                  ':0.018012081,'9606_Hsapiens@Q9UJX3                                                           ':0.046179683):6.7138544e-05):0.21134292,'Lgigantea@jgi                                                                  ':0.53794775):0.068594833):0.088748298):0.035264114,'Dpulex@jgi                                                                     ':0.76831444):0.22177413):0.19328028,(((((('145481_Ppatens@XP_001753812                                                    ':0.090509528,('564608_Mpusilla@EEH57219                                                       ':0.59906924,'70448_Otauri@AAV68618                                                          ':0.71720999):0.4079566):0.07090259,(('3702_Athaliana@NP_850309                                                       ':0.086213473,'39947_Osativa@AAU44035                                                         ':0.16224664):0.12998385,'Smoellendorfii@jgi                                                             ':0.028361214):0.014822099):0.4187371,'352472_Ddiscoideum@XP_629638                                                   ':1.1024041):3.2557803e-07,(((('296543_Tpseudonana@XP_002292854                                                ':0.04796336,'556484_Ptricornutum@XP_002177784                                               ':0.97534883):0.4151651,('412133_Tvaginalis@XP_001316770                                                 ':0.60870147,'412133_Tvaginalis@XP_001581999                                                 ':0.311204):1.252335):0.16213856,('Aanophagefferens@jgi                                                           ':0.27003748,'Ectocarpus_siliculosus@298708471                                               ':0.48237505):0.012717028):0.25970761,('403677_Pinfestans@EEY63812                                                     ':0.10573605,'Pramorum@jgi                                                                   ':0.06916534):0.99141262):0.13335419):0.19280228,'431895_Mbrevicollis@XP_001744593                                               ':0.82842621):5.3462324e-06,('7227_Dmelanogaster@AAL39766                                                    ':1.0899502,'Bdendrobatidis@jgi|Batde5|91076|GP3.066350                                     ':1.1887364):0.2706713):0.19478867,'Cowczarzaki@01307T0                                                            ':1.008638);
(((((('10228_Tadhaerens@XP_002107763                                                  ':0.94002043,'7739_Bfloridae@XP_002605850                                                    ':0.537012):0.084789424,('45351_Nvectensis@XP_001633228                                                  ':0.22220428,((('7955_Drerio@NP_001107057                                                       ':0.072939367,'9606_Hsapiens@Q9UJX3                                                           ':0):0.00010227604,'8364_Xtropicalis@NP_001016327                                                  ':0.015545251):0.23411923,'Lgigantea@jgi                                                                  ':0.39622526):0.19732871):0.080945949):0.035578433,('6279_Bmalayi@XP_001896953                                                      ':0.75421046,'Cowczarzaki@01307T0                                                            ':1.0042714):0.0012871945):0.031229146,(((('431895_Mbrevicollis@XP_001744593                                               ':1.1713607,'7227_Dmelanogaster@AAL39766                                                    ':1.0346829):0.23061691,'Dpulex@jgi                                                                     ':0.18422317):0.24705128,('6239_Celegans@NP_500116                                                        ':2.2655207,'7460_Amellifera@XP_396165                                                      ':0.1543765):0.046209171):0.16137231,'Hrobusta@jgi                                                                   ':0.93506839):0.21376831):0.16351323,'352472_Ddiscoideum@XP_629638                                                   ':0.92933763):0.26922096,((('145481_Ppatens@XP_001753812                                                    ':0.10701414,(((('412133_Tvaginalis@XP_001316770                                                 ':0,'412133_Tvaginalis@XP_001581999                                                 ':0):0.68669361,('Bdendrobatidis@jgi|Batde5|91076|GP3.066350                                     ':0.00068558506,'Ppolycephalum@PPL00002880                                                      ':7.8505159):2.2977704):1.4008627,'70448_Otauri@AAV68618                                                          ':0.00078150431):0.5271708,('564608_Mpusilla@EEH57219                                                       ':0.48935849,'Spunctatus@02397T0                                                             ':1.3769662):0.074681979):0.21349694):0.13190382,(('3702_Athaliana@NP_850309                                                       ':0.14176746,'39947_Osativa@AAU44035                                                         ':0.1485968):0.083946723,'Smoellendorfii@jgi                                                             ':0.031901701):0.041187628):0.30263148,('403677_Pinfestans@EEY63812                                                     ':0.030574742,'Pramorum@jgi                                                                   ':0.1017371):0.71582179):0.12820363,((('296543_Tpseudonana@XP_002292854                                                ':0.042736294,'556484_Ptricornutum@XP_002177784                                               ':0.75131541):0.44349479,'Ectocarpus_siliculosus@298708471                                               ':0.37420111):0.0043269197,'Aanophagefferens@jgi                                                           ':0.41396833):0.13487708);
(((((('10228_Tadhaerens@XP_002107763                                                  ':0.43947285,'7739_Bfloridae@XP_002605850                                                    ':0.46783415):0.11672175,'45351_Nvectensis@XP_001633228                                                  ':0.19544462):0.12994539,(((('6239_Celegans@NP_500116                                                        ':2.1773857,'6279_Bmalayi@XP_001896953                                                      ':0):0.82869751,'Hrobusta@jgi                                                                   ':0.81456171):0.33882351,'7460_Amellifera@XP_396165                                                      ':0.21149143):0.18770648,(('7955_Drerio@NP_001107057                                                       ':0.084950427,('8364_Xtropicalis@NP_001016327                                                  ':0.016524523,'9606_Hsapiens@Q9UJX3                                                           ':0.008413862):7.6159581e-05):0.5755799,'Lgigantea@jgi                                                                  ':0.44633085):0.069410382):0.083163292):0.055631488,'Dpulex@jgi                                                                     ':0.74555908):0.2364025,'7227_Dmelanogaster@AAL39766                                                    ':0.97699119):0.17334437,((((('145481_Ppatens@XP_001753812                                                    ':0.038124287,(('3702_Athaliana@NP_850309                                                       ':0.10087552,'39947_Osativa@AAU44035                                                         ':0.080400464):0.15452638,'Smoellendorfii@jgi                                                             ':0.063597836):0.056198745):0.089060875,(('564608_Mpusilla@EEH57219                                                       ':0.13946149,'Spunctatus@02397T0                                                             ':2.0135431):0.42975528,'70448_Otauri@AAV68618                                                          ':0.81336146):0.17492471):0.2040733,(('296543_Tpseudonana@XP_002292854                                                ':0.051386377,'556484_Ptricornutum@XP_002177784                                               ':0.83757537):0.17195752,((('412133_Tvaginalis@XP_001316770                                                 ':0.56472008,'412133_Tvaginalis@XP_001581999                                                 ':0.68977153):0.9094401,'Aanophagefferens@jgi                                                           ':0.22760163):0.10639008,'Ectocarpus_siliculosus@298708471                                               ':0.25877257):0.14428406):0.18072369):0.022876328,('352472_Ddiscoideum@XP_629638                                                   ':0.98563522,('403677_Pinfestans@EEY63812                                                     ':0.12300709,'Pramorum@jgi                                                                   ':0.012820155):0.49166252):0.26315404):0.050189773,(('Bdendrobatidis@jgi|Batde5|91076|GP3.066350                                     ':0.50490708,'Ppolycephalum@PPL00002880                                                      ':0.49931566):0.7636774,'Cowczarzaki@01307T0                                                            ':1.1604304):7.5001704e-05):0.23408918,'431895_Mbrevicollis@XP_001744593                                               ':0.86650353);
((('10228_Tadhaerens@XP_002107763                                                  ':0.45463763,'Ppolycephalum@PPL00002880                                                      ':0):0.43926013,(((((('45351_Nvectensis@XP_001633228                                                  ':0.20172405,'7739_Bfloridae@XP_002605850                                                    ':0.47860711):0.06191347,(('7955_Drerio@NP_001107057                                                       ':0.032475141,('8364_Xtropicalis@NP_001016327                                                  ':0.035457178,'9606_Hsapiens@Q9UJX3                                                           ':0.018343567):0.019920623):0.25531226,'Lgigantea@jgi                                                                  ':0.52533091):0.12745695):0.048177758,(('6239_Celegans@NP_500116                                                        ':2.1994975,'6279_Bmalayi@XP_001896953                                                      ':0.56523805):0.43268832,'Hrobusta@jgi                                                                   ':1.0264876):0.16018735):0.088764585,'7460_Amellifera@XP_396165                                                      ':0.38466607):0.26975736,'Dpulex@jgi                                                                     ':0.41682954):0.11317681,'7227_Dmelanogaster@AAL39766                                                    ':0.9416882):0.15464866):0.019868947,((((('145481_Ppatens@XP_001753812                                                    ':0.13278578,((('564608_Mpusilla@EEH57219                                                       ':0.44140728,'Spunctatus@02397T0                                                             ':2.0274):0.32941116,'70448_Otauri@AAV68618                                                          ':0.59065164):0.26421326,'Smoellendorfii@jgi                                                             ':0.057246693):0.051506011):0.032284438,('3702_Athaliana@NP_850309                                                       ':0.13511663,'39947_Osativa@AAU44035                                                         ':0.18668077):0.09924344):0.29264069,((('296543_Tpseudonana@XP_002292854                                                ':0.15858187,'556484_Ptricornutum@XP_002177784                                               ':0.93204405):0.42627084,('Aanophagefferens@jgi                                                           ':0.31064181,'Ectocarpus_siliculosus@298708471                                               ':0.50037919):0.046411788):0.2750536,('403677_Pinfestans@EEY63812                                                     ':0.11507098,'Pramorum@jgi                                                                   ':0.064183976):0.77667028):0.089302012):0.086609561,'352472_Ddiscoideum@XP_629638                                                   ':1.0268452):0.039349511,((('412133_Tvaginalis@XP_001316770                                                 ':0.32264032,'412133_Tvaginalis@XP_001581999                                                 ':0.86502127):0.52195919,'Bdendrobatidis@jgi|Batde5|91076|GP3.066350                                     ':0.85962921):0.39093768,'Cowczarzaki@01307T0                                                            ':1.5452124):0.090576265):0.15301561,'431895_Mbrevicollis@XP_001744593                                               ':1.3199886);
(('10228_Tadhaerens@XP_002107763                                                  ':0.824461,(((('45351_Nvectensis@XP_001633228                                                  ':0.19378712,('7739_Bfloridae@XP_002605850                                                    ':0.60806441,('7955_Drerio@NP_001107057                                                       ':0.05247882,('8364_Xtropicalis@NP_001016327                                                  ':0.017161658,'9606_Hsapiens@Q9UJX3                                                           ':0.0085772198):1.9009505e-06):0.26664867):0.18164728):0.048811437,'Lgigantea@jgi                                                                  ':0.44664989):0.039129533,(('6239_Celegans@NP_500116                                                        ':3.0765056,'6279_Bmalayi@XP_001896953                                                      ':2.971262e-05):1.2223118,'Hrobusta@jgi                                                                   ':1.3402127):0.22540076):0.13176672,(('7227_Dmelanogaster@AAL39766                                                    ':1.3406481,'Dpulex@jgi                                                                     ':0.55140281):2.22343e-06,'7460_Amellifera@XP_396165                                                      ':0.60565992):0.16757456):0.38281051):0.22698517,((((('145481_Ppatens@XP_001753812                                                    ':0.11394474,(('3702_Athaliana@NP_850309                                                       ':0.14285956,'39947_Osativa@AAU44035                                                         ':0.18421576):0.09882785,'Smoellendorfii@jgi                                                             ':0.086403239):0.037940402):0.29410699,('564608_Mpusilla@EEH57219                                                       ':0.56402408,'70448_Otauri@AAV68618                                                          ':0.8945442):0.2196835):0.38863579,((((('296543_Tpseudonana@XP_002292854                                                ':0.31805206,'556484_Ptricornutum@XP_002177784                                               ':0.75846108):0.25444245,('Aanophagefferens@jgi                                                           ':0.19939048,'Cowczarzaki@01307T0                                                            ':1.4573009):7.8793317e-05):0.20053088,'Ectocarpus_siliculosus@298708471                                               ':0.38256785):0.12425707,('412133_Tvaginalis@XP_001316770                                                 ':0.43827272,'412133_Tvaginalis@XP_001581999                                                 ':0.92636232):0.78513095):0.2121282,('431895_Mbrevicollis@XP_001744593                                               ':1.0260367,'Bdendrobatidis@jgi|Batde5|91076|GP3.066350                                     ':1.0678541):0.19998061):0.086425982):2.0180302e-05,'Ppolycephalum@PPL00002880                                                      ':0.45145446):0.1113958,('403677_Pinfestans@EEY63812                                                     ':0,'Pramorum@jgi                                                                   ':0.18797969):0.67602018):0.063457633,('352472_Ddiscoideum@XP_629638                                                   ':0.90941138,'Spunctatus@02397T0                                                             ':1.7605513):0.29358326);
((((((('10228_Tadhaerens@XP_002107763                                                  ':0.72005397,'7739_Bfloridae@XP_002605850                                                    ':0.23867746):0.19970651,'45351_Nvectensis@XP_001633228                                                  ':0.18983693):0.078766984,((('6239_Celegans@NP_500116                                                        ':2.0407957,'Hrobusta@jgi                                                                   ':0.4865738):0.90848045,('6279_Bmalayi@XP_001896953                                                      ':0.94899059,'Cowczarzaki@01307T0                                                            ':1.3413387):0.18794502):0.2109276,('7955_Drerio@NP_001107057                                                       ':0.093135167,('8364_Xtropicalis@NP_001016327                                                  ':0.041806027,'9606_Hsapiens@Q9UJX3                                                           ':0.017237162):4.6992666e-05):0.1740836):0.18964978):0.023344341,'7460_Amellifera@XP_396165                                                      ':0.4694727):0.16808883,'Lgigantea@jgi                                                                  ':0.34675721):0.060265875,(('431895_Mbrevicollis@XP_001744593                                               ':0.97643788,'7227_Dmelanogaster@AAL39766                                                    ':0.73375307):0.16901244,'Dpulex@jgi                                                                     ':0.5820982):0.27474757):0.39977586,((((('145481_Ppatens@XP_001753812                                                    ':0.10509224,(('3702_Athaliana@NP_850309                                                       ':0.13105814,'39947_Osativa@AAU44035                                                         ':0.12218617):0.10473018,'Smoellendorfii@jgi                                                             ':0.068694373):0.003623234):0.14563895,'564608_Mpusilla@EEH57219                                                       ':0.8398097):0.18455509,'70448_Otauri@AAV68618                                                          ':0.68386807):0.29605083,(('296543_Tpseudonana@XP_002292854                                                ':0.21701798,'556484_Ptricornutum@XP_002177784                                               ':0.71250149):0.41830948,('Aanophagefferens@jgi                                                           ':0.3428145,'Ectocarpus_siliculosus@298708471                                               ':0.46307995):0.089827073):0.22461652):5.6648667e-07,(('352472_Ddiscoideum@XP_629638                                                   ':0.81028563,'Spunctatus@02397T0                                                             ':2.2810429):0.66455993,(('412133_Tvaginalis@XP_001316770                                                 ':0.44855159,'412133_Tvaginalis@XP_001581999                                                 ':0.84280335):0.62637103,('Bdendrobatidis@jgi|Batde5|91076|GP3.066350                                     ':0.71189952,'Ppolycephalum@PPL00002880                                                      ':0.19500999):0.28197456):0.19036887):0.26229458):0.057456958,('403677_Pinfestans@EEY63812                                                     ':0.023992581,'Pramorum@jgi                                                                   ':0.10878001):0.63041405);
(((((('10228_Tadhaerens@XP_002107763                                                  ':1.2380835,(('412133_Tvaginalis@XP_001316770                                                 ':0.53514899,'412133_Tvaginalis@XP_001581999                                                 ':0.64193477):0.59973228,'Bdendrobatidis@jgi|Batde5|91076|GP3.066350                                     ':0.71972658):0.11709943):0.1118842,'Cowczarzaki@01307T0                                                            ':0.81672272):0.10097383,(('352472_Ddiscoideum@XP_629638                                                   ':0.80752848,'431895_Mbrevicollis@XP_001744593                                               ':0.95083646):0.19287133,('403677_Pinfestans@EEY63812                                                     ':0.09402004,'Pramorum@jgi                                                                   ':0.11971542):0.61721874):0.098570807):3.5279187e-05,(((('296543_Tpseudonana@XP_002292854                                                ':0.24427099,'556484_Ptricornutum@XP_002177784                                               ':0.77205413):0.37514729,'Ectocarpus_siliculosus@298708471                                               ':0.56242085):0.082651643,'Aanophagefferens@jgi                                                           ':0.25473944):0.15181986,(('564608_Mpusilla@EEH57219                                                       ':0.069621034,('Ppolycephalum@PPL00002880                                                      ':0.17916529,'Spunctatus@02397T0                                                             ':1.2506112):0.65992165):0.68157703,'70448_Otauri@AAV68618                                                          ':0.72689936):0.22850466):0.084761551):0.25815873,('145481_Ppatens@XP_001753812                                                    ':0.12967521,(('3702_Athaliana@NP_850309                                                       ':0.12396389,'39947_Osativa@AAU44035                                                         ':0.20970923):0.15932672,'Smoellendorfii@jgi                                                             ':0.033449045):0.02814418):0.37211516):0.22463137,((('45351_Nvectensis@XP_001633228                                                  ':0.25492952,(((('6239_Celegans@NP_500116                                                        ':2.1825931,'6279_Bmalayi@XP_001896953                                                      ':0.62213538):0.63296763,'Hrobusta@jgi                                                                   ':0.93656731):0.44724676,'7460_Amellifera@XP_396165                                                      ':0.44472656):0.18277994,('7739_Bfloridae@XP_002605850                                                    ':0.3710833,('7955_Drerio@NP_001107057                                                       ':0.060074305,('8364_Xtropicalis@NP_001016327                                                  ':0.032108583,'9606_Hsapiens@Q9UJX3                                                           ':0.0073973425):0.021663132):0.38224732):0.15925098):0.011632015):0.078225354,'Lgigantea@jgi                                                                  ':0.60565464):0.095740748,'Dpulex@jgi                                                                     ':0.64645504):0.41087738,'7227_Dmelanogaster@AAL39766                                                    ':1.0688593);
((((((('10228_Tadhaerens@XP_002107763                                                  ':0.77375285,'7739_Bfloridae@XP_002605850                                                    ':0.15442001):0.24960488,('7955_Drerio@NP_001107057                                                       ':0.047554195,('8364_Xtropicalis@NP_001016327                                                  ':0.024145047,'9606_Hsapiens@Q9UJX3                                                           ':0.0245084):8.5731546e-05):0.22235472):0.18310156,'45351_Nvectensis@XP_001633228                                                  ':0.17049145):0.11003442,((('6239_Celegans@NP_500116                                                        ':1.7350711,'6279_Bmalayi@XP_001896953                                                      ':0.26979383):0.27191597,'Dpulex@jgi                                                                     ':0.47027924):0.21862652,'Lgigantea@jgi                                                                  ':0.47456342):1.2760493e-05):0.12733481,('7460_Amellifera@XP_396165                                                      ':0.3612831,'Hrobusta@jgi                                                                   ':0.76454907):0.17958893):0.41491747,('431895_Mbrevicollis@XP_001744593                                               ':0.90895938,'7227_Dmelanogaster@AAL39766                                                    ':0.88485457):0.14335277):0.20983479,((((((('145481_Ppatens@XP_001753812                                                    ':0.088541464,'Smoellendorfii@jgi                                                             ':0.097749751):0.03819089,'3702_Athaliana@NP_850309                                                       ':0.16435811):0.06339263,'39947_Osativa@AAU44035                                                         ':0.0813786):0.01495641,('564608_Mpusilla@EEH57219                                                       ':0.45220924,'Spunctatus@02397T0                                                             ':1.3663735):0.52634788):0.22991474,('352472_Ddiscoideum@XP_629638                                                   ':0.61465278,'Ppolycephalum@PPL00002880                                                      ':0):0.27809014):0.18065475,((('296543_Tpseudonana@XP_002292854                                                ':0.13727224,'556484_Ptricornutum@XP_002177784                                               ':0.64305026):0.3585895,'Ectocarpus_siliculosus@298708471                                               ':0.34691851):0.090271129,'Aanophagefferens@jgi                                                           ':0.3036921):0.15097918):0.15101134,(('403677_Pinfestans@EEY63812                                                     ':0.017869705,'Pramorum@jgi                                                                   ':0.077190546):0.6330021,'70448_Otauri@AAV68618                                                          ':0.74890025):0.025397024):0.1351616,((('412133_Tvaginalis@XP_001316770                                                 ':0.48601508,'412133_Tvaginalis@XP_001581999                                                 ':0.88938029):0.44871416,'Bdendrobatidis@jgi|Batde5|91076|GP3.066350                                     ':0.52685273):0.30196063,'Cowczarzaki@01307T0                                                            ':0.99678938):0.15631903);
(('10228_Tadhaerens@XP_002107763                                                  ':0.92104618,(((('45351_Nvectensis@XP_001633228                                                  ':0.13072045,('7739_Bfloridae@XP_002605850                                                    ':0.30767863,('7955_Drerio@NP_001107057                                                       ':0.020845452,('8364_Xtropicalis@NP_001016327                                                  ':0.060627351,'9606_Hsapiens@Q9UJX3                                                           ':0):0.0056190164):0.23732692):0.19007641):2.2348871e-05,(('6239_Celegans@NP_500116                                                        ':2.1509011,'6279_Bmalayi@XP_001896953                                                      ':0.45687235):0.3068029,'Hrobusta@jgi                                                                   ':0.94089797):0.44689797):0.026653462,'Lgigantea@jgi                                                                  ':0.46905982):0.069549834,(('7227_Dmelanogaster@AAL39766                                                    ':0.96617827,'7460_Amellifera@XP_396165                                                      ':0.56511221):1.0627701e-05,'Dpulex@jgi                                                                     ':0.48813972):0.25898207):0.18368356):0.27981425,((((((('145481_Ppatens@XP_001753812                                                    ':0.10856343,'Smoellendorfii@jgi                                                             ':0.079569694):0.050944015,('3702_Athaliana@NP_850309                                                       ':0.049100888,'39947_Osativa@AAU44035                                                         ':0.13264071):0.082595504):7.5910051e-06,'Ppolycephalum@PPL00002880                                                      ':0.65066739):0.25955516,(('564608_Mpusilla@EEH57219                                                       ':0.43629091,'Spunctatus@02397T0                                                             ':1.1502966):0.45089527,'70448_Otauri@AAV68618                                                          ':0.75519486):0.11994906):0.31953877,'431895_Mbrevicollis@XP_001744593                                               ':1.1605089):0.027454628,(((('296543_Tpseudonana@XP_002292854                                                ':0.20990657,'556484_Ptricornutum@XP_002177784                                               ':0.70976308):0.25146783,(('412133_Tvaginalis@XP_001316770                                                 ':0.41633779,'412133_Tvaginalis@XP_001581999                                                 ':0.63873913):0.53457636,'Bdendrobatidis@jgi|Batde5|91076|GP3.066350                                     ':1.1004964):0.16707598):0.17297595,('Aanophagefferens@jgi                                                           ':0.15447511,'Ectocarpus_siliculosus@298708471                                               ':0.47863673):0.11566345):0.13082047,('403677_Pinfestans@EEY63812                                                     ':0.13087869,'Pramorum@jgi                                                                   ':0.15419476):0.6050087):0.069706301):0.0841749,'352472_Ddiscoideum@XP_629638                                                   ':1.0128109):0.072460643,'Cowczarzaki@01307T0                                                            ':0.85175419);
(((((('10228_Tadhaerens@XP_002107763                                                  ':0.87315237,'Spunctatus@02397T0                                                             ':1.185912):0.5686818,('564608_Mpusilla@EEH57219                                                       ':0.10932943,'Ppolycephalum@PPL00002880                                                      ':0.47618617):0.25731811):0.25066169,('145481_Ppatens@XP_001753812                                                    ':0.094111636,(('3702_Athaliana@NP_850309                                                       ':0.10880806,'39947_Osativa@AAU44035                                                         ':0.11318062):0.16567622,'Smoellendorfii@jgi                                                             ':0.082354547):0.016701902):0.2061836):0.2412004,('352472_Ddiscoideum@XP_629638                                                   ':0.89285065,'431895_Mbrevicollis@XP_001744593                                               ':1.0736198):0.37218291):0.047720199,((((('296543_Tpseudonana@XP_002292854                                                ':0.12651215,'556484_Ptricornutum@XP_002177784                                               ':0.78424096):0.30008068,('412133_Tvaginalis@XP_001316770                                                 ':0.44040158,'412133_Tvaginalis@XP_001581999                                                 ':0.83365928):1.127735):0.21510721,('Aanophagefferens@jgi                                                           ':0.35717849,'Ectocarpus_siliculosus@298708471                                               ':0.48699829):0.12763446):0.13829959,'70448_Otauri@AAV68618                                                          ':0.88036954):7.0173627e-05,((('403677_Pinfestans@EEY63812                                                     ':0.085147103,'Pramorum@jgi                                                                   ':0.062271085):0.4895749,('7227_Dmelanogaster@AAL39766                                                    ':0.99379894,'Bdendrobatidis@jgi|Batde5|91076|GP3.066350                                     ':1.0853101):0.43113176):0.10452223,'Cowczarzaki@01307T0                                                            ':0.86148774):0.12121312):0.19632407):0.54530212,'45351_Nvectensis@XP_001633228                                                  ':0.25481323,((((('6239_Celegans@NP_500116                                                        ':1.5021226,'Hrobusta@jgi                                                                   ':0.71191429):0.24728707,'7460_Amellifera@XP_396165                                                      ':0.45867956):0.20535386,'Dpulex@jgi                                                                     ':0.49835042):0.19402061,'6279_Bmalayi@XP_001896953                                                      ':0.80854256):0.17447592,(('7739_Bfloridae@XP_002605850                                                    ':0.53531859,('7955_Drerio@NP_001107057                                                       ':0.087451959,('8364_Xtropicalis@NP_001016327                                                  ':0.031817151,'9606_Hsapiens@Q9UJX3                                                           ':0.023862181):2.0052986e-05):0.28233565):0.21721809,'Lgigantea@jgi                                                                  ':0.46431444):0.066648518):4.3878702e-05);
((((('10228_Tadhaerens@XP_002107763                                                  ':0.45507707,'Dpulex@jgi                                                                     ':0.47533147):0.049266413,((('6239_Celegans@NP_500116                                                        ':2.6536879,'6279_Bmalayi@XP_001896953                                                      ':0.38370954):0.50630565,'Hrobusta@jgi                                                                   ':1.0649103):0.35212911,'7460_Amellifera@XP_396165                                                      ':0.53725063):1.712814e-05):0.12451045,(('45351_Nvectensis@XP_001633228                                                  ':0.13759378,'7739_Bfloridae@XP_002605850                                                    ':0.44087235):0.094851116,(('7955_Drerio@NP_001107057                                                       ':0.072625401,('8364_Xtropicalis@NP_001016327                                                  ':0.056578678,'9606_Hsapiens@Q9UJX3                                                           ':0.0071316881):2.3791301e-05):0.37129932,'Lgigantea@jgi                                                                  ':0.46804863):0.14353285):0.089656807):0.41181258,('Bdendrobatidis@jgi|Batde5|91076|GP3.066350                                     ':0.93101213,'Ppolycephalum@PPL00002880                                                      ':0.57115643):0.62175611):5.2608942e-05,(('145481_Ppatens@XP_001753812                                                    ':8.5343951e-06,((('3702_Athaliana@NP_850309                                                       ':0.14148075,'39947_Osativa@AAU44035                                                         ':0.15148662):0.14543358,'Smoellendorfii@jgi                                                             ':0.031754171):0.044220823,(('564608_Mpusilla@EEH57219                                                       ':0.51086639,'Spunctatus@02397T0                                                             ':1.7378005):0.2475249,'70448_Otauri@AAV68618                                                          ':1.0252542):0.19370486):0.080922295):0.30191765,('431895_Mbrevicollis@XP_001744593                                               ':0.7569769,'7227_Dmelanogaster@AAL39766                                                    ':1.3968131):0.19655524):0.22726915,(((((('296543_Tpseudonana@XP_002292854                                                ':0.11827549,'556484_Ptricornutum@XP_002177784                                               ':0.70441651):0.42735496,'Ectocarpus_siliculosus@298708471                                               ':0.54663129):0.13723769,'Aanophagefferens@jgi                                                           ':0.25955668):0.16164277,('403677_Pinfestans@EEY63812                                                     ':0.0095324941,'Pramorum@jgi                                                                   ':0.11666256):0.7423847):0.03648242,('412133_Tvaginalis@XP_001316770                                                 ':0.30498964,'412133_Tvaginalis@XP_001581999                                                 ':0.99390693):0.96848885):0.10618039,('352472_Ddiscoideum@XP_629638                                                   ':0.87100116,'Cowczarzaki@01307T0                                                            ':0.99038239):0.16760141):0.22791186);
((('10228_Tadhaerens@XP_002107763                                                  ':0.4921041,((('45351_Nvectensis@XP_001633228                                                  ':0.055841049,'6239_Celegans@NP_500116                                                        ':2.5608128):0.15844673,('7739_Bfloridae@XP_002605850                                                    ':0.39829979,('7955_Drerio@NP_001107057                                                       ':0.020485108,('8364_Xtropicalis@NP_001016327                                                  ':0.024198878,'9606_Hsapiens@Q9UJX3                                                           ':0.024686593):0.035871152):0.27013238):0.21698511):0.019481329,((('6279_Bmalayi@XP_001896953                                                      ':0.94199321,'Lgigantea@jgi                                                                  ':0.41668463):5.4527391e-05,('7460_Amellifera@XP_396165                                                      ':0.21808917,'Hrobusta@jgi                                                                   ':0.94396651):0.16448162):0.091774868,('7227_Dmelanogaster@AAL39766                                                    ':1.0798657,'Dpulex@jgi                                                                     ':0.52945208):0.024796935):0.14995846):0.14406742):0.28383211,'431895_Mbrevicollis@XP_001744593                                               ':0.70125):0.51929505,((((('145481_Ppatens@XP_001753812                                                    ':0.18383881,'Smoellendorfii@jgi                                                             ':0.090683805):0.079467741,('3702_Athaliana@NP_850309                                                       ':0.084280265,'39947_Osativa@AAU44035                                                         ':0.099064119):0.12217607):0.20021718,('564608_Mpusilla@EEH57219                                                       ':0.55571571,('Bdendrobatidis@jgi|Batde5|91076|GP3.066350                                     ':1.3187925,('Ppolycephalum@PPL00002880                                                      ':0.19954986,'Spunctatus@02397T0                                                             ':1.0315278):0.48889473):0.19496009):0.22446678):0.12818451,'70448_Otauri@AAV68618                                                          ':0.76598513):0.15971836,((('296543_Tpseudonana@XP_002292854                                                ':0.27725535,'556484_Ptricornutum@XP_002177784                                               ':0.84491208):0.38641277,'Ectocarpus_siliculosus@298708471                                               ':0.36533721):0.10693149,'Aanophagefferens@jgi                                                           ':0.23281257):0.20599155):0.021076962,(('352472_Ddiscoideum@XP_629638                                                   ':1.0415758,('403677_Pinfestans@EEY63812                                                     ':0.057804781,'Pramorum@jgi                                                                   ':0.03354869):0.50960542):0.00092005064,(('412133_Tvaginalis@XP_001316770                                                 ':0.34250536,'412133_Tvaginalis@XP_001581999                                                 ':0.91605108):0.92233821,'Cowczarzaki@01307T0                                                            ':0.69008514):0.11184342):0.088258143);
((((('10228_Tadhaerens@XP_002107763                                                  ':0.83645771,(('45351_Nvectensis@XP_001633228                                                  ':0.16630998,('7739_Bfloridae@XP_002605850                                                    ':0.25445631,(('7955_Drerio@NP_001107057                                                       ':0.032527087,'9606_Hsapiens@Q9UJX3                                                           ':0.008119724):0.0080757539,'8364_Xtropicalis@NP_001016327                                                  ':4.7251623e-06):0.22191001):0.16033689):0.16305792,'Lgigantea@jgi                                                                  ':0.63768969):0.11455894):0.060239159,('7460_Amellifera@XP_396165                                                      ':0.37802548,'Dpulex@jgi                                                                     ':0.51140489):0.074909076):0.16517026,'6279_Bmalayi@XP_001896953                                                      ':0.58358351):0.099250382,'7227_Dmelanogaster@AAL39766                                                    ':0.90395945):0.053583318,((((((((('145481_Ppatens@XP_001753812                                                    ':0.12034878,'Smoellendorfii@jgi                                                             ':0.1004797):0.088204021,('3702_Athaliana@NP_850309                                                       ':0.19705881,'39947_Osativa@AAU44035                                                         ':0.097943361):0.064702918):0.18345948,(('564608_Mpusilla@EEH57219                                                       ':0.31254529,'Spunctatus@02397T0                                                             ':1.2488943):0.17565492,'70448_Otauri@AAV68618                                                          ':0.73283234):0.17340873):0.14883832,((('412133_Tvaginalis@XP_001316770                                                 ':0.66981458,'412133_Tvaginalis@XP_001581999                                                 ':0.61265368):0.85307285,'431895_Mbrevicollis@XP_001744593                                               ':0.83885191):0.21644468,'Ppolycephalum@PPL00002880                                                      ':0.40718268):0.2073814):0.20205528,('Aanophagefferens@jgi                                                           ':0.30426189,'Ectocarpus_siliculosus@298708471                                               ':0.37101312):0.12950482):0.21071637,('296543_Tpseudonana@XP_002292854                                                ':0.20962987,'556484_Ptricornutum@XP_002177784                                               ':0.81694137):0.20304456):0.11415055,('352472_Ddiscoideum@XP_629638                                                   ':0.86678912,('403677_Pinfestans@EEY63812                                                     ':0.12610939,'Pramorum@jgi                                                                   ':0.048892985):0.33641824):0.13695936):0.13813837,'Cowczarzaki@01307T0                                                            ':0.95786948):0.22660687,'Bdendrobatidis@jgi|Batde5|91076|GP3.066350                                     ':0.7876809):0.13537012,('6239_Celegans@NP_500116                                                        ':1.8592235,'Hrobusta@jgi                                                                   ':0.49840047):0.35158693);
(((('10228_Tadhaerens@XP_002107763                                                  ':0.81632113,'45351_Nvectensis@XP_001633228                                                  ':0.13811118):0.20691945,(('7460_Amellifera@XP_396165                                                      ':0.67116904,('7739_Bfloridae@XP_002605850                                                    ':0.19546873,('7955_Drerio@NP_001107057                                                       ':0.0046633084,('8364_Xtropicalis@NP_001016327                                                  ':0.0080183371,'9606_Hsapiens@Q9UJX3                                                           ':0.026742164):5.7267538e-05):0.23318692):0.20992542):0.024578472,'Lgigantea@jgi                                                                  ':0.59535658):0.10756233):0.022609265,(('6239_Celegans@NP_500116                                                        ':1.111239,'Hrobusta@jgi                                                                   ':1.1670654):0.32559121,'6279_Bmalayi@XP_001896953                                                      ':0.28548055):0.3128088):0.24533758,(((('145481_Ppatens@XP_001753812                                                    ':0.054966088,(('3702_Athaliana@NP_850309                                                       ':0.16536397,'39947_Osativa@AAU44035                                                         ':0.11886849):0.14368606,'Smoellendorfii@jgi                                                             ':0.099095068):0.1782017):0.08393966,(('564608_Mpusilla@EEH57219                                                       ':0.44344804,('Ppolycephalum@PPL00002880                                                      ':0.078527221,'Spunctatus@02397T0                                                             ':1.0603267):0.83736073):0.38894969,'70448_Otauri@AAV68618                                                          ':1.137954):0.13284967):0.40646953,('Aanophagefferens@jgi                                                           ':0.3928319,'Ectocarpus_siliculosus@298708471                                               ':0.55823711):0.19662187):0.13603383,((('296543_Tpseudonana@XP_002292854                                                ':0.5135359,((('412133_Tvaginalis@XP_001316770                                                 ':0.35405391,'412133_Tvaginalis@XP_001581999                                                 ':1.1642064):0.6455884,'Bdendrobatidis@jgi|Batde5|91076|GP3.066350                                     ':0.70131448):0.30860494,'556484_Ptricornutum@XP_002177784                                               ':0.64789618):0.41700941):0.20990621,((('403677_Pinfestans@EEY63812                                                     ':0.062817803,'Pramorum@jgi                                                                   ':0.035965297):0.61931896,'Cowczarzaki@01307T0                                                            ':1.1474727):0.40542114,'431895_Mbrevicollis@XP_001744593                                               ':1.2640849):7.2651351e-05):0.11839894,'352472_Ddiscoideum@XP_629638                                                   ':0.97190246):0.01517784):0.53783503,('7227_Dmelanogaster@AAL39766                                                    ':1.5056618,'Dpulex@jgi                                                                     ':0.3262267):0.182792);
(('10228_Tadhaerens@XP_002107763                                                  ':0.75666571,(('45351_Nvectensis@XP_001633228                                                  ':0.19221813,(('7739_Bfloridae@XP_002605850                                                    ':0.28991855,(('7955_Drerio@NP_001107057                                                       ':0.016189126,'8364_Xtropicalis@NP_001016327                                                  ':0.016034719):2.5646997e-07,'9606_Hsapiens@Q9UJX3                                                           ':0.01622758):0.28448434):0.083047683,'Lgigantea@jgi                                                                  ':0.54668105):0.05774587):0.04989055,(('6239_Celegans@NP_500116                                                        ':2.89179,'6279_Bmalayi@XP_001896953                                                      ':0.0034663398):0.94484636,((('7227_Dmelanogaster@AAL39766                                                    ':0.95595404,'Dpulex@jgi                                                                     ':0.26917691):0.14612737,'Hrobusta@jgi                                                                   ':1.2256558):0.19108588,'7460_Amellifera@XP_396165                                                      ':0.28070077):0.28145687):0.025175444):0.21861995):0.37644053,((((((('145481_Ppatens@XP_001753812                                                    ':0.14070358,'Smoellendorfii@jgi                                                             ':0.085325087):0.087043307,('3702_Athaliana@NP_850309                                                       ':0.12509281,'39947_Osativa@AAU44035                                                         ':0.16061439):0.058553539):0.14798166,('564608_Mpusilla@EEH57219                                                       ':0.44103737,('Ppolycephalum@PPL00002880                                                      ':0.14760312,'Spunctatus@02397T0                                                             ':1.4045803):0.2235553):0.41891525):0.061468003,'70448_Otauri@AAV68618                                                          ':1.0823657):0.22618675,(('352472_Ddiscoideum@XP_629638                                                   ':0.68045222,'Cowczarzaki@01307T0                                                            ':0.87277874):0.22232837,('403677_Pinfestans@EEY63812                                                     ':2.7127988e-05,'Pramorum@jgi                                                                   ':0.084123531):0.96243218):0.033397872):0.10572425,(((('296543_Tpseudonana@XP_002292854                                                ':0.2484409,'556484_Ptricornutum@XP_002177784                                               ':0.94246519):0.37289766,'Aanophagefferens@jgi                                                           ':0.05961593):0.055488274,'Ectocarpus_siliculosus@298708471                                               ':0.65752236):0.19594081,('412133_Tvaginalis@XP_001316770                                                 ':0.61157406,'412133_Tvaginalis@XP_001581999                                                 ':0.57934869):1.0021069):0.034576794):0.18685281,'Bdendrobatidis@jgi|Batde5|91076|GP3.066350                                     ':0.91059147):0.055272259,'431895_Mbrevicollis@XP_001744593                                               ':0.90760964);
((((('10228_Tadhaerens@XP_002107763                                                  ':0.71713109,(('7460_Amellifera@XP_396165                                                      ':0.40095033,'Hrobusta@jgi                                                                   ':1.4429821):0.2153591,('7739_Bfloridae@XP_002605850                                                    ':0.50425989,('7955_Drerio@NP_001107057                                                       ':0.025891853,('8364_Xtropicalis@NP_001016327                                                  ':0.017285881,'9606_Hsapiens@Q9UJX3                                                           ':0):8.1079684e-06):0.2900684):0.11426013):0.048628322):0.10192053,('45351_Nvectensis@XP_001633228                                                  ':8.3968642e-06,'Ppolycephalum@PPL00002880                                                      ':0.80779661):0.23254262):0.034215388,(('7227_Dmelanogaster@AAL39766                                                    ':1.1257237,'Dpulex@jgi                                                                     ':0.32179231):0.48066003,'Lgigantea@jgi                                                                  ':0.48393775):0.21287219):0.23149417,('6239_Celegans@NP_500116                                                        ':2.7507784,'6279_Bmalayi@XP_001896953                                                      ':0.34791043):0.67601231):0.28267187,((((((('145481_Ppatens@XP_001753812                                                    ':0.19752731,'Smoellendorfii@jgi                                                             ':0.058052661):0.09837599,'3702_Athaliana@NP_850309                                                       ':0.073347742):0.095824383,'39947_Osativa@AAU44035                                                         ':0.099736666):0.17900202,(('564608_Mpusilla@EEH57219                                                       ':0.63588985,'Spunctatus@02397T0                                                             ':1.8115432):0.10982323,'70448_Otauri@AAV68618                                                          ':1.1510968):0.23002256):0.23987993,('352472_Ddiscoideum@XP_629638                                                   ':1.2294326,('403677_Pinfestans@EEY63812                                                     ':0.054202907,'Pramorum@jgi                                                                   ':0.10648694):0.88504328):1.006769e-05):0.13151768,((('296543_Tpseudonana@XP_002292854                                                ':0.29044292,'556484_Ptricornutum@XP_002177784                                               ':1.1239523):0.2744266,('Aanophagefferens@jgi                                                           ':0.23497027,'Ectocarpus_siliculosus@298708471                                               ':0.67479949):0.022488134):0.24633533,('412133_Tvaginalis@XP_001316770                                                 ':0.5636499,'412133_Tvaginalis@XP_001581999                                                 ':0.70142417):1.1652554):0.12135691):0.037428317,'Cowczarzaki@01307T0                                                            ':1.1007365):0.13559882,('431895_Mbrevicollis@XP_001744593                                               ':0.76176658,'Bdendrobatidis@jgi|Batde5|91076|GP3.066350                                     ':1.1925901):0.13749767);
((((('10228_Tadhaerens@XP_002107763                                                  ':0.91644977,'Dpulex@jgi                                                                     ':0.51768025):0.091128832,'6279_Bmalayi@XP_001896953                                                      ':1.0605507):0.080392605,(('45351_Nvectensis@XP_001633228                                                  ':0.33982936,('7460_Amellifera@XP_396165                                                      ':0.43831904,('7739_Bfloridae@XP_002605850                                                    ':0.47345892,('7955_Drerio@NP_001107057                                                       ':0.048557223,('8364_Xtropicalis@NP_001016327                                                  ':0.040818216,'9606_Hsapiens@Q9UJX3                                                           ':0.025075556):2.4528333e-06):0.35191815):0.11077239):0.14813989):0.056495213,'Lgigantea@jgi                                                                  ':0.31536497):0.047539721):0.13854696,(('6239_Celegans@NP_500116                                                        ':1.5427748,'Ppolycephalum@PPL00002880                                                      ':1.1378287):0.88564266,'Hrobusta@jgi                                                                   ':0.90959779):0.5765717):0.25455995,((((('145481_Ppatens@XP_001753812                                                    ':0.032733994,(('564608_Mpusilla@EEH57219                                                       ':0.19994167,'Spunctatus@02397T0                                                             ':2.2295445):0.31762808,'70448_Otauri@AAV68618                                                          ':0.95496305):0.21471947):0.071626447,('3702_Athaliana@NP_850309                                                       ':0.12244779,'39947_Osativa@AAU44035                                                         ':0.10869924):0.093747131):0.057935142,'Smoellendorfii@jgi                                                             ':0.025588598):0.71651194,('431895_Mbrevicollis@XP_001744593                                               ':1.2909842,('Aanophagefferens@jgi                                                           ':0.38026424,'Ectocarpus_siliculosus@298708471                                               ':0.39769857):0.10500368):0.049903054):0.094308243,((('296543_Tpseudonana@XP_002292854                                                ':0.13668268,'556484_Ptricornutum@XP_002177784                                               ':0.81257556):0.28231193,('352472_Ddiscoideum@XP_629638                                                   ':1.0201493,'Bdendrobatidis@jgi|Batde5|91076|GP3.066350                                     ':0.5908919):0.26546406):0.13224863,((('403677_Pinfestans@EEY63812                                                     ':0.10554881,'Pramorum@jgi                                                                   ':0.019925513):0.31668142,'7227_Dmelanogaster@AAL39766                                                    ':1.121555):0.30053895,('412133_Tvaginalis@XP_001316770                                                 ':0.61890184,'412133_Tvaginalis@XP_001581999                                                 ':0.65327304):0.79894032):0.090197466):0.0085273356):0.12250232,'Cowczarzaki@01307T0                                                            ':1.0438902);
(((('10228_Tadhaerens@XP_002107763                                                  ':0.66340652,(((('6239_Celegans@NP_500116                                                        ':1.9444677,'6279_Bmalayi@XP_001896953                                                      ':0.25999795):0.56982044,'Hrobusta@jgi                                                                   ':0.75651302):0.28820368,((('7227_Dmelanogaster@AAL39766                                                    ':0.59879131,'Spunctatus@02397T0                                                             ':2.1260515):0.27515728,'Bdendrobatidis@jgi|Batde5|91076|GP3.066350                                     ':0.92942924):0.19139555,'Dpulex@jgi                                                                     ':0.33640137):0.32375032):0.046163521,'7460_Amellifera@XP_396165                                                      ':0.31550652):0.11127447):0.22299549,('7739_Bfloridae@XP_002605850                                                    ':0.63360755,(('7955_Drerio@NP_001107057                                                       ':0.040216812,('8364_Xtropicalis@NP_001016327                                                  ':0.032212335,'9606_Hsapiens@Q9UJX3                                                           ':0.016124152):3.7769999e-05):0.2617904,'Lgigantea@jgi                                                                  ':0.69604223):0.025797201):0.092562631):0.034236404,'45351_Nvectensis@XP_001633228                                                  ':0.20829409):0.33496186,(((((((('145481_Ppatens@XP_001753812                                                    ':0.20847185,'Smoellendorfii@jgi                                                             ':0.052373454):0.068991571,('3702_Athaliana@NP_850309                                                       ':0.18064108,'39947_Osativa@AAU44035                                                         ':0.16936049):0.056282988):0.14887135,'564608_Mpusilla@EEH57219                                                       ':0.73283869):0.15131882,('431895_Mbrevicollis@XP_001744593                                               ':0.78609206,'70448_Otauri@AAV68618                                                          ':0.75134648):0.12059641):0.28016968,'Ppolycephalum@PPL00002880                                                      ':0.4340734):2.2220948e-07,'352472_Ddiscoideum@XP_629638                                                   ':0.85337971):0.02930365,((('296543_Tpseudonana@XP_002292854                                                ':0.30864411,'556484_Ptricornutum@XP_002177784                                               ':0.71749656):0.11373963,('Aanophagefferens@jgi                                                           ':0.30967739,'Ectocarpus_siliculosus@298708471                                               ':0.50124843):0.17173283):0.14309984,('412133_Tvaginalis@XP_001316770                                                 ':0.80863311,'412133_Tvaginalis@XP_001581999                                                 ':0.5217673):0.47255725):0.17239075):0.093869292,('403677_Pinfestans@EEY63812                                                     ':0.019599842,'Pramorum@jgi                                                                   ':0.10372067):0.62192642):0.12553096,'Cowczarzaki@01307T0                                                            ':1.0563385);
(('10228_Tadhaerens@XP_002107763                                                  ':0.77073683,(((('145481_Ppatens@XP_001753812                                                    ':0.041188132,(('3702_Athaliana@NP_850309                                                       ':0.10098854,'39947_Osativa@AAU44035                                                         ':0.14629793):0.087586385,'Smoellendorfii@jgi                                                             ':0.146842):0.14808167):0.12180781,(('564608_Mpusilla@EEH57219                                                       ':0.27046644,'Spunctatus@02397T0                                                             ':1.5747957):0.28298476,'70448_Otauri@AAV68618                                                          ':0.77352516):0.17250058):0.31596255,(((('296543_Tpseudonana@XP_002292854                                                ':0.16144711,'556484_Ptricornutum@XP_002177784                                               ':0.77727522):0.13312331,('412133_Tvaginalis@XP_001316770                                                 ':0.43313876,'412133_Tvaginalis@XP_001581999                                                 ':0.58334441):1.1022383):0.19946426,(('Aanophagefferens@jgi                                                           ':0.24726417,'Ectocarpus_siliculosus@298708471                                               ':0.54339549):0.09181179,'Cowczarzaki@01307T0                                                            ':1.1764774):0.10921304):0.045640634,('352472_Ddiscoideum@XP_629638                                                   ':0.99424776,('403677_Pinfestans@EEY63812                                                     ':0.11416227,'Pramorum@jgi                                                                   ':0.039600862):0.60254521):0.10520238):0.13508469):0.066953669,('431895_Mbrevicollis@XP_001744593                                               ':1.0928387,('Bdendrobatidis@jgi|Batde5|91076|GP3.066350                                     ':0.25912694,'Ppolycephalum@PPL00002880                                                      ':0.74485395):1.112297):0.041417061):0.3659658):0.056333893,((('45351_Nvectensis@XP_001633228                                                  ':0.28804574,('7739_Bfloridae@XP_002605850                                                    ':0.37608727,('7955_Drerio@NP_001107057                                                       ':0.038480891,('8364_Xtropicalis@NP_001016327                                                  ':0.030711527,'9606_Hsapiens@Q9UJX3                                                           ':0):5.282364e-05):0.2564512):0.24665087):0.068403,'Lgigantea@jgi                                                                  ':0.51321417):0.036863902,(('6239_Celegans@NP_500116                                                        ':1.9699464,'Hrobusta@jgi                                                                   ':0.44970811):0.72341143,'6279_Bmalayi@XP_001896953                                                      ':0.6543758):0.23412941):0.13551704,(('7227_Dmelanogaster@AAL39766                                                    ':0.98090243,'Dpulex@jgi                                                                     ':0.25954671):0.11083508,'7460_Amellifera@XP_396165                                                      ':0.55696157):0.16056795);
((('10228_Tadhaerens@XP_002107763                                                  ':0.074101502,'Spunctatus@02397T0                                                             ':1.5017103):0.36742042,((('45351_Nvectensis@XP_001633228                                                  ':0.13200125,'7739_Bfloridae@XP_002605850                                                    ':0.41909828):0.05838823,(('7955_Drerio@NP_001107057                                                       ':0.083254429,('8364_Xtropicalis@NP_001016327                                                  ':0.024503956,'9606_Hsapiens@Q9UJX3                                                           ':0.016926485):3.645903e-07):0.36468646,'Lgigantea@jgi                                                                  ':0.58164234):0.13527477):0.04103302,(((('6239_Celegans@NP_500116                                                        ':2.0013077,'Hrobusta@jgi                                                                   ':0.28560893):0.50532754,'6279_Bmalayi@XP_001896953                                                      ':0.73352736):0.3044518,'7460_Amellifera@XP_396165                                                      ':0.33747422):0.18641309,'Dpulex@jgi                                                                     ':0.64760534):0.17805233):0.15905134):0.17342403,((((('145481_Ppatens@XP_001753812                                                    ':0.12713899,'Smoellendorfii@jgi                                                             ':0.0091680451):0.091107863,(('3702_Athaliana@NP_850309                                                       ':0.10790045,'39947_Osativa@AAU44035                                                         ':0.096629452):0.019771381,'564608_Mpusilla@EEH57219                                                       ':0.69387867):0.017020615):0.11263498,'70448_Otauri@AAV68618                                                          ':0.79221182):0.22796667,('352472_Ddiscoideum@XP_629638                                                   ':1.1129162,('Bdendrobatidis@jgi|Batde5|91076|GP3.066350                                     ':0.70889356,'Ppolycephalum@PPL00002880                                                      ':0.30289155):0.089197249):0.21771108):0.038251643,((((('296543_Tpseudonana@XP_002292854                                                ':0.21454981,'556484_Ptricornutum@XP_002177784                                               ':0.56311762):0.27659849,('412133_Tvaginalis@XP_001316770                                                 ':0.62325405,'412133_Tvaginalis@XP_001581999                                                 ':0.49306138):0.8077244):0.081595439,(('403677_Pinfestans@EEY63812                                                     ':0.062120141,'Pramorum@jgi                                                                   ':0.079756526):0.4651592,'Cowczarzaki@01307T0                                                            ':1.2115875):0.18847237):0.1034505,'Aanophagefferens@jgi                                                           ':0.28506677):0.032737731,'Ectocarpus_siliculosus@298708471                                               ':0.40099672):0.22547739):0.35493648,('431895_Mbrevicollis@XP_001744593                                               ':1.0666246,'7227_Dmelanogaster@AAL39766                                                    ':1.1589468):0.082761044);
(('10228_Tadhaerens@XP_002107763                                                  ':0.73833765,(('45351_Nvectensis@XP_001633228                                                  ':0.17219037,(('7739_Bfloridae@XP_002605850                                                    ':0.26468265,('7955_Drerio@NP_001107057                                                       ':0.032726269,('8364_Xtropicalis@NP_001016327                                                  ':0.025674211,'9606_Hsapiens@Q9UJX3                                                           ':0):0.011692708):0.13306588):0.17845761,'Lgigantea@jgi                                                                  ':0.55042724):0.12010665):0.033814587,((('6239_Celegans@NP_500116                                                        ':1.5763347,'Hrobusta@jgi                                                                   ':0.30319747):0.39634349,'6279_Bmalayi@XP_001896953                                                      ':0.74871153):0.10619191,(('7227_Dmelanogaster@AAL39766                                                    ':1.1790449,'Dpulex@jgi                                                                     ':0.47432618):0.17498251,'7460_Amellifera@XP_396165                                                      ':0.44267028):0.098960112):0.073674657):0.23594164):0.39030316,((((('145481_Ppatens@XP_001753812                                                    ':0.12418465,(('3702_Athaliana@NP_850309                                                       ':0.087728236,'39947_Osativa@AAU44035                                                         ':0.12725361):0.1523692,'Smoellendorfii@jgi                                                             ':0.042211607):0.051288839):0.27885076,('564608_Mpusilla@EEH57219                                                       ':0.33789397,('Ppolycephalum@PPL00002880                                                      ':0.22264136,'Spunctatus@02397T0                                                             ':0.96480357):0.32009909):0.29176307):0.11024778,'70448_Otauri@AAV68618                                                          ':0.88005834):0.19154646,('352472_Ddiscoideum@XP_629638                                                   ':0.88225121,(('403677_Pinfestans@EEY63812                                                     ':0.065671301,'Pramorum@jgi                                                                   ':0.1394554):0.49054139,'Cowczarzaki@01307T0                                                            ':0.93546472):0.27195949):0.24584065):0.058480371,((('296543_Tpseudonana@XP_002292854                                                ':0.091873471,'556484_Ptricornutum@XP_002177784                                               ':1.0026553):0.31414716,('412133_Tvaginalis@XP_001316770                                                 ':0.76566916,'412133_Tvaginalis@XP_001581999                                                 ':0.5761219):0.56746916):0.23007546,('Aanophagefferens@jgi                                                           ':0.19126355,'Ectocarpus_siliculosus@298708471                                               ':0.5619426):5.9006854e-05):0.26829416):0.17843517,('431895_Mbrevicollis@XP_001744593                                               ':0.94344943,'Bdendrobatidis@jgi|Batde5|91076|GP3.066350                                     ':1.1190921):0.25095601);
(('10228_Tadhaerens@XP_002107763                                                  ':0.73541043,((('45351_Nvectensis@XP_001633228                                                  ':0.18715372,(('7227_Dmelanogaster@AAL39766                                                    ':1.1993353,'Dpulex@jgi                                                                     ':0.37103502):0.28532381,'Lgigantea@jgi                                                                  ':0.3654387):0.12733071):0.052984957,((('6239_Celegans@NP_500116                                                        ':1.7473701,'Hrobusta@jgi                                                                   ':0.4278142):0.6037453,'6279_Bmalayi@XP_001896953                                                      ':0.74541083):0.24614104,('7739_Bfloridae@XP_002605850                                                    ':0.4053136,('7955_Drerio@NP_001107057                                                       ':0.063944524,('8364_Xtropicalis@NP_001016327                                                  ':0.017858211,'9606_Hsapiens@Q9UJX3                                                           ':0.01828251):1.4826207e-06):0.22420787):0.10788744):0.11500716):0.022992921,'7460_Amellifera@XP_396165                                                      ':0.60034122):0.21474328):0.1619776,((((((('145481_Ppatens@XP_001753812                                                    ':0.16921958,'Smoellendorfii@jgi                                                             ':0.030598358):0.051642238,('3702_Athaliana@NP_850309                                                       ':0.096779389,'39947_Osativa@AAU44035                                                         ':0.14112498):0.075770482):0.30408783,(('564608_Mpusilla@EEH57219                                                       ':0.37028696,'Spunctatus@02397T0                                                             ':1.3522191):0.60388686,'70448_Otauri@AAV68618                                                          ':0.74856759):0.19862706):0.3359675,((('296543_Tpseudonana@XP_002292854                                                ':0.1511852,'556484_Ptricornutum@XP_002177784                                               ':0.72578073):0.38812261,'Bdendrobatidis@jgi|Batde5|91076|GP3.066350                                     ':0.93951986):0.10201439,('412133_Tvaginalis@XP_001316770                                                 ':0.46254493,'412133_Tvaginalis@XP_001581999                                                 ':0.59046464):0.88654888):0.081897383):0.079045448,'Aanophagefferens@jgi                                                           ':0.37047593):0.072340028,(('352472_Ddiscoideum@XP_629638                                                   ':1.0169485,('Cowczarzaki@01307T0                                                            ':0.69803653,'Ppolycephalum@PPL00002880                                                      ':0.10835418):0.095488916):0.082440914,('403677_Pinfestans@EEY63812                                                     ':0.054528208,'Pramorum@jgi                                                                   ':0.077072128):0.86755467):0.1074595):0.053448487,'Ectocarpus_siliculosus@298708471                                               ':0.46107044):0.3033408,'431895_Mbrevicollis@XP_001744593                                               ':1.1019803);
(((((('10228_Tadhaerens@XP_002107763                                                  ':0.83648401,(('7227_Dmelanogaster@AAL39766                                                    ':0.97193195,'Dpulex@jgi                                                                     ':0.60014817):0.095998987,'7460_Amellifera@XP_396165                                                      ':0.36899535):1.4687755e-06):0.17343259,'Hrobusta@jgi                                                                   ':1.2299002):0.06556987,(('45351_Nvectensis@XP_001633228                                                  ':0.12742793,('7739_Bfloridae@XP_002605850                                                    ':0.36267498,('7955_Drerio@NP_001107057                                                       ':0.058495073,('8364_Xtropicalis@NP_001016327                                                  ':0.041605516,'9606_Hsapiens@Q9UJX3                                                           ':0.0081276347):2.4456945e-06):0.26179786):0.23771452):0.10801331,'Lgigantea@jgi                                                                  ':0.32251847):0.042151409):0.3208525,('431895_Mbrevicollis@XP_001744593                                               ':0.99918039,('6239_Celegans@NP_500116                                                        ':3.1233591,'6279_Bmalayi@XP_001896953                                                      ':0):0.85932563):0.13952937):0.11368621,'Cowczarzaki@01307T0                                                            ':1.2642626):0.080275968,((('145481_Ppatens@XP_001753812                                                    ':0.074685889,(('3702_Athaliana@NP_850309                                                       ':0.096226129,('39947_Osativa@AAU44035                                                         ':0.0059899841,('564608_Mpusilla@EEH57219                                                       ':0.29234649,'Spunctatus@02397T0                                                             ':1.8766625):0.62759215):0.11706213):0.090884672,('70448_Otauri@AAV68618                                                          ':1.0669013,'Smoellendorfii@jgi                                                             ':0.030968552):0.045207824):0.047874282):0.59906727,'352472_Ddiscoideum@XP_629638                                                   ':1.1191543):3.9036671e-06,((('296543_Tpseudonana@XP_002292854                                                ':0.19621431,'556484_Ptricornutum@XP_002177784                                               ':0.71707903):0.31720628,(('412133_Tvaginalis@XP_001316770                                                 ':0.47956661,'412133_Tvaginalis@XP_001581999                                                 ':0.63915884):0.62614772,('Bdendrobatidis@jgi|Batde5|91076|GP3.066350                                     ':0,'Ppolycephalum@PPL00002880                                                      ':0.7767259):0.87910985):0.39309686):0.2009217,('403677_Pinfestans@EEY63812                                                     ':0.052968048,'Pramorum@jgi                                                                   ':0.13265348):0.77245326):0.13570104):0.022900525,('Aanophagefferens@jgi                                                           ':0.40464075,'Ectocarpus_siliculosus@298708471                                               ':0.43543633):0.15838239);
(('10228_Tadhaerens@XP_002107763                                                  ':0.46847672,((('45351_Nvectensis@XP_001633228                                                  ':0.12954626,((('7739_Bfloridae@XP_002605850                                                    ':0.093043219,'Ppolycephalum@PPL00002880                                                      ':0.45878569):0.18133071,(('7955_Drerio@NP_001107057                                                       ':0.029632163,'8364_Xtropicalis@NP_001016327                                                  ':0.02285353):1.5185885e-06,'9606_Hsapiens@Q9UJX3                                                           ':0.031525968):0.35124109):0.14760055,'Cowczarzaki@01307T0                                                            ':1.4537874):0.17496834):0.079070288,('6239_Celegans@NP_500116                                                        ':1.81174,'6279_Bmalayi@XP_001896953                                                      ':0.36614469):0.51055971):0.083400304,(((('7227_Dmelanogaster@AAL39766                                                    ':0.94224286,'7460_Amellifera@XP_396165                                                      ':0.39821469):0.092070045,'Hrobusta@jgi                                                                   ':1.0821338):0.069594842,'Dpulex@jgi                                                                     ':0.50010572):0.30380161,'Lgigantea@jgi                                                                  ':0.61473563):0.13590073):0.19161234):0.25657349,((((('145481_Ppatens@XP_001753812                                                    ':0.11749773,(('3702_Athaliana@NP_850309                                                       ':0.076314558,'39947_Osativa@AAU44035                                                         ':0.10942436):0.1162352,'Smoellendorfii@jgi                                                             ':0.069210532):0.10446084):0.13038233,'70448_Otauri@AAV68618                                                          ':1.0307356):0.099805425,('564608_Mpusilla@EEH57219                                                       ':0.11116882,'Spunctatus@02397T0                                                             ':1.7187025):0.3328097):0.36248837,((('296543_Tpseudonana@XP_002292854                                                ':0.2772639,'556484_Ptricornutum@XP_002177784                                               ':0.78862862):0.1929732,('Aanophagefferens@jgi                                                           ':0.23216729,'Ectocarpus_siliculosus@298708471                                               ':0.39326346):0.057145778):0.095315297,('352472_Ddiscoideum@XP_629638                                                   ':0.9583952,(('403677_Pinfestans@EEY63812                                                     ':0.13525919,'Pramorum@jgi                                                                   ':6.6271056e-05):0.58908447,('412133_Tvaginalis@XP_001316770                                                 ':0.78308009,'412133_Tvaginalis@XP_001581999                                                 ':0.28598402):0.93192515):6.2905689e-05):0.24873415):0.058040846):0.1100157,'431895_Mbrevicollis@XP_001744593                                               ':0.95622147):0.060414216,'Bdendrobatidis@jgi|Batde5|91076|GP3.066350                                     ':1.2275218);
(('10228_Tadhaerens@XP_002107763                                                  ':0.88997195,(('45351_Nvectensis@XP_001633228                                                  ':0.17492528,((('6239_Celegans@NP_500116                                                        ':1.6458478,'Hrobusta@jgi                                                                   ':0.76838394):0.70217393,'7460_Amellifera@XP_396165                                                      ':0.42640466):0.087975077,('6279_Bmalayi@XP_001896953                                                      ':0.95712278,('7739_Bfloridae@XP_002605850                                                    ':0.38746554,('7955_Drerio@NP_001107057                                                       ':0.052742622,('8364_Xtropicalis@NP_001016327                                                  ':0.017459637,'9606_Hsapiens@Q9UJX3                                                           ':0.0088985197):7.2677047e-06):0.26608807):0.16371955):0.076576866):0.085584446):0.045192716,(('7227_Dmelanogaster@AAL39766                                                    ':1.0495269,'Dpulex@jgi                                                                     ':0.34224746):0.13120366,'Lgigantea@jgi                                                                  ':0.42229314):0.14603466):0.22536462):0.077971896,(((((('145481_Ppatens@XP_001753812                                                    ':0.065255888,(('3702_Athaliana@NP_850309                                                       ':0.12532115,'39947_Osativa@AAU44035                                                         ':0.088637427):0.07088366,'Smoellendorfii@jgi                                                             ':0.047744693):0.072997934):0.20831183,('564608_Mpusilla@EEH57219                                                       ':0.79327674,'70448_Otauri@AAV68618                                                          ':0.91057436):0.11626394):0.45810306,((('296543_Tpseudonana@XP_002292854                                                ':0.045596636,'556484_Ptricornutum@XP_002177784                                               ':0.92837853):0.55201348,('Aanophagefferens@jgi                                                           ':0.28661608,'Ectocarpus_siliculosus@298708471                                               ':0.35014329):0.067550164):0.15118312,('403677_Pinfestans@EEY63812                                                     ':0.024096124,'Pramorum@jgi                                                                   ':0.11224842):0.88456269):0.061097427):0.12775627,'Spunctatus@02397T0                                                             ':1.7950214):4.0750057e-07,((('412133_Tvaginalis@XP_001316770                                                 ':0.60888505,'412133_Tvaginalis@XP_001581999                                                 ':0.83330782):1.2100664,('Bdendrobatidis@jgi|Batde5|91076|GP3.066350                                     ':0.69811898,'Ppolycephalum@PPL00002880                                                      ':0.60252519):0.1840767):0.22965809,'431895_Mbrevicollis@XP_001744593                                               ':0.88975289):0.12189778):0.090215791,'352472_Ddiscoideum@XP_629638                                                   ':1.1311823):0.11373204,'Cowczarzaki@01307T0                                                            ':1.130233);
('10228_Tadhaerens@XP_002107763                                                  ':0.83295271,(((((('145481_Ppatens@XP_001753812                                                    ':0.019911789,(('3702_Athaliana@NP_850309                                                       ':0.14230215,'39947_Osativa@AAU44035                                                         ':0.24197693):0.13647233,'Smoellendorfii@jgi                                                             ':0.039399843):0.069582406):0.20338353,('564608_Mpusilla@EEH57219                                                       ':0.82862847,'70448_Otauri@AAV68618                                                          ':0.69487705):0.31534458):0.47062469,(((('296543_Tpseudonana@XP_002292854                                                ':0.17092202,'556484_Ptricornutum@XP_002177784                                               ':0.99876283):0.45612353,'Aanophagefferens@jgi                                                           ':0.19990496):0.072127679,'Ectocarpus_siliculosus@298708471                                               ':0.54093771):0.15196293,('403677_Pinfestans@EEY63812                                                     ':0.0073943007,'Pramorum@jgi                                                                   ':0.10747502):0.9474577):0.082793661):2.3757476e-06,(('352472_Ddiscoideum@XP_629638                                                   ':0.67350919,'Cowczarzaki@01307T0                                                            ':1.0617765):0.21814503,(('412133_Tvaginalis@XP_001316770                                                 ':0.29057592,'412133_Tvaginalis@XP_001581999                                                 ':0.64174932):1.2150271,'Bdendrobatidis@jgi|Batde5|91076|GP3.066350                                     ':0.70632846):0.37682801):0.29675388):0.20067803,'Spunctatus@02397T0                                                             ':2.0668131):0.16138829,'431895_Mbrevicollis@XP_001744593                                               ':0.91745989):0.188153,((((('45351_Nvectensis@XP_001633228                                                  ':0.26572464,(('6239_Celegans@NP_500116                                                        ':3.3620977,'6279_Bmalayi@XP_001896953                                                      ':0.26966832):0.92783205,('7955_Drerio@NP_001107057                                                       ':0.085833071,('8364_Xtropicalis@NP_001016327                                                  ':0.016764735,'9606_Hsapiens@Q9UJX3                                                           ':0.0082655939):5.6507271e-05):0.32298904):0.14219039):6.0919224e-06,'Lgigantea@jgi                                                                  ':0.41309254):0.038891702,('7460_Amellifera@XP_396165                                                      ':0.20968447,'Hrobusta@jgi                                                                   ':1.4189051):0.29842346):0.044675839,'7739_Bfloridae@XP_002605850                                                    ':0.41266212):0.12860028,(('7227_Dmelanogaster@AAL39766                                                    ':0,'Ppolycephalum@PPL00002880                                                      ':1.0297092):1.2446345,'Dpulex@jgi                                                                     ':0.12735509):0.410726):0.32072253);
(((('10228_Tadhaerens@XP_002107763                                                  ':0.62744779,('7460_Amellifera@XP_396165                                                      ':0.55200249,'Dpulex@jgi                                                                     ':0.70346834):0.12948746):0.095774773,('45351_Nvectensis@XP_001633228                                                  ':0.12411209,((('6239_Celegans@NP_500116                                                        ':2.2165313,'Hrobusta@jgi                                                                   ':0.94556942):0.54388428,'6279_Bmalayi@XP_001896953                                                      ':0.6098914):0.56145894,(('7739_Bfloridae@XP_002605850                                                    ':0.28516569,(('7955_Drerio@NP_001107057                                                       ':0.058216615,'8364_Xtropicalis@NP_001016327                                                  ':0.0080763866):6.3666149e-07,'9606_Hsapiens@Q9UJX3                                                           ':0.0082846427):0.19406597):0.22541159,'Lgigantea@jgi                                                                  ':0.49370989):0.081148848):3.0674752e-05):0.044326784):0.66282844,'Cowczarzaki@01307T0                                                            ':1.0373943):0.053019195,((((((('145481_Ppatens@XP_001753812                                                    ':0.087178936,('564608_Mpusilla@EEH57219                                                       ':0.44368372,'70448_Otauri@AAV68618                                                          ':0.76783799):0.41784588):0.074346423,'Smoellendorfii@jgi                                                             ':0.10392112):0.066475307,('3702_Athaliana@NP_850309                                                       ':0.13689942,'39947_Osativa@AAU44035                                                         ':0.1315865):0.10134911):0.090139256,'Spunctatus@02397T0                                                             ':1.985017):0.26054506,'352472_Ddiscoideum@XP_629638                                                   ':1.0554973):0.092343539,(('296543_Tpseudonana@XP_002292854                                                ':0.18877237,'556484_Ptricornutum@XP_002177784                                               ':0.82302634):0.36810443,(('403677_Pinfestans@EEY63812                                                     ':0.12627466,'Pramorum@jgi                                                                   ':0.0092148339):0.28161288,'7227_Dmelanogaster@AAL39766                                                    ':1.3923247):0.43706078):0.35789081):0.074903165,('Aanophagefferens@jgi                                                           ':0.41075713,'Ectocarpus_siliculosus@298708471                                               ':0.50520738):0.11976538):0.062273209,(((('412133_Tvaginalis@XP_001316770                                                 ':0.36753077,'412133_Tvaginalis@XP_001581999                                                 ':0.89385753):1.1828451,'Ppolycephalum@PPL00002880                                                      ':0.40150471):4.9781842e-05,'Bdendrobatidis@jgi|Batde5|91076|GP3.066350                                     ':0.92664353):0.27798732,'431895_Mbrevicollis@XP_001744593                                               ':1.0560658):0.17746647);
((('10228_Tadhaerens@XP_002107763                                                  ':0.74494598,(((((('45351_Nvectensis@XP_001633228                                                  ':0.15157065,'7739_Bfloridae@XP_002605850                                                    ':0.29548749):0.081614189,'Lgigantea@jgi                                                                  ':0.4274187):0.050258158,('7955_Drerio@NP_001107057                                                       ':0.040629484,('8364_Xtropicalis@NP_001016327                                                  ':0.024603904,'9606_Hsapiens@Q9UJX3                                                           ':0.034304719):1.852036e-05):0.34731027):0.023263188,(('6239_Celegans@NP_500116                                                        ':1.6154776,'Hrobusta@jgi                                                                   ':0.62188819):0.52371038,'6279_Bmalayi@XP_001896953                                                      ':0.79316918):0.22012755):0.047842265,'7460_Amellifera@XP_396165                                                      ':0.52086459):0.044464136,'Cowczarzaki@01307T0                                                            ':1.3509747):0.048128569):0.18653287,'Dpulex@jgi                                                                     ':0.49014884):0.31137757,(('145481_Ppatens@XP_001753812                                                    ':0.034425488,(('3702_Athaliana@NP_850309                                                       ':0.10297099,'39947_Osativa@AAU44035                                                         ':0.12159714):0.10657054,((('564608_Mpusilla@EEH57219                                                       ':6.4808247e-05,('Ppolycephalum@PPL00002880                                                      ':0.7926508,'Spunctatus@02397T0                                                             ':1.8423897):0.35552448):0.64261866,'70448_Otauri@AAV68618                                                          ':0.74306473):0.26179764,'Smoellendorfii@jgi                                                             ':0.097504362):0.051857524):0.071114047):0.47093432,((('296543_Tpseudonana@XP_002292854                                                ':0.17172433,'556484_Ptricornutum@XP_002177784                                               ':0.8255798):0.32939241,(('403677_Pinfestans@EEY63812                                                     ':0.10311994,'Pramorum@jgi                                                                   ':0.013422534):0.45529289,'7227_Dmelanogaster@AAL39766                                                    ':1.1165283):0.30596797):0.11913226,((('412133_Tvaginalis@XP_001316770                                                 ':0.28231943,'412133_Tvaginalis@XP_001581999                                                 ':1.0262829):0.59973946,'Bdendrobatidis@jgi|Batde5|91076|GP3.066350                                     ':0.70934565):0.34247562,('431895_Mbrevicollis@XP_001744593                                               ':1.0303416,('Aanophagefferens@jgi                                                           ':0.40417081,'Ectocarpus_siliculosus@298708471                                               ':0.36307718):0.11212766):0.032821711):0.11495832):0.11328439):0.019339794,'352472_Ddiscoideum@XP_629638                                                   ':1.1253024);
((((((((('10228_Tadhaerens@XP_002107763                                                  ':0.38608599,('Ppolycephalum@PPL00002880                                                      ':0.10736108,'Spunctatus@02397T0                                                             ':1.1892702):0.42269161):0.43736928,'Dpulex@jgi                                                                     ':0.42576667):0.065631876,('7460_Amellifera@XP_396165                                                      ':0.24808344,'Hrobusta@jgi                                                                   ':0.9341458):0.06394581):0.099589705,('6239_Celegans@NP_500116                                                        ':1.4168222,'6279_Bmalayi@XP_001896953                                                      ':0.4761099):0.36361741):0.060343774,(('7739_Bfloridae@XP_002605850                                                    ':0.63138235,('7955_Drerio@NP_001107057                                                       ':0.047460156,('8364_Xtropicalis@NP_001016327                                                  ':0,'9606_Hsapiens@Q9UJX3                                                           ':0.031851547):6.0262856e-05):0.2605575):0.24616519,'Lgigantea@jgi                                                                  ':0.54789636):0.082318024):0.025298855,'45351_Nvectensis@XP_001633228                                                  ':0.30511015):0.31286907,'Cowczarzaki@01307T0                                                            ':0.99922796):0.1242895,('403677_Pinfestans@EEY63812                                                     ':0.041926146,'Pramorum@jgi                                                                   ':0.079438761):0.6240656):0.033500869,(((((('145481_Ppatens@XP_001753812                                                    ':0.051246908,(('3702_Athaliana@NP_850309                                                       ':0.16082145,'39947_Osativa@AAU44035                                                         ':0.15112307):0.11815015,'Smoellendorfii@jgi                                                             ':0.096706674):0.074400816):0.31335935,('352472_Ddiscoideum@XP_629638                                                   ':0.80540613,('556484_Ptricornutum@XP_002177784                                               ':0.61839744,'70448_Otauri@AAV68618                                                          ':0.78688065):0.18992514):0.12157278):0.079251167,'431895_Mbrevicollis@XP_001744593                                               ':0.87233884):0.026853073,('564608_Mpusilla@EEH57219                                                       ':0.74618118,'Ectocarpus_siliculosus@298708471                                               ':0.2157124):0.29007375):0.10288527,'Aanophagefferens@jgi                                                           ':0.50526932):0.077454007,'296543_Tpseudonana@XP_002292854                                                ':0.55119829):0.077196488,(('412133_Tvaginalis@XP_001316770                                                 ':0.29073104,'412133_Tvaginalis@XP_001581999                                                 ':0.91476929):0.54183237,('7227_Dmelanogaster@AAL39766                                                    ':0.95923563,'Bdendrobatidis@jgi|Batde5|91076|GP3.066350                                     ':0.94061155):0.27570458):0.28232409);
((((((('10228_Tadhaerens@XP_002107763                                                  ':0.77705558,(('7460_Amellifera@XP_396165                                                      ':0.24367434,'Hrobusta@jgi                                                                   ':0.91344356):0.16239265,'Dpulex@jgi                                                                     ':0.48769038):2.5898052e-06):0.094969354,('6239_Celegans@NP_500116                                                        ':2.0895621,'6279_Bmalayi@XP_001896953                                                      ':1.8794029e-06):0.93426455):0.11095637,('45351_Nvectensis@XP_001633228                                                  ':0.11574762,'7739_Bfloridae@XP_002605850                                                    ':0.44537969):0.11162072):0.05609095,'Lgigantea@jgi                                                                  ':0.3614527):0.073841934,(('7955_Drerio@NP_001107057                                                       ':0.062863151,'8364_Xtropicalis@NP_001016327                                                  ':0.015348109):2.9668628e-05,'9606_Hsapiens@Q9UJX3                                                           ':0.015496494):0.29427359):0.45587419,'Cowczarzaki@01307T0                                                            ':0.80571483):0.13930925,(((('145481_Ppatens@XP_001753812                                                    ':0.097811832,((('3702_Athaliana@NP_850309                                                       ':0.085182537,'39947_Osativa@AAU44035                                                         ':0.074161388):0.056050747,('Ppolycephalum@PPL00002880                                                      ':0.83562071,'Smoellendorfii@jgi                                                             ':0.068982929):0.001544946):0.01883054,('564608_Mpusilla@EEH57219                                                       ':0.24680613,'Spunctatus@02397T0                                                             ':1.3234535):0.3752858):0.048082509):0.20505098,'70448_Otauri@AAV68618                                                          ':0.74108211):0.17394431,('431895_Mbrevicollis@XP_001744593                                               ':0.88070251,('Aanophagefferens@jgi                                                           ':0.30763183,'Ectocarpus_siliculosus@298708471                                               ':0.43083494):0.083951093):0.083290844):0.056993688,((('296543_Tpseudonana@XP_002292854                                                ':0.18853227,'556484_Ptricornutum@XP_002177784                                               ':0.59698282):0.37744987,'352472_Ddiscoideum@XP_629638                                                   ':0.93679733):0.10950868,(('412133_Tvaginalis@XP_001316770                                                 ':0.29740455,'412133_Tvaginalis@XP_001581999                                                 ':0.57054136):0.48918532,'Bdendrobatidis@jgi|Batde5|91076|GP3.066350                                     ':0.56964922):0.24896667):6.9182635e-06):0.17735313,(('403677_Pinfestans@EEY63812                                                     ':0.082542186,'Pramorum@jgi                                                                   ':0.030799897):0.46825108,'7227_Dmelanogaster@AAL39766                                                    ':1.0043076):0.29042146);
((((((('10228_Tadhaerens@XP_002107763                                                  ':0.68091661,('7739_Bfloridae@XP_002605850                                                    ':0.35935745,('7955_Drerio@NP_001107057                                                       ':0.034230342,('8364_Xtropicalis@NP_001016327                                                  ':0.035259364,'9606_Hsapiens@Q9UJX3                                                           ':0.0093049489):1.3059304e-05):0.33039538):0.10774236):0.21957171,'45351_Nvectensis@XP_001633228                                                  ':0.16172214):0.1625617,(('6239_Celegans@NP_500116                                                        ':2.9717439,'6279_Bmalayi@XP_001896953                                                      ':0.18557508):0.56705702,'Hrobusta@jgi                                                                   ':1.0973943):0.43230248):1.6254727e-07,'Lgigantea@jgi                                                                  ':0.62908736):0.11670503,'7460_Amellifera@XP_396165                                                      ':0.59667041):0.040986657,'Dpulex@jgi                                                                     ':0.50450599):0.32241649,((((((('145481_Ppatens@XP_001753812                                                    ':0.17791052,'Smoellendorfii@jgi                                                             ':0.056991074):0.065197276,('3702_Athaliana@NP_850309                                                       ':0.088652013,'39947_Osativa@AAU44035                                                         ':0.15221029):0.048850899):4.540484e-05,((('564608_Mpusilla@EEH57219                                                       ':0.21419178,'Spunctatus@02397T0                                                             ':2.1058455):0.4829848,'70448_Otauri@AAV68618                                                          ':0.94805889):0.089992675,'Ppolycephalum@PPL00002880                                                      ':0.28490711):0.1074251):0.38151749,'431895_Mbrevicollis@XP_001744593                                               ':1.1688649):7.7787947e-06,((('296543_Tpseudonana@XP_002292854                                                ':0.29557652,'556484_Ptricornutum@XP_002177784                                               ':0.56440651):0.24426613,(('412133_Tvaginalis@XP_001316770                                                 ':0.56343259,'412133_Tvaginalis@XP_001581999                                                 ':0.75278488):0.59948875,'Bdendrobatidis@jgi|Batde5|91076|GP3.066350                                     ':1.0994812):0.43844447):0.30826057,('Aanophagefferens@jgi                                                           ':0.43920852,'Ectocarpus_siliculosus@298708471                                               ':0.64346303):0.1577538):0.30456996):0.069718845,('352472_Ddiscoideum@XP_629638                                                   ':1.2163294,'Cowczarzaki@01307T0                                                            ':1.1916781):0.37098529):0.10717255,('403677_Pinfestans@EEY63812                                                     ':0.15408489,'Pramorum@jgi                                                                   ':0.06815848):0.58945639):0.15955929,'7227_Dmelanogaster@AAL39766                                                    ':1.0114954);
((('10228_Tadhaerens@XP_002107763                                                  ':0.7442878,'431895_Mbrevicollis@XP_001744593                                               ':0.84837768):0.13340577,('352472_Ddiscoideum@XP_629638                                                   ':1.2562022,(('403677_Pinfestans@EEY63812                                                     ':0.096366836,'Pramorum@jgi                                                                   ':0.043480138):0.57349055,'Ppolycephalum@PPL00002880                                                      ':0.79602827):0.24593544):0.070425683):0.066084669,((('145481_Ppatens@XP_001753812                                                    ':0.095444907,(('3702_Athaliana@NP_850309                                                       ':0.070509104,'39947_Osativa@AAU44035                                                         ':0.094284721):0.12387219,'Smoellendorfii@jgi                                                             ':0.08170342):0.043628529):0.22509965,((('564608_Mpusilla@EEH57219                                                       ':0.53341498,'Spunctatus@02397T0                                                             ':1.5739243):0.51029052,'70448_Otauri@AAV68618                                                          ':0.75394559):0.10179348,'Bdendrobatidis@jgi|Batde5|91076|GP3.066350                                     ':0.93109069):0.25940678):0.099706453,((('296543_Tpseudonana@XP_002292854                                                ':0.21789199,'556484_Ptricornutum@XP_002177784                                               ':0.77947961):0.16456088,('Aanophagefferens@jgi                                                           ':0.32334439,'Ectocarpus_siliculosus@298708471                                               ':0.63368326):0.014854016):0.16875776,(('412133_Tvaginalis@XP_001316770                                                 ':0.446867,'412133_Tvaginalis@XP_001581999                                                 ':0.78641293):0.906858,'Cowczarzaki@01307T0                                                            ':1.0284519):2.9723777e-05):0.19425593):0.17072014,(('45351_Nvectensis@XP_001633228                                                  ':0.21393078,((('7460_Amellifera@XP_396165                                                      ':0.31233844,'Hrobusta@jgi                                                                   ':1.0985999):0.10110286,'7739_Bfloridae@XP_002605850                                                    ':0.43970138):0.13029423,('7955_Drerio@NP_001107057                                                       ':0.071735796,('8364_Xtropicalis@NP_001016327                                                  ':0.015481641,'9606_Hsapiens@Q9UJX3                                                           ':0.023561899):3.6566622e-07):0.37233042):0.10290109):0.037176755,(((('6239_Celegans@NP_500116                                                        ':2.3435631,'6279_Bmalayi@XP_001896953                                                      ':0.22282203):0.75819333,'Dpulex@jgi                                                                     ':0.37429459):0.10611708,'7227_Dmelanogaster@AAL39766                                                    ':0.93585733):0.19515585,'Lgigantea@jgi                                                                  ':0.30956361):0.14935199):0.29565876);
(((('10228_Tadhaerens@XP_002107763                                                  ':0.69886275,'431895_Mbrevicollis@XP_001744593                                               ':0.67156314):0.32547224,('7227_Dmelanogaster@AAL39766                                                    ':1.2581055,('Ppolycephalum@PPL00002880                                                      ':0.75538178,'Spunctatus@02397T0                                                             ':1.732192):0.19020827):0.20524796):0.088272927,(((('145481_Ppatens@XP_001753812                                                    ':0.12863755,(('3702_Athaliana@NP_850309                                                       ':0.13430881,'39947_Osativa@AAU44035                                                         ':0.098369049):0.091384919,'Smoellendorfii@jgi                                                             ':0.18188503):0.117239):0.17997501,('564608_Mpusilla@EEH57219                                                       ':0.58760267,'70448_Otauri@AAV68618                                                          ':0.90577197):0.15959867):0.31050681,((('296543_Tpseudonana@XP_002292854                                                ':0.32488832,'556484_Ptricornutum@XP_002177784                                               ':0.91005285):0.14598836,((('403677_Pinfestans@EEY63812                                                     ':0.061522798,'Pramorum@jgi                                                                   ':0.054062419):0.27670965,'Cowczarzaki@01307T0                                                            ':1.3718197):0.3395068,('412133_Tvaginalis@XP_001316770                                                 ':0.43585517,'412133_Tvaginalis@XP_001581999                                                 ':1.0274597):1.2241132):2.9995866e-05):0.12222485,('Aanophagefferens@jgi                                                           ':0.22345454,'Ectocarpus_siliculosus@298708471                                               ':0.68503057):0.17012154):0.1857808):0.1398547,'352472_Ddiscoideum@XP_629638                                                   ':1.2995214):0.17534334):0.17177149,(((('45351_Nvectensis@XP_001633228                                                  ':0.21264875,('7739_Bfloridae@XP_002605850                                                    ':0.43690117,(('7955_Drerio@NP_001107057                                                       ':0.030513004,'8364_Xtropicalis@NP_001016327                                                  ':0.015026134):1.1448405e-06,'9606_Hsapiens@Q9UJX3                                                           ':0.015181615):0.22114119):0.27897724):0.15184051,'Lgigantea@jgi                                                                  ':0.53270352):0.085280963,(('6239_Celegans@NP_500116                                                        ':2.1659167,'Hrobusta@jgi                                                                   ':0.68977685):0.36029571,'6279_Bmalayi@XP_001896953                                                      ':0.62181794):0.26413517):0.04449583,('7460_Amellifera@XP_396165                                                      ':0.42581242,'Dpulex@jgi                                                                     ':0.36499293):0.18599307):0.11596243,'Bdendrobatidis@jgi|Batde5|91076|GP3.066350                                     ':1.5183346);
((((((('10228_Tadhaerens@XP_002107763                                                  ':1.0522919,'45351_Nvectensis@XP_001633228                                                  ':0.10833198):0.23566387,('7739_Bfloridae@XP_002605850                                                    ':0.28840209,('7955_Drerio@NP_001107057                                                       ':0.026874408,('8364_Xtropicalis@NP_001016327                                                  ':0.049245478,'9606_Hsapiens@Q9UJX3                                                           ':0.017322733):0.022258452):0.20858385):0.1666756):0.16227216,((('6239_Celegans@NP_500116                                                        ':1.8860247,'Hrobusta@jgi                                                                   ':0.508766):0.32009248,'6279_Bmalayi@XP_001896953                                                      ':0.60012408):0.24829326,'7460_Amellifera@XP_396165                                                      ':0.63226376):0.17955385):0.13267499,'Lgigantea@jgi                                                                  ':0.57440287):0.13920875,'Dpulex@jgi                                                                     ':0.46326372):0.31107473,('431895_Mbrevicollis@XP_001744593                                               ':1.0264983,'7227_Dmelanogaster@AAL39766                                                    ':1.0125304):0.10618948):0.13883118,((((((('145481_Ppatens@XP_001753812                                                    ':0.15348515,'Smoellendorfii@jgi                                                             ':0.10742525):0.084070095,('3702_Athaliana@NP_850309                                                       ':0.088319994,'39947_Osativa@AAU44035                                                         ':0.21208725):0.086526709):2.1972661e-05,(('564608_Mpusilla@EEH57219                                                       ':0.41218536,('Ppolycephalum@PPL00002880                                                      ':0,'Spunctatus@02397T0                                                             ':1.6310895):0.1370284):0.31205519,'70448_Otauri@AAV68618                                                          ':1.1655419):0.24064933):0.36217917,'352472_Ddiscoideum@XP_629638                                                   ':0.88445463):0.14059112,('Aanophagefferens@jgi                                                           ':0.31398034,'Ectocarpus_siliculosus@298708471                                               ':0.59920548):0.14242989):0.1244951,('296543_Tpseudonana@XP_002292854                                                ':0.29398037,'556484_Ptricornutum@XP_002177784                                               ':0.78471949):0.34874746):0.078796068,((('412133_Tvaginalis@XP_001316770                                                 ':0.25836709,'412133_Tvaginalis@XP_001581999                                                 ':1.0687235):0.81390164,'Bdendrobatidis@jgi|Batde5|91076|GP3.066350                                     ':0.912927):0.30756589,'Cowczarzaki@01307T0                                                            ':0.82717204):0.2612503):0.098062117,('403677_Pinfestans@EEY63812                                                     ':0.029686507,'Pramorum@jgi                                                                   ':0.081993663):0.67868863);
(((('10228_Tadhaerens@XP_002107763                                                  ':0.76886126,('45351_Nvectensis@XP_001633228                                                  ':0.14402804,('7739_Bfloridae@XP_002605850                                                    ':0.26519966,('7955_Drerio@NP_001107057                                                       ':0.076984155,('8364_Xtropicalis@NP_001016327                                                  ':0.033559409,'9606_Hsapiens@Q9UJX3                                                           ':0):6.1580487e-06):0.37813024):0.10285512):0.050835709):0.072227516,(((('6239_Celegans@NP_500116                                                        ':1.8804729,'Hrobusta@jgi                                                                   ':0.73206391):0.54643247,'Dpulex@jgi                                                                     ':0.3644367):0.05099804,('7227_Dmelanogaster@AAL39766                                                    ':1.0994936,'Lgigantea@jgi                                                                  ':0.4397492):0.17960175):0.17977072,'7460_Amellifera@XP_396165                                                      ':0.55648937):0.054486895):0.049198394,'6279_Bmalayi@XP_001896953                                                      ':0.85172721):0.38210985,((((('145481_Ppatens@XP_001753812                                                    ':0.049782481,(('3702_Athaliana@NP_850309                                                       ':0.13206728,'39947_Osativa@AAU44035                                                         ':0.1193203):0.1263853,'Smoellendorfii@jgi                                                             ':0.061070439):0.10142067):0.065582405,((('352472_Ddiscoideum@XP_629638                                                   ':0.96971168,'Spunctatus@02397T0                                                             ':1.1104973):0.40617513,('564608_Mpusilla@EEH57219                                                       ':0.18953181,'Ppolycephalum@PPL00002880                                                      ':0.45601478):0.34760599):0.17650322,'70448_Otauri@AAV68618                                                          ':0.61207191):0.22533486):0.27471737,('403677_Pinfestans@EEY63812                                                     ':0.045896749,'Pramorum@jgi                                                                   ':0.0959543):0.96220406):0.051142393,(('296543_Tpseudonana@XP_002292854                                                ':0.15004974,'556484_Ptricornutum@XP_002177784                                               ':0.81530002):0.24480604,('Aanophagefferens@jgi                                                           ':0.36913598,'Ectocarpus_siliculosus@298708471                                               ':0.52307924):0.14022878):0.17354811):0.19089733,((('412133_Tvaginalis@XP_001316770                                                 ':0.41943908,'412133_Tvaginalis@XP_001581999                                                 ':0.77595945):0.55082306,'Bdendrobatidis@jgi|Batde5|91076|GP3.066350                                     ':0.55141379):0.16225965,'Cowczarzaki@01307T0                                                            ':1.361841):0.12433643):0.21541132,'431895_Mbrevicollis@XP_001744593                                               ':0.94993329);
((('10228_Tadhaerens@XP_002107763                                                  ':1.062253,(('296543_Tpseudonana@XP_002292854                                                ':0.048083511,'556484_Ptricornutum@XP_002177784                                               ':0.94729306):0.52624398,('Aanophagefferens@jgi                                                           ':0.33123342,'Ectocarpus_siliculosus@298708471                                               ':0.58157017):0.17170043):0.1359577):0.12864956,(('403677_Pinfestans@EEY63812                                                     ':0.047066663,'Pramorum@jgi                                                                   ':0.06015967):0.49847026,('412133_Tvaginalis@XP_001316770                                                 ':0.76729158,'412133_Tvaginalis@XP_001581999                                                 ':0.44298498):1.0778118):0.1582425):0.22164968,((('145481_Ppatens@XP_001753812                                                    ':0.074073509,(('3702_Athaliana@NP_850309                                                       ':0.098874685,('39947_Osativa@AAU44035                                                         ':0.097412178,('564608_Mpusilla@EEH57219                                                       ':0.32427121,'Spunctatus@02397T0                                                             ':1.559183):0.77516973):0.025849304):0.085204649,'Smoellendorfii@jgi                                                             ':0.087300768):0.086983997):0.067401429,'70448_Otauri@AAV68618                                                          ':0.91265251):0.27951967,'352472_Ddiscoideum@XP_629638                                                   ':0.92736195):5.585431e-05,(('431895_Mbrevicollis@XP_001744593                                               ':1.0444783,(((('45351_Nvectensis@XP_001633228                                                  ':0.34240528,('7739_Bfloridae@XP_002605850                                                    ':0,'Ppolycephalum@PPL00002880                                                      ':0.22753662):0.33812279):0.069755107,('7955_Drerio@NP_001107057                                                       ':0.038103845,('8364_Xtropicalis@NP_001016327                                                  ':0.0075812142,'9606_Hsapiens@Q9UJX3                                                           ':0.0078139902):0.016087879):0.40971145):0.095339352,((('7227_Dmelanogaster@AAL39766                                                    ':0.47022904,'Bdendrobatidis@jgi|Batde5|91076|GP3.066350                                     ':1.3259545):0.56913034,'Dpulex@jgi                                                                     ':0.18297923):0.30805804,'Lgigantea@jgi                                                                  ':0.51035241):0.16979025):0.039237838,((('6239_Celegans@NP_500116                                                        ':1.2248723,'6279_Bmalayi@XP_001896953                                                      ':0.60526071):0.24691168,'Hrobusta@jgi                                                                   ':0.72061694):0.28574459,'7460_Amellifera@XP_396165                                                      ':0.30895004):0.17865184):0.29875746):0.12809131,'Cowczarzaki@01307T0                                                            ':1.1044535):0.10798407);
(('10228_Tadhaerens@XP_002107763                                                  ':0.66440778,((((('45351_Nvectensis@XP_001633228                                                  ':0.1560168,(('7739_Bfloridae@XP_002605850                                                    ':0.26812967,('7955_Drerio@NP_001107057                                                       ':0.060465224,('8364_Xtropicalis@NP_001016327                                                  ':0.025161103,'9606_Hsapiens@Q9UJX3                                                           ':0):1.7800679e-05):0.23406681):0.19863682,'Lgigantea@jgi                                                                  ':0.59052824):0.10996165):0.18960082,'7460_Amellifera@XP_396165                                                      ':0.3604566):0.015145939,(('6239_Celegans@NP_500116                                                        ':1.6188932,'6279_Bmalayi@XP_001896953                                                      ':0.28237403):0.34753721,'Hrobusta@jgi                                                                   ':1.059942):0.26890602):0.18179689,'Dpulex@jgi                                                                     ':0.40788623):4.9025856e-06,'7227_Dmelanogaster@AAL39766                                                    ':1.0419623):0.26038129):0.16606282,((((((('145481_Ppatens@XP_001753812                                                    ':0.13678226,('3702_Athaliana@NP_850309                                                       ':0.069600413,('39947_Osativa@AAU44035                                                         ':0.13412784,'564608_Mpusilla@EEH57219                                                       ':0.74602696):0.006619974):0.013866512):0.059170992,'Smoellendorfii@jgi                                                             ':0.024152661):0.29078301,'70448_Otauri@AAV68618                                                          ':0.78241976):0.29952641,'Ectocarpus_siliculosus@298708471                                               ':0.21417389):0.083133892,((('296543_Tpseudonana@XP_002292854                                                ':0.045339601,'556484_Ptricornutum@XP_002177784                                               ':0.80103219):0.50193351,('403677_Pinfestans@EEY63812                                                     ':0.052834335,'Pramorum@jgi                                                                   ':0.07971184):0.79853948):0.051308391,'Aanophagefferens@jgi                                                           ':0.40548873):0.055402868):0.16114405,(('412133_Tvaginalis@XP_001316770                                                 ':0.30897049,'412133_Tvaginalis@XP_001581999                                                 ':0.64985596):0.38212061,'Bdendrobatidis@jgi|Batde5|91076|GP3.066350                                     ':0.76643645):0.40402805):1.8084624e-05,('352472_Ddiscoideum@XP_629638                                                   ':1.0887471,'Cowczarzaki@01307T0                                                            ':0.8926085):0.23612409):0.24741598,(('431895_Mbrevicollis@XP_001744593                                               ':0.7694351,'Ppolycephalum@PPL00002880                                                      ':0.79399195):0.12716866,'Spunctatus@02397T0                                                             ':1.7977697):0.054404118);
((('10228_Tadhaerens@XP_002107763                                                  ':0.56729513,('45351_Nvectensis@XP_001633228                                                  ':0.10779309,(((('6239_Celegans@NP_500116                                                        ':2.6828031,'Hrobusta@jgi                                                                   ':0.42344196):0.71811849,'6279_Bmalayi@XP_001896953                                                      ':0.62621056):0.37422838,(('7227_Dmelanogaster@AAL39766                                                    ':1.0279567,'Dpulex@jgi                                                                     ':0.25158864):0.16652589,'7460_Amellifera@XP_396165                                                      ':0.42024554):0.12403429):0.047432254,(('7739_Bfloridae@XP_002605850                                                    ':0.35526665,('7955_Drerio@NP_001107057                                                       ':0.067363793,('8364_Xtropicalis@NP_001016327                                                  ':0.008294547,'9606_Hsapiens@Q9UJX3                                                           ':0.01695082):1.6239585e-05):0.36569135):0.22914993,'Lgigantea@jgi                                                                  ':0.48820933):0.17925572):0.031451257):0.22439424):0.17877833,'431895_Mbrevicollis@XP_001744593                                               ':0.94706986):0.14916898,((((('145481_Ppatens@XP_001753812                                                    ':0.22132021,'Smoellendorfii@jgi                                                             ':0.068868126):0.14039413,'39947_Osativa@AAU44035                                                         ':0.18386623):0.11003245,'3702_Athaliana@NP_850309                                                       ':0.051700427):0.51488319,'70448_Otauri@AAV68618                                                          ':1.3310221):0.25097614,((('296543_Tpseudonana@XP_002292854                                                ':0.30694125,'556484_Ptricornutum@XP_002177784                                               ':0.92338701):0.40125546,'Ectocarpus_siliculosus@298708471                                               ':0.40260533):0.14345163,((('403677_Pinfestans@EEY63812                                                     ':0.074697747,'Pramorum@jgi                                                                   ':0.10340009):0.69563517,((('412133_Tvaginalis@XP_001316770                                                 ':0.33630166,'412133_Tvaginalis@XP_001581999                                                 ':0.63000349):0.55267602,'Ppolycephalum@PPL00002880                                                      ':0.49847998):0.1882383,('564608_Mpusilla@EEH57219                                                       ':0.46717067,'Spunctatus@02397T0                                                             ':1.5795672):0.68018038):0.032809678):0.26757949,'Aanophagefferens@jgi                                                           ':0.26891535):0.13408454):0.055005309):0.029035455,(('352472_Ddiscoideum@XP_629638                                                   ':0.88078636,'Cowczarzaki@01307T0                                                            ':0.734106):0.061933042,'Bdendrobatidis@jgi|Batde5|91076|GP3.066350                                     ':1.4625196):0.22938322);
(((('10228_Tadhaerens@XP_002107763                                                  ':0.92950491,(('45351_Nvectensis@XP_001633228                                                  ':0.22925558,(('7955_Drerio@NP_001107057                                                       ':0.10976082,('8364_Xtropicalis@NP_001016327                                                  ':0.035396245,'9606_Hsapiens@Q9UJX3                                                           ':0):4.7988333e-06):0.53843825,'Lgigantea@jgi                                                                  ':0.57631742):0.094769034):0.12213453,((('6239_Celegans@NP_500116                                                        ':1.8540403,'Hrobusta@jgi                                                                   ':0.67839589):0.47373565,'6279_Bmalayi@XP_001896953                                                      ':0.75896227):0.39524008,'7460_Amellifera@XP_396165                                                      ':0.41531507):0.12554086):0.22293861):1.9561604e-05,'Dpulex@jgi                                                                     ':0.3979196):0.29905332,'431895_Mbrevicollis@XP_001744593                                               ':1.0775692):0.11586681,((('145481_Ppatens@XP_001753812                                                    ':0.19238573,('3702_Athaliana@NP_850309                                                       ':0.10028902,'39947_Osativa@AAU44035                                                         ':0.10070605):0.067297454):6.0319714e-06,'Smoellendorfii@jgi                                                             ':0.1008854):0.22633432,((((('296543_Tpseudonana@XP_002292854                                                ':0.046142647,'556484_Ptricornutum@XP_002177784                                               ':1.1269533):0.56609783,'Ectocarpus_siliculosus@298708471                                               ':0.40647514):0.094518694,'Aanophagefferens@jgi                                                           ':0.29194015):0.33405879,(('352472_Ddiscoideum@XP_629638                                                   ':1.5396884,(('412133_Tvaginalis@XP_001316770                                                 ':0.37733655,'412133_Tvaginalis@XP_001581999                                                 ':0.57662436):0.50899374,('Bdendrobatidis@jgi|Batde5|91076|GP3.066350                                     ':1.122641,'Ppolycephalum@PPL00002880                                                      ':0.20201959):4.4292413e-06):0.20165123):0.07493687,(('403677_Pinfestans@EEY63812                                                     ':0.097973967,'Pramorum@jgi                                                                   ':0.10676741):0.66704938,('7739_Bfloridae@XP_002605850                                                    ':1.3408105,'Cowczarzaki@01307T0                                                            ':0.93278926):0.16151091):0.095312989):0.0067885422):0.21535632,(('564608_Mpusilla@EEH57219                                                       ':0.41997257,'Spunctatus@02397T0                                                             ':1.8768061):0.42348267,'70448_Otauri@AAV68618                                                          ':0.70569675):0.27992206):0.25542634):0.32075967,'7227_Dmelanogaster@AAL39766                                                    ':0.8187256);
((((((('10228_Tadhaerens@XP_002107763                                                  ':0.81540209,'45351_Nvectensis@XP_001633228                                                  ':0.18499847):0.14117282,('7739_Bfloridae@XP_002605850                                                    ':0.5312675,(('7955_Drerio@NP_001107057                                                       ':0.024565866,'9606_Hsapiens@Q9UJX3                                                           ':0.0081088641):6.2332599e-05,'8364_Xtropicalis@NP_001016327                                                  ':0.016395587):0.20942392):0.1991656):0.10040666,('Dpulex@jgi                                                                     ':0.55253264,'Lgigantea@jgi                                                                  ':0.38809111):0.18227306):4.4035989e-05,'6279_Bmalayi@XP_001896953                                                      ':0.72315481):0.064988333,'7460_Amellifera@XP_396165                                                      ':0.64407114):0.087874885,('6239_Celegans@NP_500116                                                        ':1.8377988,'Hrobusta@jgi                                                                   ':0.70157014):0.62663378):0.28782978,(((((('145481_Ppatens@XP_001753812                                                    ':0.26903919,'Smoellendorfii@jgi                                                             ':0.05230968):0.032815971,('3702_Athaliana@NP_850309                                                       ':0.086215959,'39947_Osativa@AAU44035                                                         ':0.18240449):0.10564932):0.23386818,('564608_Mpusilla@EEH57219                                                       ':0.44910562,'Spunctatus@02397T0                                                             ':2.0054473):0.61449907):0.16236542,'352472_Ddiscoideum@XP_629638                                                   ':0.96689238):0.051191971,('Aanophagefferens@jgi                                                           ':0.36518353,'Ectocarpus_siliculosus@298708471                                               ':0.35990932):0.18808264):0.11162067,(('296543_Tpseudonana@XP_002292854                                                ':0.33457805,'556484_Ptricornutum@XP_002177784                                               ':0.50396643):0.26082368,(('403677_Pinfestans@EEY63812                                                     ':0.078987354,'Pramorum@jgi                                                                   ':0.031773756):0.61555107,(((('412133_Tvaginalis@XP_001316770                                                 ':0.39333664,'412133_Tvaginalis@XP_001581999                                                 ':1.0688529):0.16018356,'Ppolycephalum@PPL00002880                                                      ':0.36143184):0.38398166,('70448_Otauri@AAV68618                                                          ':1.0852698,'Bdendrobatidis@jgi|Batde5|91076|GP3.066350                                     ':1.1426708):0.092001031):0.13558235,('7227_Dmelanogaster@AAL39766                                                    ':1.2242955,'Cowczarzaki@01307T0                                                            ':0.77716713):0.10410603):0.11891044):3.0049001e-05):0.15762575):0.22278917,'431895_Mbrevicollis@XP_001744593                                               ':0.78833267);
('10228_Tadhaerens@XP_002107763                                                  ':0.69081563,(((('145481_Ppatens@XP_001753812                                                    ':0.014131733,(('3702_Athaliana@NP_850309                                                       ':0.12031974,'39947_Osativa@AAU44035                                                         ':0.069284849):0.090687657,((('564608_Mpusilla@EEH57219                                                       ':0.47709629,'Ppolycephalum@PPL00002880                                                      ':0.62620806):0.18210541,('70448_Otauri@AAV68618                                                          ':0.70513591,'Spunctatus@02397T0                                                             ':1.8299119):0.092993766):0.136931,'Smoellendorfii@jgi                                                             ':0.081139368):0.046162258):0.055237708):0.3877779,((('296543_Tpseudonana@XP_002292854                                                ':0.13262982,'556484_Ptricornutum@XP_002177784                                               ':0.75587656):0.10676145,('Aanophagefferens@jgi                                                           ':0.19996125,'Ectocarpus_siliculosus@298708471                                               ':0.45946607):0.2624726):0.21373417,(('403677_Pinfestans@EEY63812                                                     ':0.09175346,'Pramorum@jgi                                                                   ':0.050417364):0.23841574,'Cowczarzaki@01307T0                                                            ':1.0926047):0.22815621):0.10777255):0.066534726,('352472_Ddiscoideum@XP_629638                                                   ':0.73262255,(('412133_Tvaginalis@XP_001316770                                                 ':0.5277353,'412133_Tvaginalis@XP_001581999                                                 ':0.78101355):0.55954201,'Bdendrobatidis@jgi|Batde5|91076|GP3.066350                                     ':0.57770708):0.49281321):0.20809799):0.25496965,'431895_Mbrevicollis@XP_001744593                                               ':1.21982):0.2396783,((((('45351_Nvectensis@XP_001633228                                                  ':0.30145091,('7739_Bfloridae@XP_002605850                                                    ':0.37383473,('7955_Drerio@NP_001107057                                                       ':0.065373778,('8364_Xtropicalis@NP_001016327                                                  ':0.024033684,'9606_Hsapiens@Q9UJX3                                                           ':0):1.156339e-05):0.43935346):0.13634884):0.095672997,((('6239_Celegans@NP_500116                                                        ':2.3327496,'6279_Bmalayi@XP_001896953                                                      ':0.15451329):0.48806342,'Hrobusta@jgi                                                                   ':0.8984539):0.37676031,'7460_Amellifera@XP_396165                                                      ':0.47017979):0.06189963):0.11255106,'Lgigantea@jgi                                                                  ':0.52805127):0.16946837,'Dpulex@jgi                                                                     ':0.42191961):0.012238618,'7227_Dmelanogaster@AAL39766                                                    ':0.99734631):0.22838301);
((((('10228_Tadhaerens@XP_002107763                                                  ':0.88479475,((('6239_Celegans@NP_500116                                                        ':1.8847569,'Hrobusta@jgi                                                                   ':0.6852566):0.34530345,'6279_Bmalayi@XP_001896953                                                      ':0.97631325):0.27028193,'7460_Amellifera@XP_396165                                                      ':0.28380246):0.056764281):0.14349987,('7739_Bfloridae@XP_002605850                                                    ':0.43741012,('7955_Drerio@NP_001107057                                                       ':0.04947283,('8364_Xtropicalis@NP_001016327                                                  ':0.0079204354,'9606_Hsapiens@Q9UJX3                                                           ':0.033327604):4.7434238e-05):0.35599104):0.080940005):0.083267378,(('7227_Dmelanogaster@AAL39766                                                    ':1.4713149,'Dpulex@jgi                                                                     ':0.46986412):0.11154272,'Lgigantea@jgi                                                                  ':0.43880055):0.25220032):0.078316588,'45351_Nvectensis@XP_001633228                                                  ':0.18202026):0.55098586,(((((('145481_Ppatens@XP_001753812                                                    ':0.12295301,'Smoellendorfii@jgi                                                             ':0.053905241):0.041677498,('3702_Athaliana@NP_850309                                                       ':0.1256516,'39947_Osativa@AAU44035                                                         ':0.13020296):0.11531293):0.23684307,'564608_Mpusilla@EEH57219                                                       ':0.97172306):0.058808588,('431895_Mbrevicollis@XP_001744593                                               ':0.93543348,'70448_Otauri@AAV68618                                                          ':0.95959466):0.31468676):0.40963961,(((('296543_Tpseudonana@XP_002292854                                                ':0.11439346,'556484_Ptricornutum@XP_002177784                                               ':0.83459431):0.54504578,'Aanophagefferens@jgi                                                           ':0.26865352):0.03428147,'Ectocarpus_siliculosus@298708471                                               ':0.70067852):0.22536775,('403677_Pinfestans@EEY63812                                                     ':0.017168847,'Pramorum@jgi                                                                   ':0.10856373):1.036302):0.15080236):0.013952024,((('412133_Tvaginalis@XP_001316770                                                 ':0.47980442,'412133_Tvaginalis@XP_001581999                                                 ':0.84512752):0.67858471,'Bdendrobatidis@jgi|Batde5|91076|GP3.066350                                     ':0.96460607):0.14260878,'Ppolycephalum@PPL00002880                                                      ':1.5063081e-06):0.23080483):0.15207156,(('352472_Ddiscoideum@XP_629638                                                   ':0.68727664,'Spunctatus@02397T0                                                             ':1.943116):0.34001753,'Cowczarzaki@01307T0                                                            ':1.0024526):0.18074666);
((('10228_Tadhaerens@XP_002107763                                                  ':0.70876411,((((('6239_Celegans@NP_500116                                                        ':2.1537218,'Hrobusta@jgi                                                                   ':0.76627317):0.41756073,'7460_Amellifera@XP_396165                                                      ':0.32974751):0.15379561,('7739_Bfloridae@XP_002605850                                                    ':0.24769864,('7955_Drerio@NP_001107057                                                       ':0.061696929,('8364_Xtropicalis@NP_001016327                                                  ':0.02626943,'9606_Hsapiens@Q9UJX3                                                           ':0):0.018751648):0.36871407):0.098088694):0.008085308,('Dpulex@jgi                                                                     ':0.4637036,'Lgigantea@jgi                                                                  ':0.55779756):0.11299381):0.099373514,'6279_Bmalayi@XP_001896953                                                      ':0.98487098):5.9084471e-06):0.058537841,'45351_Nvectensis@XP_001633228                                                  ':0.092262229):0.4368709,(('145481_Ppatens@XP_001753812                                                    ':0.13386711,(('3702_Athaliana@NP_850309                                                       ':0.067960295,'39947_Osativa@AAU44035                                                         ':0.15464617):0.14561956,'Smoellendorfii@jgi                                                             ':0.041969872):8.3839779e-05):0.29073277,('564608_Mpusilla@EEH57219                                                       ':0.58239103,'Spunctatus@02397T0                                                             ':1.7802981):0.61280409):0.18570069,(((((((('296543_Tpseudonana@XP_002292854                                                ':0.068375409,'556484_Ptricornutum@XP_002177784                                               ':0.98194993):0.45876583,'Ectocarpus_siliculosus@298708471                                               ':0.67046222):0.15572642,'Aanophagefferens@jgi                                                           ':0.28556734):0.2530253,(('403677_Pinfestans@EEY63812                                                     ':0.093203595,'Pramorum@jgi                                                                   ':0.063528718):0.72388176,('412133_Tvaginalis@XP_001316770                                                 ':0.35807411,'412133_Tvaginalis@XP_001581999                                                 ':0.84165715):1.1702861):7.7537843e-05):0.12670354,'70448_Otauri@AAV68618                                                          ':1.0702704):0.0029090121,('352472_Ddiscoideum@XP_629638                                                   ':1.5018633,'Cowczarzaki@01307T0                                                            ':0.89712916):0.26513701):0.19543912,('7227_Dmelanogaster@AAL39766                                                    ':0.69822892,('Bdendrobatidis@jgi|Batde5|91076|GP3.066350                                     ':0.32604087,'Ppolycephalum@PPL00002880                                                      ':0.40935594):0.59043059):0.48703567):1.3841066e-05,'431895_Mbrevicollis@XP_001744593                                               ':1.0576954):0.092536446);
(((((('10228_Tadhaerens@XP_002107763                                                  ':0.66832207,'45351_Nvectensis@XP_001633228                                                  ':0.1817693):0.17284383,'7739_Bfloridae@XP_002605850                                                    ':0.33427881):0.10635344,(('7955_Drerio@NP_001107057                                                       ':0.089396837,('8364_Xtropicalis@NP_001016327                                                  ':0.015880576,'9606_Hsapiens@Q9UJX3                                                           ':0.015941607):2.69216e-06):0.31842481,'Lgigantea@jgi                                                                  ':0.45857632):0.095324755):3.1489021e-05,(((('6239_Celegans@NP_500116                                                        ':2.8744048,'Hrobusta@jgi                                                                   ':0.49944714):0.75067966,'Dpulex@jgi                                                                     ':0.72605664):0.054707506,'7460_Amellifera@XP_396165                                                      ':0.43416975):0.14358898,'6279_Bmalayi@XP_001896953                                                      ':1.0093988):0.09454864):0.37891212,((((('296543_Tpseudonana@XP_002292854                                                ':0.20865741,'556484_Ptricornutum@XP_002177784                                               ':0.56214921):0.26568484,('Aanophagefferens@jgi                                                           ':0.26441644,'Ectocarpus_siliculosus@298708471                                               ':0.42502381):0.18922496):0.12524729,('412133_Tvaginalis@XP_001316770                                                 ':0.56815404,'412133_Tvaginalis@XP_001581999                                                 ':0.76458832):0.92568157):0.068391052,(('403677_Pinfestans@EEY63812                                                     ':0.13558597,'Pramorum@jgi                                                                   ':0.017768659):0.76550171,'Cowczarzaki@01307T0                                                            ':0.5276601):0.22627307):0.090837859,(('352472_Ddiscoideum@XP_629638                                                   ':0.77425262,'431895_Mbrevicollis@XP_001744593                                               ':1.0012052):5.2749433e-05,'Bdendrobatidis@jgi|Batde5|91076|GP3.066350                                     ':1.2599996):0.14447112):0.15956805):0.11149386,(('145481_Ppatens@XP_001753812                                                    ':0.10993417,((('3702_Athaliana@NP_850309                                                       ':0.14858886,'39947_Osativa@AAU44035                                                         ':0.11891151):0.14930629,('564608_Mpusilla@EEH57219                                                       ':0.13140661,('Ppolycephalum@PPL00002880                                                      ':0,'Spunctatus@02397T0                                                             ':1.5701493):0.56958528):0.73657595):0.026805976,'Smoellendorfii@jgi                                                             ':0.086894527):0.078700311):0.075164921,'70448_Otauri@AAV68618                                                          ':1.0621234):0.069938248,'7227_Dmelanogaster@AAL39766                                                    ':1.3971415);
(('10228_Tadhaerens@XP_002107763                                                  ':0.8328433,((('45351_Nvectensis@XP_001633228                                                  ':0.11537627,('7739_Bfloridae@XP_002605850                                                    ':0.27631413,(('7955_Drerio@NP_001107057                                                       ':0.077450719,'9606_Hsapiens@Q9UJX3                                                           ':0.016969781):1.9756975e-05,'8364_Xtropicalis@NP_001016327                                                  ':0.0170921):0.3161498):0.27516534):0.11983289,'Lgigantea@jgi                                                                  ':0.47772692):0.022118325,((('6239_Celegans@NP_500116                                                        ':2.3364655,'6279_Bmalayi@XP_001896953                                                      ':0.064065384):0.55108337,'Hrobusta@jgi                                                                   ':0.95263714):0.2056568,(('7227_Dmelanogaster@AAL39766                                                    ':1.0146071,'Dpulex@jgi                                                                     ':0.27567356):0.039569103,'7460_Amellifera@XP_396165                                                      ':0.59405371):0.20126837):0.10429465):0.10196822):0.3446271,(((((('145481_Ppatens@XP_001753812                                                    ':0.10528511,'Smoellendorfii@jgi                                                             ':0.032393795):0.050349465,('3702_Athaliana@NP_850309                                                       ':0.093216682,'39947_Osativa@AAU44035                                                         ':0.12295025):0.063182519):0.11683261,('564608_Mpusilla@EEH57219                                                       ':0.62957614,'Spunctatus@02397T0                                                             ':1.0715281):0.41298712):0.27678369,'Ppolycephalum@PPL00002880                                                      ':0.59585855):7.6622011e-05,((((('296543_Tpseudonana@XP_002292854                                                ':0.32513757,'556484_Ptricornutum@XP_002177784                                               ':0.74026784):0.44041314,'70448_Otauri@AAV68618                                                          ':0.69934952):0.0054257277,('403677_Pinfestans@EEY63812                                                     ':0.13084118,'Pramorum@jgi                                                                   ':0.052636704):1.2902071):0.16847717,'352472_Ddiscoideum@XP_629638                                                   ':0.85090378):0.17227082,(('412133_Tvaginalis@XP_001316770                                                 ':0.50103635,'412133_Tvaginalis@XP_001581999                                                 ':0.52262956):0.78868793,('Aanophagefferens@jgi                                                           ':0.30583641,'Ectocarpus_siliculosus@298708471                                               ':0.46694808):0.15456376):0.034574557):0.076930801):0.085201835,('431895_Mbrevicollis@XP_001744593                                               ':0.90450231,'Bdendrobatidis@jgi|Batde5|91076|GP3.066350                                     ':0.90686579):0.055345204):0.12404505,'Cowczarzaki@01307T0                                                            ':0.55748152);
(((('10228_Tadhaerens@XP_002107763                                                  ':0.68509751,'431895_Mbrevicollis@XP_001744593                                               ':0.78228838):0.09253798,(('45351_Nvectensis@XP_001633228                                                  ':0.15868728,('7739_Bfloridae@XP_002605850                                                    ':0.39671089,('7955_Drerio@NP_001107057                                                       ':0.099000805,('8364_Xtropicalis@NP_001016327                                                  ':0.056098282,'9606_Hsapiens@Q9UJX3                                                           ':0):7.8460618e-05):0.23604435):0.11426998):0.033845059,((('6239_Celegans@NP_500116                                                        ':2.2605363,'6279_Bmalayi@XP_001896953                                                      ':0.25736296):0.51023984,('7460_Amellifera@XP_396165                                                      ':0.41106871,'Hrobusta@jgi                                                                   ':0.91686425):0.044861029):0.16848514,(('7227_Dmelanogaster@AAL39766                                                    ':0.7273512,'Dpulex@jgi                                                                     ':0.42257771):0.22142334,'Lgigantea@jgi                                                                  ':0.24173498):0.23715195):0.023739571):0.37419984):0.19499173,'Cowczarzaki@01307T0                                                            ':1.0752003):0.050330537,((((('145481_Ppatens@XP_001753812                                                    ':0.020217777,(('3702_Athaliana@NP_850309                                                       ':0.099574476,'39947_Osativa@AAU44035                                                         ':0.067206763):0.076095892,'Smoellendorfii@jgi                                                             ':0.057469277):0.072534287):0.15765332,('564608_Mpusilla@EEH57219                                                       ':0.62662802,'Spunctatus@02397T0                                                             ':1.4200054):0.25185051):0.19532343,'70448_Otauri@AAV68618                                                          ':0.71918303):0.22799867,((('296543_Tpseudonana@XP_002292854                                                ':0.081036205,'556484_Ptricornutum@XP_002177784                                               ':1.0335589):0.23053215,('403677_Pinfestans@EEY63812                                                     ':0.012135865,'Pramorum@jgi                                                                   ':0.13978026):0.78438403):0.18562474,((('412133_Tvaginalis@XP_001316770                                                 ':0.44661197,'412133_Tvaginalis@XP_001581999                                                 ':0.74409115):0.93951714,'Ectocarpus_siliculosus@298708471                                               ':0.37768562):0.19190461,'Aanophagefferens@jgi                                                           ':0.21591189):0.051154128):0.22628384):0.05461661,'352472_Ddiscoideum@XP_629638                                                   ':1.1309637):0.091904361,('Bdendrobatidis@jgi|Batde5|91076|GP3.066350                                     ':0.4132304,'Ppolycephalum@PPL00002880                                                      ':0.31623488):0.54489882);
((('10228_Tadhaerens@XP_002107763                                                  ':0.95193499,'45351_Nvectensis@XP_001633228                                                  ':3.7212485e-06):0.16230702,('7739_Bfloridae@XP_002605850                                                    ':0.47954226,('7955_Drerio@NP_001107057                                                       ':0.059298044,('8364_Xtropicalis@NP_001016327                                                  ':0.025127538,'9606_Hsapiens@Q9UJX3                                                           ':0.0081653825):5.9008543e-06):0.24514284):0.21018761):0.032183889,((((('145481_Ppatens@XP_001753812                                                    ':0.13872036,('70448_Otauri@AAV68618                                                          ':1.3373112,'Smoellendorfii@jgi                                                             ':0.0096401178):0.1191481):0.045595578,('3702_Athaliana@NP_850309                                                       ':0.17120867,'39947_Osativa@AAU44035                                                         ':0.091699258):0.11556063):0.099508434,(('564608_Mpusilla@EEH57219                                                       ':0.52292521,'Spunctatus@02397T0                                                             ':1.9697993):0.14214328,'Ppolycephalum@PPL00002880                                                      ':0.55927887):0.42892874):0.41050938,'352472_Ddiscoideum@XP_629638                                                   ':1.1882529):0.039345848,((((('296543_Tpseudonana@XP_002292854                                                ':0.43588542,'556484_Ptricornutum@XP_002177784                                               ':0.76766754):0.19843901,'Bdendrobatidis@jgi|Batde5|91076|GP3.066350                                     ':1.3023584):0.15029974,('412133_Tvaginalis@XP_001316770                                                 ':0.50372711,'412133_Tvaginalis@XP_001581999                                                 ':1.0848719):0.75499013):0.18104675,(('403677_Pinfestans@EEY63812                                                     ':0.039723402,'Pramorum@jgi                                                                   ':0.075054051):0.66875885,'Cowczarzaki@01307T0                                                            ':1.0219763):0.24058732):0.043907535,('Aanophagefferens@jgi                                                           ':0.42397794,'Ectocarpus_siliculosus@298708471                                               ':0.64453953):0.19708985):0.20550107):0.37066558,((((('431895_Mbrevicollis@XP_001744593                                               ':1.3058802,('6239_Celegans@NP_500116                                                        ':2.8447981,'Hrobusta@jgi                                                                   ':0.37188706):0.81358006):0.10729957,('7227_Dmelanogaster@AAL39766                                                    ':0.91633909,'7460_Amellifera@XP_396165                                                      ':0.35504518):0.042150539):0.062238215,'Dpulex@jgi                                                                     ':0.56224396):0.10676933,'6279_Bmalayi@XP_001896953                                                      ':0.77608919):0.099466581,'Lgigantea@jgi                                                                  ':0.42667789):0.11232925);
(((((('10228_Tadhaerens@XP_002107763                                                  ':0.83993547,'45351_Nvectensis@XP_001633228                                                  ':0.067287449):0.18616112,('7739_Bfloridae@XP_002605850                                                    ':0.59894013,('7955_Drerio@NP_001107057                                                       ':0.06780086,('8364_Xtropicalis@NP_001016327                                                  ':0.008295639,'9606_Hsapiens@Q9UJX3                                                           ':0.016573112):1.3014699e-05):0.18374296):0.20578077):0.034733646,(('7227_Dmelanogaster@AAL39766                                                    ':1.0259387,'Dpulex@jgi                                                                     ':0.30841915):0.35477886,'Lgigantea@jgi                                                                  ':0.31172875):0.18629093):3.2730012e-05,'6279_Bmalayi@XP_001896953                                                      ':0.88171718):0.03946598,(('6239_Celegans@NP_500116                                                        ':2.3146955,'Hrobusta@jgi                                                                   ':0.42506309):0.77628614,'7460_Amellifera@XP_396165                                                      ':0.29117678):0.31557648):0.39772291,((((('145481_Ppatens@XP_001753812                                                    ':0.035814642,(('3702_Athaliana@NP_850309                                                       ':0.15228096,'39947_Osativa@AAU44035                                                         ':0.089775417):0.11303403,'Smoellendorfii@jgi                                                             ':0.082716255):0.053603443):0.18145204,(('564608_Mpusilla@EEH57219                                                       ':0.36230427,'Spunctatus@02397T0                                                             ':1.8490422):0.2073884,'70448_Otauri@AAV68618                                                          ':0.89715372):0.22218026):0.14945811,(('296543_Tpseudonana@XP_002292854                                                ':0.18932451,'556484_Ptricornutum@XP_002177784                                               ':0.78454997):0.17800968,('Aanophagefferens@jgi                                                           ':0.41746204,'Ectocarpus_siliculosus@298708471                                               ':0.44385641):0.10829893):0.17994853):0.15715433,('352472_Ddiscoideum@XP_629638                                                   ':1.0179558,('403677_Pinfestans@EEY63812                                                     ':0.064484766,'Pramorum@jgi                                                                   ':0.03129242):0.6858509):0.14895974):0.048909604,((('412133_Tvaginalis@XP_001316770                                                 ':0.36564652,'412133_Tvaginalis@XP_001581999                                                 ':0.88105577):0.61029294,'Bdendrobatidis@jgi|Batde5|91076|GP3.066350                                     ':0.56025346):0.42380553,('Cowczarzaki@01307T0                                                            ':0.93586978,'Ppolycephalum@PPL00002880                                                      ':4.1396132e-07):0.27429392):0.048970415):0.18662494,'431895_Mbrevicollis@XP_001744593                                               ':1.0726798);
(('10228_Tadhaerens@XP_002107763                                                  ':0.68763651,((('45351_Nvectensis@XP_001633228                                                  ':0.20175918,(('7739_Bfloridae@XP_002605850                                                    ':0.388426,('7955_Drerio@NP_001107057                                                       ':0.065129161,('8364_Xtropicalis@NP_001016327                                                  ':0.016297094,'9606_Hsapiens@Q9UJX3                                                           ':0.016404575):0.00022779524):0.2524069):0.098275081,'Lgigantea@jgi                                                                  ':0.59673149):0.047343096):0.044420548,(('6239_Celegans@NP_500116                                                        ':1.7172301,'6279_Bmalayi@XP_001896953                                                      ':0.38281868):0.43530386,'Hrobusta@jgi                                                                   ':0.70682422):0.38256229):0.042463004,('7460_Amellifera@XP_396165                                                      ':0.44052119,'Dpulex@jgi                                                                     ':0.80881793):0.094650521):0.13526541):0.5135242,((((('145481_Ppatens@XP_001753812                                                    ':0.095880386,'Smoellendorfii@jgi                                                             ':0.05833545):0.015516615,('3702_Athaliana@NP_850309                                                       ':0.086220069,'39947_Osativa@AAU44035                                                         ':0.13641955):0.18693332):0.25692532,(('564608_Mpusilla@EEH57219                                                       ':0.35018945,'Spunctatus@02397T0                                                             ':1.473938):0.25106607,'70448_Otauri@AAV68618                                                          ':0.74419731):0.24077658):0.12234889,('7227_Dmelanogaster@AAL39766                                                    ':1.0687527,('Bdendrobatidis@jgi|Batde5|91076|GP3.066350                                     ':0.61297937,'Ppolycephalum@PPL00002880                                                      ':0.24367424):0.3726273):0.30756767):0.0467466,(((('296543_Tpseudonana@XP_002292854                                                ':0.11952811,'556484_Ptricornutum@XP_002177784                                               ':0.72104413):0.32979981,((('412133_Tvaginalis@XP_001316770                                                 ':0.51448721,'412133_Tvaginalis@XP_001581999                                                 ':0.74184443):0.59957144,'Ectocarpus_siliculosus@298708471                                               ':0.36308896):0.071120312,'Aanophagefferens@jgi                                                           ':0.329425):0.16381526):0.1303603,('403677_Pinfestans@EEY63812                                                     ':0.020030989,'Pramorum@jgi                                                                   ':0.089806075):0.71775693):0.060975467,('352472_Ddiscoideum@XP_629638                                                   ':0.76711705,'Cowczarzaki@01307T0                                                            ':0.62294855):0.25150189):0.036498251):0.29989818,'431895_Mbrevicollis@XP_001744593                                               ':0.68152262);
(((((((('10228_Tadhaerens@XP_002107763                                                  ':0.94810328,('7460_Amellifera@XP_396165                                                      ':0.33598678,'Dpulex@jgi                                                                     ':0.5421199):0.045614285):0.069265611,(('6239_Celegans@NP_500116                                                        ':2.60413,'6279_Bmalayi@XP_001896953                                                      ':0.30893463):0.43301375,'Hrobusta@jgi                                                                   ':0.96884757):0.21648356):0.12118352,(('7739_Bfloridae@XP_002605850                                                    ':0.39768081,('7955_Drerio@NP_001107057                                                       ':0.036983965,('8364_Xtropicalis@NP_001016327                                                  ':0.032093771,'9606_Hsapiens@Q9UJX3                                                           ':0.016806885):0.0018875775):0.24483522):0.13285987,'Lgigantea@jgi                                                                  ':0.65068585):0.10873414):0.06471365,'45351_Nvectensis@XP_001633228                                                  ':0.18659098):0.38135196,'7227_Dmelanogaster@AAL39766                                                    ':0.88107786):0.26791673,(('Cowczarzaki@01307T0                                                            ':0.91834832,'Spunctatus@02397T0                                                             ':2.2172932):3.3809309e-06,'Ppolycephalum@PPL00002880                                                      ':0.43805298):0.39237773):1.5162942e-05,('403677_Pinfestans@EEY63812                                                     ':0.038542916,'Pramorum@jgi                                                                   ':0.1114864):0.54818907):0.052834358,(((((('145481_Ppatens@XP_001753812                                                    ':0.13663447,(('3702_Athaliana@NP_850309                                                       ':0.13773521,'39947_Osativa@AAU44035                                                         ':0.14025462):0.10115178,'Smoellendorfii@jgi                                                             ':0.094479037):0.055264368):0.085617686,'564608_Mpusilla@EEH57219                                                       ':0.70410602):0.28947939,'70448_Otauri@AAV68618                                                          ':0.76844686):0.0500582,'431895_Mbrevicollis@XP_001744593                                               ':1.0981019):0.21780201,((('296543_Tpseudonana@XP_002292854                                                ':0.22406171,'556484_Ptricornutum@XP_002177784                                               ':0.96478923):0.33109994,'Ectocarpus_siliculosus@298708471                                               ':0.590786):0.088804936,'Aanophagefferens@jgi                                                           ':0.2947979):0.22848037):0.084210187,(('412133_Tvaginalis@XP_001316770                                                 ':0.88311685,'412133_Tvaginalis@XP_001581999                                                 ':0.56428673):0.96067017,'Bdendrobatidis@jgi|Batde5|91076|GP3.066350                                     ':0.96279987):0.30292106):0.0088372874,'352472_Ddiscoideum@XP_629638                                                   ':1.1252772);
(('10228_Tadhaerens@XP_002107763                                                  ':0.57166756,((('45351_Nvectensis@XP_001633228                                                  ':0.22383486,('7739_Bfloridae@XP_002605850                                                    ':0.29943351,('7955_Drerio@NP_001107057                                                       ':0.030555975,('8364_Xtropicalis@NP_001016327                                                  ':0.025141106,'9606_Hsapiens@Q9UJX3                                                           ':0.026872943):0.010077446):0.37283677):0.1172625):0.071563458,((('6239_Celegans@NP_500116                                                        ':1.5457837,'6279_Bmalayi@XP_001896953                                                      ':0.32715495):0.38799748,'Hrobusta@jgi                                                                   ':0.75457696):0.22645768,'7460_Amellifera@XP_396165                                                      ':0.47955304):0.22355521):0.063509256,(('7227_Dmelanogaster@AAL39766                                                    ':1.1471523,'Lgigantea@jgi                                                                  ':0.38106222):0.17557964,'Dpulex@jgi                                                                     ':0.33690673):0.19104106):0.19754964):0.29381657,((((('145481_Ppatens@XP_001753812                                                    ':0.10760131,(('564608_Mpusilla@EEH57219                                                       ':0.91211642,'70448_Otauri@AAV68618                                                          ':0.75870549):0.33047482,'Smoellendorfii@jgi                                                             ':0.057113207):0.051867171):0.014897572,('3702_Athaliana@NP_850309                                                       ':0.17705456,'39947_Osativa@AAU44035                                                         ':0.1294845):0.11315376):0.51107538,(('296543_Tpseudonana@XP_002292854                                                ':0.20064657,'556484_Ptricornutum@XP_002177784                                               ':1.0491166):0.36004553,('Aanophagefferens@jgi                                                           ':0.33514423,'Ectocarpus_siliculosus@298708471                                               ':0.57893034):0.13748188):0.12424387):0.040594585,(('412133_Tvaginalis@XP_001316770                                                 ':0.60981755,'412133_Tvaginalis@XP_001581999                                                 ':0.77165299):0.99979411,(('Bdendrobatidis@jgi|Batde5|91076|GP3.066350                                     ':0.57453472,'Ppolycephalum@PPL00002880                                                      ':0.04767983):0.28757375,'Spunctatus@02397T0                                                             ':1.6887847):0.21179747):0.30162357):0.059629794,('352472_Ddiscoideum@XP_629638                                                   ':0.73344392,(('403677_Pinfestans@EEY63812                                                     ':0.045137663,'Pramorum@jgi                                                                   ':0.07311917):0.51283382,'Cowczarzaki@01307T0                                                            ':0.95638301):0.2207213):0.021114695):0.32011558,'431895_Mbrevicollis@XP_001744593                                               ':0.90952851);
(('10228_Tadhaerens@XP_002107763                                                  ':0.68345799,((('45351_Nvectensis@XP_001633228                                                  ':0.14158364,'7739_Bfloridae@XP_002605850                                                    ':0.3543171):0.10406348,((('6239_Celegans@NP_500116                                                        ':1.2537644,'Ppolycephalum@PPL00002880                                                      ':1.0465068):1.3397464,'6279_Bmalayi@XP_001896953                                                      ':5.9983443e-05):0.72220424,(('7460_Amellifera@XP_396165                                                      ':0.19046445,'Hrobusta@jgi                                                                   ':0.78988655):0.38521872,(('7955_Drerio@NP_001107057                                                       ':0.040476349,('8364_Xtropicalis@NP_001016327                                                  ':0.024948449,'9606_Hsapiens@Q9UJX3                                                           ':0.050761439):1.8144246e-07):0.28052489,'Lgigantea@jgi                                                                  ':0.39626555):0.04655399):2.7940581e-05):0.075225018):0.062571163,'Dpulex@jgi                                                                     ':0.69277787):0.15001029):0.37372441,((((((('145481_Ppatens@XP_001753812                                                    ':0.11110819,'Smoellendorfii@jgi                                                             ':0.093363593):0.041733835,('3702_Athaliana@NP_850309                                                       ':0.047944507,'39947_Osativa@AAU44035                                                         ':0.081698296):0.14030913):0.20741489,((('564608_Mpusilla@EEH57219                                                       ':0.40985576,'Spunctatus@02397T0                                                             ':1.7201128):0.41675889,'70448_Otauri@AAV68618                                                          ':0.55463771):0.12404385,'Bdendrobatidis@jgi|Batde5|91076|GP3.066350                                     ':1.0431346):0.13998876):0.30498685,'Ectocarpus_siliculosus@298708471                                               ':0.36502022):0.02090597,((('296543_Tpseudonana@XP_002292854                                                ':0.23553049,'556484_Ptricornutum@XP_002177784                                               ':0.75956787):0.18268633,'Cowczarzaki@01307T0                                                            ':1.285001):0.13966164,(('352472_Ddiscoideum@XP_629638                                                   ':1.179165,('403677_Pinfestans@EEY63812                                                     ':0.021361635,'Pramorum@jgi                                                                   ':0.067005538):0.59333374):0.14968294,('412133_Tvaginalis@XP_001316770                                                 ':0.34827917,'412133_Tvaginalis@XP_001581999                                                 ':0.69053328):0.55169743):8.6803956e-08):0.052470404):0.097080247,'Aanophagefferens@jgi                                                           ':0.22357126):0.41249853,'7227_Dmelanogaster@AAL39766                                                    ':1.2063805):1.7076653e-05,'431895_Mbrevicollis@XP_001744593                                               ':0.86851434);
(((('10228_Tadhaerens@XP_002107763                                                  ':0.62247119,('45351_Nvectensis@XP_001633228                                                  ':0.07760807,(('7739_Bfloridae@XP_002605850                                                    ':0.24166824,('7955_Drerio@NP_001107057                                                       ':0.044420562,('8364_Xtropicalis@NP_001016327                                                  ':0.026911615,'9606_Hsapiens@Q9UJX3                                                           ':0.0092301619):2.1709365e-05):0.21631915):0.20234541,'Lgigantea@jgi                                                                  ':0.54373256):0.12498538):0.084296205):0.086777062,('6239_Celegans@NP_500116                                                        ':2.5340801,'6279_Bmalayi@XP_001896953                                                      ':0.15051352):0.57886852):0.18818174,(('7227_Dmelanogaster@AAL39766                                                    ':1.1118934,'7460_Amellifera@XP_396165                                                      ':0.43829723):2.8039867e-06,'Dpulex@jgi                                                                     ':0.41248721):0.089317657):0.070680481,(((((((('145481_Ppatens@XP_001753812                                                    ':0.16820192,'Smoellendorfii@jgi                                                             ':0.085456702):0.04339609,('3702_Athaliana@NP_850309                                                       ':0.17321394,'39947_Osativa@AAU44035                                                         ':0.13990109):0.069737928):0.099121026,(('564608_Mpusilla@EEH57219                                                       ':0.34582456,'Spunctatus@02397T0                                                             ':1.5747876):0.38553693,'Ppolycephalum@PPL00002880                                                      ':0.12735421):0.058797268):0.10335723,'70448_Otauri@AAV68618                                                          ':0.73492203):0.30130787,(((('296543_Tpseudonana@XP_002292854                                                ':0.3114923,'556484_Ptricornutum@XP_002177784                                               ':0.5894491):0.46759238,'Aanophagefferens@jgi                                                           ':0.25407438):0.09595336,'Ectocarpus_siliculosus@298708471                                               ':0.383835):0.23305178,((('412133_Tvaginalis@XP_001316770                                                 ':0.31254171,'412133_Tvaginalis@XP_001581999                                                 ':0.93716739):0.28770418,'Bdendrobatidis@jgi|Batde5|91076|GP3.066350                                     ':0.7867234):0.19050767,'Cowczarzaki@01307T0                                                            ':1.1461298):0.020234681):0.17764539):0.1061529,'352472_Ddiscoideum@XP_629638                                                   ':0.66653598):1.3228945e-05,('403677_Pinfestans@EEY63812                                                     ':0.055727061,'Pramorum@jgi                                                                   ':0.10393933):0.77513886):0.24253814,'431895_Mbrevicollis@XP_001744593                                               ':0.90480301):0.27231211,'Hrobusta@jgi                                                                   ':1.1995044);
((((('10228_Tadhaerens@XP_002107763                                                  ':0.85531891,'Dpulex@jgi                                                                     ':0.57656386):3.3448779e-06,'7460_Amellifera@XP_396165                                                      ':0.43493429):0.14256463,('45351_Nvectensis@XP_001633228                                                  ':0.24995886,((('6239_Celegans@NP_500116                                                        ':1.5620418,'6279_Bmalayi@XP_001896953                                                      ':0.42460785):0.39129956,'Hrobusta@jgi                                                                   ':1.0614175):0.27354476,(('7739_Bfloridae@XP_002605850                                                    ':0.5902081,('7955_Drerio@NP_001107057                                                       ':0.063853308,('8364_Xtropicalis@NP_001016327                                                  ':0.039692528,'9606_Hsapiens@Q9UJX3                                                           ':0.016306288):1.6580228e-06):0.24782592):0.17205148,'Lgigantea@jgi                                                                  ':0.44673727):0.058400363):6.5388652e-06):0.059045461):0.15077152,'Cowczarzaki@01307T0                                                            ':1.0109833):0.11774159,((((('145481_Ppatens@XP_001753812                                                    ':3.5874911e-05,(('3702_Athaliana@NP_850309                                                       ':0.049321424,'39947_Osativa@AAU44035                                                         ':0.067334842):0.06719283,'Smoellendorfii@jgi                                                             ':0.09784371):0.14969207):0.17551385,(('564608_Mpusilla@EEH57219                                                       ':0.27190627,'Spunctatus@02397T0                                                             ':1.8658914):0.29455246,'70448_Otauri@AAV68618                                                          ':0.66385214):0.11705392):0.26645909,'431895_Mbrevicollis@XP_001744593                                               ':0.99965942):0.11085578,(('296543_Tpseudonana@XP_002292854                                                ':0.27614726,((('412133_Tvaginalis@XP_001316770                                                 ':0.31086962,'412133_Tvaginalis@XP_001581999                                                 ':0.74904131):0.50833416,('Bdendrobatidis@jgi|Batde5|91076|GP3.066350                                     ':0.30111404,'Ppolycephalum@PPL00002880                                                      ':0.91770952):0.51123886):0.38013407,'556484_Ptricornutum@XP_002177784                                               ':0.44610889):0.17883507):0.3105061,('Aanophagefferens@jgi                                                           ':0.289706,'Ectocarpus_siliculosus@298708471                                               ':0.33739194):0.078175059):0.10559349):0.11910906,(('403677_Pinfestans@EEY63812                                                     ':0.076553525,'Pramorum@jgi                                                                   ':0.097494469):0.18691872,'7227_Dmelanogaster@AAL39766                                                    ':1.298791):0.30950293):0.10619016,'352472_Ddiscoideum@XP_629638                                                   ':0.93666488);
((((('10228_Tadhaerens@XP_002107763                                                  ':0.91390059,((('45351_Nvectensis@XP_001633228                                                  ':0.18497631,('7739_Bfloridae@XP_002605850                                                    ':0.41488243,(('7955_Drerio@NP_001107057                                                       ':0.051348903,'8364_Xtropicalis@NP_001016327                                                  ':0):4.0590538e-06,'9606_Hsapiens@Q9UJX3                                                           ':0.017044531):0.33952551):0.35201305):0.23845391,'Lgigantea@jgi                                                                  ':0.62331873):0.066780986,('6239_Celegans@NP_500116                                                        ':1.9542069,'6279_Bmalayi@XP_001896953                                                      ':0.2550162):0.59205245):0.094958595):0.045778943,'Dpulex@jgi                                                                     ':0.27281091):0.074877506,'7460_Amellifera@XP_396165                                                      ':0.42537762):0.055828764,'Hrobusta@jgi                                                                   ':1.084898):0.10025359,((((((('145481_Ppatens@XP_001753812                                                    ':0.039269579,(('3702_Athaliana@NP_850309                                                       ':0.16466299,'39947_Osativa@AAU44035                                                         ':0.054240084):0.084120093,'Smoellendorfii@jgi                                                             ':0.14796313):0.080008186):0.331183,(('564608_Mpusilla@EEH57219                                                       ':0.085358856,('Ppolycephalum@PPL00002880                                                      ':0.66092688,'Spunctatus@02397T0                                                             ':0.88014705):0.54801424):0.46819834,'70448_Otauri@AAV68618                                                          ':0.90622007):0.074273806):0.12962799,'431895_Mbrevicollis@XP_001744593                                               ':1.0342896):0.057486814,((('296543_Tpseudonana@XP_002292854                                                ':0.17470175,'556484_Ptricornutum@XP_002177784                                               ':0.7627663):0.23019761,('Aanophagefferens@jgi                                                           ':0.24190323,'Ectocarpus_siliculosus@298708471                                               ':0.44420746):0.27524068):0.093477843,('403677_Pinfestans@EEY63812                                                     ':0.13422207,'Pramorum@jgi                                                                   ':0.084143897):0.90370484):0.14464912):0.1777283,'352472_Ddiscoideum@XP_629638                                                   ':1.2093958):0.12427992,(('412133_Tvaginalis@XP_001316770                                                 ':0.37742414,'412133_Tvaginalis@XP_001581999                                                 ':0.94385004):0.7076491,'Bdendrobatidis@jgi|Batde5|91076|GP3.066350                                     ':0.56567467):0.2012482):0.075968874,'Cowczarzaki@01307T0                                                            ':1.3547164):0.31265045,'7227_Dmelanogaster@AAL39766                                                    ':0.89919506);
((((('10228_Tadhaerens@XP_002107763                                                  ':0.74389176,((('431895_Mbrevicollis@XP_001744593                                               ':1.4361787,('6239_Celegans@NP_500116                                                        ':2.3623884,'6279_Bmalayi@XP_001896953                                                      ':0.39394801):0.60661969):0.19363472,'7227_Dmelanogaster@AAL39766                                                    ':0.81354364):0.17755162,'Dpulex@jgi                                                                     ':0.33023874):0.14985264):0.061439543,('7460_Amellifera@XP_396165                                                      ':0.42570648,'Hrobusta@jgi                                                                   ':1.3133803):0.021697151):0.28147223,'Lgigantea@jgi                                                                  ':0.36896699):0.010909936,('45351_Nvectensis@XP_001633228                                                  ':0.19699278,('7739_Bfloridae@XP_002605850                                                    ':0.44416342,('7955_Drerio@NP_001107057                                                       ':0.060762679,('8364_Xtropicalis@NP_001016327                                                  ':0.042818539,'9606_Hsapiens@Q9UJX3                                                           ':0.0081905413):3.9451181e-05):0.2935304):0.25162714):0.035185113):0.29876374,((((('145481_Ppatens@XP_001753812                                                    ':0.042098012,(('3702_Athaliana@NP_850309                                                       ':0.13136589,'39947_Osativa@AAU44035                                                         ':0.11871699):0.10646287,'Smoellendorfii@jgi                                                             ':0.088091017):0.093685968):0.20213916,(('564608_Mpusilla@EEH57219                                                       ':0.25043451,'Spunctatus@02397T0                                                             ':1.4440187):0.35550764,'70448_Otauri@AAV68618                                                          ':0.77054468):0.095140856):0.30898734,(('296543_Tpseudonana@XP_002292854                                                ':0.24499903,'556484_Ptricornutum@XP_002177784                                               ':0.66024163):0.26018413,(('412133_Tvaginalis@XP_001316770                                                 ':0.34786273,'412133_Tvaginalis@XP_001581999                                                 ':0.7506351):0.81713437,('Bdendrobatidis@jgi|Batde5|91076|GP3.066350                                     ':0.35724961,'Ppolycephalum@PPL00002880                                                      ':0.64843258):0.27595955):0.4960474):0.10281763):0.06854038,('352472_Ddiscoideum@XP_629638                                                   ':0.74371647,('403677_Pinfestans@EEY63812                                                     ':0.085720472,'Pramorum@jgi                                                                   ':0.099490823):0.49960491):0.16376668):0.10719833,('Aanophagefferens@jgi                                                           ':0.25523212,'Ectocarpus_siliculosus@298708471                                               ':0.36562748):0.21814797):0.23686528,'Cowczarzaki@01307T0                                                            ':1.0341831);
((((((('10228_Tadhaerens@XP_002107763                                                  ':3.2244551e-06,'Ppolycephalum@PPL00002880                                                      ':0.51781667):0.33502397,'Spunctatus@02397T0                                                             ':2.4005257):0.40754624,('45351_Nvectensis@XP_001633228                                                  ':0.19855121,('7739_Bfloridae@XP_002605850                                                    ':0.32587991,(('7955_Drerio@NP_001107057                                                       ':0.02442875,'9606_Hsapiens@Q9UJX3                                                           ':0):5.3002483e-07,'8364_Xtropicalis@NP_001016327                                                  ':0.024412324):0.28648619):0.12267027):0.11042834):0.098049632,'7460_Amellifera@XP_396165                                                      ':0.42863893):0.22770456,(('6239_Celegans@NP_500116                                                        ':2.4984237,'6279_Bmalayi@XP_001896953                                                      ':0.23336004):0.82851794,'Dpulex@jgi                                                                     ':0.33089005):0.15058585):0.017888974,('7227_Dmelanogaster@AAL39766                                                    ':0.91945558,'Lgigantea@jgi                                                                  ':0.33697948):0.15132587):0.1228317,((((((('145481_Ppatens@XP_001753812                                                    ':0.13478764,'Smoellendorfii@jgi                                                             ':0.11176824):0.037046968,('3702_Athaliana@NP_850309                                                       ':0.18809971,'39947_Osativa@AAU44035                                                         ':0.11666391):0.031295272):0.16309939,('564608_Mpusilla@EEH57219                                                       ':0.77721901,'70448_Otauri@AAV68618                                                          ':0.94433337):0.18196501):0.34460789,((('296543_Tpseudonana@XP_002292854                                                ':0.24729648,'556484_Ptricornutum@XP_002177784                                               ':1.0281656):0.3177437,'Aanophagefferens@jgi                                                           ':0.29659519):0.082314541,(('412133_Tvaginalis@XP_001316770                                                 ':0.51080596,'412133_Tvaginalis@XP_001581999                                                 ':1.0127523):0.86081172,'Ectocarpus_siliculosus@298708471                                               ':0.3048062):0.27864102):0.26007352):0.17232426,('431895_Mbrevicollis@XP_001744593                                               ':0.93948667,'Bdendrobatidis@jgi|Batde5|91076|GP3.066350                                     ':0.94092434):0.18217048):0.13744461,(('403677_Pinfestans@EEY63812                                                     ':0.041092489,'Pramorum@jgi                                                                   ':0.122821):0.64338015,'Cowczarzaki@01307T0                                                            ':1.254524):0.22239047):3.6868641e-05,'352472_Ddiscoideum@XP_629638                                                   ':1.1744318):0.25056271,'Hrobusta@jgi                                                                   ':0.96297746);
((((('10228_Tadhaerens@XP_002107763                                                  ':0.70399085,('7227_Dmelanogaster@AAL39766                                                    ':1.0571304,'Dpulex@jgi                                                                     ':0.24207526):0.14017726):0.09052154,('7460_Amellifera@XP_396165                                                      ':0.325481,'Hrobusta@jgi                                                                   ':0.99011706):0.13539846):0.26758292,('45351_Nvectensis@XP_001633228                                                  ':0.16687266,(('7739_Bfloridae@XP_002605850                                                    ':0.57842875,('7955_Drerio@NP_001107057                                                       ':0.066075775,('8364_Xtropicalis@NP_001016327                                                  ':0.024491245,'9606_Hsapiens@Q9UJX3                                                           ':0):5.9043656e-06):0.35894081):0.24397992,'Lgigantea@jgi                                                                  ':0.43681839):0.061455676):0.02260563):0.1256093,('6239_Celegans@NP_500116                                                        ':1.8858648,'6279_Bmalayi@XP_001896953                                                      ':0.29291135):0.57991416):0.14898926,((((((('145481_Ppatens@XP_001753812                                                    ':0.15645784,'Smoellendorfii@jgi                                                             ':0.083038608):0.035135661,'3702_Athaliana@NP_850309                                                       ':0.11559214):0.069689155,'39947_Osativa@AAU44035                                                         ':0.061897038):0.15448736,'564608_Mpusilla@EEH57219                                                       ':0.97772313):0.25724214,((('403677_Pinfestans@EEY63812                                                     ':0.14498028,'Pramorum@jgi                                                                   ':0.030451629):0.37702955,'Cowczarzaki@01307T0                                                            ':1.0608725):0.099319477,'70448_Otauri@AAV68618                                                          ':0.89040165):0.32481267):3.242283e-05,('352472_Ddiscoideum@XP_629638                                                   ':1.1548882,((('412133_Tvaginalis@XP_001316770                                                 ':0.72257097,'412133_Tvaginalis@XP_001581999                                                 ':0.81826298):0.86751231,'Bdendrobatidis@jgi|Batde5|91076|GP3.066350                                     ':0.83673011):0.12341044,('Ppolycephalum@PPL00002880                                                      ':0,'Spunctatus@02397T0                                                             ':1.8591665):0.18014414):0.48271195):0.099696732):0.18975426,((('296543_Tpseudonana@XP_002292854                                                ':0.32606426,'556484_Ptricornutum@XP_002177784                                               ':0.82117259):0.24083714,'Aanophagefferens@jgi                                                           ':0.24670714):0.091666317,'Ectocarpus_siliculosus@298708471                                               ':0.4636126):0.14290427):0.19800137,'431895_Mbrevicollis@XP_001744593                                               ':1.0738376);
((((((('10228_Tadhaerens@XP_002107763                                                  ':1.2085314,'7739_Bfloridae@XP_002605850                                                    ':0.21123757):0.086224984,('7955_Drerio@NP_001107057                                                       ':0.027505048,('8364_Xtropicalis@NP_001016327                                                  ':0.0180799,'9606_Hsapiens@Q9UJX3                                                           ':0.018509102):4.823916e-05):0.1393477):0.15209102,(('6239_Celegans@NP_500116                                                        ':2.5339865,'Hrobusta@jgi                                                                   ':0.34142279):0.89527879,('7460_Amellifera@XP_396165                                                      ':0.37523919,'Dpulex@jgi                                                                     ':0.5495456):0.13098517):0.16587761):0.12543805,('45351_Nvectensis@XP_001633228                                                  ':0.20829334,'Lgigantea@jgi                                                                  ':0.3865838):7.4448831e-06):0.027467824,'6279_Bmalayi@XP_001896953                                                      ':1.1709001):0.51794475,(('403677_Pinfestans@EEY63812                                                     ':0.14978446,'Pramorum@jgi                                                                   ':0.038056482):0.79498143,'7227_Dmelanogaster@AAL39766                                                    ':0.87436689):0.59084967):0.10994142,((('145481_Ppatens@XP_001753812                                                    ':0.18501219,('70448_Otauri@AAV68618                                                          ':1.2772087,'Smoellendorfii@jgi                                                             ':9.9622062e-06):0.04231282):0.042838012,('3702_Athaliana@NP_850309                                                       ':0.081237417,'39947_Osativa@AAU44035                                                         ':0.26530152):0.048310605):0.090048116,(('564608_Mpusilla@EEH57219                                                       ':0.4449886,'Spunctatus@02397T0                                                             ':1.6682037):0.10304488,'Ppolycephalum@PPL00002880                                                      ':0.36855963):0.49091564):0.24221251,((((('296543_Tpseudonana@XP_002292854                                                ':0.3063795,'556484_Ptricornutum@XP_002177784                                               ':0.61166288):0.63464396,(('412133_Tvaginalis@XP_001316770                                                 ':0.14657046,'412133_Tvaginalis@XP_001581999                                                 ':0.77997587):0.93712096,'Bdendrobatidis@jgi|Batde5|91076|GP3.066350                                     ':0.62250628):0.27611369):0.13442881,('431895_Mbrevicollis@XP_001744593                                               ':0.99390767,'Cowczarzaki@01307T0                                                            ':0.93578363):3.2858381e-05):0.10195478,('Aanophagefferens@jgi                                                           ':0.25375486,'Ectocarpus_siliculosus@298708471                                               ':0.54459116):0.33861804):0.064910041,'352472_Ddiscoideum@XP_629638                                                   ':1.0823856):0.1652301);
(((('10228_Tadhaerens@XP_002107763                                                  ':0.65607379,('45351_Nvectensis@XP_001633228                                                  ':0.12863118,('7739_Bfloridae@XP_002605850                                                    ':0.36245483,(('7955_Drerio@NP_001107057                                                       ':0.040853172,'9606_Hsapiens@Q9UJX3                                                           ':0):4.9024115e-05,'8364_Xtropicalis@NP_001016327                                                  ':0.024408697):0.33989447):0.13230729):0.10251056):0.084373883,((('6239_Celegans@NP_500116                                                        ':1.434582,'Hrobusta@jgi                                                                   ':0.43020833):0.31934637,'6279_Bmalayi@XP_001896953                                                      ':0.54208667):0.38121818,'7460_Amellifera@XP_396165                                                      ':0.36349026):0.083868338):0.17378927,(('7227_Dmelanogaster@AAL39766                                                    ':0.8166234,'Lgigantea@jgi                                                                  ':0.42020579):0.16442072,'Dpulex@jgi                                                                     ':0.46397338):0.021901569):0.38342683,(((((('145481_Ppatens@XP_001753812                                                    ':0.13760037,'Smoellendorfii@jgi                                                             ':0.091411245):0.019877751,('3702_Athaliana@NP_850309                                                       ':0.18387634,'39947_Osativa@AAU44035                                                         ':0.096895769):0.10167062):0.23309935,(('564608_Mpusilla@EEH57219                                                       ':0.39911628,'Spunctatus@02397T0                                                             ':1.8613174):0.330645,'70448_Otauri@AAV68618                                                          ':0.95596211):0.18777647):0.19425158,'431895_Mbrevicollis@XP_001744593                                               ':0.71273556):0.150996,((('296543_Tpseudonana@XP_002292854                                                ':0.19731611,'556484_Ptricornutum@XP_002177784                                               ':0.65981973):0.33363977,((('412133_Tvaginalis@XP_001316770                                                 ':0.32906206,'412133_Tvaginalis@XP_001581999                                                 ':0.99590148):0.84021966,'Ectocarpus_siliculosus@298708471                                               ':0.32775747):0.28710712,'Aanophagefferens@jgi                                                           ':0.25948887):0.23577693):0.11805548,(('403677_Pinfestans@EEY63812                                                     ':0.050199785,'Pramorum@jgi                                                                   ':0.12262864):0.22750645,'Cowczarzaki@01307T0                                                            ':1.2783395):0.21475903):0.16801586):0.084886811,'352472_Ddiscoideum@XP_629638                                                   ':0.87924798):0.16367893,('Bdendrobatidis@jgi|Batde5|91076|GP3.066350                                     ':0.65569742,'Ppolycephalum@PPL00002880                                                      ':0.013889056):0.42690289);
((('10228_Tadhaerens@XP_002107763                                                  ':0.72079862,(('45351_Nvectensis@XP_001633228                                                  ':0.28134114,(('7739_Bfloridae@XP_002605850                                                    ':0.44614978,(('7955_Drerio@NP_001107057                                                       ':0.033801916,'8364_Xtropicalis@NP_001016327                                                  ':0.042340945):1.8996482e-06,'9606_Hsapiens@Q9UJX3                                                           ':0.0083651522):0.1836031):0.16270813,'Lgigantea@jgi                                                                  ':0.25391619):0.098974484):0.049646333,(('6239_Celegans@NP_500116                                                        ':2.1992921,'6279_Bmalayi@XP_001896953                                                      ':0.099177924):0.62173532,(('7460_Amellifera@XP_396165                                                      ':0.23369596,'Hrobusta@jgi                                                                   ':0.83052191):0.2633658,'Dpulex@jgi                                                                     ':0.33403624):0.052366144):0.093768125):0.13170485):0.21571148,'Cowczarzaki@01307T0                                                            ':1.0201648):0.28481585,((((('145481_Ppatens@XP_001753812                                                    ':0.17708492,'Smoellendorfii@jgi                                                             ':0.069325995):0.062287329,('3702_Athaliana@NP_850309                                                       ':0.099636656,'39947_Osativa@AAU44035                                                         ':0.13768103):0.032747685):4.7607398e-05,'Ppolycephalum@PPL00002880                                                      ':0.97812551):0.17836689,('564608_Mpusilla@EEH57219                                                       ':0.28688931,'Spunctatus@02397T0                                                             ':1.2340137):0.55686737):0.22777366,((('296543_Tpseudonana@XP_002292854                                                ':0.15416613,'556484_Ptricornutum@XP_002177784                                               ':0.63403211):0.31323583,('403677_Pinfestans@EEY63812                                                     ':0.097137772,'Pramorum@jgi                                                                   ':0.029319922):0.42810511):0.11143548,(((('412133_Tvaginalis@XP_001316770                                                 ':0.62826054,'412133_Tvaginalis@XP_001581999                                                 ':0.50798025):0.75010677,('70448_Otauri@AAV68618                                                          ':0.79921223,('7227_Dmelanogaster@AAL39766                                                    ':1.2545006,'Bdendrobatidis@jgi|Batde5|91076|GP3.066350                                     ':0.62776036):0.31127015):0.079949821):0.057006346,('Aanophagefferens@jgi                                                           ':0.27011402,'Ectocarpus_siliculosus@298708471                                               ':0.48981465):8.0102956e-06):0.13121848,'431895_Mbrevicollis@XP_001744593                                               ':0.80198521):2.6703144e-05):0.19245786):0.032108083,'352472_Ddiscoideum@XP_629638                                                   ':0.81689259);
(('10228_Tadhaerens@XP_002107763                                                  ':0.68746547,('45351_Nvectensis@XP_001633228                                                  ':0.20985515,((('6239_Celegans@NP_500116                                                        ':1.6170944,'6279_Bmalayi@XP_001896953                                                      ':0.2471957):0.66179374,(('7227_Dmelanogaster@AAL39766                                                    ':0.96634651,'Dpulex@jgi                                                                     ':0.22557493):0.17286328,('7460_Amellifera@XP_396165                                                      ':0.2294678,'Hrobusta@jgi                                                                   ':0.73025003):0.16487217):0.086134556):0.14011381,(('7739_Bfloridae@XP_002605850                                                    ':0.40492942,('7955_Drerio@NP_001107057                                                       ':0.032793376,('8364_Xtropicalis@NP_001016327                                                  ':0.016116205,'9606_Hsapiens@Q9UJX3                                                           ':0.016148265):6.224496e-06):0.21797372):0.26234748,'Lgigantea@jgi                                                                  ':0.33379879):0.048940199):2.9866213e-05):0.12509082):0.35536958,((((('145481_Ppatens@XP_001753812                                                    ':0.15840596,'Smoellendorfii@jgi                                                             ':0.026925924):0.12063237,('3702_Athaliana@NP_850309                                                       ':0.10123405,'39947_Osativa@AAU44035                                                         ':0.22768649):0.16417421):0.42059353,'352472_Ddiscoideum@XP_629638                                                   ':1.0652084):0.09765149,((((('296543_Tpseudonana@XP_002292854                                                ':0.3061113,'556484_Ptricornutum@XP_002177784                                               ':0.73477948):0.31688816,('412133_Tvaginalis@XP_001316770                                                 ':0.42048399,'412133_Tvaginalis@XP_001581999                                                 ':0.74586201):0.6935966):0.15255713,(('403677_Pinfestans@EEY63812                                                     ':0.10507467,'Pramorum@jgi                                                                   ':0.020479759):0.59685563,'Cowczarzaki@01307T0                                                            ':1.3471645):0.40155468):0.040129501,'70448_Otauri@AAV68618                                                          ':1.1264994):0.11182461,('Aanophagefferens@jgi                                                           ':0.34438885,'Ectocarpus_siliculosus@298708471                                               ':0.47112318):0.072785244):0.18116741):0.20042534,('564608_Mpusilla@EEH57219                                                       ':0.15324802,'Spunctatus@02397T0                                                             ':1.7356638):1.0252546):0.0069541919,('431895_Mbrevicollis@XP_001744593                                               ':1.0140158,('Bdendrobatidis@jgi|Batde5|91076|GP3.066350                                     ':0.66123048,'Ppolycephalum@PPL00002880                                                      ':0.23572963):0.64484175):0.1475376);
(('10228_Tadhaerens@XP_002107763                                                  ':0.38384159,(((('45351_Nvectensis@XP_001633228                                                  ':0.23226497,('7739_Bfloridae@XP_002605850                                                    ':0.30868321,('7955_Drerio@NP_001107057                                                       ':0.017484996,('8364_Xtropicalis@NP_001016327                                                  ':0.042375492,'9606_Hsapiens@Q9UJX3                                                           ':0.0088591261):0.016031951):0.24010053):0.14630725):0.027387047,'Lgigantea@jgi                                                                  ':0.65891755):0.10276185,('6239_Celegans@NP_500116                                                        ':1.7695615,'6279_Bmalayi@XP_001896953                                                      ':0.28450739):0.6480927):0.023157263,((('7227_Dmelanogaster@AAL39766                                                    ':1.0013132,'Dpulex@jgi                                                                     ':0.35422329):0.049065937,'Hrobusta@jgi                                                                   ':1.0844033):0.12871754,'7460_Amellifera@XP_396165                                                      ':0.58972413):0.088123993):0.2822675):0.19002717,((((('145481_Ppatens@XP_001753812                                                    ':0.093381442,(('3702_Athaliana@NP_850309                                                       ':0.14266335,'39947_Osativa@AAU44035                                                         ':0.096245337):0.15556964,'Smoellendorfii@jgi                                                             ':0.15727021):0.061893402):0.23582563,((('564608_Mpusilla@EEH57219                                                       ':0.3562285,'Ppolycephalum@PPL00002880                                                      ':0.59780525):3.0961934e-05,'Spunctatus@02397T0                                                             ':1.210541):0.37581662,'70448_Otauri@AAV68618                                                          ':0.70466086):0.010567437):0.19746499,((('296543_Tpseudonana@XP_002292854                                                ':0.21931811,'556484_Ptricornutum@XP_002177784                                               ':0.86147841):0.18721548,((('412133_Tvaginalis@XP_001316770                                                 ':0.30710552,'412133_Tvaginalis@XP_001581999                                                 ':0.94274692):0.74336049,'Ectocarpus_siliculosus@298708471                                               ':0.32620371):0.14092744,'Aanophagefferens@jgi                                                           ':0.16671116):0.18738984):0.16002196,(('403677_Pinfestans@EEY63812                                                     ':0.14881141,'Pramorum@jgi                                                                   ':0.084257859):0.4179996,'Cowczarzaki@01307T0                                                            ':1.0789038):0.31333425):0.083343161):0.052340866,'352472_Ddiscoideum@XP_629638                                                   ':1.0606632):0.20938598,'Bdendrobatidis@jgi|Batde5|91076|GP3.066350                                     ':1.0132028):0.12201815,'431895_Mbrevicollis@XP_001744593                                               ':0.77509558);
(((('10228_Tadhaerens@XP_002107763                                                  ':1.2333493,'6279_Bmalayi@XP_001896953                                                      ':0.785123):2.9640322e-06,(('45351_Nvectensis@XP_001633228                                                  ':0.16147489,('7739_Bfloridae@XP_002605850                                                    ':0.31576085,(('7955_Drerio@NP_001107057                                                       ':0.07553661,'8364_Xtropicalis@NP_001016327                                                  ':0.016474528):5.6018146e-06,'9606_Hsapiens@Q9UJX3                                                           ':0.0083680655):0.26728036):0.16897899):0.018742021,'Lgigantea@jgi                                                                  ':0.36075369):0.022094001):0.093528048,(('6239_Celegans@NP_500116                                                        ':2.2668923,'Hrobusta@jgi                                                                   ':0.31630611):0.62812225,(('7227_Dmelanogaster@AAL39766                                                    ':0.83690741,'Dpulex@jgi                                                                     ':0.35489803):0.28869885,'7460_Amellifera@XP_396165                                                      ':0.31347597):0.12749751):0.081059096):0.33412487,(((((('145481_Ppatens@XP_001753812                                                    ':0.10260057,'Smoellendorfii@jgi                                                             ':0.036983226):0.065088085,('3702_Athaliana@NP_850309                                                       ':0.088390023,'39947_Osativa@AAU44035                                                         ':0.15375431):0.10681209):0.14420562,('564608_Mpusilla@EEH57219                                                       ':0.39115394,'Spunctatus@02397T0                                                             ':1.4174313):0.36064407):0.14180163,'70448_Otauri@AAV68618                                                          ':0.90639811):0.24035905,((('296543_Tpseudonana@XP_002292854                                                ':0.044572021,'556484_Ptricornutum@XP_002177784                                               ':0.83822294):0.48115826,('Aanophagefferens@jgi                                                           ':0.25459501,'Ectocarpus_siliculosus@298708471                                               ':0.40763655):0.10488633):0.1375208,('403677_Pinfestans@EEY63812                                                     ':0.032564922,'Pramorum@jgi                                                                   ':0.085711137):0.75565528):0.042098081):1.0988599e-06,(('352472_Ddiscoideum@XP_629638                                                   ':0.58473814,'Cowczarzaki@01307T0                                                            ':0.73995318):0.17355519,((('412133_Tvaginalis@XP_001316770                                                 ':0.41852544,'412133_Tvaginalis@XP_001581999                                                 ':0.57832941):0.67051988,'Bdendrobatidis@jgi|Batde5|91076|GP3.066350                                     ':0.94327141):0.18943811,'Ppolycephalum@PPL00002880                                                      ':1.0462381e-05):0.1262171):0.14232327):0.22714447,'431895_Mbrevicollis@XP_001744593                                               ':1.0979609);
(((('10228_Tadhaerens@XP_002107763                                                  ':0.59416775,'Dpulex@jgi                                                                     ':0.63519219):0.058947254,(('45351_Nvectensis@XP_001633228                                                  ':0.072676351,(('7739_Bfloridae@XP_002605850                                                    ':0.22572656,('7955_Drerio@NP_001107057                                                       ':0.073159307,('8364_Xtropicalis@NP_001016327                                                  ':0.026965861,'9606_Hsapiens@Q9UJX3                                                           ':0):1.0447288e-05):0.2763034):0.113632,'Lgigantea@jgi                                                                  ':0.56887129):0.071786728):0.035369703,'6279_Bmalayi@XP_001896953                                                      ':0.91121076):0.08357006):0.13291557,'7460_Amellifera@XP_396165                                                      ':0.52399822):0.27251759,((('145481_Ppatens@XP_001753812                                                    ':0.047606872,(('3702_Athaliana@NP_850309                                                       ':0.18185561,'39947_Osativa@AAU44035                                                         ':0.10658229):0.13338244,((('564608_Mpusilla@EEH57219                                                       ':0.22486745,'Spunctatus@02397T0                                                             ':1.5918919):0.24900203,'Ppolycephalum@PPL00002880                                                      ':0.081407452):0.43560889,'Smoellendorfii@jgi                                                             ':0.059893219):0.024557405):0.06614918):0.31065219,'352472_Ddiscoideum@XP_629638                                                   ':0.75076844):2.4972978e-08,((((('296543_Tpseudonana@XP_002292854                                                ':0.0838002,'556484_Ptricornutum@XP_002177784                                               ':0.70356629):0.36662852,('Aanophagefferens@jgi                                                           ':0.24499464,'Ectocarpus_siliculosus@298708471                                               ':0.33379175):0.16990727):0.27495094,('412133_Tvaginalis@XP_001316770                                                 ':0.13104314,'412133_Tvaginalis@XP_001581999                                                 ':1.413632):1.047739):0.0081689509,((((('403677_Pinfestans@EEY63812                                                     ':0.17050862,'Pramorum@jgi                                                                   ':0.094155624):0.36914836,'7227_Dmelanogaster@AAL39766                                                    ':1.3433232):0.26545074,'Cowczarzaki@01307T0                                                            ':0.73144647):0.040863043,'Bdendrobatidis@jgi|Batde5|91076|GP3.066350                                     ':0.89455111):0.096593746,'431895_Mbrevicollis@XP_001744593                                               ':1.012411):0.018486431):0.052272208,'70448_Otauri@AAV68618                                                          ':1.0601354):0.1868228):0.26742424,('6239_Celegans@NP_500116                                                        ':2.0524478,'Hrobusta@jgi                                                                   ':1.1029843):0.23132278);
(('10228_Tadhaerens@XP_002107763                                                  ':0.74237858,'431895_Mbrevicollis@XP_001744593                                               ':1.1637115):0.092994136,((((('145481_Ppatens@XP_001753812                                                    ':0.14296625,'Smoellendorfii@jgi                                                             ':0.016439563):0.066221678,('3702_Athaliana@NP_850309                                                       ':0.15572383,'39947_Osativa@AAU44035                                                         ':0.059557755):0.10107511):0.16130239,(('564608_Mpusilla@EEH57219                                                       ':0.36932107,'Spunctatus@02397T0                                                             ':1.9418011):0.45003877,'70448_Otauri@AAV68618                                                          ':0.85772536):0.14958827):0.29087118,((('352472_Ddiscoideum@XP_629638                                                   ':1.0317442,('412133_Tvaginalis@XP_001316770                                                 ':0.74403812,'412133_Tvaginalis@XP_001581999                                                 ':0.51600982):0.86894123):0.17021105,('403677_Pinfestans@EEY63812                                                     ':0.051441722,'Pramorum@jgi                                                                   ':0.13096767):0.60487075):0.1649726,'Cowczarzaki@01307T0                                                            ':0.91711379):0.1658572):0.089305286,(('296543_Tpseudonana@XP_002292854                                                ':0.083599898,('556484_Ptricornutum@XP_002177784                                               ':0.65041444,'Bdendrobatidis@jgi|Batde5|91076|GP3.066350                                     ':1.5752395):0.25781878):0.4768892,('Aanophagefferens@jgi                                                           ':0.30102752,'Ectocarpus_siliculosus@298708471                                               ':0.50081751):3.525164e-05):0.17650199):0.43147755,(('45351_Nvectensis@XP_001633228                                                  ':0.16398117,((('7739_Bfloridae@XP_002605850                                                    ':0.14669652,'Ppolycephalum@PPL00002880                                                      ':0.33664443):0.3677423,(('7955_Drerio@NP_001107057                                                       ':0.083409893,'8364_Xtropicalis@NP_001016327                                                  ':0.033093543):6.6161256e-06,'9606_Hsapiens@Q9UJX3                                                           ':0.0082594823):0.38924465):0.11538765,'Lgigantea@jgi                                                                  ':0.57902088):0.083806303):0.023600687,((('6239_Celegans@NP_500116                                                        ':3.3085705,'6279_Bmalayi@XP_001896953                                                      ':5.3763466e-05):0.8700517,'Hrobusta@jgi                                                                   ':1.2269861):0.48493338,(('7227_Dmelanogaster@AAL39766                                                    ':1.3320549,'Dpulex@jgi                                                                     ':0.74426423):0.28768121,'7460_Amellifera@XP_396165                                                      ':0.53888038):0.10089838):0.085342389):0.2037036);
((('10228_Tadhaerens@XP_002107763                                                  ':0.76914712,(('45351_Nvectensis@XP_001633228                                                  ':0.11691212,(('7739_Bfloridae@XP_002605850                                                    ':0.28804578,('7955_Drerio@NP_001107057                                                       ':0.032375826,('8364_Xtropicalis@NP_001016327                                                  ':0.016385453,'9606_Hsapiens@Q9UJX3                                                           ':0.008384833):2.9629235e-05):0.25670988):0.18928417,'Lgigantea@jgi                                                                  ':0.73296268):0.048842905):0.070631329,('6239_Celegans@NP_500116                                                        ':1.9537439,'6279_Bmalayi@XP_001896953                                                      ':0.27769609):0.69172105):0.084483869):0.16661673,('7460_Amellifera@XP_396165                                                      ':0.44462592,'Hrobusta@jgi                                                                   ':0.86171083):0.18738633):0.20589868,((((((('145481_Ppatens@XP_001753812                                                    ':0.15027824,'Smoellendorfii@jgi                                                             ':0.11593418):0.023790095,('3702_Athaliana@NP_850309                                                       ':0.15923481,'39947_Osativa@AAU44035                                                         ':0.064481714):0.12603267):0.33608587,(('564608_Mpusilla@EEH57219                                                       ':0.43594175,'Spunctatus@02397T0                                                             ':1.2489553):0.20350999,'70448_Otauri@AAV68618                                                          ':0.77365124):0.063917107):0.20819323,(('296543_Tpseudonana@XP_002292854                                                ':0.21814163,'556484_Ptricornutum@XP_002177784                                               ':0.94600548):0.37867196,((('412133_Tvaginalis@XP_001316770                                                 ':0.32406626,'412133_Tvaginalis@XP_001581999                                                 ':0.85425743):0.5266134,('Bdendrobatidis@jgi|Batde5|91076|GP3.066350                                     ':0.6922241,'Ppolycephalum@PPL00002880                                                      ':0):0.26764931):0.22211794,('Aanophagefferens@jgi                                                           ':0.24956357,('Cowczarzaki@01307T0                                                            ':0.99537579,'Ectocarpus_siliculosus@298708471                                               ':0.49081659):0.033902743):0.0040383927):0.17227802):0.10255749):0.13389591,('352472_Ddiscoideum@XP_629638                                                   ':0.81475147,'431895_Mbrevicollis@XP_001744593                                               ':0.82113275):0.223216):0.19099535,('403677_Pinfestans@EEY63812                                                     ':0.11875459,'Pramorum@jgi                                                                   ':0.082104808):0.31423658):0.25788495,'7227_Dmelanogaster@AAL39766                                                    ':0.66746782):0.27962055,'Dpulex@jgi                                                                     ':0.45007042);
(((((((('10228_Tadhaerens@XP_002107763                                                  ':0.4556184,'6239_Celegans@NP_500116                                                        ':3.1281313):0.78445972,('Cowczarzaki@01307T0                                                            ':1.355869,'Ppolycephalum@PPL00002880                                                      ':0.24093234):6.8669975e-08):0.15340905,'352472_Ddiscoideum@XP_629638                                                   ':1.0146915):0.093174721,(('412133_Tvaginalis@XP_001316770                                                 ':0.43845677,'412133_Tvaginalis@XP_001581999                                                 ':1.0619702):0.39754139,'Bdendrobatidis@jgi|Batde5|91076|GP3.066350                                     ':0.91318968):0.43479398):0.2586304,(((('296543_Tpseudonana@XP_002292854                                                ':0.099981749,'556484_Ptricornutum@XP_002177784                                               ':0.95662347):0.17180903,('403677_Pinfestans@EEY63812                                                     ':0.065661274,'Pramorum@jgi                                                                   ':0.050756304):0.95468458):0.14563473,('Aanophagefferens@jgi                                                           ':0.31730614,'Ectocarpus_siliculosus@298708471                                               ':0.50157065):0.18359349):0.11730715,'431895_Mbrevicollis@XP_001744593                                               ':1.0465635):0.099742173):0.20682178,(('145481_Ppatens@XP_001753812                                                    ':0.07810109,(('564608_Mpusilla@EEH57219                                                       ':0.19226826,'Spunctatus@02397T0                                                             ':2.1207143):0.4290875,'70448_Otauri@AAV68618                                                          ':1.0771556):0.24739641):0.087940973,(('3702_Athaliana@NP_850309                                                       ':0.092683199,'39947_Osativa@AAU44035                                                         ':0.16705039):0.1226187,'Smoellendorfii@jgi                                                             ':0.065069992):0.060605898):0.29934957):0.16146482,'7227_Dmelanogaster@AAL39766                                                    ':1.0244554):0.36574521,(('45351_Nvectensis@XP_001633228                                                  ':0.37489249,(('7460_Amellifera@XP_396165                                                      ':0.44025631,'Hrobusta@jgi                                                                   ':1.4292804):0.22086928,(('7739_Bfloridae@XP_002605850                                                    ':0.38251298,(('7955_Drerio@NP_001107057                                                       ':0.046136097,'8364_Xtropicalis@NP_001016327                                                  ':0.031479964):9.8405677e-05,'9606_Hsapiens@Q9UJX3                                                           ':0.031808638):0.18677384):0.21571401,'Lgigantea@jgi                                                                  ':0.38732158):0.065952431):0.068318807):3.6130695e-05,'6279_Bmalayi@XP_001896953                                                      ':0.84713119):0.20436952,'Dpulex@jgi                                                                     ':0.46621614);
((('10228_Tadhaerens@XP_002107763                                                  ':0.64544215,(('45351_Nvectensis@XP_001633228                                                  ':0.2003868,(('7739_Bfloridae@XP_002605850                                                    ':0.41726352,('7955_Drerio@NP_001107057                                                       ':0.0585466,('8364_Xtropicalis@NP_001016327                                                  ':0,'9606_Hsapiens@Q9UJX3                                                           ':0.034814207):0.0036779399):0.30616311):0.16524673,'Lgigantea@jgi                                                                  ':0.52593538):0.032910713):0.05290223,((('6239_Celegans@NP_500116                                                        ':1.4942362,'6279_Bmalayi@XP_001896953                                                      ':0.2023896):0.61676665,('7227_Dmelanogaster@AAL39766                                                    ':1.015214,'Dpulex@jgi                                                                     ':0.19153264):0.2040936):0.18995451,('7460_Amellifera@XP_396165                                                      ':0.20550381,'Hrobusta@jgi                                                                   ':1.3220214):0.2647538):0.086992555):0.23216239):0.19193198,'431895_Mbrevicollis@XP_001744593                                               ':0.86232013):0.4632418,(((((('145481_Ppatens@XP_001753812                                                    ':0.12497122,'Smoellendorfii@jgi                                                             ':0.047136549):0.041354544,('3702_Athaliana@NP_850309                                                       ':0.11810066,'39947_Osativa@AAU44035                                                         ':0.1676535):0.16073479):0.43441385,(('296543_Tpseudonana@XP_002292854                                                ':0.35544564,('556484_Ptricornutum@XP_002177784                                               ':0.72890543,'564608_Mpusilla@EEH57219                                                       ':0.70253377):0.21539626):0.18160576,((('403677_Pinfestans@EEY63812                                                     ':0.013876248,'Pramorum@jgi                                                                   ':0.10894956):0.83804053,'70448_Otauri@AAV68618                                                          ':0.7158189):0.12119483,('Aanophagefferens@jgi                                                           ':0.17703325,'Ectocarpus_siliculosus@298708471                                               ':0.38731643):0.092184174):0.10418303):0.12981513):3.1154463e-05,'Ppolycephalum@PPL00002880                                                      ':0.22989448):0.26053015,('352472_Ddiscoideum@XP_629638                                                   ':0.52103117,'Spunctatus@02397T0                                                             ':1.3803764):0.29879668):0.0042287464,('412133_Tvaginalis@XP_001316770                                                 ':0.29812583,'412133_Tvaginalis@XP_001581999                                                 ':0.72818313):0.69158614):0.16746113,('Bdendrobatidis@jgi|Batde5|91076|GP3.066350                                     ':0.75682548,'Cowczarzaki@01307T0                                                            ':1.0314603):0.02935469);
(('10228_Tadhaerens@XP_002107763                                                  ':0.62982431,'431895_Mbrevicollis@XP_001744593                                               ':1.1202666):0.056469227,((('145481_Ppatens@XP_001753812                                                    ':0.094582823,((('564608_Mpusilla@EEH57219                                                       ':0.2959925,'Spunctatus@02397T0                                                             ':1.5844767):0.13045304,'Ppolycephalum@PPL00002880                                                      ':0.92742853):0.31981556,'70448_Otauri@AAV68618                                                          ':0.88563505):0.14262419):0.068483608,(('3702_Athaliana@NP_850309                                                       ':0.10767592,'39947_Osativa@AAU44035                                                         ':0.14469553):0.11491213,'Smoellendorfii@jgi                                                             ':0.067512435):2.1669427e-05):0.46699529,((((('296543_Tpseudonana@XP_002292854                                                ':0.1136516,'556484_Ptricornutum@XP_002177784                                               ':0.78783391):0.20580882,('403677_Pinfestans@EEY63812                                                     ':0.11892781,'Pramorum@jgi                                                                   ':0.033387838):0.93601844):0.22240643,'Aanophagefferens@jgi                                                           ':0.28477609):0.0022337773,'Ectocarpus_siliculosus@298708471                                               ':0.40604601):0.32979334,(('352472_Ddiscoideum@XP_629638                                                   ':1.0681371,'Cowczarzaki@01307T0                                                            ':1.0090943):0.17414412,(('412133_Tvaginalis@XP_001316770                                                 ':0.395301,'412133_Tvaginalis@XP_001581999                                                 ':0.67158157):0.61305084,'Bdendrobatidis@jgi|Batde5|91076|GP3.066350                                     ':0.86725292):0.18173631):0.20799375):0.012469976):0.31493081,('45351_Nvectensis@XP_001633228                                                  ':0.16442886,((((('6239_Celegans@NP_500116                                                        ':2.2686476,'6279_Bmalayi@XP_001896953                                                      ':0.21985977):0.89919187,('7227_Dmelanogaster@AAL39766                                                    ':0.91893274,'Dpulex@jgi                                                                     ':0.28913437):0.10686944):0.17991372,('7460_Amellifera@XP_396165                                                      ':0.32121538,'Hrobusta@jgi                                                                   ':1.2778099):0.088685092):0.22667254,'Lgigantea@jgi                                                                  ':0.42695445):2.9450473e-05,('7739_Bfloridae@XP_002605850                                                    ':0.33374385,('7955_Drerio@NP_001107057                                                       ':0.094135282,('8364_Xtropicalis@NP_001016327                                                  ':0.025086404,'9606_Hsapiens@Q9UJX3                                                           ':0.016809537):7.5633339e-05):0.34034005):0.14608864):0.13094234):0.40244829);
((((((('10228_Tadhaerens@XP_002107763                                                  ':0.74455896,'Dpulex@jgi                                                                     ':0.64367026):0.028140353,'7460_Amellifera@XP_396165                                                      ':0.40180814):0.08702731,('7739_Bfloridae@XP_002605850                                                    ':0.23778906,('7955_Drerio@NP_001107057                                                       ':0.029034471,('8364_Xtropicalis@NP_001016327                                                  ':0.016758679,'9606_Hsapiens@Q9UJX3                                                           ':0.0084013875):0.013004025):0.25275482):0.23237723):5.2408968e-05,'45351_Nvectensis@XP_001633228                                                  ':0.22790748):0.17165974,'Lgigantea@jgi                                                                  ':0.35577028):0.052689802,'6279_Bmalayi@XP_001896953                                                      ':0.88073591):0.022972741,((('145481_Ppatens@XP_001753812                                                    ':0.05885421,(('3702_Athaliana@NP_850309                                                       ':0.1472853,'39947_Osativa@AAU44035                                                         ':0.092686378):0.1482156,(('564608_Mpusilla@EEH57219                                                       ':0.33414185,('Ppolycephalum@PPL00002880                                                      ':0,'Spunctatus@02397T0                                                             ':0.85274395):0.72098069):0.50288834,('70448_Otauri@AAV68618                                                          ':0.97472812,'Smoellendorfii@jgi                                                             ':1.7034974e-05):0.0068013875):0.086513112):0.08728955):0.34689543,((((('296543_Tpseudonana@XP_002292854                                                ':0.16006406,'556484_Ptricornutum@XP_002177784                                               ':0.6704942):0.30665407,('412133_Tvaginalis@XP_001316770                                                 ':0.4027581,'412133_Tvaginalis@XP_001581999                                                 ':0.99816746):0.60962417):0.11694732,('Aanophagefferens@jgi                                                           ':0.30666638,'Ectocarpus_siliculosus@298708471                                               ':0.41474087):0.17464076):0.15082946,(('403677_Pinfestans@EEY63812                                                     ':0.12714965,'Pramorum@jgi                                                                   ':0.038292341):0.61220116,'Cowczarzaki@01307T0                                                            ':0.90660798):0.21734026):0.10397147,('352472_Ddiscoideum@XP_629638                                                   ':1.0631992,'431895_Mbrevicollis@XP_001744593                                               ':0.81054897):0.25097815):0.08631848):0.026180161,('7227_Dmelanogaster@AAL39766                                                    ':0.72675807,'Bdendrobatidis@jgi|Batde5|91076|GP3.066350                                     ':1.0245946):0.29046542):0.28624186,('6239_Celegans@NP_500116                                                        ':1.9535921,'Hrobusta@jgi                                                                   ':0.44856745):0.57626826);
((('10228_Tadhaerens@XP_002107763                                                  ':1.112512,(('45351_Nvectensis@XP_001633228                                                  ':0.15932834,(((((('6239_Celegans@NP_500116                                                        ':2.3106634,'Hrobusta@jgi                                                                   ':0.56547769):0.74488763,'6279_Bmalayi@XP_001896953                                                      ':0.87022854):0.23343475,'7227_Dmelanogaster@AAL39766                                                    ':1.0164961):0.187763,'Dpulex@jgi                                                                     ':0.64967039):3.3385357e-05,'7460_Amellifera@XP_396165                                                      ':0.6081144):0.17621891,'Lgigantea@jgi                                                                  ':0.38536818):0.089288724):7.7364293e-06,('7739_Bfloridae@XP_002605850                                                    ':0.3421356,('7955_Drerio@NP_001107057                                                       ':0.076448818,('8364_Xtropicalis@NP_001016327                                                  ':0.051885554,'9606_Hsapiens@Q9UJX3                                                           ':0.026804867):3.6912908e-06):0.3479007):0.10512434):0.19779699):0.32909825,'Cowczarzaki@01307T0                                                            ':0.51392608):0.10425998,((((((((('145481_Ppatens@XP_001753812                                                    ':0.12859387,'Smoellendorfii@jgi                                                             ':0.064970262):0.0021791716,('3702_Athaliana@NP_850309                                                       ':0.15125537,'39947_Osativa@AAU44035                                                         ':0.081368786):0.14745239):0.30359358,(('564608_Mpusilla@EEH57219                                                       ':0.34369807,'Ppolycephalum@PPL00002880                                                      ':0.52434712):0.34372598,'Spunctatus@02397T0                                                             ':1.5231155):0.26107638):0.27465049,'Ectocarpus_siliculosus@298708471                                               ':0.34324435):0.15595673,'Aanophagefferens@jgi                                                           ':0.24297042):4.111348e-05,('296543_Tpseudonana@XP_002292854                                                ':0.43955219,'70448_Otauri@AAV68618                                                          ':1.0452):0.3002539):0.089482512,('412133_Tvaginalis@XP_001316770                                                 ':0.46763949,'412133_Tvaginalis@XP_001581999                                                 ':0.58286642):0.677159):0.094514028,'431895_Mbrevicollis@XP_001744593                                               ':1.06112):7.0146589e-05,'Bdendrobatidis@jgi|Batde5|91076|GP3.066350                                     ':0.99479275):0.13541456,(('352472_Ddiscoideum@XP_629638                                                   ':0.64151132,'556484_Ptricornutum@XP_002177784                                               ':0.79125148):0.30348706,('403677_Pinfestans@EEY63812                                                     ':0.088492425,'Pramorum@jgi                                                                   ':0.14793224):0.71729707):0.23233259);
(((((('10228_Tadhaerens@XP_002107763                                                  ':0.63660043,('7227_Dmelanogaster@AAL39766                                                    ':1.0206864,'Dpulex@jgi                                                                     ':0.26744531):0.25943104):0.18276489,('45351_Nvectensis@XP_001633228                                                  ':0.14561774,('7460_Amellifera@XP_396165                                                      ':0.82852903,('7739_Bfloridae@XP_002605850                                                    ':0.29829249,('7955_Drerio@NP_001107057                                                       ':0.076133051,('8364_Xtropicalis@NP_001016327                                                  ':0.042488743,'9606_Hsapiens@Q9UJX3                                                           ':0.0080781199):2.3137885e-06):0.25733124):0.10233846):0.092885589):0.12215474):0.033686728,(('6239_Celegans@NP_500116                                                        ':2.2004862,'Hrobusta@jgi                                                                   ':0.52387014):0.97916895,'6279_Bmalayi@XP_001896953                                                      ':0.31893023):0.41044163):2.4355746e-05,'Lgigantea@jgi                                                                  ':0.39101671):0.20699909,'Cowczarzaki@01307T0                                                            ':1.0062788):0.097160506,(((('145481_Ppatens@XP_001753812                                                    ':0.038287048,(('3702_Athaliana@NP_850309                                                       ':0.10268028,'39947_Osativa@AAU44035                                                         ':0.096928011):0.093096276,'Smoellendorfii@jgi                                                             ':0.072275425):0.03584923):0.219728,(('564608_Mpusilla@EEH57219                                                       ':0.068476458,'Ppolycephalum@PPL00002880                                                      ':0.6709583):0.30482374,'Spunctatus@02397T0                                                             ':1.4773396):0.33037094):0.22072631,((((('296543_Tpseudonana@XP_002292854                                                ':0.14419152,'556484_Ptricornutum@XP_002177784                                               ':0.84386257):0.25124596,(('412133_Tvaginalis@XP_001316770                                                 ':0.43014667,'412133_Tvaginalis@XP_001581999                                                 ':0.8610839):0.56179585,'Bdendrobatidis@jgi|Batde5|91076|GP3.066350                                     ':0.70967181):0.43408743):0.14413012,('403677_Pinfestans@EEY63812                                                     ':4.3848809e-08,'Pramorum@jgi                                                                   ':0.12579704):0.53012681):0.022230031,('431895_Mbrevicollis@XP_001744593                                               ':1.1029215,'70448_Otauri@AAV68618                                                          ':0.89186182):0.060969918):0.067934533,'Aanophagefferens@jgi                                                           ':0.44547323):0.13651273):0.03672485,'352472_Ddiscoideum@XP_629638                                                   ':0.83346429):0.080086524,'Ectocarpus_siliculosus@298708471                                               ':0.51029068);
((('10228_Tadhaerens@XP_002107763                                                  ':0.65428032,(('45351_Nvectensis@XP_001633228                                                  ':0.30308486,('7739_Bfloridae@XP_002605850                                                    ':0.65045408,((('7955_Drerio@NP_001107057                                                       ':0.049101199,'8364_Xtropicalis@NP_001016327                                                  ':0.024541755):1.3201833e-06,'9606_Hsapiens@Q9UJX3                                                           ':0.016404863):0.47042427,'Lgigantea@jgi                                                                  ':0.53273951):0.053358936):0.1126869):0.097578398,((('6239_Celegans@NP_500116                                                        ':1.7712605,'6279_Bmalayi@XP_001896953                                                      ':0.70440042):0.42934982,'Dpulex@jgi                                                                     ':0.57551272):0.16490295,('7227_Dmelanogaster@AAL39766                                                    ':1.639326,('7460_Amellifera@XP_396165                                                      ':0.36068335,'Hrobusta@jgi                                                                   ':1.1522808):0.1837825):0.02763548):0.17249745):0.24120645):0.2462175,'431895_Mbrevicollis@XP_001744593                                               ':0.91102637):0.38612325,((('145481_Ppatens@XP_001753812                                                    ':0.21379695,'Smoellendorfii@jgi                                                             ':0.092119842):0.021430142,('3702_Athaliana@NP_850309                                                       ':0.073329945,'39947_Osativa@AAU44035                                                         ':0.17065774):0.1218014):0.18920329,('564608_Mpusilla@EEH57219                                                       ':0.4485647,('Ppolycephalum@PPL00002880                                                      ':4.3793357e-05,'Spunctatus@02397T0                                                             ':1.41181):0.2486314):0.59961565):0.12699972,((((((('296543_Tpseudonana@XP_002292854                                                ':0.093516629,'556484_Ptricornutum@XP_002177784                                               ':0.94760774):0.504138,(('412133_Tvaginalis@XP_001316770                                                 ':0.32606016,'412133_Tvaginalis@XP_001581999                                                 ':1.1364808):0.45233536,'Bdendrobatidis@jgi|Batde5|91076|GP3.066350                                     ':0.87247158):0.47857396):0.0098401649,(('403677_Pinfestans@EEY63812                                                     ':0,'Pramorum@jgi                                                                   ':0.099650126):0.6128246,'Cowczarzaki@01307T0                                                            ':1.1511083):0.26566979):0.038487275,'70448_Otauri@AAV68618                                                          ':1.305038):0.11408713,'Aanophagefferens@jgi                                                           ':0.22430128):0.064657849,'Ectocarpus_siliculosus@298708471                                               ':0.42665808):0.31567605,'352472_Ddiscoideum@XP_629638                                                   ':1.1584286):0.024273534);
((('10228_Tadhaerens@XP_002107763                                                  ':0.69904535,'431895_Mbrevicollis@XP_001744593                                               ':0.80715349):0.1679314,((('45351_Nvectensis@XP_001633228                                                  ':0.28160958,((('7739_Bfloridae@XP_002605850                                                    ':1.0750253e-05,'Ppolycephalum@PPL00002880                                                      ':0.94331898):0.49140466,('7955_Drerio@NP_001107057                                                       ':0.092010152,('8364_Xtropicalis@NP_001016327                                                  ':0.024643065,'9606_Hsapiens@Q9UJX3                                                           ':0.0078312994):2.4072647e-07):0.25799058):0.16655758,'Lgigantea@jgi                                                                  ':0.53476844):0.0064365141):0.062632168,((('7227_Dmelanogaster@AAL39766                                                    ':1.1436474,'Dpulex@jgi                                                                     ':0.44470637):0.16132114,'7460_Amellifera@XP_396165                                                      ':0.45064255):0.017245988,'Hrobusta@jgi                                                                   ':1.1430692):0.16706524):0.094429577,('6239_Celegans@NP_500116                                                        ':2.561784,'6279_Bmalayi@XP_001896953                                                      ':1.5318821e-06):1.1290986):0.14560416):0.1260489,((('145481_Ppatens@XP_001753812                                                    ':0.075311771,(('3702_Athaliana@NP_850309                                                       ':0.10440999,'39947_Osativa@AAU44035                                                         ':0.16430263):0.14263416,'Smoellendorfii@jgi                                                             ':0.049368293):0.041688605):0.39649281,('564608_Mpusilla@EEH57219                                                       ':0.21983594,'Spunctatus@02397T0                                                             ':1.4705657):0.76675022):0.16960339,((((('296543_Tpseudonana@XP_002292854                                                ':0.3588092,'556484_Ptricornutum@XP_002177784                                               ':0.94642534):0.14890783,(('403677_Pinfestans@EEY63812                                                     ':0.078491278,'Pramorum@jgi                                                                   ':0.12187814):0.83506896,'70448_Otauri@AAV68618                                                          ':0.90616065):0.025045734):0.12786367,('Aanophagefferens@jgi                                                           ':0.27609004,'Ectocarpus_siliculosus@298708471                                               ':0.38773832):0.059468188):0.071219855,('412133_Tvaginalis@XP_001316770                                                 ':0.63095462,'412133_Tvaginalis@XP_001581999                                                 ':0.66596849):0.8769718):6.6223656e-06,('352472_Ddiscoideum@XP_629638                                                   ':1.1617527,'Cowczarzaki@01307T0                                                            ':0.79745754):0.36710806):0.10276344):0.062604494,'Bdendrobatidis@jgi|Batde5|91076|GP3.066350                                     ':1.1196576);
((((('10228_Tadhaerens@XP_002107763                                                  ':0.76410211,'7460_Amellifera@XP_396165                                                      ':0.48238578):0.0077303285,(('45351_Nvectensis@XP_001633228                                                  ':0.22107471,('6279_Bmalayi@XP_001896953                                                      ':0.95201964,('7955_Drerio@NP_001107057                                                       ':0.040822645,('8364_Xtropicalis@NP_001016327                                                  ':0.016230605,'9606_Hsapiens@Q9UJX3                                                           ':0):1.1153374e-05):0.2431795):0.14609056):0.040569577,'7739_Bfloridae@XP_002605850                                                    ':0.40310234):0.096502601):0.21697277,('Dpulex@jgi                                                                     ':0.45696289,'Lgigantea@jgi                                                                  ':0.48260853):0.044700888):0.1431901,'Hrobusta@jgi                                                                   ':1.0872793):0.17749003,(((((((('145481_Ppatens@XP_001753812                                                    ':0.14944445,'Smoellendorfii@jgi                                                             ':0.11694234):0.086534585,('3702_Athaliana@NP_850309                                                       ':0.1959244,'39947_Osativa@AAU44035                                                         ':0.045677948):0.084246079):0.079703598,'70448_Otauri@AAV68618                                                          ':1.0016827):0.1996516,'564608_Mpusilla@EEH57219                                                       ':0.85325173):0.27522764,(('352472_Ddiscoideum@XP_629638                                                   ':0.64882773,'Spunctatus@02397T0                                                             ':1.5895541):0.27882977,'Ppolycephalum@PPL00002880                                                      ':0.19852897):0.16200181):0.16202128,((('296543_Tpseudonana@XP_002292854                                                ':0.15447739,'556484_Ptricornutum@XP_002177784                                               ':0.75476506):0.38312866,('Cowczarzaki@01307T0                                                            ':1.4544502,'Ectocarpus_siliculosus@298708471                                               ':0.62386992):2.6166318e-05):0.10697728,'Aanophagefferens@jgi                                                           ':0.25455873):0.23485188):0.17200023,('403677_Pinfestans@EEY63812                                                     ':0.10173412,'Pramorum@jgi                                                                   ':0.098238132):0.4456394):0.18934168,('431895_Mbrevicollis@XP_001744593                                               ':1.3756355,'7227_Dmelanogaster@AAL39766                                                    ':0.55436372):0.016736947):0.28190884,((('412133_Tvaginalis@XP_001316770                                                 ':0.38810597,'412133_Tvaginalis@XP_001581999                                                 ':0.94872272):0.89809846,'6239_Celegans@NP_500116                                                        ':1.9614744):0.75776065,'Bdendrobatidis@jgi|Batde5|91076|GP3.066350                                     ':0.87117001):0.1745642);
((('10228_Tadhaerens@XP_002107763                                                  ':0.70726129,((('45351_Nvectensis@XP_001633228                                                  ':0.13840802,('7739_Bfloridae@XP_002605850                                                    ':0.34047955,('7955_Drerio@NP_001107057                                                       ':0.085773826,('8364_Xtropicalis@NP_001016327                                                  ':0.025968701,'9606_Hsapiens@Q9UJX3                                                           ':0.034575812):6.7990761e-06):0.32534453):0.25912931):0.012857425,('Cowczarzaki@01307T0                                                            ':1.133455,'Lgigantea@jgi                                                                  ':0.47407295):0.31490166):0.025375273,(((('6239_Celegans@NP_500116                                                        ':1.4037512,'Hrobusta@jgi                                                                   ':0.3660493):0.35633046,'Dpulex@jgi                                                                     ':0.57941554):0.20135296,'7460_Amellifera@XP_396165                                                      ':0.31381522):0.079420929,'6279_Bmalayi@XP_001896953                                                      ':0.89057623):0.19751645):0.062036597):0.24195133,'431895_Mbrevicollis@XP_001744593                                               ':1.0872705):0.079489234,((((('145481_Ppatens@XP_001753812                                                    ':0.16313497,(('3702_Athaliana@NP_850309                                                       ':0.11789275,'39947_Osativa@AAU44035                                                         ':0.07745166):0.17986731,('564608_Mpusilla@EEH57219                                                       ':0.56968528,'Spunctatus@02397T0                                                             ':1.7895231):0.58565404):0.010243676):0.042734853,'Smoellendorfii@jgi                                                             ':0.038487005):0.51435232,'70448_Otauri@AAV68618                                                          ':0.74448659):0.16161335,('352472_Ddiscoideum@XP_629638                                                   ':1.4403912,('403677_Pinfestans@EEY63812                                                     ':0.19576592,'Pramorum@jgi                                                                   ':4.300646e-05):1.0597202):0.065513435):0.12685913,(((('296543_Tpseudonana@XP_002292854                                                ':9.5941296e-06,'556484_Ptricornutum@XP_002177784                                               ':0.87370502):0.71972522,'Ectocarpus_siliculosus@298708471                                               ':0.31757045):0.081118707,'Aanophagefferens@jgi                                                           ':0.21947504):0.14732234,('412133_Tvaginalis@XP_001316770                                                 ':0.48256466,'412133_Tvaginalis@XP_001581999                                                 ':0.76866993):0.75932658):0.065447222):0.27449589,('7227_Dmelanogaster@AAL39766                                                    ':0.94989264,('Bdendrobatidis@jgi|Batde5|91076|GP3.066350                                     ':2.1377694e-05,'Ppolycephalum@PPL00002880                                                      ':1.088331):0.80396742):0.39505417);
(((('10228_Tadhaerens@XP_002107763                                                  ':0.89917732,((('45351_Nvectensis@XP_001633228                                                  ':0.17372711,'7739_Bfloridae@XP_002605850                                                    ':0.42433657):0.058465585,(('7955_Drerio@NP_001107057                                                       ':0.073183335,('8364_Xtropicalis@NP_001016327                                                  ':0.042202085,'9606_Hsapiens@Q9UJX3                                                           ':0.02636884):6.3586988e-05):0.31036487,'Lgigantea@jgi                                                                  ':0.56572478):0.065605471):0.13401973,(('6239_Celegans@NP_500116                                                        ':1.4747432,'6279_Bmalayi@XP_001896953                                                      ':0.5524484):0.36235074,'Hrobusta@jgi                                                                   ':0.84619831):0.11194751):0.13524387):0.071109002,'7460_Amellifera@XP_396165                                                      ':0.55474231):0.057945378,'Dpulex@jgi                                                                     ':0.4105402):0.38876424,((((((('145481_Ppatens@XP_001753812                                                    ':0.19316615,'Smoellendorfii@jgi                                                             ':0.063856144):0.049571924,('3702_Athaliana@NP_850309                                                       ':0.11154088,'39947_Osativa@AAU44035                                                         ':0.10063089):0.10624583):0.22118597,('564608_Mpusilla@EEH57219                                                       ':0.2256066,('Ppolycephalum@PPL00002880                                                      ':0.46529862,'Spunctatus@02397T0                                                             ':1.4703058):0.36245412):0.56509692):0.31615317,'70448_Otauri@AAV68618                                                          ':0.8513735):0.24842159,(((('296543_Tpseudonana@XP_002292854                                                ':0.3931918,'556484_Ptricornutum@XP_002177784                                               ':0.85475185):0.22116473,(('412133_Tvaginalis@XP_001316770                                                 ':0.43781231,'412133_Tvaginalis@XP_001581999                                                 ':0.79264818):0.51760115,'Bdendrobatidis@jgi|Batde5|91076|GP3.066350                                     ':1.0147802):0.24229756):0.15691182,'Ectocarpus_siliculosus@298708471                                               ':0.50417446):0.032797991,'Aanophagefferens@jgi                                                           ':0.22679287):0.19779653):0.061448815,('352472_Ddiscoideum@XP_629638                                                   ':0.62515652,'Cowczarzaki@01307T0                                                            ':0.85577231):0.38211712):0.14622463,'431895_Mbrevicollis@XP_001744593                                               ':0.82598578):0.24849156,(('403677_Pinfestans@EEY63812                                                     ':0.079491391,'Pramorum@jgi                                                                   ':0.094780753):0.50134084,'7227_Dmelanogaster@AAL39766                                                    ':1.0681293):0.10462505);
(((('10228_Tadhaerens@XP_002107763                                                  ':0.90817555,((('6239_Celegans@NP_500116                                                        ':1.6626616,'Hrobusta@jgi                                                                   ':0.76650674):0.20934361,'6279_Bmalayi@XP_001896953                                                      ':0.58645407):0.21192734,'7460_Amellifera@XP_396165                                                      ':0.44515769):2.0064783e-05):0.085955503,('45351_Nvectensis@XP_001633228                                                  ':0.16928894,(('7739_Bfloridae@XP_002605850                                                    ':0.31557192,('7955_Drerio@NP_001107057                                                       ':0.070374986,('8364_Xtropicalis@NP_001016327                                                  ':0.016426411,'9606_Hsapiens@Q9UJX3                                                           ':0):0.01501283):0.13778877):0.17976378,'Lgigantea@jgi                                                                  ':0.48584788):0.06577143):0.052858243):0.22251766,('7227_Dmelanogaster@AAL39766                                                    ':0.75266975,'Dpulex@jgi                                                                     ':0.38187471):0.14309653):0.29481157,(((((('145481_Ppatens@XP_001753812                                                    ':0.10611111,'Smoellendorfii@jgi                                                             ':0.056955225):0.043905234,('3702_Athaliana@NP_850309                                                       ':0.14525443,'39947_Osativa@AAU44035                                                         ':0.11485296):0.14761011):0.10458662,('564608_Mpusilla@EEH57219                                                       ':0.7157772,'70448_Otauri@AAV68618                                                          ':0.64071442):0.17800437):0.36493329,((('296543_Tpseudonana@XP_002292854                                                ':0.14933314,'556484_Ptricornutum@XP_002177784                                               ':0.97656654):0.50446342,('Aanophagefferens@jgi                                                           ':0.40150624,'Ectocarpus_siliculosus@298708471                                               ':0.32837867):0.021855503):0.14035789,('403677_Pinfestans@EEY63812                                                     ':0.15571898,'Pramorum@jgi                                                                   ':2.5306773e-05):0.78340923):0.1155991):0.12861897,((('412133_Tvaginalis@XP_001316770                                                 ':0.40431958,'412133_Tvaginalis@XP_001581999                                                 ':0.89408688):0.75954985,'Bdendrobatidis@jgi|Batde5|91076|GP3.066350                                     ':0.63491877):0.19583873,'Cowczarzaki@01307T0                                                            ':0.74450798):3.5858621e-06):0.073303367,('352472_Ddiscoideum@XP_629638                                                   ':0.94126899,('Ppolycephalum@PPL00002880                                                      ':0,'Spunctatus@02397T0                                                             ':1.1565154):0.19399141):0.097808227):0.14352876,'431895_Mbrevicollis@XP_001744593                                               ':0.82612655);
((((((('10228_Tadhaerens@XP_002107763                                                  ':0.52209652,'431895_Mbrevicollis@XP_001744593                                               ':1.1008174):0.19299181,(('6239_Celegans@NP_500116                                                        ':1.5438412,'6279_Bmalayi@XP_001896953                                                      ':0.40747874):0.50790054,('7227_Dmelanogaster@AAL39766                                                    ':0.94438436,'Dpulex@jgi                                                                     ':0.33880713):0.074469836):0.17253638):0.026226389,('7460_Amellifera@XP_396165                                                      ':0.41837671,'Hrobusta@jgi                                                                   ':1.2817091):0.1778573):0.17295349,('45351_Nvectensis@XP_001633228                                                  ':0.13749454,('7739_Bfloridae@XP_002605850                                                    ':0.35607969,('7955_Drerio@NP_001107057                                                       ':0.049720768,('8364_Xtropicalis@NP_001016327                                                  ':0.016353206,'9606_Hsapiens@Q9UJX3                                                           ':0.0082480026):6.6292455e-05):0.24079063):0.18993447):0.080760759):4.8072432e-06,'Lgigantea@jgi                                                                  ':0.36350241):0.17625545,'Cowczarzaki@01307T0                                                            ':1.2356487):0.1123629,((((('145481_Ppatens@XP_001753812                                                    ':0.13339158,('564608_Mpusilla@EEH57219                                                       ':0.65763457,'70448_Otauri@AAV68618                                                          ':0.7686313):0.2176374):0.061097794,('3702_Athaliana@NP_850309                                                       ':0.09729849,'39947_Osativa@AAU44035                                                         ':0.088712233):0.13360202):0.029356525,'Smoellendorfii@jgi                                                             ':0.014706744):0.51542992,(('352472_Ddiscoideum@XP_629638                                                   ':0.47784669,'Spunctatus@02397T0                                                             ':1.5946162):0.48215385,(('412133_Tvaginalis@XP_001316770                                                 ':0.27308428,'412133_Tvaginalis@XP_001581999                                                 ':0.74835936):0.59233817,('Bdendrobatidis@jgi|Batde5|91076|GP3.066350                                     ':0.74200448,'Ppolycephalum@PPL00002880                                                      ':0.19477987):0.22058633):0.13428399):0.23412626):2.4203752e-06,((('296543_Tpseudonana@XP_002292854                                                ':0.11949567,'556484_Ptricornutum@XP_002177784                                               ':0.79941749):0.39526571,'Aanophagefferens@jgi                                                           ':0.30425324):0.12765078,'Ectocarpus_siliculosus@298708471                                               ':0.2982169):0.17263181):0.18585219,('403677_Pinfestans@EEY63812                                                     ':0.043785663,'Pramorum@jgi                                                                   ':0.13396062):0.74990254);
(((('10228_Tadhaerens@XP_002107763                                                  ':0.5442611,(('6239_Celegans@NP_500116                                                        ':2.5024122,'Hrobusta@jgi                                                                   ':0.58631614):0.71065665,'7460_Amellifera@XP_396165                                                      ':0.23697562):0.16759628):0.04533615,(('6279_Bmalayi@XP_001896953                                                      ':0.77283552,'7227_Dmelanogaster@AAL39766                                                    ':0.84065491):0.077494069,'Dpulex@jgi                                                                     ':0.33960064):0.29551756):0.17741701,(('45351_Nvectensis@XP_001633228                                                  ':0.10331747,('7739_Bfloridae@XP_002605850                                                    ':0.29219608,(('7955_Drerio@NP_001107057                                                       ':0.064225824,'8364_Xtropicalis@NP_001016327                                                  ':0.040393744):1.5909399e-05,'9606_Hsapiens@Q9UJX3                                                           ':0.016299157):0.24500089):0.13626223):0.10988422,'Lgigantea@jgi                                                                  ':0.61532525):0.033530967):0.43516008,(((('145481_Ppatens@XP_001753812                                                    ':0.12142299,(('3702_Athaliana@NP_850309                                                       ':0.2118584,'39947_Osativa@AAU44035                                                         ':0.11798573):0.12678589,'Smoellendorfii@jgi                                                             ':0.11149612):0.047333979):0.065634206,('564608_Mpusilla@EEH57219                                                       ':0.68875055,'70448_Otauri@AAV68618                                                          ':0.77940007):0.22884712):0.16276569,'431895_Mbrevicollis@XP_001744593                                               ':0.9416399):0.2566306,(((('296543_Tpseudonana@XP_002292854                                                ':0.25134884,'556484_Ptricornutum@XP_002177784                                               ':0.87118599):0.35775993,'Aanophagefferens@jgi                                                           ':0.23231219):0.17716816,'Ectocarpus_siliculosus@298708471                                               ':0.40299215):0.20564414,(('403677_Pinfestans@EEY63812                                                     ':0.016769648,'Pramorum@jgi                                                                   ':0.1315564):0.58019422,'Cowczarzaki@01307T0                                                            ':1.2229742):0.25667445):0.05621094):0.090088935,(('352472_Ddiscoideum@XP_629638                                                   ':0.73771459,'Spunctatus@02397T0                                                             ':1.7937943):0.20293429,((('412133_Tvaginalis@XP_001316770                                                 ':0.44328497,'412133_Tvaginalis@XP_001581999                                                 ':1.0077674):0.57957229,'Bdendrobatidis@jgi|Batde5|91076|GP3.066350                                     ':0.74591445):0.18936498,'Ppolycephalum@PPL00002880                                                      ':3.9089318e-05):0.24945373):0.12755949);
(('10228_Tadhaerens@XP_002107763                                                  ':0.70598901,(((((('145481_Ppatens@XP_001753812                                                    ':0.094753237,'Smoellendorfii@jgi                                                             ':0.044840283):0.04880287,('3702_Athaliana@NP_850309                                                       ':0.22892878,'39947_Osativa@AAU44035                                                         ':0.14223162):0.087533396):0.3951719,('564608_Mpusilla@EEH57219                                                       ':0.36762199,'Spunctatus@02397T0                                                             ':1.5508851):0.35292719):0.23036155,((('403677_Pinfestans@EEY63812                                                     ':0.012434749,'Pramorum@jgi                                                                   ':0.14457985):0.74702244,('412133_Tvaginalis@XP_001316770                                                 ':0.35580729,'412133_Tvaginalis@XP_001581999                                                 ':0.65512009):0.75033563):5.9688957e-05,'Ppolycephalum@PPL00002880                                                      ':0):0.01528616):0.065954831,(('352472_Ddiscoideum@XP_629638                                                   ':1.1477898,'Bdendrobatidis@jgi|Batde5|91076|GP3.066350                                     ':0.92324133):0.021786694,('431895_Mbrevicollis@XP_001744593                                               ':1.0016869,'70448_Otauri@AAV68618                                                          ':0.95332219):0.18182688):0.083508801):0.041268684,((('296543_Tpseudonana@XP_002292854                                                ':0.19171328,'556484_Ptricornutum@XP_002177784                                               ':0.81513785):0.36211022,('Aanophagefferens@jgi                                                           ':0.25221073,'Ectocarpus_siliculosus@298708471                                               ':0.60875328):0.019279624):0.25466165,'Cowczarzaki@01307T0                                                            ':1.0336119):0.056648207):0.44328527):0.14773965,(((('45351_Nvectensis@XP_001633228                                                  ':0.24548383,('7739_Bfloridae@XP_002605850                                                    ':0.27203225,('7955_Drerio@NP_001107057                                                       ':0.073972011,('8364_Xtropicalis@NP_001016327                                                  ':0.032608482,'9606_Hsapiens@Q9UJX3                                                           ':0.025237901):9.5900791e-06):0.34560227):0.10623363):0.029892425,'Lgigantea@jgi                                                                  ':0.51943904):0.081191907,((('6239_Celegans@NP_500116                                                        ':2.047198,'Hrobusta@jgi                                                                   ':0.60374669):0.42676829,'6279_Bmalayi@XP_001896953                                                      ':0.98449954):0.13286987,'7460_Amellifera@XP_396165                                                      ':0.30262055):0.23684463):0.10083973,'Dpulex@jgi                                                                     ':0.58650978):0.14761163,'7227_Dmelanogaster@AAL39766                                                    ':0.99639769);
