# Supplementary material for: The phylogenomic analysis of the anaphase promoting complex and its targets points to complex and modern-like control of the cell cycle in the last common ancestor of eukaryotes
Source: BMC Evol Biol. 2011 Sep 23;11:265. doi: 10.1186/1471-2148-11-265 (PMC3195147; doi:10.1186/1471-2148-11-265)
Supplement: Additional file 3 — Data S1. Bayesian phylogenetic trees inferred MrBayes (*.con files) and ML phylogenetic trees inferred with TreeFinder (*.tre files = ML topologies; *.boot.trees = topologies generated by the bootstrap analysis) for each APC/C subunit, activator and main target (except Apc9, Apc14, Apc15 and Apc16 due to a too restricted number of homologues). [file 1471-2148-11-265-S3.ZIP › APC7s_10.tre]

#NEXUS

begin trees;
 tree t1 = ((('10228_Tadhaerens@XP_002107763                                                  ':0.84548715,((('45351_Nvectensis@XP_001633228                                                  ':0.24216079,(('7739_Bfloridae@XP_002605850                                                    ':0.37883628,('7955_Drerio@NP_001107057                                                       ':0.057343669,('8364_Xtropicalis@NP_001016327                                                  ':0.024623511,'9606_Hsapiens@Q9UJX3                                                           ':0.016620576)33.386123:3.3443282e-05)99.246848:0.28335234)80.078965:0.16092271,'Lgigantea@jgi                                                                  ':0.53288381)41.030508:0.035885134)71.457654:0.076957513,(('6239_Celegans@NP_500116                                                        ':2.1923845,'6279_Bmalayi@XP_001896953                                                      ':0.32827269)51.590776:0.47948533,'Hrobusta@jgi                                                                   ':1.061516)60.53431:0.23331949)56.62418:0.058587913,'7460_Amellifera@XP_396165                                                      ':0.49325582)63.163316:0.074159956)47.358546:0.081916947,'Dpulex@jgi                                                                     ':0.48479158)80.612642:0.25271204,(((((((('145481_Ppatens@XP_001753812                                                    ':0.14264773,'Smoellendorfii@jgi                                                             ':0.074858097)41.821763:0.029360727,('3702_Athaliana@NP_850309                                                       ':0.12654732,'39947_Osativa@AAU44035                                                         ':0.12398808)92.835844:0.099383379)82.496542:0.20604618,(('564608_Mpusilla@EEH57219                                                       ':0.35801508,'Spunctatus@02397T0                                                             ':1.6847174)84.389049:0.36791257,'70448_Otauri@AAV68618                                                          ':0.89649315)49.603239:0.12949311)97.148323:0.35345447,'352472_Ddiscoideum@XP_629638                                                   ':1.107924)33.314916:5.0411503e-05,(((('296543_Tpseudonana@XP_002292854                                                ':0.19022177,'556484_Ptricornutum@XP_002177784                                               ':0.80889251)98.958218:0.39033344,('Aanophagefferens@jgi                                                           ':0.29537038,'Ectocarpus_siliculosus@298708471                                               ':0.49600097)60.306418:0.095996724)68.033814:0.14546709,('412133_Tvaginalis@XP_001316770                                                 ':0.52563178,'412133_Tvaginalis@XP_001581999                                                 ':0.7099609)100:0.89341373)39.522642:0.041620358,('403677_Pinfestans@EEY63812                                                     ':0.067274208,'Pramorum@jgi                                                                   ':0.083958109)100:0.75445782)51.476598:0.061032845)51.769471:0.052860818,'Cowczarzaki@01307T0                                                            ':1.1640657)33.333492:1.1601047e-06,('Bdendrobatidis@jgi|Batde5|91076|GP3.066350                                     ':0.89269525,'Ppolycephalum@PPL00002880                                                      ':0.25436236)70.309269:0.40028648)76.914167:0.23975669,'431895_Mbrevicollis@XP_001744593                                               ':0.97528842)77.86504:0.24934167,'7227_Dmelanogaster@AAL39766                                                    ':0.98904955);
end;
