# Supplementary material for: The phylogenomic analysis of the anaphase promoting complex and its targets points to complex and modern-like control of the cell cycle in the last common ancestor of eukaryotes
Source: BMC Evol Biol. 2011 Sep 23;11:265. doi: 10.1186/1471-2148-11-265 (PMC3195147; doi:10.1186/1471-2148-11-265)
Supplement: Additional file 3 — Data S1. Bayesian phylogenetic trees inferred MrBayes (*.con files) and ML phylogenetic trees inferred with TreeFinder (*.tre files = ML topologies; *.boot.trees = topologies generated by the bootstrap analysis) for each APC/C subunit, activator and main target (except Apc9, Apc14, Apc15 and Apc16 due to a too restricted number of homologues). [file 1471-2148-11-265-S3.ZIP › APC8s_10.boot.trees]

100
((((((('10228-Tadhaerens@XP_002109327':0.41933013,'45351-Nvectensis@XP_001635295':0.196699):0.1103015,('7460-Amellifera@XP_396943':0.23284066,('7955-Drerio@NP_957227':0.084350916,('8364-Xtropicalis@NP_001016759':0.022249231,'9606-Hsapiens@AAC70920':6.0908468e-06):0.0021387481):0.14850897):0.06384403):0.029574264,(('Dpulex@jgi':0.38502302,'Lgigantea@jgi':0.095771827):0.049570569,'Hrobusta@jgi':0.27610021):0.067877496):0.01166202,'7739-Bfloridae@XP_002590511':0.17497335):0.098420695,'7227-Dmelanogaster@NP_610036':0.40648147):0.15147329,(((((('185431-Tbrucei@XP_001219085':0.036802959,'353153-Tcruzi@XP_821942':0.043522544):0.15639409,('347515-Lmajor@XP_001681666':0,'435258-Linfantum@XP_001463991':0):0.42202509):0.58935144,'Cmerolae@CML190C':0.55570571):0.12305809,(((('284813-Ecuniculi@NP_585899':0.087055644,'Encephalitozoon-intestinalis@XP_003073104':1.6696875e-05):0.65903593,'Nosema-ceranae@XP_002995905':0.56919725):0.65173564,('6239-Celegans@NP_497203':0.46543252,'6279-Bmalayi@XP_001900333':0.68003164):0.3359144):0.23196549,(('431895-Mbrevicollis@XP_001747393':0.96226107,'Srosetta@07702T0':0.39473265):0.16300067,('5762-Ngruberi@EFC45000':0.32557834,'Gsulphuraria@stig_38':0.26602408):0.080925292):4.2355149e-07):0.030779859):0.060194696,'Ehuxleyi@jgi':0.34214183):0.056955105,(('412030-Ptetraurelia@XP_001425074':0.2562539,'5911-Tthermophila@XP_001011597':0.125189):0.31723605,'Oxytricha-trifallax@apc8_WGS':0.21152312):0.30110719):0.060073478):0.021303652,((((('145481-Ppatens@XP_001765887':0.050387221,((('3055-Creinhardtii@XP_001698877':0.039600546,'Vcarteri@jgi':0.11261552):0.408887,'Cvulgaris@jgi':0.18211259):0.082874868,(('436017-Olucimarinus@XP_001418934':0.0053823512,'70448-Otauri@CAL54508':0.022156077):0.38515049,'564608-Mpusilla@EEH57771':0.099253844):0.089203921):0.0493478):0.0088538041,'Smoellendorffii@jgi':0.038919652):0.074518555,('3702-Athaliana@NP_190398':0.11165717,'39947-Osativa@NP_001047624':0.13379221):0.12800092):0.11639289,((('214684-Cneoformans@XP_569792':0.54092369,'237631-Umaydis@XP_756798':0.75020863):0.13593642,((('330879-Afumigatus@XP_748098':0.18820562,'367110-Ncrassa@XP_961540':0.25557633):0.14914139,'4896-Spombe@NP_593300':0.29232318):0.092717702,('353151-Chominis@XP_668598':2.4850077,('4932-Scerevisiae@NP_012036':0.4176384,'Spunctatus@00659T0':0.75674307):0.14823767):0.056704108):0.072288248):0.0975336,'Bdendrobatidis@jgi|Batde5|35311|estExt_':0.8872872):0.12389278):0.0026032064,(((('296543-Tpseudonana@XP_002291008':0.2612465,'556484-Ptricornutum@XP_002182840':0.48072462):0.044724688,('Aanophagefferens@jgi_Auran1_71780_estEx':0.20383537,'Ectocarpus-siliculosus@298706926':0.4547771):0.10698976):0.044205915,(('403677-Pinfestans@EEY68460':0.010897653,'Pramorum@jgi':0.033968008):0.2050851,('412133-Tvaginalis@XP_001327110':1.0669412,'Cowczarzaki@03175T0':0.61044866):0.24495985):0.097559065):0.082516128,'352472-Ddiscoideum@XP_644962':0.42462667):0.007155738):0.047749372,'Ttrahens@11102T0':0.20405759);
((((((('10228-Tadhaerens@XP_002109327':0.55676078,'Lgigantea@jgi':0.1338051):0.025735828,(('45351-Nvectensis@XP_001635295':0.26518881,('7955-Drerio@NP_957227':0.087217551,('8364-Xtropicalis@NP_001016759':0.016890096,'9606-Hsapiens@AAC70920':0.017088823):1.8918951e-05):0.068813357):0.038244891,'Hrobusta@jgi':0.34051533):0.026217234):0.029626664,'7739-Bfloridae@XP_002590511':0.16030441):0.050389197,('7227-Dmelanogaster@NP_610036':0.34382158,'7460-Amellifera@XP_396943':0.19032429):0.047714984):0.055571346,('412133-Tvaginalis@XP_001327110':0.94710311,'Cowczarzaki@03175T0':0.65499919):0.1756587):0.10233469,((('214684-Cneoformans@XP_569792':0.55924309,'237631-Umaydis@XP_756798':0.90142423):0.073000425,(('4932-Scerevisiae@NP_012036':0.26681398,'Spunctatus@00659T0':1.0424362):0.15428779,'Bdendrobatidis@jgi|Batde5|35311|estExt_':0.81883231):0.10560832):0.077012983,'4896-Spombe@NP_593300':0.2701292):0.17137121):0.070743986,(((((('145481-Ppatens@XP_001765887':0.033451642,'Smoellendorffii@jgi':0.072934687):3.6968739e-05,((('3055-Creinhardtii@XP_001698877':0.033191127,'Vcarteri@jgi':0.096070345):0.3876686,('Cvulgaris@jgi':0.14488159,'Srosetta@07702T0':0.50883343):0.035882703):0.10265099,(('436017-Olucimarinus@XP_001418934':2.7075438e-05,'70448-Otauri@CAL54508':0.031381567):0.15374099,'564608-Mpusilla@EEH57771':0.082237855):0.095047892):0.052627644):0.11505083,'431895-Mbrevicollis@XP_001747393':0.74956562):0.019899874,'Ttrahens@11102T0':0.12691477):0.066658385,'352472-Ddiscoideum@XP_644962':0.30202781):0.036048104,(((((('284813-Ecuniculi@NP_585899':0.077621914,'Encephalitozoon-intestinalis@XP_003073104':2.3807756e-05):0.74128806,'Nosema-ceranae@XP_002995905':0.49832601):0.69819836,(('6239-Celegans@NP_497203':0.84378895,'6279-Bmalayi@XP_001900333':0.17844547):0.46017796,'Dpulex@jgi':0.26009836):0.24227114):0.10261287,'5762-Ngruberi@EFC45000':0.40794959):0.065128957,('403677-Pinfestans@EEY68460':0.011891386,'Pramorum@jgi':0.044263746):0.36494307):0.048819746,(('3702-Athaliana@NP_190398':0.13934417,'39947-Osativa@NP_001047624':0.14934881):0.19238834,(('412030-Ptetraurelia@XP_001425074':0.17705201,'5911-Tthermophila@XP_001011597':0.17568039):0.23291537,'Oxytricha-trifallax@apc8_WGS':0.1606172):0.42168932):0.0081464294):0.03050784):0.02810286,((((((('185431-Tbrucei@XP_001219085':0.043884941,'353153-Tcruzi@XP_821942':0.0061723883):0.25444692,('347515-Lmajor@XP_001681666':0,'435258-Linfantum@XP_001463991':0):0.35663922):0.70979411,('330879-Afumigatus@XP_748098':0.13003532,'367110-Ncrassa@XP_961540':0.19269577):0.32890755):0.11418811,'Aanophagefferens@jgi_Auran1_71780_estEx':0.23756192):0.11506657,('296543-Tpseudonana@XP_002291008':0.35028889,(('353151-Chominis@XP_668598':2.8158663,'Cmerolae@CML190C':0.15209339):0.41492416,'556484-Ptricornutum@XP_002182840':0.32536813):0.087813167):0.017466247):0.046390757,('Ectocarpus-siliculosus@298706926':0.41641309,'Gsulphuraria@stig_38':0.48135221):0.091773638):0.048164926,'Ehuxleyi@jgi':0.35735664):0.019171079);
(((('10228-Tadhaerens@XP_002109327':0.4566027,'Dpulex@jgi':0.49570058):0.13311655,((((('185431-Tbrucei@XP_001219085':0.03309694,'353153-Tcruzi@XP_821942':0.0084445561):0.18000579,('347515-Lmajor@XP_001681666':0,'435258-Linfantum@XP_001463991':0):0.55513968):0.72224043,'Cmerolae@CML190C':0.42550328):0.14836745,(('431895-Mbrevicollis@XP_001747393':0.74931711,'Srosetta@07702T0':0.35356926):0.12313179,'5762-Ngruberi@EFC45000':0.36918229):0.089116101):0.044543753,(((('284813-Ecuniculi@NP_585899':0.13400582,'Encephalitozoon-intestinalis@XP_003073104':0.029933127):0.47750858,'Nosema-ceranae@XP_002995905':0.88893435):0.93169919,('6239-Celegans@NP_497203':0.5988691,'6279-Bmalayi@XP_001900333':0.46933525):0.4919775):0.17142426,'Gsulphuraria@stig_38':0.4581861):0.099198474):0.083362511):0.046618074,(((('214684-Cneoformans@XP_569792':0.82496459,'4896-Spombe@NP_593300':0.20591018):0.10853373,'Spunctatus@00659T0':1.2667148):0.032854752,(('237631-Umaydis@XP_756798':1.0003068,(('353151-Chominis@XP_668598':2.0530517,'Bdendrobatidis@jgi|Batde5|35311|estExt_':0.87947324):0.13802733,'4932-Scerevisiae@NP_012036':0.52501836):0.1022669):0.036723815,('330879-Afumigatus@XP_748098':0.19298593,'367110-Ncrassa@XP_961540':0.23665752):0.29585642):0.090692267):0.19054159,'352472-Ddiscoideum@XP_644962':0.47720549):0.010739873):0.033032894,((((('145481-Ppatens@XP_001765887':0.090135553,'Smoellendorffii@jgi':0.033917812):0.0082553846,((('3055-Creinhardtii@XP_001698877':7.2380167e-05,'Vcarteri@jgi':0.074371582):0.30475298,'Cvulgaris@jgi':0.16567904):0.11861577,(('436017-Olucimarinus@XP_001418934':0.035252384,'70448-Otauri@CAL54508':0.038053726):0.20057593,'564608-Mpusilla@EEH57771':0.14086222):0.14291487):0.080825888):0.08172605,('3702-Athaliana@NP_190398':0.13127015,'39947-Osativa@NP_001047624':0.16187231):0.11124658):0.10690054,'Ttrahens@11102T0':0.28598131):0.10034037,(((('296543-Tpseudonana@XP_002291008':0.28753462,'556484-Ptricornutum@XP_002182840':0.45690682):0.15902159,'Aanophagefferens@jgi_Auran1_71780_estEx':0.3132464):0.10125622,((('403677-Pinfestans@EEY68460':3.4019021e-05,'Pramorum@jgi':0.067546391):0.34138828,'Ectocarpus-siliculosus@298706926':0.56648138):0.042185714,('412133-Tvaginalis@XP_001327110':1.2503161,'Cowczarzaki@03175T0':0.56203574):0.080123722):0.040126651):0.040101497,'Ehuxleyi@jgi':0.34123891):0.068812172):0.022846708,(((('412030-Ptetraurelia@XP_001425074':0.16063105,'5911-Tthermophila@XP_001011597':0.19101464):0.27972575,'Oxytricha-trifallax@apc8_WGS':0.27350538):0.33249669,'7227-Dmelanogaster@NP_610036':0.2715302):0.11255352,((('45351-Nvectensis@XP_001635295':0.28052291,'Hrobusta@jgi':0.36002444):0.011789549,(('7739-Bfloridae@XP_002590511':0.19390063,(('7955-Drerio@NP_957227':0.11772218,'8364-Xtropicalis@NP_001016759':0.018959435):0.0061665591,'9606-Hsapiens@AAC70920':1.1343582e-05):0.13767057):0.047592795,'Lgigantea@jgi':0.15750871):0.063636789):0.04297539,'7460-Amellifera@XP_396943':0.24220394):0.10574859):0.16255242);
(((((((('10228-Tadhaerens@XP_002109327':0.33368126,(('284813-Ecuniculi@NP_585899':0.070807409,'Encephalitozoon-intestinalis@XP_003073104':0.072500388):0.68630627,'Nosema-ceranae@XP_002995905':0.69524579):0.62221342):0.12262607,('6239-Celegans@NP_497203':0.53237521,'6279-Bmalayi@XP_001900333':0.19760895):0.34818271):0.138482,'7227-Dmelanogaster@NP_610036':0.44067089):0.024311987,('Cowczarzaki@03175T0':0.66110697,'Dpulex@jgi':0.16037513):0.13580622):0.059030673,((('353151-Chominis@XP_668598':2.5514718,'Hrobusta@jgi':0.00034828002):0.29107468,'7460-Amellifera@XP_396943':0.29848207):0.00058323405,'Lgigantea@jgi':0.20090991):0.021252672):0.039186968,('7739-Bfloridae@XP_002590511':0.18475282,('7955-Drerio@NP_957227':0.089281422,('8364-Xtropicalis@NP_001016759':0.01601465,'9606-Hsapiens@AAC70920':0.0027825003):0.00058660492):0.10585932):0.04277538):0.04421921,'45351-Nvectensis@XP_001635295':0.17354502):0.23742949,(((((('145481-Ppatens@XP_001765887':0.077520252,(('436017-Olucimarinus@XP_001418934':0.025204483,'70448-Otauri@CAL54508':0.026267095):0.32734032,'564608-Mpusilla@EEH57771':0.10910154):0.16628626):0.0011732247,('Cvulgaris@jgi':0.43632685,'Smoellendorffii@jgi':0.019619713):0.034771178):0.098088165,('3055-Creinhardtii@XP_001698877':0.027049175,'Vcarteri@jgi':0.064930463):0.62554549):0.02947048,(('3702-Athaliana@NP_190398':0.12263319,'39947-Osativa@NP_001047624':0.15387277):0.15732177,(('412133-Tvaginalis@XP_001327110':0.9181041,'431895-Mbrevicollis@XP_001747393':0.63340856):0.14150414,'Bdendrobatidis@jgi|Batde5|35311|estExt_':0.94070078):0.11519272):0.10533497):0.081100418,((('214684-Cneoformans@XP_569792':0.52215088,'Spunctatus@00659T0':0.8262186):0.16833111,'4896-Spombe@NP_593300':0.199989):0.092517049,(('237631-Umaydis@XP_756798':0.79691278,('330879-Afumigatus@XP_748098':0.15771524,'367110-Ncrassa@XP_961540':0.31357562):0.21945677):0.05364539,'4932-Scerevisiae@NP_012036':0.4104699):0.076139764):0.17518994):0.057468798,((((((('185431-Tbrucei@XP_001219085':0.023019456,'347515-Lmajor@XP_001681666':9.34088e-06):0.051798552,('353153-Tcruzi@XP_821942':0,'435258-Linfantum@XP_001463991':0):0.13822428):0.074069548,'Cmerolae@CML190C':0.46196557):0.18743535,'Srosetta@07702T0':0.47365975):0.18037937,'Ehuxleyi@jgi':0.29069466):0.12207176,'Ttrahens@11102T0':0.10174933):0.090395619,((('412030-Ptetraurelia@XP_001425074':0.1573917,'5911-Tthermophila@XP_001011597':0.18079492):0.23604645,'Oxytricha-trifallax@apc8_WGS':0.32547794):0.26444379,'5762-Ngruberi@EFC45000':0.41992715):0.10354571):0.0062451075):0.032897075,(((('296543-Tpseudonana@XP_002291008':0.29914394,'556484-Ptricornutum@XP_002182840':0.45109917):0.082158127,'Aanophagefferens@jgi_Auran1_71780_estEx':0.17938143):0.10746908,('Ectocarpus-siliculosus@298706926':0.28474946,'Gsulphuraria@stig_38':0.48300278):0.19732056):0.01748858,('352472-Ddiscoideum@XP_644962':0.37299424,('403677-Pinfestans@EEY68460':0.010951221,'Pramorum@jgi':0.020827534):0.30320821):0.12920834):0.035596467);
((((((('10228-Tadhaerens@XP_002109327':0.40233317,(((('284813-Ecuniculi@NP_585899':0,'Encephalitozoon-intestinalis@XP_003073104':0.087170627):0.63026184,'Nosema-ceranae@XP_002995905':0.83455649):0.89950899,('6239-Celegans@NP_497203':0.62439051,'6279-Bmalayi@XP_001900333':0.38225091):0.5021975):0.25136509,'Dpulex@jgi':0.30817447):0.112183):0.0075411816,(('45351-Nvectensis@XP_001635295':0.3643659,('7739-Bfloridae@XP_002590511':0.18953485,('7955-Drerio@NP_957227':0.082867641,('8364-Xtropicalis@NP_001016759':0.021138604,'9606-Hsapiens@AAC70920':0.0052951586):1.2238163e-05):0.15228891):0.036308879):0.032765549,(('7460-Amellifera@XP_396943':0.28838928,'Lgigantea@jgi':0.18353726):0.036730852,'Hrobusta@jgi':0.23829141):0.0014022057):0.10475887):0.10597442,'7227-Dmelanogaster@NP_610036':0.44906224):0.20844848,((('3055-Creinhardtii@XP_001698877':0.017455526,'Vcarteri@jgi':0.15935374):0.52304959,'412133-Tvaginalis@XP_001327110':0.90669051):2.1916713e-05,(('Cmerolae@CML190C':0.55776405,'Cowczarzaki@03175T0':0.72063532):0.13957931,'Spunctatus@00659T0':0.87358165):0.033427276):0.11202175):0.01965865,(('214684-Cneoformans@XP_569792':0.89451613,(('237631-Umaydis@XP_756798':0.68872941,'353151-Chominis@XP_668598':2.8471558):0.37804262,((('330879-Afumigatus@XP_748098':0.13350515,'367110-Ncrassa@XP_961540':0.36348808):0.14425893,'4896-Spombe@NP_593300':0.44313975):0.047212223,'4932-Scerevisiae@NP_012036':0.53793631):0.12626808):0.080788024):0.01362817,'Bdendrobatidis@jgi|Batde5|35311|estExt_':0.96290971):0.14107047):0.03757584,'Gsulphuraria@stig_38':0.61245882):0.057015706,(((((('145481-Ppatens@XP_001765887':0.061211756,((('436017-Olucimarinus@XP_001418934':0.011337643,'70448-Otauri@CAL54508':0.041718807):0.30790076,'564608-Mpusilla@EEH57771':0.12124069):0.1503607,'Cvulgaris@jgi':0.30474619):0.094761217):0.05594243,'Smoellendorffii@jgi':9.9972641e-06):0.10430377,'431895-Mbrevicollis@XP_001747393':0.88845749):0.057134515,('3702-Athaliana@NP_190398':0.18051152,'39947-Osativa@NP_001047624':0.15842643):0.081848184):0.10258879,((((('185431-Tbrucei@XP_001219085':0.052938797,'353153-Tcruzi@XP_821942':0.019880884):0.23827256,('347515-Lmajor@XP_001681666':0,'435258-Linfantum@XP_001463991':0):0.23127566):0.89691651,('5762-Ngruberi@EFC45000':0.32088171,'Srosetta@07702T0':0.36777057):0.036410511):0.12175139,(('412030-Ptetraurelia@XP_001425074':0.10803153,'5911-Tthermophila@XP_001011597':0.19993948):0.24464371,'Oxytricha-trifallax@apc8_WGS':0.23796248):0.23125096):0.19619413,(('352472-Ddiscoideum@XP_644962':0.54265048,'Ttrahens@11102T0':0.17443017):0.08806201,'Ehuxleyi@jgi':0.34296331):0.036965881):0.085950533):0.039435801,(('296543-Tpseudonana@XP_002291008':0.35693722,'556484-Ptricornutum@XP_002182840':0.35777142):0.044361842,'Aanophagefferens@jgi_Auran1_71780_estEx':0.31921244):0.14503802):0.057480938,(('403677-Pinfestans@EEY68460':0.037901318,'Pramorum@jgi':0.043814967):0.32014504,'Ectocarpus-siliculosus@298706926':0.53658595):0.13338206);
(((('10228-Tadhaerens@XP_002109327':0.42901573,(('412133-Tvaginalis@XP_001327110':0.99545901,'Cowczarzaki@03175T0':0.37648213):0.33819721,(((((('45351-Nvectensis@XP_001635295':0.27072374,'Hrobusta@jgi':0.19506876):0.07336069,(('6239-Celegans@NP_497203':0.59338587,'6279-Bmalayi@XP_001900333':0.23024935):0.61281478,'Dpulex@jgi':0.30136788):0.12684772):0.029843456,('7955-Drerio@NP_957227':0.085677911,('8364-Xtropicalis@NP_001016759':1.1076189e-05,'9606-Hsapiens@AAC70920':0.011311166):1.4719521e-05):0.08157254):0.026311851,'Lgigantea@jgi':0.23531396):0.025027281,'7739-Bfloridae@XP_002590511':0.13587677):0.040608884,('7227-Dmelanogaster@NP_610036':0.30980882,'7460-Amellifera@XP_396943':0.25191745):0.074708259):0.075431552):0.10157143):0.053860301,((('412030-Ptetraurelia@XP_001425074':0.19463326,'5911-Tthermophila@XP_001011597':0.15277141):0.34385524,'Oxytricha-trifallax@apc8_WGS':0.34465085):0.34895364,('5762-Ngruberi@EFC45000':0.34038974,'Srosetta@07702T0':0.36181283):0.069563413):0.12314857):0.024108324,(('284813-Ecuniculi@NP_585899':0.11634038,'Encephalitozoon-intestinalis@XP_003073104':0.025979276):0.54963842,'Nosema-ceranae@XP_002995905':0.8739879):1.1229572):0.10095601,((((((('145481-Ppatens@XP_001765887':0.060649566,((('3055-Creinhardtii@XP_001698877':0.051859542,'Vcarteri@jgi':0.13896158):0.2561903,'Cvulgaris@jgi':0.21427123):0.11028438,(('436017-Olucimarinus@XP_001418934':6.8965466e-05,'70448-Otauri@CAL54508':0.023542466):0.25287358,'564608-Mpusilla@EEH57771':0.15565164):0.10645603):0.076102781):0.032091143,'Smoellendorffii@jgi':0.054404897):0.057543772,('3702-Athaliana@NP_190398':0.18784431,'39947-Osativa@NP_001047624':0.14963671):0.19394006):0.055197605,(((((('185431-Tbrucei@XP_001219085':0.040267157,'353153-Tcruzi@XP_821942':9.6145552e-06):0.11711201,('347515-Lmajor@XP_001681666':0,'435258-Linfantum@XP_001463991':0):0.56804149):0.29621908,'Cmerolae@CML190C':0.31970015):0.31316109,'Ehuxleyi@jgi':0.27383845):0.136999,'Ttrahens@11102T0':0.096666621):0.13308365,'352472-Ddiscoideum@XP_644962':0.35865279):0.082744305):0.098215325,('296543-Tpseudonana@XP_002291008':0.27797071,'556484-Ptricornutum@XP_002182840':0.35523381):0.12965478):0.0055304733,(('403677-Pinfestans@EEY68460':0.0030964034,'Pramorum@jgi':0.014185627):0.34382303,('Aanophagefferens@jgi_Auran1_71780_estEx':0.18762238,'Ectocarpus-siliculosus@298706926':0.49306342):0.093255915):0.053357605):0.052010924,'Gsulphuraria@stig_38':0.45512157):0.059968741,((('214684-Cneoformans@XP_569792':0.51328434,'431895-Mbrevicollis@XP_001747393':0.76130269):0.16803667,'Spunctatus@00659T0':0.87425928):0.10492945,(('237631-Umaydis@XP_756798':0.79376326,('353151-Chominis@XP_668598':2.8475409,'Bdendrobatidis@jgi|Batde5|35311|estExt_':0.79707591):0.20536465):0.17186836,(('330879-Afumigatus@XP_748098':0.16721522,'367110-Ncrassa@XP_961540':0.27371849):0.19559971,('4896-Spombe@NP_593300':0.23096179,'4932-Scerevisiae@NP_012036':0.5385966):0.047030231):0.15629355):0.12837321):0.063991546);
((((('10228-Tadhaerens@XP_002109327':0.63620721,('45351-Nvectensis@XP_001635295':0.27690336,((((('6239-Celegans@NP_497203':0.72764892,'6279-Bmalayi@XP_001900333':0.23647534):0.50759138,'Dpulex@jgi':0.33058362):0.11885209,'7227-Dmelanogaster@NP_610036':0.35732895):0.0220046,(('7460-Amellifera@XP_396943':0.27083714,'Lgigantea@jgi':0.15458564):0.034194909,'Hrobusta@jgi':0.2642205):0.035702742):0.096806342,('7739-Bfloridae@XP_002590511':0.1530012,('7955-Drerio@NP_957227':0.088470223,('8364-Xtropicalis@NP_001016759':0.021128183,'9606-Hsapiens@AAC70920':0.010653914):0.0052645006):0.13233188):0.036002643):0.12785104):0.11530942):0.22338941,(('412133-Tvaginalis@XP_001327110':1.1866974,'Spunctatus@00659T0':0.73768365):0.15153961,'Cowczarzaki@03175T0':0.80730265):0.077430819):2.598726e-05,(((('214684-Cneoformans@XP_569792':0.56149891,'237631-Umaydis@XP_756798':0.56095938):0.16315243,((('330879-Afumigatus@XP_748098':0.14586263,'367110-Ncrassa@XP_961540':0.23494816):0.19402787,('431895-Mbrevicollis@XP_001747393':0.86667515,'4896-Spombe@NP_593300':0.17568226):0.047469248):0.058224465,('353151-Chominis@XP_668598':2.8453328,'4932-Scerevisiae@NP_012036':0.10467477):0.4239261):0.084000954):0.08478588,'Bdendrobatidis@jgi|Batde5|35311|estExt_':0.89326801):0.10228395,'352472-Ddiscoideum@XP_644962':0.43693588):0.081791836):0.051126324,(((((('185431-Tbrucei@XP_001219085':0.060072514,'353153-Tcruzi@XP_821942':0.014999426):0.1007505,('347515-Lmajor@XP_001681666':0,'435258-Linfantum@XP_001463991':0):0.38495296):0.51964543,'Cmerolae@CML190C':0.48360424):0.12628053,('5762-Ngruberi@EFC45000':0.49865155,'Gsulphuraria@stig_38':0.37435145):0.028309744):0.074689041,('Ehuxleyi@jgi':0.3282459,'Ttrahens@11102T0':0.13951041):0.076614004):0.023811403,((('284813-Ecuniculi@NP_585899':0.06969059,'Encephalitozoon-intestinalis@XP_003073104':0.08053518):0.55023022,'Nosema-ceranae@XP_002995905':0.47504151):0.83360806,(('412030-Ptetraurelia@XP_001425074':0.29810874,'5911-Tthermophila@XP_001011597':0.10692836):0.34239622,'Oxytricha-trifallax@apc8_WGS':0.24236781):0.24105315):0.17270908):0.033419326):0.02551094,((((('145481-Ppatens@XP_001765887':0.034961877,(((('3055-Creinhardtii@XP_001698877':0.054286111,'Vcarteri@jgi':0.12483758):0.22705867,'Cvulgaris@jgi':0.21139184):8.5847624e-05,'Srosetta@07702T0':0.47707662):0.11569795,(('436017-Olucimarinus@XP_001418934':0.010083952,'70448-Otauri@CAL54508':0.047776976):0.26814981,'564608-Mpusilla@EEH57771':0.12731978):0.11839525):0.05765135):0.032598714,'Smoellendorffii@jgi':0.058743751):0.12046875,('3702-Athaliana@NP_190398':0.16711792,'39947-Osativa@NP_001047624':0.13059719):0.10396665):0.14736424,'Ectocarpus-siliculosus@298706926':0.36853472):0.024068831,('296543-Tpseudonana@XP_002291008':0.2649745,('556484-Ptricornutum@XP_002182840':0.38688773,'Aanophagefferens@jgi_Auran1_71780_estEx':0.2082656):0.02874488):0.088596603):0.040265015,('403677-Pinfestans@EEY68460':0.023074879,'Pramorum@jgi':0.013360383):0.40790573);
(('10228-Tadhaerens@XP_002109327':0.4366194,(((((('45351-Nvectensis@XP_001635295':0.17530001,(((('6239-Celegans@NP_497203':0.70642161,'6279-Bmalayi@XP_001900333':0.15076616):0.48958789,'9606-Hsapiens@AAC70920':1.1067538e-05):0.0052945199,'8364-Xtropicalis@NP_001016759':0.020924657):0.014006703,'7955-Drerio@NP_957227':0.028091759):0.10219058):0.024834566,('Dpulex@jgi':0.33990608,'Hrobusta@jgi':0.28518194):0.057838003):0.010537952,'Lgigantea@jgi':0.13259831):0.035161693,'7739-Bfloridae@XP_002590511':0.12685014):0.012106525,'7460-Amellifera@XP_396943':0.2738715):0.082950443,'7227-Dmelanogaster@NP_610036':0.31941944):0.087385665):0.017327728,((((((('145481-Ppatens@XP_001765887':0.045986906,((('3055-Creinhardtii@XP_001698877':0.019939333,'Vcarteri@jgi':0.13259809):0.32001419,'Cvulgaris@jgi':0.11608035):0.13055833,'564608-Mpusilla@EEH57771':0.21257102):3.5778367e-05):0.027377515,'Smoellendorffii@jgi':0.046682005):0.032170135,('3702-Athaliana@NP_190398':0.03931123,'39947-Osativa@NP_001047624':0.097566991):0.21441142):0.061104434,('436017-Olucimarinus@XP_001418934':0.0067864584,'70448-Otauri@CAL54508':0.034529689):0.21334017):0.084919333,'352472-Ddiscoideum@XP_644962':0.28954581):0.015038265,(((('214684-Cneoformans@XP_569792':0.56275801,'4932-Scerevisiae@NP_012036':0.34421847):0.084576775,('330879-Afumigatus@XP_748098':0.16906805,'367110-Ncrassa@XP_961540':0.17411966):0.19648626):0.14116414,('237631-Umaydis@XP_756798':0.71906009,'Bdendrobatidis@jgi|Batde5|35311|estExt_':0.62029999):0.18035443):0.085846982,(((('296543-Tpseudonana@XP_002291008':0.21135019,'556484-Ptricornutum@XP_002182840':0.41091933):0.086112148,'Aanophagefferens@jgi_Auran1_71780_estEx':0.19338629):0.050866541,(('403677-Pinfestans@EEY68460':9.7613687e-06,'Pramorum@jgi':0.046246702):0.24216657,(('412133-Tvaginalis@XP_001327110':0.80098385,'Cowczarzaki@03175T0':0.61836503):0.074765736,'Ectocarpus-siliculosus@298706926':0.28251433):0.055164331):0.048823883):1.6032602e-05,('353151-Chominis@XP_668598':2.7969531,'Spunctatus@00659T0':0.64708525):0.39163135):0.024593635):0.018639425):0.040370756,((((((((('185431-Tbrucei@XP_001219085':0.021720683,'353153-Tcruzi@XP_821942':3.9598154e-06):0.15667273,('347515-Lmajor@XP_001681666':0,'435258-Linfantum@XP_001463991':0):0.47422927):0.39547405,'Cmerolae@CML190C':0.29832239):0.21585956,'Gsulphuraria@stig_38':0.26533043):0.096376523,'5762-Ngruberi@EFC45000':0.44695864):0.030127179,'431895-Mbrevicollis@XP_001747393':0.73295674):0.091859621,'Srosetta@07702T0':0.3711996):0.023588648,'Ehuxleyi@jgi':0.21041176):0.071203813,'Ttrahens@11102T0':0.14982613):0.086801017):0.010730397,(((('284813-Ecuniculi@NP_585899':0.1177892,'Encephalitozoon-intestinalis@XP_003073104':0.054845221):0.48857965,'Nosema-ceranae@XP_002995905':0.61900931):0.68185724,(('412030-Ptetraurelia@XP_001425074':0.18064306,'5911-Tthermophila@XP_001011597':0.21383584):0.23053512,'Oxytricha-trifallax@apc8_WGS':0.19106216):0.19074938):0.15322829,'4896-Spombe@NP_593300':0.2785537):0.059551158);
((('10228-Tadhaerens@XP_002109327':0.33485557,((('284813-Ecuniculi@NP_585899':0.032748875,'Encephalitozoon-intestinalis@XP_003073104':0.072006996):0.56832243,'Nosema-ceranae@XP_002995905':0.83932701):0.67826391,('6239-Celegans@NP_497203':0.49363333,'6279-Bmalayi@XP_001900333':0.46405718):0.36140829):0.12974282):0.15330442,(((((('45351-Nvectensis@XP_001635295':0.28317099,('7739-Bfloridae@XP_002590511':0.13763214,('7955-Drerio@NP_957227':0.033566572,('8364-Xtropicalis@NP_001016759':0.014966246,'9606-Hsapiens@AAC70920':0.0050602735):0.013455585):0.090753115):0.043680617):0.041445884,('7460-Amellifera@XP_396943':0.2150179,'Lgigantea@jgi':0.18717171):0.021976257):0.033018291,'Hrobusta@jgi':0.20062587):0.018592098,'Dpulex@jgi':0.23782732):0.046998761,'Cowczarzaki@03175T0':0.80368868):0.033979375,'7227-Dmelanogaster@NP_610036':0.2833802):0.093475465):0.085915302,((((((('145481-Ppatens@XP_001765887':0.048978351,((('3055-Creinhardtii@XP_001698877':0.013419194,'Vcarteri@jgi':0.18493816):0.26584376,'Cvulgaris@jgi':0.15144009):0.068230955,(('436017-Olucimarinus@XP_001418934':0.004433813,'70448-Otauri@CAL54508':0.037589358):0.19727359,'564608-Mpusilla@EEH57771':0.078952403):0.11787215):0.058764268):0.045247788,'Smoellendorffii@jgi':0.032381324):0.049551517,('3702-Athaliana@NP_190398':0.092966713,'39947-Osativa@NP_001047624':0.10278643):0.090271042):0.089313258,(('296543-Tpseudonana@XP_002291008':0.23078924,'556484-Ptricornutum@XP_002182840':0.37023231):0.12025251,'Aanophagefferens@jgi_Auran1_71780_estEx':0.21769207):0.10890983):1.7900548e-05,('352472-Ddiscoideum@XP_644962':0.32850331,('403677-Pinfestans@EEY68460':0.022324328,'Pramorum@jgi':0.013816081):0.24809902):0.098151963):0.029497489,(((('214684-Cneoformans@XP_569792':0.47155419,'Bdendrobatidis@jgi|Batde5|35311|estExt_':0.77930197):0.040851427,('237631-Umaydis@XP_756798':0.59247825,'Spunctatus@00659T0':0.73201101):0.11712112):0.067055016,((('330879-Afumigatus@XP_748098':0.1000217,'367110-Ncrassa@XP_961540':0.27059713):0.19184369,'4896-Spombe@NP_593300':0.17763385):0.02550571,('353151-Chominis@XP_668598':2.2352013,'4932-Scerevisiae@NP_012036':0.2373323):0.1409555):0.12966269):0.13441385,('412133-Tvaginalis@XP_001327110':0.8498899,'Ectocarpus-siliculosus@298706926':0.43534775):0.1601915):0.0035078565):0.019151116,'Ttrahens@11102T0':0.21284188):0.028908832,(((((('185431-Tbrucei@XP_001219085':0.069330874,'353153-Tcruzi@XP_821942':0.030327618):0.18441222,('347515-Lmajor@XP_001681666':0,'435258-Linfantum@XP_001463991':0):0.32588447):0.56683814,'Cmerolae@CML190C':0.32298054):0.22649978,'Gsulphuraria@stig_38':0.3115335):0.068568022,((('412030-Ptetraurelia@XP_001425074':0.1378676,'5911-Tthermophila@XP_001011597':0.16357507):0.15756014,'Oxytricha-trifallax@apc8_WGS':0.2173916):0.28541737,(('431895-Mbrevicollis@XP_001747393':0.6028487,'Srosetta@07702T0':0.34604792):0.022006358,'5762-Ngruberi@EFC45000':0.35711111):0.12244138):0.048462844):0.039253638,'Ehuxleyi@jgi':0.29291977):0.027906487);
(((((('10228-Tadhaerens@XP_002109327':0.39797346,((('284813-Ecuniculi@NP_585899':0.091901799,'Encephalitozoon-intestinalis@XP_003073104':0.029704508):0.51665854,'Nosema-ceranae@XP_002995905':0.55585534):0.92905499,('6239-Celegans@NP_497203':0.47213197,'6279-Bmalayi@XP_001900333':0.38252799):0.24139405):0.17245139):0.175187,(('45351-Nvectensis@XP_001635295':0.38143093,('7739-Bfloridae@XP_002590511':0.13713069,('7955-Drerio@NP_957227':0.082285083,('8364-Xtropicalis@NP_001016759':0.032240924,'9606-Hsapiens@AAC70920':0.005521708):0.0082267598):0.10446042):0.015137592):0.057006003,(('7460-Amellifera@XP_396943':0.2836802,'Hrobusta@jgi':0.21405847):0.013865657,('Dpulex@jgi':0.36111207,'Lgigantea@jgi':0.13606658):0.070794171):0.046076754):0.047997272):0.044446986,'7227-Dmelanogaster@NP_610036':0.3797419):0.11417663,(('412030-Ptetraurelia@XP_001425074':0.16566599,'5911-Tthermophila@XP_001011597':0.18358773):0.34885975,'Oxytricha-trifallax@apc8_WGS':0.2462215):0.33748151):0.080107349,(((('185431-Tbrucei@XP_001219085':0.056527667,'353153-Tcruzi@XP_821942':0.015460265):0.15234808,('347515-Lmajor@XP_001681666':0,'435258-Linfantum@XP_001463991':0):0.29201946):0.51442643,'Cmerolae@CML190C':0.47600703):0.15171877,('Ehuxleyi@jgi':0.30459682,'Ttrahens@11102T0':0.14304444):0.024315349):0.060914552):0.03583188,(((('145481-Ppatens@XP_001765887':0.074207335,(((('3055-Creinhardtii@XP_001698877':0.055943437,'Vcarteri@jgi':0.09395731):0.20344445,'Srosetta@07702T0':0.33903962):0.0045392981,'Cvulgaris@jgi':0.1599618):0.1469832,(('436017-Olucimarinus@XP_001418934':0.021293232,'70448-Otauri@CAL54508':0.043767031):0.22215317,'564608-Mpusilla@EEH57771':0.11833868):0.093351144):0.061688292):0.0033818009,'Smoellendorffii@jgi':0.082475891):0.085706653,('3702-Athaliana@NP_190398':0.17248691,'39947-Osativa@NP_001047624':0.13102286):0.1673581):0.10445032,(((('296543-Tpseudonana@XP_002291008':0.25063652,'556484-Ptricornutum@XP_002182840':0.23070306):0.051515402,('Aanophagefferens@jgi_Auran1_71780_estEx':0.18277363,'Ectocarpus-siliculosus@298706926':0.43683448):0.068350458):0.071732602,((('412133-Tvaginalis@XP_001327110':1.0982234,'Spunctatus@00659T0':0.59081653):0.08348093,'Cowczarzaki@03175T0':0.75719393):0.073202155,'431895-Mbrevicollis@XP_001747393':0.75344256):0.12286715):0.039414698,(('352472-Ddiscoideum@XP_644962':0.30968243,'Gsulphuraria@stig_38':0.46900876):0.048087345,('403677-Pinfestans@EEY68460':3.0850297e-06,'Pramorum@jgi':0.036937416):0.26093762):0.072469602):0.045113893):0.032660472,(('214684-Cneoformans@XP_569792':0.55757814,(((('237631-Umaydis@XP_756798':0.53220896,'Bdendrobatidis@jgi|Batde5|35311|estExt_':0.92915506):0.14647661,('353151-Chominis@XP_668598':2.1509597,'4932-Scerevisiae@NP_012036':0.19014751):0.37799012):1.3951003e-05,('330879-Afumigatus@XP_748098':0.17693343,'367110-Ncrassa@XP_961540':0.1743973):0.13168588):0.11818342,'4896-Spombe@NP_593300':0.18275465):0.054274116):0.14686998,'5762-Ngruberi@EFC45000':0.42308115):0.12106496);
((((('10228-Tadhaerens@XP_002109327':0.30819764,'412133-Tvaginalis@XP_001327110':1.12453):0.13243978,'Dpulex@jgi':0.34476232):0.037327317,('45351-Nvectensis@XP_001635295':0.33649281,(((('7227-Dmelanogaster@NP_610036':0.30155448,'7460-Amellifera@XP_396943':0.13654356):0.13894615,'Lgigantea@jgi':0.17899114):0.02641144,'Hrobusta@jgi':0.3141604):0.019610598,('7739-Bfloridae@XP_002590511':0.15280117,('7955-Drerio@NP_957227':0.048616189,('8364-Xtropicalis@NP_001016759':0.010624624,'9606-Hsapiens@AAC70920':0.0052164823):3.1630419e-05):0.091789662):0.026436041):0.024471224):0.059415178):0.21094919,(((((('145481-Ppatens@XP_001765887':0.051886605,'Smoellendorffii@jgi':0.073433864):6.0942231e-07,(('436017-Olucimarinus@XP_001418934':0.0084323135,'70448-Otauri@CAL54508':0.018368997):0.20741519,'564608-Mpusilla@EEH57771':0.1684431):0.15496128):0.086416856,(('3055-Creinhardtii@XP_001698877':0.0043337914,'Vcarteri@jgi':0.18228523):0.41896905,'Cvulgaris@jgi':0.1687382):0.094338342):0.098932753,('3702-Athaliana@NP_190398':0.14429174,'39947-Osativa@NP_001047624':0.18782463):0.14388411):0.053348392,'Ttrahens@11102T0':0.1974161):0.096320569,(((('214684-Cneoformans@XP_569792':0.4817907,'431895-Mbrevicollis@XP_001747393':0.79952):0.15954384,'Spunctatus@00659T0':1.3582974):0.13620241,(((('237631-Umaydis@XP_756798':0.84351744,'353151-Chominis@XP_668598':2.6144731):0.0042318651,'Srosetta@07702T0':0.5480339):0.30989129,((('330879-Afumigatus@XP_748098':0.12783325,'367110-Ncrassa@XP_961540':0.35742983):0.11361494,'4896-Spombe@NP_593300':0.35061867):0.061694109,'4932-Scerevisiae@NP_012036':0.45427912):0.10881163):0.071029903,('Bdendrobatidis@jgi|Batde5|35311|estExt_':0.89324678,'Cowczarzaki@03175T0':0.94322612):0.17922516):0.060440895):0.15007702,'352472-Ddiscoideum@XP_644962':0.42904473):0.070916934):0.0059445964):0.051033545,((((((('185431-Tbrucei@XP_001219085':0.064163827,'353153-Tcruzi@XP_821942':0.011056808):0.27706224,('347515-Lmajor@XP_001681666':0,'435258-Linfantum@XP_001463991':0):0.38725782):0.62560324,'Cmerolae@CML190C':0.50848744):0.12430147,(((('284813-Ecuniculi@NP_585899':0.10365924,'Encephalitozoon-intestinalis@XP_003073104':0.029757784):0.41501749,'Nosema-ceranae@XP_002995905':0.85636813):0.91762216,('6239-Celegans@NP_497203':0.61045709,'6279-Bmalayi@XP_001900333':0.46554991):0.38746292):0.2504321,'Gsulphuraria@stig_38':0.3554661):0.15607576):0.046895654,((('412030-Ptetraurelia@XP_001425074':0.14509642,'5911-Tthermophila@XP_001011597':0.17120494):0.30646728,'Oxytricha-trifallax@apc8_WGS':0.27903542):0.43460324,'5762-Ngruberi@EFC45000':0.31330808):0.10234229):0.11373201,'Ehuxleyi@jgi':0.34287686):0.087936634,(('403677-Pinfestans@EEY68460':0.013874984,'Pramorum@jgi':0.05574403):0.21958316,'Ectocarpus-siliculosus@298706926':0.53571072):0.12555475):2.5615725e-05,(('296543-Tpseudonana@XP_002291008':0.28542508,'556484-Ptricornutum@XP_002182840':0.53823233):0.059883847,'Aanophagefferens@jgi_Auran1_71780_estEx':0.22068221):0.16121571);
(((('10228-Tadhaerens@XP_002109327':0.43230018,((((('185431-Tbrucei@XP_001219085':0.068045714,('347515-Lmajor@XP_001681666':0,'353153-Tcruzi@XP_821942':0):0.27505661):0.021629276,'435258-Linfantum@XP_001463991':3.4123093e-06):0.47220888,'Cmerolae@CML190C':0.41263696):0.11108121,'Gsulphuraria@stig_38':0.26245519):0.145568,(((('284813-Ecuniculi@NP_585899':0.094477118,'Encephalitozoon-intestinalis@XP_003073104':0.028513817):0.62877324,'Nosema-ceranae@XP_002995905':0.5275778):0.66560793,('6239-Celegans@NP_497203':0.34925369,'6279-Bmalayi@XP_001900333':0.36790031):0.33228371):0.10192168,'5762-Ngruberi@EFC45000':0.42397048):0.00064727062):0.070542369):0.010020451,((('45351-Nvectensis@XP_001635295':0.2006674,'Dpulex@jgi':0.33117016):0.08134977,(('7460-Amellifera@XP_396943':0.19619623,('Hrobusta@jgi':0.24312214,'Lgigantea@jgi':0.15249227):0.014043962):0.024020618,('7739-Bfloridae@XP_002590511':0.1512523,('7955-Drerio@NP_957227':0.032427146,('8364-Xtropicalis@NP_001016759':0.023166857,'9606-Hsapiens@AAC70920':0.0090098962):0.00010427882):0.12583527):0.01985666):0.04898781):0.060268022,'7227-Dmelanogaster@NP_610036':0.37249518):0.10415435):0.042776819,((('412030-Ptetraurelia@XP_001425074':0.1330893,'5911-Tthermophila@XP_001011597':0.14388924):0.15570187,'Oxytricha-trifallax@apc8_WGS':0.26065125):0.26235037,((('412133-Tvaginalis@XP_001327110':0.79620688,'Cowczarzaki@03175T0':0.52982409):0.12220166,('Srosetta@07702T0':0.24781457,'Vcarteri@jgi':0.1100517):0.28975307):0.099993359,'Ehuxleyi@jgi':0.30619592):0.15977538):0.0097559727):0.051248448,(((((('145481-Ppatens@XP_001765887':0.048009459,'Smoellendorffii@jgi':0.049146506):0.00046472782,(('436017-Olucimarinus@XP_001418934':3.0669188e-07,'70448-Otauri@CAL54508':0.04158128):0.21552582,'564608-Mpusilla@EEH57771':0.070810939):0.13760117):0.085590392,'Cvulgaris@jgi':0.24208323):0.087301885,('3702-Athaliana@NP_190398':0.075846405,'39947-Osativa@NP_001047624':0.17778022):0.17122095):0.03823881,(((('214684-Cneoformans@XP_569792':0.42481446,'431895-Mbrevicollis@XP_001747393':0.59168191):0.1906325,'Bdendrobatidis@jgi|Batde5|35311|estExt_':0.83579646):0.072056693,'3055-Creinhardtii@XP_001698877':0.34485012):0.1035593,((((('237631-Umaydis@XP_756798':0.95222587,'Ectocarpus-siliculosus@298706926':0.21400754):0.19314134,('403677-Pinfestans@EEY68460':0.039420067,'Pramorum@jgi':0.036888404):0.14485431):0.00043748612,'Spunctatus@00659T0':0.99846041):0.07746492,(('296543-Tpseudonana@XP_002291008':0.2927309,'556484-Ptricornutum@XP_002182840':0.39583213):0.06246748,'Aanophagefferens@jgi_Auran1_71780_estEx':0.21304613):0.045248275):0.046918627,((('330879-Afumigatus@XP_748098':0.13663557,'367110-Ncrassa@XP_961540':0.2574535):0.18156023,'4896-Spombe@NP_593300':0.24809814):0.053641789,('353151-Chominis@XP_668598':1.8373187,'4932-Scerevisiae@NP_012036':0.32435168):0.14756077):0.14868043):0.024178478):0.032091728):0.0055913899,'352472-Ddiscoideum@XP_644962':0.41814167):0.027611506,'Ttrahens@11102T0':0.14967124);
('10228-Tadhaerens@XP_002109327':0.61984388,((((((('145481-Ppatens@XP_001765887':0.07334935,'Smoellendorffii@jgi':1.9450978e-05):0.032042682,('3702-Athaliana@NP_190398':0.060554604,'39947-Osativa@NP_001047624':0.15193349):0.21335079):0.00065782435,((('3055-Creinhardtii@XP_001698877':0.01744926,'Vcarteri@jgi':0.18279126):0.24174842,'412133-Tvaginalis@XP_001327110':1.3959746):0.17548109,'Cvulgaris@jgi':0.16015337):0.21056816):0.098738824,(((((('214684-Cneoformans@XP_569792':0.62539364,'4932-Scerevisiae@NP_012036':0.51558713):0.087487822,'4896-Spombe@NP_593300':0.22476622):0.17489636,('237631-Umaydis@XP_756798':0.84081054,'Spunctatus@00659T0':1.3647087):0.13567235):0.061317849,('353151-Chominis@XP_668598':2.7884934,'Bdendrobatidis@jgi|Batde5|35311|estExt_':0.72075537):0.37795752):0.035329622,(('436017-Olucimarinus@XP_001418934':0.02729479,'70448-Otauri@CAL54508':0.015740281):0.27216697,'564608-Mpusilla@EEH57771':0.11583331):0.14008148):0.074215664,'Ectocarpus-siliculosus@298706926':0.3870572):0.069890606):0.08607201,(('296543-Tpseudonana@XP_002291008':0.34449912,'556484-Ptricornutum@XP_002182840':0.3991474):0.15053565,'352472-Ddiscoideum@XP_644962':0.48414998):0.0577403):0.032528707,((((((('185431-Tbrucei@XP_001219085':0.039542444,'353153-Tcruzi@XP_821942':0.021922147):0.21454509,('347515-Lmajor@XP_001681666':0,'435258-Linfantum@XP_001463991':0):0.4328711):0.60930429,'Cmerolae@CML190C':0.45991712):0.37404107,'Cowczarzaki@03175T0':0.71862827):0.18232013,('330879-Afumigatus@XP_748098':0.1321005,'367110-Ncrassa@XP_961540':0.24044235):0.36500506):0.20768213,('Aanophagefferens@jgi_Auran1_71780_estEx':0.23837492,('Ehuxleyi@jgi':0.26412241,'Ttrahens@11102T0':0.29073923):0.059600496):0.055041526):0.0096177084,('403677-Pinfestans@EEY68460':0.043490526,'Pramorum@jgi':0.05470842):0.33538717):0.09030767):0.028233505,(((('284813-Ecuniculi@NP_585899':0.048599954,'Encephalitozoon-intestinalis@XP_003073104':0.087602594):0.73822167,'Nosema-ceranae@XP_002995905':0.81440065):1.0322392,'Gsulphuraria@stig_38':0.42974508):0.1406015,(('431895-Mbrevicollis@XP_001747393':0.86748233,'Srosetta@07702T0':0.33046677):0.054616111,'5762-Ngruberi@EFC45000':0.53371726):0.16520885):0.045759763):0.014578174,((('412030-Ptetraurelia@XP_001425074':0.22351694,'5911-Tthermophila@XP_001011597':0.13330764):0.32596295,'Oxytricha-trifallax@apc8_WGS':0.18267765):0.34556628,((((('45351-Nvectensis@XP_001635295':0.35992006,(((('6239-Celegans@NP_497203':0.74192703,'6279-Bmalayi@XP_001900333':0.34218814):0.67299394,'Dpulex@jgi':0.42526162):0.17772624,'Hrobusta@jgi':0.2120159):0.029576863,('7955-Drerio@NP_957227':0.080389715,('8364-Xtropicalis@NP_001016759':0.01277006,'9606-Hsapiens@AAC70920':0.0063531834):2.7910981e-05):0.14304018):0.022618424):0.010093681,'Lgigantea@jgi':0.24364827):0.047555094,'7739-Bfloridae@XP_002590511':0.15544392):1.2405151e-05,'7460-Amellifera@XP_396943':0.31694149):0.12931048,'7227-Dmelanogaster@NP_610036':0.35267176):0.10447744):0.026372746);
(((('10228-Tadhaerens@XP_002109327':0.4209447,(((('45351-Nvectensis@XP_001635295':0.27131061,('6239-Celegans@NP_497203':0.82614582,'6279-Bmalayi@XP_001900333':0.21258596):0.57568098):0.0099673641,(((('7227-Dmelanogaster@NP_610036':0.37719661,'7460-Amellifera@XP_396943':0.15930021):0.088038231,'Hrobusta@jgi':0.19874664):7.088133e-05,'Dpulex@jgi':0.4804501):0.0259246,'7739-Bfloridae@XP_002590511':0.15327643):0.026644954):0.032425007,'Lgigantea@jgi':0.18035275):5.7223135e-06,('7955-Drerio@NP_957227':0.047667737,('8364-Xtropicalis@NP_001016759':0.015686778,'9606-Hsapiens@AAC70920':6.8520201e-07):0.0054662589):0.14557582):0.04079368):0.10221433,'5762-Ngruberi@EFC45000':0.44141108):0.067127165,('412133-Tvaginalis@XP_001327110':0.85638877,'Cowczarzaki@03175T0':0.64821743):0.19988353):0.047663094,((((((('145481-Ppatens@XP_001765887':0.058189833,((('3055-Creinhardtii@XP_001698877':0.030625948,'Vcarteri@jgi':0.11701025):0.27104463,'Cvulgaris@jgi':0.16002533):0.13545395,(('436017-Olucimarinus@XP_001418934':9.1256579e-05,'70448-Otauri@CAL54508':0.042231488):0.22803497,'564608-Mpusilla@EEH57771':0.10894588):0.10826965):0.073066172):0.039160977,'Smoellendorffii@jgi':0.02217251):0.09479392,('3702-Athaliana@NP_190398':0.12486179,'39947-Osativa@NP_001047624':0.11320649):0.066576679):0.015899077,'556484-Ptricornutum@XP_002182840':0.42070677):0.022156555,'352472-Ddiscoideum@XP_644962':0.40934008):0.03609448,'Ttrahens@11102T0':0.21626912):0.0040024778,((((((((('185431-Tbrucei@XP_001219085':0.049417228,'353153-Tcruzi@XP_821942':0.0041610122):0.25434184,('347515-Lmajor@XP_001681666':0,'435258-Linfantum@XP_001463991':0):0.37682504):0.80293805,('353151-Chominis@XP_668598':2.8276248,'Cmerolae@CML190C':0.26373212):0.056621918):0.25710479,('Gsulphuraria@stig_38':0.20538674,'Spunctatus@00659T0':1.0943989):0.092445243):0.0016215428,('214684-Cneoformans@XP_569792':0.53226434,'237631-Umaydis@XP_756798':0.82791139):0.27329579):0.096183369,'Ehuxleyi@jgi':0.24879043):0.059008786,'Bdendrobatidis@jgi|Batde5|35311|estExt_':0.9104607):0.048267323,(((('330879-Afumigatus@XP_748098':0.16955098,'367110-Ncrassa@XP_961540':0.22944493):0.13653106,'4896-Spombe@NP_593300':0.20959358):0.030451947,'4932-Scerevisiae@NP_012036':0.50703651):0.17877479,'431895-Mbrevicollis@XP_001747393':0.67100565):0.080506501):8.9180669e-05,'Srosetta@07702T0':0.45971403):0.070459844):0.03610403,(((('284813-Ecuniculi@NP_585899':0.056031748,'Encephalitozoon-intestinalis@XP_003073104':0.066392608):0.61283394,'Nosema-ceranae@XP_002995905':0.85401083):0.82311978,(('412030-Ptetraurelia@XP_001425074':0.11721859,'5911-Tthermophila@XP_001011597':0.16738304):0.20017607,'Oxytricha-trifallax@apc8_WGS':0.19430074):0.14255298):0.18822527,(('296543-Tpseudonana@XP_002291008':0.31865405,'Aanophagefferens@jgi_Auran1_71780_estEx':0.21209365):0.045222672,(('403677-Pinfestans@EEY68460':0.048856538,'Pramorum@jgi':0.014395843):0.20886998,'Ectocarpus-siliculosus@298706926':0.40882265):0.10866081):0.0042770716):0.024697584);
(((((('10228-Tadhaerens@XP_002109327':0.40186581,'7227-Dmelanogaster@NP_610036':0.23346562):0.04839174,'7460-Amellifera@XP_396943':0.21064895):0.06667825,'7739-Bfloridae@XP_002590511':0.10096794):0.0090824591,((((((('284813-Ecuniculi@NP_585899':2.3124188e-05,'Encephalitozoon-intestinalis@XP_003073104':0.080885204):0.57780915,'Nosema-ceranae@XP_002995905':0.89306195):0.70115786,('6239-Celegans@NP_497203':0.46084207,'6279-Bmalayi@XP_001900333':0.36864168):0.299768):0.24526817,'Dpulex@jgi':0.2507735):0.10378939,'45351-Nvectensis@XP_001635295':0.24626509):0.062909313,((('7955-Drerio@NP_957227':0.045209573,'8364-Xtropicalis@NP_001016759':0.0032227639):0.0095930398,'9606-Hsapiens@AAC70920':0.0053648428):0.12063943,'Lgigantea@jgi':0.10526177):0.01689359):0.015000581,'Hrobusta@jgi':0.19096575):0.027031843):0.18899736,(((((((('185431-Tbrucei@XP_001219085':0.045127618,'353153-Tcruzi@XP_821942':0.011341757):0.11510084,('347515-Lmajor@XP_001681666':0,'435258-Linfantum@XP_001463991':0):0.46077183):0.55824507,'Cmerolae@CML190C':0.32495114):0.25173168,'5762-Ngruberi@EFC45000':0.52975211):0.045736837,'Srosetta@07702T0':0.19133515):0.048855776,'Ttrahens@11102T0':0.17169558):0.04820643,'Ehuxleyi@jgi':0.25483224):0.095840135,((('330879-Afumigatus@XP_748098':0.087856061,'367110-Ncrassa@XP_961540':0.2796574):0.15079759,'4896-Spombe@NP_593300':0.26448913):0.10206659,(('412030-Ptetraurelia@XP_001425074':0.16716101,'5911-Tthermophila@XP_001011597':0.10264069):0.20452767,'Oxytricha-trifallax@apc8_WGS':0.23868468):0.20689005):0.042564916):0.040245108):0.019598675,(((((('145481-Ppatens@XP_001765887':0.0777281,((('3055-Creinhardtii@XP_001698877':0.04635756,'Vcarteri@jgi':0.12480548):0.27573989,'Cvulgaris@jgi':0.19808472):0.067800503,(('436017-Olucimarinus@XP_001418934':0.039990258,'70448-Otauri@CAL54508':8.9627578e-05):0.13518144,'564608-Mpusilla@EEH57771':0.086723516):0.094795739):0.046006656):0.018980155,'Smoellendorffii@jgi':0.034698632):0.049595927,('3702-Athaliana@NP_190398':0.10898585,'39947-Osativa@NP_001047624':0.11568966):0.18434351):0.093871247,'Ectocarpus-siliculosus@298706926':0.3962682):0.01017755,(((('214684-Cneoformans@XP_569792':0.46647882,'431895-Mbrevicollis@XP_001747393':0.58629862):0.18937385,'Bdendrobatidis@jgi|Batde5|35311|estExt_':0.68366257):0.093914531,'Gsulphuraria@stig_38':0.45334455):0.0017125579,'237631-Umaydis@XP_756798':0.80174915):0.075715673):0.047282089,((('352472-Ddiscoideum@XP_644962':0.29640327,('403677-Pinfestans@EEY68460':0.032494756,'Pramorum@jgi':0.061520315):0.20102897):0.04945904,'412133-Tvaginalis@XP_001327110':0.99124581):0.019679801,(('353151-Chominis@XP_668598':2.1420571,'4932-Scerevisiae@NP_012036':0.13546848):0.44008035,'Spunctatus@00659T0':0.88384463):0.16524623):0.0084658328):4.7320752e-05,(('296543-Tpseudonana@XP_002291008':0.32560564,'Aanophagefferens@jgi_Auran1_71780_estEx':0.26879132):0.00068584303,('556484-Ptricornutum@XP_002182840':0.2971121,'Cowczarzaki@03175T0':0.46755219):0.12610431):0.077451969);
((('10228-Tadhaerens@XP_002109327':0.3827029,(('45351-Nvectensis@XP_001635295':0.34229155,('7739-Bfloridae@XP_002590511':0.15749054,('7955-Drerio@NP_957227':0.049313453,('8364-Xtropicalis@NP_001016759':0.0049935945,'9606-Hsapiens@AAC70920':0.0049824579):0.0026420811):0.16935766):0.015737333):0.048291626,((('7227-Dmelanogaster@NP_610036':0.36144416,'7460-Amellifera@XP_396943':0.2169863):0.080520942,('Dpulex@jgi':0.36966282,'Lgigantea@jgi':0.11028423):0.024276056):2.2564367e-06,'Hrobusta@jgi':0.20883519):0.043268348):0.12457607):0.19601288,(((('145481-Ppatens@XP_001765887':0.052282693,'Smoellendorffii@jgi':0.04546165):0.028238612,(('3055-Creinhardtii@XP_001698877':0.012228025,'Vcarteri@jgi':0.10760949):0.34387862,((('436017-Olucimarinus@XP_001418934':0.030894515,'70448-Otauri@CAL54508':0.010928748):0.17438055,'564608-Mpusilla@EEH57771':0.10615689):0.10824178,'Cvulgaris@jgi':0.24247539):0.017686389):0.065885276):0.057416101,('3702-Athaliana@NP_190398':0.10184463,'39947-Osativa@NP_001047624':0.13937526):0.13237078):0.095113174,(((((('296543-Tpseudonana@XP_002291008':0.29725095,'556484-Ptricornutum@XP_002182840':0.36908568):0.067830512,'Aanophagefferens@jgi_Auran1_71780_estEx':0.25634531):0.10089009,'Cowczarzaki@03175T0':0.71602797):0.044328952,'Ectocarpus-siliculosus@298706926':0.42999606):0.076793862,('Ehuxleyi@jgi':0.29129132,'Ttrahens@11102T0':0.17921372):0.030140351):0.044748462,(('412030-Ptetraurelia@XP_001425074':0.22529066,'5911-Tthermophila@XP_001011597':0.045696015):0.22675166,'Oxytricha-trifallax@apc8_WGS':0.22070138):0.39562545):0.01251305):0.03536012):3.9628268e-06,(((((('185431-Tbrucei@XP_001219085':0.06244889,'353153-Tcruzi@XP_821942':0.032678649):0.18208378,('347515-Lmajor@XP_001681666':0,'435258-Linfantum@XP_001463991':0):0.34344885):0.41900302,'Cmerolae@CML190C':0.42825001):0.12193529,(('214684-Cneoformans@XP_569792':0.55825726,((('284813-Ecuniculi@NP_585899':0.093583782,'Encephalitozoon-intestinalis@XP_003073104':0.0061461468):0.56748582,'Nosema-ceranae@XP_002995905':0.86063286):0.6163657,('6239-Celegans@NP_497203':0.53122281,'6279-Bmalayi@XP_001900333':0.53579383):0.42608487):0.19172459):0.046806743,'5762-Ngruberi@EFC45000':0.38413576):0.0087179):0.11244261,((('237631-Umaydis@XP_756798':0.53108215,'Bdendrobatidis@jgi|Batde5|35311|estExt_':0.83088033):0.10346003,((('330879-Afumigatus@XP_748098':0.12729548,'367110-Ncrassa@XP_961540':0.16674592):0.11030349,'4896-Spombe@NP_593300':0.14544642):0.095886575,'4932-Scerevisiae@NP_012036':0.47795657):0.060002054):0.080852141,('431895-Mbrevicollis@XP_001747393':0.73902688,'Srosetta@07702T0':0.29467877):0.10052011):0.10380806):1.1613591e-06,((('352472-Ddiscoideum@XP_644962':0.00052481854,'353151-Chominis@XP_668598':2.7129468):0.30798647,('403677-Pinfestans@EEY68460':1.2083226e-05,'Pramorum@jgi':0.020615914):0.34978142):0.093044149,'Gsulphuraria@stig_38':0.37661934):0.088843979):0.026024205,('412133-Tvaginalis@XP_001327110':0.83444542,'Spunctatus@00659T0':0.85372677):0.22984554);
((((((('10228-Tadhaerens@XP_002109327':0.41325657,(('185431-Tbrucei@XP_001219085':0.018507219,'353153-Tcruzi@XP_821942':0.020330065):0.17650652,('347515-Lmajor@XP_001681666':0,'435258-Linfantum@XP_001463991':0):0.33457613):0.55812319):0.16051185,('Gsulphuraria@stig_38':0.35398022,'Spunctatus@00659T0':0.84388165):0.13321049):0.052338717,'Dpulex@jgi':0.43028134):0.081538846,((((('214684-Cneoformans@XP_569792':0.50116575,'Cmerolae@CML190C':0.64088015):0.026241855,'431895-Mbrevicollis@XP_001747393':0.66640558):0.028233072,((('284813-Ecuniculi@NP_585899':0.054767066,'Encephalitozoon-intestinalis@XP_003073104':0.044065263):0.53291888,'Nosema-ceranae@XP_002995905':0.74198504):0.93400624,('6239-Celegans@NP_497203':0.46923968,'6279-Bmalayi@XP_001900333':0.39169496):0.34709403):0.21213345):0.16250874,'5762-Ngruberi@EFC45000':0.27700678):0.041193301,'Srosetta@07702T0':0.38940913):0.058590136):0.02126155,(((('237631-Umaydis@XP_756798':0.65574554,'Bdendrobatidis@jgi|Batde5|35311|estExt_':0.74399851):0.13473937,('353151-Chominis@XP_668598':2.2177061,'4932-Scerevisiae@NP_012036':0.2705458):0.22381641):9.6505169e-06,('330879-Afumigatus@XP_748098':0.16751522,'367110-Ncrassa@XP_961540':0.28109855):0.094841652):0.050837244,'4896-Spombe@NP_593300':0.24458958):0.17278719):0.078969776,'352472-Ddiscoideum@XP_644962':0.37647291):0.026683875,(((('145481-Ppatens@XP_001765887':0.070012053,'Smoellendorffii@jgi':0.033516013):0.053462596,('3702-Athaliana@NP_190398':0.15353765,'39947-Osativa@NP_001047624':0.19994864):0.15518382):0.083175877,((('296543-Tpseudonana@XP_002291008':0.2861446,'556484-Ptricornutum@XP_002182840':0.25034939):0.059759653,'Aanophagefferens@jgi_Auran1_71780_estEx':0.17823246):0.086886257,((('403677-Pinfestans@EEY68460':0.01425935,'Pramorum@jgi':0.0063657714):0.19113172,'Ectocarpus-siliculosus@298706926':0.366916):0.055383018,('412133-Tvaginalis@XP_001327110':1.0437379,'Cowczarzaki@03175T0':0.67232964):0.17904814):0.087049078):0.039545338):0.044823959,(((('412030-Ptetraurelia@XP_001425074':0.1660741,'5911-Tthermophila@XP_001011597':0.054422452):0.3369752,'Oxytricha-trifallax@apc8_WGS':0.24573144):0.41734542,('Ehuxleyi@jgi':0.18671774,'Ttrahens@11102T0':0.18878413):0.1153175):0.0079498859,(('45351-Nvectensis@XP_001635295':0.27506474,((('7460-Amellifera@XP_396943':0.23828404,'Hrobusta@jgi':0.23276921):0.066468298,'Lgigantea@jgi':0.16592274):0.053395182,('7739-Bfloridae@XP_002590511':0.10829638,(('7955-Drerio@NP_957227':0.081096406,'8364-Xtropicalis@NP_001016759':0.013456554):0.008019154,'9606-Hsapiens@AAC70920':2.418752e-07):0.16366379):0.054719205):1.8282967e-05):0.15388855,'7227-Dmelanogaster@NP_610036':0.34523651):0.10206826):0.023859571):0.037986825,((('3055-Creinhardtii@XP_001698877':0.040526359,'Vcarteri@jgi':0.12927519):0.28732095,'Cvulgaris@jgi':0.197271):0.11266053,(('436017-Olucimarinus@XP_001418934':0.012867027,'70448-Otauri@CAL54508':0.04351133):0.17966427,'564608-Mpusilla@EEH57771':0.15131518):0.1751918):0.13419664);
(((('10228-Tadhaerens@XP_002109327':0.47708913,((((('45351-Nvectensis@XP_001635295':0.32213955,'Hrobusta@jgi':0.29751391):0.045359845,('7227-Dmelanogaster@NP_610036':0.48977562,'7460-Amellifera@XP_396943':0.18142147):0.061317628):0.021026004,('7739-Bfloridae@XP_002590511':0.15469767,('7955-Drerio@NP_957227':0.079311976,('8364-Xtropicalis@NP_001016759':0.029443178,'9606-Hsapiens@AAC70920':0):1.9549182e-05):0.19307857):0.04180278):0.056164339,'Lgigantea@jgi':0.1893397):0.11707769,(('6239-Celegans@NP_497203':0.7936003,'6279-Bmalayi@XP_001900333':0.28339478):0.53975336,'Dpulex@jgi':0.35811123):0.028001155):0.082866532):0.033535579,(('284813-Ecuniculi@NP_585899':0.08658058,'Encephalitozoon-intestinalis@XP_003073104':0.048744365):0.71671386,'Nosema-ceranae@XP_002995905':0.99434122):1.1109576):0.10537282,(((('214684-Cneoformans@XP_569792':0.48172356,'431895-Mbrevicollis@XP_001747393':0.91697845):0.32286165,('Bdendrobatidis@jgi|Batde5|35311|estExt_':0.98655677,'Cowczarzaki@03175T0':0.8114368):0.18058206):0.091780843,'352472-Ddiscoideum@XP_644962':0.50485131):0.072335122,((('412133-Tvaginalis@XP_001327110':1.3572722,'Spunctatus@00659T0':0.84374499):0.13227872,'Cmerolae@CML190C':0.8208553):0.21109953,'Gsulphuraria@stig_38':0.43405865):0.047183529):0.031047051):0.13378215,(((('145481-Ppatens@XP_001765887':0.064465951,(('3702-Athaliana@NP_190398':0.16468136,'39947-Osativa@NP_001047624':0.19297102):0.28459487,'Smoellendorffii@jgi':0.018288568):0.071493358):0.023117143,(('436017-Olucimarinus@XP_001418934':0.0074857402,'70448-Otauri@CAL54508':0.03338164):0.29618405,'564608-Mpusilla@EEH57771':0.14411709):0.14866449):0.18571154,(('3055-Creinhardtii@XP_001698877':0.0039642377,'Vcarteri@jgi':0.19227527):0.45271084,'Cvulgaris@jgi':0.26728123):0.18136932):0.16684001,'Ttrahens@11102T0':0.33328817):0.056446784,(((((('185431-Tbrucei@XP_001219085':0.062278868,'353153-Tcruzi@XP_821942':0.0070592648):0.085505799,('347515-Lmajor@XP_001681666':0,'435258-Linfantum@XP_001463991':0):0.42965605):0.65296114,'5762-Ngruberi@EFC45000':0.57447132):0.1168385,('403677-Pinfestans@EEY68460':0.035993997,'Pramorum@jgi':0.028774708):0.38101019):1.6638288e-06,(((('237631-Umaydis@XP_756798':0.90082176,'Srosetta@07702T0':0.59676593):7.6490268e-05,((('330879-Afumigatus@XP_748098':0.28482022,'367110-Ncrassa@XP_961540':0.22862239):0.26838237,'4896-Spombe@NP_593300':0.30798808):2.5104983e-07,('353151-Chominis@XP_668598':2.6912359,'4932-Scerevisiae@NP_012036':0.24964254):0.42706542):0.092325649):0.25146521,(('412030-Ptetraurelia@XP_001425074':0.33776849,'5911-Tthermophila@XP_001011597':0.087571091):0.30212355,'Oxytricha-trifallax@apc8_WGS':0.43172508):0.21379076):0.049355484,(('296543-Tpseudonana@XP_002291008':0.29057122,'556484-Ptricornutum@XP_002182840':0.56652815):0.036893935,('Aanophagefferens@jgi_Auran1_71780_estEx':0.32588624,'Ectocarpus-siliculosus@298706926':0.62333783):0.21591043):0.11912745):0.046105884):0.041258965,'Ehuxleyi@jgi':0.51947464):0.033181541);
((((('10228-Tadhaerens@XP_002109327':0.23748927,'412133-Tvaginalis@XP_001327110':1.1123876):0.11259648,((('284813-Ecuniculi@NP_585899':0.074054315,'Encephalitozoon-intestinalis@XP_003073104':0.065303234):0.41828269,'Nosema-ceranae@XP_002995905':0.83316027):0.99637515,'Gsulphuraria@stig_38':0.32438248):0.16920858):0.0057251566,'Srosetta@07702T0':0.19356403):0.073300539,((((((('45351-Nvectensis@XP_001635295':0.30402809,('7739-Bfloridae@XP_002590511':0.16544204,(('7955-Drerio@NP_957227':0.069289058,'8364-Xtropicalis@NP_001016759':0.019852942):0.0014348478,'9606-Hsapiens@AAC70920':0):0.1070731):0.036229149):0.067238849,'7460-Amellifera@XP_396943':0.20922801):0.041826238,'Lgigantea@jgi':0.25064172):0.065590979,'Hrobusta@jgi':0.14189782):0.098059852,(('6239-Celegans@NP_497203':0.68480483,'6279-Bmalayi@XP_001900333':0.25062153):0.6003142,'Dpulex@jgi':0.21556914):0.048256308):0.064929833,'Cowczarzaki@03175T0':0.80584961):0.052613928,'7227-Dmelanogaster@NP_610036':0.43768171):0.051500828):0.087787645,((((((('145481-Ppatens@XP_001765887':0.079749737,((('3055-Creinhardtii@XP_001698877':0.040982585,'Vcarteri@jgi':0.086151741):0.35321192,'Cvulgaris@jgi':0.20847448):0.038022337,(('436017-Olucimarinus@XP_001418934':0.011330454,'70448-Otauri@CAL54508':0.021751009):0.24620871,'564608-Mpusilla@EEH57771':0.092740968):0.14788521):0.060422249):0.056305588,'Smoellendorffii@jgi':0.02080658):0.086099647,('3702-Athaliana@NP_190398':0.11741244,'39947-Osativa@NP_001047624':0.11554512):0.082064776):0.09631634,((('296543-Tpseudonana@XP_002291008':0.34862982,'556484-Ptricornutum@XP_002182840':0.42175914):0.099705909,'Aanophagefferens@jgi_Auran1_71780_estEx':0.20239838):0.076295199,('352472-Ddiscoideum@XP_644962':0.2904003,('403677-Pinfestans@EEY68460':0.036861962,'Pramorum@jgi':0.0017133741):0.25991439):0.13947405):0.067102729):0.034668533,(((('214684-Cneoformans@XP_569792':0.4274705,'Spunctatus@00659T0':0.79824402):0.16017742,((('330879-Afumigatus@XP_748098':0.17855542,'367110-Ncrassa@XP_961540':0.29699796):0.16259041,('353151-Chominis@XP_668598':2.1775589,'4932-Scerevisiae@NP_012036':0.18398102):0.27587553):0.0075600931,'4896-Spombe@NP_593300':0.20602435):0.082939193):0.053678962,('237631-Umaydis@XP_756798':0.67391079,'Bdendrobatidis@jgi|Batde5|35311|estExt_':0.67311142):0.14433953):0.17806534,'Ectocarpus-siliculosus@298706926':0.49746214):0.042277136):0.042660082,('Ehuxleyi@jgi':0.26372856,'Ttrahens@11102T0':0.13463292):0.092006158):0.0083586367,(('412030-Ptetraurelia@XP_001425074':0.19724761,'5911-Tthermophila@XP_001011597':0.070095572):0.23148657,'Oxytricha-trifallax@apc8_WGS':0.31562405):0.30563497):0.095052153,(((('185431-Tbrucei@XP_001219085':0.060259946,'353153-Tcruzi@XP_821942':2.3844005e-06):0.15645683,('347515-Lmajor@XP_001681666':0,'435258-Linfantum@XP_001463991':0):0.43318926):0.72443721,'Cmerolae@CML190C':0.5514555):0.073063491,('431895-Mbrevicollis@XP_001747393':0.85420549,'5762-Ngruberi@EFC45000':0.40111154):0.026378975):0.081957784);
((('10228-Tadhaerens@XP_002109327':0.31728155,(((((('45351-Nvectensis@XP_001635295':0.21683266,('7739-Bfloridae@XP_002590511':0.1587385,(('7955-Drerio@NP_957227':0.0632256,'8364-Xtropicalis@NP_001016759':0.027774669):0.013381224,'9606-Hsapiens@AAC70920':0.011531718):0.066481479):0.076844889):0.056740879,('7460-Amellifera@XP_396943':0.24374557,'Lgigantea@jgi':0.1805506):0.044342954):0.019752661,'Hrobusta@jgi':0.18905354):0.073176171,'Dpulex@jgi':0.25626905):0.063474146,('6239-Celegans@NP_497203':0.53039863,'6279-Bmalayi@XP_001900333':0.31492403):0.42155939):0.00064714684,'7227-Dmelanogaster@NP_610036':0.29297797):0.13455056):0.098997191,((((('185431-Tbrucei@XP_001219085':0.049464113,'347515-Lmajor@XP_001681666':0.00011281949):0.01124695,('353153-Tcruzi@XP_821942':0,'435258-Linfantum@XP_001463991':0):0.20004621):0.57581186,'Cmerolae@CML190C':0.32748713):0.1915255,('214684-Cneoformans@XP_569792':0.49442633,('431895-Mbrevicollis@XP_001747393':0.54471101,'5762-Ngruberi@EFC45000':0.26644036):0.12436407):0.00080253767):0.067730209,(('330879-Afumigatus@XP_748098':0.12750033,'367110-Ncrassa@XP_961540':0.20349244):0.36318588,'4896-Spombe@NP_593300':0.13163463):0.19663456):0.031366):0.075745286,(((((('145481-Ppatens@XP_001765887':0.085840366,(('436017-Olucimarinus@XP_001418934':0.01979196,'70448-Otauri@CAL54508':0.019265882):0.22010484,'564608-Mpusilla@EEH57771':0.073753205):0.1291701):0.00070073283,(('3055-Creinhardtii@XP_001698877':1.3018818e-06,'Vcarteri@jgi':0.14633252):0.3493378,('Cvulgaris@jgi':0.22637929,'Smoellendorffii@jgi':0.033224228):0.034547765):0.053770975):0.060286836,('3702-Athaliana@NP_190398':0.090539242,'39947-Osativa@NP_001047624':0.10448714):0.18137311):0.037552695,((('237631-Umaydis@XP_756798':0.88539108,(('412133-Tvaginalis@XP_001327110':0.97639304,'Cowczarzaki@03175T0':0.54373775):0.11136657,'Ectocarpus-siliculosus@298706926':0.35238678):0.020147255):0.11759393,(((((('284813-Ecuniculi@NP_585899':0.075798999,'Encephalitozoon-intestinalis@XP_003073104':0.054534496):0.36314943,'Nosema-ceranae@XP_002995905':0.56270452):0.88426132,('403677-Pinfestans@EEY68460':0.021865641,'Pramorum@jgi':0.029352561):0.084248505):0.096470332,(('296543-Tpseudonana@XP_002291008':0.25513698,'556484-Ptricornutum@XP_002182840':0.25930828):0.07752789,'Aanophagefferens@jgi_Auran1_71780_estEx':0.20871016):0.10087147):0.048732865,(('353151-Chominis@XP_668598':2.2824374,'4932-Scerevisiae@NP_012036':0.30692644):0.38547422,'Spunctatus@00659T0':0.82034633):0.11129276):0.025419697,(('412030-Ptetraurelia@XP_001425074':0.10192217,'5911-Tthermophila@XP_001011597':0.19852701):0.35689135,'Oxytricha-trifallax@apc8_WGS':0.16499031):0.48820533):0.00065436227):0.039149773,'352472-Ddiscoideum@XP_644962':0.37605806):0.0058121688):0.0046179196,'Bdendrobatidis@jgi|Batde5|35311|estExt_':1.0597057):0.060128344,(('Ehuxleyi@jgi':0.14898907,'Srosetta@07702T0':0.34014975):0.047232656,'Ttrahens@11102T0':0.12570618):0.068235886):0.039159722,'Gsulphuraria@stig_38':0.41595912);
(((((((('10228-Tadhaerens@XP_002109327':0.29803236,('6239-Celegans@NP_497203':0.5866906,'6279-Bmalayi@XP_001900333':0.23080649):0.58627069):0.084455041,'Dpulex@jgi':0.32604795):0.079398844,((('7460-Amellifera@XP_396943':0.24880913,'Hrobusta@jgi':0.22380184):0.026267422,'Lgigantea@jgi':0.16006771):0.034444573,('7739-Bfloridae@XP_002590511':0.21089624,('7955-Drerio@NP_957227':0.043970704,('8364-Xtropicalis@NP_001016759':0.02745482,'9606-Hsapiens@AAC70920':0.0053839605):1.7954837e-05):0.10597038):0.03550526):0.044725853):0.016086547,'45351-Nvectensis@XP_001635295':0.27786488):0.077447988,'7227-Dmelanogaster@NP_610036':0.41254912):0.096494228,'352472-Ddiscoideum@XP_644962':0.42184042):8.172906e-08,(((('145481-Ppatens@XP_001765887':0.080279117,(((('3055-Creinhardtii@XP_001698877':0.030338141,'Vcarteri@jgi':0.13520856):0.22450178,('412133-Tvaginalis@XP_001327110':1.0146923,'Cowczarzaki@03175T0':0.65022173):0.24117661):0.10022014,'Cvulgaris@jgi':0.14920708):0.10832636,(('436017-Olucimarinus@XP_001418934':0.012231645,'70448-Otauri@CAL54508':0.052559943):0.20494461,'564608-Mpusilla@EEH57771':0.11636347):0.074667274):0.058370529):0.014008306,'Smoellendorffii@jgi':0.053693048):0.078886767,('3702-Athaliana@NP_190398':0.11040803,'39947-Osativa@NP_001047624':0.17969806):0.14031763):0.091071837,(('Spunctatus@00659T0':1.0960131,'Srosetta@07702T0':0.43674107):0.068444951,'Ttrahens@11102T0':0.097469311):0.042025333):0.016191678):0.033244526,(((((((('185431-Tbrucei@XP_001219085':0.051509503,'353153-Tcruzi@XP_821942':0.0049078437):0.22259285,('347515-Lmajor@XP_001681666':0,'435258-Linfantum@XP_001463991':0):0.36915289):0.42686135,'Cmerolae@CML190C':0.50348232):0.16992678,'5762-Ngruberi@EFC45000':0.32164691):0.050018589,((('284813-Ecuniculi@NP_585899':0.067708447,'Encephalitozoon-intestinalis@XP_003073104':0.063823727):0.6880782,'Nosema-ceranae@XP_002995905':0.61285227):0.85561971,'Gsulphuraria@stig_38':0.22308434):0.1859817):0.069871529,'Ectocarpus-siliculosus@298706926':0.53105802):0.0012285939,'Ehuxleyi@jgi':0.26655025):0.10264156,((((((('214684-Cneoformans@XP_569792':0.50041023,'431895-Mbrevicollis@XP_001747393':0.51359463):0.20165715,'4896-Spombe@NP_593300':0.17373893):0.088250946,('330879-Afumigatus@XP_748098':0.083750466,'367110-Ncrassa@XP_961540':0.28114253):0.21208761):0.026912972,('353151-Chominis@XP_668598':2.6643519,'4932-Scerevisiae@NP_012036':0.011498012):0.50241988):0.10803129,('237631-Umaydis@XP_756798':0.9096859,'Bdendrobatidis@jgi|Batde5|35311|estExt_':0.74678928):0.18036086):0.13502521,(('412030-Ptetraurelia@XP_001425074':0.17114384,'5911-Tthermophila@XP_001011597':0.12840509):0.16395853,'Oxytricha-trifallax@apc8_WGS':0.25810283):0.23257332):0.030090476,(('296543-Tpseudonana@XP_002291008':0.34964306,'556484-Ptricornutum@XP_002182840':0.38432418):0.051629177,'Aanophagefferens@jgi_Auran1_71780_estEx':0.20624175):0.1124514):0.017860211):1.0048357e-05,('403677-Pinfestans@EEY68460':0.036779315,'Pramorum@jgi':0.035917182):0.28287772);
(('10228-Tadhaerens@XP_002109327':0.32602988,(('45351-Nvectensis@XP_001635295':0.26105918,(('6239-Celegans@NP_497203':0.57252815,'6279-Bmalayi@XP_001900333':0.24969975):0.39389848,'Dpulex@jgi':0.33925276):0.12198002):0.010904466,(((('7227-Dmelanogaster@NP_610036':0.36588127,('7460-Amellifera@XP_396943':0.22240423,'Lgigantea@jgi':0.14067085):0.082270537):0.03177296,'Hrobusta@jgi':0.20592554):0.059290023,(('7955-Drerio@NP_957227':0.076606733,'8364-Xtropicalis@NP_001016759':0.02391451):0.0006760144,'9606-Hsapiens@AAC70920':0.002921143):0.12603879):0.0023787915,'7739-Bfloridae@XP_002590511':0.081080314):0.019308409):0.12024899):0.1294262,((((('145481-Ppatens@XP_001765887':0.057133497,((('3055-Creinhardtii@XP_001698877':0.0044289152,'Vcarteri@jgi':0.068511081):0.25100008,'Cvulgaris@jgi':0.16127684):0.11502322,(('436017-Olucimarinus@XP_001418934':0.023179682,'70448-Otauri@CAL54508':0.014956475):0.20350578,'564608-Mpusilla@EEH57771':0.078135273):0.15611203):0.026769807):0.0058142572,'Smoellendorffii@jgi':0.065761984):0.047192275,('3702-Athaliana@NP_190398':0.091884397,'39947-Osativa@NP_001047624':0.11188175):0.11701381):0.061049505,('Ehuxleyi@jgi':0.24445535,'Ttrahens@11102T0':0.16964402):0.076625676):0.050003986,(((('296543-Tpseudonana@XP_002291008':0.25635392,'556484-Ptricornutum@XP_002182840':0.28330469):0.076056246,'Aanophagefferens@jgi_Auran1_71780_estEx':0.20543837):0.083580129,'Ectocarpus-siliculosus@298706926':0.37586618):0.049485988,('403677-Pinfestans@EEY68460':0.0027916572,'Pramorum@jgi':0.014604278):0.22882549):0.026186446):0.027796381,(((((((('185431-Tbrucei@XP_001219085':0.053167926,'435258-Linfantum@XP_001463991':0.00027749514):0.076418876,('347515-Lmajor@XP_001681666':0,'353153-Tcruzi@XP_821942':0):0.028460871):0.37671368,'Cmerolae@CML190C':0.3716071):0.12982717,((('353151-Chominis@XP_668598':2.1515277,'431895-Mbrevicollis@XP_001747393':0.66714628):0.23325821,'Srosetta@07702T0':0.02774022):0.039151904,'5762-Ngruberi@EFC45000':0.33085735):0.0927923):0.078895745,'Gsulphuraria@stig_38':0.36265299):0.10279089,(('214684-Cneoformans@XP_569792':0.99880974,((('330879-Afumigatus@XP_748098':0.14628108,'367110-Ncrassa@XP_961540':0.2111817):0.15155571,'4896-Spombe@NP_593300':0.20278696):0.0276234,'4932-Scerevisiae@NP_012036':0.43464584):0.11391476):0.17523102,(('237631-Umaydis@XP_756798':0.72446944,'Spunctatus@00659T0':0.78961087):0.086838852,'Bdendrobatidis@jgi|Batde5|35311|estExt_':0.64866012):0.10651166):0.062454083):0.035378199,'352472-Ddiscoideum@XP_644962':0.29381041):0.071173127,((((('284813-Ecuniculi@NP_585899':0.03099541,'Encephalitozoon-intestinalis@XP_003073104':0.075487002):0.54300636,'Nosema-ceranae@XP_002995905':0.57951987):0.77430632,'412133-Tvaginalis@XP_001327110':0.74604073):0.19016354,(('412030-Ptetraurelia@XP_001425074':0.14254639,'5911-Tthermophila@XP_001011597':0.13364111):0.14792865,'Oxytricha-trifallax@apc8_WGS':0.27567205):0.25510094):0.0060871987,'Cowczarzaki@03175T0':0.69266911):0.057961574):0.0092428924);
((((((('10228-Tadhaerens@XP_002109327':0.46304217,'Dpulex@jgi':0.30444008):0.05548614,(('7227-Dmelanogaster@NP_610036':0.33321582,'7460-Amellifera@XP_396943':0.18420232):0.12452521,'7739-Bfloridae@XP_002590511':0.092289914):0.02660679):0.028275456,('45351-Nvectensis@XP_001635295':0.1658082,'Lgigantea@jgi':0.091923306):0.043674725):0.044008218,(('6239-Celegans@NP_497203':0.52179846,'6279-Bmalayi@XP_001900333':0.13302737):0.46831454,('7955-Drerio@NP_957227':0.045119086,('8364-Xtropicalis@NP_001016759':0.0049786968,'9606-Hsapiens@AAC70920':0):3.7281542e-05):0.099981234):6.7816314e-06):0.038446691,'Hrobusta@jgi':0.19585301):0.20363538,((((((('185431-Tbrucei@XP_001219085':0.04889566,'353153-Tcruzi@XP_821942':0.014706767):0.18210676,('347515-Lmajor@XP_001681666':0,'435258-Linfantum@XP_001463991':0):0.31473448):0.43460816,'Cmerolae@CML190C':0.38317466):0.11783121,'353151-Chominis@XP_668598':2.0460107):0.12434474,'Gsulphuraria@stig_38':0.23807333):0.15782344,('431895-Mbrevicollis@XP_001747393':0.64533285,('5762-Ngruberi@EFC45000':0.25956705,'Srosetta@07702T0':0.35473183):0.037664506):0.092423546):0.046378571,(('412030-Ptetraurelia@XP_001425074':0.13630897,'5911-Tthermophila@XP_001011597':0.15275751):0.16873142,'Oxytricha-trifallax@apc8_WGS':0.25441648):0.26319006):0.049283718):0.031702188,((((('145481-Ppatens@XP_001765887':0.038048342,(('3702-Athaliana@NP_190398':0.089557492,'39947-Osativa@NP_001047624':0.13314607):0.19142876,'Smoellendorffii@jgi':0.062148077):0.0096178577):0.056634588,(('436017-Olucimarinus@XP_001418934':0,'70448-Otauri@CAL54508':0.014365292):0.21508348,'564608-Mpusilla@EEH57771':0.022575946):0.15686811):0.070304521,('352472-Ddiscoideum@XP_644962':0.4057337,'Ttrahens@11102T0':0.1682043):0.014815346):0.089344501,(((('214684-Cneoformans@XP_569792':0.51174822,'237631-Umaydis@XP_756798':0.53287102):0.13545714,((('330879-Afumigatus@XP_748098':0.080775736,'367110-Ncrassa@XP_961540':0.18277347):0.14649856,'4896-Spombe@NP_593300':0.15156295):0.019710537,'4932-Scerevisiae@NP_012036':0.39069072):0.05232233):0.07545451,'Bdendrobatidis@jgi|Batde5|35311|estExt_':0.67235706):0.08324858,(('3055-Creinhardtii@XP_001698877':0.010841362,'Vcarteri@jgi':0.12996559):0.22661781,'Cvulgaris@jgi':0.25253965):0.080682934):0.077762406):0.015619551,'Ehuxleyi@jgi':0.23158842):0.069914942,((((('284813-Ecuniculi@NP_585899':0.052184295,'Encephalitozoon-intestinalis@XP_003073104':0.043040141):0.43704262,'Nosema-ceranae@XP_002995905':0.6776479):0.62810582,'Spunctatus@00659T0':0.89511204):0.18925546,(('403677-Pinfestans@EEY68460':0.006384356,'Pramorum@jgi':0.0089953906):0.24826343,(('412133-Tvaginalis@XP_001327110':0.667322,'Cowczarzaki@03175T0':0.48337072):0.14526282,'Ectocarpus-siliculosus@298706926':0.37631012):0.045959814):0.022693988):0.010378528,(('296543-Tpseudonana@XP_002291008':0.27642994,'556484-Ptricornutum@XP_002182840':0.28899987):0.10437296,'Aanophagefferens@jgi_Auran1_71780_estEx':0.2264818):0.047204404):0.021235791);
((((((('10228-Tadhaerens@XP_002109327':0.32652525,((('284813-Ecuniculi@NP_585899':0.12058626,'Encephalitozoon-intestinalis@XP_003073104':0.031232661):0.5950895,'Nosema-ceranae@XP_002995905':0.80055002):1.0543095,('6239-Celegans@NP_497203':0.59379402,'6279-Bmalayi@XP_001900333':0.41944682):0.32323995):0.263236):0.12245944,((('45351-Nvectensis@XP_001635295':0.33525363,('7739-Bfloridae@XP_002590511':0.19414483,('7955-Drerio@NP_957227':0.046635007,('8364-Xtropicalis@NP_001016759':0.02118178,'9606-Hsapiens@AAC70920':0):0.0080103074):0.14967599):0.063787895):0.022327871,(('7460-Amellifera@XP_396943':0.262655,'Lgigantea@jgi':0.17187723):0.013918442,'Hrobusta@jgi':0.28022053):0.037232878):0.022410305,'7227-Dmelanogaster@NP_610036':0.40904733):0.097469805):0.087314144,'Dpulex@jgi':0.35563922):0.074528618,('412133-Tvaginalis@XP_001327110':1.2469961,'Cowczarzaki@03175T0':0.70894864):0.12867107):0.14960726,'352472-Ddiscoideum@XP_644962':0.30738008):0.028746707,((('296543-Tpseudonana@XP_002291008':0.30881729,'556484-Ptricornutum@XP_002182840':0.43867428):0.051548221,'Aanophagefferens@jgi_Auran1_71780_estEx':0.40237382):0.056852011,(('403677-Pinfestans@EEY68460':0.037233402,'Pramorum@jgi':0.041355921):0.25806336,'Ectocarpus-siliculosus@298706926':0.60229732):0.11032038):0.067106992):0.013881927,((((('145481-Ppatens@XP_001765887':0.046335285,((('436017-Olucimarinus@XP_001418934':0.02366055,'70448-Otauri@CAL54508':0.018652134):0.29952646,'564608-Mpusilla@EEH57771':0.15427598):0.21967733,'Smoellendorffii@jgi':0.073297885):0.0069193103):0.091367755,(('3055-Creinhardtii@XP_001698877':0.039922832,'Vcarteri@jgi':0.1910094):0.33227468,'Cvulgaris@jgi':0.27096904):0.15314595):0.053589684,('3702-Athaliana@NP_190398':0.15701648,'39947-Osativa@NP_001047624':0.17841738):0.19539717):0.16916999,(((((((('185431-Tbrucei@XP_001219085':0.032084117,'353153-Tcruzi@XP_821942':0.024013694):0.19613609,('347515-Lmajor@XP_001681666':0,'435258-Linfantum@XP_001463991':0):0.39029648):0.45514693,'Cmerolae@CML190C':0.50355944):0.10610106,'Gsulphuraria@stig_38':0.45147911):0.093080733,('5762-Ngruberi@EFC45000':0.37679799,'Srosetta@07702T0':0.42904516):0.14287219):0.044209511,'Ehuxleyi@jgi':0.35778809):0.075224441,(('412030-Ptetraurelia@XP_001425074':0.21202777,'5911-Tthermophila@XP_001011597':0.15457159):0.31246227,'Oxytricha-trifallax@apc8_WGS':0.44552499):0.33574528):0.055759729,'Ttrahens@11102T0':0.1738185):0.054896663):0.019733862,((('214684-Cneoformans@XP_569792':0.74265858,('237631-Umaydis@XP_756798':0.83022737,'Spunctatus@00659T0':1.0087534):0.088053015):0.05293254,('353151-Chominis@XP_668598':2.2048522,'Bdendrobatidis@jgi|Batde5|35311|estExt_':0.82700704):0.13623674):0.23478177,((('330879-Afumigatus@XP_748098':0.1770054,'367110-Ncrassa@XP_961540':0.25110548):0.18458657,'4896-Spombe@NP_593300':0.33578484):0.029582924,'4932-Scerevisiae@NP_012036':0.54699557):0.11944563):0.22131146):0.061602007,'431895-Mbrevicollis@XP_001747393':1.1149732);
((((((('10228-Tadhaerens@XP_002109327':0.3812904,((('353151-Chominis@XP_668598':2.4113014,'Hrobusta@jgi':0.19384142):0.085187577,'Dpulex@jgi':0.31021919):0.015036443,'Lgigantea@jgi':0.12936593):0.022642472):0.034284627,(('7955-Drerio@NP_957227':0.071749797,'8364-Xtropicalis@NP_001016759':0.020176566):7.7561056e-08,'9606-Hsapiens@AAC70920':0.0050853041):0.12316137):0.0080325469,'45351-Nvectensis@XP_001635295':0.31469427):0.042757083,'7739-Bfloridae@XP_002590511':0.10274759):0.0602285,('7227-Dmelanogaster@NP_610036':0.25159977,'7460-Amellifera@XP_396943':0.14910968):0.17817226):0.099043741,(((((('185431-Tbrucei@XP_001219085':0.084173803,'353153-Tcruzi@XP_821942':9.3739856e-07):0.12567209,('347515-Lmajor@XP_001681666':0,'435258-Linfantum@XP_001463991':0):0.54818881):0.30515272,'Cmerolae@CML190C':0.48297117):0.1303897,('6239-Celegans@NP_497203':0.49905046,'6279-Bmalayi@XP_001900333':0.39585208):0.48694965):0.11127844,(('431895-Mbrevicollis@XP_001747393':0.67914308,'5762-Ngruberi@EFC45000':0.40473897):0.015769598,'Srosetta@07702T0':0.32581083):0.071746985):0.04449694,(('412030-Ptetraurelia@XP_001425074':0.11923827,'5911-Tthermophila@XP_001011597':0.16894505):0.16873386,'Oxytricha-trifallax@apc8_WGS':0.19532311):0.28557988):0.075456961):0.063868858,(((((('145481-Ppatens@XP_001765887':0.080204258,'Smoellendorffii@jgi':0.020485609):0.011854379,((('3055-Creinhardtii@XP_001698877':0.015851681,'Vcarteri@jgi':0.11168385):0.25749294,'Cvulgaris@jgi':0.26139473):0.036405848,(('436017-Olucimarinus@XP_001418934':0.019420077,'70448-Otauri@CAL54508':0.010985977):0.15162892,'564608-Mpusilla@EEH57771':0.059201394):0.082789376):0.080019502):0.034429757,('3702-Athaliana@NP_190398':0.071190706,'39947-Osativa@NP_001047624':0.13899798):0.12775763):0.078155029,((('412133-Tvaginalis@XP_001327110':0.72785692,'Cowczarzaki@03175T0':0.4913833):0.13109405,'Ectocarpus-siliculosus@298706926':0.41646026):0.099310967,'Ehuxleyi@jgi':0.29328274):0.065733874):0.037055424,'Ttrahens@11102T0':0.15909617):0.045777432,((((('284813-Ecuniculi@NP_585899':0.088490178,'Encephalitozoon-intestinalis@XP_003073104':0.037859049):0.43636923,'Nosema-ceranae@XP_002995905':0.8862395):0.63525966,'556484-Ptricornutum@XP_002182840':0.35411753):0.088885828,('296543-Tpseudonana@XP_002291008':0.24987668,'Aanophagefferens@jgi_Auran1_71780_estEx':0.19112031):0.056848874):0.13458865,(('352472-Ddiscoideum@XP_644962':0.32466763,'Gsulphuraria@stig_38':0.52145879):0.012171025,('403677-Pinfestans@EEY68460':0.029966033,'Pramorum@jgi':0.016666612):0.23027136):0.089836149):0.0054632454):0.02490531,(('214684-Cneoformans@XP_569792':0.56056887,('237631-Umaydis@XP_756798':0.41114288,'Bdendrobatidis@jgi|Batde5|35311|estExt_':0.68972218):0.2030967):0.034299784,(((('330879-Afumigatus@XP_748098':0.13833658,'367110-Ncrassa@XP_961540':0.21453007):0.21888171,'4896-Spombe@NP_593300':0.13955606):0.066430273,'4932-Scerevisiae@NP_012036':0.3908329):0.0744788,'Spunctatus@00659T0':0.92082175):0.035765119):0.20928961);
(((('10228-Tadhaerens@XP_002109327':0.57074378,(((('45351-Nvectensis@XP_001635295':0.47475602,('7739-Bfloridae@XP_002590511':0.11154532,(('7955-Drerio@NP_957227':0.1034232,'8364-Xtropicalis@NP_001016759':2.3837643e-05):0.0070597531,'9606-Hsapiens@AAC70920':0.0052032151):0.17022285):0.0095492722):0.078877227,(('7460-Amellifera@XP_396943':0.35307534,'Lgigantea@jgi':0.23717543):0.020841176,'Hrobusta@jgi':0.39977365):0.048276304):0.03034784,'7227-Dmelanogaster@NP_610036':0.44365554):0.078002097,'Dpulex@jgi':0.48876428):0.077993672):0.099378455,('412133-Tvaginalis@XP_001327110':1.2863885,'Cowczarzaki@03175T0':0.72647465):0.13275172):0.12088266,((('296543-Tpseudonana@XP_002291008':0.25704441,('556484-Ptricornutum@XP_002182840':0.42086151,'Aanophagefferens@jgi_Auran1_71780_estEx':0.28191947):0.094750741):0.1000761,'Ectocarpus-siliculosus@298706926':0.45678231):0.13181176,('403677-Pinfestans@EEY68460':0.029646384,'Pramorum@jgi':0.04520165):0.4319969):0.054140198):0.042261786,((((('145481-Ppatens@XP_001765887':0.057642334,((('3055-Creinhardtii@XP_001698877':0.099889133,'Vcarteri@jgi':0.12829442):0.33122244,'Cvulgaris@jgi':0.24246887):0.22673578,(('436017-Olucimarinus@XP_001418934':0.011412157,'70448-Otauri@CAL54508':0.033324835):0.23354954,('564608-Mpusilla@EEH57771':0.13803409,'Srosetta@07702T0':0.70394082):0.080953055):0.092246921):0.18927498):0.027394361,'Smoellendorffii@jgi':0.069652528):0.17913391,('3702-Athaliana@NP_190398':0.1582301,'39947-Osativa@NP_001047624':0.25140693):0.19416344):0.10212936,'Ehuxleyi@jgi':0.45100421):0.031200437,'Ttrahens@11102T0':0.29522247):0.017822213,(((((('185431-Tbrucei@XP_001219085':0.042761911,'353153-Tcruzi@XP_821942':4.1983111e-06):0.25131208,('347515-Lmajor@XP_001681666':0,'435258-Linfantum@XP_001463991':0):0.42338395):0.62302558,'Cmerolae@CML190C':0.69604751):0.25610712,((('214684-Cneoformans@XP_569792':0.61085982,'431895-Mbrevicollis@XP_001747393':0.81305795):0.18774007,((('237631-Umaydis@XP_756798':0.93110301,('353151-Chominis@XP_668598':2.7673097,'Spunctatus@00659T0':0.98945073):0.24243294):0.082107721,'Bdendrobatidis@jgi|Batde5|35311|estExt_':0.9552793):0.05947527,((('330879-Afumigatus@XP_748098':0.076459917,'367110-Ncrassa@XP_961540':0.29111558):0.16025249,'4896-Spombe@NP_593300':0.2394105):0.022954099,'4932-Scerevisiae@NP_012036':0.71957337):0.15996849):0.16340275):0.17624862,((((('284813-Ecuniculi@NP_585899':0.04767645,'Encephalitozoon-intestinalis@XP_003073104':0.075360434):0.61842584,'Nosema-ceranae@XP_002995905':1.054529):1.4784559,('6239-Celegans@NP_497203':0.87904408,'6279-Bmalayi@XP_001900333':0.42529504):0.60011409):0.27152119,'Gsulphuraria@stig_38':0.55371776):1.98571e-05,'352472-Ddiscoideum@XP_644962':0.67629563):0.13091204):0.0076048504):0.028691833,'5762-Ngruberi@EFC45000':0.53481199):0.081209249,(('412030-Ptetraurelia@XP_001425074':0.29667527,'5911-Tthermophila@XP_001011597':0.14374306):0.2584887,'Oxytricha-trifallax@apc8_WGS':0.26842692):0.49617935):0.083346691);
(((('10228-Tadhaerens@XP_002109327':0.32808351,('45351-Nvectensis@XP_001635295':0.37310719,(((('6239-Celegans@NP_497203':0.56577874,'6279-Bmalayi@XP_001900333':0.40689548):0.55252501,(('7955-Drerio@NP_957227':0.050877884,'8364-Xtropicalis@NP_001016759':0.037697392):0.010938912,'9606-Hsapiens@AAC70920':0.001205309):0.082476451):0.030850913,'7739-Bfloridae@XP_002590511':0.11100665):0.040333649,(('7227-Dmelanogaster@NP_610036':0.2965387,'Dpulex@jgi':0.3188754):0.10822558,(('7460-Amellifera@XP_396943':0.21900992,'Hrobusta@jgi':0.19824396):0.036707658,'Lgigantea@jgi':0.13972782):0.079245275):0.10307967):0.066814022):0.05516081):0.30264247,'Srosetta@07702T0':0.34252817):0.0016221409,((('330879-Afumigatus@XP_748098':0.093025627,'367110-Ncrassa@XP_961540':0.2622198):0.17451343,('431895-Mbrevicollis@XP_001747393':0.85068219,'4896-Spombe@NP_593300':0.1576076):0.059037817):0.059059681,(('353151-Chominis@XP_668598':2.572672,'4932-Scerevisiae@NP_012036':0.1403358):0.3481227,'Bdendrobatidis@jgi|Batde5|35311|estExt_':0.8366761):0.11531156):0.11182723):0.073157316,((((((('145481-Ppatens@XP_001765887':0.083188265,'Cvulgaris@jgi':0.31231144):0.05653011,'Smoellendorffii@jgi':0.027229437):0.031987385,(('3055-Creinhardtii@XP_001698877':0.00065320046,'Vcarteri@jgi':0.10895471):0.35307292,(('436017-Olucimarinus@XP_001418934':0.00050055685,'70448-Otauri@CAL54508':0.031629018):0.14723541,'564608-Mpusilla@EEH57771':0.12072815):0.1334428):0.097871089):0.042867581,('3702-Athaliana@NP_190398':0.11402591,'39947-Osativa@NP_001047624':0.11981851):0.13941829):0.14682518,((('296543-Tpseudonana@XP_002291008':0.31928668,'Aanophagefferens@jgi_Auran1_71780_estEx':0.20039456):0.060694226,'556484-Ptricornutum@XP_002182840':0.38898058):0.1214815,('352472-Ddiscoideum@XP_644962':0.39942671,('403677-Pinfestans@EEY68460':0.023000572,'Pramorum@jgi':0.016261667):0.2608658):0.1117571):0.048130969):0.065657257,('412133-Tvaginalis@XP_001327110':1.1210155,'Ectocarpus-siliculosus@298706926':0.14521601):0.15600168):0.036409133,(((((('185431-Tbrucei@XP_001219085':0.092601473,'353153-Tcruzi@XP_821942':0):0.085535417,('347515-Lmajor@XP_001681666':0,'435258-Linfantum@XP_001463991':0.00074409973):0.5054563):0.28739733,'Cmerolae@CML190C':0.36871517):0.21698003,(((('214684-Cneoformans@XP_569792':0.56586494,('237631-Umaydis@XP_756798':0.63193961,'Spunctatus@00659T0':0.77890535):0.06480596):0.22716888,'Gsulphuraria@stig_38':0.37613671):0.080726789,((('284813-Ecuniculi@NP_585899':0.085455893,'Encephalitozoon-intestinalis@XP_003073104':0.035369872):0.60325616,'Nosema-ceranae@XP_002995905':0.66168443):0.65483936,'5762-Ngruberi@EFC45000':0.34398396):0.12044885):0.12635039,(('412030-Ptetraurelia@XP_001425074':0.223657,'5911-Tthermophila@XP_001011597':0.058771375):0.2392669,'Oxytricha-trifallax@apc8_WGS':0.33508622):0.244022):0.0069416712):6.0077274e-05,'Cowczarzaki@03175T0':0.94893124):0.091309807,'Ehuxleyi@jgi':0.26883579):0.041340244):2.4233957e-05,'Ttrahens@11102T0':0.16027946);
(((('10228-Tadhaerens@XP_002109327':0.48885747,(((('45351-Nvectensis@XP_001635295':0.27023754,('7739-Bfloridae@XP_002590511':0.15699377,('7955-Drerio@NP_957227':0.080206604,('8364-Xtropicalis@NP_001016759':1.2920179e-05,'9606-Hsapiens@AAC70920':0.017609141):5.2170495e-05):0.17586002):0.0066319272):0.055186426,('Dpulex@jgi':0.37653813,'Hrobusta@jgi':0.23519581):0.053655402):0.028738655,('7460-Amellifera@XP_396943':0.34745922,'Lgigantea@jgi':0.12695242):0.045994327):0.11539172,(('6239-Celegans@NP_497203':0.68487386,'6279-Bmalayi@XP_001900333':0.23212349):0.68485509,'7227-Dmelanogaster@NP_610036':0.5132191):7.9189361e-05):0.095705498):0.10362192,(((('284813-Ecuniculi@NP_585899':0.048360803,'Encephalitozoon-intestinalis@XP_003073104':0.064009711):0.54190068,'Nosema-ceranae@XP_002995905':0.92381249):1.1476588,'Gsulphuraria@stig_38':0.32072916):0.11484988,'5762-Ngruberi@EFC45000':0.60385749):0.089154609):0.07035377,(('403677-Pinfestans@EEY68460':0.052506952,'Pramorum@jgi':0.018059832):0.17681283,'Spunctatus@00659T0':1.3366252):0.16525259):0.027379215,(((((('145481-Ppatens@XP_001765887':0.072564448,(((('3055-Creinhardtii@XP_001698877':0.0072002653,'Vcarteri@jgi':0.19572888):0.17726994,'412133-Tvaginalis@XP_001327110':1.4102042):0.12595338,'Cvulgaris@jgi':0.13485):0.13533032,(('436017-Olucimarinus@XP_001418934':0.039558916,'70448-Otauri@CAL54508':0.0073130547):0.1567273,'564608-Mpusilla@EEH57771':0.1143321):0.12227671):0.046089422):0.026387203,'Smoellendorffii@jgi':2.3416741e-06):0.084171582,(('3702-Athaliana@NP_190398':0.13185339,'39947-Osativa@NP_001047624':0.14748892):0.12335024,'431895-Mbrevicollis@XP_001747393':0.59715078):0.014524026):0.065660692,('214684-Cneoformans@XP_569792':0.63180487,(((('237631-Umaydis@XP_756798':0.9163858,'Ectocarpus-siliculosus@298706926':0.47942284):0.12373548,(('353151-Chominis@XP_668598':1.9621858,'4932-Scerevisiae@NP_012036':0.27521287):0.12901438,'Bdendrobatidis@jgi|Batde5|35311|estExt_':0.96971886):0.14095587):0.022059524,('330879-Afumigatus@XP_748098':0.16969928,'367110-Ncrassa@XP_961540':0.20292215):0.24406406):0.050524005,'4896-Spombe@NP_593300':0.1630422):0.13705245):0.15092756):0.0099360994,((((((('185431-Tbrucei@XP_001219085':0.026575103,'353153-Tcruzi@XP_821942':0.008745018):0.2002281,('347515-Lmajor@XP_001681666':0,'435258-Linfantum@XP_001463991':0):0.42255542):0.56224143,'Cmerolae@CML190C':0.40446975):0.15736017,'Ehuxleyi@jgi':0.25375575):0.1099988,'Srosetta@07702T0':0.34241345):0.12334759,'Ttrahens@11102T0':0.16694485):0.065683592,(('412030-Ptetraurelia@XP_001425074':0.097977749,'5911-Tthermophila@XP_001011597':0.17866319):0.24609442,'Oxytricha-trifallax@apc8_WGS':0.25938306):0.36621175):0.058784593):0.045539979,((('296543-Tpseudonana@XP_002291008':0.25163824,'556484-Ptricornutum@XP_002182840':0.36140365):0.084549299,'Aanophagefferens@jgi_Auran1_71780_estEx':0.22986244):0.063166985,'Cowczarzaki@03175T0':1.0120387):0.061560155):0.062769161,'352472-Ddiscoideum@XP_644962':0.3616576);
(((((((('10228-Tadhaerens@XP_002109327':0.45400042,(((('284813-Ecuniculi@NP_585899':0.060675449,'Encephalitozoon-intestinalis@XP_003073104':0.090674952):0.86675108,'Nosema-ceranae@XP_002995905':0.93446839):1.011298,('6239-Celegans@NP_497203':0.82462358,'6279-Bmalayi@XP_001900333':0.34307658):0.35993539):0.26325858,'Dpulex@jgi':0.36238468):0.1957323):0.11744989,'45351-Nvectensis@XP_001635295':0.32544629):0.073705211,'Lgigantea@jgi':0.24875481):0.053872983,('7955-Drerio@NP_957227':0.12291905,('8364-Xtropicalis@NP_001016759':0.020202814,'9606-Hsapiens@AAC70920':0):3.909485e-06):0.12107939):0.017606546,'Hrobusta@jgi':0.30221978):0.033770954,'7739-Bfloridae@XP_002590511':0.13142718):0.045624254,('7227-Dmelanogaster@NP_610036':0.41586124,'7460-Amellifera@XP_396943':0.21371677):0.10647015):0.37276289,((('145481-Ppatens@XP_001765887':0.082363961,'Smoellendorffii@jgi':0.076315407):0.054945925,'Ttrahens@11102T0':0.26164771):0.047839741,((((((('185431-Tbrucei@XP_001219085':0.065464345,'353153-Tcruzi@XP_821942':0):0.24530655,('347515-Lmajor@XP_001681666':0,'435258-Linfantum@XP_001463991':0):0.33091285):0.47352491,'Cmerolae@CML190C':0.5927951):0.27642818,(('436017-Olucimarinus@XP_001418934':1.0340492e-06,'70448-Otauri@CAL54508':0.050627235):0.1814976,'564608-Mpusilla@EEH57771':0.22365858):0.082738834):0.13249502,(((((('214684-Cneoformans@XP_569792':0.80284989,'237631-Umaydis@XP_756798':0.9454562):0.15615829,'Spunctatus@00659T0':1.044856):0.067486403,'4932-Scerevisiae@NP_012036':0.6877497):0.096141768,('353151-Chominis@XP_668598':2.4333172,'Bdendrobatidis@jgi|Batde5|35311|estExt_':0.92668819):0.30179907):0.037264439,('5762-Ngruberi@EFC45000':0.44383879,('Gsulphuraria@stig_38':0.6040929,'Srosetta@07702T0':0.465682):0.012398562):0.10241458):0.12648859,(('330879-Afumigatus@XP_748098':0.095363248,'367110-Ncrassa@XP_961540':0.38509262):0.25483302,'4896-Spombe@NP_593300':0.28115444):0.22202201):0.13743189):0.024420046,'352472-Ddiscoideum@XP_644962':0.58258441):0.050717202,(((('3055-Creinhardtii@XP_001698877':0.048848647,'Vcarteri@jgi':0.1476705):0.17213802,'412133-Tvaginalis@XP_001327110':1.8686476):0.2601841,'Cvulgaris@jgi':0.36649414):0.13911249,'431895-Mbrevicollis@XP_001747393':1.1463657):3.2480608e-06):0.057534987):2.4719939e-05,((((('296543-Tpseudonana@XP_002291008':0.369056,((('412030-Ptetraurelia@XP_001425074':0.28947674,'5911-Tthermophila@XP_001011597':0.19023783):0.29847919,'Oxytricha-trifallax@apc8_WGS':0.40935591):0.24832793,'Ehuxleyi@jgi':0.31538063):0.10111697):2.6076713e-07,('403677-Pinfestans@EEY68460':0.0010789652,'Pramorum@jgi':0.056395836):0.42423539):0.070718364,(('556484-Ptricornutum@XP_002182840':0.36063268,'Cowczarzaki@03175T0':0.87476211):0.13229979,'Aanophagefferens@jgi_Auran1_71780_estEx':0.16884622):0.13177819):0.092248884,'Ectocarpus-siliculosus@298706926':0.53134678):0.033149303,('3702-Athaliana@NP_190398':0.15524956,'39947-Osativa@NP_001047624':0.18401009):0.17319057):0.044052669);
((((('10228-Tadhaerens@XP_002109327':0.38240669,((('284813-Ecuniculi@NP_585899':0.11110516,'Encephalitozoon-intestinalis@XP_003073104':0.063315947):0.63604264,'Nosema-ceranae@XP_002995905':0.95775668):0.93616229,('6239-Celegans@NP_497203':0.55035893,'6279-Bmalayi@XP_001900333':0.41714808):0.39014929):0.25541964):0.15108701,('45351-Nvectensis@XP_001635295':0.31416179,((((('7227-Dmelanogaster@NP_610036':0.41140147,'7460-Amellifera@XP_396943':0.20636141):0.085386519,'Dpulex@jgi':0.48389006):0.059041805,'Lgigantea@jgi':0.21642408):0.019586051,'Hrobusta@jgi':0.29743917):0.059321572,('7739-Bfloridae@XP_002590511':0.16940643,(('7955-Drerio@NP_957227':0.093746241,'8364-Xtropicalis@NP_001016759':0.030058713):7.6626656e-05,'9606-Hsapiens@AAC70920':0):0.16243598):0.026891369):0.042773131):0.085411295):0.13019022,(('412030-Ptetraurelia@XP_001425074':0.25691997,'5911-Tthermophila@XP_001011597':0.18457437):0.31206891,'Oxytricha-trifallax@apc8_WGS':0.20051509):0.33199641):0.078403896,((((((('185431-Tbrucei@XP_001219085':0.03693054,'353153-Tcruzi@XP_821942':0.007170582):0.12253783,('347515-Lmajor@XP_001681666':0,'435258-Linfantum@XP_001463991':0):0.54996811):0.62375236,'Cmerolae@CML190C':0.51938972):0.23446246,'Gsulphuraria@stig_38':0.50639277):0.043493896,(((('237631-Umaydis@XP_756798':0.80349092,'353151-Chominis@XP_668598':3.2836527):0.15774091,'Srosetta@07702T0':0.19917821):0.061709988,'431895-Mbrevicollis@XP_001747393':0.88720089):0.20268846,'5762-Ngruberi@EFC45000':0.5128273):0.1116881):0.093907866,('352472-Ddiscoideum@XP_644962':0.41638289,'Bdendrobatidis@jgi|Batde5|35311|estExt_':0.89180928):0.14332605):0.051561113,'Ehuxleyi@jgi':0.40526376):0.053881502):0.044632885,((((('145481-Ppatens@XP_001765887':0.057186654,((('3055-Creinhardtii@XP_001698877':0.013591167,'Vcarteri@jgi':0.19001091):0.32301793,'Cvulgaris@jgi':0.22659697):0.13453455,(('436017-Olucimarinus@XP_001418934':0.025105135,'70448-Otauri@CAL54508':0.021592693):0.32609994,'564608-Mpusilla@EEH57771':0.077920152):0.16723544):0.063012047):0.039967946,'Smoellendorffii@jgi':0.040197156):0.13437847,('3702-Athaliana@NP_190398':0.1685626,'39947-Osativa@NP_001047624':0.14459091):0.063864209):0.13655929,(((((('214684-Cneoformans@XP_569792':0.61801277,'4932-Scerevisiae@NP_012036':0.63175441):0.17283918,('330879-Afumigatus@XP_748098':0.20942721,'367110-Ncrassa@XP_961540':0.37083877):0.27650907):0.024831986,'4896-Spombe@NP_593300':0.2480627):0.21596362,'Spunctatus@00659T0':1.166387):0.12264582,'Ectocarpus-siliculosus@298706926':0.39752845):0.12465018,((('296543-Tpseudonana@XP_002291008':0.12104227,'412133-Tvaginalis@XP_001327110':1.5348221):0.25183642,'556484-Ptricornutum@XP_002182840':0.40694978):0.11585616,('Aanophagefferens@jgi_Auran1_71780_estEx':0.15313572,'Cowczarzaki@03175T0':0.85261085):0.052825068):0.08059881):0.010037772):0.03943864,('403677-Pinfestans@EEY68460':0.03818651,'Pramorum@jgi':0.027796245):0.31444545):0.044938209,'Ttrahens@11102T0':0.20968237);
((((((('10228-Tadhaerens@XP_002109327':0.6715964,'7227-Dmelanogaster@NP_610036':0.26935883):0.074326713,'7460-Amellifera@XP_396943':0.21293265):0.14640426,((('7955-Drerio@NP_957227':0.055728754,('8364-Xtropicalis@NP_001016759':0.011574118,'9606-Hsapiens@AAC70920':0.0057693476):0.018249747):0.17510617,'Hrobusta@jgi':0.27591818):0.0070599776,('Dpulex@jgi':0.37061102,'Lgigantea@jgi':0.22019964):0.065265631):0.050234148):0.028997701,'7739-Bfloridae@XP_002590511':0.13634022):0.11495031,(((('214684-Cneoformans@XP_569792':0.60677817,'237631-Umaydis@XP_756798':0.85368619):0.16127459,(('353151-Chominis@XP_668598':2.2753916,'4932-Scerevisiae@NP_012036':0.093191273):0.25370595,'Spunctatus@00659T0':1.011924):0.037210003):0.1114718,'4896-Spombe@NP_593300':0.1830099):0.16944904,('45351-Nvectensis@XP_001635295':0.31546083,'Bdendrobatidis@jgi|Batde5|35311|estExt_':1.2608161):5.1679406e-05):0.086858412):0.067694281,(('431895-Mbrevicollis@XP_001747393':0.73839917,'Srosetta@07702T0':0.19150615):0.15829238,'5762-Ngruberi@EFC45000':0.35393049):0.16901639):0.06955113,(((((('145481-Ppatens@XP_001765887':0.049976852,(('3702-Athaliana@NP_190398':0.07992275,'39947-Osativa@NP_001047624':0.16055525):0.24662653,'Smoellendorffii@jgi':0.0043930531):0.046533605):0.02574923,(('436017-Olucimarinus@XP_001418934':0.032211838,'70448-Otauri@CAL54508':0.01439343):0.17536829,'564608-Mpusilla@EEH57771':0.10290461):0.14500039):0.055128698,((('3055-Creinhardtii@XP_001698877':0.012215008,'Vcarteri@jgi':0.15282544):0.057749433,'412133-Tvaginalis@XP_001327110':1.4084912):0.18549967,'Cvulgaris@jgi':0.29070395):0.047665049):0.072551696,'Ectocarpus-siliculosus@298706926':0.54854083):0.053501117,('352472-Ddiscoideum@XP_644962':0.44776758,'Ttrahens@11102T0':0.11932682):0.04030356):0.046705402,(((('185431-Tbrucei@XP_001219085':0.030675657,'353153-Tcruzi@XP_821942':0.037749992):0.26882159,('347515-Lmajor@XP_001681666':0,'435258-Linfantum@XP_001463991':0):0.35274755):0.70712324,('330879-Afumigatus@XP_748098':0.081921966,'367110-Ncrassa@XP_961540':0.34167754):0.25289801):0.21041419,((('412030-Ptetraurelia@XP_001425074':0.14129144,'5911-Tthermophila@XP_001011597':0.14894932):0.26176064,'Oxytricha-trifallax@apc8_WGS':0.32896357):0.33260164,'Ehuxleyi@jgi':0.31167214):0.0081043928):0.013926372):0.049017103,(((((('284813-Ecuniculi@NP_585899':0.10947741,'Encephalitozoon-intestinalis@XP_003073104':0.010222301):0.36358918,'Nosema-ceranae@XP_002995905':0.83530698):0.46674951,('6239-Celegans@NP_497203':0.3002399,'6279-Bmalayi@XP_001900333':0.42029752):0.47476614):0.32699069,('556484-Ptricornutum@XP_002182840':0.36604364,('Cmerolae@CML190C':0.47147403,'Cowczarzaki@03175T0':0.55339711):0.19173644):0.05051928):0.087479565,((('403677-Pinfestans@EEY68460':0.020817483,'Pramorum@jgi':0.044964392):0.29536354,'Gsulphuraria@stig_38':0.44026214):0.068925427,'Aanophagefferens@jgi_Auran1_71780_estEx':0.24399527):0.020842385):0.040072645,'296543-Tpseudonana@XP_002291008':0.41784317):0.046186959);
(((((((('10228-Tadhaerens@XP_002109327':0.67648264,(('6239-Celegans@NP_497203':0.72401349,'6279-Bmalayi@XP_001900333':0.47383094):0.56358739,'Dpulex@jgi':0.31993951):0.086618059):0.13604964,'Lgigantea@jgi':0.14282791):0.03267632,'45351-Nvectensis@XP_001635295':0.45204925):0.014386345,((('7955-Drerio@NP_957227':0.10776864,'8364-Xtropicalis@NP_001016759':0.044398705):0.0019555926,'9606-Hsapiens@AAC70920':0):0.19752756,'Hrobusta@jgi':0.35357689):0.059680733):0.0579929,(('7227-Dmelanogaster@NP_610036':0.23041953,'Cowczarzaki@03175T0':0.93495393):0.22703753,'7460-Amellifera@XP_396943':0.26158539):0.095442449):0.033723808,'7739-Bfloridae@XP_002590511':0.12294429):0.29622977,((('296543-Tpseudonana@XP_002291008':0.37464048,'556484-Ptricornutum@XP_002182840':0.4061752):0.054887882,'Aanophagefferens@jgi_Auran1_71780_estEx':0.32363108):0.069684738,('403677-Pinfestans@EEY68460':0.055118083,'Pramorum@jgi':6.4303656e-06):0.51729517):0.05797398):0.054989448,(((((('145481-Ppatens@XP_001765887':0.038452749,'Smoellendorffii@jgi':0.10573275):0.090242233,((('353151-Chominis@XP_668598':3.7376833,'70448-Otauri@CAL54508':0.033474799):2.0004797e-06,'436017-Olucimarinus@XP_001418934':0.018007875):0.27974659,'564608-Mpusilla@EEH57771':0.13670143):0.15292999):0.17397005,(('3055-Creinhardtii@XP_001698877':0.03274297,'Vcarteri@jgi':0.19253356):0.27771601,'Cvulgaris@jgi':0.20107779):0.088949571):0.11474592,(((((('185431-Tbrucei@XP_001219085':0.084393868,'353153-Tcruzi@XP_821942':0.016495504):0.20270958,('347515-Lmajor@XP_001681666':0,'435258-Linfantum@XP_001463991':0):0.56614473):0.70850963,'Cmerolae@CML190C':0.57442951):0.21056039,'Gsulphuraria@stig_38':0.3698697):0.11427238,(((('284813-Ecuniculi@NP_585899':0.095555172,'Encephalitozoon-intestinalis@XP_003073104':0.050840447):0.87144368,'Nosema-ceranae@XP_002995905':0.83717054):0.83864441,'431895-Mbrevicollis@XP_001747393':0.88125037):0.24238599,'5762-Ngruberi@EFC45000':0.36291839):0.20263332):0.1239949,((((('214684-Cneoformans@XP_569792':0.60582278,'237631-Umaydis@XP_756798':0.98095897):0.20394058,('4932-Scerevisiae@NP_012036':0.51095967,'Spunctatus@00659T0':1.7100969):0.065210253):0.11971511,(('330879-Afumigatus@XP_748098':0.095862527,'367110-Ncrassa@XP_961540':0.31351432):0.22948778,'4896-Spombe@NP_593300':0.17155753):0.15794599):0.22259913,('352472-Ddiscoideum@XP_644962':0.47193353,'Bdendrobatidis@jgi|Batde5|35311|estExt_':0.87711386):0.075424602):0.083822578,'Srosetta@07702T0':0.64625515):0.082375258):0.04552299):0.058273988,(('412133-Tvaginalis@XP_001327110':1.5131709,'Ectocarpus-siliculosus@298706926':0.51918568):0.11611335,'Ehuxleyi@jgi':0.31522477):0.15409281):0.017738776,'Ttrahens@11102T0':0.25710441):1.3448442e-06,(('3702-Athaliana@NP_190398':0.12690257,'39947-Osativa@NP_001047624':0.20550368):0.17835996,(('412030-Ptetraurelia@XP_001425074':0.33085902,'5911-Tthermophila@XP_001011597':0.086171676):0.29787487,'Oxytricha-trifallax@apc8_WGS':0.25901355):0.3374253):0.05635895);
((((('10228-Tadhaerens@XP_002109327':0.32918223,'412133-Tvaginalis@XP_001327110':0.86570998):0.022008621,((('284813-Ecuniculi@NP_585899':0.064735521,'Encephalitozoon-intestinalis@XP_003073104':0.10397392):0.53972032,'Nosema-ceranae@XP_002995905':0.83074647):0.58964623,('6239-Celegans@NP_497203':0.60169866,'6279-Bmalayi@XP_001900333':0.4533562):0.36799099):0.11049564):0.15354982,(('296543-Tpseudonana@XP_002291008':0.25416062,'556484-Ptricornutum@XP_002182840':0.35629056):0.10411091,(((('353151-Chominis@XP_668598':2.3592345,'Cmerolae@CML190C':0.20220305):0.15803352,'Cowczarzaki@03175T0':0.73755581):0.05411773,('431895-Mbrevicollis@XP_001747393':0.67773772,'Srosetta@07702T0':0.16511188):0.25999073):0.029888794,(('412030-Ptetraurelia@XP_001425074':0.096795188,'5911-Tthermophila@XP_001011597':0.14871418):0.28224611,'Oxytricha-trifallax@apc8_WGS':0.42257894):0.36332852):0.052482084):0.041966108):0.039978301,((((('145481-Ppatens@XP_001765887':0.048200308,((('3055-Creinhardtii@XP_001698877':0.043467934,'Vcarteri@jgi':0.062868432):0.25366681,'Cvulgaris@jgi':0.13823526):0.16276506,(('436017-Olucimarinus@XP_001418934':0.029496196,'70448-Otauri@CAL54508':0.030186314):0.2625724,'564608-Mpusilla@EEH57771':0.11286653):0.059937696):0.09505035):0.017547059,'Smoellendorffii@jgi':0.077585024):0.13497015,('3702-Athaliana@NP_190398':0.16015234,'39947-Osativa@NP_001047624':0.087218041):0.13110839):0.08694919,(((((('185431-Tbrucei@XP_001219085':0.045081198,'353153-Tcruzi@XP_821942':0.029468989):0.23311436,('347515-Lmajor@XP_001681666':0,'435258-Linfantum@XP_001463991':0):0.28743472):0.52899865,'Ectocarpus-siliculosus@298706926':0.4860567):0.1214688,('403677-Pinfestans@EEY68460':0.014686685,'Pramorum@jgi':0.036697826):0.30881834):0.072606477,'Aanophagefferens@jgi_Auran1_71780_estEx':0.35098336):0.074237291,'5762-Ngruberi@EFC45000':0.47051232):0.014127546):0.083462389,'Ehuxleyi@jgi':0.33665632):3.1633623e-06):0.027142872,(((((('214684-Cneoformans@XP_569792':0.50488243,'237631-Umaydis@XP_756798':0.8285886):0.19709787,'Spunctatus@00659T0':1.0434783):0.049836453,'Bdendrobatidis@jgi|Batde5|35311|estExt_':0.74314839):0.11820366,('352472-Ddiscoideum@XP_644962':0.30139469,'Ttrahens@11102T0':0.16352452):0.084679068):0.065345174,((('330879-Afumigatus@XP_748098':0.15790454,'367110-Ncrassa@XP_961540':0.21177488):0.16384522,'4932-Scerevisiae@NP_012036':0.45477421):0.067886716,'4896-Spombe@NP_593300':0.21928361):0.16828827):0.029450567,('45351-Nvectensis@XP_001635295':0.29926728,((('7227-Dmelanogaster@NP_610036':0.44044623,'Dpulex@jgi':0.31131757):0.048718355,('7460-Amellifera@XP_396943':0.19514135,(('7739-Bfloridae@XP_002590511':0.17415894,('7955-Drerio@NP_957227':0.080016634,('8364-Xtropicalis@NP_001016759':0.0096142808,'9606-Hsapiens@AAC70920':1.0994041e-05):0.019619175):0.17103496):0.086556568,'Lgigantea@jgi':0.21533373):0.037139174):0.026113575):0.030150763,'Hrobusta@jgi':0.28399531):0.03842401):0.13914):0.046251856,'Gsulphuraria@stig_38':0.36921831);
((('10228-Tadhaerens@XP_002109327':0.31789511,('45351-Nvectensis@XP_001635295':0.34753566,((((('7227-Dmelanogaster@NP_610036':0.29159533,'7460-Amellifera@XP_396943':0.18781298):0.1489556,'Lgigantea@jgi':0.11424493):0.012814205,('Dpulex@jgi':0.27806597,'Hrobusta@jgi':0.19806536):0.066587095):0.0082866063,'7739-Bfloridae@XP_002590511':0.10685868):0.026722485,(('7955-Drerio@NP_957227':0.063223789,'8364-Xtropicalis@NP_001016759':0.0095513099):0.01138784,'9606-Hsapiens@AAC70920':0.00030339898):0.11829655):0.029803584):0.074418649):0.14158633,(((('214684-Cneoformans@XP_569792':0.41162176,'431895-Mbrevicollis@XP_001747393':0.52317624):0.19764983,'5762-Ngruberi@EFC45000':0.26733588):0.13556077,'Gsulphuraria@stig_38':0.37018156):0.10489909,('237631-Umaydis@XP_756798':0.48392119,((('330879-Afumigatus@XP_748098':0.097177179,'367110-Ncrassa@XP_961540':0.21028833):0.11812098,('4896-Spombe@NP_593300':0.21697704,'Spunctatus@00659T0':0.70032915):0.030109265):0.043161611,'4932-Scerevisiae@NP_012036':0.38548301):0.081966112):0.17934552):0.032816324):0.012233857,((('145481-Ppatens@XP_001765887':0.059031909,(((('3055-Creinhardtii@XP_001698877':0.00010931979,'Vcarteri@jgi':0.14333563):0.29033708,'412133-Tvaginalis@XP_001327110':0.94808271):0.070663097,'Cvulgaris@jgi':0.20545628):0.063785453,(('436017-Olucimarinus@XP_001418934':0.011977898,'70448-Otauri@CAL54508':0.02823233):0.18194743,'564608-Mpusilla@EEH57771':0.10009325):0.11338579):0.019296528):0.026324783,'Smoellendorffii@jgi':0.034280452):0.045608275,('3702-Athaliana@NP_190398':0.045577594,'39947-Osativa@NP_001047624':0.14280797):0.149765):0.19198801,(((((('185431-Tbrucei@XP_001219085':0.049692323,('347515-Lmajor@XP_001681666':0.0032513438,('353153-Tcruzi@XP_821942':0,'435258-Linfantum@XP_001463991':0):0.0091292999):0.092621756):0.56051783,'Cmerolae@CML190C':0.40667136):0.22721385,'Ehuxleyi@jgi':0.22299483):0.10786282,'Ttrahens@11102T0':0.13840746):0.064229947,(('296543-Tpseudonana@XP_002291008':0.23237224,'556484-Ptricornutum@XP_002182840':0.300471):0.11090698,'Aanophagefferens@jgi_Auran1_71780_estEx':0.11123425):0.12796468):0.029917881,((((((('284813-Ecuniculi@NP_585899':0.022585551,'Encephalitozoon-intestinalis@XP_003073104':0.073049458):0.36479077,'Nosema-ceranae@XP_002995905':0.66432022):0.65000729,('6239-Celegans@NP_497203':0.58207144,'6279-Bmalayi@XP_001900333':0.22888498):0.26415106):0.19834194,(('412030-Ptetraurelia@XP_001425074':0.22890037,'5911-Tthermophila@XP_001011597':0.097219646):0.1737302,'Oxytricha-trifallax@apc8_WGS':0.24074691):0.10853314):0.085500714,('352472-Ddiscoideum@XP_644962':0.35300903,((('353151-Chominis@XP_668598':1.8006703,'Bdendrobatidis@jgi|Batde5|35311|estExt_':0.52509235):0.12835419,'Srosetta@07702T0':0.17949544):0.10556616,('403677-Pinfestans@EEY68460':0.0001,'Pramorum@jgi':0.046391104):0.18025905):0.074168915):0.10469977):0.019226539,'Cowczarzaki@03175T0':0.6076691):0.034856654,'Ectocarpus-siliculosus@298706926':0.41982904):0.030694358):0.055096999);
(((('10228-Tadhaerens@XP_002109327':0.6640123,(('45351-Nvectensis@XP_001635295':0.27089422,('7739-Bfloridae@XP_002590511':0.15544859,(('7955-Drerio@NP_957227':0.066278757,('8364-Xtropicalis@NP_001016759':0.027090262,'9606-Hsapiens@AAC70920':0):2.2382172e-05):0.089558009,'Lgigantea@jgi':0.18956621):0.041729776):0.031447068):0.031328131,(('7460-Amellifera@XP_396943':0.22436558,'Hrobusta@jgi':0.2459959):0.012500751,'Dpulex@jgi':0.43434205):0.044179694):0.020184658):0.053362719,'7227-Dmelanogaster@NP_610036':0.44550952):0.13907324,('412133-Tvaginalis@XP_001327110':1.1290274,'Cowczarzaki@03175T0':0.77305595):0.015960754):0.11242095,((((('145481-Ppatens@XP_001765887':0.052152305,'Smoellendorffii@jgi':0.066851892):0.048809055,((('3055-Creinhardtii@XP_001698877':0.044307101,'Vcarteri@jgi':0.088221046):0.2256438,'Cvulgaris@jgi':0.23011336):0.054296486,(('436017-Olucimarinus@XP_001418934':0.019534475,'70448-Otauri@CAL54508':0.02257344):0.19695747,'564608-Mpusilla@EEH57771':0.16388103):0.11319295):0.094166363):0.13472626,'Ttrahens@11102T0':0.16783642):0.05217976,(('3702-Athaliana@NP_190398':0.11029225,'39947-Osativa@NP_001047624':0.22233477):0.092894219,(('412030-Ptetraurelia@XP_001425074':0.13947082,'5911-Tthermophila@XP_001011597':0.11074556):0.26860374,'Oxytricha-trifallax@apc8_WGS':0.22690776):0.34522355):0.14485296):0.060207782,(((('296543-Tpseudonana@XP_002291008':0.35206266,'556484-Ptricornutum@XP_002182840':0.53844778):0.062756764,('Aanophagefferens@jgi_Auran1_71780_estEx':0.31738635,'Ectocarpus-siliculosus@298706926':0.39442207):0.092516102):0.11158094,('403677-Pinfestans@EEY68460':0.035419546,'Pramorum@jgi':0.015565825):0.32234695):0.062254572,'352472-Ddiscoideum@XP_644962':0.44006115):0.02977539):0.060937486,((((((((('185431-Tbrucei@XP_001219085':0.06618691,'353153-Tcruzi@XP_821942':0.0072217721):0.15484629,('347515-Lmajor@XP_001681666':0,'435258-Linfantum@XP_001463991':0):0.40024844):0.53177243,'Cmerolae@CML190C':0.37055153):0.14257206,((('284813-Ecuniculi@NP_585899':0.012576167,'Encephalitozoon-intestinalis@XP_003073104':0.099207884):0.48679257,'Nosema-ceranae@XP_002995905':0.85765825):0.66775276,('6239-Celegans@NP_497203':0.62340391,'6279-Bmalayi@XP_001900333':0.41177174):0.4209853):0.26390674):0.078636634,'Srosetta@07702T0':0.3940759):0.10376555,'5762-Ngruberi@EFC45000':0.31189255):0.075457726,(((('214684-Cneoformans@XP_569792':0.57751147,'237631-Umaydis@XP_756798':0.74832318):0.15765271,'Spunctatus@00659T0':0.96680924):0.036801265,('353151-Chominis@XP_668598':2.1371315,'Bdendrobatidis@jgi|Batde5|35311|estExt_':0.50397431):0.23514234):0.11818524,(((('330879-Afumigatus@XP_748098':0.2109177,'367110-Ncrassa@XP_961540':0.27597371):0.25725838,'4932-Scerevisiae@NP_012036':0.49667945):1.7032475e-06,'4896-Spombe@NP_593300':0.22007418):0.084726652,'431895-Mbrevicollis@XP_001747393':0.71405621):0.03664369):0.1433038):0.021407683,'Gsulphuraria@stig_38':0.47886188):0.030170924,'Ehuxleyi@jgi':0.33053047):0.04038673);
((((('10228-Tadhaerens@XP_002109327':0.48719752,((('45351-Nvectensis@XP_001635295':0.38214752,'Hrobusta@jgi':0.26629503):0.018351872,('7739-Bfloridae@XP_002590511':0.17333837,((('7955-Drerio@NP_957227':0.083442312,'9606-Hsapiens@AAC70920':0):3.7394116e-05,'8364-Xtropicalis@NP_001016759':0.0059571175):0.17167167,'Lgigantea@jgi':0.20861146):0.054498712):0.031075799):0.041175623,((('6239-Celegans@NP_497203':1.0703869,'6279-Bmalayi@XP_001900333':0.37733934):0.43814486,'Dpulex@jgi':0.37492401):0.12475769,('7227-Dmelanogaster@NP_610036':0.45896692,'7460-Amellifera@XP_396943':0.1607105):0.17542556):0.037993174):0.051720198):0.099291186,('412133-Tvaginalis@XP_001327110':1.1074529,'Cowczarzaki@03175T0':0.8185802):0.16088795):0.085899406,(('284813-Ecuniculi@NP_585899':0.083706812,'Encephalitozoon-intestinalis@XP_003073104':0.041102678):0.95667765,'Nosema-ceranae@XP_002995905':1.2808048):1.0503918):0.095388099,(((((('185431-Tbrucei@XP_001219085':0.025142607,'353153-Tcruzi@XP_821942':0.02854733):0.20644256,('347515-Lmajor@XP_001681666':0,'435258-Linfantum@XP_001463991':0):0.52086923):0.72197152,'Ectocarpus-siliculosus@298706926':0.57141917):0.10084182,'Ehuxleyi@jgi':0.42569337):0.068531164,('Cmerolae@CML190C':0.5985089,'Gsulphuraria@stig_38':0.47420075):0.049951391):0.16037475,((('214684-Cneoformans@XP_569792':0.77284061,'237631-Umaydis@XP_756798':0.92785007):0.13214245,(((('330879-Afumigatus@XP_748098':0.14295418,'367110-Ncrassa@XP_961540':0.42569489):0.12758236,'4896-Spombe@NP_593300':0.31126381):0.076492028,'4932-Scerevisiae@NP_012036':0.56532591):0.13636631,'Spunctatus@00659T0':1.6189895):0.1070709):0.12720357,('5762-Ngruberi@EFC45000':0.35544343,'Srosetta@07702T0':0.48155779):0.21517134):0.14554143):0.11120763):0.041868577,(((((((('145481-Ppatens@XP_001765887':0.066780853,('431895-Mbrevicollis@XP_001747393':0.8590828,'Smoellendorffii@jgi':0.054597456):0.033851177):0.051642806,((('3055-Creinhardtii@XP_001698877':0.01587177,'Vcarteri@jgi':0.14335981):0.49561413,'Cvulgaris@jgi':0.22682937):0.12691395,(('436017-Olucimarinus@XP_001418934':0.034291714,'70448-Otauri@CAL54508':0.0067723434):0.28903809,'564608-Mpusilla@EEH57771':0.27771513):0.21816352):0.054374205):0.063563996,('353151-Chominis@XP_668598':2.8359535,'Bdendrobatidis@jgi|Batde5|35311|estExt_':0.41069817):0.90198418):0.054968658,('3702-Athaliana@NP_190398':0.17156784,'39947-Osativa@NP_001047624':0.091093543):0.23523958):0.11834452,'Ttrahens@11102T0':0.30351926):0.077882886,'352472-Ddiscoideum@XP_644962':0.46652742):0.064506351,(('412030-Ptetraurelia@XP_001425074':0.16679014,'5911-Tthermophila@XP_001011597':0.20228377):0.43845641,'Oxytricha-trifallax@apc8_WGS':0.1526612):0.53499563):0.016149896,('403677-Pinfestans@EEY68460':0.031857305,'Pramorum@jgi':0.025421529):0.36874033):0.058043184,('296543-Tpseudonana@XP_002291008':0.41272824,('556484-Ptricornutum@XP_002182840':0.46465984,'Aanophagefferens@jgi_Auran1_71780_estEx':0.22453882):0.063854899):0.070916801);
((((('10228-Tadhaerens@XP_002109327':0.47059859,((('284813-Ecuniculi@NP_585899':0.12886734,'Encephalitozoon-intestinalis@XP_003073104':0.001374763):0.68234062,'Nosema-ceranae@XP_002995905':0.49953445):0.83356128,('6239-Celegans@NP_497203':0.81298301,'6279-Bmalayi@XP_001900333':0.39685684):0.37799747):0.19220556):1.2322589e-05,(('45351-Nvectensis@XP_001635295':0.28247338,((('7460-Amellifera@XP_396943':0.36283409,('7955-Drerio@NP_957227':0.047001147,('8364-Xtropicalis@NP_001016759':0.020169348,'9606-Hsapiens@AAC70920':0.0057762382):0.027390868):0.01623646):0.08039715,('7739-Bfloridae@XP_002590511':0.15227699,'Lgigantea@jgi':0.24048383):3.2216173e-05):0.034690218,'Hrobusta@jgi':0.35711165):0.026106419):0.077643733,'Dpulex@jgi':0.29173748):0.087974923):0.076514435,'7227-Dmelanogaster@NP_610036':0.55377863):0.045990703,'Gsulphuraria@stig_38':0.44801463):0.063900222,((((((('145481-Ppatens@XP_001765887':0.091830009,((('3055-Creinhardtii@XP_001698877':0.058568884,'Vcarteri@jgi':0.11028431):0.32859749,'Cvulgaris@jgi':0.20515619):0.11100001,(('436017-Olucimarinus@XP_001418934':0.035651576,'70448-Otauri@CAL54508':0.008196988):0.20389689,'564608-Mpusilla@EEH57771':0.10403048):0.14249232):0.058318422):0.022360598,'Smoellendorffii@jgi':0.020450079):0.085673013,('3702-Athaliana@NP_190398':0.13515891,'39947-Osativa@NP_001047624':0.090599157):0.12624005):0.16777798,((('214684-Cneoformans@XP_569792':0.56033695,(('330879-Afumigatus@XP_748098':0.11883339,'367110-Ncrassa@XP_961540':0.2986817):0.24110579,'4896-Spombe@NP_593300':0.22301846):0.15203537):0.12334852,(('431895-Mbrevicollis@XP_001747393':0.7815743,'Srosetta@07702T0':0.39270906):0.14374005,'Ttrahens@11102T0':0.083165715):0.058306649):0.063160651,'352472-Ddiscoideum@XP_644962':0.25868411):0.025982756):0.066618278,((((('237631-Umaydis@XP_756798':0.84576083,(('353151-Chominis@XP_668598':2.0119372,'4932-Scerevisiae@NP_012036':0.47018175):0.21550842,'Bdendrobatidis@jgi|Batde5|35311|estExt_':0.87458853):0.11239162):1.5997305e-07,('412133-Tvaginalis@XP_001327110':1.0701393,'Spunctatus@00659T0':0.79848899):0.39186637):0.093481461,'Ectocarpus-siliculosus@298706926':0.39081338):0.14545155,('403677-Pinfestans@EEY68460':0.018753295,'Pramorum@jgi':0.025646119):0.31452649):0.11013479,((('296543-Tpseudonana@XP_002291008':0.30807686,'556484-Ptricornutum@XP_002182840':0.45264348):0.097156786,'Aanophagefferens@jgi_Auran1_71780_estEx':0.30349668):0.056196379,'Cowczarzaki@03175T0':0.91964238):0.052648086):0.020734778):0.042498596,(((('185431-Tbrucei@XP_001219085':0.03635973,'353153-Tcruzi@XP_821942':0.037539047):0.19069278,('347515-Lmajor@XP_001681666':0,'435258-Linfantum@XP_001463991':0):0.39845518):0.54316369,'Cmerolae@CML190C':0.61091546):0.24385292,'Ehuxleyi@jgi':0.22698061):0.070135594):0.025336745,(('412030-Ptetraurelia@XP_001425074':0.066161903,'5911-Tthermophila@XP_001011597':0.2238509):0.30708737,'Oxytricha-trifallax@apc8_WGS':0.23593068):0.4796206):0.037504931,'5762-Ngruberi@EFC45000':0.47198833);
((((((('10228-Tadhaerens@XP_002109327':0.38889153,('6239-Celegans@NP_497203':0.61763557,'6279-Bmalayi@XP_001900333':0.25306702):0.49283068):0.13467167,'7227-Dmelanogaster@NP_610036':0.42681789):0.040361029,(('45351-Nvectensis@XP_001635295':0.24650994,(('7460-Amellifera@XP_396943':0.23796839,'Lgigantea@jgi':0.21990656):0.012521166,(('7955-Drerio@NP_957227':0.077811253,('8364-Xtropicalis@NP_001016759':0.043480757,'9606-Hsapiens@AAC70920':0.0047300722):3.7233843e-05):0.17962775,'Hrobusta@jgi':0.2248607):0.046887681):0.032507394):0.028834191,'7739-Bfloridae@XP_002590511':0.16187463):0.057193084):0.075313478,'Dpulex@jgi':0.4832263):0.15857327,(((((('214684-Cneoformans@XP_569792':0.65707207,'237631-Umaydis@XP_756798':0.68013815):0.10463856,('353151-Chominis@XP_668598':2.2094271,'Bdendrobatidis@jgi|Batde5|35311|estExt_':0.35186878):0.4906964):0.066381832,('330879-Afumigatus@XP_748098':0.26391879,'367110-Ncrassa@XP_961540':0.13863233):0.18814017):0.00080272052,'4932-Scerevisiae@NP_012036':0.57107439):0.093981899,('431895-Mbrevicollis@XP_001747393':0.85928226,'4896-Spombe@NP_593300':0.18020197):0.068605574):0.36256534,('412133-Tvaginalis@XP_001327110':0.8363947,('Cowczarzaki@03175T0':0.62291166,'Spunctatus@00659T0':0.93504594):0.083956929):0.042616317):2.3415963e-05):0.045410014,((((('185431-Tbrucei@XP_001219085':0.035928466,'353153-Tcruzi@XP_821942':0.01002744):0.139012,('347515-Lmajor@XP_001681666':0,'435258-Linfantum@XP_001463991':0):0.38460658):0.56604368,'Cmerolae@CML190C':0.47093388):0.03326837,'Gsulphuraria@stig_38':0.42230656):0.077110597,((('284813-Ecuniculi@NP_585899':0.026629727,'Encephalitozoon-intestinalis@XP_003073104':0.097720552):0.57900334,'Nosema-ceranae@XP_002995905':0.72445096):0.66603875,'5762-Ngruberi@EFC45000':0.32426019):0.12732867):0.12494318):0.021698823,((((('145481-Ppatens@XP_001765887':0.030962483,(((('3055-Creinhardtii@XP_001698877':0.035287541,'Vcarteri@jgi':0.069289869):0.26474337,'Cvulgaris@jgi':0.20703006):0.051019467,(('436017-Olucimarinus@XP_001418934':0.0066584917,'70448-Otauri@CAL54508':0.037554196):0.10103796,'Srosetta@07702T0':0.81553518):0.13538291):0.067811288,'564608-Mpusilla@EEH57771':0.19173239):0.10205076):0.011225276,'Smoellendorffii@jgi':0.048051777):0.13841514,('3702-Athaliana@NP_190398':0.1557626,'39947-Osativa@NP_001047624':0.13577719):0.068240943):0.16100799,((('412030-Ptetraurelia@XP_001425074':0.2024194,'5911-Tthermophila@XP_001011597':0.13972438):0.17676649,'Oxytricha-trifallax@apc8_WGS':0.23535439):0.40433435,('Ehuxleyi@jgi':0.31914977,'Ttrahens@11102T0':0.14257728):0.037429765):0.043772339):0.020722283,('352472-Ddiscoideum@XP_644962':0.47695488,('403677-Pinfestans@EEY68460':0.0082927582,'Pramorum@jgi':0.010778671):0.220648):0.12065898):0.037700776,((('296543-Tpseudonana@XP_002291008':0.38231433,'556484-Ptricornutum@XP_002182840':0.37054125):0.0037364918,'Aanophagefferens@jgi_Auran1_71780_estEx':0.27559389):0.068418275,'Ectocarpus-siliculosus@298706926':0.46608427):0.04464856);
(((('10228-Tadhaerens@XP_002109327':0.4125075,(('412133-Tvaginalis@XP_001327110':1.018553,'Cowczarzaki@03175T0':0.80750717):0.041249145,'Dpulex@jgi':0.33410903):0.10912657):0.10676843,('45351-Nvectensis@XP_001635295':0.2616886,(((('7227-Dmelanogaster@NP_610036':0.44941036,'7460-Amellifera@XP_396943':0.20519642):0.060725996,'Hrobusta@jgi':0.31161299):0.027659554,'Lgigantea@jgi':0.16549235):0.030944506,('7739-Bfloridae@XP_002590511':0.18205384,(('7955-Drerio@NP_957227':0.092756462,'8364-Xtropicalis@NP_001016759':0.022240018):3.6611448e-05,'9606-Hsapiens@AAC70920':0.0055832468):0.13227698):0.01755013):0.090054373):0.097966497):0.17236167,(((((('185431-Tbrucei@XP_001219085':0.05939249,'353153-Tcruzi@XP_821942':4.4208473e-05):0.09151395,('347515-Lmajor@XP_001681666':0,'435258-Linfantum@XP_001463991':0):0.37880613):0.55922518,'Cmerolae@CML190C':0.55391736):0.24817415,((((('284813-Ecuniculi@NP_585899':0.065762926,'Encephalitozoon-intestinalis@XP_003073104':0.082545489):0.69078366,'Nosema-ceranae@XP_002995905':0.73666762):0.69202338,('6239-Celegans@NP_497203':0.43931887,'6279-Bmalayi@XP_001900333':0.48290859):0.46775017):0.2936662,'Gsulphuraria@stig_38':0.54392519):0.13244763,('5762-Ngruberi@EFC45000':0.33899642,'Srosetta@07702T0':0.44014534):0.043928468):0.090257831):0.034808871,(('412030-Ptetraurelia@XP_001425074':0.21735657,'5911-Tthermophila@XP_001011597':0.079831569):0.22624102,'Oxytricha-trifallax@apc8_WGS':0.1863222):0.20631769):0.062661959,('Ehuxleyi@jgi':0.43843308,'Ttrahens@11102T0':0.134781):0.072142242):0.041198882):0.043045049,((((('145481-Ppatens@XP_001765887':0.028312414,((('3055-Creinhardtii@XP_001698877':0.055195084,'Vcarteri@jgi':0.060292387):0.31290127,'Cvulgaris@jgi':0.25136845):0.14967719,(('436017-Olucimarinus@XP_001418934':0.0077136601,'70448-Otauri@CAL54508':0.023494453):0.2874322,'564608-Mpusilla@EEH57771':0.089301673):0.10264466):0.082809113):0.033001075,'Smoellendorffii@jgi':0.02440769):0.080779933,('3702-Athaliana@NP_190398':0.095879002,'39947-Osativa@NP_001047624':0.19459001):0.095998121):0.14405261,(((('214684-Cneoformans@XP_569792':0.5915763,'237631-Umaydis@XP_756798':0.72708297):0.13573089,(('353151-Chominis@XP_668598':2.6327492,'4932-Scerevisiae@NP_012036':0.18114128):0.39487299,'Spunctatus@00659T0':0.78117228):0.096905702):0.14923828,'Bdendrobatidis@jgi|Batde5|35311|estExt_':0.95146454):0.087435571,(('330879-Afumigatus@XP_748098':0.14566137,'367110-Ncrassa@XP_961540':0.34341366):0.22562118,('431895-Mbrevicollis@XP_001747393':0.92826111,'4896-Spombe@NP_593300':0.242213):0.096380685):0.17348956):0.11420704):0.0096873029,((('296543-Tpseudonana@XP_002291008':0.31439577,'556484-Ptricornutum@XP_002182840':0.46204856):0.063766087,'Aanophagefferens@jgi_Auran1_71780_estEx':0.29197633):0.061089827,'Ectocarpus-siliculosus@298706926':0.53366447):0.069732035):0.020897656,('352472-Ddiscoideum@XP_644962':0.4328894,('403677-Pinfestans@EEY68460':0.013659472,'Pramorum@jgi':0.026545107):0.32739279):0.11337147);
(((((('10228-Tadhaerens@XP_002109327':0.33221786,'412133-Tvaginalis@XP_001327110':1.0621178):0.18587384,((('214684-Cneoformans@XP_569792':0.66924327,'237631-Umaydis@XP_756798':0.63222195):0.064041909,((('330879-Afumigatus@XP_748098':0.24834932,'367110-Ncrassa@XP_961540':0.29233872):0.24919858,'4896-Spombe@NP_593300':0.16617995):0.11249947,(('353151-Chominis@XP_668598':2.19035,'4932-Scerevisiae@NP_012036':0.25265108):0.38504643,'Spunctatus@00659T0':1.1234631):0.13332091):0.11823905):0.10830244,'Bdendrobatidis@jgi|Batde5|35311|estExt_':1.0227539):0.012791855):0.029566103,'431895-Mbrevicollis@XP_001747393':0.75182351):0.023885359,(('284813-Ecuniculi@NP_585899':0.094524626,'Encephalitozoon-intestinalis@XP_003073104':0.012559069):0.36250285,'Nosema-ceranae@XP_002995905':0.66025479):0.96234921):0.07968986,('296543-Tpseudonana@XP_002291008':0.26845065,'556484-Ptricornutum@XP_002182840':0.56181926):0.097959424):0.061245704,((((('145481-Ppatens@XP_001765887':0.07072308,'Smoellendorffii@jgi':0.038640191):0.019504589,(((('3055-Creinhardtii@XP_001698877':0.029530296,'Vcarteri@jgi':0.052236332):0.20563991,'Cvulgaris@jgi':0.20259356):0.10643235,(('436017-Olucimarinus@XP_001418934':1.3606282e-05,'70448-Otauri@CAL54508':0.06833413):0.092739253,'Srosetta@07702T0':0.67061563):0.15150116):0.083322809,'564608-Mpusilla@EEH57771':0.20783153):0.098123331):0.11023202,('3702-Athaliana@NP_190398':0.16513901,'39947-Osativa@NP_001047624':0.12011134):0.11916773):0.09902961,'Gsulphuraria@stig_38':0.5578609):0.11011605,(('352472-Ddiscoideum@XP_644962':0.39643881,('403677-Pinfestans@EEY68460':0.020525515,'Pramorum@jgi':0.026489767):0.27944359):0.064156849,('Aanophagefferens@jgi_Auran1_71780_estEx':0.31032555,'Ectocarpus-siliculosus@298706926':0.61126334):0.14919115):0.069596534):5.2339386e-07,(((((('185431-Tbrucei@XP_001219085':0.11619936,'353153-Tcruzi@XP_821942':0.017967869):0.21315801,('347515-Lmajor@XP_001681666':0,'435258-Linfantum@XP_001463991':0):0.41382294):0.37198986,'Cmerolae@CML190C':0.50753167):0.23691185,(('5762-Ngruberi@EFC45000':0.53469603,'Cowczarzaki@03175T0':0.90972426):0.066706612,'Ehuxleyi@jgi':0.26775979):0.11229593):0.041752752,'Ttrahens@11102T0':0.25689839):0.084794851,((('412030-Ptetraurelia@XP_001425074':0.19212006,'5911-Tthermophila@XP_001011597':0.14342206):0.26453869,'Oxytricha-trifallax@apc8_WGS':0.26777154):0.41808851,(((('45351-Nvectensis@XP_001635295':0.25335358,(('6239-Celegans@NP_497203':0.64210303,'6279-Bmalayi@XP_001900333':0.4572211):0.49895448,'Dpulex@jgi':0.394755):0.14814495):0.026020576,((('7460-Amellifera@XP_396943':0.22429356,'Lgigantea@jgi':0.24747526):0.018524788,'Hrobusta@jgi':0.36614133):0.045206526,('7955-Drerio@NP_957227':0.08715952,('8364-Xtropicalis@NP_001016759':0.05227694,'9606-Hsapiens@AAC70920':0.0052896674):2.9340775e-06):0.25343998):0.053226407):0.013459237,'7739-Bfloridae@XP_002590511':0.17739229):0.05756335,'7227-Dmelanogaster@NP_610036':0.42918671):0.16755769):0.034478462):0.045675805);
((((('10228-Tadhaerens@XP_002109327':0.32452364,((('284813-Ecuniculi@NP_585899':0.064137496,'Encephalitozoon-intestinalis@XP_003073104':0.058840758):0.2708973,'Nosema-ceranae@XP_002995905':0.75026634):0.59340557,('6239-Celegans@NP_497203':0.41163981,'6279-Bmalayi@XP_001900333':0.29754008):0.34671571):0.12561684):0.12574916,((('45351-Nvectensis@XP_001635295':0.27096848,('Cowczarzaki@03175T0':0.66191693,'Dpulex@jgi':0.18250699):0.15419741):0.03458256,((('7460-Amellifera@XP_396943':0.16665948,'Hrobusta@jgi':0.20260642):0.015690043,'Lgigantea@jgi':0.14596533):0.016458093,('7739-Bfloridae@XP_002590511':0.1579464,('7955-Drerio@NP_957227':0.062011605,('8364-Xtropicalis@NP_001016759':0.018573226,'9606-Hsapiens@AAC70920':0):2.26823e-05):0.12659551):0.035637764):0.061608216):0.013986224,'7227-Dmelanogaster@NP_610036':0.28765851):0.076610538):0.053358159,((((('185431-Tbrucei@XP_001219085':0.084125675,'353153-Tcruzi@XP_821942':0.0040001542):0.19309,('347515-Lmajor@XP_001681666':0,'435258-Linfantum@XP_001463991':0):0.35157136):0.36629817,'Cmerolae@CML190C':0.42815164):0.22647892,('5762-Ngruberi@EFC45000':0.30486087,'Srosetta@07702T0':0.22005195):0.10301182):0.020377776,(('412030-Ptetraurelia@XP_001425074':0.1401518,'5911-Tthermophila@XP_001011597':0.15574618):0.20479067,'Oxytricha-trifallax@apc8_WGS':0.24009741):0.083516693):0.080987116):0.10107177,('352472-Ddiscoideum@XP_644962':0.27685325,('403677-Pinfestans@EEY68460':0.023193657,'Pramorum@jgi':0.044514699):0.12266226):0.13836901):0.0098792481,((((('145481-Ppatens@XP_001765887':0.043662754,(((('3055-Creinhardtii@XP_001698877':0.069857758,'Vcarteri@jgi':0.04893503):0.2902246,'Cvulgaris@jgi':0.16178485):0.11309226,('436017-Olucimarinus@XP_001418934':0.038240426,'70448-Otauri@CAL54508':7.9906837e-06):0.19244168):0.06638005,'564608-Mpusilla@EEH57771':0.096828967):0.11416318):0.011165414,'Smoellendorffii@jgi':0.030455678):0.1461545,('3702-Athaliana@NP_190398':0.15701206,'39947-Osativa@NP_001047624':0.057466001):0.097331387):0.060696136,'556484-Ptricornutum@XP_002182840':0.27571107):0.068396262,((((('214684-Cneoformans@XP_569792':0.50416556,'431895-Mbrevicollis@XP_001747393':0.59623857):0.19863742,'4896-Spombe@NP_593300':0.20873997):0.13121299,('330879-Afumigatus@XP_748098':0.17080265,'367110-Ncrassa@XP_961540':0.27049512):0.20654681):0.029759303,'4932-Scerevisiae@NP_012036':0.41190942):0.15786024,(((('237631-Umaydis@XP_756798':0.51573025,(('353151-Chominis@XP_668598':1.4949391,'Bdendrobatidis@jgi|Batde5|35311|estExt_':0.86112701):0.10559029,('412133-Tvaginalis@XP_001327110':0.91281795,'Spunctatus@00659T0':0.65430662):0.37152135):0.022755859):0.075006759,'Gsulphuraria@stig_38':0.34945336):0.087804385,'Ehuxleyi@jgi':0.32867067):0.088325668,'Ectocarpus-siliculosus@298706926':0.29618915):0.054829833):0.07416494):0.011158145,('296543-Tpseudonana@XP_002291008':0.29324461,('Aanophagefferens@jgi_Auran1_71780_estEx':0.21783367,'Ttrahens@11102T0':0.20311195):0.015757138):0.046489021);
((((('10228-Tadhaerens@XP_002109327':0.5236855,(((('45351-Nvectensis@XP_001635295':0.35115391,'Lgigantea@jgi':0.16613714):0.017578906,('7227-Dmelanogaster@NP_610036':0.31746935,'7460-Amellifera@XP_396943':0.12941967):0.070584692):0.055887839,('7739-Bfloridae@XP_002590511':0.11546479,('7955-Drerio@NP_957227':0.043471194,('8364-Xtropicalis@NP_001016759':0.017155707,'9606-Hsapiens@AAC70920':0.0056605118):0.0089886725):0.1611153):0.059115786):0.01940345,'Hrobusta@jgi':0.27114736):0.11798308):0.055619023,((((('284813-Ecuniculi@NP_585899':0.068887049,'Encephalitozoon-intestinalis@XP_003073104':0.019823617):0.46009931,'Nosema-ceranae@XP_002995905':0.637341):0.77040275,('6239-Celegans@NP_497203':0.54705311,'6279-Bmalayi@XP_001900333':0.35614394):0.28187399):0.2221723,'Dpulex@jgi':0.30736265):0.033325384,('412133-Tvaginalis@XP_001327110':0.96950405,'Cowczarzaki@03175T0':0.56541488):0.081189641):0.064222602):0.1199553,(('431895-Mbrevicollis@XP_001747393':0.55075182,'Srosetta@07702T0':0.30619026):0.083074422,'5762-Ngruberi@EFC45000':0.30056637):0.15495734):0.027274872,((('296543-Tpseudonana@XP_002291008':0.30615198,'556484-Ptricornutum@XP_002182840':0.45477991):0.053873805,'Ectocarpus-siliculosus@298706926':0.52228249):0.039476734,'Aanophagefferens@jgi_Auran1_71780_estEx':0.29988266):0.10468112):0.033378393,((((('145481-Ppatens@XP_001765887':0.030111415,((('3055-Creinhardtii@XP_001698877':0.018522405,'Vcarteri@jgi':0.072347003):0.1857196,'Cvulgaris@jgi':0.19587719):0.10650256,(('436017-Olucimarinus@XP_001418934':9.694954e-06,'70448-Otauri@CAL54508':0.044853696):0.25507817,'564608-Mpusilla@EEH57771':0.037353931):0.14549906):0.049638312):0.0057154103,'Smoellendorffii@jgi':0.035859989):0.053740631,('3702-Athaliana@NP_190398':0.10554571,'39947-Osativa@NP_001047624':0.079288505):0.14529064):0.077807867,((((((('185431-Tbrucei@XP_001219085':0.06124056,'353153-Tcruzi@XP_821942':0.0090349901):0.18841858,('347515-Lmajor@XP_001681666':0,'435258-Linfantum@XP_001463991':0):0.50839717):0.55730575,'Cmerolae@CML190C':0.42527701):0.13300963,'Gsulphuraria@stig_38':0.37909749):0.1529339,'Ehuxleyi@jgi':0.229371):0.051555717,(('412030-Ptetraurelia@XP_001425074':0.22937791,'5911-Tthermophila@XP_001011597':0.04562849):0.20188955,'Oxytricha-trifallax@apc8_WGS':0.3024588):0.1851283):0.040529447,'Ttrahens@11102T0':0.16809073):0.04238488):0.035571613,((('214684-Cneoformans@XP_569792':0.49929265,'Spunctatus@00659T0':0.95162692):0.10497366,('237631-Umaydis@XP_756798':0.65388307,('353151-Chominis@XP_668598':1.9740695,'Bdendrobatidis@jgi|Batde5|35311|estExt_':0.65306975):0.13049841):0.16150598):0.13451955,((('330879-Afumigatus@XP_748098':0.11690869,'367110-Ncrassa@XP_961540':0.27545277):0.21626636,'4896-Spombe@NP_593300':0.12801952):0.13905422,'4932-Scerevisiae@NP_012036':0.49891416):0.038506364):0.14915136):0.0034210684,('352472-Ddiscoideum@XP_644962':0.34944099,('403677-Pinfestans@EEY68460':0.008959198,'Pramorum@jgi':0.037127606):0.25627322):0.1352165);
(((((((('10228-Tadhaerens@XP_002109327':0.27141207,'412133-Tvaginalis@XP_001327110':1.0578515):0.093021536,((('284813-Ecuniculi@NP_585899':0.062842623,'Encephalitozoon-intestinalis@XP_003073104':0.075363978):0.80636812,'Nosema-ceranae@XP_002995905':0.70985208):0.95277479,('6239-Celegans@NP_497203':0.46122418,'6279-Bmalayi@XP_001900333':0.34207821):0.34992239):0.1312853):0.049574893,('45351-Nvectensis@XP_001635295':0.32285938,((((('7227-Dmelanogaster@NP_610036':0.31796278,'7460-Amellifera@XP_396943':0.21767284):0.050103617,'Dpulex@jgi':0.38115771):0.014469243,'Hrobusta@jgi':0.28839863):0.027213741,'Lgigantea@jgi':0.139463):0.050232902,('7739-Bfloridae@XP_002590511':0.097242512,('7955-Drerio@NP_957227':0.049811814,('8364-Xtropicalis@NP_001016759':0.0053357634,'9606-Hsapiens@AAC70920':2.7422953e-06):4.9387278e-06):0.19094914):0.041005291):0.060042735):0.087512585):0.092156596,'5762-Ngruberi@EFC45000':0.45131697):0.10616471,((((('185431-Tbrucei@XP_001219085':0.029021599,'353153-Tcruzi@XP_821942':0.014891179):0.14267566,('347515-Lmajor@XP_001681666':0,'435258-Linfantum@XP_001463991':0):0.40803894):0.66028685,('Cmerolae@CML190C':0.41679247,'Srosetta@07702T0':0.35171756):0.1259356):0.052006595,'353151-Chominis@XP_668598':2.0777948):0.014517546,'Gsulphuraria@stig_38':0.3625926):0.10537518):0.064676278,'Cowczarzaki@03175T0':0.69651078):6.1577414e-06,(('412030-Ptetraurelia@XP_001425074':0.20364684,'5911-Tthermophila@XP_001011597':0.10712938):0.22823401,'Oxytricha-trifallax@apc8_WGS':0.25440463):0.18574029):0.10726269,(((((((('145481-Ppatens@XP_001765887':0.044322933,((('3055-Creinhardtii@XP_001698877':0.016898764,'Vcarteri@jgi':0.17398089):0.31612019,'Cvulgaris@jgi':0.21198621):0.11791596,(('436017-Olucimarinus@XP_001418934':0.029824522,'70448-Otauri@CAL54508':0.0087193763):0.2141237,'564608-Mpusilla@EEH57771':0.081164976):0.083401504):0.080501397):0.02018693,'Smoellendorffii@jgi':0.042121018):0.062151379,('3702-Athaliana@NP_190398':0.12131499,'39947-Osativa@NP_001047624':0.11278279):0.12011711):0.015477989,'Bdendrobatidis@jgi|Batde5|35311|estExt_':0.90258372):0.05074031,('431895-Mbrevicollis@XP_001747393':0.61997527,'Ehuxleyi@jgi':0.29209156):0.10352391):0.054162158,'Ttrahens@11102T0':0.15316152):0.041850752,'352472-Ddiscoideum@XP_644962':0.45559826):0.046082239,(((('214684-Cneoformans@XP_569792':0.68240792,'237631-Umaydis@XP_756798':0.71516864):0.13185105,('4932-Scerevisiae@NP_012036':0.36853585,'Spunctatus@00659T0':1.137327):0.079252979):0.093666294,('330879-Afumigatus@XP_748098':0.10467016,'367110-Ncrassa@XP_961540':0.24497933):0.2172744):0.036637785,'4896-Spombe@NP_593300':0.23359508):0.21626212):0.029617274,(((('296543-Tpseudonana@XP_002291008':0.33694763,'556484-Ptricornutum@XP_002182840':0.41240884):0.0199338,'Aanophagefferens@jgi_Auran1_71780_estEx':0.26707792):0.091019967,'Ectocarpus-siliculosus@298706926':0.40132342):0.044673117,('403677-Pinfestans@EEY68460':0.023950758,'Pramorum@jgi':0.014198731):0.37268825):0.024744539);
((((('10228-Tadhaerens@XP_002109327':0.31848764,((('284813-Ecuniculi@NP_585899':0.036601678,'Encephalitozoon-intestinalis@XP_003073104':0.085641706):0.59826044,'Nosema-ceranae@XP_002995905':1.0334818):0.56124091,('6239-Celegans@NP_497203':0.40857396,'6279-Bmalayi@XP_001900333':0.54785153):0.41945695):0.35752933):0.11206721,((('45351-Nvectensis@XP_001635295':0.28125213,(('7227-Dmelanogaster@NP_610036':0.34292325,'7460-Amellifera@XP_396943':0.2100193):0.12561587,('Dpulex@jgi':0.48065203,'Hrobusta@jgi':0.19160821):0.037251645):0.022388833):0.075187895,'Lgigantea@jgi':0.12102943):0.061311882,('7739-Bfloridae@XP_002590511':0.15959947,(('7955-Drerio@NP_957227':0.071059467,'8364-Xtropicalis@NP_001016759':0.014353045):0.015389477,'9606-Hsapiens@AAC70920':1.8353302e-06):0.21154194):0.014880814):0.14688412):0.12681361,((((('185431-Tbrucei@XP_001219085':0.020442147,'353153-Tcruzi@XP_821942':0.018033836):0.18469141,('347515-Lmajor@XP_001681666':0,'435258-Linfantum@XP_001463991':0):0.42879532):0.47990388,'Cmerolae@CML190C':0.37121226):0.15831178,(('5762-Ngruberi@EFC45000':0.28440449,'Srosetta@07702T0':0.40325753):0.15649177,'Gsulphuraria@stig_38':0.3846339):0.082697734):0.088769392,((('412030-Ptetraurelia@XP_001425074':0.22356358,'5911-Tthermophila@XP_001011597':0.12586986):0.2291803,'Oxytricha-trifallax@apc8_WGS':0.30678036):0.29107747,('Ehuxleyi@jgi':0.27122567,'Ttrahens@11102T0':0.23970786):0.021062034):0.043388589):0.060904736):0.035817736,'Aanophagefferens@jgi_Auran1_71780_estEx':0.25764717):0.025027173,((((('145481-Ppatens@XP_001765887':0.076393043,(('3702-Athaliana@NP_190398':0.083386364,'39947-Osativa@NP_001047624':0.25861344):0.26502004,'Smoellendorffii@jgi':0.014645943):0.0025902833):0.029819539,(('3055-Creinhardtii@XP_001698877':0.023790845,'Vcarteri@jgi':0.077236254):0.19854575,'Cvulgaris@jgi':0.20495419):0.14513177):0.0061549159,(('436017-Olucimarinus@XP_001418934':0.032751687,'70448-Otauri@CAL54508':0.0050967439):0.2867596,'564608-Mpusilla@EEH57771':0.14847475):0.16734826):0.12654576,'431895-Mbrevicollis@XP_001747393':0.73913589):0.059366395,((('214684-Cneoformans@XP_569792':0.75209015,'Spunctatus@00659T0':0.89730789):0.15425006,(('237631-Umaydis@XP_756798':0.76077904,'Bdendrobatidis@jgi|Batde5|35311|estExt_':0.8551187):0.18289474,((('330879-Afumigatus@XP_748098':0.11485426,'367110-Ncrassa@XP_961540':0.2830487):0.1110519,'4896-Spombe@NP_593300':0.281681):0.072205576,'4932-Scerevisiae@NP_012036':0.53566037):0.099782902):0.10763045):0.089914559,('352472-Ddiscoideum@XP_644962':0,'353151-Chominis@XP_668598':2.5413092):0.31449947):0.04346199):0.08055299,(('296543-Tpseudonana@XP_002291008':0.27920631,'556484-Ptricornutum@XP_002182840':0.36515775):0.1467554,((('403677-Pinfestans@EEY68460':0.011014605,'Pramorum@jgi':0.02305156):0.24396577,'Ectocarpus-siliculosus@298706926':0.4878005):0.040578548,('412133-Tvaginalis@XP_001327110':0.94164935,'Cowczarzaki@03175T0':0.62515597):0.11712803):0.10787372):1.0045963e-05);
((('10228-Tadhaerens@XP_002109327':0.30636002,('45351-Nvectensis@XP_001635295':0.34791741,(((((('6239-Celegans@NP_497203':0.72493804,'6279-Bmalayi@XP_001900333':0.31930655):0.60768932,'Dpulex@jgi':0.35330437):0.096914677,'Hrobusta@jgi':0.17533822):0.027516196,('7460-Amellifera@XP_396943':0.13606881,'Lgigantea@jgi':0.1878778):0.13563189):0.0014861392,'7227-Dmelanogaster@NP_610036':0.31046037):0.049748448,('7739-Bfloridae@XP_002590511':0.11179074,(('7955-Drerio@NP_957227':0.039464335,'8364-Xtropicalis@NP_001016759':0.011818431):0.00046280223,'9606-Hsapiens@AAC70920':0.0069890953):0.086711338):0.01911865):0.098264114):0.022827849):0.19318256,(((((('185431-Tbrucei@XP_001219085':0.051128961,'347515-Lmajor@XP_001681666':0.00046521976):0.020592363,('353153-Tcruzi@XP_821942':0,'435258-Linfantum@XP_001463991':0):0.30910171):0.50585104,'Cmerolae@CML190C':0.33951672):0.19436169,'Gsulphuraria@stig_38':0.34367169):0.023851058,(((('353151-Chominis@XP_668598':2.0868137,'Bdendrobatidis@jgi|Batde5|35311|estExt_':0.72202255):0.29346825,'431895-Mbrevicollis@XP_001747393':0.63756893):0.12105125,'Srosetta@07702T0':0.2528355):0.00055984297,'5762-Ngruberi@EFC45000':0.44825981):0.068578486):0.053244871,(('412030-Ptetraurelia@XP_001425074':0.16051393,'5911-Tthermophila@XP_001011597':0.16065382):0.24880771,'Oxytricha-trifallax@apc8_WGS':0.23826944):0.27684725):0.036925205):0.058520607,(((((('145481-Ppatens@XP_001765887':0.068291054,(('436017-Olucimarinus@XP_001418934':0.00030583469,'70448-Otauri@CAL54508':0.0097293177):0.25043059,'564608-Mpusilla@EEH57771':0.11366344):0.1304652):0.014222784,((('3055-Creinhardtii@XP_001698877':0.0058083634,'Vcarteri@jgi':0.17699713):0.2403454,'Cvulgaris@jgi':0.22774513):0.12005498,'Smoellendorffii@jgi':0.059816227):0.021683698):0.047819588,('3702-Athaliana@NP_190398':0.097019722,'39947-Osativa@NP_001047624':0.14298161):0.16319215):0.11877071,'352472-Ddiscoideum@XP_644962':0.46527761):0.035103273,((('214684-Cneoformans@XP_569792':0.59065894,('237631-Umaydis@XP_756798':0.68926578,'Spunctatus@00659T0':0.71848345):0.085572749):0.15247629,(('330879-Afumigatus@XP_748098':0.1455148,'367110-Ncrassa@XP_961540':0.19232877):0.14951856,('4896-Spombe@NP_593300':0.13613169,'4932-Scerevisiae@NP_012036':0.45869021):0.094076139):0.099722928):0.1724788,((((('284813-Ecuniculi@NP_585899':0.10830733,'Encephalitozoon-intestinalis@XP_003073104':0.007194813):0.65646477,'Nosema-ceranae@XP_002995905':0.80990275):0.89579763,('296543-Tpseudonana@XP_002291008':0.29120221,'556484-Ptricornutum@XP_002182840':0.31744658):0.027292432):0.050540485,'Aanophagefferens@jgi_Auran1_71780_estEx':0.19923496):0.064668103,(('403677-Pinfestans@EEY68460':0.023781001,'Pramorum@jgi':0.04958054):0.35493516,(('412133-Tvaginalis@XP_001327110':0.91317407,'Cowczarzaki@03175T0':0.47342093):0.21643269,'Ectocarpus-siliculosus@298706926':0.2668888):0.096754462):0.068935205):0.043655103):0.022597783):0.039871029,'Ttrahens@11102T0':0.094958675):0.045184377,'Ehuxleyi@jgi':0.31525294);
(((((('10228-Tadhaerens@XP_002109327':0.46483723,(('45351-Nvectensis@XP_001635295':0.26261989,('7739-Bfloridae@XP_002590511':0.13625209,(('7955-Drerio@NP_957227':0.066885052,'8364-Xtropicalis@NP_001016759':0.01718995):0.014408864,'9606-Hsapiens@AAC70920':0.0043655079):0.056106631):0.025379521):0.036833635,(((('7227-Dmelanogaster@NP_610036':0.29245749,'Hrobusta@jgi':0.22596624):0.047880682,'7460-Amellifera@XP_396943':0.19469774):0.031649561,'Dpulex@jgi':0.31244326):0.0031972658,'Lgigantea@jgi':0.17758436):0.062638137):0.015349492):0.034939139,(('412030-Ptetraurelia@XP_001425074':0.16729658,'5911-Tthermophila@XP_001011597':0.088152806):0.21205209,'Oxytricha-trifallax@apc8_WGS':0.179884):0.24158272):0.14995503,('3702-Athaliana@NP_190398':0.089877323,'39947-Osativa@NP_001047624':0.17243519):0.077277184):0.033393313,(('145481-Ppatens@XP_001765887':0.078839176,((((('3055-Creinhardtii@XP_001698877':0.056989387,'Vcarteri@jgi':0.020904657):0.0055785442,'412133-Tvaginalis@XP_001327110':1.3169142):0.27232964,'Cvulgaris@jgi':0.13061565):0.074364021,(('436017-Olucimarinus@XP_001418934':0.0041466033,'70448-Otauri@CAL54508':0.030538807):0.18186319,'564608-Mpusilla@EEH57771':0.070326091):0.10976518):0.079655536,'Smoellendorffii@jgi':0.038969573):0.010824748):0.10496409,(((('296543-Tpseudonana@XP_002291008':0.20326582,'556484-Ptricornutum@XP_002182840':0.32737638):0.068777542,'Aanophagefferens@jgi_Auran1_71780_estEx':0.16097722):0.055266385,(('352472-Ddiscoideum@XP_644962':0.41325622,('403677-Pinfestans@EEY68460':0.016239667,'Pramorum@jgi':0.053121052):0.21821556):0.061387038,'Ectocarpus-siliculosus@298706926':0.40176185):0.011042607):0.021474177,'Ttrahens@11102T0':0.14270384):0.031885925):0.023040859):0.040800989,'Ehuxleyi@jgi':0.31716955):0.088262428,(((('185431-Tbrucei@XP_001219085':0.094711636,'347515-Lmajor@XP_001681666':0.0007299537):0.24215269,('353153-Tcruzi@XP_821942':0,'435258-Linfantum@XP_001463991':0):0.2945877):0.33822163,'Cmerolae@CML190C':0.35851982):0.13270834,('Cowczarzaki@03175T0':0.64272734,'Srosetta@07702T0':0.23079315):0.05495472):0.14405645,((((('214684-Cneoformans@XP_569792':0.59364193,'Spunctatus@00659T0':0.7414796):0.12825812,'237631-Umaydis@XP_756798':0.52997702):0.26036499,(((((('284813-Ecuniculi@NP_585899':0.072685025,'Encephalitozoon-intestinalis@XP_003073104':0.046481211):0.50317098,'Nosema-ceranae@XP_002995905':0.90466609):0.61498376,('6239-Celegans@NP_497203':0.41132343,'6279-Bmalayi@XP_001900333':0.34331703):0.37060756):0.33894434,('353151-Chominis@XP_668598':1.9031024,'4932-Scerevisiae@NP_012036':0.30419306):0.18443948):0.11258653,'Bdendrobatidis@jgi|Batde5|35311|estExt_':0.85697768):0.092921238,(('330879-Afumigatus@XP_748098':0.13155283,'367110-Ncrassa@XP_961540':0.33749429):0.14856573,'4896-Spombe@NP_593300':0.21078722):0.15735712):0.0027932937):0.081164934,('431895-Mbrevicollis@XP_001747393':0.62665055,'5762-Ngruberi@EFC45000':0.29907107):0.084377646):0.058962456,'Gsulphuraria@stig_38':0.47199298):0.0013157521);
((((((('10228-Tadhaerens@XP_002109327':0.36837646,'7739-Bfloridae@XP_002590511':0.12679835):0.061865712,('45351-Nvectensis@XP_001635295':0.30038807,(('7955-Drerio@NP_957227':0.03741299,('8364-Xtropicalis@NP_001016759':0.010219037,'9606-Hsapiens@AAC70920':0.010174319):0.0038595947):0.062794334,'Hrobusta@jgi':0.26936745):0.035441799):0.011573099):0.0066502398,('7227-Dmelanogaster@NP_610036':0.34500165,'7460-Amellifera@XP_396943':0.11031883):0.14859671):0.037774323,'Lgigantea@jgi':0.10429926):0.12080976,((((('284813-Ecuniculi@NP_585899':0.049951615,'Encephalitozoon-intestinalis@XP_003073104':0.1118563):0.64171825,'Nosema-ceranae@XP_002995905':0.62912735):0.74820224,('6239-Celegans@NP_497203':0.5248328,'6279-Bmalayi@XP_001900333':0.14717011):0.50043133):0.11909602,'Dpulex@jgi':0.2549707):0.042570048,'412133-Tvaginalis@XP_001327110':0.99120276):0.11471791):0.1277548,(((((('185431-Tbrucei@XP_001219085':0.071063987,'353153-Tcruzi@XP_821942':1.2016323e-05):0.16531174,('347515-Lmajor@XP_001681666':6.2814e-07,'435258-Linfantum@XP_001463991':0):0.43036202):0.59905594,'5762-Ngruberi@EFC45000':0.22825603):0.16736115,((('214684-Cneoformans@XP_569792':0.37133054,'431895-Mbrevicollis@XP_001747393':0.49225944):0.13094813,'Cmerolae@CML190C':0.51214505):0.016844306,((('237631-Umaydis@XP_756798':0.75803097,('Bdendrobatidis@jgi|Batde5|35311|estExt_':0.58829149,'Srosetta@07702T0':0.29484298):0.048727709):0.027802709,('353151-Chominis@XP_668598':2.1535294,'Spunctatus@00659T0':0.87516862):0.21838171):0.14091925,((('330879-Afumigatus@XP_748098':0.1811548,'367110-Ncrassa@XP_961540':0.16801982):0.10170216,'4896-Spombe@NP_593300':0.24399562):0.055384008,'4932-Scerevisiae@NP_012036':0.43130701):0.1027139):0.13137872):0.12757905):0.089612129,'Gsulphuraria@stig_38':0.38367938):0.057739672,'352472-Ddiscoideum@XP_644962':0.36404519):0.03460078):4.5852346e-05,((((('145481-Ppatens@XP_001765887':0.048881872,((('3055-Creinhardtii@XP_001698877':0.021351365,'Vcarteri@jgi':0.071987438):0.18493639,'Cvulgaris@jgi':0.23157531):0.074755077,(('436017-Olucimarinus@XP_001418934':0.0081267943,'70448-Otauri@CAL54508':0.0068638431):0.16795477,'564608-Mpusilla@EEH57771':0.074444798):0.082588999):0.055088862):0.055218474,'Smoellendorffii@jgi':4.9162939e-05):0.078062458,('3702-Athaliana@NP_190398':0.14570171,'39947-Osativa@NP_001047624':0.14595444):0.12813448):0.080664791,(((('412030-Ptetraurelia@XP_001425074':0.1717158,'5911-Tthermophila@XP_001011597':0.10233834):0.32393715,'Oxytricha-trifallax@apc8_WGS':0.17283031):0.48586635,(('Aanophagefferens@jgi_Auran1_71780_estEx':0.17903499,'Ectocarpus-siliculosus@298706926':0.41329881):0.067312823,'Cowczarzaki@03175T0':0.59830676):0.031805704):0.071417604,('Ehuxleyi@jgi':0.30610027,'Ttrahens@11102T0':0.15401129):0.04538498):0.032838595):0.035419225,('296543-Tpseudonana@XP_002291008':0.30506176,'556484-Ptricornutum@XP_002182840':0.36934234):0.11098331):0.044094087,('403677-Pinfestans@EEY68460':0.029423615,'Pramorum@jgi':0.017892296):0.37316309);
(((((((('10228-Tadhaerens@XP_002109327':0.35582452,('6239-Celegans@NP_497203':0.52752866,'6279-Bmalayi@XP_001900333':0.23633935):0.52257486):0.11242291,'45351-Nvectensis@XP_001635295':0.2380892):0.085463756,((('7460-Amellifera@XP_396943':0.29244469,('Dpulex@jgi':0.39238029,'Hrobusta@jgi':0.15600718):0.023175361):0.030388382,'Lgigantea@jgi':0.19596116):0.033878777,('7955-Drerio@NP_957227':0.046201434,('8364-Xtropicalis@NP_001016759':0.046317693,'9606-Hsapiens@AAC70920':0.010615014):0.034214126):0.15392948):0.039933159):0.021166379,'7739-Bfloridae@XP_002590511':0.18663476):0.070481843,'7227-Dmelanogaster@NP_610036':0.39469173):0.20095159,(('353151-Chominis@XP_668598':2.2049671,'4932-Scerevisiae@NP_012036':0.31938098):0.24564551,'Bdendrobatidis@jgi|Batde5|35311|estExt_':0.77141682):0.068833417):0.054615398,(('214684-Cneoformans@XP_569792':0.60903018,'352472-Ddiscoideum@XP_644962':0.25990766):0.085336927,'Ttrahens@11102T0':0.11895184):0.076125469):0.0173259,(((((('145481-Ppatens@XP_001765887':0.058653719,('431895-Mbrevicollis@XP_001747393':0.76906473,'Smoellendorffii@jgi':1.4158846e-05):0.046018917):1.1420961e-05,(('3702-Athaliana@NP_190398':0.11868827,'39947-Osativa@NP_001047624':0.12826453):0.18844309,'564608-Mpusilla@EEH57771':0.16051524):0.078070177):0.13308764,(('436017-Olucimarinus@XP_001418934':6.8824479e-05,'70448-Otauri@CAL54508':0.070928025):0.26396694,'Cvulgaris@jgi':0.1599544):0.016002776):0.055641083,('3055-Creinhardtii@XP_001698877':4.8153897e-08,'Vcarteri@jgi':0.1238243):0.24035488):0.11665283,('Ehuxleyi@jgi':0.24220734,'Srosetta@07702T0':0.54751858):0.072970921):0.029359799,((('237631-Umaydis@XP_756798':0.69529622,'Cowczarzaki@03175T0':0.85686171):7.1079112e-05,'Spunctatus@00659T0':0.74576404):0.1040359,(('330879-Afumigatus@XP_748098':0.069236338,'367110-Ncrassa@XP_961540':0.239183):0.16716307,'4896-Spombe@NP_593300':0.22630621):0.17225968):0.046914182):0.056637801,(((((((('185431-Tbrucei@XP_001219085':0.08671419,'353153-Tcruzi@XP_821942':0.010962692):0.078004381,('347515-Lmajor@XP_001681666':0,'435258-Linfantum@XP_001463991':0):0.28090158):0.36842758,'Cmerolae@CML190C':0.31525919):0.16883636,'Gsulphuraria@stig_38':0.41938608):0.089332266,(('412030-Ptetraurelia@XP_001425074':0.1707713,'5911-Tthermophila@XP_001011597':0.078488274):0.24233297,'Oxytricha-trifallax@apc8_WGS':0.24309548):0.38242676):0.0044665448,'5762-Ngruberi@EFC45000':0.42599056):0.021242622,(((('284813-Ecuniculi@NP_585899':0.051377764,'Encephalitozoon-intestinalis@XP_003073104':0.065145886):0.390359,'Nosema-ceranae@XP_002995905':0.73904777):0.81793778,(('403677-Pinfestans@EEY68460':0.039066791,'Pramorum@jgi':0.022826512):0.30470146,'Aanophagefferens@jgi_Auran1_71780_estEx':0.19528839):0.065653593):8.0956101e-05,(('296543-Tpseudonana@XP_002291008':0.39243064,'556484-Ptricornutum@XP_002182840':0.355262):0.058915185,'Ectocarpus-siliculosus@298706926':0.3465475):0.079432748):0.061406776):0.016158945,'412133-Tvaginalis@XP_001327110':0.79257725):0.025750826);
(((('10228-Tadhaerens@XP_002109327':0.45841123,(((('45351-Nvectensis@XP_001635295':0.26859654,'7739-Bfloridae@XP_002590511':0.13221892):0.013278259,('7955-Drerio@NP_957227':0.05294611,('8364-Xtropicalis@NP_001016759':0.010077743,'9606-Hsapiens@AAC70920':0.005282948):0.019629761):0.084024816):0.029462937,(('7460-Amellifera@XP_396943':0.23323633,'Lgigantea@jgi':0.099457899):0.028204581,('Dpulex@jgi':0.41980774,'Hrobusta@jgi':0.30488457):0.048867347):0.011674082):0.099551854,'7227-Dmelanogaster@NP_610036':0.28166999):0.096769266):0.11888342,((((('185431-Tbrucei@XP_001219085':0.070229838,(('347515-Lmajor@XP_001681666':0,'353153-Tcruzi@XP_821942':0):0.46331107,'435258-Linfantum@XP_001463991':0.0074022019):0.15782413):0.64194214,'Cmerolae@CML190C':0.42116844):0.21926618,'Gsulphuraria@stig_38':0.50459423):0.046639634,((((('284813-Ecuniculi@NP_585899':0.039378907,'Encephalitozoon-intestinalis@XP_003073104':0.069689239):0.31253641,'Nosema-ceranae@XP_002995905':0.93382723):0.61477723,('6239-Celegans@NP_497203':0.41043776,'6279-Bmalayi@XP_001900333':0.36213453):0.40280074):0.092525263,'431895-Mbrevicollis@XP_001747393':0.63763279):0.082574458,(('412030-Ptetraurelia@XP_001425074':0.12779468,'5911-Tthermophila@XP_001011597':0.14705921):0.18677463,'Oxytricha-trifallax@apc8_WGS':0.17581083):0.28822788):0.052140988):0.03342402,'5762-Ngruberi@EFC45000':0.37287769):0.046702603):0.031356914,('Ehuxleyi@jgi':0.31902254,'Ttrahens@11102T0':0.15278972):0.060891862):0.05998476,((('145481-Ppatens@XP_001765887':0.036939997,((('3055-Creinhardtii@XP_001698877':0.031817412,('Srosetta@07702T0':0.91098223,'Vcarteri@jgi':0.045083094):0.15506175):0.26272744,'Cvulgaris@jgi':0.15282657):0.16798769,(('436017-Olucimarinus@XP_001418934':0.011634745,'70448-Otauri@CAL54508':0.00015475532):0.20610739,'564608-Mpusilla@EEH57771':0.10023997):0.097349844):0.041455637):0.0035539697,(('3702-Athaliana@NP_190398':0.081632669,'39947-Osativa@NP_001047624':0.1128872):0.1770188,'Smoellendorffii@jgi':0.012095011):0.031607566):0.1684197,((('214684-Cneoformans@XP_569792':0.49493518,'Spunctatus@00659T0':0.78159048):0.22841861,((((('296543-Tpseudonana@XP_002291008':0.29118173,'556484-Ptricornutum@XP_002182840':0.30985243):0.11987555,'Aanophagefferens@jgi_Auran1_71780_estEx':0.22000119):0.039628968,'Ectocarpus-siliculosus@298706926':0.37617719):0.063870963,'Cowczarzaki@03175T0':0.66910007):0.028614844,'412133-Tvaginalis@XP_001327110':0.88519703):0.049662287):0.072016734,('352472-Ddiscoideum@XP_644962':0.23011649,('403677-Pinfestans@EEY68460':0.0012657622,'Pramorum@jgi':0.028494375):0.2701867):0.13476698):0.011213215):0.00078099012,('237631-Umaydis@XP_756798':0.65140482,((('330879-Afumigatus@XP_748098':0.13773829,'367110-Ncrassa@XP_961540':0.2736712):0.15545681,'4896-Spombe@NP_593300':0.25676989):0.063584681,(('353151-Chominis@XP_668598':1.7821992,'Bdendrobatidis@jgi|Batde5|35311|estExt_':0.55318598):0.25881836,'4932-Scerevisiae@NP_012036':0.26887777):0.075395118):0.035454983):0.2332816);
(((((('10228-Tadhaerens@XP_002109327':0.33706698,'7227-Dmelanogaster@NP_610036':0.3106722):0.067177495,'7460-Amellifera@XP_396943':0.14184103):0.099001814,((('45351-Nvectensis@XP_001635295':0.3940738,('7739-Bfloridae@XP_002590511':0.16772422,('7955-Drerio@NP_957227':0.032032565,('8364-Xtropicalis@NP_001016759':0.023855094,'9606-Hsapiens@AAC70920':0.0051985006):0.022745678):0.18437966):0.030667701):0.041393799,'Lgigantea@jgi':0.155416):0.040165548,'Hrobusta@jgi':0.21346456):0.011386646):0.081041157,(((('284813-Ecuniculi@NP_585899':0.065423879,'Encephalitozoon-intestinalis@XP_003073104':0.032993676):0.24967562,'Nosema-ceranae@XP_002995905':1.0990623):0.9172258,('6239-Celegans@NP_497203':0.45733241,'6279-Bmalayi@XP_001900333':0.43000956):0.36216507):0.14968437,'Dpulex@jgi':0.25144943):0.2331765):0.16194533,(('403677-Pinfestans@EEY68460':0.0059856438,'Pramorum@jgi':0.076525694):0.28762289,'Gsulphuraria@stig_38':0.44911049):0.083834625):0.026110504,(((((('145481-Ppatens@XP_001765887':0.096641915,((('3055-Creinhardtii@XP_001698877':0.0044820996,'Vcarteri@jgi':0.11257589):0.29953337,'Cvulgaris@jgi':0.18487715):0.13695602,(('436017-Olucimarinus@XP_001418934':0.034240813,'70448-Otauri@CAL54508':0.039746738):0.24745255,'564608-Mpusilla@EEH57771':0.16299755):0.093967692):0.031883605):0.024938192,'Smoellendorffii@jgi':0.050130993):0.0092040529,('3702-Athaliana@NP_190398':0.16343508,'39947-Osativa@NP_001047624':0.093578927):0.23864679):0.26261677,(((('214684-Cneoformans@XP_569792':0.52662479,'4896-Spombe@NP_593300':0.11804787):0.13550812,'Spunctatus@00659T0':0.77243725):0.052020058,('330879-Afumigatus@XP_748098':0.2491626,'367110-Ncrassa@XP_961540':0.24890324):0.17957986):0.10272095,('237631-Umaydis@XP_756798':0.78413145,(('353151-Chominis@XP_668598':2.1510907,'Bdendrobatidis@jgi|Batde5|35311|estExt_':0.70587904):0.30305145,'4932-Scerevisiae@NP_012036':0.49273772):0.15403305):0.034390115):0.13815443):0.072382029,((('412030-Ptetraurelia@XP_001425074':0.16980237,'5911-Tthermophila@XP_001011597':0.14613707):0.21543102,'Oxytricha-trifallax@apc8_WGS':0.23964613):0.51633815,('Ehuxleyi@jgi':0.30307655,'Ttrahens@11102T0':0.11307188):0.076143239):0.028535535):0.11519552,(((('185431-Tbrucei@XP_001219085':0.099226042,('347515-Lmajor@XP_001681666':0.00079406126,('353153-Tcruzi@XP_821942':0,'435258-Linfantum@XP_001463991':0):0.035552177):0.15983019):0.51319056,'Cmerolae@CML190C':0.34931699):0.17380649,'352472-Ddiscoideum@XP_644962':0.40243261):0.10410648,(('296543-Tpseudonana@XP_002291008':0.21851906,'412133-Tvaginalis@XP_001327110':1.0709037):0.24331402,((('556484-Ptricornutum@XP_002182840':0.35733992,'Cowczarzaki@03175T0':0.59482146):0.13681935,'Aanophagefferens@jgi_Auran1_71780_estEx':0.24583827):0.064143753,'Ectocarpus-siliculosus@298706926':0.39410367):0.00038950278):0.10699838):0.054692806):0.0041566187,(('431895-Mbrevicollis@XP_001747393':0.53135715,'Srosetta@07702T0':0.27298428):0.073961631,'5762-Ngruberi@EFC45000':0.3365885):0.25409318);
((((('10228-Tadhaerens@XP_002109327':0.54214271,(('45351-Nvectensis@XP_001635295':0.27204082,'Dpulex@jgi':0.44653371):0.067313703,(((('7227-Dmelanogaster@NP_610036':0.32211952,'7460-Amellifera@XP_396943':0.16798167):0.1000469,'Lgigantea@jgi':0.14509522):0.040676264,'Hrobusta@jgi':0.22149099):0.039550387,('7739-Bfloridae@XP_002590511':0.15613268,('7955-Drerio@NP_957227':0.073907995,('8364-Xtropicalis@NP_001016759':0.026384526,'9606-Hsapiens@AAC70920':0.0052172171):1.5888731e-05):0.13473293):0.02678576):0.048347991):0.064076452):0.066453691,(((('284813-Ecuniculi@NP_585899':0.10340926,'Encephalitozoon-intestinalis@XP_003073104':0.06039507):0.67140105,'Nosema-ceranae@XP_002995905':0.78750457):0.49539687,('6239-Celegans@NP_497203':0.51490654,'6279-Bmalayi@XP_001900333':0.39224558):0.29400066):0.18919563,'Bdendrobatidis@jgi|Batde5|35311|estExt_':0.68305116):0.22816298):0.027321629,'412133-Tvaginalis@XP_001327110':1.0029272):0.036107412,(((((((('185431-Tbrucei@XP_001219085':0.048485123,'353153-Tcruzi@XP_821942':0.011271166):0.13787854,('347515-Lmajor@XP_001681666':0,'435258-Linfantum@XP_001463991':0):0.35336242):0.48071848,'353151-Chominis@XP_668598':1.9852676):0.086508962,'Cmerolae@CML190C':0.40264067):0.066620525,'Gsulphuraria@stig_38':0.31501465):0.075018526,((('214684-Cneoformans@XP_569792':0.54070598,'237631-Umaydis@XP_756798':0.75098105):0.29594187,((('330879-Afumigatus@XP_748098':0.17227331,'367110-Ncrassa@XP_961540':0.3130112):0.14730762,'4896-Spombe@NP_593300':0.20440609):0.037658927,'4932-Scerevisiae@NP_012036':0.55122404):0.1768702):0.051537715,('5762-Ngruberi@EFC45000':0.36031275,'Srosetta@07702T0':0.39056708):0.086146447):0.085135318):0.041927797,'Spunctatus@00659T0':1.0954743):0.04732649,((('412030-Ptetraurelia@XP_001425074':0.19235584,'5911-Tthermophila@XP_001011597':0.20858927):0.14735356,'Oxytricha-trifallax@apc8_WGS':0.26309572):0.27934596,'Cowczarzaki@03175T0':0.86399671):0.048388241):0.10916301):0.022686349,(((((('145481-Ppatens@XP_001765887':0.056783008,((('3055-Creinhardtii@XP_001698877':0.038799894,'Vcarteri@jgi':0.11196579):0.21652543,'Cvulgaris@jgi':0.19764788):0.12606323,(('436017-Olucimarinus@XP_001418934':0.016582683,'70448-Otauri@CAL54508':0.028424167):0.20138871,'564608-Mpusilla@EEH57771':0.096457287):0.10286074):0.061454402):0.037433928,'Smoellendorffii@jgi':0.041361652):0.050360052,('3702-Athaliana@NP_190398':0.13616572,'39947-Osativa@NP_001047624':0.13326749):0.13179547):0.10881539,('Ehuxleyi@jgi':0.30802374,'Ttrahens@11102T0':0.16268471):0.044457578):0.05735996,('352472-Ddiscoideum@XP_644962':0.5081355,'431895-Mbrevicollis@XP_001747393':0.58206131):0.051144696):0.055823915,(('296543-Tpseudonana@XP_002291008':0.35914336,('556484-Ptricornutum@XP_002182840':0.23498621,'Ectocarpus-siliculosus@298706926':0.50033848):0.038853052):0.067947805,'Aanophagefferens@jgi_Auran1_71780_estEx':0.25883662):0.04533547):0.0090678694,('403677-Pinfestans@EEY68460':3.1444558e-07,'Pramorum@jgi':0.032093558):0.34597103);
(((((('10228-Tadhaerens@XP_002109327':0.30782802,'412133-Tvaginalis@XP_001327110':1.7528379):0.16193398,(((('185431-Tbrucei@XP_001219085':0.075544381,'435258-Linfantum@XP_001463991':0.0015131973):0.00030135669,('347515-Lmajor@XP_001681666':0,'353153-Tcruzi@XP_821942':0):0.64492491):1.0147673,(('214684-Cneoformans@XP_569792':0.56896707,'Spunctatus@00659T0':1.1567197):0.12330161,('352472-Ddiscoideum@XP_644962':0.26806994,'4932-Scerevisiae@NP_012036':0.47507021):0.082562428):0.063832323):0.0008362665,((('237631-Umaydis@XP_756798':0.63078752,'Bdendrobatidis@jgi|Batde5|35311|estExt_':0.70908205):0.17149772,'431895-Mbrevicollis@XP_001747393':0.57338592):0.096453148,(('353151-Chominis@XP_668598':2.0935658,'Cmerolae@CML190C':0.1731562):0.2684119,'Gsulphuraria@stig_38':0.28049585):0.096192689):0.036455115):0.061083428):0.008748683,((('3055-Creinhardtii@XP_001698877':0.007522559,'Vcarteri@jgi':0.11792263):0.28265698,('436017-Olucimarinus@XP_001418934':0.015261993,'70448-Otauri@CAL54508':0.011288879):0.091896592):0.060241417,'564608-Mpusilla@EEH57771':0.13482431):0.14068814):0.043550108,(((('284813-Ecuniculi@NP_585899':0.13646275,'Encephalitozoon-intestinalis@XP_003073104':0.019269858):0.52108641,'Nosema-ceranae@XP_002995905':0.79813025):0.71157887,'Srosetta@07702T0':0.30399122):0.079989992,'5762-Ngruberi@EFC45000':0.40281274):0.10498793):0.062343566,('145481-Ppatens@XP_001765887':0.068165706,(('3702-Athaliana@NP_190398':0.13936131,'39947-Osativa@NP_001047624':0.13970028):0.17295903,('Cvulgaris@jgi':0.29264049,'Smoellendorffii@jgi':0.012552889):0.021895591):0.042649565):0.13278128):0.00080720576,((((('296543-Tpseudonana@XP_002291008':0.24272281,'556484-Ptricornutum@XP_002182840':0.3292816):0.12444825,'Ectocarpus-siliculosus@298706926':0.26734906):0.056727163,(('403677-Pinfestans@EEY68460':0.0054401524,'Pramorum@jgi':0.031449607):0.33041436,'Aanophagefferens@jgi_Auran1_71780_estEx':0.16456181):0.051709438):0.028757372,(('412030-Ptetraurelia@XP_001425074':0.18013021,'5911-Tthermophila@XP_001011597':0.12409623):0.21074234,'Oxytricha-trifallax@apc8_WGS':0.26287104):0.39215415):0.026498493,((('330879-Afumigatus@XP_748098':0.10120039,'4896-Spombe@NP_593300':0.16262688):0.05875595,'367110-Ncrassa@XP_961540':0.20912943):0.30084209,('Ehuxleyi@jgi':0.24213717,'Ttrahens@11102T0':0.13982442):0.071302215):0.022929261):0.069806428,(('45351-Nvectensis@XP_001635295':0.17225239,'Dpulex@jgi':0.29048806):0.075862288,(((('6239-Celegans@NP_497203':0.63027884,'6279-Bmalayi@XP_001900333':0.20860171):0.35800978,'Cowczarzaki@03175T0':0.72400932):0.15499207,'Lgigantea@jgi':0.1192416):0.067786901,(('7227-Dmelanogaster@NP_610036':0.18661195,'7460-Amellifera@XP_396943':0.17942163):0.09224743,(('7739-Bfloridae@XP_002590511':0.1277874,(('7955-Drerio@NP_957227':0.044112661,'8364-Xtropicalis@NP_001016759':0.00021190576):0.021990437,'9606-Hsapiens@AAC70920':0.00031822695):0.11749612):0.034996998,'Hrobusta@jgi':0.24550589):0.0068332092):0.00060715431):0.05589336):0.14635895);
((((((((((('10228-Tadhaerens@XP_002109327':0.50270298,'45351-Nvectensis@XP_001635295':0.32665355):0.0063132991,'Lgigantea@jgi':0.12918945):0.017607276,((('6239-Celegans@NP_497203':0.71869301,'6279-Bmalayi@XP_001900333':0.41832126):0.50388699,(('7955-Drerio@NP_957227':0.079751835,'8364-Xtropicalis@NP_001016759':0.011619002):7.461563e-05,'9606-Hsapiens@AAC70920':0):0.063807042):0.043739134,'Hrobusta@jgi':0.27711621):0.079522437):0.022603436,'Dpulex@jgi':0.4279748):0.032390033,'7739-Bfloridae@XP_002590511':0.22842319):0.030813925,'7460-Amellifera@XP_396943':0.24712173):0.059924251,'7227-Dmelanogaster@NP_610036':0.30014053):0.074231925,('412133-Tvaginalis@XP_001327110':1.0862862,'Cowczarzaki@03175T0':0.5966489):0.23906389):0.065865612,(('237631-Umaydis@XP_756798':0.77635788,'Spunctatus@00659T0':0.97809252):0.065825897,((('330879-Afumigatus@XP_748098':0.2112828,'367110-Ncrassa@XP_961540':0.29985105):0.12360126,'4896-Spombe@NP_593300':0.24607357):0.074098433,'4932-Scerevisiae@NP_012036':0.57632115):0.19025136):0.16458049):0.048999301,(((((('185431-Tbrucei@XP_001219085':0.071585263,'353153-Tcruzi@XP_821942':3.0778666e-05):0.16606862,('347515-Lmajor@XP_001681666':0,'435258-Linfantum@XP_001463991':0):0.59508648):0.54464152,'Cmerolae@CML190C':0.37713527):0.21468656,((('214684-Cneoformans@XP_569792':0.75597802,'431895-Mbrevicollis@XP_001747393':0.55141348):0.27463862,('353151-Chominis@XP_668598':2.5138199,'Srosetta@07702T0':9.9023934e-05):0.34235313):0.046980002,'5762-Ngruberi@EFC45000':0.42434448):0.19552879):0.06291082,'Gsulphuraria@stig_38':0.50241516):0.069114563,(('412030-Ptetraurelia@XP_001425074':0.21036589,'5911-Tthermophila@XP_001011597':0.23884499):0.24349893,'Oxytricha-trifallax@apc8_WGS':0.23476374):0.32155226):0.13471112):0.054711269,((((((('145481-Ppatens@XP_001765887':0.062810802,(((('3055-Creinhardtii@XP_001698877':0.063821522,'Vcarteri@jgi':0.16241293):0.3887247,'Cvulgaris@jgi':0.2010324):0.127583,('436017-Olucimarinus@XP_001418934':0,'70448-Otauri@CAL54508':0.029409108):0.27772931):0.05506758,'564608-Mpusilla@EEH57771':0.20737457):0.082921035):0.016260366,'Smoellendorffii@jgi':0.076186616):0.080804778,(('3702-Athaliana@NP_190398':0.1305115,'39947-Osativa@NP_001047624':0.13085641):0.071044842,'Bdendrobatidis@jgi|Batde5|35311|estExt_':1.2038853):0.15243143):0.10910292,('Ehuxleyi@jgi':0.39987982,'Ttrahens@11102T0':0.14308986):0.12689467):0.038319436,'352472-Ddiscoideum@XP_644962':0.42541024):0.043732183,('403677-Pinfestans@EEY68460':0.020768988,'Pramorum@jgi':0.041861723):0.3351689):0.018869093,(('296543-Tpseudonana@XP_002291008':0.26176303,'556484-Ptricornutum@XP_002182840':0.32892271):0.079162519,('Aanophagefferens@jgi_Auran1_71780_estEx':0.23253034,'Ectocarpus-siliculosus@298706926':0.6075624):0.10117602):0.068837932):0.059418744,(('284813-Ecuniculi@NP_585899':0.077276317,'Encephalitozoon-intestinalis@XP_003073104':0.010251162):0.45892475,'Nosema-ceranae@XP_002995905':0.98387747):0.87155125);
(((((('10228-Tadhaerens@XP_002109327':0.54828659,'Dpulex@jgi':0.36671029):0.18301434,('45351-Nvectensis@XP_001635295':0.26879492,((('7227-Dmelanogaster@NP_610036':0.44476866,'7460-Amellifera@XP_396943':0.21266366):0.1345381,'Hrobusta@jgi':0.27519488):0.068108119,(('7739-Bfloridae@XP_002590511':0.22545183,('7955-Drerio@NP_957227':0.088661101,('8364-Xtropicalis@NP_001016759':0.018089781,'9606-Hsapiens@AAC70920':0.0059902197):1.3160878e-06):0.1379567):0.05469561,'Lgigantea@jgi':0.20972755):0.022952791):0.10187922):0.0058466056):0.12762538,('412133-Tvaginalis@XP_001327110':1.3271919,'Cowczarzaki@03175T0':0.74951766):0.23189492):0.011797744,(((('284813-Ecuniculi@NP_585899':0.037212978,'Encephalitozoon-intestinalis@XP_003073104':0.12136599):0.47489909,'Nosema-ceranae@XP_002995905':0.76002146):0.83975459,('6239-Celegans@NP_497203':0.71196494,'6279-Bmalayi@XP_001900333':0.44293433):0.48010633):0.30703289,(('412030-Ptetraurelia@XP_001425074':0.2558063,'5911-Tthermophila@XP_001011597':0.047479598):0.41583829,'Oxytricha-trifallax@apc8_WGS':0.22094789):0.41645993):0.14660748):0.1264867,'Ttrahens@11102T0':0.24287879):0.051675687,((('145481-Ppatens@XP_001765887':0.060930469,((('3055-Creinhardtii@XP_001698877':0.033897532,'Vcarteri@jgi':0.096777577):0.36257011,'Cvulgaris@jgi':0.22069535):0.1702679,(('436017-Olucimarinus@XP_001418934':0.051204913,'70448-Otauri@CAL54508':0.03573568):0.29840231,'564608-Mpusilla@EEH57771':0.097198387):0.1082681):0.14366196):0.035530228,'Smoellendorffii@jgi':0.031673337):0.056495841,('3702-Athaliana@NP_190398':0.19741729,'39947-Osativa@NP_001047624':0.26444596):0.136073):0.13787649,(((((((((('185431-Tbrucei@XP_001219085':0.074359841,'353153-Tcruzi@XP_821942':2.8414663e-05):0.20743247,('347515-Lmajor@XP_001681666':0,'435258-Linfantum@XP_001463991':0):0.52449967):0.68454968,'Cmerolae@CML190C':0.55709854):0.099923859,'Srosetta@07702T0':0.39983314):0.15375358,'5762-Ngruberi@EFC45000':0.39951272):0.10482938,(((('214684-Cneoformans@XP_569792':0.42460606,'431895-Mbrevicollis@XP_001747393':0.90541154):0.25120848,'Spunctatus@00659T0':1.1166124):0.046669023,('237631-Umaydis@XP_756798':0.70862307,('353151-Chominis@XP_668598':3.2087416,'Bdendrobatidis@jgi|Batde5|35311|estExt_':0.7929366):0.31247851):0.16501106):0.13521178,((('330879-Afumigatus@XP_748098':0.20194236,'367110-Ncrassa@XP_961540':0.33126835):0.073701068,'4896-Spombe@NP_593300':0.32194013):0.040302963,'4932-Scerevisiae@NP_012036':0.66846231):0.1574124):0.18071602):0.039935463,'Gsulphuraria@stig_38':0.4140209):0.10327963,'Ehuxleyi@jgi':0.3424173):0.093000975,'Ectocarpus-siliculosus@298706926':0.50698523):0.038133808,((('296543-Tpseudonana@XP_002291008':0.28238128,'556484-Ptricornutum@XP_002182840':0.52847221):0.13855288,'Aanophagefferens@jgi_Auran1_71780_estEx':0.2892577):0.13724217,('352472-Ddiscoideum@XP_644962':0.49591797,('403677-Pinfestans@EEY68460':0.036337188,'Pramorum@jgi':0.014600386):0.2349548):0.15417068):0.014126397):0.0407271);
(((((('10228-Tadhaerens@XP_002109327':0.4353709,(('7739-Bfloridae@XP_002590511':0.13639835,(('7955-Drerio@NP_957227':0.048723964,'8364-Xtropicalis@NP_001016759':0.0051493143):0.0105342,'9606-Hsapiens@AAC70920':3.0978577e-05):0.12561526):0.033618847,'Lgigantea@jgi':0.083495945):0.011169748):0.0046335442,(('45351-Nvectensis@XP_001635295':0.30244869,(('6239-Celegans@NP_497203':0.61203737,'6279-Bmalayi@XP_001900333':0.28672943):0.42501329,'Dpulex@jgi':0.20998114):0.088574529):0.060936441,'Hrobusta@jgi':0.17956796):0.020734269):0.063277665,'7460-Amellifera@XP_396943':0.25817061):0.061089509,'7227-Dmelanogaster@NP_610036':0.24460584):0.063467019,'Cowczarzaki@03175T0':0.69928173):0.14334598,((((('145481-Ppatens@XP_001765887':0.09456669,(((('3055-Creinhardtii@XP_001698877':0.0050937147,'Vcarteri@jgi':0.15243814):0.20592,('412133-Tvaginalis@XP_001327110':0.83085061,'Bdendrobatidis@jgi|Batde5|35311|estExt_':0.75392012):0.16298264):0.073799728,'Cvulgaris@jgi':0.1041723):0.088984624,'Smoellendorffii@jgi':0.026687393):0.0092577104):0.0083947787,('3702-Athaliana@NP_190398':0.048202111,'39947-Osativa@NP_001047624':0.11593822):0.19619497):0.037267379,(('436017-Olucimarinus@XP_001418934':0.019648946,'70448-Otauri@CAL54508':0.017142688):0.078889573,'564608-Mpusilla@EEH57771':0.1392733):0.16482792):0.095214794,(('214684-Cneoformans@XP_569792':0.41295338,((('237631-Umaydis@XP_756798':0.54111458,'353151-Chominis@XP_668598':2.0789248):0.20112851,('4932-Scerevisiae@NP_012036':0.37167889,'Spunctatus@00659T0':0.70150594):0.086842434):0.053413858,(('330879-Afumigatus@XP_748098':0.18101969,'367110-Ncrassa@XP_961540':0.19772478):0.18714797,'4896-Spombe@NP_593300':0.096948865):0.060831974):0.093674892):0.16693388,'Ttrahens@11102T0':0.16526019):0.071257875):0.038710266,(((((('185431-Tbrucei@XP_001219085':0.0074083056,('347515-Lmajor@XP_001681666':0,'435258-Linfantum@XP_001463991':0):0.57283904):0.076205048,'353153-Tcruzi@XP_821942':6.5805468e-05):0.67752014,'Cmerolae@CML190C':0.30680098):0.23745293,'Gsulphuraria@stig_38':0.33906729):0.067489329,(('431895-Mbrevicollis@XP_001747393':0.48908277,'Ehuxleyi@jgi':0.26797769):0.054259264,('5762-Ngruberi@EFC45000':0.31453524,'Srosetta@07702T0':0.28689431):0.10905368):0.077437052):0.083506108,((((('284813-Ecuniculi@NP_585899':0.099963472,'Encephalitozoon-intestinalis@XP_003073104':0.0277849):0.44181906,'Nosema-ceranae@XP_002995905':0.79655827):0.71872925,'556484-Ptricornutum@XP_002182840':0.28048136):0.093259173,'296543-Tpseudonana@XP_002291008':0.3128813):0.094006113,((('403677-Pinfestans@EEY68460':0.0050001976,'Pramorum@jgi':0.031593193):0.30612793,'Aanophagefferens@jgi_Auran1_71780_estEx':0.21063775):0.060558975,((('412030-Ptetraurelia@XP_001425074':0.14545529,'5911-Tthermophila@XP_001011597':0.16127753):0.22285309,'Oxytricha-trifallax@apc8_WGS':0.29059035):0.26585227,'Ectocarpus-siliculosus@298706926':0.39630667):0.027073065):0.02072897):0.038629409):0.038748162):0.03473869,'352472-Ddiscoideum@XP_644962':0.28319506);
(((('10228-Tadhaerens@XP_002109327':0.37471337,'412133-Tvaginalis@XP_001327110':0.93267716):0.074509848,('45351-Nvectensis@XP_001635295':0.27182012,((('6239-Celegans@NP_497203':0.89944881,'6279-Bmalayi@XP_001900333':0.25860941):0.69668761,(('7227-Dmelanogaster@NP_610036':0.41236953,'Dpulex@jgi':0.41061743):0.073107009,(('7460-Amellifera@XP_396943':0.24416621,'Hrobusta@jgi':0.32590783):0.065953959,'Lgigantea@jgi':0.15404073):0.052751659):1.3320377e-05):0.028893108,('7739-Bfloridae@XP_002590511':0.19950168,(('7955-Drerio@NP_957227':0.053703009,'8364-Xtropicalis@NP_001016759':0.03529325):0.00122038,'9606-Hsapiens@AAC70920':0):0.060791412):0.066035297):0.06563346):0.079295466):0.17550911,((((('145481-Ppatens@XP_001765887':0.037582208,(('3702-Athaliana@NP_190398':0.10245787,'39947-Osativa@NP_001047624':0.12183998):0.1694144,'Smoellendorffii@jgi':0.021654111):0.034313518):0.066551031,((('436017-Olucimarinus@XP_001418934':0.00042836878,'70448-Otauri@CAL54508':0.029208311):0.16857014,'564608-Mpusilla@EEH57771':0.12027766):0.15358936,'Cvulgaris@jgi':0.3012422):0.064411583):0.013300338,(('3055-Creinhardtii@XP_001698877':0.048808634,'Vcarteri@jgi':0.15029346):0.38714776,('431895-Mbrevicollis@XP_001747393':0.88366518,'Bdendrobatidis@jgi|Batde5|35311|estExt_':0.97635506):0.15459097):0.10257713):0.10572089,'Ttrahens@11102T0':0.20777897):0.06758616,'352472-Ddiscoideum@XP_644962':0.44469141):0.031359939):0.027717625,((((((('185431-Tbrucei@XP_001219085':0.099156312,'353153-Tcruzi@XP_821942':0.0041318729):0.18503851,('347515-Lmajor@XP_001681666':0,'435258-Linfantum@XP_001463991':0):0.38236449):0.52423327,(('353151-Chominis@XP_668598':3.1431083,'Srosetta@07702T0':0.46742884):7.9256235e-05,'Cmerolae@CML190C':0.42422509):0.21712075):0.18248738,(('412030-Ptetraurelia@XP_001425074':0.20657452,'5911-Tthermophila@XP_001011597':0.14814575):0.17256456,'Oxytricha-trifallax@apc8_WGS':0.26376473):0.32280865):0.048370154,'5762-Ngruberi@EFC45000':0.76628293):0.059123187,((('284813-Ecuniculi@NP_585899':0.095343823,'Encephalitozoon-intestinalis@XP_003073104':0.051931094):0.70203011,'Nosema-ceranae@XP_002995905':0.97607454):0.71694463,('403677-Pinfestans@EEY68460':0.018124604,'Pramorum@jgi':0.03189523):0.21132519):0.11166323):0.047065995,((('296543-Tpseudonana@XP_002291008':0.31519495,'556484-Ptricornutum@XP_002182840':0.53785043):0.10158241,'Aanophagefferens@jgi_Auran1_71780_estEx':0.22714971):0.021861355,'Cowczarzaki@03175T0':1.0977586):0.11506351):0.049812127,((((('214684-Cneoformans@XP_569792':0.68400234,'237631-Umaydis@XP_756798':0.72651183):0.082118936,('4932-Scerevisiae@NP_012036':0.50904011,'Spunctatus@00659T0':1.0813692):0.024933036):0.13893968,(('330879-Afumigatus@XP_748098':0.090310476,'367110-Ncrassa@XP_961540':0.31286151):0.18936622,'4896-Spombe@NP_593300':0.24920251):0.083320321):0.1325233,'Ectocarpus-siliculosus@298706926':0.39724771):0.099454996,('Ehuxleyi@jgi':0.32800317,'Gsulphuraria@stig_38':0.4372972):2.5960829e-06):0.12119206);
(((((((('10228-Tadhaerens@XP_002109327':0.53626966,'Dpulex@jgi':0.32483887):0.1332763,'Lgigantea@jgi':0.17907806):0.043950337,(('45351-Nvectensis@XP_001635295':0.33440675,('7739-Bfloridae@XP_002590511':0.18386119,('7955-Drerio@NP_957227':0.093013079,('8364-Xtropicalis@NP_001016759':0.0053784952,'9606-Hsapiens@AAC70920':0.01086385):0.012611458):0.12866476):0.074809307):0.0516783,'Hrobusta@jgi':0.24167801):4.6748664e-07):0.090322463,'7460-Amellifera@XP_396943':0.25879377):0.075496867,'7227-Dmelanogaster@NP_610036':0.30672559):0.1908143,((('330879-Afumigatus@XP_748098':0.08556806,'367110-Ncrassa@XP_961540':0.31213664):0.40424157,'4896-Spombe@NP_593300':0.22652361):0.15095688,'Cowczarzaki@03175T0':0.89494554):0.013035004):0.086067806,(('412030-Ptetraurelia@XP_001425074':0.19750246,'5911-Tthermophila@XP_001011597':0.16752271):0.25355351,'Oxytricha-trifallax@apc8_WGS':0.36203529):0.28310458):0.033985556,((((((('145481-Ppatens@XP_001765887':0.045103046,'Smoellendorffii@jgi':0.096768668):4.184997e-05,((('436017-Olucimarinus@XP_001418934':0.035931621,'70448-Otauri@CAL54508':0.01198557):0.22238785,'564608-Mpusilla@EEH57771':0.14652128):0.10269776,'Cvulgaris@jgi':0.33679411):0.062128602):0.10832755,('3702-Athaliana@NP_190398':0.15607201,'39947-Osativa@NP_001047624':0.21229868):0.17395992):0.042292611,((((('237631-Umaydis@XP_756798':0.73619205,'Spunctatus@00659T0':1.0411948):0.024914633,'4932-Scerevisiae@NP_012036':0.6450062):0.19068239,('431895-Mbrevicollis@XP_001747393':0.51094376,'Bdendrobatidis@jgi|Batde5|35311|estExt_':0.92367946):0.27595362):8.5300318e-05,('353151-Chominis@XP_668598':2.3022072,'Srosetta@07702T0':0.130984):0.23265169):0.12630207,(('3055-Creinhardtii@XP_001698877':0.023281272,'Vcarteri@jgi':0.13076222):0.22673015,'412133-Tvaginalis@XP_001327110':1.2030763):0.16978135):0.089931445):0.05619602,'Ttrahens@11102T0':0.14072413):0.033971355,'Ehuxleyi@jgi':0.39477029):0.053270381,(('296543-Tpseudonana@XP_002291008':0.35621,('556484-Ptricornutum@XP_002182840':0.27742584,('Aanophagefferens@jgi_Auran1_71780_estEx':0.2664437,'Ectocarpus-siliculosus@298706926':0.42524204):0.058980773):0.061243173):0.099280634,('352472-Ddiscoideum@XP_644962':0.40889867,('403677-Pinfestans@EEY68460':0.0032979133,'Pramorum@jgi':0.041889991):0.30894774):0.076657103):0.061489355):0.076077815,((((((('185431-Tbrucei@XP_001219085':0.063319815,'353153-Tcruzi@XP_821942':0.022879824):0.15081187,('347515-Lmajor@XP_001681666':0,'435258-Linfantum@XP_001463991':0):0.58239496):0.75315715,'Cmerolae@CML190C':0.34866723):0.17038431,'Gsulphuraria@stig_38':0.41510487):0.14124153,'214684-Cneoformans@XP_569792':0.68383111):0.012493187,((('284813-Ecuniculi@NP_585899':0.10985396,'Encephalitozoon-intestinalis@XP_003073104':0.066719294):0.59559767,'Nosema-ceranae@XP_002995905':0.89010981):0.66995798,('6239-Celegans@NP_497203':0.48718036,'6279-Bmalayi@XP_001900333':0.57641989):0.3727184):0.27614107):0.081364666,'5762-Ngruberi@EFC45000':0.46146834):0.10909938);
(((((((((('10228-Tadhaerens@XP_002109327':0.58782643,(('6239-Celegans@NP_497203':0.62950733,'6279-Bmalayi@XP_001900333':0.34896218):0.55812683,'Dpulex@jgi':0.3857919):0.12558763):0.12319195,'Hrobusta@jgi':0.23504936):2.0543309e-05,('45351-Nvectensis@XP_001635295':0.30262994,('7955-Drerio@NP_957227':0.068634494,('8364-Xtropicalis@NP_001016759':0.051557526,'9606-Hsapiens@AAC70920':0.0057528574):0.0063496802):0.1693457):0.04249663):0.038412357,'Lgigantea@jgi':0.15448716):0.07050106,'7460-Amellifera@XP_396943':0.30618376):0.031687672,'7739-Bfloridae@XP_002590511':0.15765535):0.089316108,'7227-Dmelanogaster@NP_610036':0.46391131):0.10428432,(('412030-Ptetraurelia@XP_001425074':0.19221205,'5911-Tthermophila@XP_001011597':0.18773546):0.29659931,'Oxytricha-trifallax@apc8_WGS':0.16820614):0.30783517):0.07845366,('352472-Ddiscoideum@XP_644962':0.35214305,('403677-Pinfestans@EEY68460':0.028641116,'Pramorum@jgi':0.017576373):0.3157531):0.099267232):2.8191207e-05,((((('145481-Ppatens@XP_001765887':0.051098287,((('436017-Olucimarinus@XP_001418934':4.6233819e-06,'70448-Otauri@CAL54508':0.065243971):0.09056734,'Gsulphuraria@stig_38':0.47378918):0.099384734,'564608-Mpusilla@EEH57771':0.17244952):0.22307313):5.3237802e-05,'Smoellendorffii@jgi':0.030953986):0.095346118,('3702-Athaliana@NP_190398':0.10925087,'39947-Osativa@NP_001047624':0.16099182):0.14920616):0.13851713,((((((('214684-Cneoformans@XP_569792':0.67844324,'237631-Umaydis@XP_756798':0.65739289):0.059389936,(('284813-Ecuniculi@NP_585899':0.071585008,'Encephalitozoon-intestinalis@XP_003073104':0.033504602):0.49817697,'Nosema-ceranae@XP_002995905':0.71208159):0.93648626):0.068808352,'Spunctatus@00659T0':1.0174381):0.011071882,(('353151-Chominis@XP_668598':2.3940771,'4932-Scerevisiae@NP_012036':0.38798908):0.27496779,'Bdendrobatidis@jgi|Batde5|35311|estExt_':0.70039477):0.08032874):0.10833976,(('330879-Afumigatus@XP_748098':0.25196556,'367110-Ncrassa@XP_961540':0.2128832):0.18102518,'4896-Spombe@NP_593300':0.25080357):0.15240639):0.083402603,('431895-Mbrevicollis@XP_001747393':0.74954626,'Srosetta@07702T0':0.26312133):0.088091137):0.028322549,(('3055-Creinhardtii@XP_001698877':0.017302383,'Vcarteri@jgi':0.18185558):0.27924087,'Cvulgaris@jgi':0.23805988):0.11595303):0.15545823):0.022001826,('Ehuxleyi@jgi':0.34149021,'Ttrahens@11102T0':0.12868636):0.064167465):0.065053145,(((((('185431-Tbrucei@XP_001219085':0.070185558,'353153-Tcruzi@XP_821942':0.0054507709):0.21376143,('347515-Lmajor@XP_001681666':0,'435258-Linfantum@XP_001463991':0):0.37024372):0.44082222,'Cmerolae@CML190C':0.46461837):0.17576877,'5762-Ngruberi@EFC45000':0.39950373):0.16083595,(('412133-Tvaginalis@XP_001327110':1.2930299,'Cowczarzaki@03175T0':0.72796425):0.098520114,'Ectocarpus-siliculosus@298706926':0.56706044):0.11069838):0.035706564,(('296543-Tpseudonana@XP_002291008':0.33383401,'556484-Ptricornutum@XP_002182840':0.41663317):0.074977762,'Aanophagefferens@jgi_Auran1_71780_estEx':0.27996622):0.085980842):0.042987366);
((((('10228-Tadhaerens@XP_002109327':0.39460693,(((('284813-Ecuniculi@NP_585899':0.10633305,'Encephalitozoon-intestinalis@XP_003073104':0.049960891):0.4311107,'Nosema-ceranae@XP_002995905':0.67837952):0.78589625,('6239-Celegans@NP_497203':0.72320158,'6279-Bmalayi@XP_001900333':0.33558956):0.25457088):0.25586416,'Dpulex@jgi':0.31027866):0.14002948):0.038479349,(('45351-Nvectensis@XP_001635295':0.35861372,('7739-Bfloridae@XP_002590511':0.15424533,(('7955-Drerio@NP_957227':0.096674564,'8364-Xtropicalis@NP_001016759':0.029938897):0.0025394864,'9606-Hsapiens@AAC70920':0.01590059):0.15279318):0.02177639):0.037237513,((('7227-Dmelanogaster@NP_610036':0.40372448,'7460-Amellifera@XP_396943':0.26435221):0.10388291,'Lgigantea@jgi':0.1956403):0.042242749,'Hrobusta@jgi':0.24811999):0.015860038):0.10415603):0.11634207,'Cowczarzaki@03175T0':1.0012787):0.11742757,((((('185431-Tbrucei@XP_001219085':0.06725846,'353153-Tcruzi@XP_821942':0.042131197):0.14879108,('347515-Lmajor@XP_001681666':0,'435258-Linfantum@XP_001463991':0):0.43049607):0.6536189,'Cmerolae@CML190C':0.55152863):0.18789409,('237631-Umaydis@XP_756798':1.0866526,'Gsulphuraria@stig_38':0.42952536):3.2707998e-06):0.072328442,((('214684-Cneoformans@XP_569792':0.41583294,'431895-Mbrevicollis@XP_001747393':0.96603415):0.16998566,(((('330879-Afumigatus@XP_748098':0.2009273,'367110-Ncrassa@XP_961540':0.28661343):0.15371859,'4896-Spombe@NP_593300':0.11822359):0.12474533,(('353151-Chominis@XP_668598':2.2507911,'4932-Scerevisiae@NP_012036':0.19242221):0.19865308,'Bdendrobatidis@jgi|Batde5|35311|estExt_':1.1413545):0.15531677):0.01615922,'Spunctatus@00659T0':1.0579078):0.13528572):0.17351873,('5762-Ngruberi@EFC45000':0.17318423,'Srosetta@07702T0':0.34171549):0.18292701):0.043539873):0.086251794):0.037768828,((((('145481-Ppatens@XP_001765887':0.055611322,'Smoellendorffii@jgi':0.077530892):0.031395094,(((('3055-Creinhardtii@XP_001698877':0.053717642,'Vcarteri@jgi':0.055928612):0.23078655,'412133-Tvaginalis@XP_001327110':1.5075003):0.094120112,'Cvulgaris@jgi':0.1723722):0.14484463,(('436017-Olucimarinus@XP_001418934':0.00053276024,'70448-Otauri@CAL54508':0.036164324):0.29215946,'564608-Mpusilla@EEH57771':0.12658854):0.12864046):0.086136613):0.10350412,('3702-Athaliana@NP_190398':0.046146062,'39947-Osativa@NP_001047624':0.18100644):0.1590147):0.10799676,('Ehuxleyi@jgi':0.3058375,'Ttrahens@11102T0':0.20830786):0.073060723):0.042907713,((('412030-Ptetraurelia@XP_001425074':0.23860931,'5911-Tthermophila@XP_001011597':0.15064049):0.23764715,'Oxytricha-trifallax@apc8_WGS':0.29275651):0.33351627,'Ectocarpus-siliculosus@298706926':0.45535312):0.10381369):0.023092595,((('296543-Tpseudonana@XP_002291008':0.35133877,'556484-Ptricornutum@XP_002182840':0.41490636):0.084133435,'Aanophagefferens@jgi_Auran1_71780_estEx':0.2679134):0.10853547,('352472-Ddiscoideum@XP_644962':0.52838936,('403677-Pinfestans@EEY68460':0,'Pramorum@jgi':0.027564787):0.28241963):0.12613335):0.072772776);
(((((('10228-Tadhaerens@XP_002109327':0.49194288,((('284813-Ecuniculi@NP_585899':0.070118333,'Encephalitozoon-intestinalis@XP_003073104':0.052037418):0.44072296,'Nosema-ceranae@XP_002995905':1.1132236):0.87317732,('6239-Celegans@NP_497203':0.64452838,'6279-Bmalayi@XP_001900333':0.26290037):0.37387725):0.27278815):0.095679153,(('45351-Nvectensis@XP_001635295':0.29468826,(((('7227-Dmelanogaster@NP_610036':0.48891865,'7460-Amellifera@XP_396943':0.20077075):0.083471085,'7739-Bfloridae@XP_002590511':0.14945348):0.069985123,((('7955-Drerio@NP_957227':0.083846466,'9606-Hsapiens@AAC70920':0.012922236):1.5875368e-05,'8364-Xtropicalis@NP_001016759':0.019434569):0.093390417,'Lgigantea@jgi':0.18691301):0.039833143):3.4096116e-06,'Hrobusta@jgi':0.368064):0.091250012):0.0055905871,'Dpulex@jgi':0.44602703):0.10146842):0.094287234,(('412133-Tvaginalis@XP_001327110':0.91742069,'431895-Mbrevicollis@XP_001747393':0.90529017):0.11885803,'Cowczarzaki@03175T0':0.80304638):0.085397134):0.16874593,((((('185431-Tbrucei@XP_001219085':0.080286075,'353153-Tcruzi@XP_821942':1.2287283e-06):0.184479,('347515-Lmajor@XP_001681666':0,'435258-Linfantum@XP_001463991':0):0.61695902):0.63587293,('Cmerolae@CML190C':0.29348524,'Srosetta@07702T0':0.46183917):0.2293584):0.31129107,('296543-Tpseudonana@XP_002291008':0.34958655,'556484-Ptricornutum@XP_002182840':0.43077886):0.047345327):0.060462221,(('403677-Pinfestans@EEY68460':0.012691221,'Pramorum@jgi':0.034376157):0.35840363,'Aanophagefferens@jgi_Auran1_71780_estEx':0.34593125):0.063164073):0.081778363):0.051176173,(((('145481-Ppatens@XP_001765887':0.050668771,((('436017-Olucimarinus@XP_001418934':0.015207157,'70448-Otauri@CAL54508':0.041840882):0.20205297,'564608-Mpusilla@EEH57771':0.1361799):0.20202216,'Smoellendorffii@jgi':0.062961919):0.0089251998):0.066873135,('3702-Athaliana@NP_190398':0.10885279,'39947-Osativa@NP_001047624':0.22415434):0.27880354):0.061047888,(('3055-Creinhardtii@XP_001698877':0.10951294,'Vcarteri@jgi':0.11909282):0.44443035,'Cvulgaris@jgi':0.16892706):0.083126381):0.054225244,('352472-Ddiscoideum@XP_644962':0.55136081,'Ttrahens@11102T0':0.1551386):0.092698972):0.079848651):0.043333918,((((((('214684-Cneoformans@XP_569792':0.56777067,'237631-Umaydis@XP_756798':1.0933574):0.20174406,(((('330879-Afumigatus@XP_748098':0.11240044,'367110-Ncrassa@XP_961540':0.41099098):0.32911389,'4896-Spombe@NP_593300':0.22052571):0.10983353,'4932-Scerevisiae@NP_012036':0.60171681):0.080858588,('353151-Chominis@XP_668598':3.3391741,'Spunctatus@00659T0':1.2115802):0.17687664):0.044952617):0.063342485,'Bdendrobatidis@jgi|Batde5|35311|estExt_':1.3705483):0.097804081,'5762-Ngruberi@EFC45000':0.43226492):0.087775043,'Gsulphuraria@stig_38':0.53870587):0.085356044,(('412030-Ptetraurelia@XP_001425074':0.25664046,'5911-Tthermophila@XP_001011597':0.085554149):0.23123157,'Oxytricha-trifallax@apc8_WGS':0.33855823):0.39801611):0.03660696,'Ehuxleyi@jgi':0.47343138):0.0033594015,'Ectocarpus-siliculosus@298706926':0.54200253);
(((((('10228-Tadhaerens@XP_002109327':0.39050204,('6239-Celegans@NP_497203':0.70924082,'6279-Bmalayi@XP_001900333':0.28070318):0.46238583):0.10952407,'Dpulex@jgi':0.34269813):0.060638126,('45351-Nvectensis@XP_001635295':0.20672462,((((('7227-Dmelanogaster@NP_610036':0.30602696,'7460-Amellifera@XP_396943':0.13627531):0.11085808,'Hrobusta@jgi':0.25280552):0.038152173,'Lgigantea@jgi':0.23662065):0.0039205183,(('7955-Drerio@NP_957227':0.057756483,'8364-Xtropicalis@NP_001016759':0.023560332):0.0034938233,'9606-Hsapiens@AAC70920':0.0023243581):0.092711391):0.032706475,'7739-Bfloridae@XP_002590511':0.14820424):0.050120309):0.0061932574):0.092682401,('412133-Tvaginalis@XP_001327110':0.85317636,'Cowczarzaki@03175T0':0.70083889):0.21698741):0.099886358,((((('145481-Ppatens@XP_001765887':0.060025283,((('3055-Creinhardtii@XP_001698877':0.0063542944,'Vcarteri@jgi':0.13585262):0.33137845,'Cvulgaris@jgi':0.20079257):0.10685392,(('436017-Olucimarinus@XP_001418934':0.023774221,'70448-Otauri@CAL54508':0.016107548):0.20799352,'564608-Mpusilla@EEH57771':0.11927934):0.1121261):0.072695816):0.0097547318,'Smoellendorffii@jgi':0.069535291):0.11584726,('3702-Athaliana@NP_190398':0.15679451,'39947-Osativa@NP_001047624':0.12970531):0.13723326):0.1024073,((('296543-Tpseudonana@XP_002291008':0.34673106,'556484-Ptricornutum@XP_002182840':0.32816974):0.10063191,('Aanophagefferens@jgi_Auran1_71780_estEx':0.2610035,'Ectocarpus-siliculosus@298706926':0.40411376):0.1019624):0.10536745,'Ttrahens@11102T0':0.25390412):0.00083445357):0.12016194,('352472-Ddiscoideum@XP_644962':0.35872356,('403677-Pinfestans@EEY68460':0.026357439,'Pramorum@jgi':0.02531552):0.20911742):0.088629997):0.0058907979):0.076745911,(((((('185431-Tbrucei@XP_001219085':0.13649638,('347515-Lmajor@XP_001681666':0.00071207856,('353153-Tcruzi@XP_821942':0,'435258-Linfantum@XP_001463991':0):0.090040441):0.060678778):0.55311108,'Cmerolae@CML190C':0.6345001):0.046349253,'Gsulphuraria@stig_38':0.43804791):0.10247809,((('284813-Ecuniculi@NP_585899':0.047883076,'Encephalitozoon-intestinalis@XP_003073104':0.025176329):0.72843234,'Nosema-ceranae@XP_002995905':0.69891977):0.70488344,'5762-Ngruberi@EFC45000':0.42699793):0.13203986):0.052144167,(((('214684-Cneoformans@XP_569792':0.57399162,'Spunctatus@00659T0':0.92025102):0.11335435,'4896-Spombe@NP_593300':0.23204759):0.070655674,(('330879-Afumigatus@XP_748098':0.16498832,'367110-Ncrassa@XP_961540':0.22831315):0.25344981,'4932-Scerevisiae@NP_012036':0.56205317):0.13576597):0.13763327,(('237631-Umaydis@XP_756798':0.60197936,'353151-Chominis@XP_668598':1.9225014):0.18468982,(('431895-Mbrevicollis@XP_001747393':0.73787498,'Srosetta@07702T0':0.43835448):0.050714788,'Bdendrobatidis@jgi|Batde5|35311|estExt_':0.70469272):0.099331284):0.10456118):0.17577584):0.0043002862,(('412030-Ptetraurelia@XP_001425074':0.17930283,'5911-Tthermophila@XP_001011597':0.097944941):0.21532927,'Oxytricha-trifallax@apc8_WGS':0.35543678):0.25822643):0.097930624,'Ehuxleyi@jgi':0.25520191);
((('10228-Tadhaerens@XP_002109327':0.39079534,(('45351-Nvectensis@XP_001635295':0.2190941,('7739-Bfloridae@XP_002590511':0.12234518,(('7955-Drerio@NP_957227':0.050995063,'8364-Xtropicalis@NP_001016759':0.025694864):4.358913e-05,'9606-Hsapiens@AAC70920':0.0050938183):0.12365326):0.043872789):0.032468975,(('7227-Dmelanogaster@NP_610036':0.2626872,'Dpulex@jgi':0.44459386):3.1421844e-05,(('7460-Amellifera@XP_396943':0.22044729,'Lgigantea@jgi':0.14054677):0.032260771,'Hrobusta@jgi':0.17309643):0.022975921):0.025030576):0.10769069):0.1954613,((((((('185431-Tbrucei@XP_001219085':0.052558099,'353153-Tcruzi@XP_821942':0.010219684):0.14747575,('347515-Lmajor@XP_001681666':0,'435258-Linfantum@XP_001463991':0):0.43822665):0.4196299,'Cmerolae@CML190C':0.3503382):0.23916952,'Gsulphuraria@stig_38':0.39000881):0.06588277,(((('284813-Ecuniculi@NP_585899':0.11191452,'Encephalitozoon-intestinalis@XP_003073104':0.029766366):0.42081358,'Nosema-ceranae@XP_002995905':0.88141015):0.7904309,('6239-Celegans@NP_497203':0.47713823,'6279-Bmalayi@XP_001900333':0.44429895):0.25797482):0.39229192,(('353151-Chominis@XP_668598':2.2265816,'5762-Ngruberi@EFC45000':0.29758623):0.14196549,'Srosetta@07702T0':0.2057581):0.20623193):0.03988887):0.050891946,((((('214684-Cneoformans@XP_569792':0.58340746,('237631-Umaydis@XP_756798':0.46624798,'Spunctatus@00659T0':0.97961772):0.095194428):0.065237974,'Bdendrobatidis@jgi|Batde5|35311|estExt_':0.72539466):0.057377046,((('330879-Afumigatus@XP_748098':0.15175225,'367110-Ncrassa@XP_961540':0.20606755):0.23177654,'4896-Spombe@NP_593300':0.24092976):0.094239367,'4932-Scerevisiae@NP_012036':0.48974046):0.087552882):0.088502852,'431895-Mbrevicollis@XP_001747393':0.67847985):0.09368953,(('3055-Creinhardtii@XP_001698877':3.7145264e-05,'Vcarteri@jgi':0.10143575):0.40762619,'352472-Ddiscoideum@XP_644962':0.26651378):0.011664839):0.070285835):0.031231259,('412133-Tvaginalis@XP_001327110':0.83325345,'Cowczarzaki@03175T0':0.76422142):0.097616455):0.058287307):0.026195009,((((('145481-Ppatens@XP_001765887':0.051472178,((('436017-Olucimarinus@XP_001418934':0.011372005,'70448-Otauri@CAL54508':0.027922325):0.14131647,'564608-Mpusilla@EEH57771':0.14242426):0.12679041,'Cvulgaris@jgi':0.27603964):0.091147376):0.023834907,'Smoellendorffii@jgi':0.073575286):0.13973114,('3702-Athaliana@NP_190398':0.13708203,'39947-Osativa@NP_001047624':0.13126928):0.09865901):0.082768674,('Ehuxleyi@jgi':0.22498857,'Ttrahens@11102T0':0.14883899):0.073647055):2.768811e-05,(('412030-Ptetraurelia@XP_001425074':0.14882588,'5911-Tthermophila@XP_001011597':0.1048503):0.18045341,'Oxytricha-trifallax@apc8_WGS':0.23875979):0.3884049):0.075633474,((('296543-Tpseudonana@XP_002291008':0.22207523,'556484-Ptricornutum@XP_002182840':0.37377976):0.057917806,(('403677-Pinfestans@EEY68460':0.026510591,'Pramorum@jgi':0.040902352):0.20433299,'Ectocarpus-siliculosus@298706926':0.35783187):0.079179563):0.051149395,'Aanophagefferens@jgi_Auran1_71780_estEx':0.28589648):0.022693486);
(((((((((('10228-Tadhaerens@XP_002109327':0.34208445,('6239-Celegans@NP_497203':0.54340715,'6279-Bmalayi@XP_001900333':0.3871639):0.61418707):0.0719746,'Dpulex@jgi':0.36449076):0.096737412,'Lgigantea@jgi':0.14832994):0.063268828,'Hrobusta@jgi':0.23493578):3.6955471e-06,('45351-Nvectensis@XP_001635295':0.37775248,('7739-Bfloridae@XP_002590511':0.17423793,('7955-Drerio@NP_957227':0.063803372,('8364-Xtropicalis@NP_001016759':0.032969541,'9606-Hsapiens@AAC70920':0):0.0090417851):0.062412863):0.031319171):0.046489333):0.10746549,'7460-Amellifera@XP_396943':0.23075277):0.084084005,'7227-Dmelanogaster@NP_610036':0.23979337):0.2072288,(('412030-Ptetraurelia@XP_001425074':0.17376053,'5911-Tthermophila@XP_001011597':0.10117759):0.36977424,'Oxytricha-trifallax@apc8_WGS':0.2634562):0.17735667):0.10591606,((((('185431-Tbrucei@XP_001219085':0.076264865,'353153-Tcruzi@XP_821942':4.2180328e-05):0.14901998,('347515-Lmajor@XP_001681666':0,'435258-Linfantum@XP_001463991':0):0.45830466):0.46192701,'Cmerolae@CML190C':0.38091381):0.27057303,((('284813-Ecuniculi@NP_585899':0.086145144,'Encephalitozoon-intestinalis@XP_003073104':0):0.66656187,'Nosema-ceranae@XP_002995905':1.0621332):0.99916059,'5762-Ngruberi@EFC45000':0.37867028):0.055069781):0.054937504,'Spunctatus@00659T0':0.96826669):0.064663272):0.10474764,((((('145481-Ppatens@XP_001765887':0.048692421,(('3702-Athaliana@NP_190398':0.17296196,'39947-Osativa@NP_001047624':0.20226035):0.20132671,'Smoellendorffii@jgi':0.027264054):0.030563441):3.3357011e-06,((('436017-Olucimarinus@XP_001418934':0.011606683,'70448-Otauri@CAL54508':0.022369315):0.22401941,'564608-Mpusilla@EEH57771':0.088506948):0.16372322,'Cvulgaris@jgi':0.36029885):0.074994678):0.085995458,'Ectocarpus-siliculosus@298706926':0.49480255):0.065334344,(((('214684-Cneoformans@XP_569792':0.57476709,'431895-Mbrevicollis@XP_001747393':0.77121224):0.1789911,(((('330879-Afumigatus@XP_748098':0.15576662,'367110-Ncrassa@XP_961540':0.2854238):0.15720577,'4896-Spombe@NP_593300':0.16226247):0.072722866,'4932-Scerevisiae@NP_012036':0.50954592):0.10202536,'Srosetta@07702T0':0.48202987):2.508633e-05):0.040609989,('237631-Umaydis@XP_756798':0.59479594,'353151-Chominis@XP_668598':2.9270184):0.36296414):0.20889533,((('3055-Creinhardtii@XP_001698877':0.013454806,'Vcarteri@jgi':0.14730481):0.28537634,(('412133-Tvaginalis@XP_001327110':1.119702,'Cowczarzaki@03175T0':0.76371983):0.3221092,'Gsulphuraria@stig_38':0.54389904):0.011208172):0.052853145,'Bdendrobatidis@jgi|Batde5|35311|estExt_':0.96858545):0.058623096):0.10050484):0.059569526,('Ehuxleyi@jgi':0.24738387,'Ttrahens@11102T0':0.14846072):0.07731699):0.12011735,((('296543-Tpseudonana@XP_002291008':0.34495712,'556484-Ptricornutum@XP_002182840':0.40612737):0.037423043,'Aanophagefferens@jgi_Auran1_71780_estEx':0.33548851):0.092457042,('352472-Ddiscoideum@XP_644962':0.40413847,('403677-Pinfestans@EEY68460':0.014767796,'Pramorum@jgi':0.014273453):0.25387339):0.089543058):0.018133666);
(((((('10228-Tadhaerens@XP_002109327':0.35270707,('6239-Celegans@NP_497203':0.56976159,'6279-Bmalayi@XP_001900333':0.45766211):0.46275979):0.072484616,('45351-Nvectensis@XP_001635295':0.28178364,(((('7227-Dmelanogaster@NP_610036':0.35898898,'Hrobusta@jgi':0.23337037):0.059237454,'7460-Amellifera@XP_396943':0.18254976):0.034798338,'Lgigantea@jgi':0.11334777):0.053516064,('7739-Bfloridae@XP_002590511':0.086917903,(('7955-Drerio@NP_957227':0.069540498,'8364-Xtropicalis@NP_001016759':0.026400369):4.0157844e-07,'9606-Hsapiens@AAC70920':0):0.14574386):0.039179108):0.045509414):0.045621345):0.037702491,'Dpulex@jgi':0.29202279):0.12035644,('412133-Tvaginalis@XP_001327110':1.1486942,'Cowczarzaki@03175T0':0.78877047):0.10143915):0.10775837,((((('214684-Cneoformans@XP_569792':0.59081376,'4896-Spombe@NP_593300':0.1501639):0.10007521,((('237631-Umaydis@XP_756798':0.4594274,'353151-Chominis@XP_668598':2.5704278):0.32566833,'4932-Scerevisiae@NP_012036':0.42469931):8.2734863e-06,('330879-Afumigatus@XP_748098':0.15738098,'367110-Ncrassa@XP_961540':0.20034075):0.14926081):0.081202068):0.14065761,('431895-Mbrevicollis@XP_001747393':0.8917848,'Bdendrobatidis@jgi|Batde5|35311|estExt_':0.72648891):4.4383402e-05):0.058349086,'Spunctatus@00659T0':1.0772583):0.091569669,'352472-Ddiscoideum@XP_644962':0.48144413):0.047205319):0.037151196,((((('145481-Ppatens@XP_001765887':0.055178579,'Smoellendorffii@jgi':0.10725183):0.029831395,((('3055-Creinhardtii@XP_001698877':0.02368288,'Vcarteri@jgi':0.091511981):0.25163789,'Cvulgaris@jgi':0.21290351):0.11474075,(('436017-Olucimarinus@XP_001418934':0.016736564,'70448-Otauri@CAL54508':0.014448105):0.27627833,'564608-Mpusilla@EEH57771':0.086922441):0.074314105):0.083474763):0.1005879,('3702-Athaliana@NP_190398':0.17696978,'39947-Osativa@NP_001047624':0.11015264):0.10885699):0.10340616,'Ectocarpus-siliculosus@298706926':0.5029671):0.036459861,(((((((('185431-Tbrucei@XP_001219085':0.045903042,'353153-Tcruzi@XP_821942':0.031441062):0.14766437,('347515-Lmajor@XP_001681666':0,'435258-Linfantum@XP_001463991':0):0.28029854):0.35224749,'Cmerolae@CML190C':0.5187402):0.056778413,'Gsulphuraria@stig_38':0.38278629):0.077898362,('5762-Ngruberi@EFC45000':0.29213533,'Srosetta@07702T0':0.22715299):0.23012108):0.072805418,'Ehuxleyi@jgi':0.27314411):0.077311296,(('412030-Ptetraurelia@XP_001425074':0.2332796,'5911-Tthermophila@XP_001011597':0.11373061):0.28739116,'Oxytricha-trifallax@apc8_WGS':0.19357302):0.34914104):0.034849847,'Ttrahens@11102T0':0.17797544):0.09267906):0.029971919,(((('284813-Ecuniculi@NP_585899':0.12298978,'Encephalitozoon-intestinalis@XP_003073104':0.034734963):0.49100898,'Nosema-ceranae@XP_002995905':0.76465673):0.99303804,('403677-Pinfestans@EEY68460':0.018031068,'Pramorum@jgi':0.025403545):0.18123492):0.13661816,(('296543-Tpseudonana@XP_002291008':0.19334774,'556484-Ptricornutum@XP_002182840':0.43911702):0.094329254,'Aanophagefferens@jgi_Auran1_71780_estEx':0.22326918):0.082363058):0.05504668);
(((('10228-Tadhaerens@XP_002109327':0.39575323,((((('284813-Ecuniculi@NP_585899':0.066478238,'Encephalitozoon-intestinalis@XP_003073104':0.10498567):0.5810148,'Nosema-ceranae@XP_002995905':0.53515806):0.62020496,('6239-Celegans@NP_497203':0.61832363,'6279-Bmalayi@XP_001900333':0.24535482):0.41206834):0.17483283,'Dpulex@jgi':0.2703968):0.13451935,('45351-Nvectensis@XP_001635295':0.20411892,((((('7227-Dmelanogaster@NP_610036':0.31727813,'7460-Amellifera@XP_396943':0.15229455):0.09041199,'Hrobusta@jgi':0.19307493):0.036578334,'Lgigantea@jgi':0.15879796):0.042014524,('7955-Drerio@NP_957227':0.045243901,('8364-Xtropicalis@NP_001016759':0.030195485,'9606-Hsapiens@AAC70920':0.0049157549):5.0640616e-06):0.0692666):0.027779941,'7739-Bfloridae@XP_002590511':0.14761763):0.028027735):0.036915964):0.012552502):0.053794765,('412133-Tvaginalis@XP_001327110':0.843977,'Cowczarzaki@03175T0':0.67568514):0.17005371):0.02671694,(('412030-Ptetraurelia@XP_001425074':0.20345121,'5911-Tthermophila@XP_001011597':0.10905983):0.24111195,'Oxytricha-trifallax@apc8_WGS':0.16311428):0.38988411):0.091570766,(((((('145481-Ppatens@XP_001765887':0.049587675,((('3055-Creinhardtii@XP_001698877':0.040444911,'Vcarteri@jgi':0.067893491):0.38540566,'Cvulgaris@jgi':0.2411085):0.068127165,(('436017-Olucimarinus@XP_001418934':1.6455142e-05,'70448-Otauri@CAL54508':0.044483192):0.18871465,'564608-Mpusilla@EEH57771':0.11669531):0.12579973):0.092675489):0.026010728,'Smoellendorffii@jgi':0.046494254):0.085888463,('3702-Athaliana@NP_190398':0.12336029,'39947-Osativa@NP_001047624':0.16990246):0.18432871):0.16142738,'Ttrahens@11102T0':0.14220676):0.02598239,'Ehuxleyi@jgi':0.33452282):0.075147322,((('296543-Tpseudonana@XP_002291008':0.34305061,'556484-Ptricornutum@XP_002182840':0.32255364):0.059904253,'Aanophagefferens@jgi_Auran1_71780_estEx':0.24399707):0.057872313,(('403677-Pinfestans@EEY68460':0.017613271,'Pramorum@jgi':0.01955552):0.15357185,'Ectocarpus-siliculosus@298706926':0.39245308):0.13901929):7.8876943e-05):0.04170095,(((((('185431-Tbrucei@XP_001219085':0.040773926,'353153-Tcruzi@XP_821942':0.014803774):0.21351114,('347515-Lmajor@XP_001681666':0,'435258-Linfantum@XP_001463991':0):0.34375315):0.37958082,'Cmerolae@CML190C':0.36501977):0.29367001,'Gsulphuraria@stig_38':0.26644641):0.11877803,(((('214684-Cneoformans@XP_569792':0.50531638,'Spunctatus@00659T0':0.79681498):0.11524433,('237631-Umaydis@XP_756798':0.64831853,'Bdendrobatidis@jgi|Batde5|35311|estExt_':0.71915525):0.066026002):0.12302292,((('330879-Afumigatus@XP_748098':0.18895215,'367110-Ncrassa@XP_961540':0.30192289):0.14909562,'4896-Spombe@NP_593300':0.23429497):0.05770513,'4932-Scerevisiae@NP_012036':0.51894708):0.10469901):0.10509377,((('353151-Chominis@XP_668598':3.9091163,'431895-Mbrevicollis@XP_001747393':0.35138435):0.25129245,'Srosetta@07702T0':0.26231403):0.07282768,'5762-Ngruberi@EFC45000':0.35927201):0.15906366):0.092726666):0.014419191,'352472-Ddiscoideum@XP_644962':0.3889168):0.066517477);
(((((('10228-Tadhaerens@XP_002109327':0.62107628,((('284813-Ecuniculi@NP_585899':0.019081615,'Encephalitozoon-intestinalis@XP_003073104':0.10670855):1.0120996,'Nosema-ceranae@XP_002995905':1.0286793):1.2539134,('6239-Celegans@NP_497203':1.2412617,'6279-Bmalayi@XP_001900333':0.43718288):0.64109474):0.23659226):0.16233191,'45351-Nvectensis@XP_001635295':0.41513095):0.024974565,(('7739-Bfloridae@XP_002590511':0.30725345,(('7955-Drerio@NP_957227':0.078068223,'8364-Xtropicalis@NP_001016759':0.013158992):0.0013921708,'9606-Hsapiens@AAC70920':0.014308148):0.13470469):0.063980285,'Lgigantea@jgi':0.23552716):0.045661002):0.062949106,('Dpulex@jgi':0.45812896,'Hrobusta@jgi':0.20913207):0.08736562):0.13564593,'7460-Amellifera@XP_396943':0.33092706):0.098979479,(((((('145481-Ppatens@XP_001765887':0.090252194,'Smoellendorffii@jgi':0.11921831):0.12094706,('3702-Athaliana@NP_190398':0.068532302,'39947-Osativa@NP_001047624':0.27585178):0.22772483):0.041526737,'Ehuxleyi@jgi':0.63788028):0.053911533,((((('214684-Cneoformans@XP_569792':0.6689792,'Bdendrobatidis@jgi|Batde5|35311|estExt_':1.3213492):0.065125249,('237631-Umaydis@XP_756798':0.71533158,'Spunctatus@00659T0':1.2875267):0.23643751):0.082253747,'Ectocarpus-siliculosus@298706926':0.53406291):0.16058741,(('330879-Afumigatus@XP_748098':0.20632129,'367110-Ncrassa@XP_961540':0.4976383):0.28127207,('4896-Spombe@NP_593300':0.28953385,'4932-Scerevisiae@NP_012036':0.94533415):0.030268176):0.28925165):0.1042536,((('3055-Creinhardtii@XP_001698877':0.029656387,'Vcarteri@jgi':0.22392771):0.063359735,'412133-Tvaginalis@XP_001327110':1.4061123):0.26987863,((('436017-Olucimarinus@XP_001418934':0.058183007,'70448-Otauri@CAL54508':5.8953069e-05):0.23155399,'564608-Mpusilla@EEH57771':0.20367148):0.25533078,'Cvulgaris@jgi':0.30841344):0.077948032):0.11519882):0.048999287):0.081990154,((('296543-Tpseudonana@XP_002291008':0.42390421,'556484-Ptricornutum@XP_002182840':0.54927011):0.25797254,'Aanophagefferens@jgi_Auran1_71780_estEx':0.35846389):0.11484058,('352472-Ddiscoideum@XP_644962':0.52064709,('403677-Pinfestans@EEY68460':0.068997761,'Pramorum@jgi':5.0730335e-06):0.31350846):0.16090367):0.031093502):0.038672975,((((((('185431-Tbrucei@XP_001219085':0.13812032,'353153-Tcruzi@XP_821942':0.0045783373):0.43165224,('347515-Lmajor@XP_001681666':0,'435258-Linfantum@XP_001463991':0):0.61877718):0.49764352,'Cmerolae@CML190C':0.49288272):0.23446344,'Gsulphuraria@stig_38':0.57416233):0.13045284,((('353151-Chominis@XP_668598':4.4036697,'431895-Mbrevicollis@XP_001747393':0.71461809):0.3133613,'Srosetta@07702T0':0.27165797):0.083176693,'5762-Ngruberi@EFC45000':0.32969853):0.15927928):0.12304189,(('412030-Ptetraurelia@XP_001425074':0.21300826,'5911-Tthermophila@XP_001011597':0.23410888):0.4085063,'Oxytricha-trifallax@apc8_WGS':0.31185469):0.43442121):0.11114638,'Ttrahens@11102T0':0.27835611):0.037378192):0.32362895,('7227-Dmelanogaster@NP_610036':0.44597844,'Cowczarzaki@03175T0':1.1704779):0.13592012);
(((((('10228-Tadhaerens@XP_002109327':0.4538438,(((('45351-Nvectensis@XP_001635295':0.31441331,('7460-Amellifera@XP_396943':0.23772729,'Lgigantea@jgi':0.25806082):0.018754855):0.030712537,'Hrobusta@jgi':0.28952616):0.025897137,('7739-Bfloridae@XP_002590511':0.1800014,('7955-Drerio@NP_957227':0.076017001,('8364-Xtropicalis@NP_001016759':0.028316056,'9606-Hsapiens@AAC70920':0.011869706):0.028497593):0.16402716):0.056728896):0.10897507,'7227-Dmelanogaster@NP_610036':0.42910378):0.093950055):0.028676802,(((('284813-Ecuniculi@NP_585899':0.10205434,'Encephalitozoon-intestinalis@XP_003073104':0.035948974):0.77648317,'Nosema-ceranae@XP_002995905':0.64900762):0.73129404,('6239-Celegans@NP_497203':0.54943039,'6279-Bmalayi@XP_001900333':0.44906434):0.4417738):9.6128472e-09,(('412133-Tvaginalis@XP_001327110':1.1959357,'Cowczarzaki@03175T0':0.72499455):0.14470174,'Dpulex@jgi':0.33648896):0.092271299):0.077867097):0.20737931,(((('185431-Tbrucei@XP_001219085':0.051341424,'353153-Tcruzi@XP_821942':0.019486422):0.14942139,('347515-Lmajor@XP_001681666':0,'435258-Linfantum@XP_001463991':0):0.51643325):0.70578267,'Cmerolae@CML190C':0.43051074):0.18909709,'Gsulphuraria@stig_38':0.33003855):0.11896642):0.070052583,'5762-Ngruberi@EFC45000':0.44247406):0.038500646,(('296543-Tpseudonana@XP_002291008':0.50288269,'556484-Ptricornutum@XP_002182840':0.46974572):0.036541848,'Aanophagefferens@jgi_Auran1_71780_estEx':0.20482789):0.088084548):0.041134324,((((('145481-Ppatens@XP_001765887':0.055816923,(('436017-Olucimarinus@XP_001418934':0.044190604,'70448-Otauri@CAL54508':0.0087508464):0.24119762,'564608-Mpusilla@EEH57771':0.17666462):0.18287385):2.117616e-06,((('3055-Creinhardtii@XP_001698877':0.040438272,'Vcarteri@jgi':0.03953703):0.37738395,'Cvulgaris@jgi':0.16390783):0.093861553,'Smoellendorffii@jgi':0.051382258):0.035508695):0.084429545,('3702-Athaliana@NP_190398':0.10042926,'39947-Osativa@NP_001047624':0.14362112):0.21022719):0.12487055,((((((('214684-Cneoformans@XP_569792':0.48774775,'237631-Umaydis@XP_756798':1.164374):0.16908011,'Spunctatus@00659T0':1.2855548):0.0045806451,'4932-Scerevisiae@NP_012036':0.59519692):0.11694835,'4896-Spombe@NP_593300':0.29542916):0.082559616,('353151-Chominis@XP_668598':2.5534748,'Bdendrobatidis@jgi|Batde5|35311|estExt_':0.45330964):0.39229806):0.030897488,'352472-Ddiscoideum@XP_644962':0.36394153):0.054768587,((('431895-Mbrevicollis@XP_001747393':0.73954048,'Srosetta@07702T0':0.22213836):0.10594421,'Ehuxleyi@jgi':0.23760427):0.14080045,'Ttrahens@11102T0':0.070363054):0.10124974):0.053809886):0.10869381,((('330879-Afumigatus@XP_748098':0.12521885,'367110-Ncrassa@XP_961540':0.4095866):0.45760872,'Ectocarpus-siliculosus@298706926':0.45093689):0.10255349,(('412030-Ptetraurelia@XP_001425074':0.1623971,'5911-Tthermophila@XP_001011597':0.11253437):0.23411504,'Oxytricha-trifallax@apc8_WGS':0.29830933):0.29520412):0.038853052):0.023880817,('403677-Pinfestans@EEY68460':0.0078910328,'Pramorum@jgi':0.0091140154):0.3352987);
(((('10228-Tadhaerens@XP_002109327':0.30114377,'Bdendrobatidis@jgi|Batde5|35311|estExt_':0.98653607):0.12797332,(('45351-Nvectensis@XP_001635295':0.32005924,(('7227-Dmelanogaster@NP_610036':0.29412174,(('7460-Amellifera@XP_396943':0.23029635,'Lgigantea@jgi':0.12052875):0.0036119535,'Hrobusta@jgi':0.25514361):0.020593235):0.033185319,('7739-Bfloridae@XP_002590511':0.11249391,(('7955-Drerio@NP_957227':0.084384111,'8364-Xtropicalis@NP_001016759':0.020153315):0.0031674489,'9606-Hsapiens@AAC70920':0.00057012703):0.11739636):0.052657185):0.068828167):0.096839315,'Dpulex@jgi':0.36118678):0.082953756):0.14751562,((('214684-Cneoformans@XP_569792':0.43865872,'431895-Mbrevicollis@XP_001747393':0.66557953):0.22178903,((('237631-Umaydis@XP_756798':0.7588617,'4932-Scerevisiae@NP_012036':0.50921048):0.0053963891,('330879-Afumigatus@XP_748098':0.13534142,'367110-Ncrassa@XP_961540':0.25249269):0.19598856):0.13582427,'4896-Spombe@NP_593300':0.24832034):0.13586007):0.18014117,'Spunctatus@00659T0':0.75259511):0.16336775):0.010298571,(((((('145481-Ppatens@XP_001765887':0.073402074,'Smoellendorffii@jgi':0.094456806):0.039655436,((('3055-Creinhardtii@XP_001698877':0.040880895,'Vcarteri@jgi':0.17737841):0.25908555,'Cvulgaris@jgi':0.27162749):0.062201883,(('436017-Olucimarinus@XP_001418934':0.0094129348,'70448-Otauri@CAL54508':0.019414439):0.14796225,'564608-Mpusilla@EEH57771':0.12608243):0.11380972):0.035700962):0.10011154,('3702-Athaliana@NP_190398':0.16256185,'39947-Osativa@NP_001047624':0.16974885):0.19028695):0.092853915,('352472-Ddiscoideum@XP_644962':0.41024138,('Ehuxleyi@jgi':0.36620213,'Ttrahens@11102T0':0.088252837):0.088497182):0.05217218):0.056536747,(((('296543-Tpseudonana@XP_002291008':0.27390388,'Ectocarpus-siliculosus@298706926':0.39068736):0.010189568,'556484-Ptricornutum@XP_002182840':0.27682512):0.045073126,'Aanophagefferens@jgi_Auran1_71780_estEx':0.27449155):0.032135258,('403677-Pinfestans@EEY68460':0.021542148,'Pramorum@jgi':0.0081167845):0.30407963):0.070630499):0.10336535,((((('185431-Tbrucei@XP_001219085':0.04769333,'347515-Lmajor@XP_001681666':0.003285649):0.020850442,('353153-Tcruzi@XP_821942':0,'435258-Linfantum@XP_001463991':0):0.18392991):0.53007587,'Cmerolae@CML190C':0.36024581):0.15720621,'Gsulphuraria@stig_38':0.31773086):0.14471792,((((('284813-Ecuniculi@NP_585899':0.048802617,'Encephalitozoon-intestinalis@XP_003073104':0.03716269):0.433884,'Nosema-ceranae@XP_002995905':0.42446007):0.57791208,('6239-Celegans@NP_497203':0.38973377,'6279-Bmalayi@XP_001900333':0.40889231):0.33470341):0.24805684,(('353151-Chominis@XP_668598':3.1178789,'Srosetta@07702T0':0.09150143):0.35115565,'5762-Ngruberi@EFC45000':0.30343131):0.2291781):0.0021661567,(('412030-Ptetraurelia@XP_001425074':0.17567808,'5911-Tthermophila@XP_001011597':0.12080712):0.14942892,'Oxytricha-trifallax@apc8_WGS':0.24587427):0.34761144):0.0063702196):0.075115881):0.044041656,('412133-Tvaginalis@XP_001327110':0.77908274,'Cowczarzaki@03175T0':0.51670631):0.23576425);
((((((((('10228-Tadhaerens@XP_002109327':0.52570979,('45351-Nvectensis@XP_001635295':0.28120965,'7739-Bfloridae@XP_002590511':0.086881581):0.03903182):0.037130107,('7955-Drerio@NP_957227':0.040074091,('8364-Xtropicalis@NP_001016759':0.028704189,'9606-Hsapiens@AAC70920':0.00064621198):0.012689551):0.13042007):0.070554861,('7460-Amellifera@XP_396943':0.20185673,'Lgigantea@jgi':0.168222):0.060612804):0.034863571,'Hrobusta@jgi':0.22927632):0.050525661,(((('284813-Ecuniculi@NP_585899':0.01765184,'Encephalitozoon-intestinalis@XP_003073104':0.098356251):0.67011806,'Nosema-ceranae@XP_002995905':0.84090271):0.63150246,('6239-Celegans@NP_497203':0.59422689,'6279-Bmalayi@XP_001900333':0.15602291):0.40055126):0.19810314,'7227-Dmelanogaster@NP_610036':0.28529651):0.04654657):0.055708843,'Dpulex@jgi':0.28067216):0.083392519,('214684-Cneoformans@XP_569792':0.44076164,('431895-Mbrevicollis@XP_001747393':0.55637661,'Cowczarzaki@03175T0':0.82907317):0.16614179):0.23664083):0.11593285,('352472-Ddiscoideum@XP_644962':0.26662734,('403677-Pinfestans@EEY68460':0.021714381,'Pramorum@jgi':0.018519411):0.21594306):0.14523206):0.085974305,((((((('145481-Ppatens@XP_001765887':0.049149299,(('3702-Athaliana@NP_190398':0.13957399,'39947-Osativa@NP_001047624':0.1277624):0.11783823,'Smoellendorffii@jgi':0.028156262):0.015977019):0.036713246,'564608-Mpusilla@EEH57771':0.11956351):0.059441546,(('436017-Olucimarinus@XP_001418934':0.013039057,'70448-Otauri@CAL54508':0.026660735):0.17024446,'Cvulgaris@jgi':0.21694841):0.11657582):0.13480213,('3055-Creinhardtii@XP_001698877':0.00025791077,('Srosetta@07702T0':0.71484842,'Vcarteri@jgi':0.00062255834):0.28118877):0.26193187):0.073725566,'237631-Umaydis@XP_756798':0.7703712):0.067798409,(('412133-Tvaginalis@XP_001327110':0.88355299,'Spunctatus@00659T0':0.59110497):0.20368939,'Bdendrobatidis@jgi|Batde5|35311|estExt_':0.83907431):0.0095698299):0.021392126,((('330879-Afumigatus@XP_748098':0.25420294,((('412030-Ptetraurelia@XP_001425074':0.14689912,'5911-Tthermophila@XP_001011597':0.14593507):0.24622694,'Oxytricha-trifallax@apc8_WGS':0.17432792):0.39656108,'4896-Spombe@NP_593300':0.3749179):0.16566094):0.061954994,('353151-Chominis@XP_668598':2.7728015,'367110-Ncrassa@XP_961540':0.09496424):0.32893019):0.18857415,'4932-Scerevisiae@NP_012036':0.55674079):0.13705065):0.028692793,((((((('185431-Tbrucei@XP_001219085':0.098939442,('347515-Lmajor@XP_001681666':0.0028468517,('353153-Tcruzi@XP_821942':0,'435258-Linfantum@XP_001463991':0):0.0010019437):0.227681):0.37453823,'Cmerolae@CML190C':0.41954322):0.17113571,((('296543-Tpseudonana@XP_002291008':0.2675619,'Aanophagefferens@jgi_Auran1_71780_estEx':0.2636936):0.052111016,'556484-Ptricornutum@XP_002182840':0.36486147):0.045198875,'Ectocarpus-siliculosus@298706926':0.3383014):0.13113625):0.089383846,'Gsulphuraria@stig_38':0.46397893):0.10040226,'Ttrahens@11102T0':0.19321564):0.016433151,'Ehuxleyi@jgi':0.2303671):0.056937868,'5762-Ngruberi@EFC45000':0.35034652):0.0022019291);
((((('10228-Tadhaerens@XP_002109327':0.32836219,'412133-Tvaginalis@XP_001327110':1.0497662):0.15504337,('45351-Nvectensis@XP_001635295':0.2915264,(((((('6239-Celegans@NP_497203':0.713054,'6279-Bmalayi@XP_001900333':0.22470068):0.43094222,'Dpulex@jgi':0.30327162):0.14447072,'7227-Dmelanogaster@NP_610036':0.42241644):6.6827707e-08,((('7955-Drerio@NP_957227':0.10354324,'8364-Xtropicalis@NP_001016759':0.014710464):0.003686614,'9606-Hsapiens@AAC70920':0):0.15002135,'Lgigantea@jgi':0.18236549):0.041571641):0.027163984,('7460-Amellifera@XP_396943':0.24130838,'Hrobusta@jgi':0.2727576):0.0012880548):0.029808135,'7739-Bfloridae@XP_002590511':0.17007266):0.062016673):0.044223398):0.2031914,((((('214684-Cneoformans@XP_569792':0.4602229,'431895-Mbrevicollis@XP_001747393':0.89358219):0.31231601,'Bdendrobatidis@jgi|Batde5|35311|estExt_':0.91218938):1.7101066e-07,('237631-Umaydis@XP_756798':0.78748097,(('353151-Chominis@XP_668598':2.3672208,'4932-Scerevisiae@NP_012036':0.19015348):0.34149507,'4896-Spombe@NP_593300':0.33713884):0.011330389):0.093061681):0.11646106,'352472-Ddiscoideum@XP_644962':0.41089479):0.03499242,('5762-Ngruberi@EFC45000':0.54643582,('Gsulphuraria@stig_38':0.42818359,'Spunctatus@00659T0':1.1986494):0.066638371):0.15523612):0.067909397):2.1220682e-05,((((((((('185431-Tbrucei@XP_001219085':0.09377951,'353153-Tcruzi@XP_821942':0.0057914602):0.19798039,('347515-Lmajor@XP_001681666':0,'435258-Linfantum@XP_001463991':0):0.43538111):0.50581279,'Cmerolae@CML190C':0.55793842):0.15146066,('330879-Afumigatus@XP_748098':0.25544179,'367110-Ncrassa@XP_961540':0.20622533):0.33169642):0.090768198,('Aanophagefferens@jgi_Auran1_71780_estEx':0.15719148,'Cowczarzaki@03175T0':0.92414893):0.17922782):0.057426813,('296543-Tpseudonana@XP_002291008':0.40031528,'556484-Ptricornutum@XP_002182840':0.47834936):0.041246891):0.058014074,'Ectocarpus-siliculosus@298706926':0.4785466):0.044161726,(('412030-Ptetraurelia@XP_001425074':0.29519955,'5911-Tthermophila@XP_001011597':0.14104002):0.41166888,'Oxytricha-trifallax@apc8_WGS':0.26665914):0.40266094):0.0073036154,('403677-Pinfestans@EEY68460':0.022174877,'Pramorum@jgi':0.044630927):0.33503944):0.048572973):0.046971837,((('145481-Ppatens@XP_001765887':0.012899259,(((((('284813-Ecuniculi@NP_585899':0.10630121,'Encephalitozoon-intestinalis@XP_003073104':0.019361186):0.61414036,'Nosema-ceranae@XP_002995905':0.87938847):0.79067163,'Srosetta@07702T0':0.25681295):0.32596468,('436017-Olucimarinus@XP_001418934':0.014812792,'70448-Otauri@CAL54508':0.0090597615):0.16108375):0.094376783,(('3055-Creinhardtii@XP_001698877':0.0042984499,'Vcarteri@jgi':0.1311574):0.31454848,'Cvulgaris@jgi':0.14960241):0.13142723):0.073795319,'564608-Mpusilla@EEH57771':0.12845052):0.08651115):0.027994124,'Smoellendorffii@jgi':0.063243638):0.13095534,('3702-Athaliana@NP_190398':0.097705375,'39947-Osativa@NP_001047624':0.14824704):0.16585858):0.087006794,('Ehuxleyi@jgi':0.30853105,'Ttrahens@11102T0':0.22257537):0.050566424);
(((((((('10228-Tadhaerens@XP_002109327':0.42496048,('6239-Celegans@NP_497203':0.79265202,'6279-Bmalayi@XP_001900333':0.25003553):0.4690957):0.11474317,'Lgigantea@jgi':0.15876664):0.049578555,(('7227-Dmelanogaster@NP_610036':0.33700755,'7460-Amellifera@XP_396943':0.13629461):0.089905522,('Dpulex@jgi':0.47447487,'Hrobusta@jgi':0.16063486):0.0086354065):0.057234745):0.023107479,('7955-Drerio@NP_957227':0.056218098,('8364-Xtropicalis@NP_001016759':0.016416623,'9606-Hsapiens@AAC70920':0):2.9138989e-05):0.14333402):0.037941779,'45351-Nvectensis@XP_001635295':0.30017868):0.022131038,'7739-Bfloridae@XP_002590511':0.13138807):0.13868932,'5762-Ngruberi@EFC45000':0.49444428):0.088782779,(((('145481-Ppatens@XP_001765887':0.046254985,(('3702-Athaliana@NP_190398':0.10113575,'39947-Osativa@NP_001047624':0.097383216):0.18610532,'Smoellendorffii@jgi':0.026548786):0.037195966):0.014936363,((('436017-Olucimarinus@XP_001418934':0.010035866,'70448-Otauri@CAL54508':0.011305244):0.15049154,'564608-Mpusilla@EEH57771':0.08682919):0.13814148,'Cvulgaris@jgi':0.25256282):0.051195639):0.14558096,(((((('214684-Cneoformans@XP_569792':0.54665369,'431895-Mbrevicollis@XP_001747393':0.67235863):0.13291212,('237631-Umaydis@XP_756798':0.63651969,'353151-Chominis@XP_668598':3.2593406):0.1112246):0.18476248,('Bdendrobatidis@jgi|Batde5|35311|estExt_':0.67177617,'Srosetta@07702T0':0.4527185):0.15147721):0.083657026,(('330879-Afumigatus@XP_748098':0.12010437,'367110-Ncrassa@XP_961540':0.24198907):0.20300288,('4896-Spombe@NP_593300':0.17880103,'4932-Scerevisiae@NP_012036':0.54697333):0.067142306):0.084063283):0.14600184,((('296543-Tpseudonana@XP_002291008':0.27938898,'556484-Ptricornutum@XP_002182840':0.27302807):0.14823238,'Ectocarpus-siliculosus@298706926':0.42237635):0.074986674,'Aanophagefferens@jgi_Auran1_71780_estEx':0.29911549):0.050453542):0.028741466,(((('284813-Ecuniculi@NP_585899':0.086684494,'Encephalitozoon-intestinalis@XP_003073104':0.010370278):0.41504277,'Nosema-ceranae@XP_002995905':0.7613796):0.86263797,'352472-Ddiscoideum@XP_644962':0.32333956):0.046712468,('403677-Pinfestans@EEY68460':0.023395329,'Pramorum@jgi':0.026295919):0.17735675):0.17711492):4.9647528e-05):0.031924375,(((((('185431-Tbrucei@XP_001219085':0.038096802,'353153-Tcruzi@XP_821942':0.018948971):0.2565011,('347515-Lmajor@XP_001681666':0,'435258-Linfantum@XP_001463991':0):0.34204989):0.65024234,(('412133-Tvaginalis@XP_001327110':1.2223149,'Cowczarzaki@03175T0':0.42596389):0.13526042,'Cmerolae@CML190C':0.49484222):0.059782643):0.10058644,'Gsulphuraria@stig_38':0.38432729):0.11069081,'Ehuxleyi@jgi':0.2402392):0.093560187,((('3055-Creinhardtii@XP_001698877':0.027300622,'Vcarteri@jgi':0.14411151):0.30800582,'Spunctatus@00659T0':1.0113511):0.1923299,'Ttrahens@11102T0':0.16481697):0.095468612):0.049095896):0.028748255,(('412030-Ptetraurelia@XP_001425074':0.23522468,'5911-Tthermophila@XP_001011597':0.1022165):0.23971287,'Oxytricha-trifallax@apc8_WGS':0.16277538):0.35606749);
((((((('10228-Tadhaerens@XP_002109327':0.41039761,'7227-Dmelanogaster@NP_610036':0.34202404):0.092036271,'7739-Bfloridae@XP_002590511':0.13786046):0.081365455,(('45351-Nvectensis@XP_001635295':0.27572126,'Lgigantea@jgi':0.19994298):0.023177637,('7460-Amellifera@XP_396943':0.24648709,('7955-Drerio@NP_957227':0.069222255,('8364-Xtropicalis@NP_001016759':0.021029206,'9606-Hsapiens@AAC70920':0):0.0076796479):0.11769586):0.090799496):2.4592648e-05):0.032571859,(((('284813-Ecuniculi@NP_585899':0.078471897,'Encephalitozoon-intestinalis@XP_003073104':0.075896529):0.63128705,'Nosema-ceranae@XP_002995905':0.60223967):0.65789026,('6239-Celegans@NP_497203':0.6068762,'6279-Bmalayi@XP_001900333':0.33475981):0.22857892):0.28911298,'Dpulex@jgi':0.30245868):0.15215501):0.073268277,'Hrobusta@jgi':0.22686774):0.12962899,'Cowczarzaki@03175T0':0.82844645):0.010064911,((((('145481-Ppatens@XP_001765887':0.076442921,((('436017-Olucimarinus@XP_001418934':0.040124274,'70448-Otauri@CAL54508':0.013404623):0.26656741,'564608-Mpusilla@EEH57771':0.10240848):0.16892807,'Smoellendorffii@jgi':0.076955757):0.022329923):0.1210375,'Cvulgaris@jgi':0.25760836):0.053271053,(('3055-Creinhardtii@XP_001698877':0.098664175,'412133-Tvaginalis@XP_001327110':1.2091314):0.12424625,'Ectocarpus-siliculosus@298706926':0.51767321):0.14218343):0.065539983,(((((('296543-Tpseudonana@XP_002291008':0.3407121,'556484-Ptricornutum@XP_002182840':0.41867606):0.042308914,'Aanophagefferens@jgi_Auran1_71780_estEx':0.3485136):0.06843496,('403677-Pinfestans@EEY68460':0.013835961,'Pramorum@jgi':0.023514437):0.36458975):0.056039243,(('412030-Ptetraurelia@XP_001425074':0.1485854,'5911-Tthermophila@XP_001011597':0.22754037):0.32784128,'Oxytricha-trifallax@apc8_WGS':0.24137258):0.34367241):0.02727843,('3702-Athaliana@NP_190398':0.11063428,'39947-Osativa@NP_001047624':0.12558089):0.26213476):0.038638969,('352472-Ddiscoideum@XP_644962':0.3909651,'Ttrahens@11102T0':0.15843863):0.082296255):0.039490136):0.07574361,(((('214684-Cneoformans@XP_569792':0.44870194,'431895-Mbrevicollis@XP_001747393':0.7948991):0.16770512,'Cmerolae@CML190C':0.62933093):0.15167146,(('237631-Umaydis@XP_756798':0.55976439,'Spunctatus@00659T0':1.0833498):0.17074356,((('330879-Afumigatus@XP_748098':0.16899891,'367110-Ncrassa@XP_961540':0.26474708):0.15989154,'4896-Spombe@NP_593300':0.27671476):0.02703017,('353151-Chominis@XP_668598':2.3181363,'4932-Scerevisiae@NP_012036':0.10662653):0.38774568):0.069053764):0.090892012):0.052180192,'Bdendrobatidis@jgi|Batde5|35311|estExt_':0.90428467):0.076034904):0.056526486,((((('185431-Tbrucei@XP_001219085':0.049975371,'353153-Tcruzi@XP_821942':0.052596712):0.075138647,('347515-Lmajor@XP_001681666':0,'435258-Linfantum@XP_001463991':0):0.40170003):0.69558479,'Gsulphuraria@stig_38':0.38996196):0.085913915,'Ehuxleyi@jgi':0.17659768):0.083831813,('5762-Ngruberi@EFC45000':0.59325628,('Srosetta@07702T0':0.12111263,'Vcarteri@jgi':0.2362683):0.19503512):0.050381228):0.074548661);
(((((('10228-Tadhaerens@XP_002109327':0.31036802,'412133-Tvaginalis@XP_001327110':1.0731256):0.23057667,((((('45351-Nvectensis@XP_001635295':0.2105403,('7227-Dmelanogaster@NP_610036':0.37801178,'7460-Amellifera@XP_396943':0.1470061):0.085374837):0.059548314,'Hrobusta@jgi':0.21179997):0.022506845,(('7955-Drerio@NP_957227':0.041314298,'8364-Xtropicalis@NP_001016759':0.017205817):9.744259e-06,'9606-Hsapiens@AAC70920':0.0057839872):0.15337597):0.0081963676,'7739-Bfloridae@XP_002590511':0.17367029):0.058116245,'Lgigantea@jgi':0.1644599):0.083015036):0.0095895204,((((('185431-Tbrucei@XP_001219085':0.078557787,'353153-Tcruzi@XP_821942':0.0094175147):0.18284078,('347515-Lmajor@XP_001681666':0,'435258-Linfantum@XP_001463991':0):0.3529697):0.50341191,'Cmerolae@CML190C':0.38673354):0.10862427,'Gsulphuraria@stig_38':0.33652581):0.094538725,'Dpulex@jgi':0.30186382):0.049259129):0.11308339,((('412030-Ptetraurelia@XP_001425074':0.22324597,'5911-Tthermophila@XP_001011597':0.086798781):0.27637532,'Oxytricha-trifallax@apc8_WGS':0.26490849):0.34642431,'Cowczarzaki@03175T0':0.58734314):0.056522):0.11523518,'Ehuxleyi@jgi':0.22324012):0.063493447,(((('145481-Ppatens@XP_001765887':0.14832903,'Smoellendorffii@jgi':0.041621775):0.028581416,('3702-Athaliana@NP_190398':0.13961435,'39947-Osativa@NP_001047624':0.11541243):0.10987237):0.061231517,((((((('284813-Ecuniculi@NP_585899':0.042268065,'Encephalitozoon-intestinalis@XP_003073104':0.070515648):0.44045069,'Nosema-ceranae@XP_002995905':0.87132007):0.99250813,('6239-Celegans@NP_497203':0.69001446,'6279-Bmalayi@XP_001900333':0.1889499):0.59369861):0.13685873,'5762-Ngruberi@EFC45000':0.27427031):0.11704937,'431895-Mbrevicollis@XP_001747393':0.74095296):0.10581654,'Bdendrobatidis@jgi|Batde5|35311|estExt_':1.1896273):0.015045199,((('3055-Creinhardtii@XP_001698877':0,'Vcarteri@jgi':0.16747138):0.33967671,'Cvulgaris@jgi':0.13381015):0.061882077,((('436017-Olucimarinus@XP_001418934':0.053275103,'70448-Otauri@CAL54508':0.021574261):0.12264425,'Srosetta@07702T0':0.27957162):0.069903337,'564608-Mpusilla@EEH57771':0.12380174):0.14868036):0.048898973):0.037095284):0.11674962,((((('296543-Tpseudonana@XP_002291008':0.38554519,'556484-Ptricornutum@XP_002182840':0.46026898):0.1609869,'Aanophagefferens@jgi_Auran1_71780_estEx':0.21249606):0.056637759,'Ectocarpus-siliculosus@298706926':0.37695602):0.062896111,('352472-Ddiscoideum@XP_644962':0.37070171,(('403677-Pinfestans@EEY68460':8.9768388e-05,'Spunctatus@00659T0':1.373552):0.043999483,'Pramorum@jgi':0.010654307):0.22316389):0.11060331):0.053187678,'Ttrahens@11102T0':0.1572798):0.032774232):0.085295977,(((('214684-Cneoformans@XP_569792':0.35227159,'237631-Umaydis@XP_756798':0.90205487):0.16348655,('353151-Chominis@XP_668598':3.217353,'4932-Scerevisiae@NP_012036':2.3268319e-05):0.51080945):0.073083061,'4896-Spombe@NP_593300':0.1649638):0.040504288,('330879-Afumigatus@XP_748098':0.15205576,'367110-Ncrassa@XP_961540':0.34347305):0.19693317):0.13677102);
(((((((('10228-Tadhaerens@XP_002109327':0.17541227,(('185431-Tbrucei@XP_001219085':0.061600938,('347515-Lmajor@XP_001681666':0,'353153-Tcruzi@XP_821942':0):0.22396072):0.0087684746,'435258-Linfantum@XP_001463991':0.00045282201):0.91433084):0.082948429,'412133-Tvaginalis@XP_001327110':1.176886):0.060430714,'7739-Bfloridae@XP_002590511':0.10414384):0.02994902,('7955-Drerio@NP_957227':0.061420949,('8364-Xtropicalis@NP_001016759':0.024437319,'9606-Hsapiens@AAC70920':0.0002):0.00038497319):0.081877238):0.037607897,(('6239-Celegans@NP_497203':0.54422963,'6279-Bmalayi@XP_001900333':0.25742665):0.51059908,'Dpulex@jgi':0.19633046):0.1895441):0.0012019472,('45351-Nvectensis@XP_001635295':0.24373387,('7460-Amellifera@XP_396943':0.15330563,'Lgigantea@jgi':0.16020837):0.0033866993):0.087435666):0.023663513,'Hrobusta@jgi':0.22771726):0.060119927,((((((('145481-Ppatens@XP_001765887':0.092749829,((('436017-Olucimarinus@XP_001418934':0.024450074,'70448-Otauri@CAL54508':0.019873791):0.18072061,'564608-Mpusilla@EEH57771':0.088763762):0.12290387,'Cvulgaris@jgi':0.256969):0.052144345):0.016562323,'Smoellendorffii@jgi':0.055356398):0.018327754,('3702-Athaliana@NP_190398':0.061438049,'39947-Osativa@NP_001047624':0.1036696):0.22054644):0.10971664,('Ehuxleyi@jgi':0.38164077,'Ttrahens@11102T0':0.091272797):0.062864796):0.063242178,((('3055-Creinhardtii@XP_001698877':0.056111421,'Vcarteri@jgi':0.1151533):0.3073398,'Srosetta@07702T0':0.27068258):0.078120066,(('353151-Chominis@XP_668598':1.6606135,'Bdendrobatidis@jgi|Batde5|35311|estExt_':0.56250059):0.2374621,(('412030-Ptetraurelia@XP_001425074':0.12968811,'5911-Tthermophila@XP_001011597':0.11383519):0.20083938,'Oxytricha-trifallax@apc8_WGS':0.22798403):0.19136677):0.015990108):0.15549826):0.012735044,((('214684-Cneoformans@XP_569792':0.32079851,'237631-Umaydis@XP_756798':0.71051539):0.27262469,(((('330879-Afumigatus@XP_748098':0.086378994,'367110-Ncrassa@XP_961540':0.3398632):0.19826883,'4932-Scerevisiae@NP_012036':0.51235366):0.029422107,'4896-Spombe@NP_593300':0.19578656):0.16079396,'431895-Mbrevicollis@XP_001747393':0.86534958):0.06162096):0.18990685,((((('284813-Ecuniculi@NP_585899':0.068442982,'Encephalitozoon-intestinalis@XP_003073104':0):0.46155354,'Nosema-ceranae@XP_002995905':0.65621192):0.63870949,('403677-Pinfestans@EEY68460':0.022198204,'Pramorum@jgi':0.019316773):0.18588781):0.001766375,'352472-Ddiscoideum@XP_644962':0.2623482):0.040358031,('296543-Tpseudonana@XP_002291008':0.31428849,('556484-Ptricornutum@XP_002182840':0.28048818,('Aanophagefferens@jgi_Auran1_71780_estEx':0.16208078,'Ectocarpus-siliculosus@298706926':0.36451486):0.062575276):0.06483628):0.078039747):0.061122044):0.043236485):0.10113796,(((('5762-Ngruberi@EFC45000':0.44789163,'Cowczarzaki@03175T0':0.38649445):0.08994153,'Spunctatus@00659T0':0.82245802):0.09198062,'Gsulphuraria@stig_38':0.31396527):0.074374189,'Cmerolae@CML190C':0.39411935):0.16266561):0.094034544,'7227-Dmelanogaster@NP_610036':0.25740656);
(((((('10228-Tadhaerens@XP_002109327':0.36895061,('Bdendrobatidis@jgi|Batde5|35311|estExt_':1.1876013,'Dpulex@jgi':0.43357588):0.20977244):0.13886083,(((('284813-Ecuniculi@NP_585899':0.14405634,'Encephalitozoon-intestinalis@XP_003073104':0.055332002):0.63342682,'Nosema-ceranae@XP_002995905':0.87043041):1.1453475,('6239-Celegans@NP_497203':0.52264964,'6279-Bmalayi@XP_001900333':0.41690953):0.57070816):0.22128634,'431895-Mbrevicollis@XP_001747393':0.53192263):0.19600438):0.030063767,(('3055-Creinhardtii@XP_001698877':0.040178161,'Vcarteri@jgi':0.10958385):0.25661287,'412133-Tvaginalis@XP_001327110':1.2144604):0.19402306):0.079942035,('45351-Nvectensis@XP_001635295':0.29974088,('7227-Dmelanogaster@NP_610036':0.56843218,((('7460-Amellifera@XP_396943':0.2746277,'Hrobusta@jgi':0.37054655):0.013541133,'Lgigantea@jgi':0.18423442):0.057719736,('7739-Bfloridae@XP_002590511':0.21784677,(('7955-Drerio@NP_957227':0.068189735,'8364-Xtropicalis@NP_001016759':0.0087023641):0.010242043,'9606-Hsapiens@AAC70920':4.8024711e-06):0.15358143):0.070707697):0.039253721):0.067648871):0.11683919):0.10830751,((('145481-Ppatens@XP_001765887':0.10530346,((('436017-Olucimarinus@XP_001418934':0.025790025,'70448-Otauri@CAL54508':0.015581881):0.29720231,'564608-Mpusilla@EEH57771':0.16089567):0.12495287,'Cvulgaris@jgi':0.28398691):0.084159778):0.0031156575,'Smoellendorffii@jgi':0.054597839):0.13217405,('3702-Athaliana@NP_190398':0.15666634,'39947-Osativa@NP_001047624':0.20598619):0.12073556):0.035640948):0.041954258,((((((('185431-Tbrucei@XP_001219085':0.060785128,'353153-Tcruzi@XP_821942':0.010753396):0.14433866,('347515-Lmajor@XP_001681666':0,'435258-Linfantum@XP_001463991':0):0.42715471):0.64528459,'Cmerolae@CML190C':0.51599048):0.28784379,'Srosetta@07702T0':0.41512494):2.8171654e-05,(('412030-Ptetraurelia@XP_001425074':0.14122549,'5911-Tthermophila@XP_001011597':0.22391514):0.28249856,'Oxytricha-trifallax@apc8_WGS':0.28279036):0.32674539):0.097169547,(('353151-Chominis@XP_668598':2.8735535,'4932-Scerevisiae@NP_012036':0.3885785):0.30482201,'5762-Ngruberi@EFC45000':0.46015337):0.11592544):0.20217529,((('296543-Tpseudonana@XP_002291008':0.37552865,((('403677-Pinfestans@EEY68460':0.037307353,'Pramorum@jgi':0.070214396):0.32664159,'Aanophagefferens@jgi_Auran1_71780_estEx':0.24184431):0.049818937,'Cowczarzaki@03175T0':1.0218471):6.3287889e-05):0.13148951,'556484-Ptricornutum@XP_002182840':0.49737716):0.046931794,'Ectocarpus-siliculosus@298706926':0.43907544):0.017208886):0.078520876,((((('214684-Cneoformans@XP_569792':0.74254736,'237631-Umaydis@XP_756798':1.0969135):0.090901566,'Spunctatus@00659T0':1.2260062):0.13855122,(('330879-Afumigatus@XP_748098':0.13168131,'367110-Ncrassa@XP_961540':0.41842351):0.28061304,'4896-Spombe@NP_593300':0.41155469):0.17287803):0.15637976,('352472-Ddiscoideum@XP_644962':0.33845116,'Gsulphuraria@stig_38':0.59018953):0.14110547):0.051348745,('Ehuxleyi@jgi':0.38423934,'Ttrahens@11102T0':0.14104822):0.063328854):0.045230049);
(((((('10228-Tadhaerens@XP_002109327':0.56590511,'412133-Tvaginalis@XP_001327110':0.77330268):0.11479687,(('6239-Celegans@NP_497203':0.48706357,'6279-Bmalayi@XP_001900333':0.47229348):0.47214311,'Cowczarzaki@03175T0':0.58720662):0.19795356):0.072639774,(((('45351-Nvectensis@XP_001635295':0.27295989,'Hrobusta@jgi':0.32668625):0.031694549,(('7739-Bfloridae@XP_002590511':0.16618152,('7955-Drerio@NP_957227':0.054072957,('8364-Xtropicalis@NP_001016759':0.016241475,'9606-Hsapiens@AAC70920':0.0055633076):0.022523491):0.18339931):0.042487694,'Lgigantea@jgi':0.26215525):0.047413367):0.022765722,'Dpulex@jgi':0.43949676):0.04133048,('7227-Dmelanogaster@NP_610036':0.38684907,'7460-Amellifera@XP_396943':0.26432429):0.091250546):0.11233114):0.064080908,(('412030-Ptetraurelia@XP_001425074':0.15572397,'5911-Tthermophila@XP_001011597':0.1674092):0.33571212,'Oxytricha-trifallax@apc8_WGS':0.24571278):0.36172702):0.06691685,(((((('185431-Tbrucei@XP_001219085':0.0657644,'353153-Tcruzi@XP_821942':0.008346831):0.19809506,('347515-Lmajor@XP_001681666':0,'435258-Linfantum@XP_001463991':0):0.43751026):0.72650411,'Cmerolae@CML190C':0.4638417):0.17097444,'5762-Ngruberi@EFC45000':0.44417636):0.11287474,(('214684-Cneoformans@XP_569792':0.63326398,'237631-Umaydis@XP_756798':0.81713001):0.31259148,(((('330879-Afumigatus@XP_748098':0.14096754,'367110-Ncrassa@XP_961540':0.32347997):0.23008016,'4896-Spombe@NP_593300':0.26156156):0.076293005,('353151-Chominis@XP_668598':2.5503758,'4932-Scerevisiae@NP_012036':0.28387691):0.27887267):0.18796961,'Spunctatus@00659T0':1.1331436):0.034610174):0.11449617):0.049024085,'Gsulphuraria@stig_38':0.53394483):0.036779984):0.099919481,((((('145481-Ppatens@XP_001765887':0.082543929,((('3055-Creinhardtii@XP_001698877':0.041635216,'Vcarteri@jgi':0.15458929):0.31560498,'Cvulgaris@jgi':0.19100546):0.1434801,((('436017-Olucimarinus@XP_001418934':0.025145046,'70448-Otauri@CAL54508':0.050249336):0.087818065,'Srosetta@07702T0':0.66563125):0.17518428,'564608-Mpusilla@EEH57771':0.18557521):0.16694675):0.088933198):0.060413077,'Smoellendorffii@jgi':0.02997691):0.076560269,('3702-Athaliana@NP_190398':0.15146285,'39947-Osativa@NP_001047624':0.12132705):0.18899061):0.057646263,'431895-Mbrevicollis@XP_001747393':0.89469987):0.060507907,(('352472-Ddiscoideum@XP_644962':0.43806351,('Ehuxleyi@jgi':0.44746959,'Ttrahens@11102T0':0.079531421):0.099498333):0.0021492307,'Bdendrobatidis@jgi|Batde5|35311|estExt_':1.1593289):0.071512316):0.069291389,((('284813-Ecuniculi@NP_585899':0.082921224,'Encephalitozoon-intestinalis@XP_003073104':0.082226384):0.57354452,'Nosema-ceranae@XP_002995905':0.86088274):0.79721222,((('296543-Tpseudonana@XP_002291008':0.34557163,'556484-Ptricornutum@XP_002182840':0.5025322):0.02710816,'Ectocarpus-siliculosus@298706926':0.56712714):0.098680798,(('403677-Pinfestans@EEY68460':0.032095274,'Pramorum@jgi':0.032237114):0.30918823,'Aanophagefferens@jgi_Auran1_71780_estEx':0.24777634):0.077582688):6.7847427e-06):0.046722794);
(((((((('10228-Tadhaerens@XP_002109327':0.42551062,'Lgigantea@jgi':0.16191377):0.036584206,('7955-Drerio@NP_957227':0.085377079,('8364-Xtropicalis@NP_001016759':0.016489735,'9606-Hsapiens@AAC70920':0.010813051):5.0701962e-05):0.10685211):0.033068545,('45351-Nvectensis@XP_001635295':0.3069448,'Hrobusta@jgi':0.28688784):0.028373286):0.024600701,'7739-Bfloridae@XP_002590511':0.14525845):0.011325347,('7227-Dmelanogaster@NP_610036':0.41302917,'7460-Amellifera@XP_396943':0.1794195):0.065285343):0.059222914,(((('284813-Ecuniculi@NP_585899':0.085663859,'Encephalitozoon-intestinalis@XP_003073104':0.087229066):0.72860266,'Nosema-ceranae@XP_002995905':1.0522855):0.55841678,('6239-Celegans@NP_497203':0.76363291,'6279-Bmalayi@XP_001900333':0.33313663):0.42788741):0.12000823,(('412133-Tvaginalis@XP_001327110':0.91965654,'Cowczarzaki@03175T0':0.85446193):0.094012159,'Dpulex@jgi':0.27057308):0.12518747):0.15989026):0.13163471,(((('214684-Cneoformans@XP_569792':0.75078405,'Spunctatus@00659T0':0.9463438):0.043492862,'4932-Scerevisiae@NP_012036':0.61592762):0.17772977,'431895-Mbrevicollis@XP_001747393':0.66174787):0.075907413,(('330879-Afumigatus@XP_748098':0.14512526,'367110-Ncrassa@XP_961540':0.19895846):0.208163,'4896-Spombe@NP_593300':0.21105267):0.23583954):0.084183106):0.039302708,(((('145481-Ppatens@XP_001765887':0.052144349,((('3055-Creinhardtii@XP_001698877':2.8051186e-05,'Vcarteri@jgi':0.13209149):0.31676711,'Ectocarpus-siliculosus@298706926':0.41517408):0.24725133,((('436017-Olucimarinus@XP_001418934':0.005157418,'70448-Otauri@CAL54508':0.022375152):0.20395332,'564608-Mpusilla@EEH57771':0.12739235):0.082686002,'Cvulgaris@jgi':0.32238027):0.094249978):0.034949947):0.035515979,'Smoellendorffii@jgi':2.3803306e-06):0.13082947,('3702-Athaliana@NP_190398':0.18809829,'39947-Osativa@NP_001047624':0.18657954):0.10254218):0.035069077,(('237631-Umaydis@XP_756798':0.77993756,'Bdendrobatidis@jgi|Batde5|35311|estExt_':0.73644726):0.15587087,('353151-Chominis@XP_668598':3.26351,'Gsulphuraria@stig_38':0.068277473):0.28807361):0.24738554):0.068198503,((((((('185431-Tbrucei@XP_001219085':0.080673405,'353153-Tcruzi@XP_821942':7.2299373e-06):0.19905279,('347515-Lmajor@XP_001681666':0,'435258-Linfantum@XP_001463991':0):0.33670108):0.60186098,('5762-Ngruberi@EFC45000':0.41461917,'Ttrahens@11102T0':0.22543091):0.05490159):0.07017537,(('Cmerolae@CML190C':0.69311928,'Ehuxleyi@jgi':0.24469168):0.03838168,'Srosetta@07702T0':0.43051207):0.064692548):0.043002563,(('412030-Ptetraurelia@XP_001425074':0.21069196,'5911-Tthermophila@XP_001011597':0.13139271):0.34800897,'Oxytricha-trifallax@apc8_WGS':0.19443785):0.30308955):0.058079647,('352472-Ddiscoideum@XP_644962':0.57371951,('403677-Pinfestans@EEY68460':0.023876692,'Pramorum@jgi':0.027760209):0.31427209):0.089110098):1.6768056e-05,('296543-Tpseudonana@XP_002291008':0.3564408,('556484-Ptricornutum@XP_002182840':0.62448829,'Aanophagefferens@jgi_Auran1_71780_estEx':0.30501791):0.086157176):0.12511091):0.11786807);
((((((((('10228-Tadhaerens@XP_002109327':0.44243058,'Dpulex@jgi':0.35913896):0.075165023,('7227-Dmelanogaster@NP_610036':0.41933824,'7460-Amellifera@XP_396943':0.21864384):0.099197815):0.025435336,('Hrobusta@jgi':0.18756295,'Srosetta@07702T0':0.43173027):0.10774206):8.3468337e-06,'353151-Chominis@XP_668598':2.7883845):0.03841916,'Lgigantea@jgi':0.18663187):0.038975098,('7739-Bfloridae@XP_002590511':0.080863606,(('7955-Drerio@NP_957227':0.093817688,'8364-Xtropicalis@NP_001016759':0.029435128):0.010055438,'9606-Hsapiens@AAC70920':2.9182185e-06):0.16412885):0.054727584):0.078456841,'45351-Nvectensis@XP_001635295':0.23008134):0.22833353,(((('237631-Umaydis@XP_756798':0.69170885,'Spunctatus@00659T0':0.78922249):0.17277453,('4932-Scerevisiae@NP_012036':0.49218158,'Bdendrobatidis@jgi|Batde5|35311|estExt_':0.85059708):0.065211127):0.035602957,('330879-Afumigatus@XP_748098':0.18591924,'367110-Ncrassa@XP_961540':0.2250215):0.15450873):0.039623669,'4896-Spombe@NP_593300':0.17472667):0.15812237):0.090849249,((((('145481-Ppatens@XP_001765887':0.054237461,((('3055-Creinhardtii@XP_001698877':0,'Vcarteri@jgi':0.14407837):0.26825588,'Cvulgaris@jgi':0.17136937):0.11464633,(('436017-Olucimarinus@XP_001418934':0.025601013,'70448-Otauri@CAL54508':0.016310589):0.20703785,'564608-Mpusilla@EEH57771':0.078523256):0.096719788):0.1105088):0.015530971,'Smoellendorffii@jgi':0.043356061):0.06441429,('3702-Athaliana@NP_190398':0.086254073,'39947-Osativa@NP_001047624':0.13946581):0.075633097):0.070974546,(('352472-Ddiscoideum@XP_644962':0.55668035,'Ttrahens@11102T0':0.11108139):0.077074647,('412133-Tvaginalis@XP_001327110':1.2430447,'Ehuxleyi@jgi':0.085892271):0.19558246):0.05712045):0.025536378,((((('185431-Tbrucei@XP_001219085':0.0796751,'353153-Tcruzi@XP_821942':0.01334299):0.11714569,('347515-Lmajor@XP_001681666':0,'435258-Linfantum@XP_001463991':0):0.40145043):0.72383581,'Ectocarpus-siliculosus@298706926':0.33061944):0.19261991,(('296543-Tpseudonana@XP_002291008':0.26193735,'556484-Ptricornutum@XP_002182840':0.4641802):0.029791869,'Aanophagefferens@jgi_Auran1_71780_estEx':0.19559371):0.057368112):0.01026504,('403677-Pinfestans@EEY68460':0.01591924,'Pramorum@jgi':0.0056494393):0.35570049):0.079200525):0.032956828,(((('214684-Cneoformans@XP_569792':0.54779944,'431895-Mbrevicollis@XP_001747393':0.71419408):0.12355414,(((('284813-Ecuniculi@NP_585899':0.033536014,'Encephalitozoon-intestinalis@XP_003073104':0.080040129):0.64617743,'Nosema-ceranae@XP_002995905':0.72876919):0.74363074,('6239-Celegans@NP_497203':0.47714634,'6279-Bmalayi@XP_001900333':0.35245678):0.53057587):0.2403289,('Cmerolae@CML190C':0.47733111,'Cowczarzaki@03175T0':0.74655007):0.089376407):0.0511804):0.10666236,'Gsulphuraria@stig_38':0.5107926):0.029711651,((('412030-Ptetraurelia@XP_001425074':0.11283326,'5911-Tthermophila@XP_001011597':0.14979226):0.22997563,'Oxytricha-trifallax@apc8_WGS':0.23065486):0.17936249,'5762-Ngruberi@EFC45000':0.40988947):0.1542486):0.059242908);
(((((('10228-Tadhaerens@XP_002109327':0.46232338,((('284813-Ecuniculi@NP_585899':0.094637243,'Encephalitozoon-intestinalis@XP_003073104':0.063123185):0.83443411,'Nosema-ceranae@XP_002995905':0.77181768):0.67149038,('6239-Celegans@NP_497203':0.92417515,'6279-Bmalayi@XP_001900333':0.16468039):0.46093586):0.24310845):0.084811173,('214684-Cneoformans@XP_569792':0.57432606,'431895-Mbrevicollis@XP_001747393':0.64196312):0.21201911):0.11355018,((('45351-Nvectensis@XP_001635295':0.28497157,('7739-Bfloridae@XP_002590511':0.17252571,('7955-Drerio@NP_957227':0.062175792,('8364-Xtropicalis@NP_001016759':0.039468629,'9606-Hsapiens@AAC70920':0.0055990345):2.1139453e-05):0.16141399):0.028706754):0.027533609,(('7460-Amellifera@XP_396943':0.33865967,('Dpulex@jgi':0.44260727,'Hrobusta@jgi':0.16163209):0.054414817):0.056531117,'Lgigantea@jgi':0.18673583):0.035418185):0.066433341,'7227-Dmelanogaster@NP_610036':0.52250759):0.095448512):0.10753381,(('352472-Ddiscoideum@XP_644962':0.21509661,'Gsulphuraria@stig_38':0.45809177):0.058481121,('403677-Pinfestans@EEY68460':0.020780019,'Pramorum@jgi':0.056682845):0.27551298):0.10503806):0.050902841,((('296543-Tpseudonana@XP_002291008':0.26716945,'556484-Ptricornutum@XP_002182840':0.44057563):0.044738363,'Aanophagefferens@jgi_Auran1_71780_estEx':0.29248241):0.07202323,'Ectocarpus-siliculosus@298706926':0.52450457):0.034259392):0.091410077,((('145481-Ppatens@XP_001765887':0.088770605,((('436017-Olucimarinus@XP_001418934':0.0058692711,'70448-Otauri@CAL54508':0.05086019):0.23840059,'564608-Mpusilla@EEH57771':0.13863926):0.18805839,'Smoellendorffii@jgi':0.035546188):0.0036856054):0.079918827,('3702-Athaliana@NP_190398':0.092914552,'39947-Osativa@NP_001047624':0.19288144):0.10494827):0.11161671,((('237631-Umaydis@XP_756798':0.68499529,((('330879-Afumigatus@XP_748098':0.19154963,'367110-Ncrassa@XP_961540':0.25219836):0.14845577,('353151-Chominis@XP_668598':2.5178994,'4932-Scerevisiae@NP_012036':0.17459877):0.36632687):0.0051548265,'4896-Spombe@NP_593300':0.39241219):0.12623263):0.10129446,'Bdendrobatidis@jgi|Batde5|35311|estExt_':1.427695):0.077124443,((('3055-Creinhardtii@XP_001698877':0.043721168,'Vcarteri@jgi':0.10837048):0.22104479,(('412133-Tvaginalis@XP_001327110':1.2694045,'Spunctatus@00659T0':0.91604046):0.060716358,'Cowczarzaki@03175T0':0.71837759):0.15883422):0.1031279,'Cvulgaris@jgi':0.20922159):0.11217422):0.079059384):0.028177248,(((((((('185431-Tbrucei@XP_001219085':0.050838802,'353153-Tcruzi@XP_821942':1.4992808e-08):0.17015033,('347515-Lmajor@XP_001681666':0,'435258-Linfantum@XP_001463991':1.1962307e-06):0.37403663):0.56221466,'Cmerolae@CML190C':0.44315183):0.27407683,'5762-Ngruberi@EFC45000':0.43854188):0.047402336,'Srosetta@07702T0':0.2217002):0.10053299,'Ehuxleyi@jgi':0.27972823):0.11791086,'Ttrahens@11102T0':0.14296974):0.044588706,(('412030-Ptetraurelia@XP_001425074':0.18081738,'5911-Tthermophila@XP_001011597':0.16374979):0.21974822,'Oxytricha-trifallax@apc8_WGS':0.25800397):0.35399734):0.022711362);
((((('10228-Tadhaerens@XP_002109327':0.4458222,(('45351-Nvectensis@XP_001635295':0.24747681,(('6239-Celegans@NP_497203':0.81665041,'6279-Bmalayi@XP_001900333':0.46013931):0.58266147,'Dpulex@jgi':0.31668369):0.17814926):0.096203975,(((('7227-Dmelanogaster@NP_610036':0.28130202,'7460-Amellifera@XP_396943':0.22972367):0.097338772,'Hrobusta@jgi':0.27223676):0.038587943,'Lgigantea@jgi':0.17130408):0.068027997,('7739-Bfloridae@XP_002590511':0.16909264,(('7955-Drerio@NP_957227':0.06354324,'8364-Xtropicalis@NP_001016759':4.4012504e-05):0.0060797432,'9606-Hsapiens@AAC70920':0):0.10102691):0.022124971):0.048561923):0.025040546):0.069841124,('412133-Tvaginalis@XP_001327110':1.0231788,'Cowczarzaki@03175T0':0.7836115):0.19750069):0.0027379319,(('412030-Ptetraurelia@XP_001425074':0.11376433,'5911-Tthermophila@XP_001011597':0.25951069):0.36390197,'Oxytricha-trifallax@apc8_WGS':0.1916815):0.39499025):0.099753699,('Aanophagefferens@jgi_Auran1_71780_estEx':0.30624338,'Ectocarpus-siliculosus@298706926':0.42831474):0.10535451):0.048664702,((((('145481-Ppatens@XP_001765887':0.092092726,((('3055-Creinhardtii@XP_001698877':0.027769566,'Vcarteri@jgi':0.05121233):0.42044403,'Cvulgaris@jgi':0.26903938):0.092351452,(('436017-Olucimarinus@XP_001418934':0.0018073044,'70448-Otauri@CAL54508':0.016215561):0.28813606,'564608-Mpusilla@EEH57771':0.17314325):0.086588583):0.1144307):0.0036954161,'Smoellendorffii@jgi':0.030847409):0.093875003,((('284813-Ecuniculi@NP_585899':0.054789336,'Encephalitozoon-intestinalis@XP_003073104':0.10142699):0.88434594,'Nosema-ceranae@XP_002995905':1.4336265):1.1685703,(((('353151-Chominis@XP_668598':2.5075966,'Srosetta@07702T0':0.039893069):0.44063698,'431895-Mbrevicollis@XP_001747393':0.49149036):0.18508669,'Bdendrobatidis@jgi|Batde5|35311|estExt_':0.97105202):0.20639491,('3702-Athaliana@NP_190398':0.16983604,'39947-Osativa@NP_001047624':0.11388644):0.067800152):0.088954985):0.010956519):0.067839247,'556484-Ptricornutum@XP_002182840':0.63824473):0.023567215,(('296543-Tpseudonana@XP_002291008':0.35263302,('403677-Pinfestans@EEY68460':0.013406355,'Pramorum@jgi':0.058202238):0.23827122):0.033697902,('352472-Ddiscoideum@XP_644962':0.36050329,('Ehuxleyi@jgi':0.332427,'Ttrahens@11102T0':0.2541477):0.097417865):0.062700945):0.044129053):0.021890605,(((((('185431-Tbrucei@XP_001219085':0.066711037,'353153-Tcruzi@XP_821942':0.01254465):0.23727306,('347515-Lmajor@XP_001681666':0,'435258-Linfantum@XP_001463991':0):0.53575385):0.85040781,'5762-Ngruberi@EFC45000':0.41176411):0.079592223,((('330879-Afumigatus@XP_748098':0.089940969,'367110-Ncrassa@XP_961540':0.33122258):0.21897245,'4896-Spombe@NP_593300':0.28533745):0.099649898,'4932-Scerevisiae@NP_012036':0.54737772):0.21769611):0.070478124,(('214684-Cneoformans@XP_569792':0.72984234,'237631-Umaydis@XP_756798':0.73768761):0.17572538,('Cmerolae@CML190C':0.79890667,'Spunctatus@00659T0':1.217004):0.066754315):0.10940049):0.063450396,'Gsulphuraria@stig_38':0.55773723):0.10335678);
((((((('10228-Tadhaerens@XP_002109327':0.49363179,('6239-Celegans@NP_497203':0.71258195,'6279-Bmalayi@XP_001900333':0.34819589):0.55540041):0.10179175,'7227-Dmelanogaster@NP_610036':0.39983735):0.1066109,(('45351-Nvectensis@XP_001635295':0.29189374,('7739-Bfloridae@XP_002590511':0.12244896,(('7955-Drerio@NP_957227':0.086037346,'8364-Xtropicalis@NP_001016759':1.9948478e-06):0.012083724,'9606-Hsapiens@AAC70920':1.174368e-06):0.15676559):0.0726638):0.020886437,(('7460-Amellifera@XP_396943':0.20723154,('Dpulex@jgi':0.34780059,'Hrobusta@jgi':0.23726329):0.068188334):0.020651518,'Lgigantea@jgi':0.20242564):0.057754322):0.067098661):0.13564226,('412133-Tvaginalis@XP_001327110':0.96032907,'Cowczarzaki@03175T0':0.73776039):0.23568316):0.073053804,(('412030-Ptetraurelia@XP_001425074':0.20457578,'5911-Tthermophila@XP_001011597':0.063203446):0.28123546,'Oxytricha-trifallax@apc8_WGS':0.25800472):0.31872045):0.041417826,('3702-Athaliana@NP_190398':0.13192334,'39947-Osativa@NP_001047624':0.18363457):0.12302157):0.042995939,(('145481-Ppatens@XP_001765887':0.082084388,'Smoellendorffii@jgi':0.037233682):0.012488835,((((((('214684-Cneoformans@XP_569792':0.50958193,'237631-Umaydis@XP_756798':0.80965544):0.14380936,'Spunctatus@00659T0':1.0534161):0.11794977,((('330879-Afumigatus@XP_748098':0.14948583,'367110-Ncrassa@XP_961540':0.26286415):0.15592668,'4932-Scerevisiae@NP_012036':0.61687604):0.024162123,'4896-Spombe@NP_593300':0.24155677):0.12895673):0.084859937,'Bdendrobatidis@jgi|Batde5|35311|estExt_':0.99897754):0.040510896,('352472-Ddiscoideum@XP_644962':7.6081274e-05,'353151-Chominis@XP_668598':2.6238889):0.49530601):0.098910381,(('436017-Olucimarinus@XP_001418934':0.038250666,'70448-Otauri@CAL54508':0.01052432):0.1557826,'564608-Mpusilla@EEH57771':0.12146643):0.1662051):0.080466243,((('284813-Ecuniculi@NP_585899':0.078403338,'Encephalitozoon-intestinalis@XP_003073104':0.049654369):0.65346146,'Nosema-ceranae@XP_002995905':0.85793783):0.84700805,(('3055-Creinhardtii@XP_001698877':0.064476809,'Vcarteri@jgi':0.094572389):0.34111307,'Cvulgaris@jgi':0.14657757):0.055021448):0.070172177):0.025895722):0.088467191,(((((((('185431-Tbrucei@XP_001219085':0.031798002,'353153-Tcruzi@XP_821942':0.012284847):0.27408538,('347515-Lmajor@XP_001681666':0,'435258-Linfantum@XP_001463991':0):0.29465088):0.79227021,('Cmerolae@CML190C':0.52860392,'Srosetta@07702T0':0.19094831):0.096002853):0.060919345,'431895-Mbrevicollis@XP_001747393':1.0182976):4.6617282e-06,('5762-Ngruberi@EFC45000':0.37775856,'Gsulphuraria@stig_38':0.5387541):0.03062273):0.035607552,'Ehuxleyi@jgi':0.38329534):0.062234292,'Ttrahens@11102T0':0.24039452):0.091673413,((('296543-Tpseudonana@XP_002291008':0.35455625,'556484-Ptricornutum@XP_002182840':0.384196):0.098381238,'Aanophagefferens@jgi_Auran1_71780_estEx':0.2519755):0.069182665,(('403677-Pinfestans@EEY68460':0.039337843,'Pramorum@jgi':0.024760903):0.25363564,'Ectocarpus-siliculosus@298706926':0.52406808):0.13597018):0.086042072):0.031061168);
(((((((('10228-Tadhaerens@XP_002109327':0.32894814,('6239-Celegans@NP_497203':0.62533481,'6279-Bmalayi@XP_001900333':0.38239286):0.36653877):0.11087158,'Lgigantea@jgi':0.17023754):0.038699141,'45351-Nvectensis@XP_001635295':0.35794303):0.016381375,(('7955-Drerio@NP_957227':0.067359683,'8364-Xtropicalis@NP_001016759':0.001560123):0.0099481325,'9606-Hsapiens@AAC70920':0):0.14760457):0.017808039,(('7460-Amellifera@XP_396943':0.30250941,'Dpulex@jgi':0.32552858):0.033062199,'Hrobusta@jgi':0.19899253):0.047155505):0.026731894,'7739-Bfloridae@XP_002590511':0.1686547):0.1876815,(((('284813-Ecuniculi@NP_585899':0.13447348,'Encephalitozoon-intestinalis@XP_003073104':0.010464112):0.69920979,'Nosema-ceranae@XP_002995905':0.81446633):0.51963802,'7227-Dmelanogaster@NP_610036':0.28705514):0.07899004,(('412030-Ptetraurelia@XP_001425074':0.2118572,'5911-Tthermophila@XP_001011597':0.24928296):0.28704185,'Oxytricha-trifallax@apc8_WGS':0.30483439):0.26583969):0.17677047):0.050766145,((((('145481-Ppatens@XP_001765887':0.081041428,'Smoellendorffii@jgi':0.052590854):4.5310737e-07,((('3055-Creinhardtii@XP_001698877':5.9134082e-07,'Vcarteri@jgi':0.15232852):0.31312442,'Cvulgaris@jgi':0.14847797):0.096230017,(('436017-Olucimarinus@XP_001418934':0.032935217,'70448-Otauri@CAL54508':9.9264869e-05):0.20227821,'564608-Mpusilla@EEH57771':0.14479134):0.10658556):0.067852609):0.099976774,('3702-Athaliana@NP_190398':0.12160637,'39947-Osativa@NP_001047624':0.10121036):0.13887285):0.059946459,('Srosetta@07702T0':0.47972655,'Ttrahens@11102T0':0.20178362):0.1077172):0.088849989,(('296543-Tpseudonana@XP_002291008':0.30637239,('556484-Ptricornutum@XP_002182840':0.31428788,('Aanophagefferens@jgi_Auran1_71780_estEx':0.16308537,'Ectocarpus-siliculosus@298706926':0.4983413):0.09104391):0.043785335):0.084403313,('352472-Ddiscoideum@XP_644962':0.36153606,('403677-Pinfestans@EEY68460':0.010334549,'Pramorum@jgi':0.041235056):0.25315957):0.1575923):0.0033478719):0.039805698,((((((('185431-Tbrucei@XP_001219085':0.056169856,'353153-Tcruzi@XP_821942':0.0090226415):0.087415859,('347515-Lmajor@XP_001681666':0,'435258-Linfantum@XP_001463991':0):0.43347101):0.66930355,'Cmerolae@CML190C':0.44880332):0.17325181,'Gsulphuraria@stig_38':0.37199721):0.057284675,'Ehuxleyi@jgi':0.3300676):0.059487202,((('353151-Chominis@XP_668598':2.0563924,'Spunctatus@00659T0':0.84590263):0.11104794,'431895-Mbrevicollis@XP_001747393':0.76042301):0.088226938,('412133-Tvaginalis@XP_001327110':0.7176818,'Cowczarzaki@03175T0':0.62437888):0.099918314):0.11985254):0.035449696,(((('214684-Cneoformans@XP_569792':0.72302781,'237631-Umaydis@XP_756798':0.83524084):0.18720697,'Bdendrobatidis@jgi|Batde5|35311|estExt_':0.87678587):0.0054981019,((('330879-Afumigatus@XP_748098':0.15747586,'367110-Ncrassa@XP_961540':0.25254645):0.14775162,'4896-Spombe@NP_593300':0.22182794):0.028321908,'4932-Scerevisiae@NP_012036':0.49063975):0.21199502):0.057738359,'5762-Ngruberi@EFC45000':0.47398272):0.10981231):0.032174068);
(((((((('10228-Tadhaerens@XP_002109327':0.670722,('45351-Nvectensis@XP_001635295':0.2995652,('7739-Bfloridae@XP_002590511':0.26953805,(('7955-Drerio@NP_957227':0.11961315,'8364-Xtropicalis@NP_001016759':0.03319844):2.7506814e-05,'9606-Hsapiens@AAC70920':0):0.15897206):0.034756579):0.011633608):0.042677307,'Lgigantea@jgi':0.19620797):0.035428303,'Hrobusta@jgi':0.29742531):0.014779455,(((('284813-Ecuniculi@NP_585899':0.090772375,'Encephalitozoon-intestinalis@XP_003073104':0.013624201):0.62001412,'Nosema-ceranae@XP_002995905':0.86969294):1.1312452,('6239-Celegans@NP_497203':0.92009725,'6279-Bmalayi@XP_001900333':0.28842945):0.33104596):0.24993257,'Dpulex@jgi':0.40579132):0.14082262):0.052436153,'7460-Amellifera@XP_396943':0.2541672):0.048956884,'7227-Dmelanogaster@NP_610036':0.34418023):0.20687131,(((((('185431-Tbrucei@XP_001219085':0.11366875,'353153-Tcruzi@XP_821942':0.0051771559):0.29678152,('347515-Lmajor@XP_001681666':0,'435258-Linfantum@XP_001463991':0):0.55503545):0.77196393,'Cmerolae@CML190C':0.54191574):0.29164153,'Gsulphuraria@stig_38':0.4192804):0.13390446,'5762-Ngruberi@EFC45000':0.57063692):0.035907647,'Srosetta@07702T0':0.39200484):0.030408264):0.086305128,((((((('145481-Ppatens@XP_001765887':0.054306642,(((('3055-Creinhardtii@XP_001698877':1.3929966e-06,'Vcarteri@jgi':0.15966385):0.31632754,'412133-Tvaginalis@XP_001327110':1.973432):0.1365421,'Cvulgaris@jgi':0.26998892):0.14748056,(('436017-Olucimarinus@XP_001418934':1.6961576e-05,'70448-Otauri@CAL54508':0.078320854):0.27082648,'564608-Mpusilla@EEH57771':0.13288004):0.11607663):0.054715995):0.033974317,'Smoellendorffii@jgi':0.035545091):0.11008808,('3702-Athaliana@NP_190398':0.19521445,'39947-Osativa@NP_001047624':0.12917556):0.1676783):0.10715212,(((('296543-Tpseudonana@XP_002291008':0.42433544,'556484-Ptricornutum@XP_002182840':0.48603507):0.12320394,'Aanophagefferens@jgi_Auran1_71780_estEx':0.29055458):0.082725008,'Ectocarpus-siliculosus@298706926':0.53879872):0.058478223,('352472-Ddiscoideum@XP_644962':0.48853734,('403677-Pinfestans@EEY68460':0.037727472,'Pramorum@jgi':0.053183476):0.3367859):0.086860315):0.052474371):0.027105603,'Ttrahens@11102T0':0.28304461):0.089420816,((('412030-Ptetraurelia@XP_001425074':0.20238667,'5911-Tthermophila@XP_001011597':0.10812121):0.19571795,'Oxytricha-trifallax@apc8_WGS':0.35860852):0.43735926,'Ehuxleyi@jgi':0.3862506):0.074561589):0.073637151,'431895-Mbrevicollis@XP_001747393':0.95831851):0.029511977,(((('214684-Cneoformans@XP_569792':0.59071508,'Spunctatus@00659T0':1.3227822):0.14689898,'237631-Umaydis@XP_756798':1.0509353):0.13918975,((('330879-Afumigatus@XP_748098':0.32791664,'367110-Ncrassa@XP_961540':0.37456767):0.15778898,'4896-Spombe@NP_593300':0.29893194):0.07641771,('353151-Chominis@XP_668598':3.2834405,'4932-Scerevisiae@NP_012036':0.37102345):0.34704595):0.11320806):0.16545461,('Bdendrobatidis@jgi|Batde5|35311|estExt_':0.96264184,'Cowczarzaki@03175T0':0.95625292):0.04133417):0.052183111);
((((('10228-Tadhaerens@XP_002109327':0.59608675,(((('45351-Nvectensis@XP_001635295':0.21226624,('6239-Celegans@NP_497203':0.78132467,'6279-Bmalayi@XP_001900333':0.19791446):0.52185415):0.11963203,'7739-Bfloridae@XP_002590511':0.19155874):0.044915924,('7955-Drerio@NP_957227':0.078735921,('8364-Xtropicalis@NP_001016759':0.015941093,'9606-Hsapiens@AAC70920':0.016456965):5.1606633e-05):0.20441665):0.039835489,(((('7227-Dmelanogaster@NP_610036':0.38216346,'7460-Amellifera@XP_396943':0.20549515):0.1299097,'Lgigantea@jgi':0.30313792):0.04229198,'Hrobusta@jgi':0.23282828):0.0078331053,'Dpulex@jgi':0.41401391):0.03675368):0.12200997):0.10840652,'Cowczarzaki@03175T0':0.80224662):0.050164386,((((('185431-Tbrucei@XP_001219085':0.076425044,'353153-Tcruzi@XP_821942':0.0070859463):0.15588511,('347515-Lmajor@XP_001681666':0,'435258-Linfantum@XP_001463991':0):0.46710089):0.60605216,'Cmerolae@CML190C':0.50478581):0.080399865,'Gsulphuraria@stig_38':0.40759698):0.11735423,'Ehuxleyi@jgi':0.28600984):0.062683698):0.061507545,((((('214684-Cneoformans@XP_569792':0.5195904,'237631-Umaydis@XP_756798':0.77874998):0.23880953,'Spunctatus@00659T0':0.88558909):0.019617306,'Bdendrobatidis@jgi|Batde5|35311|estExt_':0.84953341):0.096406086,(('330879-Afumigatus@XP_748098':0.14208895,'367110-Ncrassa@XP_961540':0.28832279):0.19232522,(('353151-Chominis@XP_668598':2.4015761,'4932-Scerevisiae@NP_012036':0.28188841):0.2475743,'4896-Spombe@NP_593300':0.20823907):0.098859408):0.12647333):0.12914468,((('284813-Ecuniculi@NP_585899':0.089635336,'Encephalitozoon-intestinalis@XP_003073104':0.0776949):0.57986507,'Nosema-ceranae@XP_002995905':0.54015359):0.81971935,(('431895-Mbrevicollis@XP_001747393':0.86342088,'5762-Ngruberi@EFC45000':0.26844941):0.1056983,'Srosetta@07702T0':0.29309014):0.033868972):0.060626187):0.07178883):0.025230814,((((('145481-Ppatens@XP_001765887':0.04841917,(((('3055-Creinhardtii@XP_001698877':0.035933382,'Vcarteri@jgi':0.081794916):0.050408684,'412133-Tvaginalis@XP_001327110':1.1576364):0.19738268,'Cvulgaris@jgi':0.20381022):0.1011398,(('436017-Olucimarinus@XP_001418934':0.047195131,'70448-Otauri@CAL54508':0.024744654):0.24636042,'564608-Mpusilla@EEH57771':0.074147824):0.12950015):0.078729276):0.015967068,'Smoellendorffii@jgi':0.040139214):0.062820608,('3702-Athaliana@NP_190398':0.11059548,'39947-Osativa@NP_001047624':0.17487465):0.18704712):0.10438442,('352472-Ddiscoideum@XP_644962':0.40443016,'Ttrahens@11102T0':0.11232307):0.029180116):0.05945504,((('296543-Tpseudonana@XP_002291008':0.38003981,'556484-Ptricornutum@XP_002182840':0.41389867):0.12482469,'Aanophagefferens@jgi_Auran1_71780_estEx':0.23350254):0.09136578,(('403677-Pinfestans@EEY68460':0.026299508,'Pramorum@jgi':1.9102521e-05):0.28245222,'Ectocarpus-siliculosus@298706926':0.46280649):0.10435403):0.058292465):0.064585292,(('412030-Ptetraurelia@XP_001425074':0.26883327,'5911-Tthermophila@XP_001011597':0.088811947):0.26995549,'Oxytricha-trifallax@apc8_WGS':0.3372182):0.40027922);
((((((((('10228-Tadhaerens@XP_002109327':0.53185605,('6239-Celegans@NP_497203':0.84617121,'6279-Bmalayi@XP_001900333':0.56212188):0.68264043):0.1261232,('214684-Cneoformans@XP_569792':0.91361622,'431895-Mbrevicollis@XP_001747393':0.81469602):0.15402644):0.02259429,((('185431-Tbrucei@XP_001219085':0.055137243,'353153-Tcruzi@XP_821942':0.02270816):0.24959493,('347515-Lmajor@XP_001681666':0,'435258-Linfantum@XP_001463991':0):0.42675908):0.75277248,'353151-Chominis@XP_668598':3.4758759):0.10588653):0.063124584,(((('284813-Ecuniculi@NP_585899':0.13760162,'Encephalitozoon-intestinalis@XP_003073104':8.6993895e-05):1.0704943,'Nosema-ceranae@XP_002995905':1.0684369):0.95367307,'5762-Ngruberi@EFC45000':0.45617047):0.14060611,('Cmerolae@CML190C':0.66060416,'Srosetta@07702T0':0.36395421):0.2864598):3.5091453e-05):0.14058428,((('237631-Umaydis@XP_756798':0.93375029,'Spunctatus@00659T0':1.2342967):0.17014196,((('330879-Afumigatus@XP_748098':0.28724824,'367110-Ncrassa@XP_961540':0.39235004):0.13162005,'4896-Spombe@NP_593300':0.33328208):0.13447382,'4932-Scerevisiae@NP_012036':0.62470824):0.058660687):0.13595879,'Bdendrobatidis@jgi|Batde5|35311|estExt_':1.3522296):0.063755064):0.03233541,('352472-Ddiscoideum@XP_644962':0.4088992,'Gsulphuraria@stig_38':0.53712139):0.14289575):0.093655427,('45351-Nvectensis@XP_001635295':0.28455339,((('7227-Dmelanogaster@NP_610036':0.56966925,'Dpulex@jgi':0.41114213):0.073532789,(('7460-Amellifera@XP_396943':0.29405943,'Lgigantea@jgi':0.21739849):0.020723937,'Hrobusta@jgi':0.33518537):0.018004777):0.050403404,('7739-Bfloridae@XP_002590511':0.19885722,('7955-Drerio@NP_957227':0.094617832,('8364-Xtropicalis@NP_001016759':0.012692124,'9606-Hsapiens@AAC70920':0):9.095571e-07):0.233228):0.069720375):0.069475377):0.31473587):1.5674973e-06,((('296543-Tpseudonana@XP_002291008':0.41814655,'556484-Ptricornutum@XP_002182840':0.48646171):0.053468321,('Aanophagefferens@jgi_Auran1_71780_estEx':0.28849579,'Ectocarpus-siliculosus@298706926':0.58079422):0.14300907):0.10535362,('403677-Pinfestans@EEY68460':0.037660965,'Pramorum@jgi':0.0864167):0.38451199):0.061341881):0.037263522,(((('145481-Ppatens@XP_001765887':0.10670798,(((('3055-Creinhardtii@XP_001698877':0.10003737,'Vcarteri@jgi':0.11815176):0.31954285,'Cvulgaris@jgi':0.21636395):0.15706701,('436017-Olucimarinus@XP_001418934':0.032729332,'70448-Otauri@CAL54508':0.019435577):0.26223618):0.071438101,'564608-Mpusilla@EEH57771':0.18633992):0.14764334):0.0016054883,'Smoellendorffii@jgi':0.046105232):0.13880095,('3702-Athaliana@NP_190398':0.15937236,'39947-Osativa@NP_001047624':0.15531048):0.2028613):0.10035636,(('412030-Ptetraurelia@XP_001425074':0.26065276,'5911-Tthermophila@XP_001011597':0.095583263):0.18671863,'Oxytricha-trifallax@apc8_WGS':0.49078675):0.49311969):2.0777588e-06,((('412133-Tvaginalis@XP_001327110':1.7579989,'Cowczarzaki@03175T0':0.84622663):0.16320672,'Ehuxleyi@jgi':0.43258104):0.046683235,'Ttrahens@11102T0':0.26503759):0.071101069);
(((((((('10228-Tadhaerens@XP_002109327':0.33821865,((('284813-Ecuniculi@NP_585899':0.070926742,'Encephalitozoon-intestinalis@XP_003073104':0.052821977):0.51063569,'Nosema-ceranae@XP_002995905':0.71971634):0.87678609,('6239-Celegans@NP_497203':0.75028608,'6279-Bmalayi@XP_001900333':0.24869448):0.33200901):0.20754915):0.16074242,'Lgigantea@jgi':0.16041607):0.039180116,'Dpulex@jgi':0.43526822):0.0032784126,('7739-Bfloridae@XP_002590511':0.14407082,('7955-Drerio@NP_957227':0.055283875,('8364-Xtropicalis@NP_001016759':0.0054340075,'9606-Hsapiens@AAC70920':0.0054291548):3.4636776e-05):0.10576998):0.064212306):0.018857036,('45351-Nvectensis@XP_001635295':0.23462712,'Hrobusta@jgi':0.18329167):0.027033904):0.078625071,'7460-Amellifera@XP_396943':0.2131741):0.048683931,'7227-Dmelanogaster@NP_610036':0.24684583):0.11095203,((('145481-Ppatens@XP_001765887':0.088510915,'Smoellendorffii@jgi':0.028298508):0.052851093,('3702-Athaliana@NP_190398':0.10307132,'39947-Osativa@NP_001047624':0.17924384):0.14080012):0.030381792,((((((((('185431-Tbrucei@XP_001219085':0.024473163,'353153-Tcruzi@XP_821942':0.01463771):0.19230716,('347515-Lmajor@XP_001681666':0,'435258-Linfantum@XP_001463991':0):0.35453695):0.66749758,'Cmerolae@CML190C':0.31509196):0.19223319,'Gsulphuraria@stig_38':0.38625994):0.12831012,'Srosetta@07702T0':0.34580051):0.049265225,(('436017-Olucimarinus@XP_001418934':0.0021462043,'70448-Otauri@CAL54508':0.013905715):0.097021442,'564608-Mpusilla@EEH57771':0.16546982):0.089445863):0.093861714,((('3055-Creinhardtii@XP_001698877':0,('353151-Chominis@XP_668598':2.125525,'Vcarteri@jgi':5.1217848e-06):0.065133093):0.20898196,'Bdendrobatidis@jgi|Batde5|35311|estExt_':0.93973726):0.074409626,'Cvulgaris@jgi':0.2322192):0.079119577):0.071451698,((('214684-Cneoformans@XP_569792':0.45838111,'431895-Mbrevicollis@XP_001747393':0.60601213):0.19611975,'352472-Ddiscoideum@XP_644962':0.26968395):0.055032101,((('330879-Afumigatus@XP_748098':0.094295036,'367110-Ncrassa@XP_961540':0.26787814):0.1530553,'4896-Spombe@NP_593300':0.27363608):0.044585773,'4932-Scerevisiae@NP_012036':0.60197284):0.095776316):0.067421589):0.052646071,((((('237631-Umaydis@XP_756798':0.80049613,'Ectocarpus-siliculosus@298706926':0.27454459):0.14881325,'Aanophagefferens@jgi_Auran1_71780_estEx':0.3092573):0.088046557,(('296543-Tpseudonana@XP_002291008':0.42419307,'556484-Ptricornutum@XP_002182840':0.23810793):0.10762706,('412133-Tvaginalis@XP_001327110':1.1043188,'Cowczarzaki@03175T0':0.46239209):0.22293983):4.285235e-06):0.024600326,(('403677-Pinfestans@EEY68460':1.3699862e-05,'Pramorum@jgi':0.044048133):0.23612613,'Spunctatus@00659T0':0.87469844):0.15570384):0.062677916,('Ehuxleyi@jgi':0.24120507,'Ttrahens@11102T0':0.17725421):0.07806122):0.087503251):5.7294123e-05):0.10785066,((('412030-Ptetraurelia@XP_001425074':0.11391591,'5911-Tthermophila@XP_001011597':0.14038834):0.31084921,'Oxytricha-trifallax@apc8_WGS':0.23052273):0.17344537,'5762-Ngruberi@EFC45000':0.36752134):0.13547539);
((((('10228-Tadhaerens@XP_002109327':0.51504873,'Dpulex@jgi':0.32107227):0.10262908,(((('214684-Cneoformans@XP_569792':0.51982289,((('284813-Ecuniculi@NP_585899':0.055205732,'Encephalitozoon-intestinalis@XP_003073104':0.042282855):0.55275867,'Nosema-ceranae@XP_002995905':0.85053584):0.5650403,('6239-Celegans@NP_497203':0.64328928,'6279-Bmalayi@XP_001900333':0.3478707):0.27509187):0.086309155):0.061549577,'Spunctatus@00659T0':1.3535998):0.1188223,('Cmerolae@CML190C':0.58039358,'Cowczarzaki@03175T0':0.81709217):0.16767194):0.077957753,'Gsulphuraria@stig_38':0.34750889):0.10392626):0.091434422,(('3055-Creinhardtii@XP_001698877':0.075917999,'Vcarteri@jgi':0.082905395):0.018825667,'412133-Tvaginalis@XP_001327110':1.3575698):0.47237752):0.00087575573,(((('185431-Tbrucei@XP_001219085':0.10186643,'347515-Lmajor@XP_001681666':0.0063402851):0.26550622,('353153-Tcruzi@XP_821942':0,'435258-Linfantum@XP_001463991':0):0.34617469):0.7167164,'5762-Ngruberi@EFC45000':0.32791999):0.063047926,((('237631-Umaydis@XP_756798':0.64851746,'353151-Chominis@XP_668598':2.3135459):0.34059893,((('330879-Afumigatus@XP_748098':0.10941334,'367110-Ncrassa@XP_961540':0.3918722):0.14475979,'4896-Spombe@NP_593300':0.21267303):0.078143132,'4932-Scerevisiae@NP_012036':0.50335582):0.029087499):0.22119646,(('412030-Ptetraurelia@XP_001425074':0.14508334,'5911-Tthermophila@XP_001011597':0.10969044):0.31460791,'Oxytricha-trifallax@apc8_WGS':0.31567912):0.2401017):0.13559633):0.094199312):0.075971506,((((('145481-Ppatens@XP_001765887':0.097539402,(((('431895-Mbrevicollis@XP_001747393':0.5379298,'Bdendrobatidis@jgi|Batde5|35311|estExt_':1.0380333):0.11321499,'Srosetta@07702T0':0.3467956):0.12630825,'Cvulgaris@jgi':0.27976724):0.11154268,(('436017-Olucimarinus@XP_001418934':0.047573423,'70448-Otauri@CAL54508':0.018474025):0.13220345,'564608-Mpusilla@EEH57771':0.1741758):0.1597008):0.0413702):0.0069498118,'Smoellendorffii@jgi':0.06135155):0.066121014,('3702-Athaliana@NP_190398':0.10715,'39947-Osativa@NP_001047624':0.13713689):0.16823135):0.15141122,'Ttrahens@11102T0':0.22681149):0.06111576,(((((('296543-Tpseudonana@XP_002291008':0.26343288,'556484-Ptricornutum@XP_002182840':0.38709179):0.1349612,'Aanophagefferens@jgi_Auran1_71780_estEx':0.18547518):0.063247929,'Ectocarpus-siliculosus@298706926':0.5027415):0.05198488,('403677-Pinfestans@EEY68460':0.016115823,'Pramorum@jgi':0.025415042):0.30220792):0.03167053,'Ehuxleyi@jgi':0.38723472):0.052084564,(('45351-Nvectensis@XP_001635295':0.29713515,(('7227-Dmelanogaster@NP_610036':0.29513261,'Lgigantea@jgi':0.13895708):0.013293712,('7460-Amellifera@XP_396943':0.17772166,'Hrobusta@jgi':0.20808731):0.11261932):0.039561939):0.060633731,('7739-Bfloridae@XP_002590511':0.1624227,(('7955-Drerio@NP_957227':0.10560747,'8364-Xtropicalis@NP_001016759':0.015311168):0.0031228841,'9606-Hsapiens@AAC70920':2.0375142e-05):0.11631304):0.049997376):0.16213191):0.070651478):0.0930185,'352472-Ddiscoideum@XP_644962':0.56885719);
(((((('10228-Tadhaerens@XP_002109327':0.44634871,'Dpulex@jgi':0.35952017):0.055333794,(((('45351-Nvectensis@XP_001635295':0.41883833,'7739-Bfloridae@XP_002590511':0.066427924):0.048575228,(('7955-Drerio@NP_957227':0.060145173,'8364-Xtropicalis@NP_001016759':0.023689734):8.4730569e-07,'9606-Hsapiens@AAC70920':0):0.12953055):0.030929113,('Hrobusta@jgi':0.20293826,'Lgigantea@jgi':0.19319674):0.032101682):0.068664946,('7227-Dmelanogaster@NP_610036':0.45275194,'7460-Amellifera@XP_396943':0.13508759):0.14636911):0.16627726):0.094171237,((('412133-Tvaginalis@XP_001327110':1.0015585,'Cowczarzaki@03175T0':0.71274913):0.19248833,'431895-Mbrevicollis@XP_001747393':0.93115676):0.07321927,('6239-Celegans@NP_497203':0.43718754,'6279-Bmalayi@XP_001900333':0.40834304):0.47688399):0.061795458):0.12965005,((((('214684-Cneoformans@XP_569792':0.58486397,'237631-Umaydis@XP_756798':1.2378908):0.03370534,'Spunctatus@00659T0':1.0439755):0.10392049,'Srosetta@07702T0':0.40375199):0.18982892,(((('330879-Afumigatus@XP_748098':0.17020711,'367110-Ncrassa@XP_961540':0.34924055):0.21222367,'4896-Spombe@NP_593300':0.16982847):0.035391696,'Bdendrobatidis@jgi|Batde5|35311|estExt_':1.0653524):0.054264415,('353151-Chominis@XP_668598':1.9733044,'4932-Scerevisiae@NP_012036':0.35329562):0.2359014):0.10906807):2.1001901e-05,'5762-Ngruberi@EFC45000':0.50876452):0.10685621):0.061810981,((('185431-Tbrucei@XP_001219085':0.092477572,'353153-Tcruzi@XP_821942':1.8425261e-05):0.081642808,('347515-Lmajor@XP_001681666':0,'435258-Linfantum@XP_001463991':0):0.5215036):0.6130855,'Cmerolae@CML190C':0.47299876):0.20166114):0.0070931458,((((((('145481-Ppatens@XP_001765887':0.13528553,'Smoellendorffii@jgi':0.069838415):0.013349598,((('3055-Creinhardtii@XP_001698877':0.05815669,'Vcarteri@jgi':0.072875172):0.28214617,'Cvulgaris@jgi':0.26882497):0.10832832,(('436017-Olucimarinus@XP_001418934':0.021527332,'70448-Otauri@CAL54508':0.017486519):0.21576911,'564608-Mpusilla@EEH57771':0.14590195):0.14009806):0.069210768):0.13101458,('3702-Athaliana@NP_190398':0.11106678,'39947-Osativa@NP_001047624':0.17972536):0.19421052):0.14304017,(('412030-Ptetraurelia@XP_001425074':0.2435019,'5911-Tthermophila@XP_001011597':0.099283331):0.25771251,'Oxytricha-trifallax@apc8_WGS':0.39342973):0.36726995):0.023743908,('Ehuxleyi@jgi':0.32496052,'Ttrahens@11102T0':0.18114868):0.067533926):0.061786377,('352472-Ddiscoideum@XP_644962':0.45557304,(('403677-Pinfestans@EEY68460':0.0083327457,'Pramorum@jgi':0.043589737):0.24838813,'Ectocarpus-siliculosus@298706926':0.43430901):0.13754757):0.066569509):0.062688396,(((('284813-Ecuniculi@NP_585899':0.078197193,'Encephalitozoon-intestinalis@XP_003073104':0.035310954):0.59840046,'Nosema-ceranae@XP_002995905':0.76137522):1.0935848,'556484-Ptricornutum@XP_002182840':0.30265641):0.12452112,('296543-Tpseudonana@XP_002291008':0.34048961,'Aanophagefferens@jgi_Auran1_71780_estEx':0.27607713):0.028162747):0.062156756):0.070173239,'Gsulphuraria@stig_38':0.56537747);
(((((('10228-Tadhaerens@XP_002109327':0.32509781,'412133-Tvaginalis@XP_001327110':0.86972401):0.14079387,'Dpulex@jgi':0.25695689):0.026224892,'Cowczarzaki@03175T0':0.7276083):0.078700805,(((((('284813-Ecuniculi@NP_585899':0.071275004,'Encephalitozoon-intestinalis@XP_003073104':0.031800298):0.4433624,'Nosema-ceranae@XP_002995905':0.93582028):0.83267562,('6239-Celegans@NP_497203':0.40614504,'6279-Bmalayi@XP_001900333':0.43561492):0.19370757):0.055011571,'431895-Mbrevicollis@XP_001747393':0.58778338):0.10418555,'5762-Ngruberi@EFC45000':0.36867062):0.012337674,'Srosetta@07702T0':0.21877387):0.12559673):0.017597774,((('45351-Nvectensis@XP_001635295':0.30437094,('7739-Bfloridae@XP_002590511':0.12693099,(('7955-Drerio@NP_957227':0.025361995,'8364-Xtropicalis@NP_001016759':0.0048845822):0.0049918906,'9606-Hsapiens@AAC70920':4.3492846e-07):0.10900495):0.038642533):0.02478134,(('7460-Amellifera@XP_396943':0.23892902,'Hrobusta@jgi':0.26134829):0.0015178862,'Lgigantea@jgi':0.13821741):0.038376173):0.023124581,'7227-Dmelanogaster@NP_610036':0.35528347):0.10967071):0.12566568,(((((('145481-Ppatens@XP_001765887':0.044884536,'Smoellendorffii@jgi':0.10484643):0.0044498395,(('436017-Olucimarinus@XP_001418934':0.024720415,'70448-Otauri@CAL54508':0.021760951):0.23481738,'564608-Mpusilla@EEH57771':0.054211807):0.11332525):0.031261201,(('3055-Creinhardtii@XP_001698877':0.082189424,'Vcarteri@jgi':0.080895012):0.2582247,'Cvulgaris@jgi':0.17703447):0.070234638):0.07190512,('3702-Athaliana@NP_190398':0.094961219,'39947-Osativa@NP_001047624':0.15440314):0.14422101):0.065566243,((((('185431-Tbrucei@XP_001219085':0.037523499,'353153-Tcruzi@XP_821942':0.037958606):0.22862163,('347515-Lmajor@XP_001681666':0,'435258-Linfantum@XP_001463991':0):0.32796879):0.45899016,'Cmerolae@CML190C':0.57423042):0.22397948,'Ttrahens@11102T0':0.088462567):0.051043584,'Ehuxleyi@jgi':0.28790549):0.04800751):0.034099567,(('214684-Cneoformans@XP_569792':0.51231484,'4896-Spombe@NP_593300':0.094569277):0.091678464,(('237631-Umaydis@XP_756798':0.7937342,('330879-Afumigatus@XP_748098':0.17322945,'367110-Ncrassa@XP_961540':0.28796033):0.15818825):0.0020219265,(('353151-Chominis@XP_668598':1.7355269,'4932-Scerevisiae@NP_012036':0.12626873):0.25378537,'Bdendrobatidis@jgi|Batde5|35311|estExt_':0.93481817):0.089617885):0.063107052):0.16347432):0.021322599,((('296543-Tpseudonana@XP_002291008':0.17617273,'556484-Ptricornutum@XP_002182840':0.38179698):0.16396182,(((('412030-Ptetraurelia@XP_001425074':0.17897048,'5911-Tthermophila@XP_001011597':0.098496403):0.25132777,'Oxytricha-trifallax@apc8_WGS':0.28890756):0.37605257,'Ectocarpus-siliculosus@298706926':0.32295911):0.052417744,'Aanophagefferens@jgi_Auran1_71780_estEx':0.25590907):0.063321335):0.051147996,(('352472-Ddiscoideum@XP_644962':0.35484351,('403677-Pinfestans@EEY68460':0.0042809682,'Pramorum@jgi':0.037804405):0.17301426):0.032737866,('Gsulphuraria@stig_38':0.32205067,'Spunctatus@00659T0':0.86838759):0.15348667):0.015708358):0.033770824);
(((('10228-Tadhaerens@XP_002109327':0.47121511,(('45351-Nvectensis@XP_001635295':0.45689025,(((('6239-Celegans@NP_497203':0.74575444,'6279-Bmalayi@XP_001900333':0.32820761):0.52229834,'Dpulex@jgi':0.31241714):0.14431365,('7227-Dmelanogaster@NP_610036':0.52224113,'7460-Amellifera@XP_396943':0.17023514):0.11528402):0.025576025,'Hrobusta@jgi':0.31913697):0.055585477):0.015553256,(('7739-Bfloridae@XP_002590511':0.17016359,(('7955-Drerio@NP_957227':0.085905747,'8364-Xtropicalis@NP_001016759':0.042965277):0.0081640604,'9606-Hsapiens@AAC70920':0):0.14044156):0.024036704,'Lgigantea@jgi':0.21023918):0.033757348):0.10259602):0.17750409,'412133-Tvaginalis@XP_001327110':1.2035595):1.3951401e-05,(((('214684-Cneoformans@XP_569792':0.70186595,'237631-Umaydis@XP_756798':0.75741746):0.0953787,(('353151-Chominis@XP_668598':2.6295461,'Bdendrobatidis@jgi|Batde5|35311|estExt_':0.48848131):0.13551408,'Spunctatus@00659T0':1.236906):0.12877437):0.11004924,((('330879-Afumigatus@XP_748098':0.14039863,'367110-Ncrassa@XP_961540':0.31306621):0.30663054,'4896-Spombe@NP_593300':0.32980459):0.03935714,'4932-Scerevisiae@NP_012036':0.56450166):0.085319323):0.14575038,'Cowczarzaki@03175T0':1.0400782):0.13405512):0.06421759,(((((('145481-Ppatens@XP_001765887':0.062278414,((('436017-Olucimarinus@XP_001418934':0.015939897,'70448-Otauri@CAL54508':0.035701852):0.24562298,'564608-Mpusilla@EEH57771':0.12593188):0.16905817,'Smoellendorffii@jgi':0.084351115):0.0064347052):0.076052756,(('3055-Creinhardtii@XP_001698877':0.0290811,'Vcarteri@jgi':0.13066394):0.32105626,'Cvulgaris@jgi':0.25714279):0.18326324):0.043286907,('3702-Athaliana@NP_190398':0.088739975,'39947-Osativa@NP_001047624':0.17741235):0.18447045):0.10789037,'Ttrahens@11102T0':0.26370456):0.0615447,'352472-Ddiscoideum@XP_644962':0.55091272):0.055486056,(((((('284813-Ecuniculi@NP_585899':0.073848495,'Encephalitozoon-intestinalis@XP_003073104':0.073939361):0.86601284,'Nosema-ceranae@XP_002995905':0.84292759):1.0388991,'556484-Ptricornutum@XP_002182840':0.39455445):0.047081774,'296543-Tpseudonana@XP_002291008':0.43501596):0.063675856,'Aanophagefferens@jgi_Auran1_71780_estEx':0.2966529):0.11247677,(('403677-Pinfestans@EEY68460':0.04336333,'Pramorum@jgi':0.01109144):0.31739948,'Ectocarpus-siliculosus@298706926':0.49816579):0.13456122):0.026066232):0.039604814,((((((('185431-Tbrucei@XP_001219085':0.10367332,'353153-Tcruzi@XP_821942':0.0040123426):0.17291677,('347515-Lmajor@XP_001681666':0,'435258-Linfantum@XP_001463991':0):0.39255465):0.44934009,'Cmerolae@CML190C':0.37043295):0.18434232,(('431895-Mbrevicollis@XP_001747393':0.94752551,'Srosetta@07702T0':0.35801205):0.13890672,'5762-Ngruberi@EFC45000':0.58101433):0.13555366):0.06361367,(('412030-Ptetraurelia@XP_001425074':0.16064614,'5911-Tthermophila@XP_001011597':0.14793156):0.23291092,'Oxytricha-trifallax@apc8_WGS':0.31384682):0.36657385):0.051281334,'Gsulphuraria@stig_38':0.54808156):0.046660862,'Ehuxleyi@jgi':0.43566321):0.081558364);
(((((((('10228-Tadhaerens@XP_002109327':0.33172964,('6239-Celegans@NP_497203':0.59595861,'6279-Bmalayi@XP_001900333':0.3170023):0.29089191):0.089171155,'Lgigantea@jgi':0.10793854):0.017442392,((('7227-Dmelanogaster@NP_610036':0.28785696,'7460-Amellifera@XP_396943':0.11424786):0.064028385,'Dpulex@jgi':0.31199342):0.022751709,'Hrobusta@jgi':0.24409068):0.029090908):0.025306501,('7955-Drerio@NP_957227':0.05712394,('8364-Xtropicalis@NP_001016759':0.020420616,'9606-Hsapiens@AAC70920':2.1660551e-05):1.266752e-06):0.15303451):0.011437964,'45351-Nvectensis@XP_001635295':0.2932178):0.017031428,'7739-Bfloridae@XP_002590511':0.11750503):0.20322862,(((('185431-Tbrucei@XP_001219085':0.029237836,'353153-Tcruzi@XP_821942':0.018182732):0.13185522,('347515-Lmajor@XP_001681666':0,'435258-Linfantum@XP_001463991':0):0.61129357):0.47093186,'Cmerolae@CML190C':0.51194873):0.25273004,((((('284813-Ecuniculi@NP_585899':0.046307739,'Encephalitozoon-intestinalis@XP_003073104':0.054666787):0.75159722,'Nosema-ceranae@XP_002995905':0.76106114):0.43256978,'5762-Ngruberi@EFC45000':0.35698484):0.16984433,'Srosetta@07702T0':0.24644808):0.071933666,'Ttrahens@11102T0':0.13495612):0.092978124):0.026292091):0.04057261,(((('145481-Ppatens@XP_001765887':0.013791508,'Smoellendorffii@jgi':0.062994713):0.0056134106,((('3055-Creinhardtii@XP_001698877':0.0051499758,'Vcarteri@jgi':0.10198126):0.26850871,'Cvulgaris@jgi':0.16053418):0.071795519,(('436017-Olucimarinus@XP_001418934':0,'70448-Otauri@CAL54508':0.026492876):0.14815944,'564608-Mpusilla@EEH57771':0.088123902):0.068456351):0.078623249):0.065073282,('Ectocarpus-siliculosus@298706926':0.47264254,('Ehuxleyi@jgi':0.25331635,'Gsulphuraria@stig_38':0.36182996):0.060000676):0.10504304):0.075950101,('3702-Athaliana@NP_190398':0.11592411,'39947-Osativa@NP_001047624':0.17024982):0.10585796):0.10439218,(((((((('214684-Cneoformans@XP_569792':0.60504558,'431895-Mbrevicollis@XP_001747393':0.58693817):0.1400108,'4932-Scerevisiae@NP_012036':0.4492505):0.070583279,(('330879-Afumigatus@XP_748098':0.15104993,'367110-Ncrassa@XP_961540':0.17182735):0.2426616,'4896-Spombe@NP_593300':0.15596283):0.045410771):0.21214095,('412133-Tvaginalis@XP_001327110':0.9291898,'Cowczarzaki@03175T0':0.43970564):0.20327442):0.062689764,('237631-Umaydis@XP_756798':0.56521426,'Bdendrobatidis@jgi|Batde5|35311|estExt_':0.45408339):0.38171541):0.096694192,(('412030-Ptetraurelia@XP_001425074':0.21516109,'5911-Tthermophila@XP_001011597':0.10939482):0.14965007,'Oxytricha-trifallax@apc8_WGS':0.24817951):0.26246241):0.0053852399,(('296543-Tpseudonana@XP_002291008':0.22254095,'556484-Ptricornutum@XP_002182840':0.38941039):0.031906757,'Aanophagefferens@jgi_Auran1_71780_estEx':0.27228908):0.1027404):0.05130764,(('352472-Ddiscoideum@XP_644962':0.31363535,('403677-Pinfestans@EEY68460':0.050283412,'Pramorum@jgi':0.0087217547):0.23870756):0.093414643,('353151-Chominis@XP_668598':2.0909435,'Spunctatus@00659T0':0.6785849):0.45269784):3.6440017e-08):4.2188119e-05);
((((('10228-Tadhaerens@XP_002109327':0.30508641,((('284813-Ecuniculi@NP_585899':0,'Encephalitozoon-intestinalis@XP_003073104':0.14379526):0.46573078,'Nosema-ceranae@XP_002995905':0.89439823):0.68146457,('6239-Celegans@NP_497203':0.46972936,'6279-Bmalayi@XP_001900333':0.59603346):0.20227734):0.24248141):0.058496242,'412133-Tvaginalis@XP_001327110':0.86413316):0.18277182,(((('412030-Ptetraurelia@XP_001425074':0.17028739,'5911-Tthermophila@XP_001011597':0.084868932):0.21763925,'Oxytricha-trifallax@apc8_WGS':0.22402036):0.35747165,'Cowczarzaki@03175T0':0.60356267):0.02176447,(((('45351-Nvectensis@XP_001635295':0.21668154,('7739-Bfloridae@XP_002590511':0.1442204,(('7955-Drerio@NP_957227':0.060558769,'8364-Xtropicalis@NP_001016759':0.035838638):3.2344971e-05,'9606-Hsapiens@AAC70920':0.0049498392):0.14683297):0.0096179824):0.04040333,('Hrobusta@jgi':0.23179005,'Lgigantea@jgi':0.16530903):0.0020711069):0.014043493,('7227-Dmelanogaster@NP_610036':0.30315068,'7460-Amellifera@XP_396943':0.22739169):0.095600666):0.088905288,'Dpulex@jgi':0.27340777):0.061807439):0.020039882):0.080180676,((((((('185431-Tbrucei@XP_001219085':0.040267358,'353153-Tcruzi@XP_821942':0.015543382):0.1359892,('347515-Lmajor@XP_001681666':0,'435258-Linfantum@XP_001463991':0):0.41155962):0.44226862,'Cmerolae@CML190C':0.40170104):0.17529466,'Ehuxleyi@jgi':0.24490349):0.081801181,('5762-Ngruberi@EFC45000':0.17520701,'Srosetta@07702T0':0.44022394):0.25985245):0.040609645,'Gsulphuraria@stig_38':0.38975627):0.053189166,(((('214684-Cneoformans@XP_569792':0.5016453,'237631-Umaydis@XP_756798':0.65520417):0.11463088,('353151-Chominis@XP_668598':2.8531269,'Spunctatus@00659T0':0.66260532):0.25517615):0.10199678,('431895-Mbrevicollis@XP_001747393':0.6141751,'Bdendrobatidis@jgi|Batde5|35311|estExt_':0.64059856):0.20180545):0.20256021,(('330879-Afumigatus@XP_748098':0.14221898,'367110-Ncrassa@XP_961540':0.29072817):0.22125324,('4896-Spombe@NP_593300':0.2726982,'4932-Scerevisiae@NP_012036':0.47119705):0.022458276):0.1721457):0.043335626):0.099242727):0.0092286001,(((((('145481-Ppatens@XP_001765887':0.038277653,((('3055-Creinhardtii@XP_001698877':3.2224217e-05,'Vcarteri@jgi':0.065238468):0.212631,'Cvulgaris@jgi':0.27310059):0.14202223,(('436017-Olucimarinus@XP_001418934':0.019150326,'70448-Otauri@CAL54508':0.01776388):0.21930458,'564608-Mpusilla@EEH57771':0.068226067):0.080337548):0.14278189):0.019929727,'Smoellendorffii@jgi':0.02897974):0.078901435,'Ectocarpus-siliculosus@298706926':0.49110532):0.035279105,('3702-Athaliana@NP_190398':0.12603989,'39947-Osativa@NP_001047624':0.11899561):0.11009326):0.10143697,'556484-Ptricornutum@XP_002182840':0.35526732):0.07029274,(('352472-Ddiscoideum@XP_644962':0.37006612,('403677-Pinfestans@EEY68460':0.015900548,'Pramorum@jgi':0.025171988):0.22389251):0.11472454,('Aanophagefferens@jgi_Auran1_71780_estEx':0.29812501,'Ttrahens@11102T0':0.17175388):0.015127613):0.066308612):0.055158667,'296543-Tpseudonana@XP_002291008':0.38032376);
(((('10228-Tadhaerens@XP_002109327':0.63103476,((('45351-Nvectensis@XP_001635295':0.32383714,'Lgigantea@jgi':0.24563582):0.068119834,(((('6239-Celegans@NP_497203':0.74501923,'6279-Bmalayi@XP_001900333':0.42776983):0.66600052,'Dpulex@jgi':0.29497607):0.2016041,'Hrobusta@jgi':0.30091956):0.066076599,('7955-Drerio@NP_957227':0.11275903,('8364-Xtropicalis@NP_001016759':0.011185621,'9606-Hsapiens@AAC70920':0.011429363):0.0023873238):0.177618):0.023411661):0.081939665,(('7227-Dmelanogaster@NP_610036':0.43492445,'7460-Amellifera@XP_396943':0.26512696):0.10327291,'7739-Bfloridae@XP_002590511':0.16733708):0.045100522):0.12192335):0.083832423,('412133-Tvaginalis@XP_001327110':1.1590907,'Cowczarzaki@03175T0':0.84179216):0.16331599):0.1076867,(('412030-Ptetraurelia@XP_001425074':0.17540083,'5911-Tthermophila@XP_001011597':0.22417715):0.20751064,'Oxytricha-trifallax@apc8_WGS':0.26114103):0.57174319):5.6077581e-05,(((((('145481-Ppatens@XP_001765887':0.08142689,((('3055-Creinhardtii@XP_001698877':0.019862924,'Vcarteri@jgi':0.10449326):0.36221459,('Cvulgaris@jgi':0.16852543,'Srosetta@07702T0':0.99568554):8.3307465e-05):0.21820259,(('436017-Olucimarinus@XP_001418934':0.040075865,'70448-Otauri@CAL54508':0.0072442465):0.34907623,'564608-Mpusilla@EEH57771':0.12027704):0.16151797):0.085541752):0.033864762,'Smoellendorffii@jgi':0.08594685):0.14037392,('3702-Athaliana@NP_190398':0.1323901,'39947-Osativa@NP_001047624':0.15354048):0.17052128):0.1490376,'Ttrahens@11102T0':0.27156162):0.036511631,'352472-Ddiscoideum@XP_644962':0.52619028):0.029804147,((('296543-Tpseudonana@XP_002291008':0.28702808,'556484-Ptricornutum@XP_002182840':0.44718298):0.15291119,'Aanophagefferens@jgi_Auran1_71780_estEx':0.26337781):0.10612815,(('403677-Pinfestans@EEY68460':0.066273611,'Pramorum@jgi':1.1220411e-05):0.3110442,'Ectocarpus-siliculosus@298706926':0.6912723):0.097158081):0.0092776613):0.033933876,(((((('185431-Tbrucei@XP_001219085':0.04675278,'353153-Tcruzi@XP_821942':0.008089591):0.31031878,('347515-Lmajor@XP_001681666':0,'435258-Linfantum@XP_001463991':0):0.63085673):0.7931148,'Cmerolae@CML190C':0.43134851):0.21651536,'Ehuxleyi@jgi':0.4662409):0.12184539,(((('284813-Ecuniculi@NP_585899':0.042275757,'Encephalitozoon-intestinalis@XP_003073104':0.067372045):0.8603053,'Nosema-ceranae@XP_002995905':0.96018445):1.0091475,'Gsulphuraria@stig_38':0.27032337):0.11891303,'5762-Ngruberi@EFC45000':0.70255789):0.1538782):0.045956578,((((('214684-Cneoformans@XP_569792':0.88199678,'431895-Mbrevicollis@XP_001747393':0.88265814):0.19505293,'4932-Scerevisiae@NP_012036':0.59779085):0.11003983,(('330879-Afumigatus@XP_748098':0.17377349,'367110-Ncrassa@XP_961540':0.40924259):0.28059695,'4896-Spombe@NP_593300':0.27277712):0.10793407):0.27099863,('237631-Umaydis@XP_756798':0.94171062,('353151-Chominis@XP_668598':2.1684749,'Spunctatus@00659T0':1.3743417):0.12125551):0.050736582):0.043596551,'Bdendrobatidis@jgi|Batde5|35311|estExt_':0.92730926):0.13288874):0.15058313);
(((('10228-Tadhaerens@XP_002109327':0.51899181,(((('45351-Nvectensis@XP_001635295':0.39642133,((('6239-Celegans@NP_497203':0.81411298,'6279-Bmalayi@XP_001900333':0.36049538):0.63652026,'Hrobusta@jgi':0.2501502):0.060724938,('7955-Drerio@NP_957227':0.067371988,('8364-Xtropicalis@NP_001016759':0.024257726,'9606-Hsapiens@AAC70920':0.0061045721):0.020780118):0.15848203):0.067352279):2.1519645e-05,('Dpulex@jgi':0.47167466,'Lgigantea@jgi':0.2233172):0.054526927):0.050217911,('7227-Dmelanogaster@NP_610036':0.53018325,'7460-Amellifera@XP_396943':0.2904308):0.10222732):0.015751483,'7739-Bfloridae@XP_002590511':0.17653437):0.11997264):0.079806017,('412133-Tvaginalis@XP_001327110':1.090669,'Cowczarzaki@03175T0':0.75337274):0.25170031):0.063939461,(((((('185431-Tbrucei@XP_001219085':0.092964552,'353153-Tcruzi@XP_821942':0.014744854):0.19089668,('347515-Lmajor@XP_001681666':0,'435258-Linfantum@XP_001463991':0):0.42819929):0.78096905,'Cmerolae@CML190C':0.68677915):0.094886674,'Gsulphuraria@stig_38':0.5158687):0.012532967,'5762-Ngruberi@EFC45000':0.61572755):0.065382391,'Ehuxleyi@jgi':0.39336158):0.12521855):0.029660175,(((((('145481-Ppatens@XP_001765887':0.059426156,((('3055-Creinhardtii@XP_001698877':0.034697158,'Vcarteri@jgi':0.10132175):0.25052855,'Cvulgaris@jgi':0.19759731):0.16139345,(('436017-Olucimarinus@XP_001418934':7.8776961e-05,'70448-Otauri@CAL54508':0.03622554):0.29049366,'564608-Mpusilla@EEH57771':0.20979777):0.099307571):0.11454894):0.028594529,'Smoellendorffii@jgi':0.035472273):0.075529429,('3702-Athaliana@NP_190398':0.18840164,'39947-Osativa@NP_001047624':0.15283934):0.19679316):0.11320017,'Ttrahens@11102T0':0.22728564):0.054646008,(((((('214684-Cneoformans@XP_569792':0.73636073,'237631-Umaydis@XP_756798':1.1533003):0.28335415,((('353151-Chominis@XP_668598':2.8349213,'4932-Scerevisiae@NP_012036':0.21774278):0.30391086,'Spunctatus@00659T0':1.1536471):0.078350944,'4896-Spombe@NP_593300':0.29853281):0.062297945):0.057914441,('330879-Afumigatus@XP_748098':0.22971728,'367110-Ncrassa@XP_961540':0.28105701):0.2041824):0.16716909,'Bdendrobatidis@jgi|Batde5|35311|estExt_':1.126805):0.086864002,'352472-Ddiscoideum@XP_644962':0.57606093):0.021165072,('431895-Mbrevicollis@XP_001747393':0.66139327,'Srosetta@07702T0':0.6065406):0.35375406):0.046767779):0.054056505,((((('284813-Ecuniculi@NP_585899':0.060853002,'Encephalitozoon-intestinalis@XP_003073104':0.057340987):0.65171035,'Nosema-ceranae@XP_002995905':0.84383378):1.0813593,'Aanophagefferens@jgi_Auran1_71780_estEx':0.34753727):0.016310705,('296543-Tpseudonana@XP_002291008':0.3162139,'556484-Ptricornutum@XP_002182840':0.4988778):0.012650488):0.070164532,(('403677-Pinfestans@EEY68460':0.022728987,'Pramorum@jgi':0.089212118):0.40994401,'Ectocarpus-siliculosus@298706926':0.42362046):0.1306574):0.05750908):0.075789951,(('412030-Ptetraurelia@XP_001425074':0.27840493,'5911-Tthermophila@XP_001011597':0.13389817):0.24040073,'Oxytricha-trifallax@apc8_WGS':0.2149589):0.47831867);
(((((((((('10228-Tadhaerens@XP_002109327':0.43143467,('6239-Celegans@NP_497203':0.57841311,'6279-Bmalayi@XP_001900333':0.41783206):0.48485341):0.18104351,'Dpulex@jgi':0.23227455):0.15048325,('353151-Chominis@XP_668598':2.1881671,'Hrobusta@jgi':0.1175806):0.15633604):0.020685628,'7460-Amellifera@XP_396943':0.32925953):0.045286033,'Lgigantea@jgi':0.14191273):0.041528742,'45351-Nvectensis@XP_001635295':0.35264852):0.01983978,(('7955-Drerio@NP_957227':0.078950967,'8364-Xtropicalis@NP_001016759':0.031345253):0.00819299,'9606-Hsapiens@AAC70920':0):0.14489334):0.028213091,'7739-Bfloridae@XP_002590511':0.16084078):0.12096899,'7227-Dmelanogaster@NP_610036':0.30912598):0.17437719,((((('145481-Ppatens@XP_001765887':0.060431934,(('3702-Athaliana@NP_190398':0.12854965,'39947-Osativa@NP_001047624':0.19086828):0.20023127,'Smoellendorffii@jgi':0.027868481):0.038617299):0.01516981,(((('3055-Creinhardtii@XP_001698877':0.039401513,'Vcarteri@jgi':0.076697711):0.22732175,'Cvulgaris@jgi':0.23252988):0.091781403,('436017-Olucimarinus@XP_001418934':0.030382755,'70448-Otauri@CAL54508':4.0709675e-05):0.19301142):0.053308198,'564608-Mpusilla@EEH57771':0.14973611):0.089780789):0.20080283,(('237631-Umaydis@XP_756798':0.66712995,'Spunctatus@00659T0':0.869343):0.15806751,'412133-Tvaginalis@XP_001327110':1.1805618):6.956766e-05):0.011147604,((('214684-Cneoformans@XP_569792':0.51596971,'431895-Mbrevicollis@XP_001747393':0.62447886):0.29274851,(('296543-Tpseudonana@XP_002291008':0.29962229,('556484-Ptricornutum@XP_002182840':0.43258815,'Aanophagefferens@jgi_Auran1_71780_estEx':0.2240363):0.029878206):0.065047648,'Cowczarzaki@03175T0':0.77543803):0.033945889):0.046930038,((((('330879-Afumigatus@XP_748098':0.15270869,'367110-Ncrassa@XP_961540':0.19777175):0.17359175,'4896-Spombe@NP_593300':0.1846206):0.023142401,'4932-Scerevisiae@NP_012036':0.44764179):0.18395106,'Ectocarpus-siliculosus@298706926':0.39332686):0.10268436,'Bdendrobatidis@jgi|Batde5|35311|estExt_':0.82753736):1.8530517e-06):0.035274286):0.035125026,('Ehuxleyi@jgi':0.25413341,'Gsulphuraria@stig_38':0.40858171):0.0565111):0.019898451,((((((((('185431-Tbrucei@XP_001219085':0.096859421,'353153-Tcruzi@XP_821942':0.003250304):0.12357536,('347515-Lmajor@XP_001681666':0,'435258-Linfantum@XP_001463991':0):0.31106731):0.39789178,'Cmerolae@CML190C':0.55667698):0.12087933,'5762-Ngruberi@EFC45000':0.53531487):0.01020765,(('284813-Ecuniculi@NP_585899':0.086752324,'Encephalitozoon-intestinalis@XP_003073104':0.014032107):0.67041657,'Nosema-ceranae@XP_002995905':0.63242356):0.64387221):0.075287076,'Srosetta@07702T0':0.24745608):0.036177983,'Ttrahens@11102T0':0.25514862):0.037817546,('352472-Ddiscoideum@XP_644962':0.30231488,('403677-Pinfestans@EEY68460':0.0092205728,'Pramorum@jgi':0.021774996):0.24204916):0.11740402):0.02566345,(('412030-Ptetraurelia@XP_001425074':0.1358576,'5911-Tthermophila@XP_001011597':0.21876872):0.16927913,'Oxytricha-trifallax@apc8_WGS':0.36427912):0.33396574):0.071096469);
(((('10228-Tadhaerens@XP_002109327':0.45336488,((((('284813-Ecuniculi@NP_585899':0.10898662,'Encephalitozoon-intestinalis@XP_003073104':0.0001):0.56863255,'Nosema-ceranae@XP_002995905':0.64749979):0.91286752,('6239-Celegans@NP_497203':0.46122125,'6279-Bmalayi@XP_001900333':0.34279249):0.24312551):0.17719636,'Dpulex@jgi':0.2975653):0.19869243,((('45351-Nvectensis@XP_001635295':0.27450084,'Lgigantea@jgi':0.21227629):0.048974465,('7227-Dmelanogaster@NP_610036':0.35053849,'7460-Amellifera@XP_396943':0.17583169):0.078235009):0.0042811168,('7739-Bfloridae@XP_002590511':0.1358922,((('7955-Drerio@NP_957227':0.11416154,'8364-Xtropicalis@NP_001016759':0.027967484):0.00010000327,'9606-Hsapiens@AAC70920':0.010010945):0.11673009,'Hrobusta@jgi':0.30623069):0.0041563823):0.033457193):0.076639832):0.067276503):0.14280723,(('412030-Ptetraurelia@XP_001425074':0.21819241,'5911-Tthermophila@XP_001011597':0.13957032):0.18247256,'Oxytricha-trifallax@apc8_WGS':0.2453855):0.3608659):0.054425626,(((('353151-Chominis@XP_668598':2.337085,'Srosetta@07702T0':0.29718557):0.0002210646,'Bdendrobatidis@jgi|Batde5|35311|estExt_':0.69085609):0.18071637,('431895-Mbrevicollis@XP_001747393':0.81416445,('436017-Olucimarinus@XP_001418934':3.0285091e-06,'70448-Otauri@CAL54508':0.022729151):0.19736774):0.083076311):0.03461721,('412133-Tvaginalis@XP_001327110':1.0429098,'Cowczarzaki@03175T0':0.45852825):0.1517821):0.11983751):0.053406303,((((('145481-Ppatens@XP_001765887':0.043725487,'Smoellendorffii@jgi':0.039807041):0.054458662,('3702-Athaliana@NP_190398':0.14550234,'39947-Osativa@NP_001047624':0.10637578):0.2162352):0.00010012954,'564608-Mpusilla@EEH57771':0.23775542):0.13700711,((((('185431-Tbrucei@XP_001219085':0.039780956,'347515-Lmajor@XP_001681666':0.0002):0.38026349,('353153-Tcruzi@XP_821942':0,'435258-Linfantum@XP_001463991':0):0.20195473):0.44338464,'Cmerolae@CML190C':0.30198301):0.310325,('Ehuxleyi@jgi':0.3299153,'Gsulphuraria@stig_38':0.49263085):0.050406435):0.047299075,((('214684-Cneoformans@XP_569792':0.77169031,'5762-Ngruberi@EFC45000':0.40095064):0.15505033,(((('237631-Umaydis@XP_756798':0.78969864,'4932-Scerevisiae@NP_012036':0.487216):0.0054986844,'Spunctatus@00659T0':1.0689075):0.071715976,(('330879-Afumigatus@XP_748098':0.11691379,'367110-Ncrassa@XP_961540':0.34134844):0.21386614,'4896-Spombe@NP_593300':0.30019805):0.11253964):0.077853621,'Ectocarpus-siliculosus@298706926':0.48018238):0.06812532):0.14166925,(('3055-Creinhardtii@XP_001698877':0.079138665,'Vcarteri@jgi':0.046236133):0.33539907,'Cvulgaris@jgi':0.23222536):0.19192497):0.10793095):0.081403041):0.12170939,'Ttrahens@11102T0':0.18016973):0.018838555,((('296543-Tpseudonana@XP_002291008':0.22737607,'556484-Ptricornutum@XP_002182840':0.37426249):0.077945511,('352472-Ddiscoideum@XP_644962':0.42369566,('403677-Pinfestans@EEY68460':0.026550707,'Pramorum@jgi':0.044938419):0.29310662):0.047373112):0.079641203,'Aanophagefferens@jgi_Auran1_71780_estEx':0.3043304):0.067836068);
(((('10228-Tadhaerens@XP_002109327':0.53896161,((('45351-Nvectensis@XP_001635295':0.30350764,('7739-Bfloridae@XP_002590511':0.1953026,('7955-Drerio@NP_957227':0.13319949,('8364-Xtropicalis@NP_001016759':0.046610107,'9606-Hsapiens@AAC70920':0):4.1859751e-06):0.13194131):0.05018758):0.046870367,((('7227-Dmelanogaster@NP_610036':0.3980772,'7460-Amellifera@XP_396943':0.20701817):0.063153968,'Lgigantea@jgi':0.20636063):0.068010092,'Hrobusta@jgi':0.26823335):0.047343932):0.1047866,(('6239-Celegans@NP_497203':0.8805421,'6279-Bmalayi@XP_001900333':0.3751451):0.71193478,'Dpulex@jgi':0.3197174):0.10354352):0.061356598):0.072092723,('412133-Tvaginalis@XP_001327110':1.4069924,'Cowczarzaki@03175T0':0.63997213):0.13172862):0.0055973667,'Gsulphuraria@stig_38':0.74569312):0.14003782,(((((('145481-Ppatens@XP_001765887':0.11724702,'Smoellendorffii@jgi':0.08695647):0.089619403,((('3055-Creinhardtii@XP_001698877':0.057338369,'Vcarteri@jgi':0.19904902):0.31654773,'Cvulgaris@jgi':0.25924691):0.052702396,(('436017-Olucimarinus@XP_001418934':0.016188711,'70448-Otauri@CAL54508':0.029259597):0.25422391,'564608-Mpusilla@EEH57771':0.21545428):0.13636778):0.12367825):0.12636719,('3702-Athaliana@NP_190398':0.21156101,'39947-Osativa@NP_001047624':0.17101174):0.18033605):0.12391128,('Ehuxleyi@jgi':0.36386705,'Ttrahens@11102T0':0.12304402):0.16552125):0.029627224,(((((('185431-Tbrucei@XP_001219085':0.082090363,'353153-Tcruzi@XP_821942':0):0.29525792,('347515-Lmajor@XP_001681666':0,'435258-Linfantum@XP_001463991':2.1685423e-06):0.34780339):0.7560604,'Cmerolae@CML190C':0.49298836):0.17992225,(('284813-Ecuniculi@NP_585899':0.047122872,'Encephalitozoon-intestinalis@XP_003073104':0.070328845):0.8134307,'Nosema-ceranae@XP_002995905':0.86112114):0.98454372):0.065735142,'5762-Ngruberi@EFC45000':0.51704683):0.19763394,(('412030-Ptetraurelia@XP_001425074':0.32338256,'5911-Tthermophila@XP_001011597':0.19610542):0.18382261,'Oxytricha-trifallax@apc8_WGS':0.33936459):0.41310753):0.066448191):0.046677942,((('296543-Tpseudonana@XP_002291008':0.48027692,'556484-Ptricornutum@XP_002182840':0.44111499):1.114195e-05,('Aanophagefferens@jgi_Auran1_71780_estEx':0.215405,'Ectocarpus-siliculosus@298706926':0.67252056):0.12447044):0.12682691,('403677-Pinfestans@EEY68460':0.052365014,'Pramorum@jgi':0.033522804):0.39138851):0.0023525856):0.075598716,((((('214684-Cneoformans@XP_569792':0.65688414,'237631-Umaydis@XP_756798':1.2875173):0.29443362,('431895-Mbrevicollis@XP_001747393':1.1359265,'Bdendrobatidis@jgi|Batde5|35311|estExt_':0.99982589):0.015065743):5.8345139e-06,'352472-Ddiscoideum@XP_644962':0.48698466):0.082506773,((((('330879-Afumigatus@XP_748098':0.13466679,'367110-Ncrassa@XP_961540':0.50956852):0.20532471,'4932-Scerevisiae@NP_012036':0.70100211):0.031667953,'4896-Spombe@NP_593300':0.28559529):0.20534762,'Srosetta@07702T0':0.57972775):1.5512969e-05,'353151-Chominis@XP_668598':3.1755538):0.119218):0.053217453,'Spunctatus@00659T0':1.5623605):0.088157837);
(((((((('10228-Tadhaerens@XP_002109327':0.6059367,'Lgigantea@jgi':0.25581714):0.030372784,(('45351-Nvectensis@XP_001635295':0.24389912,'Dpulex@jgi':0.42153494):0.049433622,(('7955-Drerio@NP_957227':0.035112291,('8364-Xtropicalis@NP_001016759':0.022099148,'9606-Hsapiens@AAC70920':0.017039467):0.015882575):0.16080936,'Hrobusta@jgi':0.28110663):0.017727002):0.029092852):0.033898843,'7739-Bfloridae@XP_002590511':0.15915666):0.041924824,('7227-Dmelanogaster@NP_610036':0.39623495,'7460-Amellifera@XP_396943':0.19064809):0.12834292):0.18052586,((((('284813-Ecuniculi@NP_585899':0.068763257,'Encephalitozoon-intestinalis@XP_003073104':0.12398468):0.54282176,'Nosema-ceranae@XP_002995905':1.0331157):0.87330158,('6239-Celegans@NP_497203':0.66233593,'6279-Bmalayi@XP_001900333':0.55083784):0.53845006):0.27758411,'Gsulphuraria@stig_38':0.33299807):0.30995584,'352472-Ddiscoideum@XP_644962':0.32851363):0.070503191):0.039059909,(('403677-Pinfestans@EEY68460':0.0052512243,'Pramorum@jgi':0.063232403):0.26824255,'Ectocarpus-siliculosus@298706926':0.46613173):0.23647028):0.01367123,(('296543-Tpseudonana@XP_002291008':0.40478031,'556484-Ptricornutum@XP_002182840':0.34166449):0.10851728,'Aanophagefferens@jgi_Auran1_71780_estEx':0.26469539):0.069129528):0.028151339,((((('145481-Ppatens@XP_001765887':0.076687793,(((('3055-Creinhardtii@XP_001698877':0.0098854517,'Vcarteri@jgi':0.079982707):0.10204634,'412133-Tvaginalis@XP_001327110':1.4300483):0.15679642,'Cvulgaris@jgi':0.16402474):0.15862634,(('436017-Olucimarinus@XP_001418934':0.031880289,'70448-Otauri@CAL54508':0.029222686):0.21380068,'564608-Mpusilla@EEH57771':0.13372639):0.1174833):0.095374208):0.015598336,'Cowczarzaki@03175T0':1.262431):0.051694901,'Smoellendorffii@jgi':0.043033989):0.079340831,('3702-Athaliana@NP_190398':0.16767279,'39947-Osativa@NP_001047624':0.14420588):0.15020866):0.14720473,(((((('185431-Tbrucei@XP_001219085':0.096951724,'353153-Tcruzi@XP_821942':0.016958429):0.17439847,('347515-Lmajor@XP_001681666':0,'435258-Linfantum@XP_001463991':0):0.4241108):0.59296323,'Cmerolae@CML190C':0.56749374):0.10155493,('5762-Ngruberi@EFC45000':0.40679405,'Srosetta@07702T0':0.38442111):0.046403665):0.089418648,(('412030-Ptetraurelia@XP_001425074':0.17309372,'5911-Tthermophila@XP_001011597':0.10109091):0.27598326,'Oxytricha-trifallax@apc8_WGS':0.40397519):0.3543877):0.14814654,('Ehuxleyi@jgi':0.30108386,'Ttrahens@11102T0':0.16531393):0.066284804):0.036036411):0.043334696,(((('214684-Cneoformans@XP_569792':0.54964392,'431895-Mbrevicollis@XP_001747393':0.66801414):0.21369311,(('353151-Chominis@XP_668598':2.9249935,'Bdendrobatidis@jgi|Batde5|35311|estExt_':0.62953712):0.2550589,'Spunctatus@00659T0':1.0726231):0.081436952):0.019413175,'237631-Umaydis@XP_756798':0.81155161):0.28075234,((('330879-Afumigatus@XP_748098':0.1538693,'367110-Ncrassa@XP_961540':0.33002558):0.14077474,'4896-Spombe@NP_593300':0.34656987):0.072543952,'4932-Scerevisiae@NP_012036':0.64446931):0.11372779):0.083580782);
(((((('10228-Tadhaerens@XP_002109327':0.3535529,(((('284813-Ecuniculi@NP_585899':0.070417646,'Encephalitozoon-intestinalis@XP_003073104':0.058738798):0.74554765,'Nosema-ceranae@XP_002995905':0.81267543):0.77572552,('6239-Celegans@NP_497203':0.56138072,'6279-Bmalayi@XP_001900333':0.38711665):0.33405713):0.28106965,'431895-Mbrevicollis@XP_001747393':0.78096889):0.036169578):0.090149936,(('45351-Nvectensis@XP_001635295':0.31152362,(((('7227-Dmelanogaster@NP_610036':0.44741822,'7460-Amellifera@XP_396943':0.15241743):0.11926717,'Hrobusta@jgi':0.30021727):0.026784729,'Lgigantea@jgi':0.1714073):0.051353462,('7739-Bfloridae@XP_002590511':0.18277363,(('7955-Drerio@NP_957227':0.073036222,'8364-Xtropicalis@NP_001016759':0.029293531):0.00036172661,'9606-Hsapiens@AAC70920':0):0.084623727):0.03134395):0.051948944):0.054505136,'Dpulex@jgi':0.46679742):0.048720992):0.056424946,('412133-Tvaginalis@XP_001327110':0.96374519,'Cowczarzaki@03175T0':0.85426467):0.29850018):0.059192341,((('214684-Cneoformans@XP_569792':0.50201682,'237631-Umaydis@XP_756798':0.67424039):0.029500431,((('353151-Chominis@XP_668598':2.6228066,'4932-Scerevisiae@NP_012036':0.4162058):0.13006858,('Bdendrobatidis@jgi|Batde5|35311|estExt_':0.69018914,'Srosetta@07702T0':0.483507):0.16282569):0.10997859,'Spunctatus@00659T0':1.0709226):0.027626076):0.19384154,('5762-Ngruberi@EFC45000':0.39688777,'Gsulphuraria@stig_38':0.43241624):0.091259404):0.087845916):0.03736986,(('296543-Tpseudonana@XP_002291008':0.28697825,'556484-Ptricornutum@XP_002182840':0.55143962):0.068595521,'Aanophagefferens@jgi_Auran1_71780_estEx':0.20207095):0.12811757):0.038020684,(((('145481-Ppatens@XP_001765887':0.062387303,(('3055-Creinhardtii@XP_001698877':0.0263391,'Vcarteri@jgi':0.13367863):0.52540349,((('436017-Olucimarinus@XP_001418934':0.027329389,'70448-Otauri@CAL54508':0.025921081):0.30423587,'564608-Mpusilla@EEH57771':0.095868617):0.093309888,'Cvulgaris@jgi':0.36672268):0.050887913):0.042364362):0.012551715,'Smoellendorffii@jgi':0.044172546):0.078593463,('3702-Athaliana@NP_190398':0.14866983,'39947-Osativa@NP_001047624':0.19240456):0.10550258):0.11976669,(((((((('185431-Tbrucei@XP_001219085':0.099473752,'353153-Tcruzi@XP_821942':0.0062622445):0.13909905,('347515-Lmajor@XP_001681666':0,'435258-Linfantum@XP_001463991':0):0.37814487):0.44782398,'Cmerolae@CML190C':0.50200209):0.25983239,'Ehuxleyi@jgi':0.27310196):0.058109307,'Ttrahens@11102T0':0.22134671):0.053482672,(('412030-Ptetraurelia@XP_001425074':0.24337511,'5911-Tthermophila@XP_001011597':0.14048072):0.32784693,'Oxytricha-trifallax@apc8_WGS':0.37289715):0.26365346):0.065919835,('352472-Ddiscoideum@XP_644962':0.45805217,('403677-Pinfestans@EEY68460':0.010647075,'Pramorum@jgi':0.0072384939):0.23910801):0.13524108):0.032999895,(('330879-Afumigatus@XP_748098':0.21430798,'367110-Ncrassa@XP_961540':0.27053566):0.15989417,'4896-Spombe@NP_593300':0.18157683):0.2794154):0.015794732):0.007638296,'Ectocarpus-siliculosus@298706926':0.4189785);
((((((('10228-Tadhaerens@XP_002109327':0.39361098,(('284813-Ecuniculi@NP_585899':0.07848003,'Encephalitozoon-intestinalis@XP_003073104':0.029242856):0.51661859,'Nosema-ceranae@XP_002995905':0.58788446):0.76131067):0.096250988,('6239-Celegans@NP_497203':0.6586321,'6279-Bmalayi@XP_001900333':0.15401357):0.65365483):0.11949981,((('45351-Nvectensis@XP_001635295':0.26746311,'Lgigantea@jgi':0.24071895):0.0077641254,('7227-Dmelanogaster@NP_610036':0.29487632,'7460-Amellifera@XP_396943':0.2237301):0.10297125):0.039009962,('7739-Bfloridae@XP_002590511':0.12138698,(('7955-Drerio@NP_957227':0.032994349,('8364-Xtropicalis@NP_001016759':0.017730811,'9606-Hsapiens@AAC70920':1.1731337e-05):0.015330572):0.14182075,'Hrobusta@jgi':0.24540383):0.049158178):0.00845403):0.14013942):0.037601438,'Dpulex@jgi':0.37763007):0.099606841,('412133-Tvaginalis@XP_001327110':1.2740121,'Cowczarzaki@03175T0':0.7084502):0.077636901):0.051635832,(((('214684-Cneoformans@XP_569792':0.69497969,('237631-Umaydis@XP_756798':0.86019951,'Spunctatus@00659T0':0.83688907):0.062944758):0.10133341,((('330879-Afumigatus@XP_748098':0.18869456,'367110-Ncrassa@XP_961540':0.27746432):0.21198525,'4896-Spombe@NP_593300':0.26239184):0.080852501,'4932-Scerevisiae@NP_012036':0.43631321):0.17518297):0.078663284,('353151-Chominis@XP_668598':3.2299764,'Bdendrobatidis@jgi|Batde5|35311|estExt_':0.62254975):0.34319095):0.081368168,'Gsulphuraria@stig_38':0.57959962):0.066110561):0.10241524,((('145481-Ppatens@XP_001765887':0.022034099,((('3055-Creinhardtii@XP_001698877':0.024322235,'Vcarteri@jgi':0.13954637):0.39422753,'Cvulgaris@jgi':0.2080148):0.097105003,(('436017-Olucimarinus@XP_001418934':1.1882194e-06,'70448-Otauri@CAL54508':0.053335699):0.22795073,'564608-Mpusilla@EEH57771':0.16364127):0.14986909):0.1035016):0.019326197,(('3702-Athaliana@NP_190398':0.15134224,'39947-Osativa@NP_001047624':0.13692518):0.14791492,'Smoellendorffii@jgi':0.0087390061):0.063824946):0.1699916,(((((((('185431-Tbrucei@XP_001219085':0.045833503,'353153-Tcruzi@XP_821942':0.014932389):0.1921816,('347515-Lmajor@XP_001681666':0,'435258-Linfantum@XP_001463991':0):0.44795471):0.60344985,'Cmerolae@CML190C':0.76517031):0.18673584,'5762-Ngruberi@EFC45000':0.34951178):0.027656048,'431895-Mbrevicollis@XP_001747393':0.95947007):0.035763198,'Srosetta@07702T0':0.4073057):0.18999199,('Ehuxleyi@jgi':0.32577076,'Ttrahens@11102T0':0.14581343):0.056641338):0.048885763,(('412030-Ptetraurelia@XP_001425074':0.19667272,'5911-Tthermophila@XP_001011597':0.15269298):0.24140517,'Oxytricha-trifallax@apc8_WGS':0.29940885):0.30937234):0.052224061):0.074644548,(((('296543-Tpseudonana@XP_002291008':0.30393131,'556484-Ptricornutum@XP_002182840':0.43530961):0.033797956,'Aanophagefferens@jgi_Auran1_71780_estEx':0.21481648):0.10014919,'Ectocarpus-siliculosus@298706926':0.46538793):0.061410039,('352472-Ddiscoideum@XP_644962':0.48432911,('403677-Pinfestans@EEY68460':0.01640918,'Pramorum@jgi':0.0076681157):0.16712339):0.12657204):0.018630821);
