# Supplementary material for: The phylogenomic analysis of the anaphase promoting complex and its targets points to complex and modern-like control of the cell cycle in the last common ancestor of eukaryotes
Source: BMC Evol Biol. 2011 Sep 23;11:265. doi: 10.1186/1471-2148-11-265 (PMC3195147; doi:10.1186/1471-2148-11-265)
Supplement: Additional file 3 — Data S1. Bayesian phylogenetic trees inferred MrBayes (*.con files) and ML phylogenetic trees inferred with TreeFinder (*.tre files = ML topologies; *.boot.trees = topologies generated by the bootstrap analysis) for each APC/C subunit, activator and main target (except Apc9, Apc14, Apc15 and Apc16 due to a too restricted number of homologues). [file 1471-2148-11-265-S3.ZIP › APC8s_10.tre]

#NEXUS

begin trees;
 tree t1 = ((((('10228-Tadhaerens@XP_002109327':0.40481865,((('284813-Ecuniculi@NP_585899':0.07374268,'Encephalitozoon-intestinalis@XP_003073104':0.05320316)99.832505:0.63640241,'Nosema-ceranae@XP_002995905':0.73831551)99.936366:0.79764394,('6239-Celegans@NP_497203':0.57605174,'6279-Bmalayi@XP_001900333':0.39103211)99.106926:0.40773762)81.052858:0.19013904)61.764574:0.084752238,('45351-Nvectensis@XP_001635295':0.29655354,((((('7227-Dmelanogaster@NP_610036':0.37380701,'7460-Amellifera@XP_396943':0.2019324)78.87755:0.088139173,'Dpulex@jgi':0.44345141)41.391766:0.014047979,'Hrobusta@jgi':0.26504565)64.065659:0.021727528,'Lgigantea@jgi':0.1943828)75.138867:0.04236712,('7739-Bfloridae@XP_002590511':0.1674513,('7955-Drerio@NP_957227':0.074790813,('8364-Xtropicalis@NP_001016759':0.022274068,'9606-Hsapiens@AAC70920':0.0055728741)33.422077:5.2441592e-05)99.933344:0.13543892)66.458356:0.034664491)44.196612:0.035226486)91.187227:0.10161302)90.329009:0.11075519,'5762-Ngruberi@EFC45000':0.5167991)56.276286:0.07228775,(((((('185431-Tbrucei@XP_001219085':0.059216933,'353153-Tcruzi@XP_821942':0.0099039033)95.603359:0.17034494,('347515-Lmajor@XP_001681666':0,'435258-Linfantum@XP_001463991':0)100:0.43623039)100:0.58403616,'Cmerolae@CML190C':0.45121251)91.066962:0.16405043,'Gsulphuraria@stig_38':0.41168485)78.562784:0.088215967,'Ehuxleyi@jgi':0.33297324)63.285214:0.08517716,(('412030-Ptetraurelia@XP_001425074':0.18859417,'5911-Tthermophila@XP_001011597':0.14659807)99.581289:0.2383323,'Oxytricha-trifallax@apc8_WGS':0.28126672)99.90083:0.36253937)50.296438:0.023008266)56.258309:0.014574411,(((((('145481-Ppatens@XP_001765887':0.063734309,((('436017-Olucimarinus@XP_001418934':0.015521984,'70448-Otauri@CAL54508':0.028705683)99.981505:0.23515998,'564608-Mpusilla@EEH57771':0.11541244)93.956864:0.12364694,'Cvulgaris@jgi':0.32361542)94.243866:0.064395486)43.723762:0.011080061,'Smoellendorffii@jgi':0.052787714)88.220954:0.08698694,('3702-Athaliana@NP_190398':0.11979391,'39947-Osativa@NP_001047624':0.15553865)99.815923:0.155708)98.420918:0.10538621,'Ttrahens@11102T0':0.2141752)38.572878:0.0087813915,(((((('214684-Cneoformans@XP_569792':0.63181618,'237631-Umaydis@XP_756798':0.76168563)45.934585:0.091261459,'Spunctatus@00659T0':1.0966003)59.901762:0.11237357,((('330879-Afumigatus@XP_748098':0.16818716,'367110-Ncrassa@XP_961540':0.27878465)99.336809:0.19066386,'4896-Spombe@NP_593300':0.25603644)69.054055:0.063904563,('353151-Chominis@XP_668598':2.7172111,'4932-Scerevisiae@NP_012036':0.31834432)66.137999:0.23006817)61.232913:0.094745038)64.539206:0.075508006,'Bdendrobatidis@jgi|Batde5|35311|estExt_':0.94213348)38.75984:0.035543426,('431895-Mbrevicollis@XP_001747393':0.72049325,'Srosetta@07702T0':0.37381396)65.984225:0.14477986)69.513458:0.089850916,('3055-Creinhardtii@XP_001698877':0.012395349,'Vcarteri@jgi':0.14416629)100:0.43035369)70.070499:0.091322808)94.380617:0.066903191,(((('296543-Tpseudonana@XP_002291008':0.30459315,'556484-Ptricornutum@XP_002182840':0.39323785)75.347424:0.064537451,'Aanophagefferens@jgi_Auran1_71780_estEx':0.26763578)66.303205:0.066778572,'Ectocarpus-siliculosus@298706926':0.50877537)58.011031:0.046631998,('352472-Ddiscoideum@XP_644962':0.42697574,('403677-Pinfestans@EEY68460':0.025405062,'Pramorum@jgi':0.02631646)99.987912:0.25704645)84.694248:0.10113009)42.981905:0.013400786)75.088012:0.066039829,('412133-Tvaginalis@XP_001327110':1.0406552,'Cowczarzaki@03175T0':0.69475868)82.84049:0.20625516);
end;
