# Supplementary material for: The phylogenomic analysis of the anaphase promoting complex and its targets points to complex and modern-like control of the cell cycle in the last common ancestor of eukaryotes
Source: BMC Evol Biol. 2011 Sep 23;11:265. doi: 10.1186/1471-2148-11-265 (PMC3195147; doi:10.1186/1471-2148-11-265)
Supplement: Additional file 3 — Data S1. Bayesian phylogenetic trees inferred MrBayes (*.con files) and ML phylogenetic trees inferred with TreeFinder (*.tre files = ML topologies; *.boot.trees = topologies generated by the bootstrap analysis) for each APC/C subunit, activator and main target (except Apc9, Apc14, Apc15 and Apc16 due to a too restricted number of homologues). [file 1471-2148-11-265-S3.ZIP › APC10s_10.boot.trees]

100
(((((((('10228_Tadhaerens@XP_002109549                                                  ':0.23976543,('Cmerolae@CMP321C                                                               ':0.2822351,'Gsulphuraria@stig_44                                                           ':0.3445766):0.14562645):0.034961337,'352472_Ddiscoideum@XP_646955                                                   ':0.20893861):0.08658405,('5762_Ngruberi@EFC45514                                                         ':0.15411339,'Bdendrobatidis@jgi                                                             ':0.56848209):0.16573863):0.015842071,((('12968_Bhominis@CBK23071                                                        ':0.72632343,('412133_Tvaginalis@XP_001313595                                                 ':0.32503368,'412133_Tvaginalis@XP_001579634                                                 ':0.53992696):0.15414586):0.38398847,('294381_Ehistolytica@XP_654652                                                  ':0.72371504,'Cowczarzaki@01323T0                                                            ':0.34728826):0.044899721):0.099030975,((('352914_Pyoelii@XP_725062                                                       ':0.26953343,'36329_Pfalciparum@XP_001350578                                                 ':0.30396286):0.24237472,'Toxoplasma_gondii@XP_002367626                                                 ':0.49116391):0.20891847,((('412030_Ptetraurelia@XP_001450294                                               ':4.2862406e-06,'412030_Ptetraurelia@XP_001453141                                               ':0.055783433):0.1896112,'5911_Tthermophila@XP_001028080                                                 ':0.04826821):0.06444299,'Oxytricha_trifallax@apc10_WGS                                                  ':0.12220626):0.11252739):0.095201306):0.043425094):0.032854456,(((('145481_Ppatens@XP_001760400                                                    ':0.031303373,'Smoellendorffii@jgi                                                            ':0.11695661):0.064520651,('3702_Athaliana@NP_565433                                                       ':0.044123488,'39947_Osativa@AAU10698                                                         ':0.08619745):0.12705415):2.3059294e-07,(('436017_Olucimarinus@XP_001420017                                               ':0.043320413,'70448_Otauri@AAV68616                                                          ':0.094607642):0.14254325,('564608_Mpusilla@EEH60930                                                       ':0.082707453,'Cvulgaris@jgi                                                                  ':0.21564208):0.0091677448):0.040202414):0.056441394,('3055_Creinhardtii@XP_001693736                                                 ':0.069153311,'Vcarteri@jgi                                                                   ':0.015661099):0.17600949):0.065162765):0.048533809,((('296543_Tpseudonana@XP_002290626                                                ':0.27143159,(('431895_Mbrevicollis@XP_001746604                                               ':0.62594715,'Srosetta@04356T0                                                               ':0.30809361):0.22911402,'Ttrahens@04950T0                                                               ':0.13035658):0.16176349):0.031712886,((('4896_Spombe@NP_595803                                                          ':0.50839344,'Acastellanii@ACL00004226                                                       ':0.11783188):0.12503578,'556484_Ptricornutum@XP_002182838                                               ':0.32340315):0.12868251,('Aanophagefferens@jgi                                                           ':0.052971075,'Ectocarpus_siliculosus@298711511                                               ':0.14162408):0.078449449):0.028196637):0.05057239,('403677_Pinfestans@EEY65500                                                     ':0.014522833,'Pramorum@jgi                                                                   ':0.043700251):0.049490977):0.036668568):5.0292213e-06,'Ehuxleyi@jgi                                                                   ':0.17163437):0.07337772,((((('185431_Tbrucei@XP_828039                                                       ':0.21814803,'353153_Tcruzi@XP_811195                                                        ':0.050312036):0.2098786,('347515_Lmajor@XP_888563                                                        ':0.025019222,'435258_Linfantum@XP_001462876                                                  ':0):0.31015809):0.39884333,'4932_Scerevisiae@1GQP_A                                                        ':0.62956187):0.096348485,'214684_Cneoformans@XP_571694                                                   ':0.34464904):0.1098239,('237631_Umaydis@XP_756827                                                       ':0.42863249,('330879_Afumigatus@XP_752943                                                    ':0.60005624,'5141_Ncrassa@CAC28560                                                          ':0.19973177):0.35837216):0.20636011):0.18028814,((((('284813_Ecuniculi@NP_597441                                                     ':1.0868409,'6239_Celegans@NP_505679                                                        ':0.81422941):0.24383871,'6239_Celegans@NP_001021777                                                     ':0.051949381):0.27567196,'6279_Bmalayi@XP_001901978                                                      ':0.18501049):0.34259022,('45351_Nvectensis@XP_001630621                                                  ':0.048501259,(((('7227_Dmelanogaster@NP_611223                                                   ':0.10553807,'7460_Amellifera@XP_396738                                                      ':0.02208001):0.061796217,(('7739_Bfloridae@XP_002598258                                                    ':0.058193686,'Hrobusta@jgi                                                                   ':0.1014407):0.086703335,'Lgigantea@jgi                                                                  ':0.1428194):0.068780222):0.02991334,('7955_Drerio@XP_001923028                                                       ':6.6513438e-05,('8364_Xtropicalis@NP_001016392                                                  ':0,'9606_Hsapiens@NP_055700                                                        ':0.015514586):0.014763603):0.055174546):0.042026789,'Dpulex@jgi                                                                     ':0.16401776):0.043040839):0.032925332):0.064249583,'423536_Pmarinus@EER03703                                                       ':0.51648633):0.018677411);
(((('10228_Tadhaerens@XP_002109549                                                  ':0.4314585,((((('45351_Nvectensis@XP_001630621                                                  ':0.1783867,(('7955_Drerio@XP_001923028                                                       ':0.045910797,'8364_Xtropicalis@NP_001016392                                                  ':5.0824514e-06):0.029202286,'9606_Hsapiens@NP_055700                                                        ':0.017649236):0.050945169):0.063124109,'Lgigantea@jgi                                                                  ':0.21613063):0.069072817,(('7227_Dmelanogaster@NP_611223                                                   ':0.14978808,'Dpulex@jgi                                                                     ':0.26533008):0.11931603,'7460_Amellifera@XP_396738                                                      ':0.061681923):0.18725165):0.059697983,'7739_Bfloridae@XP_002598258                                                    ':0.13221648):0.032285608,'Hrobusta@jgi                                                                   ':0.14447023):0.13968592):0.0115395,('423536_Pmarinus@EER03703                                                       ':0.71118371,('Srosetta@04356T0                                                               ':0.55302896,'Ttrahens@04950T0                                                               ':0.21818147):0.090541192):0.1520252):2.6617091e-05,(((((('12968_Bhominis@CBK23071                                                        ':1.2703564,'294381_Ehistolytica@XP_654652                                                  ':0.77543811):0.50687151,('214684_Cneoformans@XP_571694                                                   ':0.43755794,'Cowczarzaki@01323T0                                                            ':0.79679098):0.1129148):0.24466628,((('431895_Mbrevicollis@XP_001746604                                               ':0.62071549,'4932_Scerevisiae@1GQP_A                                                        ':0.93905693):0.3662309,'4896_Spombe@NP_595803                                                          ':0.57751834):0.10048737,'Acastellanii@ACL00004226                                                       ':0.19945676):0.15747531):0.026133356,('412133_Tvaginalis@XP_001313595                                                 ':0.7536882,'412133_Tvaginalis@XP_001579634                                                 ':0.75615454):0.66703142):0.091821533,(((((('185431_Tbrucei@XP_828039                                                       ':0.16095612,'353153_Tcruzi@XP_811195                                                        ':0.067885205):0.067854072,('347515_Lmajor@XP_888563                                                        ':0.044900953,'435258_Linfantum@XP_001462876                                                  ':0):0.50723555):0.70907374,'284813_Ecuniculi@NP_597441                                                     ':1.4600585):0.031729999,'Gsulphuraria@stig_44                                                           ':0.30400922):0.135063,'5762_Ngruberi@EFC45514                                                         ':0.25820112):0.075202046,((('352914_Pyoelii@XP_725062                                                       ':0.18023301,'36329_Pfalciparum@XP_001350578                                                 ':0.3610172):0.13116558,'Toxoplasma_gondii@XP_002367626                                                 ':0.89777496):0.81063089,'Bdendrobatidis@jgi                                                             ':0.44530106):0.085486503):0.11798462):0.12923577,(('6239_Celegans@NP_001021777                                                     ':7.4916915e-05,'6239_Celegans@NP_505679                                                        ':1.2805342):0.29220923,'6279_Bmalayi@XP_001901978                                                      ':0.30006762):0.46980991):0.039939974):0.036581615,(('145481_Ppatens@XP_001760400                                                    ':0.098876069,'Smoellendorffii@jgi                                                            ':0.10976268):0.045253359,(((((((('237631_Umaydis@XP_756827                                                       ':0.62319166,('330879_Afumigatus@XP_752943                                                    ':0.81400285,'5141_Ncrassa@CAC28560                                                          ':0.32090411):0.38576886):0.22153318,'556484_Ptricornutum@XP_002182838                                               ':0.64129307):0.11284801,'Ehuxleyi@jgi                                                                   ':0.083733513):0.079437849,((('412030_Ptetraurelia@XP_001450294                                               ':1.3496097e-07,'412030_Ptetraurelia@XP_001453141                                               ':0.064873474):0.16880699,'5911_Tthermophila@XP_001028080                                                 ':0.20333565):0.10161228,'Oxytricha_trifallax@apc10_WGS                                                  ':0.24600017):0.15104725):0.14853101,((('296543_Tpseudonana@XP_002290626                                                ':0.37803183,'Ectocarpus_siliculosus@298711511                                               ':0.097461611):0.077032867,'Aanophagefferens@jgi                                                           ':0.13988335):0.09453302,('403677_Pinfestans@EEY65500                                                     ':3.8969131e-05,'Pramorum@jgi                                                                   ':0.034397926):0.16371533):0.044382812):0.077292633,'352472_Ddiscoideum@XP_646955                                                   ':0.3786374):0.013001816,((('436017_Olucimarinus@XP_001420017                                               ':0.036380147,'70448_Otauri@AAV68616                                                          ':0.075985344):0.27865556,'564608_Mpusilla@EEH60930                                                       ':0.13422614):0.040941487,'Cvulgaris@jgi                                                                  ':0.19008034):0.024691724):0.059246615,(('3055_Creinhardtii@XP_001693736                                                 ':0.096954345,'Vcarteri@jgi                                                                   ':2.5961322e-06):0.083943714,'Cmerolae@CMP321C                                                               ':0.77445677):0.092970952):0.039722961):0.031111931,('3702_Athaliana@NP_565433                                                       ':0.05322635,'39947_Osativa@AAU10698                                                         ':0.09896884):0.1365866);
((((((((((('10228_Tadhaerens@XP_002109549                                                  ':0.35871921,'Srosetta@04356T0                                                               ':0.79358301):0.30346298,'Hrobusta@jgi                                                                   ':0.15487406):0.12244652,'7739_Bfloridae@XP_002598258                                                    ':0.10918096):0.099790918,'Lgigantea@jgi                                                                  ':0.1840384):0.079742951,('7227_Dmelanogaster@NP_611223                                                   ':0.15774693,'Dpulex@jgi                                                                     ':0.15477406):0.042882051):0.087881168,'7460_Amellifera@XP_396738                                                      ':0.072698022):0.015817805,('7955_Drerio@XP_001923028                                                       ':2.2873808e-06,('8364_Xtropicalis@NP_001016392                                                  ':0.027542441,'9606_Hsapiens@NP_055700                                                        ':0.041960934):0.013043215):0.091818596):0.088410269,'45351_Nvectensis@XP_001630621                                                  ':0.20409153):0.1366263,((((('284813_Ecuniculi@NP_597441                                                     ':1.9030164,'6239_Celegans@NP_505679                                                        ':1.6211877):0.64668187,'6239_Celegans@NP_001021777                                                     ':0.10670406):0.46928357,'6279_Bmalayi@XP_001901978                                                      ':0.21533178):0.44789706,'423536_Pmarinus@EER03703                                                       ':0.54087822):0.10369349,('431895_Mbrevicollis@XP_001746604                                               ':0.82363745,'Bdendrobatidis@jgi                                                             ':0.61852558):0.37249805):2.4195153e-05):0.093337134,('3702_Athaliana@NP_565433                                                       ':0.094114456,'39947_Osativa@AAU10698                                                         ':0.08229257):0.2171742):0.050850365,((((((((('12968_Bhominis@CBK23071                                                        ':1.5300676,('412133_Tvaginalis@XP_001313595                                                 ':0.29195249,'412133_Tvaginalis@XP_001579634                                                 ':0.87316769):0.4143764):0.60181486,('352914_Pyoelii@XP_725062                                                       ':0.21010213,'36329_Pfalciparum@XP_001350578                                                 ':0.38054158):0.64949947):0.32915477,('214684_Cneoformans@XP_571694                                                   ':0.39195235,'294381_Ehistolytica@XP_654652                                                  ':1.5481033):0.3777782):0.039053979,'4896_Spombe@NP_595803                                                          ':0.71980565):0.10020384,('237631_Umaydis@XP_756827                                                       ':1.5171751,('330879_Afumigatus@XP_752943                                                    ':1.1527477,'5141_Ncrassa@CAC28560                                                          ':0.36732217):0.31554866):0.53267381):0.036461254,'4932_Scerevisiae@1GQP_A                                                        ':1.8251494):0.090202876,(((((('185431_Tbrucei@XP_828039                                                       ':0.075913083,'353153_Tcruzi@XP_811195                                                        ':0.15807414):0.33511279,('347515_Lmajor@XP_888563                                                        ':4.780308e-05,'435258_Linfantum@XP_001462876                                                  ':0.026203327):0.54533065):0.66282528,'Gsulphuraria@stig_44                                                           ':0.480472):0.34693564,('5762_Ngruberi@EFC45514                                                         ':0.22933068,'Ttrahens@04950T0                                                               ':0.55686175):0.1127152):0.051530455,'Cowczarzaki@01323T0                                                            ':0.89103429):0.054378617,'352472_Ddiscoideum@XP_646955                                                   ':0.48249409):0.12394653):0.064303974,(((('296543_Tpseudonana@XP_002290626                                                ':0.22844774,'Ectocarpus_siliculosus@298711511                                               ':0.14215385):0.12204204,'556484_Ptricornutum@XP_002182838                                               ':0.82912698):0.014341068,(('403677_Pinfestans@EEY65500                                                     ':0.047655762,('Pramorum@jgi                                                                   ':1.2995982e-05,'Toxoplasma_gondii@XP_002367626                                                 ':1.1893729):0.076454996):0.14884982,'Aanophagefferens@jgi                                                           ':0.41044302):0.12637625):0.076572043,('Acastellanii@ACL00004226                                                       ':0.42266713,'Ehuxleyi@jgi                                                                   ':0.14772312):7.1639495e-06):0.17550624):0.21157474,((('145481_Ppatens@XP_001760400                                                    ':0.30407995,'Smoellendorffii@jgi                                                            ':2.4420921e-06):0.10738485,((('3055_Creinhardtii@XP_001693736                                                 ':0.029850961,'Vcarteri@jgi                                                                   ':0.055860797):0.19041727,'Cvulgaris@jgi                                                                  ':0.22406301):0.072949858,(('436017_Olucimarinus@XP_001420017                                               ':0.062386694,'70448_Otauri@AAV68616                                                          ':0.10989631):0.34922784,'564608_Mpusilla@EEH60930                                                       ':0.039496245):0.097547378):0.096006222):0.088991258,'Cmerolae@CMP321C                                                               ':0.72429594):0.093135408):7.0358484e-05,((('412030_Ptetraurelia@XP_001450294                                               ':1.2233664e-05,'412030_Ptetraurelia@XP_001453141                                               ':0.059330269):0.22836217,'5911_Tthermophila@XP_001028080                                                 ':0.088175547):0.1373233,'Oxytricha_trifallax@apc10_WGS                                                  ':0.10946972):0.40027968);
((((('10228_Tadhaerens@XP_002109549                                                  ':0.18707493,'352472_Ddiscoideum@XP_646955                                                   ':0.19795924):0.11182288,((('237631_Umaydis@XP_756827                                                       ':0.44170448,'Srosetta@04356T0                                                               ':0.20249497):0.18524626,'45351_Nvectensis@XP_001630621                                                  ':0.014422948):0.071159463,(((((('7227_Dmelanogaster@NP_611223                                                   ':0.10035219,'7460_Amellifera@XP_396738                                                      ':0.027594434):0.07237681,'Dpulex@jgi                                                                     ':0.13886793):0.039330359,(('7739_Bfloridae@XP_002598258                                                    ':0.042237066,'Hrobusta@jgi                                                                   ':0.088310163):0.0383998,'Lgigantea@jgi                                                                  ':0.16916662):2.0550077e-06):0.04869333,'7955_Drerio@XP_001923028                                                       ':4.1054785e-06):0.016626282,'9606_Hsapiens@NP_055700                                                        ':1.3789662e-05):4.8087578e-05,'8364_Xtropicalis@NP_001016392                                                  ':0.0082340319):0.041843833):0.019693611):0.070020508,'Bdendrobatidis@jgi                                                             ':0.42743276):0.025646251,((((('352914_Pyoelii@XP_725062                                                       ':0.22456225,'36329_Pfalciparum@XP_001350578                                                 ':0.25121271):0.31789197,'Toxoplasma_gondii@XP_002367626                                                 ':0.25063303):0.35442597,'423536_Pmarinus@EER03703                                                       ':0.35271362):0.1471082,(('431895_Mbrevicollis@XP_001746604                                               ':0.5780808,'4896_Spombe@NP_595803                                                          ':0.30522293):0.021416738,'Acastellanii@ACL00004226                                                       ':0.17298333):0.042776199):0.066725452,'Ttrahens@04950T0                                                               ':0.30926848):0.021419811):0.049168845,(((((((('12968_Bhominis@CBK23071                                                        ':0.79316415,('412133_Tvaginalis@XP_001313595                                                 ':0.629217,'412133_Tvaginalis@XP_001579634                                                 ':0.38400205):0.40313038):0.17034348,('294381_Ehistolytica@XP_654652                                                  ':0.51286449,'Cowczarzaki@01323T0                                                            ':0.40848372):0.093826939):0.085696941,('284813_Ecuniculi@NP_597441                                                     ':1.0883982,(('6239_Celegans@NP_001021777                                                     ':0,'6239_Celegans@NP_505679                                                        ':0.95390798):0.3006174,'6279_Bmalayi@XP_001901978                                                      ':0.15805037):0.17068636):0.23210482):0.05457391,'5141_Ncrassa@CAC28560                                                          ':0.3630618):0.072482252,'330879_Afumigatus@XP_752943                                                    ':0.39908412):0.18518038,(('556484_Ptricornutum@XP_002182838                                               ':0.41124372,'Aanophagefferens@jgi                                                           ':0.070683317):0.026216794,'Ectocarpus_siliculosus@298711511                                               ':0.050142193):0.013077652):0.066096632,'296543_Tpseudonana@XP_002290626                                                ':0.23417431):0.030478291,(((('145481_Ppatens@XP_001760400                                                    ':0.065245122,(('3055_Creinhardtii@XP_001693736                                                 ':0.058482177,'Vcarteri@jgi                                                                   ':0.022398534):0.11756582,'Smoellendorffii@jgi                                                            ':0.078979334):0.012041947):0.010639988,((('436017_Olucimarinus@XP_001420017                                               ':0.023156369,'70448_Otauri@AAV68616                                                          ':0.069331248):0.19592985,'564608_Mpusilla@EEH60930                                                       ':0.090304982):0.0053754634,'Cvulgaris@jgi                                                                  ':0.27353761):0.052117514):0.047869856,('3702_Athaliana@NP_565433                                                       ':0.023496033,'39947_Osativa@AAU10698                                                         ':0.056147785):0.057284942):0.075164191,(('412030_Ptetraurelia@XP_001450294                                               ':8.387698e-06,'412030_Ptetraurelia@XP_001453141                                               ':0.032754207):0.11503129,('5911_Tthermophila@XP_001028080                                                 ':0.051877842,'Oxytricha_trifallax@apc10_WGS                                                  ':0.092526969):0.039137436):0.088119191):0.015654829):3.8503623e-05,((((((('185431_Tbrucei@XP_828039                                                       ':0.094514277,'353153_Tcruzi@XP_811195                                                        ':0.047986241):0.1110694,'4932_Scerevisiae@1GQP_A                                                        ':0.86039867):0.14538047,('347515_Lmajor@XP_888563                                                        ':0.0082395879,'435258_Linfantum@XP_001462876                                                  ':0):0.29664145):0.38459569,'5762_Ngruberi@EFC45514                                                         ':0.056492836):0.098036387,'214684_Cneoformans@XP_571694                                                   ':0.51414907):0.047536378,('Cmerolae@CMP321C                                                               ':0.34829778,'Gsulphuraria@stig_44                                                           ':0.1413174):0.18094908):0.10205542,(('403677_Pinfestans@EEY65500                                                     ':3.3651022e-07,'Pramorum@jgi                                                                   ':0.043193344):0.042699119,'Ehuxleyi@jgi                                                                   ':0.13973305):0.051197754):3.9162657e-05);
(((((('10228_Tadhaerens@XP_002109549                                                  ':0.44976477,((('284813_Ecuniculi@NP_597441                                                     ':1.3763136,'6239_Celegans@NP_505679                                                        ':1.2212148):0.46165691,'6239_Celegans@NP_001021777                                                     ':0.062877597):0.39559107,'6279_Bmalayi@XP_001901978                                                      ':0.24868936):0.42329762):0.10426394,'Srosetta@04356T0                                                               ':0.51745864):0.095168204,(((((((('352914_Pyoelii@XP_725062                                                       ':0.17512183,'36329_Pfalciparum@XP_001350578                                                 ':0.22330951):0.30559106,'Toxoplasma_gondii@XP_002367626                                                 ':0.60920062):0.3951833,'423536_Pmarinus@EER03703                                                       ':0.8449658):0.11002143,'Lgigantea@jgi                                                                  ':0.088807255):0.11965451,'Hrobusta@jgi                                                                   ':0.17750113):0.013696128,(('7227_Dmelanogaster@NP_611223                                                   ':0.18965422,'7460_Amellifera@XP_396738                                                      ':0.019579506):0.11496353,'Dpulex@jgi                                                                     ':0.040636708):0.068313963):0.091509718,(((('7739_Bfloridae@XP_002598258                                                    ':0.025991086,('Bdendrobatidis@jgi                                                             ':0.62888966,'Ttrahens@04950T0                                                               ':0.16006852):0.15870092):0.1935,'7955_Drerio@XP_001923028                                                       ':9.2236951e-06):0.010455599,'8364_Xtropicalis@NP_001016392                                                  ':0.010374347):0.010300716,'9606_Hsapiens@NP_055700                                                        ':2.0179632e-05):0.12964594):0.053764966,'45351_Nvectensis@XP_001630621                                                  ':0.051318663):0.056215816):0.0075547288,'Acastellanii@ACL00004226                                                       ':0.44897041):0.033776369,('237631_Umaydis@XP_756827                                                       ':0.84469501,'352472_Ddiscoideum@XP_646955                                                   ':0.3664929):0.16260191):0.034510195,(((((((((('12968_Bhominis@CBK23071                                                        ':0.77418626,('412133_Tvaginalis@XP_001313595                                                 ':0.66312836,'412133_Tvaginalis@XP_001579634                                                 ':0.94161327):0.31133363):0.26031244,'294381_Ehistolytica@XP_654652                                                  ':0.85945457):0.10906642,'214684_Cneoformans@XP_571694                                                   ':0.42022005):0.20284808,('431895_Mbrevicollis@XP_001746604                                               ':0.80670612,'4896_Spombe@NP_595803                                                          ':0.52872146):0.23241356):0.11814864,(((('185431_Tbrucei@XP_828039                                                       ':0.18093084,'353153_Tcruzi@XP_811195                                                        ':0.078292569):0.43287454,('347515_Lmajor@XP_888563                                                        ':0.067747322,'435258_Linfantum@XP_001462876                                                  ':0):0.85879294):0.74847256,('4932_Scerevisiae@1GQP_A                                                        ':1.4928974,'Cowczarzaki@01323T0                                                            ':0.60617423):0.061790356):0.2769392,'Cmerolae@CMP321C                                                               ':0.45226734):6.6607681e-05):0.12527077,('5762_Ngruberi@EFC45514                                                         ':0.32109547,'Gsulphuraria@stig_44                                                           ':0.46115481):0.028787986):0.068164577,((('412030_Ptetraurelia@XP_001450294                                               ':1.2608028e-05,'412030_Ptetraurelia@XP_001453141                                               ':0.041782016):0.292718,'5911_Tthermophila@XP_001028080                                                 ':0.036674784):0.14612059,'Oxytricha_trifallax@apc10_WGS                                                  ':0.093661748):0.36733869):0.044272991,(((('145481_Ppatens@XP_001760400                                                    ':0.074363018,('3702_Athaliana@NP_565433                                                       ':0.11822481,'39947_Osativa@AAU10698                                                         ':0.15247239):0.22614368):2.5179613e-05,('564608_Mpusilla@EEH60930                                                       ':0.18339775,'Smoellendorffii@jgi                                                            ':0.15276501):0.10187686):0.1105664,'Cvulgaris@jgi                                                                  ':0.31801303):1.6647498e-07,(('3055_Creinhardtii@XP_001693736                                                 ':0.062955057,'Vcarteri@jgi                                                                   ':0.028674225):0.17954506,('436017_Olucimarinus@XP_001420017                                               ':0.077571466,'70448_Otauri@AAV68616                                                          ':0.088148266):0.27242046):0.068920293):0.15826987):0.051281006,('330879_Afumigatus@XP_752943                                                    ':0.67639561,'5141_Ncrassa@CAC28560                                                          ':0.48408042):0.33900138):0.018659984,(((('296543_Tpseudonana@XP_002290626                                                ':0.21135562,'Ectocarpus_siliculosus@298711511                                               ':0.13341907):0.18879157,'Aanophagefferens@jgi                                                           ':0.082313044):0.11455738,'556484_Ptricornutum@XP_002182838                                               ':0.54179779):0.013257743,('403677_Pinfestans@EEY65500                                                     ':0.038599499,'Pramorum@jgi                                                                   ':0.060851973):0.14281404):0.035734513):7.6920628e-05,'Ehuxleyi@jgi                                                                   ':0.17630902);
((((((((('10228_Tadhaerens@XP_002109549                                                  ':0.32212251,'352472_Ddiscoideum@XP_646955                                                   ':0.2281554):0.024274578,'237631_Umaydis@XP_756827                                                       ':0.61175713):0.13430079,((('185431_Tbrucei@XP_828039                                                       ':0.27596993,'353153_Tcruzi@XP_811195                                                        ':0.085010792):0.27299414,('347515_Lmajor@XP_888563                                                        ':0.031632017,'435258_Linfantum@XP_001462876                                                  ':0):0.43236636):0.42626497,'Cmerolae@CMP321C                                                               ':0.3077096):0.14481906):0.081058901,'Gsulphuraria@stig_44                                                           ':0.32247922):0.078089725,(('330879_Afumigatus@XP_752943                                                    ':0.81741276,('4932_Scerevisiae@1GQP_A                                                        ':1.0911173,'5141_Ncrassa@CAC28560                                                          ':0.45389084):0.1264529):0.36354988,'5762_Ngruberi@EFC45514                                                         ':0.25495744):0.052463202):0.05945112,(((('145481_Ppatens@XP_001760400                                                    ':0.053713044,'Smoellendorffii@jgi                                                            ':0.13151226):0.056930693,('3702_Athaliana@NP_565433                                                       ':0.14057954,'39947_Osativa@AAU10698                                                         ':0.062791225):0.14141919):0.0066113085,((('436017_Olucimarinus@XP_001420017                                               ':0.024794986,'70448_Otauri@AAV68616                                                          ':0.060923647):0.28227497,'564608_Mpusilla@EEH60930                                                       ':0.16768951):0.0092880522,'Cvulgaris@jgi                                                                  ':0.3096796):0.05831268):0.1144959,('3055_Creinhardtii@XP_001693736                                                 ':0.11645491,'Vcarteri@jgi                                                                   ':1.4369557e-07):0.25661482):0.038294898):0.034207451,(((('296543_Tpseudonana@XP_002290626                                                ':0.36905334,'Ectocarpus_siliculosus@298711511                                               ':0.12542636):0.025477567,'556484_Ptricornutum@XP_002182838                                               ':0.41393619):0.064010542,'Aanophagefferens@jgi                                                           ':0.1499606):0.14292643,('403677_Pinfestans@EEY65500                                                     ':0.04254392,'Pramorum@jgi                                                                   ':0.04475401):0.11797645):0.038604205):5.3048417e-08,(((('352914_Pyoelii@XP_725062                                                       ':0.23403203,'36329_Pfalciparum@XP_001350578                                                 ':0.20877611):0.44811087,'Toxoplasma_gondii@XP_002367626                                                 ':0.62768072):0.46949839,((('412030_Ptetraurelia@XP_001450294                                               ':0,'412030_Ptetraurelia@XP_001453141                                               ':0.071558353):0.19911599,'5911_Tthermophila@XP_001028080                                                 ':0.076680663):0.10815702,'Oxytricha_trifallax@apc10_WGS                                                  ':0.16432465):0.047285149):0.14642567,'Ehuxleyi@jgi                                                                   ':0.24483092):0.084877332):0.11468577,((((('12968_Bhominis@CBK23071                                                        ':0.88017479,'284813_Ecuniculi@NP_597441                                                     ':0.86349148):0.26452098,('412133_Tvaginalis@XP_001313595                                                 ':0.47857715,'412133_Tvaginalis@XP_001579634                                                 ':0.55722709):0.36080684):0.28024502,('294381_Ehistolytica@XP_654652                                                  ':0.89139082,'Cowczarzaki@01323T0                                                            ':0.53055026):0.070688504):0.22984507,('4896_Spombe@NP_595803                                                          ':0.5812116,'Acastellanii@ACL00004226                                                       ':0.32154976):0.10117506):0.06735749,('214684_Cneoformans@XP_571694                                                   ':0.78849227,'431895_Mbrevicollis@XP_001746604                                               ':0.83220742):0.11079254):0.061098877,((((('423536_Pmarinus@EER03703                                                       ':0.86901496,'Lgigantea@jgi                                                                  ':0.19735224):0.055340741,((((('6239_Celegans@NP_001021777                                                     ':0.28189838,'6239_Celegans@NP_505679                                                        ':1.4873817):0.014640955,'6279_Bmalayi@XP_001901978                                                      ':0.35471125):0.25301154,'Srosetta@04356T0                                                               ':0.36027151):0.11544035,'Ttrahens@04950T0                                                               ':0.29911462):0.18567042,(('7739_Bfloridae@XP_002598258                                                    ':0.085005315,'Hrobusta@jgi                                                                   ':0.15879148):0.098712183,(('7955_Drerio@XP_001923028                                                       ':4.5092135e-15,'8364_Xtropicalis@NP_001016392                                                  ':0):3.4530285e-05,'9606_Hsapiens@NP_055700                                                        ':0.030580875):0.038341811):0.040580827):0.019489222):0.014753979,(('7227_Dmelanogaster@NP_611223                                                   ':0.092707331,'7460_Amellifera@XP_396738                                                      ':0.021152244):0.16705551,'Dpulex@jgi                                                                     ':0.08612994):0.016747561):0.16427613,'45351_Nvectensis@XP_001630621                                                  ':2.827783e-06):0.17590837,'Bdendrobatidis@jgi                                                             ':0.53506604):1.2355e-05);
((((((((('10228_Tadhaerens@XP_002109549                                                  ':0.49004851,(('294381_Ehistolytica@XP_654652                                                  ':1.1800056,'Cowczarzaki@01323T0                                                            ':0.98465957):0.3184875,'352472_Ddiscoideum@XP_646955                                                   ':0.44737192):0.08187033):0.051883677,'Ehuxleyi@jgi                                                                   ':0.14606718):1.1883546e-06,(((('12968_Bhominis@CBK23071                                                        ':1.0430724,'412133_Tvaginalis@XP_001313595                                                 ':1.8343414):0.48004543,'Gsulphuraria@stig_44                                                           ':0.46617982):2.1490521e-07,(('330879_Afumigatus@XP_752943                                                    ':0.47033056,'5141_Ncrassa@CAC28560                                                          ':0.50594612):0.54021196,('412133_Tvaginalis@XP_001579634                                                 ':1.1533671,'Bdendrobatidis@jgi                                                             ':0.13023086):0.48945933):0.16586489):0.094459761,('284813_Ecuniculi@NP_597441                                                     ':1.942446,'Cmerolae@CMP321C                                                               ':0.15742599):0.32153515):0.15459923):0.092911379,(('145481_Ppatens@XP_001760400                                                    ':0.11445648,((('436017_Olucimarinus@XP_001420017                                               ':0.0020005908,'70448_Otauri@AAV68616                                                          ':0.026216583):0.10497802,'564608_Mpusilla@EEH60930                                                       ':0.12437925):0.090735597,'Smoellendorffii@jgi                                                            ':0.17333527):0.04001449):0.079450881,'5762_Ngruberi@EFC45514                                                         ':0.2997816):0.073420382):3.5618909e-05,((('296543_Tpseudonana@XP_002290626                                                ':0.42064756,('556484_Ptricornutum@XP_002182838                                               ':0.71266567,'Ectocarpus_siliculosus@298711511                                               ':3.6891952e-06):0.12624735):0.052010167,'Aanophagefferens@jgi                                                           ':0.085103953):0.17706744,('403677_Pinfestans@EEY65500                                                     ':1.1073382e-05,'Pramorum@jgi                                                                   ':0.038024468):0.13994421):0.099307867):0.073055421,(('3055_Creinhardtii@XP_001693736                                                 ':1.2949175e-06,'Vcarteri@jgi                                                                   ':0.18843065):0.14273729,'Cvulgaris@jgi                                                                  ':0.14768682):0.20625619):0.10167361,((((('352914_Pyoelii@XP_725062                                                       ':0.11663925,'36329_Pfalciparum@XP_001350578                                                 ':0.57576038):1.2463502,'5911_Tthermophila@XP_001028080                                                 ':0.10551121):0.010952311,('412030_Ptetraurelia@XP_001450294                                               ':1.4128026e-07,'412030_Ptetraurelia@XP_001453141                                               ':0.076176727):0.30653405):0.25664663,'Oxytricha_trifallax@apc10_WGS                                                  ':0.24746372):0.15603938,'Toxoplasma_gondii@XP_002367626                                                 ':1.4252652):0.083615252):0.022878859,((((((('185431_Tbrucei@XP_828039                                                       ':0.20413689,'353153_Tcruzi@XP_811195                                                        ':0.086314848):0.23498199,('347515_Lmajor@XP_888563                                                        ':0.041933217,'435258_Linfantum@XP_001462876                                                  ':0):0.68118571):0.71649,'4932_Scerevisiae@1GQP_A                                                        ':1.0808604):0.22033292,'214684_Cneoformans@XP_571694                                                   ':0.39165596):0.20503504,'431895_Mbrevicollis@XP_001746604                                               ':0.5800292):0.25820008,'423536_Pmarinus@EER03703                                                       ':0.72336521):0.087439388,'Ttrahens@04950T0                                                               ':0.35008111):0.12804291):0.08206105,(((((('237631_Umaydis@XP_756827                                                       ':1.3237117,('3702_Athaliana@NP_565433                                                       ':0.26170403,'39947_Osativa@AAU10698                                                         ':0.033382483):0.17034087):0.075479836,'7955_Drerio@XP_001923028                                                       ':0):0.0088024592,('8364_Xtropicalis@NP_001016392                                                  ':0.035500419,'9606_Hsapiens@NP_055700                                                        ':0.084323504):0.014644106):0.17448511,((((((('6239_Celegans@NP_001021777                                                     ':0.41083561,'6279_Bmalayi@XP_001901978                                                      ':0.44702818):0.28347153,'6239_Celegans@NP_505679                                                        ':1.8271399):0.51120105,'Hrobusta@jgi                                                                   ':0.12978028):0.22677393,'Dpulex@jgi                                                                     ':0.31469888):0.05451277,'7227_Dmelanogaster@NP_611223                                                   ':0.19081433):0.12616342,'Lgigantea@jgi                                                                  ':0.22294156):0.015063656,'7460_Amellifera@XP_396738                                                      ':0.1895396):0.028510244):0.042330401,('7739_Bfloridae@XP_002598258                                                    ':0.10855101,'Srosetta@04356T0                                                               ':0.88520869):0.15697566):0.18557598,'45351_Nvectensis@XP_001630621                                                  ':0.085129013):0.027872782,('4896_Spombe@NP_595803                                                          ':0.78420241,'Acastellanii@ACL00004226                                                       ':0.13354973):0.44090663);
((((('10228_Tadhaerens@XP_002109549                                                  ':0.17157456,'Srosetta@04356T0                                                               ':0.55917286):0.27559844,(((((('12968_Bhominis@CBK23071                                                        ':1.1686926,(('352914_Pyoelii@XP_725062                                                       ':0.20008138,'36329_Pfalciparum@XP_001350578                                                 ':0.13314824):0.37630008,'Toxoplasma_gondii@XP_002367626                                                 ':0.58882059):0.30833241):0.32646375,('412133_Tvaginalis@XP_001313595                                                 ':0.93903216,'412133_Tvaginalis@XP_001579634                                                 ':0.85926025):0.088378127):0.24722587,(('214684_Cneoformans@XP_571694                                                   ':0.57685088,'4932_Scerevisiae@1GQP_A                                                        ':1.0413406):0.043708827,'431895_Mbrevicollis@XP_001746604                                               ':0.77236508):0.1944794):0.058979106,'Cmerolae@CMP321C                                                               ':0.32774546):0.042901167,'4896_Spombe@NP_595803                                                          ':0.45618007):0.089728787,('294381_Ehistolytica@XP_654652                                                  ':1.1230895,('Acastellanii@ACL00004226                                                       ':0.15606526,'Cowczarzaki@01323T0                                                            ':0.82069337):0.17873919):0.063731389):0.063176925):0.026915024,'352472_Ddiscoideum@XP_646955                                                   ':0.31153985):0.028790357,('330879_Afumigatus@XP_752943                                                    ':0.73399688,'5141_Ncrassa@CAC28560                                                          ':0.33853278):0.35751839):8.1980881e-06,((('145481_Ppatens@XP_001760400                                                    ':0.063972874,(('237631_Umaydis@XP_756827                                                       ':1.0152515,('3702_Athaliana@NP_565433                                                       ':0.12194069,'39947_Osativa@AAU10698                                                         ':1.1459115e-06):0.061966275):0.17981202,'Smoellendorffii@jgi                                                            ':0.12759176):0.029784363):0.028561247,((('3055_Creinhardtii@XP_001693736                                                 ':0.075944746,'Vcarteri@jgi                                                                   ':0.027806219):0.087379983,'Cvulgaris@jgi                                                                  ':0.21296393):0.12733151,(('436017_Olucimarinus@XP_001420017                                               ':0.010804957,'70448_Otauri@AAV68616                                                          ':0.036790259):0.18173043,'564608_Mpusilla@EEH60930                                                       ':0.12895205):0.038949918):0.018123991):0.057078609,(((('296543_Tpseudonana@XP_002290626                                                ':0.29867096,'Aanophagefferens@jgi                                                           ':0.090483437):0.043424844,('556484_Ptricornutum@XP_002182838                                               ':0.44184077,'Ectocarpus_siliculosus@298711511                                               ':0.12088309):0.049067863):0.037952741,('403677_Pinfestans@EEY65500                                                     ':2.0913993e-05,'Pramorum@jgi                                                                   ':0.037148564):0.14851969):0.067192154,((((('412030_Ptetraurelia@XP_001450294                                               ':4.117919e-05,'412030_Ptetraurelia@XP_001453141                                               ':0.034172429):0.21521153,'5911_Tthermophila@XP_001028080                                                 ':0.12624792):0.22459794,'Oxytricha_trifallax@apc10_WGS                                                  ':0.063681708):0.27860796,'Ehuxleyi@jgi                                                                   ':0.1295382):0.057724692,(('423536_Pmarinus@EER03703                                                       ':0.56065504,(((((('6239_Celegans@NP_001021777                                                     ':0.22921562,'6239_Celegans@NP_505679                                                        ':1.4028567):0.25970393,'6279_Bmalayi@XP_001901978                                                      ':0.39276411):0.23955936,'Ttrahens@04950T0                                                               ':0.2669898):0.15828318,('7739_Bfloridae@XP_002598258                                                    ':0.1145171,('7955_Drerio@XP_001923028                                                       ':0.0091671129,('8364_Xtropicalis@NP_001016392                                                  ':6.1647428e-07,'9606_Hsapiens@NP_055700                                                        ':0.027519271):0.017893177):0.058765451):0.027581008):0.044570527,(('7227_Dmelanogaster@NP_611223                                                   ':0.11110239,'7460_Amellifera@XP_396738                                                      ':0.012440938):0.1116767,'Dpulex@jgi                                                                     ':0.14332246):0.062925713):0.033399639,('Hrobusta@jgi                                                                   ':0.19151243,'Lgigantea@jgi                                                                  ':0.091853234):0.042549807):0.0089272794):0.066104762,'45351_Nvectensis@XP_001630621                                                  ':0.060401437):0.12352419):0.025782774):0.027568098):0.0073724664,(((((('185431_Tbrucei@XP_828039                                                       ':0.13931126,('347515_Lmajor@XP_888563                                                        ':5.878272e-05,'435258_Linfantum@XP_001462876                                                  ':0.048890287):0.65943241):0.084616253,'353153_Tcruzi@XP_811195                                                        ':0.053413279):0.71473747,'284813_Ecuniculi@NP_597441                                                     ':1.3171633):1.3176767e-05,'Gsulphuraria@stig_44                                                           ':0.34331007):0.11382628,'5762_Ngruberi@EFC45514                                                         ':0.21511626):0.043405533,'Bdendrobatidis@jgi                                                             ':0.50869183):0.22438258);
(((((((((('10228_Tadhaerens@XP_002109549                                                  ':0.35205625,'Srosetta@04356T0                                                               ':0.56317743):0.28069305,(('7955_Drerio@XP_001923028                                                       ':0.054451052,'8364_Xtropicalis@NP_001016392                                                  ':0.025533405):0.047751832,'9606_Hsapiens@NP_055700                                                        ':2.010314e-05):0.11519751):0.030656854,'237631_Umaydis@XP_756827                                                       ':1.2662123):0.026276349,'45351_Nvectensis@XP_001630621                                                  ':0.10106618):0.11748248,((('7227_Dmelanogaster@NP_611223                                                   ':0.14622599,'7460_Amellifera@XP_396738                                                      ':0.14086652):0.079748381,'Dpulex@jgi                                                                     ':0.24518838):0.055069966,(('7739_Bfloridae@XP_002598258                                                    ':0.14559927,'Hrobusta@jgi                                                                   ':0.206346):0.063937955,'Lgigantea@jgi                                                                  ':0.23972896):0.082417443):0.054014926):0.14579676,'Ehuxleyi@jgi                                                                   ':0.20312915):1.0106314e-06,((((('145481_Ppatens@XP_001760400                                                    ':0.12779673,'Smoellendorffii@jgi                                                            ':0.2397523):0.049107226,('3702_Athaliana@NP_565433                                                       ':0.094224928,'39947_Osativa@AAU10698                                                         ':0.13454907):0.21332464):0.090541182,(('436017_Olucimarinus@XP_001420017                                               ':0.086196578,'70448_Otauri@AAV68616                                                          ':0.037709191):0.25551665,'564608_Mpusilla@EEH60930                                                       ':0.066513295):0.1081641):0.041118325,(('3055_Creinhardtii@XP_001693736                                                 ':0.060240527,'Vcarteri@jgi                                                                   ':0.049821177):0.235561,'Cvulgaris@jgi                                                                  ':0.31039657):0.08630597):0.043035636,'352472_Ddiscoideum@XP_646955                                                   ':0.44407413):0.098390534):0.071860046,(('296543_Tpseudonana@XP_002290626                                                ':0.46287643,(((('330879_Afumigatus@XP_752943                                                    ':0.64574832,'5141_Ncrassa@CAC28560                                                          ':0.49006003):0.66087225,(('6239_Celegans@NP_001021777                                                     ':0.1869516,'6239_Celegans@NP_505679                                                        ':1.472417):0.27496697,'6279_Bmalayi@XP_001901978                                                      ':0.27626778):0.51456889):0.23616771,('556484_Ptricornutum@XP_002182838                                               ':0.7282338,'Aanophagefferens@jgi                                                           ':0.043005468):0.12955516):3.300501e-06,'Ectocarpus_siliculosus@298711511                                               ':0.19043727):0.078020319):0.060413944,('403677_Pinfestans@EEY65500                                                     ':0.0059254429,'Pramorum@jgi                                                                   ':0.04104615):0.16497043):0.041954577):1.0797316e-05,(((('352914_Pyoelii@XP_725062                                                       ':0.1870934,'36329_Pfalciparum@XP_001350578                                                 ':0.37421918):0.28003592,'Toxoplasma_gondii@XP_002367626                                                 ':0.5699459):0.44689607,'423536_Pmarinus@EER03703                                                       ':0.63030043):0.16256133,(('431895_Mbrevicollis@XP_001746604                                               ':0.88570131,'4896_Spombe@NP_595803                                                          ':0.4203293):0.20099899,'Acastellanii@ACL00004226                                                       ':0.24943147):0.094815357):0.12788592):0.054587085,(((((((('12968_Bhominis@CBK23071                                                        ':1.2482478,('412133_Tvaginalis@XP_001313595                                                 ':1.0433139,'412133_Tvaginalis@XP_001579634                                                 ':0.96893899):0.19755498):0.42779276,((('185431_Tbrucei@XP_828039                                                       ':0.2485305,'353153_Tcruzi@XP_811195                                                        ':0.03016175):0.34762759,('347515_Lmajor@XP_888563                                                        ':0.034180722,'435258_Linfantum@XP_001462876                                                  ':0):0.82094635):0.29276815,'284813_Ecuniculi@NP_597441                                                     ':1.5479812):0.30395541):0.094672974,'4932_Scerevisiae@1GQP_A                                                        ':1.5478661):0.0097083486,('294381_Ehistolytica@XP_654652                                                  ':1.483854,'Cowczarzaki@01323T0                                                            ':0.31442273):0.26285003):0.10681472,'Cmerolae@CMP321C                                                               ':0.60360323):0.11608751,'214684_Cneoformans@XP_571694                                                   ':0.83273105):0.024174463,('5762_Ngruberi@EFC45514                                                         ':0.33954081,'Gsulphuraria@stig_44                                                           ':0.3551148):0.092618028):0.11213465,('Bdendrobatidis@jgi                                                             ':0.67985343,'Ttrahens@04950T0                                                               ':0.40608279):0.25773051):6.2709607e-05,((('412030_Ptetraurelia@XP_001450294                                               ':1.1725673e-05,'412030_Ptetraurelia@XP_001453141                                               ':0.078799418):0.15009235,'5911_Tthermophila@XP_001028080                                                 ':0.10277847):0.11160898,'Oxytricha_trifallax@apc10_WGS                                                  ':0.20308237):0.1137048);
((((((((('10228_Tadhaerens@XP_002109549                                                  ':0.11161378,((('352914_Pyoelii@XP_725062                                                       ':0.13524815,'36329_Pfalciparum@XP_001350578                                                 ':0.24611123):0.34483916,'Toxoplasma_gondii@XP_002367626                                                 ':0.73675144):0.56136544,(('412133_Tvaginalis@XP_001313595                                                 ':1.110553,'412133_Tvaginalis@XP_001579634                                                 ':0.38774141):0.040858914,'6239_Celegans@NP_505679                                                        ':1.1873652):0.13445142):0.19302998):0.19280741,(('423536_Pmarinus@EER03703                                                       ':0.71750312,'Ttrahens@04950T0                                                               ':0.16288693):0.032215355,('6239_Celegans@NP_001021777                                                     ':0.43567816,'6279_Bmalayi@XP_001901978                                                      ':0.13493881):0.49561213):0.21046428):0.012038627,(('7739_Bfloridae@XP_002598258                                                    ':0.11544737,'Hrobusta@jgi                                                                   ':0.15719421):0.11272306,('7955_Drerio@XP_001923028                                                       ':0.036842813,('8364_Xtropicalis@NP_001016392                                                  ':0.014929428,'9606_Hsapiens@NP_055700                                                        ':0.035054718):0.0095763147):0.089133042):0.026352534):0.070351626,'Lgigantea@jgi                                                                  ':0.13238215):0.024855333,(('7227_Dmelanogaster@NP_611223                                                   ':0.10540732,'7460_Amellifera@XP_396738                                                      ':0.092006391):0.083602172,'Dpulex@jgi                                                                     ':0.12549987):0.1092723):0.064373513,'Ehuxleyi@jgi                                                                   ':0.23050718):0.0096657252,'45351_Nvectensis@XP_001630621                                                  ':0.095534814):0.075107648,((('412030_Ptetraurelia@XP_001450294                                               ':3.0111977e-06,'412030_Ptetraurelia@XP_001453141                                               ':0.056759292):0.1484394,'5911_Tthermophila@XP_001028080                                                 ':0.1354062):0.13017694,'Oxytricha_trifallax@apc10_WGS                                                  ':0.15175719):0.21139047):0.076793681,((((((('12968_Bhominis@CBK23071                                                        ':0.99947924,'294381_Ehistolytica@XP_654652                                                  ':0.7552414):0.071499497,('330879_Afumigatus@XP_752943                                                    ':0.43164578,'5141_Ncrassa@CAC28560                                                          ':0.51390786):0.11688139):0.19551106,'556484_Ptricornutum@XP_002182838                                               ':0.41274776):0.067264422,'237631_Umaydis@XP_756827                                                       ':0.62903185):0.0095363494,'Srosetta@04356T0                                                               ':0.73824915):0.21693276,(('431895_Mbrevicollis@XP_001746604                                               ':0.52732161,'4932_Scerevisiae@1GQP_A                                                        ':0.6909531):0.37083047,('4896_Spombe@NP_595803                                                          ':0.32079887,'Acastellanii@ACL00004226                                                       ':0.25479121):0.060426169):0.06239915):0.076712893,((('145481_Ppatens@XP_001760400                                                    ':0.05342872,(('3702_Athaliana@NP_565433                                                       ':0.08066584,'39947_Osativa@AAU10698                                                         ':0.064593034):0.13694667,'Smoellendorffii@jgi                                                            ':0.13075565):0.010241727):0.075638132,((('3055_Creinhardtii@XP_001693736                                                 ':0.015841818,'Vcarteri@jgi                                                                   ':0.023899738):0.21618568,(('436017_Olucimarinus@XP_001420017                                               ':0.079234963,'70448_Otauri@AAV68616                                                          ':0.063883166):0.22328504,'564608_Mpusilla@EEH60930                                                       ':0.16493927):0.013153589):0.040709191,'Cvulgaris@jgi                                                                  ':0.22215678):0.031640305):0.083828655,(((((((('185431_Tbrucei@XP_828039                                                       ':0.1803263,'353153_Tcruzi@XP_811195                                                        ':0.093875985):0.21245483,('347515_Lmajor@XP_888563                                                        ':0.027248167,'435258_Linfantum@XP_001462876                                                  ':0):0.53186213):0.65360393,'284813_Ecuniculi@NP_597441                                                     ':1.1442687):1.8213482e-05,'Gsulphuraria@stig_44                                                           ':0.29395779):0.077607426,'5762_Ngruberi@EFC45514                                                         ':0.26933909):9.4548538e-05,'Bdendrobatidis@jgi                                                             ':0.57137657):0.057657672,(('214684_Cneoformans@XP_571694                                                   ':0.5018012,'Cowczarzaki@01323T0                                                            ':0.53007719):0.19540504,'Cmerolae@CMP321C                                                               ':0.69769896):0.031393414):0.042870689,'352472_Ddiscoideum@XP_646955                                                   ':0.40919323):0.0086338128):0.01407304):0.011893391,((('296543_Tpseudonana@XP_002290626                                                ':0.34470402,'Aanophagefferens@jgi                                                           ':0.11029711):0.056377451,'Ectocarpus_siliculosus@298711511                                               ':0.091194844):0.13632719,('403677_Pinfestans@EEY65500                                                     ':0.0087341691,'Pramorum@jgi                                                                   ':0.030397364):0.13074501):0.027560347);
(((((((((('10228_Tadhaerens@XP_002109549                                                  ':0.40546826,'Srosetta@04356T0                                                               ':0.35154626):0.11985497,'Dpulex@jgi                                                                     ':0.30607895):0.19542151,'45351_Nvectensis@XP_001630621                                                  ':0.034468651):0.16988028,(((('7227_Dmelanogaster@NP_611223                                                   ':0.17219044,'7460_Amellifera@XP_396738                                                      ':0.12228285):0.15456177,('Hrobusta@jgi                                                                   ':0.15591571,'Lgigantea@jgi                                                                  ':0.33405191):0.057391321):0.046473696,'7739_Bfloridae@XP_002598258                                                    ':0.06092194):0.10374242,(('7955_Drerio@XP_001923028                                                       ':0.018866881,'8364_Xtropicalis@NP_001016392                                                  ':0.021550317):0.01576304,'9606_Hsapiens@NP_055700                                                        ':0.016631408):0.05318594):0.11819423):0.051320293,'Bdendrobatidis@jgi                                                             ':0.56712793):0.091629442,('3702_Athaliana@NP_565433                                                       ':0.13381856,'39947_Osativa@AAU10698                                                         ':0.036817941):0.13278739):0.063700752,('145481_Ppatens@XP_001760400                                                    ':0.10245497,'Smoellendorffii@jgi                                                            ':0.17658204):0.078804052):0.028957679,(('436017_Olucimarinus@XP_001420017                                               ':0.014359709,'70448_Otauri@AAV68616                                                          ':0.083640113):0.28464644,'564608_Mpusilla@EEH60930                                                       ':0.10227682):0.043993953):0.097704756,(('3055_Creinhardtii@XP_001693736                                                 ':0.063108039,'Vcarteri@jgi                                                                   ':0.13573354):0.14102986,('Cvulgaris@jgi                                                                  ':0.1373604,'Gsulphuraria@stig_44                                                           ':0.60980774):0.12824996):1.0720771e-05):0.058302294,((((((('12968_Bhominis@CBK23071                                                        ':1.392922,'294381_Ehistolytica@XP_654652                                                  ':0.87674117):0.26440548,('284813_Ecuniculi@NP_597441                                                     ':1.9132309,'Cmerolae@CMP321C                                                               ':0.28581731):0.33453253):0.10586544,(((('185431_Tbrucei@XP_828039                                                       ':0.22642677,'353153_Tcruzi@XP_811195                                                        ':0.099342521):0.44695813,('347515_Lmajor@XP_888563                                                        ':0.061700269,'435258_Linfantum@XP_001462876                                                  ':0):0.46109532):0.64315009,'4932_Scerevisiae@1GQP_A                                                        ':0.81879472):0.28566759,('412133_Tvaginalis@XP_001313595                                                 ':0.94599809,'412133_Tvaginalis@XP_001579634                                                 ':0.94535933):0.51854093):0.35340622):0.082128321,(('214684_Cneoformans@XP_571694                                                   ':0.79665257,((('352914_Pyoelii@XP_725062                                                       ':0.38401349,'36329_Pfalciparum@XP_001350578                                                 ':0.35981329):0.48189313,'Toxoplasma_gondii@XP_002367626                                                 ':0.56056688):0.48879544,'423536_Pmarinus@EER03703                                                       ':0.48829649):0.20498558):2.7482179e-05,(('431895_Mbrevicollis@XP_001746604                                               ':0.97596398,('6239_Celegans@NP_001021777                                                     ':0.24276437,'6279_Bmalayi@XP_001901978                                                      ':0.49324955):0.62407866):2.2589348e-06,('4896_Spombe@NP_595803                                                          ':0.53896948,'Acastellanii@ACL00004226                                                       ':0.039336896):0.19830416):0.27656608):0.039202617):0.035830537,((('352472_Ddiscoideum@XP_646955                                                   ':0.11316679,'6239_Celegans@NP_505679                                                        ':1.9480738):0.080312804,('556484_Ptricornutum@XP_002182838                                               ':0.62130205,'Cowczarzaki@01323T0                                                            ':1.1694648):0.2115749):0.13637505,'5762_Ngruberi@EFC45514                                                         ':0.18415909):0.13609698):0.10058712,((('237631_Umaydis@XP_756827                                                       ':0.87479204,('330879_Afumigatus@XP_752943                                                    ':0.74590813,'5141_Ncrassa@CAC28560                                                          ':0.18137575):0.40081307):0.16353562,'Ehuxleyi@jgi                                                                   ':0.015268588):0.076061248,((('412030_Ptetraurelia@XP_001450294                                               ':6.920291e-06,'412030_Ptetraurelia@XP_001453141                                               ':0.076599731):0.22650677,'5911_Tthermophila@XP_001028080                                                 ':0.22178472):0.17149185,'Oxytricha_trifallax@apc10_WGS                                                  ':0.17520516):0.17998169):0.13725252):0.0010737711,((('296543_Tpseudonana@XP_002290626                                                ':0.4418037,'Ectocarpus_siliculosus@298711511                                               ':0.10453083):0.191484,'Aanophagefferens@jgi                                                           ':0.044383311):0.062695576,('403677_Pinfestans@EEY65500                                                     ':1.0137034e-05,'Pramorum@jgi                                                                   ':0.057309871):0.2173799):0.036407188):4.9538236e-06,'Ttrahens@04950T0                                                               ':0.4198387);
(((('10228_Tadhaerens@XP_002109549                                                  ':0.28160782,((((((('237631_Umaydis@XP_756827                                                       ':0.8446085,'8364_Xtropicalis@NP_001016392                                                  ':0.042116209):2.3837175e-05,'7955_Drerio@XP_001923028                                                       ':0.01622257):0.029338127,'9606_Hsapiens@NP_055700                                                        ':0.020340588):0.20102435,'7739_Bfloridae@XP_002598258                                                    ':0.13507175):0.073835595,(((('7227_Dmelanogaster@NP_611223                                                   ':0.19638534,'7460_Amellifera@XP_396738                                                      ':0.12935932):0.069750159,'Dpulex@jgi                                                                     ':0.26752651):0.060848171,'Lgigantea@jgi                                                                  ':0.20627856):6.4260366e-05,'Hrobusta@jgi                                                                   ':0.23345888):0.16196882):0.0020785677,'Srosetta@04356T0                                                               ':0.58279138):0.043145686,'Ttrahens@04950T0                                                               ':0.47540302):0.0076689381):0.17896873,'45351_Nvectensis@XP_001630621                                                  ':0.11647107):0.087004969,(('403677_Pinfestans@EEY65500                                                     ':7.445583e-05,'Pramorum@jgi                                                                   ':0.048220945):0.13836969,'Ehuxleyi@jgi                                                                   ':0.15134088):0.11588259):0.02621617,(((((((('12968_Bhominis@CBK23071                                                        ':1.6379549,'412133_Tvaginalis@XP_001579634                                                 ':0.99951063):0.52356595,('412133_Tvaginalis@XP_001313595                                                 ':0.82904075,'4932_Scerevisiae@1GQP_A                                                        ':1.1930272):0.1741781):0.44457904,'Cmerolae@CMP321C                                                               ':0.49042121):0.14570254,((('185431_Tbrucei@XP_828039                                                       ':0.20067596,'353153_Tcruzi@XP_811195                                                        ':0.1522359):0.2928562,('347515_Lmajor@XP_888563                                                        ':0.023705282,'435258_Linfantum@XP_001462876                                                  ':0):0.52486658):1.0250725,'214684_Cneoformans@XP_571694                                                   ':0.4523368):0.33629877):3.7665651e-05,'Gsulphuraria@stig_44                                                           ':0.75802744):0.035588067,(((('352914_Pyoelii@XP_725062                                                       ':0.23011268,'36329_Pfalciparum@XP_001350578                                                 ':0.42417001):0.48472103,'Toxoplasma_gondii@XP_002367626                                                 ':0.6649929):0.30811941,'423536_Pmarinus@EER03703                                                       ':0.7082789):0.13007126,((('412030_Ptetraurelia@XP_001450294                                               ':2.9993264e-06,'412030_Ptetraurelia@XP_001453141                                               ':0.064686941):0.30471649,'5911_Tthermophila@XP_001028080                                                 ':0.12197462):0.25577542,'Oxytricha_trifallax@apc10_WGS                                                  ':0.21051752):0.20476909):0.052641832):0.041467265,(((((((('284813_Ecuniculi@NP_597441                                                     ':1.7859494,'6239_Celegans@NP_505679                                                        ':2.0299538):0.24787794,'6239_Celegans@NP_001021777                                                     ':0.059236914):0.36058815,'6279_Bmalayi@XP_001901978                                                      ':0.61250903):0.39052358,'Cowczarzaki@01323T0                                                            ':1.2074511):0.10738613,'Bdendrobatidis@jgi                                                             ':0.55048543):0.1883666,(('431895_Mbrevicollis@XP_001746604                                               ':0.99176608,'4896_Spombe@NP_595803                                                          ':0.38708432):0.12487649,'556484_Ptricornutum@XP_002182838                                               ':0.58939378):3.748696e-06):0.10594598,('294381_Ehistolytica@XP_654652                                                  ':1.2728087,'Acastellanii@ACL00004226                                                       ':0.25526414):0.066480243):0.13152076,('352472_Ddiscoideum@XP_646955                                                   ':0.35722123,'5762_Ngruberi@EFC45514                                                         ':0.24244582):0.093466213):0.13555526):0.068391758,(('145481_Ppatens@XP_001760400                                                    ':0.057410941,(('3702_Athaliana@NP_565433                                                       ':0.16166215,'39947_Osativa@AAU10698                                                         ':0.041292389):0.16825435,'Smoellendorffii@jgi                                                            ':0.31673572):0.03398891):0.10760792,(((('3055_Creinhardtii@XP_001693736                                                 ':0.093331079,'Vcarteri@jgi                                                                   ':0.061870087):0.30468024,'Cvulgaris@jgi                                                                  ':0.32972804):0.15672252,'564608_Mpusilla@EEH60930                                                       ':0.12384555):0.032541076,('436017_Olucimarinus@XP_001420017                                               ':0.0037983952,'70448_Otauri@AAV68616                                                          ':0.11273209):0.32165848):7.8224735e-05):0.13595478):4.4194854e-05,((('296543_Tpseudonana@XP_002290626                                                ':0.29981441,('330879_Afumigatus@XP_752943                                                    ':0.49797882,'5141_Ncrassa@CAC28560                                                          ':0.62838331):0.46311509):0.050098424,'Ectocarpus_siliculosus@298711511                                               ':0.1321637):0.13100288,'Aanophagefferens@jgi                                                           ':0.076918653):0.10052678);
((((((('10228_Tadhaerens@XP_002109549                                                  ':0.11229889,'Srosetta@04356T0                                                               ':0.80409152):0.37190639,('Cmerolae@CMP321C                                                               ':0.35257025,'Gsulphuraria@stig_44                                                           ':0.458266):0.18718406):0.093165078,(('352472_Ddiscoideum@XP_646955                                                   ':0.33444851,'Acastellanii@ACL00004226                                                       ':0.39715129):0.056636494,'4896_Spombe@NP_595803                                                          ':0.5037016):2.8935348e-05):0.064828069,((((('145481_Ppatens@XP_001760400                                                    ':0.13947113,'Smoellendorffii@jgi                                                            ':0.12751886):0.050241124,('3702_Athaliana@NP_565433                                                       ':0.053503319,'39947_Osativa@AAU10698                                                         ':0.021828139):0.097218985):0.036517149,'564608_Mpusilla@EEH60930                                                       ':0.13758562):0.010425754,(('3055_Creinhardtii@XP_001693736                                                 ':0.054786468,'Vcarteri@jgi                                                                   ':0.084926355):0.1492953,'Cvulgaris@jgi                                                                  ':0.22530454):0.061316177):0.12267503,(((((('185431_Tbrucei@XP_828039                                                       ':0.29099891,'353153_Tcruzi@XP_811195                                                        ':0.085544254):0.17379983,('347515_Lmajor@XP_888563                                                        ':0.019365752,'435258_Linfantum@XP_001462876                                                  ':0):0.35961631):0.61373639,'330879_Afumigatus@XP_752943                                                    ':0.33529207):0.26604184,'5141_Ncrassa@CAC28560                                                          ':0.39206836):0.17402002,(('214684_Cneoformans@XP_571694                                                   ':0.33158672,'431895_Mbrevicollis@XP_001746604                                               ':1.2353314):0.16046966,'4932_Scerevisiae@1GQP_A                                                        ':0.88033667):0.14848165):0.11035851,('436017_Olucimarinus@XP_001420017                                               ':0.12425121,'70448_Otauri@AAV68616                                                          ':0.0075727816):0.19040014):0.047040658):6.4309982e-06):0.046205426,(((('12968_Bhominis@CBK23071                                                        ':1.2576639,('412133_Tvaginalis@XP_001313595                                                 ':0.61354098,'412133_Tvaginalis@XP_001579634                                                 ':0.65909048):7.1670948e-05):0.68710194,'Cowczarzaki@01323T0                                                            ':0.3382992):8.7545449e-06,'294381_Ehistolytica@XP_654652                                                  ':0.86939825):0.31591055,'5762_Ngruberi@EFC45514                                                         ':0.31505688):0.039732139):0.068943545,((('412030_Ptetraurelia@XP_001450294                                               ':4.4090382e-06,'412030_Ptetraurelia@XP_001453141                                               ':0.055589045):0.28876703,'5911_Tthermophila@XP_001028080                                                 ':0.067022264):0.094164281,'Oxytricha_trifallax@apc10_WGS                                                  ':0.12774189):0.42371517):0.010687176,(((((('237631_Umaydis@XP_756827                                                       ':0.86505898,((('284813_Ecuniculi@NP_597441                                                     ':1.6860933,'6239_Celegans@NP_505679                                                        ':1.1384129):0.33539642,'6239_Celegans@NP_001021777                                                     ':0.082882456):0.41305497,'6279_Bmalayi@XP_001901978                                                      ':0.3497973):0.31488842):0.15775973,(('7739_Bfloridae@XP_002598258                                                    ':0.064430308,'Hrobusta@jgi                                                                   ':0.1846675):0.19902324,(('7955_Drerio@XP_001923028                                                       ':0.0190293,'8364_Xtropicalis@NP_001016392                                                  ':0.027619864):0.018186732,'9606_Hsapiens@NP_055700                                                        ':0.016381946):0.024195801):0.016251589):0.17218187,'45351_Nvectensis@XP_001630621                                                  ':0.1118035):0.013454598,(('423536_Pmarinus@EER03703                                                       ':0.69660916,'Lgigantea@jgi                                                                  ':0.2111453):0.059191896,'Dpulex@jgi                                                                     ':0.16187646):0.074153292):0.11893225,('7227_Dmelanogaster@NP_611223                                                   ':0.091036551,'7460_Amellifera@XP_396738                                                      ':0.072398581):0.060222717):0.095699953,'Ehuxleyi@jgi                                                                   ':0.25982633):0.042850063,((((('296543_Tpseudonana@XP_002290626                                                ':0.34174169,'Ttrahens@04950T0                                                               ':0.33402771):0.079036431,'Aanophagefferens@jgi                                                           ':0.070595943):0.050787124,'Ectocarpus_siliculosus@298711511                                               ':0.25982221):0.055653498,(((('352914_Pyoelii@XP_725062                                                       ':0.26565118,'36329_Pfalciparum@XP_001350578                                                 ':0.11269444):0.4414115,'Toxoplasma_gondii@XP_002367626                                                 ':0.43977436):0.57147922,'556484_Ptricornutum@XP_002182838                                               ':0.48352496):0.13152791,('403677_Pinfestans@EEY65500                                                     ':0.024245144,'Pramorum@jgi                                                                   ':0.03483803):0.052897865):0.074752208):0.023091267,'Bdendrobatidis@jgi                                                             ':0.64194541):0.030795986);
(((('10228_Tadhaerens@XP_002109549                                                  ':0.20682875,('Srosetta@04356T0                                                               ':0.65655313,'Ttrahens@04950T0                                                               ':0.39418169):0.19245505):0.048008513,'Lgigantea@jgi                                                                  ':0.32110522):0.054016628,(((('185431_Tbrucei@XP_828039                                                       ':0.17422179,'353153_Tcruzi@XP_811195                                                        ':0.15519469):0.045771803,('347515_Lmajor@XP_888563                                                        ':1.8949631e-06,'435258_Linfantum@XP_001462876                                                  ':0.026926596):0.47421371):1.1175858,'Dpulex@jgi                                                                     ':0.21825981):9.3172065e-05,('7227_Dmelanogaster@NP_611223                                                   ':0.19976991,'7460_Amellifera@XP_396738                                                      ':0.078431128):0.14703315):0.14600312):0.065230104,(((((((('12968_Bhominis@CBK23071                                                        ':1.3265527,'294381_Ehistolytica@XP_654652                                                  ':1.0400785):0.24344243,'412133_Tvaginalis@XP_001313595                                                 ':1.2259024):3.0549349e-06,('214684_Cneoformans@XP_571694                                                   ':0.49040029,'Cowczarzaki@01323T0                                                            ':0.72425586):0.13697841):0.19142386,((('412030_Ptetraurelia@XP_001450294                                               ':4.6155987e-05,'412030_Ptetraurelia@XP_001453141                                               ':0.064208253):0.30055328,'5911_Tthermophila@XP_001028080                                                 ':0.10597833):0.098131911,'Oxytricha_trifallax@apc10_WGS                                                  ':0.29546039):0.25568635):0.046530042,(('352914_Pyoelii@XP_725062                                                       ':0.4145641,'36329_Pfalciparum@XP_001350578                                                 ':0.23891222):0.66357884,'Toxoplasma_gondii@XP_002367626                                                 ':0.71760975):1.121907):0.12769303,('284813_Ecuniculi@NP_597441                                                     ':2.1058098,'Cmerolae@CMP321C                                                               ':0.44570924):0.24226371):7.0728992e-05,(('352472_Ddiscoideum@XP_646955                                                   ':0.23365626,(((('431895_Mbrevicollis@XP_001746604                                               ':1.1691741,'4932_Scerevisiae@1GQP_A                                                        ':1.0725897):0.23220217,'4896_Spombe@NP_595803                                                          ':0.45103567):0.18933025,'Acastellanii@ACL00004226                                                       ':0.14619237):0.33838315,'5762_Ngruberi@EFC45514                                                         ':0.34727852):0.04299831):0.055851167,((('412133_Tvaginalis@XP_001579634                                                 ':0.91795992,'6239_Celegans@NP_505679                                                        ':1.8364879):0.40494252,'Bdendrobatidis@jgi                                                             ':0.27449879):0.17504196,'Gsulphuraria@stig_44                                                           ':0.87987843):0.16213008):0.059307127):0.030921058,(((('237631_Umaydis@XP_756827                                                       ':0.67868752,('330879_Afumigatus@XP_752943                                                    ':1.1024366,'5141_Ncrassa@CAC28560                                                          ':0.21725651):0.18163019):0.23592432,('6239_Celegans@NP_001021777                                                     ':0.66707448,'6279_Bmalayi@XP_001901978                                                      ':0.36955196):0.40779956):0.17937112,'Ehuxleyi@jgi                                                                   ':0.16830113):0.16506666,((('296543_Tpseudonana@XP_002290626                                                ':0.31000485,('556484_Ptricornutum@XP_002182838                                               ':0.93759712,'Ectocarpus_siliculosus@298711511                                               ':0.10602201):0.14019575):0.18785195,'Aanophagefferens@jgi                                                           ':0.12320922):0.13301717,('403677_Pinfestans@EEY65500                                                     ':0,'Pramorum@jgi                                                                   ':0.026656545):0.18591991):0.042981808):0.025607635):0.080798138,((((('145481_Ppatens@XP_001760400                                                    ':0.11407392,((('3055_Creinhardtii@XP_001693736                                                 ':0.11543971,'Vcarteri@jgi                                                                   ':0.029455488):0.22882018,'Cvulgaris@jgi                                                                  ':0.3285029):0.024532946,'423536_Pmarinus@EER03703                                                       ':1.0058042):0.10366738):5.0805821e-07,((('436017_Olucimarinus@XP_001420017                                               ':2.7883583e-08,'70448_Otauri@AAV68616                                                          ':0.19419158):0.48001132,'564608_Mpusilla@EEH60930                                                       ':0.28545392):0.040029234,'Smoellendorffii@jgi                                                            ':0.20273041):0.096234268):0.090182498,('3702_Athaliana@NP_565433                                                       ':0.17368836,'39947_Osativa@AAU10698                                                         ':0.016764673):0.16812043):0.17307067,((('7739_Bfloridae@XP_002598258                                                    ':0.14133041,'Hrobusta@jgi                                                                   ':0.23221682):0.21656265,'7955_Drerio@XP_001923028                                                       ':0.0086628603):0.032532685,('8364_Xtropicalis@NP_001016392                                                  ':1.57121e-05,'9606_Hsapiens@NP_055700                                                        ':0.042522362):0.027757413):0.14760772):0.068537426,'45351_Nvectensis@XP_001630621                                                  ':0.14225681):0.038274296);
(((((((('10228_Tadhaerens@XP_002109549                                                  ':0.1650667,'352472_Ddiscoideum@XP_646955                                                   ':0.22425338):0.06477907,(('237631_Umaydis@XP_756827                                                       ':0.492531,('330879_Afumigatus@XP_752943                                                    ':0.51175404,'5141_Ncrassa@CAC28560                                                          ':0.28889112):0.26250265):0.1015588,('6239_Celegans@NP_001021777                                                     ':0.28988277,('6239_Celegans@NP_505679                                                        ':1.7327232,'6279_Bmalayi@XP_001901978                                                      ':0.12571918):0.2331534):0.28076419):0.20968306):0.05210037,('Srosetta@04356T0                                                               ':0.25835452,'Ttrahens@04950T0                                                               ':0.23495428):0.18367597):0.091154977,(((((('423536_Pmarinus@EER03703                                                       ':0.76371508,'Lgigantea@jgi                                                                  ':0.026805322):0.13849008,'Hrobusta@jgi                                                                   ':0.089718609):0.054791212,('7739_Bfloridae@XP_002598258                                                    ':0.081128222,(('7955_Drerio@XP_001923028                                                       ':0,'8364_Xtropicalis@NP_001016392                                                  ':4.3399627e-14):0.046836788,'9606_Hsapiens@NP_055700                                                        ':9.0903234e-07):0.03048581):0.058313402):0.036135485,'Dpulex@jgi                                                                     ':0.18386912):1.1697303e-05,'45351_Nvectensis@XP_001630621                                                  ':0.077996195):0.062762576,('7227_Dmelanogaster@NP_611223                                                   ':0.094525849,'7460_Amellifera@XP_396738                                                      ':0.049753917):0.078502276):0.020762153):0.063604276,'Ehuxleyi@jgi                                                                   ':0.10325646):0.027720133,((('145481_Ppatens@XP_001760400                                                    ':0.11925304,'Smoellendorffii@jgi                                                            ':0.12873709):0.02909094,((('3055_Creinhardtii@XP_001693736                                                 ':0.084371723,'Vcarteri@jgi                                                                   ':0.026630043):0.13134545,'Cvulgaris@jgi                                                                  ':0.31970685):0.024503253,(('436017_Olucimarinus@XP_001420017                                               ':0.05682455,'70448_Otauri@AAV68616                                                          ':0.028671906):0.14882459,'564608_Mpusilla@EEH60930                                                       ':0.1214385):0.044838311):0.018637819):0.045474663,('3702_Athaliana@NP_565433                                                       ':0.10777383,'39947_Osativa@AAU10698                                                         ':0.033392912):0.094060539):0.082232676):0.078739123,((('412030_Ptetraurelia@XP_001450294                                               ':3.2125159e-05,'412030_Ptetraurelia@XP_001453141                                               ':0.058994141):0.14541406,'Oxytricha_trifallax@apc10_WGS                                                  ':0.19287121):0.031935615,'5911_Tthermophila@XP_001028080                                                 ':0.079630018):0.18096424):6.2860681e-06,((((((((((('12968_Bhominis@CBK23071                                                        ':1.0760005,'412133_Tvaginalis@XP_001313595                                                 ':0.68006985):0.22593892,'412133_Tvaginalis@XP_001579634                                                 ':0.53763398):0.33434399,'4932_Scerevisiae@1GQP_A                                                        ':0.90294131):0.010213411,'Cowczarzaki@01323T0                                                            ':0.38376008):0.21735754,'294381_Ehistolytica@XP_654652                                                  ':0.70551452):0.09808129,'Acastellanii@ACL00004226                                                       ':0.16034397):0.063316983,('214684_Cneoformans@XP_571694                                                   ':0.46304847,('431895_Mbrevicollis@XP_001746604                                               ':0.55874517,'Bdendrobatidis@jgi                                                             ':0.38800395):0.0083847486):0.040733172):0.06935099,(('352914_Pyoelii@XP_725062                                                       ':0.2647263,'36329_Pfalciparum@XP_001350578                                                 ':0.26907051):0.15497203,'Toxoplasma_gondii@XP_002367626                                                 ':0.50414676):0.33978415):1.7282279e-05,'4896_Spombe@NP_595803                                                          ':0.38394684):0.046665967,'Cmerolae@CMP321C                                                               ':0.45937251):0.019179991,(((('185431_Tbrucei@XP_828039                                                       ':0.21116719,'353153_Tcruzi@XP_811195                                                        ':0.031925501):0.2507504,('347515_Lmajor@XP_888563                                                        ':0.0099588291,'435258_Linfantum@XP_001462876                                                  ':0):0.6438887):0.23922445,'Gsulphuraria@stig_44                                                           ':0.20673808):0.18584486,('284813_Ecuniculi@NP_597441                                                     ':1.2315311,'5762_Ngruberi@EFC45514                                                         ':2.7478441e-05):0.18876317):0.14348441):0.042255008,(('296543_Tpseudonana@XP_002290626                                                ':0.22189982,('Aanophagefferens@jgi                                                           ':0.094405285,'Ectocarpus_siliculosus@298711511                                               ':0.17380523):0.026478343):0.051732908,(('403677_Pinfestans@EEY65500                                                     ':0.027016778,'Pramorum@jgi                                                                   ':0.012102427):0.036613714,'556484_Ptricornutum@XP_002182838                                               ':0.39893986):0.015251649):0.048183549);
(((('10228_Tadhaerens@XP_002109549                                                  ':0.30374152,'Srosetta@04356T0                                                               ':0.7311116):0.27673193,(((((('12968_Bhominis@CBK23071                                                        ':1.0893184,('412133_Tvaginalis@XP_001313595                                                 ':0.71494137,'412133_Tvaginalis@XP_001579634                                                 ':0.64205721):0.23419367):0.12180414,'4932_Scerevisiae@1GQP_A                                                        ':1.4071462):0.21831909,'431895_Mbrevicollis@XP_001746604                                               ':1.331612):0.016559814,(('352914_Pyoelii@XP_725062                                                       ':0.38748385,'36329_Pfalciparum@XP_001350578                                                 ':0.20534331):0.50764125,'Toxoplasma_gondii@XP_002367626                                                 ':0.82248558):0.26515654):0.15805297,'Bdendrobatidis@jgi                                                             ':0.53874928):0.037852989,'6239_Celegans@NP_505679                                                        ':2.0019263):0.08123623):0.021762714,((((('185431_Tbrucei@XP_828039                                                       ':0.26315924,'353153_Tcruzi@XP_811195                                                        ':0.041061423):0.272399,('347515_Lmajor@XP_888563                                                        ':0.043602524,'435258_Linfantum@XP_001462876                                                  ':0):0.97632196):0.65243155,('214684_Cneoformans@XP_571694                                                   ':0.56182336,'284813_Ecuniculi@NP_597441                                                     ':1.6778959):0.50468397):0.29195015,'556484_Ptricornutum@XP_002182838                                               ':0.44095414):0.28274568,('403677_Pinfestans@EEY65500                                                     ':0.079989505,'Pramorum@jgi                                                                   ':1.094479e-05):0.16100792):0.092987859):0.057635035,(((((((('145481_Ppatens@XP_001760400                                                    ':0.15052498,'Smoellendorffii@jgi                                                            ':0.039445211):0.09062789,('3702_Athaliana@NP_565433                                                       ':0.089634651,'39947_Osativa@AAU10698                                                         ':0.032238843):0.12409069):0.022280389,(('436017_Olucimarinus@XP_001420017                                               ':0.039062793,'70448_Otauri@AAV68616                                                          ':0.059178199):0.41507749,'564608_Mpusilla@EEH60930                                                       ':0.05552381):0.096361935):9.1675527e-05,((('3055_Creinhardtii@XP_001693736                                                 ':0.043900448,'Vcarteri@jgi                                                                   ':0.034089308):0.13202422,'423536_Pmarinus@EER03703                                                       ':0.64136791):0.1442786,'Cvulgaris@jgi                                                                  ':0.15949027):0.095112611):0.13079257,('Cmerolae@CMP321C                                                               ':0.53034679,'Gsulphuraria@stig_44                                                           ':0.446443):0.32731562):7.181977e-05,(((('294381_Ehistolytica@XP_654652                                                  ':1.064798,'Cowczarzaki@01323T0                                                            ':0.5204693):0.40661048,('352472_Ddiscoideum@XP_646955                                                   ':0.36676878,'Acastellanii@ACL00004226                                                       ':0.40642375):0.080228771):3.0554405e-05,'4896_Spombe@NP_595803                                                          ':0.7037531):0.034662032,'5762_Ngruberi@EFC45514                                                         ':0.40282713):0.054195672):0.025646268,(((('412030_Ptetraurelia@XP_001450294                                               ':6.8127841e-07,'412030_Ptetraurelia@XP_001453141                                               ':0.036705809):0.19503837,'5911_Tthermophila@XP_001028080                                                 ':0.13382515):0.078916638,'Oxytricha_trifallax@apc10_WGS                                                  ':0.11941033):0.2530146,((('45351_Nvectensis@XP_001630621                                                  ':0.13474468,(('7955_Drerio@XP_001923028                                                       ':0.031574981,'8364_Xtropicalis@NP_001016392                                                  ':2.6715814e-05):0.029085244,'9606_Hsapiens@NP_055700                                                        ':0.013793894):0.078081913):0.057956511,'Lgigantea@jgi                                                                  ':0.34118921):0.05158551,((('7227_Dmelanogaster@NP_611223                                                   ':0.091625948,'7460_Amellifera@XP_396738                                                      ':0.16335442):0.082728276,'Dpulex@jgi                                                                     ':0.2202556):0.045074353,('7739_Bfloridae@XP_002598258                                                    ':0.047392618,'Hrobusta@jgi                                                                   ':0.3078819):0.13471348):0.023123859):0.14865856):0.057047461):0.012266754,(('237631_Umaydis@XP_756827                                                       ':0.99063592,('330879_Afumigatus@XP_752943                                                    ':0.8289271,'5141_Ncrassa@CAC28560                                                          ':0.35402628):0.46583533):0.19050854,('6239_Celegans@NP_001021777                                                     ':0.40864273,'6279_Bmalayi@XP_001901978                                                      ':0.36703526):0.29582583):0.27817665):0.075558209,((('296543_Tpseudonana@XP_002290626                                                ':0.31553367,'Ehuxleyi@jgi                                                                   ':0.18806829):0.10164102,('Ectocarpus_siliculosus@298711511                                               ':0.1498732,'Ttrahens@04950T0                                                               ':0.42251074):0.08539624):0.033857009,'Aanophagefferens@jgi                                                           ':0.10771281):0.065486954);
(((((('10228_Tadhaerens@XP_002109549                                                  ':0.55866551,(('12968_Bhominis@CBK23071                                                        ':1.5237546,'294381_Ehistolytica@XP_654652                                                  ':1.0794834):9.3199856e-05,(((('284813_Ecuniculi@NP_597441                                                     ':1.2784713,'6239_Celegans@NP_505679                                                        ':1.1228972):0.65866615,'6239_Celegans@NP_001021777                                                     ':0.17584335):0.41044849,'6279_Bmalayi@XP_001901978                                                      ':0.25607786):0.54506728,('330879_Afumigatus@XP_752943                                                    ':0.61708283,'5141_Ncrassa@CAC28560                                                          ':0.48692268):0.28323686):0.072203131):0.18478733):0.14867063,'4896_Spombe@NP_595803                                                          ':0.59517063):6.6188805e-06,(((('214684_Cneoformans@XP_571694                                                   ':0.70542409,'431895_Mbrevicollis@XP_001746604                                               ':0.95626966):0.27818838,('237631_Umaydis@XP_756827                                                       ':0.7252198,'Acastellanii@ACL00004226                                                       ':0.37577561):0.072182717):5.5091377e-05,((('423536_Pmarinus@EER03703                                                       ':0.89401057,((('7227_Dmelanogaster@NP_611223                                                   ':0.17778522,'7460_Amellifera@XP_396738                                                      ':0.023345325):0.088218243,'Dpulex@jgi                                                                     ':0.15211174):0.069569484,(('7739_Bfloridae@XP_002598258                                                    ':0.18189231,'Hrobusta@jgi                                                                   ':0.12520827):0.099647672,'Lgigantea@jgi                                                                  ':0.17661713):0.012544517):0.023818624):0.10235673,('7955_Drerio@XP_001923028                                                       ':0.018389142,('8364_Xtropicalis@NP_001016392                                                  ':0.029738161,'9606_Hsapiens@NP_055700                                                        ':0.033799177):0.014600653):0.098818371):0.14266272,'45351_Nvectensis@XP_001630621                                                  ':0.048842125):0.10551665):0.033177379,('Bdendrobatidis@jgi                                                             ':0.45575699,('Srosetta@04356T0                                                               ':0.78377263,'Ttrahens@04950T0                                                               ':0.23132954):0.21872512):0.035381539):0.047775986):0.059484446,'Ehuxleyi@jgi                                                                   ':0.26426107):0.042736905,(((('296543_Tpseudonana@XP_002290626                                                ':0.22867271,'Aanophagefferens@jgi                                                           ':0.17938614):0.059121945,'556484_Ptricornutum@XP_002182838                                               ':0.6237595):0.035868683,'Ectocarpus_siliculosus@298711511                                               ':0.20280545):0.12660895,('403677_Pinfestans@EEY65500                                                     ':0.034676834,'Pramorum@jgi                                                                   ':5.61141e-07):0.15298695):0.046332492):0.037110304,(((((((('145481_Ppatens@XP_001760400                                                    ':0.077170669,(('3702_Athaliana@NP_565433                                                       ':0.13410687,'39947_Osativa@AAU10698                                                         ':0.011622134):0.12597744,'Smoellendorffii@jgi                                                            ':0.10059004):0.026603137):0.10502835,'564608_Mpusilla@EEH60930                                                       ':0.15140111):0.056934846,'Cvulgaris@jgi                                                                  ':0.32329822):0.04845383,('436017_Olucimarinus@XP_001420017                                               ':0.022500708,'70448_Otauri@AAV68616                                                          ':0.039604216):0.25463559):0.088895057,(((('185431_Tbrucei@XP_828039                                                       ':0.17040939,'353153_Tcruzi@XP_811195                                                        ':0.13565957):0.42500071,('347515_Lmajor@XP_888563                                                        ':6.4467574e-05,'435258_Linfantum@XP_001462876                                                  ':0.012337933):0.41779865):0.70319487,'4932_Scerevisiae@1GQP_A                                                        ':1.2740289):0.26123939,('3055_Creinhardtii@XP_001693736                                                 ':0.09114987,'Vcarteri@jgi                                                                   ':0.032137973):0.16917248):0.11917434):0.036410718,('Cmerolae@CMP321C                                                               ':0.48104847,'Gsulphuraria@stig_44                                                           ':0.39281204):0.080293159):1.1327697e-05,(((('352914_Pyoelii@XP_725062                                                       ':0.23494294,'36329_Pfalciparum@XP_001350578                                                 ':0.1854765):0.71422274,('412133_Tvaginalis@XP_001313595                                                 ':1.2398419,'412133_Tvaginalis@XP_001579634                                                 ':0.4059676):1.1262283):0.10463755,'Toxoplasma_gondii@XP_002367626                                                 ':0.80191144):0.38722487,((('412030_Ptetraurelia@XP_001450294                                               ':1.7224228e-05,'412030_Ptetraurelia@XP_001453141                                               ':0.082788522):0.27066048,'5911_Tthermophila@XP_001028080                                                 ':0.068007293):0.18479602,'Oxytricha_trifallax@apc10_WGS                                                  ':0.15351266):0.078413772):0.25023068):0.043794612,'352472_Ddiscoideum@XP_646955                                                   ':0.55939981):0.050322037,('5762_Ngruberi@EFC45514                                                         ':0.3316713,'Cowczarzaki@01323T0                                                            ':0.75610252):0.047517592);
((((((((('10228_Tadhaerens@XP_002109549                                                  ':0.33254665,'Srosetta@04356T0                                                               ':0.5323591):0.25694916,(('7739_Bfloridae@XP_002598258                                                    ':0.12034556,'Hrobusta@jgi                                                                   ':0.21401756):0.10210739,'Lgigantea@jgi                                                                  ':0.38229642):5.3175444e-06):0.079881496,(('7227_Dmelanogaster@NP_611223                                                   ':0.094889735,'7460_Amellifera@XP_396738                                                      ':0.16842002):0.067935256,'Dpulex@jgi                                                                     ':0.28458242):0.035283204):0.10209959,(('237631_Umaydis@XP_756827                                                       ':0.95125245,(('7955_Drerio@XP_001923028                                                       ':0.016950902,'9606_Hsapiens@NP_055700                                                        ':0.039377961):0.030160115,'8364_Xtropicalis@NP_001016392                                                  ':4.0898898e-07):0.13290753):0.0060062632,'45351_Nvectensis@XP_001630621                                                  ':0.21139082):0.10410366):0.11913836,((('284813_Ecuniculi@NP_597441                                                     ':1.2852397,'6239_Celegans@NP_505679                                                        ':1.061534):0.36868477,'6239_Celegans@NP_001021777                                                     ':0.078261326):0.35863314,'6279_Bmalayi@XP_001901978                                                      ':0.44605237):0.49012285):0.071642445,((((('185431_Tbrucei@XP_828039                                                       ':0.28174087,'353153_Tcruzi@XP_811195                                                        ':0.067716134):0.2620913,('347515_Lmajor@XP_888563                                                        ':0.042586171,'435258_Linfantum@XP_001462876                                                  ':0):0.62316637):0.64398315,'Cowczarzaki@01323T0                                                            ':0.62482722):0.089249839,'5762_Ngruberi@EFC45514                                                         ':0.15375063):0.10043339,('Cmerolae@CMP321C                                                               ':0.59148385,'Gsulphuraria@stig_44                                                           ':0.33761483):0.20423794):0.086481556):0.015387906,('Ectocarpus_siliculosus@298711511                                               ':0.18193501,'Ttrahens@04950T0                                                               ':0.32587727):0.15497859):1.8684672e-05,(((((('12968_Bhominis@CBK23071                                                        ':0.96103116,'294381_Ehistolytica@XP_654652                                                  ':1.3274727):0.15162321,(('412133_Tvaginalis@XP_001313595                                                 ':0.4709734,'4932_Scerevisiae@1GQP_A                                                        ':1.0734595):0.098812806,'412133_Tvaginalis@XP_001579634                                                 ':0.50634344):0.19339533):0.065280697,('330879_Afumigatus@XP_752943                                                    ':0.41493922,'5141_Ncrassa@CAC28560                                                          ':0.77026742):0.72459635):0.1073446,(('352914_Pyoelii@XP_725062                                                       ':0.13270219,'36329_Pfalciparum@XP_001350578                                                 ':0.17584596):0.29972417,'Toxoplasma_gondii@XP_002367626                                                 ':0.686983):0.43616913):0.24189603,((('412030_Ptetraurelia@XP_001450294                                               ':3.0122012e-05,'412030_Ptetraurelia@XP_001453141                                               ':0.093065805):0.21761028,'5911_Tthermophila@XP_001028080                                                 ':0.1524551):0.10397567,'Oxytricha_trifallax@apc10_WGS                                                  ':0.35601706):0.16733324):0.0038173388,(('214684_Cneoformans@XP_571694                                                   ':0.69218333,'431895_Mbrevicollis@XP_001746604                                               ':0.98698729):0.23764047,'Bdendrobatidis@jgi                                                             ':0.3794298):0.1919054):0.12641612):0.099241306,((((('145481_Ppatens@XP_001760400                                                    ':0.11935777,((('3702_Athaliana@NP_565433                                                       ':0.14942688,'39947_Osativa@AAU10698                                                         ':0.041356106):0.082144852,'4896_Spombe@NP_595803                                                          ':0.85896166):0.10824838,'Smoellendorffii@jgi                                                            ':0.12239413):0.024812678):0.084287309,(('436017_Olucimarinus@XP_001420017                                               ':0.01297033,'70448_Otauri@AAV68616                                                          ':0.073821119):0.3018383,'564608_Mpusilla@EEH60930                                                       ':0.061728495):0.036171098):0.14215612,(('3055_Creinhardtii@XP_001693736                                                 ':0.042805301,'Vcarteri@jgi                                                                   ':0.085288531):0.27224302,'Cvulgaris@jgi                                                                  ':0.22167854):0.077736554):0.053789353,'352472_Ddiscoideum@XP_646955                                                   ':0.54017428):0.056837926,'Aanophagefferens@jgi                                                           ':0.16351442):4.8500247e-05,((('296543_Tpseudonana@XP_002290626                                                ':0.19890442,'Acastellanii@ACL00004226                                                       ':0.31822162):0.067900909,('556484_Ptricornutum@XP_002182838                                               ':0.51887945,'Ehuxleyi@jgi                                                                   ':0.18891113):3.8772128e-06):0.050586749,(('403677_Pinfestans@EEY65500                                                     ':2.5685953e-07,'Pramorum@jgi                                                                   ':0.065324137):0.11095429,'423536_Pmarinus@EER03703                                                       ':0.93592604):4.8979012e-07):0.089376668);
(((((('10228_Tadhaerens@XP_002109549                                                  ':0.24283737,(('12968_Bhominis@CBK23071                                                        ':1.1095038,('412133_Tvaginalis@XP_001313595                                                 ':0.54825055,'412133_Tvaginalis@XP_001579634                                                 ':0.36022965):0.40113443):0.28798569,(('6239_Celegans@NP_001021777                                                     ':0.11720707,'6239_Celegans@NP_505679                                                        ':1.0229075):0.19074269,'6279_Bmalayi@XP_001901978                                                      ':0.26824523):0.25926666):0.023723717):0.10574054,(((((('237631_Umaydis@XP_756827                                                       ':0.76587951,('330879_Afumigatus@XP_752943                                                    ':0.72573086,'5141_Ncrassa@CAC28560                                                          ':0.34770929):0.28464342):0.25699893,'431895_Mbrevicollis@XP_001746604                                               ':0.67922822):0.042983991,'Srosetta@04356T0                                                               ':0.59758544):0.11684158,'7227_Dmelanogaster@NP_611223                                                   ':0.11509881):0.087850393,('7460_Amellifera@XP_396738                                                      ':0.096258044,(('7739_Bfloridae@XP_002598258                                                    ':0.082096125,('Dpulex@jgi                                                                     ':0.25883584,'Lgigantea@jgi                                                                  ':0.26016926):0.055320065):0.065259962,('7955_Drerio@XP_001923028                                                       ':0.006083133,('8364_Xtropicalis@NP_001016392                                                  ':0.015014166,'9606_Hsapiens@NP_055700                                                        ':0.023319751):0.030680668):0.049385164):0.070786206):0.037517962):0.06922827,'Hrobusta@jgi                                                                   ':0.20198493):0.057054932):0.027240865,(('Bdendrobatidis@jgi                                                             ':0.50498372,'Gsulphuraria@stig_44                                                           ':0.33147491):0.15726703,'Cmerolae@CMP321C                                                               ':0.39113113):0.060138764):0.056179936,((('3055_Creinhardtii@XP_001693736                                                 ':0.022953294,'Vcarteri@jgi                                                                   ':0.014771609):0.14477247,((('436017_Olucimarinus@XP_001420017                                               ':1.6465462e-05,'70448_Otauri@AAV68616                                                          ':0.06542281):0.21135422,'564608_Mpusilla@EEH60930                                                       ':0.07961913):0.060827718,'Cvulgaris@jgi                                                                  ':0.111544):0.085699542):0.038317135,'Aanophagefferens@jgi                                                           ':0.24542962):6.1239856e-06):0.0058182659,((('352914_Pyoelii@XP_725062                                                       ':0.17034939,'36329_Pfalciparum@XP_001350578                                                 ':0.30155369):0.47581012,'Toxoplasma_gondii@XP_002367626                                                 ':0.56200149):0.35521551,'423536_Pmarinus@EER03703                                                       ':0.40184379):0.13769988):0.038014544,(((('145481_Ppatens@XP_001760400                                                    ':0.16339743,'Smoellendorffii@jgi                                                            ':0.09014869):0.063686026,('3702_Athaliana@NP_565433                                                       ':0.092621946,'39947_Osativa@AAU10698                                                         ':0.047715306):0.11069815):0.03790849,((('412030_Ptetraurelia@XP_001450294                                               ':1.8335977e-05,'412030_Ptetraurelia@XP_001453141                                               ':0.053443938):0.20702411,'5911_Tthermophila@XP_001028080                                                 ':0.050394396):0.11931047,'Oxytricha_trifallax@apc10_WGS                                                  ':0.10180914):0.30972952):0.016170973,'45351_Nvectensis@XP_001630621                                                  ':0.26364661):0.026857584,((((((((((('185431_Tbrucei@XP_828039                                                       ':0.12908963,'284813_Ecuniculi@NP_597441                                                     ':1.7438534):0.11382823,'353153_Tcruzi@XP_811195                                                        ':0.08356906):0.27714254,('347515_Lmajor@XP_888563                                                        ':0.017996779,'435258_Linfantum@XP_001462876                                                  ':0):0.31259508):0.51221674,('214684_Cneoformans@XP_571694                                                   ':0.59294712,'4932_Scerevisiae@1GQP_A                                                        ':1.0933149):0.11753513):0.10383434,('294381_Ehistolytica@XP_654652                                                  ':1.2052003,'Cowczarzaki@01323T0                                                            ':0.093970299):0.57091609):0.031642598,'556484_Ptricornutum@XP_002182838                                               ':0.42573435):0.085169562,(('296543_Tpseudonana@XP_002290626                                                ':0.27368244,'Acastellanii@ACL00004226                                                       ':0.18811194):0.057769379,'4896_Spombe@NP_595803                                                          ':0.68744625):0.0073456235):0.066694326,'Ectocarpus_siliculosus@298711511                                               ':0.28556497):0.019220063,'Ehuxleyi@jgi                                                                   ':0.19921113):0.034904749,(('352472_Ddiscoideum@XP_646955                                                   ':0.21489863,'Ttrahens@04950T0                                                               ':0.42357254):0.084884925,'5762_Ngruberi@EFC45514                                                         ':0.25302926):0.065748667):0.073176612,('403677_Pinfestans@EEY65500                                                     ':0.012901944,'Pramorum@jgi                                                                   ':0.044797929):0.13917895):0.046925377);
((((('10228_Tadhaerens@XP_002109549                                                  ':0.47609939,(('145481_Ppatens@XP_001760400                                                    ':0.11660276,'Bdendrobatidis@jgi                                                             ':0.78375718):0.063469869,'Smoellendorffii@jgi                                                            ':0.240998):0.069346644):0.040938938,('3702_Athaliana@NP_565433                                                       ':0.11435089,'39947_Osativa@AAU10698                                                         ':0.086852639):0.2140939):0.11445741,((('237631_Umaydis@XP_756827                                                       ':1.4108096,'Srosetta@04356T0                                                               ':0.32615883):0.36523326,'45351_Nvectensis@XP_001630621                                                  ':0.10785602):0.11468196,(((('7227_Dmelanogaster@NP_611223                                                   ':0.23825763,'7460_Amellifera@XP_396738                                                      ':0.061330086):0.066526477,('7739_Bfloridae@XP_002598258                                                    ':0.062716648,'Hrobusta@jgi                                                                   ':0.22259853):0.093024624):0.039395723,('Dpulex@jgi                                                                     ':0.30526384,'Lgigantea@jgi                                                                  ':0.26583474):0.018036279):0.12579954,('7955_Drerio@XP_001923028                                                       ':0.0027685668,('8364_Xtropicalis@NP_001016392                                                  ':0.023563794,'9606_Hsapiens@NP_055700                                                        ':2.9377686e-05):0.032162752):0.079108779):0.10947178):0.068455088):0.084954612,(('6239_Celegans@NP_001021777                                                     ':0.29911382,'6239_Celegans@NP_505679                                                        ':1.4799405):0.082641708,'6279_Bmalayi@XP_001901978                                                      ':0.35036492):0.49907531):0.1154776,((((((('12968_Bhominis@CBK23071                                                        ':0.65739959,'294381_Ehistolytica@XP_654652                                                  ':1.1409227):0.24212701,('330879_Afumigatus@XP_752943                                                    ':0.86489,'5141_Ncrassa@CAC28560                                                          ':0.33720778):0.57678698):0.047612373,(('185431_Tbrucei@XP_828039                                                       ':0.27141797,'353153_Tcruzi@XP_811195                                                        ':0.057208736):0.16434337,('347515_Lmajor@XP_888563                                                        ':0.048665059,'435258_Linfantum@XP_001462876                                                  ':0):0.50378132):0.88230498):0.1369442,((('284813_Ecuniculi@NP_597441                                                     ':1.806648,'Cmerolae@CMP321C                                                               ':0.28852841):0.086192251,('412133_Tvaginalis@XP_001313595                                                 ':1.0459707,'412133_Tvaginalis@XP_001579634                                                 ':0.58206255):0.69230159):0.10591944,'Gsulphuraria@stig_44                                                           ':0.45317602):5.2432577e-06):0.20376417,((('296543_Tpseudonana@XP_002290626                                                ':0.35079777,'Ectocarpus_siliculosus@298711511                                               ':0.14143087):0.16235196,'Aanophagefferens@jgi                                                           ':0.17127042):0.1052814,('403677_Pinfestans@EEY65500                                                     ':0.020941419,'Pramorum@jgi                                                                   ':0.040165002):0.12598585):0.059143124):0.028536395,((('214684_Cneoformans@XP_571694                                                   ':0.82373887,'Ehuxleyi@jgi                                                                   ':0.19781078):0.10606662,('4932_Scerevisiae@1GQP_A                                                        ':1.2172428,'Ttrahens@04950T0                                                               ':0.36605745):0.10475007):2.8017078e-05,(('352472_Ddiscoideum@XP_646955                                                   ':0.44380566,'5762_Ngruberi@EFC45514                                                         ':0.32028808):0.10652455,(('4896_Spombe@NP_595803                                                          ':0.5503149,('Acastellanii@ACL00004226                                                       ':0.090346115,'Cowczarzaki@01323T0                                                            ':1.036598):0.015299927):0.10411623,'556484_Ptricornutum@XP_002182838                                               ':0.64181533):0.14545872):0.12614815):0.064321703):0.020622505,((('352914_Pyoelii@XP_725062                                                       ':0.1886344,'36329_Pfalciparum@XP_001350578                                                 ':0.43645303):0.63589659,'Toxoplasma_gondii@XP_002367626                                                 ':0.71195848):0.35659502,((('412030_Ptetraurelia@XP_001450294                                               ':2.2216436e-06,'412030_Ptetraurelia@XP_001453141                                               ':0.083699229):0.15185906,'5911_Tthermophila@XP_001028080                                                 ':0.16419885):0.30602306,'Oxytricha_trifallax@apc10_WGS                                                  ':0.1291034):0.25244719):0.16592857):1.8551917e-05,((('3055_Creinhardtii@XP_001693736                                                 ':6.1884175e-05,('423536_Pmarinus@EER03703                                                       ':0.64548067,'Vcarteri@jgi                                                                   ':0.088882389):0.077997427):0.31638757,('431895_Mbrevicollis@XP_001746604                                               ':1.0197712,'Cvulgaris@jgi                                                                  ':4.6362375e-05):0.17450876):0.1485383,(('436017_Olucimarinus@XP_001420017                                               ':1.5590336e-06,'70448_Otauri@AAV68616                                                          ':0.10299814):0.2968795,'564608_Mpusilla@EEH60930                                                       ':0.17747827):0.052744192):0.14873363);
((((((('10228_Tadhaerens@XP_002109549                                                  ':0.23667729,('12968_Bhominis@CBK23071                                                        ':1.5926969,('412133_Tvaginalis@XP_001313595                                                 ':0.76014138,'412133_Tvaginalis@XP_001579634                                                 ':0.71452372):0.23019865):0.74814132):0.23226876,(('284813_Ecuniculi@NP_597441                                                     ':1.6953116,'6239_Celegans@NP_505679                                                        ':1.7867439):0.35239772,('6239_Celegans@NP_001021777                                                     ':0.28527657,'6279_Bmalayi@XP_001901978                                                      ':0.3709593):0.35778184):0.2171798):0.11676219,(('352914_Pyoelii@XP_725062                                                       ':0.36558086,'36329_Pfalciparum@XP_001350578                                                 ':0.21248464):0.71761199,'Toxoplasma_gondii@XP_002367626                                                 ':0.89185957):0.37933596):0.040474587,(('431895_Mbrevicollis@XP_001746604                                               ':0.88557827,'Srosetta@04356T0                                                               ':0.50321881):0.21156163,'Ttrahens@04950T0                                                               ':0.28412474):0.18999276):0.11551972,((('296543_Tpseudonana@XP_002290626                                                ':0.14407383,('556484_Ptricornutum@XP_002182838                                               ':0.631053,'Ectocarpus_siliculosus@298711511                                               ':0.14961489):0.12205324):0.13872431,'Aanophagefferens@jgi                                                           ':0.096707293):0.087598356,('403677_Pinfestans@EEY65500                                                     ':0.031495493,'Pramorum@jgi                                                                   ':0.014497357):0.21579839):0.026755605):0.036335979,(('237631_Umaydis@XP_756827                                                       ':1.1004158,((('294381_Ehistolytica@XP_654652                                                  ':1.0708563,('330879_Afumigatus@XP_752943                                                    ':0.44600742,'5141_Ncrassa@CAC28560                                                          ':0.39985895):0.37189874):0.17334411,'Bdendrobatidis@jgi                                                             ':0.69174223):0.085047646,('4896_Spombe@NP_595803                                                          ':0.41482108,'Acastellanii@ACL00004226                                                       ':0.21807175):0.16525457):0.001723201):0.19152981,(((('412030_Ptetraurelia@XP_001450294                                               ':0,'412030_Ptetraurelia@XP_001453141                                               ':0.061892345):0.24948889,'5911_Tthermophila@XP_001028080                                                 ':0.11151788):0.18291622,'Oxytricha_trifallax@apc10_WGS                                                  ':0.14365248):0.18797783,'Ehuxleyi@jgi                                                                   ':0.20866121):0.033819667):0.061606681):1.013485e-05,((((((('145481_Ppatens@XP_001760400                                                    ':0.066403838,'Smoellendorffii@jgi                                                            ':0.1105184):0.09500339,('3702_Athaliana@NP_565433                                                       ':0.1610429,'39947_Osativa@AAU10698                                                         ':0.057315603):0.086860951):0.05161517,'564608_Mpusilla@EEH60930                                                       ':0.16581934):0.043351071,('436017_Olucimarinus@XP_001420017                                               ':0.017764809,'70448_Otauri@AAV68616                                                          ':0.06807693):0.39267066):0.069173019,'Cvulgaris@jgi                                                                  ':0.29406708):0.06230114,(('3055_Creinhardtii@XP_001693736                                                 ':0.14103728,'Vcarteri@jgi                                                                   ':0.042140628):0.074705856,'423536_Pmarinus@EER03703                                                       ':0.70756479):0.19707543):0.04609958,('45351_Nvectensis@XP_001630621                                                  ':0.030477289,(((('7227_Dmelanogaster@NP_611223                                                   ':0.18336725,'7460_Amellifera@XP_396738                                                      ':0.14793792):0.094357923,'Dpulex@jgi                                                                     ':0.26920797):1.6555017e-08,(('7739_Bfloridae@XP_002598258                                                    ':0.08758553,'Hrobusta@jgi                                                                   ':0.23026862):0.082100037,'Lgigantea@jgi                                                                  ':0.31064021):0.070781648):0.15617761,(('7955_Drerio@XP_001923028                                                       ':0.011354658,'8364_Xtropicalis@NP_001016392                                                  ':0.022733925):0.031264495,'9606_Hsapiens@NP_055700                                                        ':0.014668209):0.10507319):0.17170946):0.15687982):0.04869685,((((((('185431_Tbrucei@XP_828039                                                       ':0.14915589,('347515_Lmajor@XP_888563                                                        ':0.0072514793,'435258_Linfantum@XP_001462876                                                  ':0.027350439):0.58689124):0.21142614,'353153_Tcruzi@XP_811195                                                        ':4.0198767e-05):0.95752834,'4932_Scerevisiae@1GQP_A                                                        ':1.5143181):1.8363131e-05,'Cowczarzaki@01323T0                                                            ':0.52357501):0.093437247,'214684_Cneoformans@XP_571694                                                   ':0.71624847):0.19785719,('352472_Ddiscoideum@XP_646955                                                   ':0.37333955,'5762_Ngruberi@EFC45514                                                         ':0.30177368):0.099400229):0.024305193,('Cmerolae@CMP321C                                                               ':0.34186001,'Gsulphuraria@stig_44                                                           ':0.65698068):0.16466633):0.055164555);
((((((('10228_Tadhaerens@XP_002109549                                                  ':0.1067905,('12968_Bhominis@CBK23071                                                        ':1.0843612,('412133_Tvaginalis@XP_001313595                                                 ':1.1197151,'412133_Tvaginalis@XP_001579634                                                 ':0.74727661):0.26359101):0.48301917):0.14879822,((('352914_Pyoelii@XP_725062                                                       ':0.19977448,'36329_Pfalciparum@XP_001350578                                                 ':0.17679101):0.32070192,'Toxoplasma_gondii@XP_002367626                                                 ':0.69006035):0.22174088,('431895_Mbrevicollis@XP_001746604                                               ':0.54272126,('4896_Spombe@NP_595803                                                          ':0.54161742,'Srosetta@04356T0                                                               ':0.31735541):0.040390191):0.10602143):0.075210186):0.056943861,('Bdendrobatidis@jgi                                                             ':0.39463462,'Ttrahens@04950T0                                                               ':0.3723297):0.16407546):0.0069797867,(((('423536_Pmarinus@EER03703                                                       ':0.62261718,(('45351_Nvectensis@XP_001630621                                                  ':0.060594183,((('7739_Bfloridae@XP_002598258                                                    ':0.20613965,'9606_Hsapiens@NP_055700                                                        ':9.9603518e-06):0.023845324,'7955_Drerio@XP_001923028                                                       ':0.033950816):2.4635876e-06,'8364_Xtropicalis@NP_001016392                                                  ':0.023012421):0.13017404):0.053513208,'Dpulex@jgi                                                                     ':0.20303033):0.086655778):0.0095914456,('7227_Dmelanogaster@NP_611223                                                   ':0.046224658,'7460_Amellifera@XP_396738                                                      ':0.091499474):0.078797536):0.040949874,'Lgigantea@jgi                                                                  ':0.12116402):0.031000879,'Hrobusta@jgi                                                                   ':0.15289145):0.11045694):0.078781429,('556484_Ptricornutum@XP_002182838                                               ':0.3834167,'Aanophagefferens@jgi                                                           ':0.059548095):0.049277128):0.028873371,(('296543_Tpseudonana@XP_002290626                                                ':0.22960924,'Ectocarpus_siliculosus@298711511                                               ':0.15629655):0.085973286,('403677_Pinfestans@EEY65500                                                     ':0.015161241,'Pramorum@jgi                                                                   ':0.0035632227):0.12478759):0.055463609):0.060132399,((((('145481_Ppatens@XP_001760400                                                    ':0.057393301,'Smoellendorffii@jgi                                                            ':0.11251413):0.041486985,('3702_Athaliana@NP_565433                                                       ':0.011954492,'39947_Osativa@AAU10698                                                         ':0.10096876):0.14315703):0.03891055,'564608_Mpusilla@EEH60930                                                       ':0.16664465):0.043465571,((((((((('185431_Tbrucei@XP_828039                                                       ':0.24784801,'353153_Tcruzi@XP_811195                                                        ':0.067693007):0.045095204,('347515_Lmajor@XP_888563                                                        ':0.057735334,'435258_Linfantum@XP_001462876                                                  ':0):0.75370353):0.42759144,'4932_Scerevisiae@1GQP_A                                                        ':0.6764222):0.090940793,'214684_Cneoformans@XP_571694                                                   ':0.43307422):0.25675824,'Cowczarzaki@01323T0                                                            ':0.57109807):0.09804257,'5762_Ngruberi@EFC45514                                                         ':0.18405313):0.083933866,'5141_Ncrassa@CAC28560                                                          ':0.56470345):0.050309033,(((('412030_Ptetraurelia@XP_001450294                                               ':0,'412030_Ptetraurelia@XP_001453141                                               ':0):0.17261981,'5911_Tthermophila@XP_001028080                                                 ':0.02441404):0.087820313,'Oxytricha_trifallax@apc10_WGS                                                  ':0.068806188):0.23704652,'Ehuxleyi@jgi                                                                   ':0.12803212):0.094232221):6.2644932e-05,('352472_Ddiscoideum@XP_646955                                                   ':0.24926889,'Acastellanii@ACL00004226                                                       ':0.36900669):0.11173486):0.023479152):0.054016974,((('237631_Umaydis@XP_756827                                                       ':0.92893086,('Cmerolae@CMP321C                                                               ':0.33579105,'Gsulphuraria@stig_44                                                           ':0.27948008):9.6373843e-05):0.099979379,(('3055_Creinhardtii@XP_001693736                                                 ':0.041894864,'Vcarteri@jgi                                                                   ':0.0064817069):0.19052006,('436017_Olucimarinus@XP_001420017                                               ':0.046794737,'70448_Otauri@AAV68616                                                          ':7.3838295e-07):0.24075566):0.019743271):0.04778817,'Cvulgaris@jgi                                                                  ':0.18924056):3.3818479e-05):2.7668197e-06,(((('284813_Ecuniculi@NP_597441                                                     ':1.2743713,('6239_Celegans@NP_001021777                                                     ':1.5723088e-05,'6239_Celegans@NP_505679                                                        ':1.349273):0.21638622):0.25523282,'6279_Bmalayi@XP_001901978                                                      ':0.10249006):0.27079021,'294381_Ehistolytica@XP_654652                                                  ':0.75167963):0.053873207,'330879_Afumigatus@XP_752943                                                    ':0.68554944):0.21498239);
((((('10228_Tadhaerens@XP_002109549                                                  ':0.23749889,((('284813_Ecuniculi@NP_597441                                                     ':1.3682425,('6239_Celegans@NP_001021777                                                     ':0.32938219,'6279_Bmalayi@XP_001901978                                                      ':0.29475729):0.40522504):0.29273326,(('294381_Ehistolytica@XP_654652                                                  ':1.179615,'Cowczarzaki@01323T0                                                            ':0.18923131):0.32089846,'Bdendrobatidis@jgi                                                             ':0.67977994):0.1319422):1.4548887e-05,(('412133_Tvaginalis@XP_001313595                                                 ':1.0485882,'412133_Tvaginalis@XP_001579634                                                 ':0.58608309):0.50760188,'6239_Celegans@NP_505679                                                        ':1.9356875):0.086420463):0.090131603):0.17720588,'352472_Ddiscoideum@XP_646955                                                   ':0.25935418):0.091331093,(((('237631_Umaydis@XP_756827                                                       ':1.2086977,'45351_Nvectensis@XP_001630621                                                  ':0.099311878):8.6457675e-05,('7955_Drerio@XP_001923028                                                       ':0.034591568,('8364_Xtropicalis@NP_001016392                                                  ':0.035110521,'9606_Hsapiens@NP_055700                                                        ':3.5317617e-06):1.2793343e-05):0.15132767):0.13470989,'7460_Amellifera@XP_396738                                                      ':0.044864051):0.068519822,(('7227_Dmelanogaster@NP_611223                                                   ':0.072887485,'Dpulex@jgi                                                                     ':0.23765215):0.025198819,(('7739_Bfloridae@XP_002598258                                                    ':0.079658062,('Hrobusta@jgi                                                                   ':0.10925627,'Lgigantea@jgi                                                                  ':0.21945875):0.03660327):0.11623642,'Srosetta@04356T0                                                               ':0.6064746):0.044478543):0.035476504):0.052658188):0.032959066,(('145481_Ppatens@XP_001760400                                                    ':0.24129188,(('330879_Afumigatus@XP_752943                                                    ':0.38311671,'5141_Ncrassa@CAC28560                                                          ':0.56817522):0.35806903,('4896_Spombe@NP_595803                                                          ':0.41466048,'4932_Scerevisiae@1GQP_A                                                        ':1.0096839):0.17031112):0.065448946):0.076123072,('3702_Athaliana@NP_565433                                                       ':0.074056562,'39947_Osativa@AAU10698                                                         ':0.068918209):0.1285908):0.016865352):0.028405198,(((((('12968_Bhominis@CBK23071                                                        ':1.9582128,'Aanophagefferens@jgi                                                           ':0.13755201):7.4372529e-06,'Ectocarpus_siliculosus@298711511                                               ':0.12778822):0.10114383,(('296543_Tpseudonana@XP_002290626                                                ':0.31242376,'556484_Ptricornutum@XP_002182838                                               ':0.42859601):0.088997777,('403677_Pinfestans@EEY65500                                                     ':0.024726955,'Pramorum@jgi                                                                   ':5.6922537e-05):0.092181018):0.050376851):0.058081631,(((('412030_Ptetraurelia@XP_001450294                                               ':1.4185462e-05,'412030_Ptetraurelia@XP_001453141                                               ':0.072132149):0.11997635,'Oxytricha_trifallax@apc10_WGS                                                  ':0.24986846):0.071668018,'5911_Tthermophila@XP_001028080                                                 ':0.095441402):0.2776275,'Ehuxleyi@jgi                                                                   ':0.23890116):0.067602876):6.9124635e-06,((((('214684_Cneoformans@XP_571694                                                   ':0.84077175,'431895_Mbrevicollis@XP_001746604                                               ':0.57442391):0.1814942,'Ttrahens@04950T0                                                               ':0.28406363):0.12227301,'Acastellanii@ACL00004226                                                       ':0.35570775):0.0055568902,((('352914_Pyoelii@XP_725062                                                       ':0.13077405,'36329_Pfalciparum@XP_001350578                                                 ':0.16316864):0.48172343,'Toxoplasma_gondii@XP_002367626                                                 ':0.81116022):0.62477006,'423536_Pmarinus@EER03703                                                       ':0.6948095):0.032445602):0.059404441,'5762_Ngruberi@EFC45514                                                         ':0.20233964):0.13164488):0.028564228,((((('185431_Tbrucei@XP_828039                                                       ':0.17219986,'353153_Tcruzi@XP_811195                                                        ':0.17587461):0.1994497,('347515_Lmajor@XP_888563                                                        ':0,'435258_Linfantum@XP_001462876                                                  ':0):0.41171985):0.60020192,'Gsulphuraria@stig_44                                                           ':0.225348):0.049560568,'Cmerolae@CMP321C                                                               ':0.6187341):0.16512085,(((('3055_Creinhardtii@XP_001693736                                                 ':0.013240479,'Vcarteri@jgi                                                                   ':0.05067963):0.12353568,('436017_Olucimarinus@XP_001420017                                               ':0.098923824,'70448_Otauri@AAV68616                                                          ':2.0679331e-05):0.29677235):0.08489032,'564608_Mpusilla@EEH60930                                                       ':0.12476491):0.0088949611,'Cvulgaris@jgi                                                                  ':0.19379015):0.096856314):3.4889814e-06):0.082212335,'Smoellendorffii@jgi                                                            ':0.2154166);
((('10228_Tadhaerens@XP_002109549                                                  ':0.36657618,'352472_Ddiscoideum@XP_646955                                                   ':0.40591172):0.18769013,((((((('12968_Bhominis@CBK23071                                                        ':1.2828838,('412133_Tvaginalis@XP_001313595                                                 ':1.0002376,'412133_Tvaginalis@XP_001579634                                                 ':0.28071936):0.77658253):0.28568092,('284813_Ecuniculi@NP_597441                                                     ':1.8633698,'4932_Scerevisiae@1GQP_A                                                        ':1.1097255):5.1203829e-05):0.19717454,('330879_Afumigatus@XP_752943                                                    ':0.68055501,'5141_Ncrassa@CAC28560                                                          ':0.23829511):0.45318085):0.20540612,((('185431_Tbrucei@XP_828039                                                       ':0.22332263,'353153_Tcruzi@XP_811195                                                        ':0.064729071):0.15549166,('347515_Lmajor@XP_888563                                                        ':0.047810525,'435258_Linfantum@XP_001462876                                                  ':0):0.38953676):0.84695559,('294381_Ehistolytica@XP_654652                                                  ':0.98478217,'Cowczarzaki@01323T0                                                            ':0.91214787):0.29779465):0.05270431):0.080632203,(('6239_Celegans@NP_001021777                                                     ':0.089786315,'6239_Celegans@NP_505679                                                        ':1.9576653):0.36285703,'6279_Bmalayi@XP_001901978                                                      ':0.38351622):0.57313509):0.14269169,'5762_Ngruberi@EFC45514                                                         ':0.2098059):0.086208025,((('4896_Spombe@NP_595803                                                          ':0.58520525,'Gsulphuraria@stig_44                                                           ':0.53529733):0.15718937,'Bdendrobatidis@jgi                                                             ':0.81225061):0.12402277,'Cmerolae@CMP321C                                                               ':0.80542448):4.9924671e-05):0.074796041):0.060437434,((('145481_Ppatens@XP_001760400                                                    ':0.14010373,'Smoellendorffii@jgi                                                            ':0.13849686):0.078857708,(((('3055_Creinhardtii@XP_001693736                                                 ':0.025108937,'Vcarteri@jgi                                                                   ':0.10633421):0.18658123,'Cvulgaris@jgi                                                                  ':0.33746541):0.27101081,('436017_Olucimarinus@XP_001420017                                               ':0.042789077,'70448_Otauri@AAV68616                                                          ':0.035994355):0.29812665):0.058923497,'564608_Mpusilla@EEH60930                                                       ':0.046417656):0.06728728):0.12384573,('3702_Athaliana@NP_565433                                                       ':0.19027857,'39947_Osativa@AAU10698                                                         ':0.051811647):0.09812462):0.14456024,(((((('214684_Cneoformans@XP_571694                                                   ':0.80518927,((('352914_Pyoelii@XP_725062                                                       ':0.27682711,'36329_Pfalciparum@XP_001350578                                                 ':0.20239178):0.34447195,'Toxoplasma_gondii@XP_002367626                                                 ':0.91091145):0.39289745,'431895_Mbrevicollis@XP_001746604                                               ':1.0155712):0.12730179):0.38465425,'Ttrahens@04950T0                                                               ':0.11337381):0.30209603,(((('412030_Ptetraurelia@XP_001450294                                               ':7.5425569e-05,'412030_Ptetraurelia@XP_001453141                                               ':0.080064006):0.22109816,'5911_Tthermophila@XP_001028080                                                 ':0.19420027):0.32944963,'Oxytricha_trifallax@apc10_WGS                                                  ':0.088655474):0.36687417,'423536_Pmarinus@EER03703                                                       ':1.0625833):1.8691079e-05):0.084733265,(('7227_Dmelanogaster@NP_611223                                                   ':0.17950596,'7460_Amellifera@XP_396738                                                      ':0.11103801):0.013196117,('Dpulex@jgi                                                                     ':0.21308425,'Lgigantea@jgi                                                                  ':0.21312716):0.047979277):0.029662269):0.023807218,((('237631_Umaydis@XP_756827                                                       ':0.62356499,'Srosetta@04356T0                                                               ':0.69669466):0.1920973,('7955_Drerio@XP_001923028                                                       ':4.4590251e-06,('8364_Xtropicalis@NP_001016392                                                  ':8.8708481e-06,'9606_Hsapiens@NP_055700                                                        ':0.031971265):0.010270795):4.2341541e-07):0.10788524,(((((('296543_Tpseudonana@XP_002290626                                                ':0.11461461,'556484_Ptricornutum@XP_002182838                                               ':0.81780221):0.16488576,('403677_Pinfestans@EEY65500                                                     ':0.012438696,'Pramorum@jgi                                                                   ':0.10517342):0.23289631):1.1224963e-06,('Aanophagefferens@jgi                                                           ':0.16725424,'Ectocarpus_siliculosus@298711511                                               ':0.16261218):0.102377):0.064578267,'Ehuxleyi@jgi                                                                   ':0.1233983):0.044074845,'Acastellanii@ACL00004226                                                       ':0.56279879):0.16055878,'45351_Nvectensis@XP_001630621                                                  ':0.1118324):0.090016912):0.04659063):0.055154433,('7739_Bfloridae@XP_002598258                                                    ':0.17007892,'Hrobusta@jgi                                                                   ':0.13947128):0.12034098):0.052567764);
((((((((('10228_Tadhaerens@XP_002109549                                                  ':0.36181412,'Srosetta@04356T0                                                               ':0.42174868):0.12710099,'Dpulex@jgi                                                                     ':0.082555106):0.090809133,'45351_Nvectensis@XP_001630621                                                  ':0.17966034):0.095686374,(('237631_Umaydis@XP_756827                                                       ':1.4495759,('7955_Drerio@XP_001923028                                                       ':0,('8364_Xtropicalis@NP_001016392                                                  ':0.014129148,'9606_Hsapiens@NP_055700                                                        ':0.043790082):0.013991143):0.0013054138):0.14833213,(('7227_Dmelanogaster@NP_611223                                                   ':0.18869203,'7460_Amellifera@XP_396738                                                      ':1.9681698e-05):0.13387853,(('7739_Bfloridae@XP_002598258                                                    ':0.14379994,'Hrobusta@jgi                                                                   ':0.13489184):0.14129981,'Lgigantea@jgi                                                                  ':0.20273902):0.067318647):2.78606e-06):0.036626083):0.091245458,('Bdendrobatidis@jgi                                                             ':0.67052087,'Ttrahens@04950T0                                                               ':0.37243039):0.085897406):0.082747991,(((('214684_Cneoformans@XP_571694                                                   ':0.65576697,'294381_Ehistolytica@XP_654652                                                  ':1.5145825):0.13604145,'Acastellanii@ACL00004226                                                       ':0.42151154):0.028342965,'423536_Pmarinus@EER03703                                                       ':0.73865774):0.072356344,(('284813_Ecuniculi@NP_597441                                                     ':1.8625138,('6239_Celegans@NP_001021777                                                     ':7.6649113e-06,'6239_Celegans@NP_505679                                                        ':3.1411227):0.57342422):0.12745221,'6279_Bmalayi@XP_001901978                                                      ':0.21618547):0.68028958):1.6855659e-06):0.15969489,((((('145481_Ppatens@XP_001760400                                                    ':0.056393698,'Smoellendorffii@jgi                                                            ':0.2081465):0.077148029,('3702_Athaliana@NP_565433                                                       ':0.13935604,'39947_Osativa@AAU10698                                                         ':0.068312019):0.19443563):0.012156641,(('436017_Olucimarinus@XP_001420017                                               ':4.2996168e-06,'70448_Otauri@AAV68616                                                          ':0.14533039):0.40370637,'564608_Mpusilla@EEH60930                                                       ':0.13604836):0.16043276):0.075396152,(('3055_Creinhardtii@XP_001693736                                                 ':0.13460037,'Vcarteri@jgi                                                                   ':2.4379895e-05):0.19750118,'Cvulgaris@jgi                                                                  ':0.31836067):0.047126682):0.15699599,(((((('296543_Tpseudonana@XP_002290626                                                ':0.17055672,'556484_Ptricornutum@XP_002182838                                               ':0.5822942):0.081907083,'Ectocarpus_siliculosus@298711511                                               ':0.21020623):0.067571707,'Ehuxleyi@jgi                                                                   ':0.1384907):0.026148276,('330879_Afumigatus@XP_752943                                                    ':0.77889302,'5141_Ncrassa@CAC28560                                                          ':0.41213788):0.63244914):0.07860945,('403677_Pinfestans@EEY65500                                                     ':0.0057634362,'Pramorum@jgi                                                                   ':0.067180348):0.12148151):0.012069931,'Aanophagefferens@jgi                                                           ':0.17825712):4.8955788e-07):0.099564387):0.012336855,(('352472_Ddiscoideum@XP_646955                                                   ':0.35172417,'Cowczarzaki@01323T0                                                            ':1.34791):0.15974345,'5762_Ngruberi@EFC45514                                                         ':0.18819595):0.11794833):0.084303682,((((('12968_Bhominis@CBK23071                                                        ':1.239406,('412133_Tvaginalis@XP_001313595                                                 ':1.2145752,'412133_Tvaginalis@XP_001579634                                                 ':1.0395094):0.66891537):0.40488225,('352914_Pyoelii@XP_725062                                                       ':0.33088947,'36329_Pfalciparum@XP_001350578                                                 ':0.20578101):0.48030478):0.20077427,'Toxoplasma_gondii@XP_002367626                                                 ':0.60652688):0.25883656,(((((('185431_Tbrucei@XP_828039                                                       ':0.18077146,'353153_Tcruzi@XP_811195                                                        ':0.13305168):0.40375505,('347515_Lmajor@XP_888563                                                        ':0.013012706,'435258_Linfantum@XP_001462876                                                  ':0):0.90214085):0.69900033,'412030_Ptetraurelia@XP_001453141                                               ':0.062139043):0.032346808,'412030_Ptetraurelia@XP_001450294                                               ':5.5628575e-05):0.30853143,'Oxytricha_trifallax@apc10_WGS                                                  ':0.26520392):0.094131766,'5911_Tthermophila@XP_001028080                                                 ':0.057930083):0.26204852):0.20529194,'Gsulphuraria@stig_44                                                           ':0.51415443):1.6886584e-05,(('431895_Mbrevicollis@XP_001746604                                               ':0.70972228,('4896_Spombe@NP_595803                                                          ':0.14412356,'4932_Scerevisiae@1GQP_A                                                        ':2.0102131):0.42218742):0.18749896,'Cmerolae@CMP321C                                                               ':0.5220553):0.23835634);
(((((((('10228_Tadhaerens@XP_002109549                                                  ':0.33225858,((('284813_Ecuniculi@NP_597441                                                     ':1.5073558,'6239_Celegans@NP_505679                                                        ':1.0726922):0.35322248,'6239_Celegans@NP_001021777                                                     ':0.076702976):0.34558268,'6279_Bmalayi@XP_001901978                                                      ':0.3061121):0.28002595):0.12338526,(('7227_Dmelanogaster@NP_611223                                                   ':0.08924321,'7460_Amellifera@XP_396738                                                      ':0.11632131):0.1135111,(('7739_Bfloridae@XP_002598258                                                    ':0.13098446,'Hrobusta@jgi                                                                   ':0.11275908):0.091114032,'Lgigantea@jgi                                                                  ':0.3802285):0.042516864):0.025761739):0.022584329,(('431895_Mbrevicollis@XP_001746604                                               ':0.80941485,'Srosetta@04356T0                                                               ':0.24532808):0.32873845,'Dpulex@jgi                                                                     ':0.1494404):0.11279161):0.088452138,('45351_Nvectensis@XP_001630621                                                  ':0.089826879,(('7955_Drerio@XP_001923028                                                       ':0.03618741,'8364_Xtropicalis@NP_001016392                                                  ':0.012280614):0.0076319643,'9606_Hsapiens@NP_055700                                                        ':0.016520485):0.17700491):0.039983274):0.072508311,(((('145481_Ppatens@XP_001760400                                                    ':0.16893959,'Smoellendorffii@jgi                                                            ':0.13638475):0.052256222,(('3055_Creinhardtii@XP_001693736                                                 ':0.13544723,'Vcarteri@jgi                                                                   ':0.012552276):0.22390026,(('436017_Olucimarinus@XP_001420017                                               ':2.7581181e-05,'70448_Otauri@AAV68616                                                          ':0.14916051):0.39796106,('564608_Mpusilla@EEH60930                                                       ':0.13598502,'Cvulgaris@jgi                                                                  ':0.29059002):1.2493144e-05):0.19082276):0.046713028):0.025920203,('3702_Athaliana@NP_565433                                                       ':0.12192433,'39947_Osativa@AAU10698                                                         ':0.068780366):0.13695974):0.043315679,'423536_Pmarinus@EER03703                                                       ':0.81295051):0.049269972):0.13937632,(((('296543_Tpseudonana@XP_002290626                                                ':0.3656926,('Ectocarpus_siliculosus@298711511                                               ':0.19193457,'Ttrahens@04950T0                                                               ':0.43063):0.045379594):0.10121234,'Aanophagefferens@jgi                                                           ':0.16340837):0.10859704,'Ehuxleyi@jgi                                                                   ':0.2037966):0.069650063,(('403677_Pinfestans@EEY65500                                                     ':4.08747e-05,'Pramorum@jgi                                                                   ':0.060464893):0.17489471,'556484_Ptricornutum@XP_002182838                                               ':0.75643478):0.0025863021):0.073594813):1.4561752e-06,('352472_Ddiscoideum@XP_646955                                                   ':0.36395819,'Acastellanii@ACL00004226                                                       ':0.21439965):0.076344261):0.0050362881,(((((((('12968_Bhominis@CBK23071                                                        ':1.2649135,'412133_Tvaginalis@XP_001313595                                                 ':0.74699105):0.22359737,'412133_Tvaginalis@XP_001579634                                                 ':1.1183196):0.40192076,((('185431_Tbrucei@XP_828039                                                       ':0.22463784,'353153_Tcruzi@XP_811195                                                        ':0.06879688):0.12267821,('347515_Lmajor@XP_888563                                                        ':0.048265794,'435258_Linfantum@XP_001462876                                                  ':0):0.91466394):0.45998632,'4932_Scerevisiae@1GQP_A                                                        ':0.94784896):0.11885611):0.14478242,'Cowczarzaki@01323T0                                                            ':0.73579328):0.16008855,'214684_Cneoformans@XP_571694                                                   ':0.62946491):0.15903232,('Bdendrobatidis@jgi                                                             ':0.5850602,('Cmerolae@CMP321C                                                               ':0.40895627,'Gsulphuraria@stig_44                                                           ':0.39293012):0.20252503):0.01071278):0.052448471,'4896_Spombe@NP_595803                                                          ':0.50635542):0.034183135,('294381_Ehistolytica@XP_654652                                                  ':1.2746476,'5762_Ngruberi@EFC45514                                                         ':0.2331555):1.2063429e-05):0.097722889,(('237631_Umaydis@XP_756827                                                       ':1.1035769,('330879_Afumigatus@XP_752943                                                    ':0.84541453,'5141_Ncrassa@CAC28560                                                          ':0.44755878):0.36325026):0.23210858,((('352914_Pyoelii@XP_725062                                                       ':0.2910741,'36329_Pfalciparum@XP_001350578                                                 ':0.37258989):0.24703176,'Toxoplasma_gondii@XP_002367626                                                 ':0.76715038):0.52354555,((('412030_Ptetraurelia@XP_001450294                                               ':4.2660073e-05,'412030_Ptetraurelia@XP_001453141                                               ':0.066897433):0.25006226,'5911_Tthermophila@XP_001028080                                                 ':0.086666952):0.029758052,'Oxytricha_trifallax@apc10_WGS                                                  ':0.26183119):0.22469347):0.13561101):0.1507539);
(((((((('10228_Tadhaerens@XP_002109549                                                  ':0.47897726,'Srosetta@04356T0                                                               ':0.4721877):0.19994199,((('214684_Cneoformans@XP_571694                                                   ':0.58815091,'431895_Mbrevicollis@XP_001746604                                               ':0.69377567):0.12412187,'Ttrahens@04950T0                                                               ':0.49131285):0.24453119,'Bdendrobatidis@jgi                                                             ':0.32884939):0.075726702):0.042315811,(('237631_Umaydis@XP_756827                                                       ':0.89204867,('330879_Afumigatus@XP_752943                                                    ':0.84673788,'5141_Ncrassa@CAC28560                                                          ':0.80789376):0.46995676):0.23651301,('6239_Celegans@NP_001021777                                                     ':0.29761272,'6279_Bmalayi@XP_001901978                                                      ':0.55788295):0.45449026):0.048143083):0.12814033,('45351_Nvectensis@XP_001630621                                                  ':0.17016197,((('7227_Dmelanogaster@NP_611223                                                   ':0.16448285,'7460_Amellifera@XP_396738                                                      ':0.18825222):0.24956115,'Dpulex@jgi                                                                     ':0.20158006):0.083896835,(('7739_Bfloridae@XP_002598258                                                    ':0.15054032,('Hrobusta@jgi                                                                   ':0.27763814,'Lgigantea@jgi                                                                  ':0.40863807):0.058265769):0.1275177,('7955_Drerio@XP_001923028                                                       ':1.001708e-05,('8364_Xtropicalis@NP_001016392                                                  ':5.861133e-05,'9606_Hsapiens@NP_055700                                                        ':0.022669931):0.022382542):0.094198368):0.10108494):0.11783214):0.085306799):0.11305314,((('284813_Ecuniculi@NP_597441                                                     ':1.4356138,'294381_Ehistolytica@XP_654652                                                  ':0.76427735):0.070572236,'Cowczarzaki@01323T0                                                            ':0.50559102):0.28307981,('4896_Spombe@NP_595803                                                          ':0.57276457,'Acastellanii@ACL00004226                                                       ':0.31069616):0.13481084):0.059150036):0.078366654,(('352472_Ddiscoideum@XP_646955                                                   ':0.52911959,'5762_Ngruberi@EFC45514                                                         ':0.26068979):0.12799658,'Ehuxleyi@jgi                                                                   ':0.36124519):5.093439e-05):0.045771361,(((('145481_Ppatens@XP_001760400                                                    ':0.1339641,'Smoellendorffii@jgi                                                            ':0.14194246):0.053645292,('3702_Athaliana@NP_565433                                                       ':0.12697354,'39947_Osativa@AAU10698                                                         ':0.091634624):0.12839918):1.7301642e-05,((((('3055_Creinhardtii@XP_001693736                                                 ':0.10462603,'Vcarteri@jgi                                                                   ':0.0043346506):0.26448171,'423536_Pmarinus@EER03703                                                       ':0.72539201):0.14414959,('436017_Olucimarinus@XP_001420017                                               ':0.048391261,'70448_Otauri@AAV68616                                                          ':0.033810595):0.44666482):0.11030531,'Cvulgaris@jgi                                                                  ':0.3097822):0.13927082,'564608_Mpusilla@EEH60930                                                       ':0.19271993):0.053154344):0.054587427,((('412030_Ptetraurelia@XP_001450294                                               ':5.0554834e-05,'412030_Ptetraurelia@XP_001453141                                               ':0.04322141):0.28794842,'5911_Tthermophila@XP_001028080                                                 ':0.1149457):0.13852167,'Oxytricha_trifallax@apc10_WGS                                                  ':0.060646775):0.35627872):0.1184838):0.062094049,((((((('12968_Bhominis@CBK23071                                                        ':1.3545026,'412133_Tvaginalis@XP_001313595                                                 ':0.87369799):0.18773749,'412133_Tvaginalis@XP_001579634                                                 ':0.59210902):0.59576856,'6239_Celegans@NP_505679                                                        ':1.5119758):0.1520883,((('185431_Tbrucei@XP_828039                                                       ':0.30877093,('347515_Lmajor@XP_888563                                                        ':1.8435176e-05,'435258_Linfantum@XP_001462876                                                  ':0.022761532):0.67383045):0.086471619,'353153_Tcruzi@XP_811195                                                        ':0.054748979):0.516191,'4932_Scerevisiae@1GQP_A                                                        ':1.1457948):0.070108694):0.33159963,(('352914_Pyoelii@XP_725062                                                       ':0.19687099,'36329_Pfalciparum@XP_001350578                                                 ':0.31856707):0.54385614,'Toxoplasma_gondii@XP_002367626                                                 ':0.49454175):0.42270414):0.061349996,('Cmerolae@CMP321C                                                               ':0.35466041,'Gsulphuraria@stig_44                                                           ':0.47542538):0.069292117):0.26732564,((('296543_Tpseudonana@XP_002290626                                                ':0.19853136,'556484_Ptricornutum@XP_002182838                                               ':0.6140594):0.072913643,'Ectocarpus_siliculosus@298711511                                               ':0.39818309):0.084929981,'Aanophagefferens@jgi                                                           ':0.097896304):0.067835356):0.095729572,('403677_Pinfestans@EEY65500                                                     ':0.058302432,'Pramorum@jgi                                                                   ':0.06271287):0.24090619);
(((((('10228_Tadhaerens@XP_002109549                                                  ':0.29745654,(('6239_Celegans@NP_001021777                                                     ':0.23987552,'6239_Celegans@NP_505679                                                        ':0.96414748):0.21606235,'6279_Bmalayi@XP_001901978                                                      ':0.21694662):0.59628665):0.15163016,(((('12968_Bhominis@CBK23071                                                        ':0.99756863,('412133_Tvaginalis@XP_001313595                                                 ':0.72787699,'412133_Tvaginalis@XP_001579634                                                 ':0.36142708):0.54217258):0.22087037,'294381_Ehistolytica@XP_654652                                                  ':0.92482193):0.098027827,'Cowczarzaki@01323T0                                                            ':0.67923078):0.11058022,'284813_Ecuniculi@NP_597441                                                     ':1.6268473):0.044618308):0.1344824,((('352914_Pyoelii@XP_725062                                                       ':0.15830427,'36329_Pfalciparum@XP_001350578                                                 ':0.16278213):0.26021469,'Toxoplasma_gondii@XP_002367626                                                 ':0.63505548):0.18232898,'423536_Pmarinus@EER03703                                                       ':0.6555484):0.073259107):0.17744376,('4896_Spombe@NP_595803                                                          ':0.53389318,'Acastellanii@ACL00004226                                                       ':0.28014756):0.18614595):4.4784119e-05,(('214684_Cneoformans@XP_571694                                                   ':0.54273942,'4932_Scerevisiae@1GQP_A                                                        ':0.89338505):0.082604431,'431895_Mbrevicollis@XP_001746604                                               ':0.85914517):0.1177892):0.034762791,(((((('145481_Ppatens@XP_001760400                                                    ':0.10891145,'Smoellendorffii@jgi                                                            ':0.15272402):0.068300859,('3702_Athaliana@NP_565433                                                       ':0.13011755,'39947_Osativa@AAU10698                                                         ':0.06643592):0.14857388):0.09901386,'352472_Ddiscoideum@XP_646955                                                   ':0.27628884):0.081003778,('556484_Ptricornutum@XP_002182838                                               ':0.6336299,((('7227_Dmelanogaster@NP_611223                                                   ':0.15695894,'Dpulex@jgi                                                                     ':0.24565881):0.051812817,(('7739_Bfloridae@XP_002598258                                                    ':0.14494047,'Hrobusta@jgi                                                                   ':0.19002176):0.042520205,'Lgigantea@jgi                                                                  ':0.25078825):0.033688981):0.035623194,('7460_Amellifera@XP_396738                                                      ':0.094775951,('7955_Drerio@XP_001923028                                                       ':3.0947812e-05,('8364_Xtropicalis@NP_001016392                                                  ':0.020532997,'9606_Hsapiens@NP_055700                                                        ':0.010561999):0.030876949):0.11869837):0.066053056):0.088357016):0.063542051):0.014066016,((('296543_Tpseudonana@XP_002290626                                                ':0.12173976,'Bdendrobatidis@jgi                                                             ':0.60594841):0.080903695,'Ttrahens@04950T0                                                               ':0.29947501):0.10507914,('Aanophagefferens@jgi                                                           ':0.12082515,'Ectocarpus_siliculosus@298711511                                               ':0.22791737):0.044662246):0.092925344):0.035988734,((((((('185431_Tbrucei@XP_828039                                                       ':0.22230129,'353153_Tcruzi@XP_811195                                                        ':0.070240995):0.27538866,('347515_Lmajor@XP_888563                                                        ':0.042858636,'435258_Linfantum@XP_001462876                                                  ':0):0.44881877):0.27937574,('330879_Afumigatus@XP_752943                                                    ':0.49809416,'5141_Ncrassa@CAC28560                                                          ':0.43558618):0.4613399):0.14605232,('237631_Umaydis@XP_756827                                                       ':0.66701172,((('412030_Ptetraurelia@XP_001450294                                               ':2.3619425e-08,'412030_Ptetraurelia@XP_001453141                                               ':0.063634544):0.16665276,'Oxytricha_trifallax@apc10_WGS                                                  ':0.25568238):0.055194282,'5911_Tthermophila@XP_001028080                                                 ':0.092105474):0.20949568):0.065866117):4.7093835e-06,'Srosetta@04356T0                                                               ':0.96567478):0.087442668,(((('3055_Creinhardtii@XP_001693736                                                 ':0.0089332786,'Vcarteri@jgi                                                                   ':0.10435051):0.22786067,((('436017_Olucimarinus@XP_001420017                                               ':0.039263479,'70448_Otauri@AAV68616                                                          ':0.039597424):0.31431226,'564608_Mpusilla@EEH60930                                                       ':0.13968035):0.092693144,'Cvulgaris@jgi                                                                  ':0.14946836):0.055282569):0.14251654,('Cmerolae@CMP321C                                                               ':0.51638884,'Gsulphuraria@stig_44                                                           ':0.12238232):0.15976883):0.015841359,'45351_Nvectensis@XP_001630621                                                  ':0.29226456):0.016093433):0.086951071,(('403677_Pinfestans@EEY65500                                                     ':2.3653682e-05,'Pramorum@jgi                                                                   ':0.074319943):0.10218719,'Ehuxleyi@jgi                                                                   ':0.18187736):0.10127192):2.0561236e-05):0.030109124,'5762_Ngruberi@EFC45514                                                         ':0.25937464);
((((((('10228_Tadhaerens@XP_002109549                                                  ':0.29264098,((('352914_Pyoelii@XP_725062                                                       ':0.2095061,'36329_Pfalciparum@XP_001350578                                                 ':0.22782441):0.50369646,'Toxoplasma_gondii@XP_002367626                                                 ':0.72261926):0.51876357,'Bdendrobatidis@jgi                                                             ':0.41248222):0.066530356):0.061292862,('Srosetta@04356T0                                                               ':0.45483411,'Ttrahens@04950T0                                                               ':0.35304858):0.077618768):0.11329544,((('284813_Ecuniculi@NP_597441                                                     ':1.6606645,'6239_Celegans@NP_505679                                                        ':1.0205651):0.35175095,'6239_Celegans@NP_001021777                                                     ':1.9150333e-06):0.28008249,'6279_Bmalayi@XP_001901978                                                      ':0.20417118):0.33739908):0.0071416935,'423536_Pmarinus@EER03703                                                       ':0.4392703):0.034713506,((('7739_Bfloridae@XP_002598258                                                    ':0.10680619,'Hrobusta@jgi                                                                   ':0.11641504):0.12241109,'7955_Drerio@XP_001923028                                                       ':2.3345143e-05):0.019372478,(('8364_Xtropicalis@NP_001016392                                                  ':0.019830941,'Lgigantea@jgi                                                                  ':0.22429282):3.1737161e-07,'9606_Hsapiens@NP_055700                                                        ':0.020971531):0.020472516):5.0438204e-06):0.062599083,'45351_Nvectensis@XP_001630621                                                  ':0.13596569):0.031605186,((((((((('12968_Bhominis@CBK23071                                                        ':1.0540399,'412133_Tvaginalis@XP_001313595                                                 ':0.72958652):0.1144065,'412133_Tvaginalis@XP_001579634                                                 ':0.69349728):0.57932562,('294381_Ehistolytica@XP_654652                                                  ':0.59318998,'Cowczarzaki@01323T0                                                            ':0.49476204):0.017849601):0.27604119,'Acastellanii@ACL00004226                                                       ':0.21058364):0.1613019,(('214684_Cneoformans@XP_571694                                                   ':0.51693764,'431895_Mbrevicollis@XP_001746604                                               ':0.5874172):0.12059154,('4896_Spombe@NP_595803                                                          ':0.44939647,'4932_Scerevisiae@1GQP_A                                                        ':0.66446208):0.14097957):0.07796829):0.069835673,(((('185431_Tbrucei@XP_828039                                                       ':0.16249761,'353153_Tcruzi@XP_811195                                                        ':0.064675235):0.1708237,('347515_Lmajor@XP_888563                                                        ':0.028952952,'435258_Linfantum@XP_001462876                                                  ':0):0.27391161):0.68430801,'5762_Ngruberi@EFC45514                                                         ':0.27401888):0.11098033,('237631_Umaydis@XP_756827                                                       ':0.7637288,('330879_Afumigatus@XP_752943                                                    ':0.52437308,'5141_Ncrassa@CAC28560                                                          ':0.31568992):0.2658675):0.22083548):3.3066096e-06):0.054783069,(('296543_Tpseudonana@XP_002290626                                                ':0.19304052,('Aanophagefferens@jgi                                                           ':0.10355446,'Ectocarpus_siliculosus@298711511                                               ':0.060709666):0.11623242):0.070090502,(('403677_Pinfestans@EEY65500                                                     ':0.0028693438,'Pramorum@jgi                                                                   ':0.02684865):0.17523925,'556484_Ptricornutum@XP_002182838                                               ':0.48278168):0.0048290138):0.064357995):0.02093739,'Ehuxleyi@jgi                                                                   ':0.16780671):0.056899265,(((('145481_Ppatens@XP_001760400                                                    ':0.09500623,'Smoellendorffii@jgi                                                            ':0.096237451):0.05762623,((((('3055_Creinhardtii@XP_001693736                                                 ':7.9963355e-06,'Vcarteri@jgi                                                                   ':0.054252025):0.20482961,('Cmerolae@CMP321C                                                               ':0.62196513,'Gsulphuraria@stig_44                                                           ':0.2585739):0.19654311):0.00073884302,'352472_Ddiscoideum@XP_646955                                                   ':0.38904616):0.019479658,('436017_Olucimarinus@XP_001420017                                               ':0.087953451,'70448_Otauri@AAV68616                                                          ':6.8658941e-07):0.28626612):0.030730356,('564608_Mpusilla@EEH60930                                                       ':0.10264495,'Cvulgaris@jgi                                                                  ':0.23448276):0.052181467):0.016111155):0.058816522,('3702_Athaliana@NP_565433                                                       ':0.094314483,'39947_Osativa@AAU10698                                                         ':0.046207179):0.044714416):0.049035975,((('412030_Ptetraurelia@XP_001450294                                               ':1.5788894e-05,'412030_Ptetraurelia@XP_001453141                                               ':0.056935907):0.22822958,'5911_Tthermophila@XP_001028080                                                 ':0.059563114):0.12721905,'Oxytricha_trifallax@apc10_WGS                                                  ':0.12251736):0.24953637):0.023562241):0.078863733,(('7227_Dmelanogaster@NP_611223                                                   ':0.092444196,'Dpulex@jgi                                                                     ':0.15535763):0.090514172,'7460_Amellifera@XP_396738                                                      ':7.8023379e-05):0.067250464);
((((('10228_Tadhaerens@XP_002109549                                                  ':0.36430445,'7739_Bfloridae@XP_002598258                                                    ':0.089309542):9.1532701e-06,((('237631_Umaydis@XP_756827                                                       ':0.36823069,('330879_Afumigatus@XP_752943                                                    ':0.62338615,'5141_Ncrassa@CAC28560                                                          ':0.24789378):0.42964324):0.22465053,((((('284813_Ecuniculi@NP_597441                                                     ':0.85194831,'4932_Scerevisiae@1GQP_A                                                        ':1.1328563):0.3711024,'6239_Celegans@NP_505679                                                        ':0.96315154):0.32233125,'6239_Celegans@NP_001021777                                                     ':0.044546293):0.09100906,'6279_Bmalayi@XP_001901978                                                      ':0.23411886):0.22270753,'Srosetta@04356T0                                                               ':0.31924082):0.21616733):0.15211983,(('7227_Dmelanogaster@NP_611223                                                   ':0.13272702,'7460_Amellifera@XP_396738                                                      ':0.043624179):0.055218471,'Dpulex@jgi                                                                     ':0.13259262):0.0026778795):0.050188854):0.029543903,((('45351_Nvectensis@XP_001630621                                                  ':0.097392651,(('7955_Drerio@XP_001923028                                                       ':0.016492947,'8364_Xtropicalis@NP_001016392                                                  ':9.3261676e-06):0.007247234,'9606_Hsapiens@NP_055700                                                        ':0.018428608):0.020215498):0.011361481,'Lgigantea@jgi                                                                  ':0.12551906):0.06658617,'Hrobusta@jgi                                                                   ':0.09404851):0.013116682):0.077054662,('3702_Athaliana@NP_565433                                                       ':0.11176407,'39947_Osativa@AAU10698                                                         ':0.029658824):0.11892706):0.080678413,(((((((('12968_Bhominis@CBK23071                                                        ':1.131488,'294381_Ehistolytica@XP_654652                                                  ':0.59713711):0.088609865,'Cowczarzaki@01323T0                                                            ':0.55294197):0.20224861,('4896_Spombe@NP_595803                                                          ':0.50213429,'Cmerolae@CMP321C                                                               ':0.35022189):0.1048356):0.041658255,((('185431_Tbrucei@XP_828039                                                       ':0.093441899,'353153_Tcruzi@XP_811195                                                        ':0.051992235):0.27375166,('347515_Lmajor@XP_888563                                                        ':0.025803226,'435258_Linfantum@XP_001462876                                                  ':0):0.17913167):0.53084584,'5762_Ngruberi@EFC45514                                                         ':0.21935771):0.096707524):0.03740404,((((('296543_Tpseudonana@XP_002290626                                                ':0.19155305,'556484_Ptricornutum@XP_002182838                                               ':0.43790176):0.072364787,('Aanophagefferens@jgi                                                           ':0.1183519,'Ectocarpus_siliculosus@298711511                                               ':0.065853722):0.067127381):0.030920331,('403677_Pinfestans@EEY65500                                                     ':0.041834768,'Pramorum@jgi                                                                   ':0.0091933714):0.14686678):0.031119953,'Acastellanii@ACL00004226                                                       ':0.29320756):0.0051986174,'Ehuxleyi@jgi                                                                   ':0.11658862):0.062609256):9.6337123e-07,((('214684_Cneoformans@XP_571694                                                   ':0.36737549,'431895_Mbrevicollis@XP_001746604                                               ':0.801973):0.34319993,'Ttrahens@04950T0                                                               ':0.36209951):3.4863583e-06,'352472_Ddiscoideum@XP_646955                                                   ':0.2487661):0.074532667):0.060481967,'Gsulphuraria@stig_44                                                           ':0.36242397):0.028290656,('145481_Ppatens@XP_001760400                                                    ':0.12917117,((((('3055_Creinhardtii@XP_001693736                                                 ':0.033765168,'Vcarteri@jgi                                                                   ':8.1669525e-06):0.17996143,'Cvulgaris@jgi                                                                  ':0.17549983):0.055501713,'564608_Mpusilla@EEH60930                                                       ':0.098986939):0.029690533,('436017_Olucimarinus@XP_001420017                                               ':0.042227715,'70448_Otauri@AAV68616                                                          ':2.0130803e-05):0.21729973):1.1577719e-05,'Smoellendorffii@jgi                                                            ':0.10106077):0.023752648):0.042461855):0.012377768,(((((('352914_Pyoelii@XP_725062                                                       ':0.11818819,'36329_Pfalciparum@XP_001350578                                                 ':0.34094827):0.5167443,'Toxoplasma_gondii@XP_002367626                                                 ':0.45620605):0.25473598,'423536_Pmarinus@EER03703                                                       ':0.32325141):0.091696087,'Bdendrobatidis@jgi                                                             ':0.56183512):0.051709575,((('412030_Ptetraurelia@XP_001450294                                               ':2.3051618e-05,'412030_Ptetraurelia@XP_001453141                                               ':0.039120205):0.11813077,'5911_Tthermophila@XP_001028080                                                 ':0.11040935):0.149914,'Oxytricha_trifallax@apc10_WGS                                                  ':0.088038006):0.14229866):0.044419175,('412133_Tvaginalis@XP_001313595                                                 ':0.57192452,'412133_Tvaginalis@XP_001579634                                                 ':0.46983416):0.56931227):0.044459489);
(((((((('10228_Tadhaerens@XP_002109549                                                  ':0.24077117,('412133_Tvaginalis@XP_001313595                                                 ':0.84035753,'412133_Tvaginalis@XP_001579634                                                 ':1.0543358):0.27707423):0.27983176,(('6239_Celegans@NP_001021777                                                     ':0.17743101,'6239_Celegans@NP_505679                                                        ':0.98788686):0.56093803,'6279_Bmalayi@XP_001901978                                                      ':0.18584789):0.27191036):0.11712674,(('352914_Pyoelii@XP_725062                                                       ':0.050264584,'36329_Pfalciparum@XP_001350578                                                 ':0.26477028):0.61547481,'Toxoplasma_gondii@XP_002367626                                                 ':0.88005944):0.5475339):3.2759834e-06,'423536_Pmarinus@EER03703                                                       ':0.63202805):0.1113737,'Hrobusta@jgi                                                                   ':0.21293541):0.0080030236,'Bdendrobatidis@jgi                                                             ':0.51999538):0.11467866,(((('145481_Ppatens@XP_001760400                                                    ':0.092041392,'Smoellendorffii@jgi                                                            ':0.16879225):0.043151025,('3702_Athaliana@NP_565433                                                       ':0.17965011,'39947_Osativa@AAU10698                                                         ':0.039976666):0.22886689):0.022981632,(((('3055_Creinhardtii@XP_001693736                                                 ':0.083531229,'Vcarteri@jgi                                                                   ':0.048925677):0.17184299,('436017_Olucimarinus@XP_001420017                                               ':0.11747904,'70448_Otauri@AAV68616                                                          ':1.9944513e-05):0.28612146):0.019400854,('Cmerolae@CMP321C                                                               ':0.40096282,'Gsulphuraria@stig_44                                                           ':0.28065414):0.10202567):0.11220474,('564608_Mpusilla@EEH60930                                                       ':0.13834649,'Cvulgaris@jgi                                                                  ':0.20497702):0.070635272):0.0180718):0.043330647,(((((('284813_Ecuniculi@NP_597441                                                     ':1.6151551,'431895_Mbrevicollis@XP_001746604                                               ':0.61412634):0.16593771,'4896_Spombe@NP_595803                                                          ':0.43603052):0.15929388,'Acastellanii@ACL00004226                                                       ':0.17885557):0.087803984,('556484_Ptricornutum@XP_002182838                                               ':0.63643019,'Cowczarzaki@01323T0                                                            ':0.79968806):0.23469695):0.11250081,'352472_Ddiscoideum@XP_646955                                                   ':0.35517519):0.07684017,'5762_Ngruberi@EFC45514                                                         ':0.36384434):0.095277289):0.065926556):0.032623791,(((((((('12968_Bhominis@CBK23071                                                        ':1.5445445,'294381_Ehistolytica@XP_654652                                                  ':0.9410236):0.30821772,'296543_Tpseudonana@XP_002290626                                                ':0.26929215):0.10126856,'Ectocarpus_siliculosus@298711511                                               ':0.1521641):0.10759114,'Aanophagefferens@jgi                                                           ':0.13839779):0.090403872,('403677_Pinfestans@EEY65500                                                     ':0.032858866,'Pramorum@jgi                                                                   ':0.036490213):0.25865083):0.099049006,(((('412030_Ptetraurelia@XP_001450294                                               ':2.5504615e-06,'412030_Ptetraurelia@XP_001453141                                               ':0.074933759):0.1373447,'5911_Tthermophila@XP_001028080                                                 ':0.17004041):0.15823144,'Oxytricha_trifallax@apc10_WGS                                                  ':0.17803435):0.2839232,'Ehuxleyi@jgi                                                                   ':0.18901562):0.056753267):0.038462593,((((('185431_Tbrucei@XP_828039                                                       ':0.21633296,'353153_Tcruzi@XP_811195                                                        ':0.10745312):0.21294887,('347515_Lmajor@XP_888563                                                        ':0.080867648,'435258_Linfantum@XP_001462876                                                  ':0):0.39339737):0.37356652,('214684_Cneoformans@XP_571694                                                   ':0.38551131,'4932_Scerevisiae@1GQP_A                                                        ':1.106256):0.17295788):0.37978911,('330879_Afumigatus@XP_752943                                                    ':0.70139364,'5141_Ncrassa@CAC28560                                                          ':0.490991):0.14993186):0.1758069,('237631_Umaydis@XP_756827                                                       ':0.96008689,'Srosetta@04356T0                                                               ':0.38794844):0.11379489):0.31745257):1.079892e-05,('7227_Dmelanogaster@NP_611223                                                   ':0.15024892,((('7460_Amellifera@XP_396738                                                      ':0.046484176,(('7739_Bfloridae@XP_002598258                                                    ':0.15147313,'Ttrahens@04950T0                                                               ':0.44276642):0.031303421,('7955_Drerio@XP_001923028                                                       ':0.0054584777,('8364_Xtropicalis@NP_001016392                                                  ':0.015247124,'9606_Hsapiens@NP_055700                                                        ':0.06573902):0.038287606):0.12971474):0.050112548):0.024143885,'Dpulex@jgi                                                                     ':0.18833731):0.068987175,'Lgigantea@jgi                                                                  ':0.25420936):0.10939458):0.015221488):0.037786416,'45351_Nvectensis@XP_001630621                                                  ':0.13285652);
(((('10228_Tadhaerens@XP_002109549                                                  ':0.26749485,('284813_Ecuniculi@NP_597441                                                     ':0.90964532,'556484_Ptricornutum@XP_002182838                                               ':0.40248725):0.15668434):0.15235264,((('12968_Bhominis@CBK23071                                                        ':0.82233732,('412133_Tvaginalis@XP_001313595                                                 ':0.82888058,'412133_Tvaginalis@XP_001579634                                                 ':0.17502687):0.57752455):0.30074587,'294381_Ehistolytica@XP_654652                                                  ':0.68898848):0.13417767,(('6239_Celegans@NP_001021777                                                     ':0.071814138,'6239_Celegans@NP_505679                                                        ':1.2697873):0.21933713,'6279_Bmalayi@XP_001901978                                                      ':0.24392294):0.18271163):0.068971726):0.02540812,(('214684_Cneoformans@XP_571694                                                   ':0.71007846,'Bdendrobatidis@jgi                                                             ':0.402654):0.12167444,((((('423536_Pmarinus@EER03703                                                       ':0.62362564,'Lgigantea@jgi                                                                  ':0.11457939):0.084521599,'Dpulex@jgi                                                                     ':0.02508538):0.11177978,((('45351_Nvectensis@XP_001630621                                                  ':0.15482135,(('7955_Drerio@XP_001923028                                                       ':2.2272782e-14,'8364_Xtropicalis@NP_001016392                                                  ':0):0.014786604,'9606_Hsapiens@NP_055700                                                        ':0.00750057):4.2064354e-05):0.058864639,'Hrobusta@jgi                                                                   ':0.22331221):0.037007895,'7739_Bfloridae@XP_002598258                                                    ':0.097576819):5.0563555e-05):0.090867155,(('431895_Mbrevicollis@XP_001746604                                               ':0.82497461,'7227_Dmelanogaster@NP_611223                                                   ':2.8279815e-05):0.062949094,'7460_Amellifera@XP_396738                                                      ':0.06358749):4.0046219e-07):0.041155698,('Srosetta@04356T0                                                               ':0.62305945,'Ttrahens@04950T0                                                               ':0.20616473):0.14595804):0.058547768):6.7141861e-05):0.091253567,(((((((('145481_Ppatens@XP_001760400                                                    ':0.059933229,'Smoellendorffii@jgi                                                            ':0.091723934):0.053270969,('3702_Athaliana@NP_565433                                                       ':0.068493312,'39947_Osativa@AAU10698                                                         ':0.058105667):0.14123454):0.010042628,'564608_Mpusilla@EEH60930                                                       ':0.22994956):0.036866589,((('3055_Creinhardtii@XP_001693736                                                 ':0.059182679,'Vcarteri@jgi                                                                   ':0.019199493):0.21230951,(('Cmerolae@CMP321C                                                               ':0.3032346,'Gsulphuraria@stig_44                                                           ':0.11994911):0.13856463,'Cvulgaris@jgi                                                                  ':0.18597109):0.084852846):0.049269953,(('436017_Olucimarinus@XP_001420017                                               ':0.010833046,'70448_Otauri@AAV68616                                                          ':0.013711238):0.30528422,'4932_Scerevisiae@1GQP_A                                                        ':0.89565335):1.6801583e-05):0.051985912):0.079122872,'Ehuxleyi@jgi                                                                   ':0.2437232):0.028547253,((('296543_Tpseudonana@XP_002290626                                                ':0.22277798,'Aanophagefferens@jgi                                                           ':0.1085262):0.075495925,'Ectocarpus_siliculosus@298711511                                               ':0.20609628):0.083773431,('403677_Pinfestans@EEY65500                                                     ':0.017015437,'Pramorum@jgi                                                                   ':0.049084873):0.17544571):0.090609551):0.036661809,((((('352914_Pyoelii@XP_725062                                                       ':0.10772266,'36329_Pfalciparum@XP_001350578                                                 ':0.21115504):0.60361004,'Toxoplasma_gondii@XP_002367626                                                 ':0.61992626):0.26033575,'Oxytricha_trifallax@apc10_WGS                                                  ':0.077833572):0.078736219,(('412030_Ptetraurelia@XP_001450294                                               ':0,'412030_Ptetraurelia@XP_001453141                                               ':0.015881612):0.11023313,'5911_Tthermophila@XP_001028080                                                 ':0.069871295):0.12944578):0.1603362,'5762_Ngruberi@EFC45514                                                         ':0.20585137):0.041650328):9.3487652e-06,(((((('185431_Tbrucei@XP_828039                                                       ':0.22319867,'353153_Tcruzi@XP_811195                                                        ':0.038213653):0.4504301,('347515_Lmajor@XP_888563                                                        ':0.053559222,'435258_Linfantum@XP_001462876                                                  ':0):0.37184708):0.3242329,'330879_Afumigatus@XP_752943                                                    ':0.77621317):0.031194062,'5141_Ncrassa@CAC28560                                                          ':0.54071321):0.12897113,'352472_Ddiscoideum@XP_646955                                                   ':0.45084066):0.01612374,'237631_Umaydis@XP_756827                                                       ':0.70334078):3.0285975e-05):0.032953673,('4896_Spombe@NP_595803                                                          ':0.2825893,('Acastellanii@ACL00004226                                                       ':0.26144002,'Cowczarzaki@01323T0                                                            ':0.44317881):0.10306942):0.037936532);
(((((((('10228_Tadhaerens@XP_002109549                                                  ':0.37270174,'Lgigantea@jgi                                                                  ':0.1183786):0.050275129,('7739_Bfloridae@XP_002598258                                                    ':0.12425133,'Hrobusta@jgi                                                                   ':0.17338522):0.17812695):0.10829056,(('7227_Dmelanogaster@NP_611223                                                   ':0.15700735,'Dpulex@jgi                                                                     ':0.18390431):0.043261544,'7460_Amellifera@XP_396738                                                      ':0.034168522):0.10277461):0.019804516,((('237631_Umaydis@XP_756827                                                       ':0.99240461,('330879_Afumigatus@XP_752943                                                    ':0.44915299,'5141_Ncrassa@CAC28560                                                          ':0.80607705):0.49293295):0.19420231,'Srosetta@04356T0                                                               ':0.56535387):0.48100633,((('3702_Athaliana@NP_565433                                                       ':0.12102973,'39947_Osativa@AAU10698                                                         ':0.073941812):0.28308599,'7955_Drerio@XP_001923028                                                       ':0.011486519):0.010383713,('8364_Xtropicalis@NP_001016392                                                  ':3.9309102e-06,'9606_Hsapiens@NP_055700                                                        ':0.037142533):0.014669922):0.12587478):1.2410418e-05):0.075760684,'45351_Nvectensis@XP_001630621                                                  ':0.19216599):0.027293858,('6239_Celegans@NP_001021777                                                     ':0.5659869,'6279_Bmalayi@XP_001901978                                                      ':0.21225479):0.53922335):0.089874692,((((((('185431_Tbrucei@XP_828039                                                       ':0.1795847,'353153_Tcruzi@XP_811195                                                        ':0.088066941):0.11873083,('347515_Lmajor@XP_888563                                                        ':0.036031915,'435258_Linfantum@XP_001462876                                                  ':0):0.85318143):0.78587452,'Gsulphuraria@stig_44                                                           ':0.33102762):0.20953366,'Ttrahens@04950T0                                                               ':0.24670802):0.14404102,'5762_Ngruberi@EFC45514                                                         ':0.22787657):0.18046201,((('214684_Cneoformans@XP_571694                                                   ':0.94901911,'4932_Scerevisiae@1GQP_A                                                        ':0.78369151):0.27915688,('431895_Mbrevicollis@XP_001746604                                               ':1.0774669,'Bdendrobatidis@jgi                                                             ':0.2287954):0.53626034):0.099777775,'4896_Spombe@NP_595803                                                          ':0.63525205):0.18390622):2.4349574e-07,(((('296543_Tpseudonana@XP_002290626                                                ':0.31390654,'556484_Ptricornutum@XP_002182838                                               ':0.83050299):0.028284463,('Aanophagefferens@jgi                                                           ':0.17496984,'Ectocarpus_siliculosus@298711511                                               ':0.13149676):0.13970853):0.035078517,('403677_Pinfestans@EEY65500                                                     ':0.0074617245,'Pramorum@jgi                                                                   ':0.076434867):0.1543051):0.059106894,(('352472_Ddiscoideum@XP_646955                                                   ':0.57113471,'Acastellanii@ACL00004226                                                       ':0.22303439):0.2304589,'Ehuxleyi@jgi                                                                   ':0.30031608):1.2392554e-06):0.091272541):0.017200199):0.017830294,((((((('12968_Bhominis@CBK23071                                                        ':1.4759621,('412133_Tvaginalis@XP_001313595                                                 ':0.89165916,'412133_Tvaginalis@XP_001579634                                                 ':0.96701593):0.75839482):0.099902642,(('352914_Pyoelii@XP_725062                                                       ':0.11500627,'36329_Pfalciparum@XP_001350578                                                 ':0.4973108):0.82223154,'Toxoplasma_gondii@XP_002367626                                                 ':0.85169202):0.14249741):0.4502249,('412030_Ptetraurelia@XP_001450294                                               ':2.9760955e-05,'412030_Ptetraurelia@XP_001453141                                               ':0.058534002):0.29378308):0.11245256,'5911_Tthermophila@XP_001028080                                                 ':0.12244117):0.14032344,'Cowczarzaki@01323T0                                                            ':0.85516654):0.14683618,'Oxytricha_trifallax@apc10_WGS                                                  ':0.11334777):0.26902796,((('3055_Creinhardtii@XP_001693736                                                 ':0.03364719,('423536_Pmarinus@EER03703                                                       ':0.56645467,'Vcarteri@jgi                                                                   ':0.063430994):0.01259334):0.10028141,'Cvulgaris@jgi                                                                  ':0.22124795):0.16545815,'Cmerolae@CMP321C                                                               ':0.64644907):3.7246104e-05):0.15049372,((('145481_Ppatens@XP_001760400                                                    ':0.13498795,'Smoellendorffii@jgi                                                            ':0.15384233):0.1477045,((('284813_Ecuniculi@NP_597441                                                     ':2.3639712,'6239_Celegans@NP_505679                                                        ':1.6794304):0.40876806,'294381_Ehistolytica@XP_654652                                                  ':1.0467784):0.38664427,'564608_Mpusilla@EEH60930                                                       ':0.10810064):3.4424201e-05):0.01637203,('436017_Olucimarinus@XP_001420017                                               ':2.181175e-05,'70448_Otauri@AAV68616                                                          ':0.065892457):0.15259585):0.048590455);
(((('10228_Tadhaerens@XP_002109549                                                  ':0.098105824,'Srosetta@04356T0                                                               ':0.53396251):0.13985101,('237631_Umaydis@XP_756827                                                       ':0.74410706,('423536_Pmarinus@EER03703                                                       ':0.85802019,('45351_Nvectensis@XP_001630621                                                  ':0.052420506,((((((((('6239_Celegans@NP_001021777                                                     ':0.17595314,'6239_Celegans@NP_505679                                                        ':1.4279019):0.1849018,'6279_Bmalayi@XP_001901978                                                      ':0.22535366):0.22231061,'Ttrahens@04950T0                                                               ':0.43412065):0.11829488,'7739_Bfloridae@XP_002598258                                                    ':0.13219064):0.047317463,'9606_Hsapiens@NP_055700                                                        ':4.9317156e-06):0.030184866,'7955_Drerio@XP_001923028                                                       ':0.02925594):5.0386122e-07,'8364_Xtropicalis@NP_001016392                                                  ':2.0196749e-05):0.12125087,('Hrobusta@jgi                                                                   ':0.17099416,'Lgigantea@jgi                                                                  ':0.18793986):0.023036353):0.021187734,(('7227_Dmelanogaster@NP_611223                                                   ':0.06364259,'7460_Amellifera@XP_396738                                                      ':0.10475617):0.13240832,'Dpulex@jgi                                                                     ':0.14159658):0.11960272):0.029390222):0.03528318):1.1938828e-05):0.093556949):0.055009962,'Cmerolae@CMP321C                                                               ':0.49567732):0.083321341,((((((((('12968_Bhominis@CBK23071                                                        ':1.3705824,(('352914_Pyoelii@XP_725062                                                       ':0.16245629,'36329_Pfalciparum@XP_001350578                                                 ':0.22349031):0.33220005,'Toxoplasma_gondii@XP_002367626                                                 ':0.69533629):0.29591724):0.17884559,(((('185431_Tbrucei@XP_828039                                                       ':0.22867095,('347515_Lmajor@XP_888563                                                        ':4.8253866e-06,'435258_Linfantum@XP_001462876                                                  ':0.029231969):0.58620736):0.14987111,'353153_Tcruzi@XP_811195                                                        ':0.074088576):0.6844938,'284813_Ecuniculi@NP_597441                                                     ':0.85564811):0.036320597,('412133_Tvaginalis@XP_001313595                                                 ':0.5606797,'412133_Tvaginalis@XP_001579634                                                 ':0.59564929):0.2134301):0.14991732):0.019369478,'431895_Mbrevicollis@XP_001746604                                               ':0.82132682):0.063888955,('214684_Cneoformans@XP_571694                                                   ':0.71156948,(('4896_Spombe@NP_595803                                                          ':0.32286004,'4932_Scerevisiae@1GQP_A                                                        ':1.3363924):0.21884117,('556484_Ptricornutum@XP_002182838                                               ':0.55032429,'Acastellanii@ACL00004226                                                       ':0.16407653):0.23331669):2.3744127e-05):0.10800299):0.11852866,(((('412030_Ptetraurelia@XP_001450294                                               ':4.5542863e-07,'412030_Ptetraurelia@XP_001453141                                               ':0.057455305):0.13299219,('5911_Tthermophila@XP_001028080                                                 ':0.13691993,'Oxytricha_trifallax@apc10_WGS                                                  ':0.26655247):0.06756261):0.13121874,'Bdendrobatidis@jgi                                                             ':0.4238537):0.10301324,'Gsulphuraria@stig_44                                                           ':0.45624775):0.006806282):0.083378064,'5762_Ngruberi@EFC45514                                                         ':0.24414885):0.042700395,('294381_Ehistolytica@XP_654652                                                  ':1.0713791,'Cowczarzaki@01323T0                                                            ':0.22199804):0.3105631):0.096185712,'352472_Ddiscoideum@XP_646955                                                   ':0.24940729):0.045269396,(((('145481_Ppatens@XP_001760400                                                    ':0.15405304,'Smoellendorffii@jgi                                                            ':0.1237234):0.034075131,('3702_Athaliana@NP_565433                                                       ':0.13971366,'39947_Osativa@AAU10698                                                         ':0.018542362):0.14757286):0.030109341,(((('3055_Creinhardtii@XP_001693736                                                 ':0.0099934965,'Vcarteri@jgi                                                                   ':0.079062246):0.18182401,('436017_Olucimarinus@XP_001420017                                               ':0.10886353,'70448_Otauri@AAV68616                                                          ':0.029929486):0.36957217):0.032818825,'564608_Mpusilla@EEH60930                                                       ':0.14364027):0.028876816,'Cvulgaris@jgi                                                                  ':0.2156343):0.045068903):0.082051796,(((('296543_Tpseudonana@XP_002290626                                                ':0.30012574,'Ectocarpus_siliculosus@298711511                                               ':0.16919433):0.07296327,'Aanophagefferens@jgi                                                           ':0.1423703):0.06638084,('403677_Pinfestans@EEY65500                                                     ':0.0027579344,'Pramorum@jgi                                                                   ':0.039639227):0.12468169):0.046794841,'Ehuxleyi@jgi                                                                   ':0.2126809):0.039986887):0.043739072):2.3191488e-06,('330879_Afumigatus@XP_752943                                                    ':0.59243048,'5141_Ncrassa@CAC28560                                                          ':0.24334137):0.48193223);
(((((('10228_Tadhaerens@XP_002109549                                                  ':0.38919556,'Srosetta@04356T0                                                               ':0.41490568):0.34688428,(('6239_Celegans@NP_001021777                                                     ':0.021543512,'6239_Celegans@NP_505679                                                        ':1.7777884):0.58802211,('Dpulex@jgi                                                                     ':0.47111743,'Ttrahens@04950T0                                                               ':0.34827951):1.841927e-06):0.14505724):0.053173234,(('3055_Creinhardtii@XP_001693736                                                 ':0.062955017,'Vcarteri@jgi                                                                   ':0.13889619):0.17494708,'423536_Pmarinus@EER03703                                                       ':0.56523793):0.24064179):0.1329765,('45351_Nvectensis@XP_001630621                                                  ':0.030846918,((((('7227_Dmelanogaster@NP_611223                                                   ':0.16669412,'7460_Amellifera@XP_396738                                                      ':0.039300735):0.23713722,('7739_Bfloridae@XP_002598258                                                    ':0.033150223,('Hrobusta@jgi                                                                   ':0.21954382,'Lgigantea@jgi                                                                  ':0.29929425):0.17734503):0.11746476):0.13160353,'7955_Drerio@XP_001923028                                                       ':0.0074721041):0.034393803,'9606_Hsapiens@NP_055700                                                        ':1.8367208e-05):6.2283461e-06,'8364_Xtropicalis@NP_001016392                                                  ':0.010444598):0.22175963):0.22040343):0.044675105,(((('145481_Ppatens@XP_001760400                                                    ':0.084754366,'Smoellendorffii@jgi                                                            ':0.28736493):0.037650677,'294381_Ehistolytica@XP_654652                                                  ':1.2069565):0.018051193,('3702_Athaliana@NP_565433                                                       ':0.10099179,'39947_Osativa@AAU10698                                                         ':0.054545306):0.29509498):1.9644737e-06,(('436017_Olucimarinus@XP_001420017                                               ':0.017684518,'70448_Otauri@AAV68616                                                          ':0.088230872):0.37453765,'564608_Mpusilla@EEH60930                                                       ':0.12394461):0.091630905):0.073206501):0.094954585,((((((('12968_Bhominis@CBK23071                                                        ':1.2201543,('412133_Tvaginalis@XP_001313595                                                 ':0.81206779,'412133_Tvaginalis@XP_001579634                                                 ':0.73285938):0.087072264):0.46179672,'Bdendrobatidis@jgi                                                             ':0.53309591):0.18752546,('214684_Cneoformans@XP_571694                                                   ':0.45093468,'4932_Scerevisiae@1GQP_A                                                        ':0.87459793):0.285716):0.027710206,(('431895_Mbrevicollis@XP_001746604                                               ':1.2385781,'Cvulgaris@jgi                                                                  ':0.14187805):0.26061969,'Gsulphuraria@stig_44                                                           ':0.48187468):0.1716149):0.14753089,((('296543_Tpseudonana@XP_002290626                                                ':0.2271048,'Ectocarpus_siliculosus@298711511                                               ':0.26032518):0.095182959,('403677_Pinfestans@EEY65500                                                     ':3.1221088e-06,'Pramorum@jgi                                                                   ':0.041965337):0.12605166):0.080472391,('556484_Ptricornutum@XP_002182838                                               ':0.56013838,'Aanophagefferens@jgi                                                           ':0.078604967):0.085339395):0.072644578):0.038457952,(('352472_Ddiscoideum@XP_646955                                                   ':0.39450148,('Acastellanii@ACL00004226                                                       ':0.12835586,'Cowczarzaki@01323T0                                                            ':0.96735451):0.14898218):0.083051379,'5762_Ngruberi@EFC45514                                                         ':0.42663353):0.054536032):0.064227754,(((((('185431_Tbrucei@XP_828039                                                       ':0.30824804,'353153_Tcruzi@XP_811195                                                        ':3.2607487e-05):0.57660202,('347515_Lmajor@XP_888563                                                        ':0.056894783,'435258_Linfantum@XP_001462876                                                  ':0):0.37778233):0.39862385,(('352914_Pyoelii@XP_725062                                                       ':0.2423337,'36329_Pfalciparum@XP_001350578                                                 ':0.32761962):0.38745554,'Toxoplasma_gondii@XP_002367626                                                 ':0.99309691):0.39316479):0.39556476,((('237631_Umaydis@XP_756827                                                       ':0.69666448,('330879_Afumigatus@XP_752943                                                    ':0.91485037,'5141_Ncrassa@CAC28560                                                          ':0.28142749):0.28591872):3.7949386e-05,'284813_Ecuniculi@NP_597441                                                     ':1.8884339):0.092809022,'4896_Spombe@NP_595803                                                          ':0.71829231):0.16877712):0.087128252,(((('412030_Ptetraurelia@XP_001450294                                               ':6.7509914e-05,'412030_Ptetraurelia@XP_001453141                                               ':0.049023857):0.19598972,'5911_Tthermophila@XP_001028080                                                 ':0.099454025):0.39795886,'Oxytricha_trifallax@apc10_WGS                                                  ':0.18442071):0.1266165,'Ehuxleyi@jgi                                                                   ':0.19429544):0.059308749):0.021571093,'6279_Bmalayi@XP_001901978                                                      ':0.70737313):0.063005685):2.403714e-05,'Cmerolae@CMP321C                                                               ':0.6717344);
((((((('10228_Tadhaerens@XP_002109549                                                  ':0.18726449,(('412133_Tvaginalis@XP_001313595                                                 ':1.2417104,'412133_Tvaginalis@XP_001579634                                                 ':0.58767028):0.42292728,'6239_Celegans@NP_505679                                                        ':2.1361079):0.25524326):0.10986855,('6239_Celegans@NP_001021777                                                     ':0.37037154,'6279_Bmalayi@XP_001901978                                                      ':0.33207108):0.42309615):0.092166869,(((('214684_Cneoformans@XP_571694                                                   ':0.47290902,'431895_Mbrevicollis@XP_001746604                                               ':0.87761127):0.13523073,((('352914_Pyoelii@XP_725062                                                       ':0.20762723,'36329_Pfalciparum@XP_001350578                                                 ':0.35662286):0.72505334,'Toxoplasma_gondii@XP_002367626                                                 ':0.92881371):0.38665199,'423536_Pmarinus@EER03703                                                       ':0.58776067):0.15753115):0.1389728,((('7227_Dmelanogaster@NP_611223                                                   ':0.1237452,'7460_Amellifera@XP_396738                                                      ':0.068747615):0.051961297,'Dpulex@jgi                                                                     ':0.18571028):0.072367086,('Srosetta@04356T0                                                               ':0.42002077,'Ttrahens@04950T0                                                               ':0.25921901):0.18169118):0.030292688):0.067605931,((('7739_Bfloridae@XP_002598258                                                    ':0.18409079,'9606_Hsapiens@NP_055700                                                        ':3.9142157e-07):0.036462208,('7955_Drerio@XP_001923028                                                       ':0.023426301,'8364_Xtropicalis@NP_001016392                                                  ':5.0035271e-07):5.6695785e-06):0.073212996,('Hrobusta@jgi                                                                   ':0.24452842,'Lgigantea@jgi                                                                  ':0.28348192):0.066786351):0.022026442):0.051811506):0.045485375,'45351_Nvectensis@XP_001630621                                                  ':2.2651404e-05):0.13842409,'Bdendrobatidis@jgi                                                             ':0.5571564):0.035100418,(('294381_Ehistolytica@XP_654652                                                  ':0.94287738,'Cowczarzaki@01323T0                                                            ':0.84766301):0.1251899,('4896_Spombe@NP_595803                                                          ':0.59726019,'Acastellanii@ACL00004226                                                       ':0.15927222):0.13393555):0.1604948):0.083062672,((((((('12968_Bhominis@CBK23071                                                        ':1.2726653,'284813_Ecuniculi@NP_597441                                                     ':1.1867351):0.17763465,'4932_Scerevisiae@1GQP_A                                                        ':1.1049414):0.10597928,(('185431_Tbrucei@XP_828039                                                       ':0.16689824,'353153_Tcruzi@XP_811195                                                        ':0.052705205):0.24877082,('347515_Lmajor@XP_888563                                                        ':0.023212054,'435258_Linfantum@XP_001462876                                                  ':0):0.5804601):0.53748379):0.20394752,'5762_Ngruberi@EFC45514                                                         ':0.30182384):0.082707254,('Cmerolae@CMP321C                                                               ':0.58875537,'Gsulphuraria@stig_44                                                           ':0.33900631):0.1790296):0.039257781,((((('296543_Tpseudonana@XP_002290626                                                ':0.23831083,('330879_Afumigatus@XP_752943                                                    ':0.65329816,'5141_Ncrassa@CAC28560                                                          ':0.49395893):0.32063306):0.14279451,'Aanophagefferens@jgi                                                           ':0.081588843):0.054853572,'Ectocarpus_siliculosus@298711511                                               ':0.17467214):0.14589828,'556484_Ptricornutum@XP_002182838                                               ':0.62243873):0.08244932,('403677_Pinfestans@EEY65500                                                     ':4.9944376e-05,'Pramorum@jgi                                                                   ':0.034996817):0.12168304):0.028276019):0.01223118,(('145481_Ppatens@XP_001760400                                                    ':0.092203787,(((((('3055_Creinhardtii@XP_001693736                                                 ':0.062550502,'Vcarteri@jgi                                                                   ':0.037071434):0.29815009,'Cvulgaris@jgi                                                                  ':0.32713735):0.097307643,'564608_Mpusilla@EEH60930                                                       ':0.072224959):0.022266519,('436017_Olucimarinus@XP_001420017                                               ':0.062859177,'70448_Otauri@AAV68616                                                          ':0.11091032):0.29105351):0.031825909,'Smoellendorffii@jgi                                                            ':0.16016567):0.028960668,('3702_Athaliana@NP_565433                                                       ':0.1217201,'39947_Osativa@AAU10698                                                         ':0.082902105):0.13400311):2.4386884e-05):0.08323004,(((('412030_Ptetraurelia@XP_001450294                                               ':2.6803682e-05,'412030_Ptetraurelia@XP_001453141                                               ':0.11230832):0.22982998,'5911_Tthermophila@XP_001028080                                                 ':0.20575215):0.14684326,'Oxytricha_trifallax@apc10_WGS                                                  ':0.21218508):0.19056931,'Ehuxleyi@jgi                                                                   ':0.15406228):0.087233181):0.03572794):0.030294416,('237631_Umaydis@XP_756827                                                       ':0.74895475,'352472_Ddiscoideum@XP_646955                                                   ':0.30782612):0.16457948);
((((((('10228_Tadhaerens@XP_002109549                                                  ':0.28222414,'Srosetta@04356T0                                                               ':0.41091265):0.076855282,('423536_Pmarinus@EER03703                                                       ':0.54115117,'Ttrahens@04950T0                                                               ':0.2768396):0.049840181):0.089299618,(('7227_Dmelanogaster@NP_611223                                                   ':0.077939599,'Dpulex@jgi                                                                     ':0.14299829):0.017804755,('7460_Amellifera@XP_396738                                                      ':0.026262088,((('7739_Bfloridae@XP_002598258                                                    ':0.074842215,'Hrobusta@jgi                                                                   ':0.068945474):0.071788646,'Lgigantea@jgi                                                                  ':0.17021767):0.058303203,('7955_Drerio@XP_001923028                                                       ':1.7617303e-06,('8364_Xtropicalis@NP_001016392                                                  ':0.0080928077,'9606_Hsapiens@NP_055700                                                        ':0.02641974):0.025178143):0.035726474):0.025112084):0.073127618):0.023199181):0.068004685,(('6239_Celegans@NP_001021777                                                     ':0.15062103,'6239_Celegans@NP_505679                                                        ':1.3381754):0.095368146,'6279_Bmalayi@XP_001901978                                                      ':0.262571):0.33058912):0.019407474,'45351_Nvectensis@XP_001630621                                                  ':0.14951288):0.081134054,((((('12968_Bhominis@CBK23071                                                        ':0.85969878,('412133_Tvaginalis@XP_001313595                                                 ':0.61031858,'412133_Tvaginalis@XP_001579634                                                 ':0.38424595):0.28932138):0.26798112,('284813_Ecuniculi@NP_597441                                                     ':1.0962763,'4932_Scerevisiae@1GQP_A                                                        ':0.71240193):0.045555142):0.21699839,(('214684_Cneoformans@XP_571694                                                   ':0.72113961,('237631_Umaydis@XP_756827                                                       ':0.87272433,('330879_Afumigatus@XP_752943                                                    ':0.43865785,'5141_Ncrassa@CAC28560                                                          ':0.49032862):0.2177879):0.23709455):0.026574599,'4896_Spombe@NP_595803                                                          ':0.41982676):0.13611289):0.0092751647,('431895_Mbrevicollis@XP_001746604                                               ':0.69852281,'Bdendrobatidis@jgi                                                             ':0.38846917):0.19644769):0.086289302,(('294381_Ehistolytica@XP_654652                                                  ':0.79757544,'Cowczarzaki@01323T0                                                            ':0.4288916):0.2302285,'Acastellanii@ACL00004226                                                       ':0.26237291):0.21752198):0.02140298):0.046947133,((((('145481_Ppatens@XP_001760400                                                    ':0.096193722,'Smoellendorffii@jgi                                                            ':0.099162586):0.11381996,(((('3055_Creinhardtii@XP_001693736                                                 ':4.2816585e-06,'Vcarteri@jgi                                                                   ':0.074245608):0.17547217,'Cvulgaris@jgi                                                                  ':0.14384614):0.10981066,('436017_Olucimarinus@XP_001420017                                               ':0.055431756,'70448_Otauri@AAV68616                                                          ':0.046804576):0.21016343):0.018987691,'564608_Mpusilla@EEH60930                                                       ':0.050499651):0.049620669):0.041403781,'352472_Ddiscoideum@XP_646955                                                   ':0.43203786):0.012063899,('3702_Athaliana@NP_565433                                                       ':0.080492697,'39947_Osativa@AAU10698                                                         ':0.06560485):0.12260426):0.060199439,((((('185431_Tbrucei@XP_828039                                                       ':0.19885585,'353153_Tcruzi@XP_811195                                                        ':0.049183461):0.18531371,('347515_Lmajor@XP_888563                                                        ':0.01748623,'435258_Linfantum@XP_001462876                                                  ':0):0.42192729):0.52663527,'Cmerolae@CMP321C                                                               ':0.36352816):0.075854078,'Gsulphuraria@stig_44                                                           ':0.20746772):0.15641017,'5762_Ngruberi@EFC45514                                                         ':0.250291):0.10309546):0.013000554,(((((('296543_Tpseudonana@XP_002290626                                                ':0.20563994,'556484_Ptricornutum@XP_002182838                                               ':0.41461947):0.11601658,'Ectocarpus_siliculosus@298711511                                               ':0.058422671):0.069022952,'Aanophagefferens@jgi                                                           ':0.11944555):0.047120836,('403677_Pinfestans@EEY65500                                                     ':0.032691185,'Pramorum@jgi                                                                   ':0.039606664):0.10426568):0.060756517,'Ehuxleyi@jgi                                                                   ':0.22121555):0.037687697,(((('352914_Pyoelii@XP_725062                                                       ':0.052452334,'36329_Pfalciparum@XP_001350578                                                 ':0.29753109):0.773703,(('412030_Ptetraurelia@XP_001450294                                               ':2.8819446e-05,'412030_Ptetraurelia@XP_001453141                                               ':0.057802966):0.16164143,'5911_Tthermophila@XP_001028080                                                 ':0.091659803):0.0088106836):0.14663646,'Oxytricha_trifallax@apc10_WGS                                                  ':0.11077775):0.074638766,'Toxoplasma_gondii@XP_002367626                                                 ':0.74762351):0.15424645):0.015448011);
((((((((('10228_Tadhaerens@XP_002109549                                                  ':0.33442299,'431895_Mbrevicollis@XP_001746604                                               ':0.62281886):0.0037829514,'Srosetta@04356T0                                                               ':0.53755529):0.18218596,'Bdendrobatidis@jgi                                                             ':0.50207121):0.18949843,('6239_Celegans@NP_001021777                                                     ':0.4208939,'6279_Bmalayi@XP_001901978                                                      ':0.19291378):0.55531253):0.052434744,('45351_Nvectensis@XP_001630621                                                  ':0.18949385,(((('7227_Dmelanogaster@NP_611223                                                   ':0.097399882,'7460_Amellifera@XP_396738                                                      ':0.049555741):0.10533564,'Dpulex@jgi                                                                     ':0.22092424):0.041412979,('7739_Bfloridae@XP_002598258                                                    ':0.16520759,('Hrobusta@jgi                                                                   ':0.12135143,'Lgigantea@jgi                                                                  ':0.24189918):0.053614467):0.1224074):0.069652647,('7955_Drerio@XP_001923028                                                       ':0.0091283331,('8364_Xtropicalis@NP_001016392                                                  ':0.011824193,'9606_Hsapiens@NP_055700                                                        ':0.050100194):0.014848224):0.10557321):3.3431119e-05):0.10263898):0.093149534,((('352914_Pyoelii@XP_725062                                                       ':0.31247558,'36329_Pfalciparum@XP_001350578                                                 ':0.4134844):0.76932595,'Toxoplasma_gondii@XP_002367626                                                 ':0.59974365):0.56811442,((('412030_Ptetraurelia@XP_001450294                                               ':1.7531315e-06,'412030_Ptetraurelia@XP_001453141                                               ':0.022405613):0.31395887,'5911_Tthermophila@XP_001028080                                                 ':0.057430207):0.14815259,'Oxytricha_trifallax@apc10_WGS                                                  ':0.10227389):0.15979641):0.084801417):0.050008463,((((('145481_Ppatens@XP_001760400                                                    ':0.04743205,'Smoellendorffii@jgi                                                            ':0.11078414):0.08221444,(('3055_Creinhardtii@XP_001693736                                                 ':0.065807222,'Vcarteri@jgi                                                                   ':0.02764251):0.19441998,'423536_Pmarinus@EER03703                                                       ':0.64646522):0.13408232):2.2774141e-07,('4932_Scerevisiae@1GQP_A                                                        ':1.0291068,'5141_Ncrassa@CAC28560                                                          ':0.77556689):0.27848265):0.049906269,((('436017_Olucimarinus@XP_001420017                                               ':3.3929777e-06,'70448_Otauri@AAV68616                                                          ':0.064681784):0.36087868,'564608_Mpusilla@EEH60930                                                       ':0.18279377):0.042731012,'Cvulgaris@jgi                                                                  ':0.40555824):0.093739984):1.6773347e-05,('3702_Athaliana@NP_565433                                                       ':0.10068278,'39947_Osativa@AAU10698                                                         ':0.070143876):0.23819364):0.087135793):0.028877695,((('12968_Bhominis@CBK23071                                                        ':1.766179,'412133_Tvaginalis@XP_001313595                                                 ':0.91357566):0.12098016,'412133_Tvaginalis@XP_001579634                                                 ':0.72189269):1.0711746,'Cmerolae@CMP321C                                                               ':0.22278626):0.4429387):4.5366558e-05,(((((((('185431_Tbrucei@XP_828039                                                       ':0.27749644,'353153_Tcruzi@XP_811195                                                        ':0.019085026):0.31807082,('347515_Lmajor@XP_888563                                                        ':0.011969265,'435258_Linfantum@XP_001462876                                                  ':0):0.569998):0.459863,('284813_Ecuniculi@NP_597441                                                     ':1.62704,'Gsulphuraria@stig_44                                                           ':0.38918887):0.14778474):0.19722853,('330879_Afumigatus@XP_752943                                                    ':0.70206749,'6239_Celegans@NP_505679                                                        ':1.3126788):0.6269965):0.023276563,'5762_Ngruberi@EFC45514                                                         ':0.31296258):0.19500048,(('296543_Tpseudonana@XP_002290626                                                ':0.33209361,('556484_Ptricornutum@XP_002182838                                               ':0.45086942,'Ectocarpus_siliculosus@298711511                                               ':0.20205572):0.016046325):0.060952301,(('403677_Pinfestans@EEY65500                                                     ':0.05140218,'Pramorum@jgi                                                                   ':0.013919818):0.10090642,'Aanophagefferens@jgi                                                           ':0.32904286):0.083707099):0.12164775):0.081752782,('352472_Ddiscoideum@XP_646955                                                   ':0.61952968,'Ehuxleyi@jgi                                                                   ':0.27642188):0.040590535):5.0040137e-05,(((('214684_Cneoformans@XP_571694                                                   ':0.6022407,'Ttrahens@04950T0                                                               ':0.48668181):0.13446547,('Acastellanii@ACL00004226                                                       ':0.29015741,'Cowczarzaki@01323T0                                                            ':0.76367653):0.1004716):0.13977693,'294381_Ehistolytica@XP_654652                                                  ':1.0118552):4.5511556e-06,'4896_Spombe@NP_595803                                                          ':0.5297884):0.083501731):0.089625953,'237631_Umaydis@XP_756827                                                       ':1.4302043);
(((('10228_Tadhaerens@XP_002109549                                                  ':0.24047372,'Srosetta@04356T0                                                               ':0.5441315):0.29802602,((('237631_Umaydis@XP_756827                                                       ':0.62575304,('330879_Afumigatus@XP_752943                                                    ':0.5228407,'5141_Ncrassa@CAC28560                                                          ':0.30824669):0.270714):0.32604595,'45351_Nvectensis@XP_001630621                                                  ':0.10057987):0.022988112,((('7227_Dmelanogaster@NP_611223                                                   ':0.15959862,'Dpulex@jgi                                                                     ':0.14830268):0.087265834,'7460_Amellifera@XP_396738                                                      ':0.054268477):0.07097374,((('7739_Bfloridae@XP_002598258                                                    ':0.11482637,'Hrobusta@jgi                                                                   ':0.15735183):0.12035832,'Lgigantea@jgi                                                                  ':0.11333496):0.091608437,('7955_Drerio@XP_001923028                                                       ':0.020310378,('8364_Xtropicalis@NP_001016392                                                  ':0.010249628,'9606_Hsapiens@NP_055700                                                        ':0.020547632):1.2767116e-05):0.053580708):0.020232423):0.051021697):0.0672578):0.065384611,(((((('12968_Bhominis@CBK23071                                                        ':1.3711279,('412133_Tvaginalis@XP_001313595                                                 ':0.67725652,'412133_Tvaginalis@XP_001579634                                                 ':0.4097348):0.22213981):0.36829529,('352914_Pyoelii@XP_725062                                                       ':4.5280617e-05,'36329_Pfalciparum@XP_001350578                                                 ':0.40608715):0.76227135):0.32122531,'214684_Cneoformans@XP_571694                                                   ':0.47515681):0.023040725,(((('185431_Tbrucei@XP_828039                                                       ':0.17594899,'353153_Tcruzi@XP_811195                                                        ':0.082073378):0.14239755,('347515_Lmajor@XP_888563                                                        ':0.020157411,'435258_Linfantum@XP_001462876                                                  ':0):0.51973687):0.65165582,('5762_Ngruberi@EFC45514                                                         ':0.25704997,('Cmerolae@CMP321C                                                               ':0.51787045,'Gsulphuraria@stig_44                                                           ':0.24656388):0.15344394):0.05388932):0.031483988,((('431895_Mbrevicollis@XP_001746604                                               ':0.77834645,'Bdendrobatidis@jgi                                                             ':0.40956577):0.087024551,'Toxoplasma_gondii@XP_002367626                                                 ':1.0555484):0.066444624,'Ttrahens@04950T0                                                               ':0.3217126):0.096917944):0.086913744):0.084602082,((('294381_Ehistolytica@XP_654652                                                  ':0.79019258,'Cowczarzaki@01323T0                                                            ':0.25547137):0.35273936,('352472_Ddiscoideum@XP_646955                                                   ':0.28180957,'Acastellanii@ACL00004226                                                       ':0.30385942):0.10239545):0.039909738,('4896_Spombe@NP_595803                                                          ':0.29064979,'4932_Scerevisiae@1GQP_A                                                        ':0.84779856):0.22249272):0.015417623):0.058094094,(((('284813_Ecuniculi@NP_597441                                                     ':1.5025151,'6239_Celegans@NP_505679                                                        ':1.0238205):0.51653983,'6239_Celegans@NP_001021777                                                     ':0.011217328):0.26606784,'6279_Bmalayi@XP_001901978                                                      ':0.44110182):0.30624486,'423536_Pmarinus@EER03703                                                       ':0.60451657):0.032783371):0.036951676):0.037885136,(((('145481_Ppatens@XP_001760400                                                    ':0.13047246,'Smoellendorffii@jgi                                                            ':0.13816407):0.077969891,(((('3055_Creinhardtii@XP_001693736                                                 ':0.036964013,'Vcarteri@jgi                                                                   ':0.065782566):0.19781945,'Cvulgaris@jgi                                                                  ':0.25125854):0.079903747,'564608_Mpusilla@EEH60930                                                       ':0.052070846):0.013333641,('436017_Olucimarinus@XP_001420017                                               ':0.0074804405,'70448_Otauri@AAV68616                                                          ':0.069787205):0.22672545):0.059553185):0.033207828,('3702_Athaliana@NP_565433                                                       ':0.062946312,'39947_Osativa@AAU10698                                                         ':0.033534111):0.15139186):0.015508199,((('412030_Ptetraurelia@XP_001450294                                               ':2.0250382e-05,'412030_Ptetraurelia@XP_001453141                                               ':0.019596734):0.17543129,'5911_Tthermophila@XP_001028080                                                 ':0.097692635):0.14122762,'Oxytricha_trifallax@apc10_WGS                                                  ':0.13638463):0.13287084):0.014754394,(((('296543_Tpseudonana@XP_002290626                                                ':0.18732956,'556484_Ptricornutum@XP_002182838                                               ':0.48635165):0.10110844,('403677_Pinfestans@EEY65500                                                     ':0.029896283,'Pramorum@jgi                                                                   ':0.059508411):0.097872409):0.07050039,('Aanophagefferens@jgi                                                           ':0.13408151,'Ectocarpus_siliculosus@298711511                                               ':0.071551873):0.06504939):0.11082058,'Ehuxleyi@jgi                                                                   ':0.20422937):0.073824409);
((((((((((('10228_Tadhaerens@XP_002109549                                                  ':0.16767794,('7227_Dmelanogaster@NP_611223                                                   ':0.098162908,'7460_Amellifera@XP_396738                                                      ':0.033938614):0.17859747):0.056996745,(('7739_Bfloridae@XP_002598258                                                    ':0.094787875,'Hrobusta@jgi                                                                   ':0.12729854):0.086698241,'Lgigantea@jgi                                                                  ':0.15909184):0.079260962):0.0042758281,('423536_Pmarinus@EER03703                                                       ':0.45965447,'Dpulex@jgi                                                                     ':0.088479975):0.062862291):0.067764208,'45351_Nvectensis@XP_001630621                                                  ':0.090097519):0.013029325,(('7955_Drerio@XP_001923028                                                       ':1.0861153e-14,'8364_Xtropicalis@NP_001016392                                                  ':0):0.0102401,'9606_Hsapiens@NP_055700                                                        ':0.022120194):0.056859097):0.087014864,('237631_Umaydis@XP_756827                                                       ':0.57244875,'Srosetta@04356T0                                                               ':0.33145078):0.21484341):0.071330656,('3702_Athaliana@NP_565433                                                       ':0.16731778,'39947_Osativa@AAU10698                                                         ':9.8442683e-06):0.11690915):0.13560688,(((('145481_Ppatens@XP_001760400                                                    ':0.10592601,'Smoellendorffii@jgi                                                            ':0.12642729):0.035415848,'564608_Mpusilla@EEH60930                                                       ':0.16448243):0.036494693,('436017_Olucimarinus@XP_001420017                                               ':0.04246276,'70448_Otauri@AAV68616                                                          ':0.049651903):0.21209084):0.0026544525,((('3055_Creinhardtii@XP_001693736                                                 ':0.051706176,'Vcarteri@jgi                                                                   ':0.014098101):0.056843238,'Cmerolae@CMP321C                                                               ':0.57285703):0.077809245,'Cvulgaris@jgi                                                                  ':0.27235943):0.040317948):0.036593021):0.059955972,'352472_Ddiscoideum@XP_646955                                                   ':0.39869349):2.5835226e-05,'Gsulphuraria@stig_44                                                           ':0.6788254):0.012483895,(((((((('12968_Bhominis@CBK23071                                                        ':0.44032175,('412133_Tvaginalis@XP_001313595                                                 ':0.82801934,'412133_Tvaginalis@XP_001579634                                                 ':0.74014655):0.29558076):0.27361106,(('294381_Ehistolytica@XP_654652                                                  ':0.72821335,'Cowczarzaki@01323T0                                                            ':0.34769254):0.098481892,('330879_Afumigatus@XP_752943                                                    ':0.53201939,'5141_Ncrassa@CAC28560                                                          ':0.44672837):0.59588592):0.061875989):0.10723818,(((('185431_Tbrucei@XP_828039                                                       ':0.13825554,'353153_Tcruzi@XP_811195                                                        ':0.044085007):0.2761705,('347515_Lmajor@XP_888563                                                        ':0.0083212846,'435258_Linfantum@XP_001462876                                                  ':3.0357752e-06):0.26099446):0.25585605,'4932_Scerevisiae@1GQP_A                                                        ':1.0959297):0.38751437,'5762_Ngruberi@EFC45514                                                         ':0.1844035):0.23464257):0.13468743,(('284813_Ecuniculi@NP_597441                                                     ':1.4873895,('6239_Celegans@NP_001021777                                                     ':9.0648178e-05,'6239_Celegans@NP_505679                                                        ':1.2919966):0.22354873):0.22738721,'6279_Bmalayi@XP_001901978                                                      ':0.11825901):0.48750999):2.8397464e-06,((('412030_Ptetraurelia@XP_001450294                                               ':3.3767605e-06,'412030_Ptetraurelia@XP_001453141                                               ':0.031825854):0.21029665,'5911_Tthermophila@XP_001028080                                                 ':0.090166389):0.052871974,'Oxytricha_trifallax@apc10_WGS                                                  ':0.12007172):0.12569949):0.023326277,(('352914_Pyoelii@XP_725062                                                       ':0.18316623,'36329_Pfalciparum@XP_001350578                                                 ':0.26115714):0.51394149,'Toxoplasma_gondii@XP_002367626                                                 ':0.4503304):0.20402212):0.12403115,'Ehuxleyi@jgi                                                                   ':0.18193957):0.081425182,(((('296543_Tpseudonana@XP_002290626                                                ':0.21014878,'556484_Ptricornutum@XP_002182838                                               ':0.36641992):0.041113976,('Ectocarpus_siliculosus@298711511                                               ':0.089016295,'Ttrahens@04950T0                                                               ':0.42164234):0.13071545):0.058972321,'Aanophagefferens@jgi                                                           ':0.038033005):0.12555282,('403677_Pinfestans@EEY65500                                                     ':4.7422427e-06,'Pramorum@jgi                                                                   ':0.016324237):0.091358191):0.027765972):0.02184936,(((('214684_Cneoformans@XP_571694                                                   ':0.53371993,'431895_Mbrevicollis@XP_001746604                                               ':0.78173876):0.14588545,'Bdendrobatidis@jgi                                                             ':0.52465613):0.090831327,'Acastellanii@ACL00004226                                                       ':0.18295412):0.047875152,'4896_Spombe@NP_595803                                                          ':0.40998161):0.064880093);
(((((((((('10228_Tadhaerens@XP_002109549                                                  ':0.47685361,'Srosetta@04356T0                                                               ':0.83231832):0.070701001,'Lgigantea@jgi                                                                  ':0.35518627):0.019843645,('7739_Bfloridae@XP_002598258                                                    ':0.1159392,'Hrobusta@jgi                                                                   ':0.18038102):0.1112522):0.065752681,(('7227_Dmelanogaster@NP_611223                                                   ':0.1550105,'7460_Amellifera@XP_396738                                                      ':0.14937259):0.11609104,'Dpulex@jgi                                                                     ':0.31093517):0.058295024):0.17792323,(((('237631_Umaydis@XP_756827                                                       ':0.9572609,('3702_Athaliana@NP_565433                                                       ':0.14615456,'39947_Osativa@AAU10698                                                         ':3.0122399e-05):0.28326667):0.092550318,'7955_Drerio@XP_001923028                                                       ':0.029230537):0.0043323102,'9606_Hsapiens@NP_055700                                                        ':0.015755567):2.845802e-05,'8364_Xtropicalis@NP_001016392                                                  ':0.034218465):0.1435176):0.037819593,'45351_Nvectensis@XP_001630621                                                  ':0.10870719):0.20721784,(('145481_Ppatens@XP_001760400                                                    ':0.11830242,'Smoellendorffii@jgi                                                            ':0.24224382):0.14667019,((('3055_Creinhardtii@XP_001693736                                                 ':0.075250354,'Vcarteri@jgi                                                                   ':0.11440068):0.22659112,'Cvulgaris@jgi                                                                  ':0.22833425):0.19972393,(('436017_Olucimarinus@XP_001420017                                               ':3.1836136e-06,'70448_Otauri@AAV68616                                                          ':0.11057085):0.41633031,'564608_Mpusilla@EEH60930                                                       ':0.28380539):0.10408272):0.065369531):0.04207713):0.064214703,('352472_Ddiscoideum@XP_646955                                                   ':0.5054223,'Ehuxleyi@jgi                                                                   ':0.23446555):8.7062067e-06):0.1236179,('403677_Pinfestans@EEY65500                                                     ':0.012722831,'Pramorum@jgi                                                                   ':0.011804254):0.16838177):0.024772408,((((((('12968_Bhominis@CBK23071                                                        ':1.9944383,'412133_Tvaginalis@XP_001313595                                                 ':0.77451597):0.38283467,'412133_Tvaginalis@XP_001579634                                                 ':0.72323949):0.41373987,('4932_Scerevisiae@1GQP_A                                                        ':1.4405414,'Cowczarzaki@01323T0                                                            ':0.79818807):0.098171737):0.081029011,'Cmerolae@CMP321C                                                               ':0.70705607):0.26408701,((('412030_Ptetraurelia@XP_001450294                                               ':0.0093468943,'412030_Ptetraurelia@XP_001453141                                               ':0.063699806):0.038266135,'5911_Tthermophila@XP_001028080                                                 ':0.27461643):0.24152586,'Oxytricha_trifallax@apc10_WGS                                                  ':0.23695868):0.094624608):1.9890795e-06,(((((('185431_Tbrucei@XP_828039                                                       ':0.27879776,'353153_Tcruzi@XP_811195                                                        ':0.041472765):0.54109441,('347515_Lmajor@XP_888563                                                        ':0.024670301,'435258_Linfantum@XP_001462876                                                  ':0):0.81770238):0.70843099,'Gsulphuraria@stig_44                                                           ':0.4275847):0.33048872,'5762_Ngruberi@EFC45514                                                         ':0.43316451):0.19486872,(((('214684_Cneoformans@XP_571694                                                   ':0.55445818,'431895_Mbrevicollis@XP_001746604                                               ':1.3948716):0.29518024,((('352914_Pyoelii@XP_725062                                                       ':0.17168089,'36329_Pfalciparum@XP_001350578                                                 ':0.51762289):0.35796542,'Toxoplasma_gondii@XP_002367626                                                 ':0.49737686):0.82664527,'423536_Pmarinus@EER03703                                                       ':0.75941136):0.32178042):0.03563942,('4896_Spombe@NP_595803                                                          ':0.62245548,'Acastellanii@ACL00004226                                                       ':0.12394485):0.28329439):0.063557616,(('284813_Ecuniculi@NP_597441                                                     ':1.7437722,('294381_Ehistolytica@XP_654652                                                  ':1.5382869,'6239_Celegans@NP_505679                                                        ':1.9133934):0.032659672):0.26496165,('6239_Celegans@NP_001021777                                                     ':0.36083757,'6279_Bmalayi@XP_001901978                                                      ':0.48587117):0.30323857):0.29521076):0.037019657):0.10511819,(('330879_Afumigatus@XP_752943                                                    ':0.87882998,'5141_Ncrassa@CAC28560                                                          ':0.5897155):0.71106994,'Bdendrobatidis@jgi                                                             ':0.83569938):0.31862536):5.6814314e-06):0.081034608,('296543_Tpseudonana@XP_002290626                                                ':0.22417033,'556484_Ptricornutum@XP_002182838                                               ':0.73625737):0.21928894):0.079520025,(('Aanophagefferens@jgi                                                           ':0.10792196,'Ttrahens@04950T0                                                               ':0.55295101):0.10239053,'Ectocarpus_siliculosus@298711511                                               ':0.25851809):0.075217102);
((((((('10228_Tadhaerens@XP_002109549                                                  ':0.12494956,'Srosetta@04356T0                                                               ':0.62755344):0.37932626,'Cvulgaris@jgi                                                                  ':0.25063659):0.028593179,'352472_Ddiscoideum@XP_646955                                                   ':0.37668802):0.077335828,(((((('12968_Bhominis@CBK23071                                                        ':1.8303416,'412133_Tvaginalis@XP_001313595                                                 ':0.72433676):1.6379417e-06,'412133_Tvaginalis@XP_001579634                                                 ':0.89349236):0.25780793,(('185431_Tbrucei@XP_828039                                                       ':0.43504669,'353153_Tcruzi@XP_811195                                                        ':0.072334816):0.29535289,('347515_Lmajor@XP_888563                                                        ':0.011863587,'435258_Linfantum@XP_001462876                                                  ':0):0.75510963):0.76588814):0.25077067,(('352914_Pyoelii@XP_725062                                                       ':0.22805693,'36329_Pfalciparum@XP_001350578                                                 ':0.35268118):0.48409269,'Toxoplasma_gondii@XP_002367626                                                 ':0.63642654):0.51336469):0.13461422,'Cmerolae@CMP321C                                                               ':0.3558861):0.2791736,(('3055_Creinhardtii@XP_001693736                                                 ':2.0807656e-06,'Vcarteri@jgi                                                                   ':0.10379335):0.1221814,'423536_Pmarinus@EER03703                                                       ':0.69839978):0.11976656):0.0389201):0.045507364,(((('145481_Ppatens@XP_001760400                                                    ':0.17761833,'Smoellendorffii@jgi                                                            ':0.12540823):0.090458068,((('3702_Athaliana@NP_565433                                                       ':0.11676408,'39947_Osativa@AAU10698                                                         ':0.040665129):0.075480631,'431895_Mbrevicollis@XP_001746604                                               ':1.21853):0.067317505,('4896_Spombe@NP_595803                                                          ':0.19183915,'4932_Scerevisiae@1GQP_A                                                        ':1.6835055):0.52329449):0.081043881):0.058968363,(('436017_Olucimarinus@XP_001420017                                               ':0.025777329,'70448_Otauri@AAV68616                                                          ':0.069146748):0.23179974,'564608_Mpusilla@EEH60930                                                       ':0.12879202):0.04219114):0.02271568,('294381_Ehistolytica@XP_654652                                                  ':0.94802519,('330879_Afumigatus@XP_752943                                                    ':0.71685366,'5141_Ncrassa@CAC28560                                                          ':0.33411133):0.41496721):0.12846401):0.08774495):0.11026631,'Ehuxleyi@jgi                                                                   ':0.24732993):5.5054364e-05,((((((('214684_Cneoformans@XP_571694                                                   ':0.53129998,'284813_Ecuniculi@NP_597441                                                     ':1.8778031):0.5755517,'5762_Ngruberi@EFC45514                                                         ':0.34526801):0.040463872,'Gsulphuraria@stig_44                                                           ':0.71571034):0.04556458,'Cowczarzaki@01323T0                                                            ':0.71865517):0.036314995,('Acastellanii@ACL00004226                                                       ':0.39425481,'Bdendrobatidis@jgi                                                             ':0.65887636):0.012410155):0.11533743,((('6239_Celegans@NP_001021777                                                     ':0.48395521,'6279_Bmalayi@XP_001901978                                                      ':0.38306603):0.28300949,'6239_Celegans@NP_505679                                                        ':1.9106967):0.24787904,'Ttrahens@04950T0                                                               ':0.39095399):0.17350955):0.089805892,(('237631_Umaydis@XP_756827                                                       ':1.0746196,('45351_Nvectensis@XP_001630621                                                  ':0.13507094,(((('7227_Dmelanogaster@NP_611223                                                   ':0.18512256,'7460_Amellifera@XP_396738                                                      ':0.11807106):0.096998234,'Dpulex@jgi                                                                     ':0.25466304):0.0281065,('7739_Bfloridae@XP_002598258                                                    ':0.21335947,('Hrobusta@jgi                                                                   ':0.087919518,'Lgigantea@jgi                                                                  ':0.20504543):0.048844869):0.10533455):0.087585995,(('7955_Drerio@XP_001923028                                                       ':0.017459433,'9606_Hsapiens@NP_055700                                                        ':0.042257136):0.030419446,'8364_Xtropicalis@NP_001016392                                                  ':8.9661994e-05):0.16678845):1.9601604e-06):0.044030416):0.10418464,((('412030_Ptetraurelia@XP_001450294                                               ':4.4198221e-05,'412030_Ptetraurelia@XP_001453141                                               ':0.043720161):0.20587877,'5911_Tthermophila@XP_001028080                                                 ':0.10985793):0.13420936,'Oxytricha_trifallax@apc10_WGS                                                  ':0.17128861):0.24428141):5.9136856e-06):0.12297514,((('296543_Tpseudonana@XP_002290626                                                ':0.34168967,'Aanophagefferens@jgi                                                           ':0.19771671):0.045725412,('556484_Ptricornutum@XP_002182838                                               ':0.66013493,'Ectocarpus_siliculosus@298711511                                               ':0.1808897):0.048698679):0.079322055,('403677_Pinfestans@EEY65500                                                     ':0.070118072,'Pramorum@jgi                                                                   ':0.027577709):0.22066395):0.058302915);
((((('10228_Tadhaerens@XP_002109549                                                  ':0.49139233,'284813_Ecuniculi@NP_597441                                                     ':1.4344089):0.22385186,((('296543_Tpseudonana@XP_002290626                                                ':0.17402973,'Ehuxleyi@jgi                                                                   ':0.14207356):0.031110539,('403677_Pinfestans@EEY65500                                                     ':0.0037930452,'Pramorum@jgi                                                                   ':0.035506777):0.20457545):0.055219356,('Aanophagefferens@jgi                                                           ':0.093975282,'Ectocarpus_siliculosus@298711511                                               ':0.28278238):0.064368465):6.0259148e-06):0.086276745,((('412030_Ptetraurelia@XP_001450294                                               ':3.6221225e-06,'412030_Ptetraurelia@XP_001453141                                               ':0.065766142):0.13870934,'5911_Tthermophila@XP_001028080                                                 ':0.19699081):0.35665362,'Oxytricha_trifallax@apc10_WGS                                                  ':0.11019434):0.16316201):0.036367255,((((('12968_Bhominis@CBK23071                                                        ':0.95041882,('412133_Tvaginalis@XP_001313595                                                 ':0.76877282,'412133_Tvaginalis@XP_001579634                                                 ':0.88304883):0.36003019):0.13492665,(('352914_Pyoelii@XP_725062                                                       ':0.15108249,'36329_Pfalciparum@XP_001350578                                                 ':0.40783618):0.40397037,('6239_Celegans@NP_505679                                                        ':1.3289509,'Toxoplasma_gondii@XP_002367626                                                 ':0.46554579):0.32149941):0.34647199):0.16983774,'Gsulphuraria@stig_44                                                           ':0.61050175):0.060907014,'Cmerolae@CMP321C                                                               ':0.67926346):0.073367702,(((((('185431_Tbrucei@XP_828039                                                       ':0.1689881,'353153_Tcruzi@XP_811195                                                        ':0.054040403):0.27244139,('347515_Lmajor@XP_888563                                                        ':0.021359252,'435258_Linfantum@XP_001462876                                                  ':0):0.5836317):0.40582575,('214684_Cneoformans@XP_571694                                                   ':0.43234153,'4932_Scerevisiae@1GQP_A                                                        ':1.3489871):0.26076791):0.4009111,'Ttrahens@04950T0                                                               ':0.24810529):0.14052439,(('431895_Mbrevicollis@XP_001746604                                               ':1.0613255,'Srosetta@04356T0                                                               ':0.40042336):0.21078467,('6239_Celegans@NP_001021777                                                     ':0.52266628,'6279_Bmalayi@XP_001901978                                                      ':0.21312311):0.10272132):0.40479616):0.14552302,((('3055_Creinhardtii@XP_001693736                                                 ':0.056943763,'Vcarteri@jgi                                                                   ':0.12898312):0.1834943,'423536_Pmarinus@EER03703                                                       ':0.40869212):0.11595998,'Cvulgaris@jgi                                                                  ':0.27488718):0.025562814):0.16457623):0.020124274):0.084357409,(('145481_Ppatens@XP_001760400                                                    ':0.15398323,'Smoellendorffii@jgi                                                            ':0.20054176):0.059688905,(('436017_Olucimarinus@XP_001420017                                               ':1.4155401e-05,'70448_Otauri@AAV68616                                                          ':0.1033184):0.3396702,'564608_Mpusilla@EEH60930                                                       ':0.10701463):0.017711649):0.016919393,(((('237631_Umaydis@XP_756827                                                       ':0.83315409,('330879_Afumigatus@XP_752943                                                    ':0.4703564,'5141_Ncrassa@CAC28560                                                          ':0.28391692):0.43383407):0.22549998,'Bdendrobatidis@jgi                                                             ':0.37984273):0.17958682,((('3702_Athaliana@NP_565433                                                       ':0.18720453,'39947_Osativa@AAU10698                                                         ':0.0079561302):0.22365702,(('7955_Drerio@XP_001923028                                                       ':0.030097138,'8364_Xtropicalis@NP_001016392                                                  ':6.7474547e-06):0.035090968,'9606_Hsapiens@NP_055700                                                        ':0.027264117):0.070197104):0.035271853,(('45351_Nvectensis@XP_001630621                                                  ':0.14134646,(('7739_Bfloridae@XP_002598258                                                    ':0.19961827,'Hrobusta@jgi                                                                   ':0.14342744):0.13107912,'Lgigantea@jgi                                                                  ':0.27707519):0.091314375):0.042429231,('7227_Dmelanogaster@NP_611223                                                   ':0.088057677,('7460_Amellifera@XP_396738                                                      ':0.15916935,'Dpulex@jgi                                                                     ':0.24950437):0.10035125):0.21911332):1.679176e-06):0.067968344):0.082528893,((((('294381_Ehistolytica@XP_654652                                                  ':1.0953142,'Cowczarzaki@01323T0                                                            ':0.76159978):0.026978854,('556484_Ptricornutum@XP_002182838                                               ':0.7876378,'Acastellanii@ACL00004226                                                       ':0.02410059):0.22391439):0.087854725,'4896_Spombe@NP_595803                                                          ':0.75369334):0.0019825225,'352472_Ddiscoideum@XP_646955                                                   ':0.35022887):0.13600106,'5762_Ngruberi@EFC45514                                                         ':0.27398625):0.056786773):0.10507361);
(((((('10228_Tadhaerens@XP_002109549                                                  ':0.40817817,((('412133_Tvaginalis@XP_001313595                                                 ':0.97936328,'4932_Scerevisiae@1GQP_A                                                        ':0.75825757):0.6276626,'412133_Tvaginalis@XP_001579634                                                 ':0.85069061):0.067559798,(('6239_Celegans@NP_001021777                                                     ':0.220143,'6239_Celegans@NP_505679                                                        ':0.98370753):0.20206841,'6279_Bmalayi@XP_001901978                                                      ':0.12484892):0.13071331):0.10985161):0.10322528,((('237631_Umaydis@XP_756827                                                       ':0.56295029,'556484_Ptricornutum@XP_002182838                                               ':0.44648437):0.14618844,'Srosetta@04356T0                                                               ':0.40013362):0.077309308,'Ttrahens@04950T0                                                               ':0.28116976):9.5043466e-05):0.22945621,'45351_Nvectensis@XP_001630621                                                  ':0.12719913):0.08643818,((('7227_Dmelanogaster@NP_611223                                                   ':0.075285991,'7460_Amellifera@XP_396738                                                      ':0.12380394):0.031567011,'Dpulex@jgi                                                                     ':0.23631264):0.10663484,(('7739_Bfloridae@XP_002598258                                                    ':0.056328579,(('7955_Drerio@XP_001923028                                                       ':0.029910353,'8364_Xtropicalis@NP_001016392                                                  ':0.029115182):0.033129064,'9606_Hsapiens@NP_055700                                                        ':2.5035261e-05):0.12641157):0.12208072,('Hrobusta@jgi                                                                   ':0.077989702,'Lgigantea@jgi                                                                  ':0.22377193):0.016909201):0.017724297):0.073960323):0.091921489,((((('352914_Pyoelii@XP_725062                                                       ':0.27522306,'36329_Pfalciparum@XP_001350578                                                 ':0.22676543):0.22941314,'Toxoplasma_gondii@XP_002367626                                                 ':0.51663972):0.20602978,'423536_Pmarinus@EER03703                                                       ':0.56216334):0.065193136,(('431895_Mbrevicollis@XP_001746604                                               ':0.76438219,'4896_Spombe@NP_595803                                                          ':0.31833782):0.099168063,'Acastellanii@ACL00004226                                                       ':0.21945017):0.25135795):0.028529841,'Bdendrobatidis@jgi                                                             ':0.6477612):1.9673284e-06):0.043343769,(((((((('12968_Bhominis@CBK23071                                                        ':0.9427777,'284813_Ecuniculi@NP_597441                                                     ':1.3804267):0.23206193,'294381_Ehistolytica@XP_654652                                                  ':0.73707881):0.15155319,'296543_Tpseudonana@XP_002290626                                                ':0.14381772):0.062160362,((('185431_Tbrucei@XP_828039                                                       ':0.20418868,'353153_Tcruzi@XP_811195                                                        ':0.085784742):0.17325578,('347515_Lmajor@XP_888563                                                        ':0.039050049,'435258_Linfantum@XP_001462876                                                  ':0):0.56121379):0.39125466,('214684_Cneoformans@XP_571694                                                   ':0.64023745,('330879_Afumigatus@XP_752943                                                    ':0.73254997,'5141_Ncrassa@CAC28560                                                          ':0.44916629):0.16402166):0.068206689):0.081552014):0.071289867,('5762_Ngruberi@EFC45514                                                         ':0.40186071,'Cowczarzaki@01323T0                                                            ':0.63493588):5.7459531e-05):0.063008253,'Cmerolae@CMP321C                                                               ':0.58169761):6.2072668e-07,(('403677_Pinfestans@EEY65500                                                     ':0.047110117,'Pramorum@jgi                                                                   ':9.4268303e-06):0.14918599,('Aanophagefferens@jgi                                                           ':0.14493208,'Ectocarpus_siliculosus@298711511                                               ':0.15177794):0.11485784):0.018634728):0.028754409,('352472_Ddiscoideum@XP_646955                                                   ':0.5039021,'Ehuxleyi@jgi                                                                   ':0.26237785):0.05219854):0.023655997,((('145481_Ppatens@XP_001760400                                                    ':0.05509278,(('3702_Athaliana@NP_565433                                                       ':0.060179314,'39947_Osativa@AAU10698                                                         ':0.10517319):0.12215764,'Smoellendorffii@jgi                                                            ':0.070427216):0.040919897):0.16166632,(((('3055_Creinhardtii@XP_001693736                                                 ':0.0087297818,'Vcarteri@jgi                                                                   ':0.074859666):0.19133854,('436017_Olucimarinus@XP_001420017                                               ':0.13970005,'70448_Otauri@AAV68616                                                          ':0.017785756):0.21056543):0.062171355,'564608_Mpusilla@EEH60930                                                       ':0.070266219):0.046778265,'Cvulgaris@jgi                                                                  ':0.15945279):0.035666779):0.072872196,(((('412030_Ptetraurelia@XP_001450294                                               ':1.9608687e-05,'412030_Ptetraurelia@XP_001453141                                               ':0.073939437):0.065565764,'5911_Tthermophila@XP_001028080                                                 ':0.15691683):0.14023601,'Oxytricha_trifallax@apc10_WGS                                                  ':0.089354225):0.10848015,'Gsulphuraria@stig_44                                                           ':0.19007762):0.041840344):0.029646858);
(((('10228_Tadhaerens@XP_002109549                                                  ':0.35606165,((((('45351_Nvectensis@XP_001630621                                                  ':0.2048672,(('7955_Drerio@XP_001923028                                                       ':8.3677024e-05,'8364_Xtropicalis@NP_001016392                                                  ':0.01115224):1.700917e-05,'9606_Hsapiens@NP_055700                                                        ':0.022690793):0.024317241):0.072577399,(('7739_Bfloridae@XP_002598258                                                    ':0.066289214,'Hrobusta@jgi                                                                   ':0.11967861):0.046295149,'Lgigantea@jgi                                                                  ':0.18515328):0.10494814):0.033600738,'Dpulex@jgi                                                                     ':0.17449722):0.044400981,'7460_Amellifera@XP_396738                                                      ':0.093223998):0.12231185,'7227_Dmelanogaster@NP_611223                                                   ':0.018447229):0.062927169):0.017108192,'352472_Ddiscoideum@XP_646955                                                   ':0.38088259):0.13759172,('556484_Ptricornutum@XP_002182838                                               ':0.87094907,'Cowczarzaki@01323T0                                                            ':0.52344432):0.24765263):5.8757443e-05,(((((((('12968_Bhominis@CBK23071                                                        ':1.8292317,'412133_Tvaginalis@XP_001579634                                                 ':0.73586545):0.13579817,('412133_Tvaginalis@XP_001313595                                                 ':1.0945373,'4932_Scerevisiae@1GQP_A                                                        ':1.1614068):0.24750845):0.27510942,('214684_Cneoformans@XP_571694                                                   ':0.94689265,(('284813_Ecuniculi@NP_597441                                                     ':1.0846099,'294381_Ehistolytica@XP_654652                                                  ':1.3355635):0.19893281,'431895_Mbrevicollis@XP_001746604                                               ':0.60364395):0.02476807):0.17635734):0.093383558,(((('185431_Tbrucei@XP_828039                                                       ':0.28372761,'353153_Tcruzi@XP_811195                                                        ':0.049138286):0.42503007,('347515_Lmajor@XP_888563                                                        ':0.03403319,'435258_Linfantum@XP_001462876                                                  ':0):0.94277931):0.1911879,('6239_Celegans@NP_505679                                                        ':1.5047732,'Toxoplasma_gondii@XP_002367626                                                 ':0.85548579):0.32986344):0.21932391,'Cmerolae@CMP321C                                                               ':0.63097352):0.052867386):0.087277864,'Ttrahens@04950T0                                                               ':0.31387959):0.099566413,('Bdendrobatidis@jgi                                                             ':0.48625934,'Gsulphuraria@stig_44                                                           ':0.33543623):0.11506148):0.039815562,'5762_Ngruberi@EFC45514                                                         ':0.21605933):0.084709976,(((('237631_Umaydis@XP_756827                                                       ':0.9882913,(('6239_Celegans@NP_001021777                                                     ':0.51858167,'6279_Bmalayi@XP_001901978                                                      ':0.23113296):0.33916683,'Srosetta@04356T0                                                               ':0.63237965):0.27274251):4.9532441e-06,('330879_Afumigatus@XP_752943                                                    ':0.8999639,'5141_Ncrassa@CAC28560                                                          ':0.26314214):0.56838487):0.21589084,(('352914_Pyoelii@XP_725062                                                       ':0.25874316,'36329_Pfalciparum@XP_001350578                                                 ':0.37472275):0.74356929,((('412030_Ptetraurelia@XP_001450294                                               ':2.5791054e-06,'412030_Ptetraurelia@XP_001453141                                               ':0.055795581):0.13957538,'5911_Tthermophila@XP_001028080                                                 ':0.14163045):0.04417564,'Oxytricha_trifallax@apc10_WGS                                                  ':0.23168363):0.14064992):0.058895522):3.9401699e-06,'4896_Spombe@NP_595803                                                          ':0.85929889):0.13645823):0.0065612567,((((('145481_Ppatens@XP_001760400                                                    ':0.18086153,'Smoellendorffii@jgi                                                            ':0.086460071):0.028896003,('3702_Athaliana@NP_565433                                                       ':0.04656536,'39947_Osativa@AAU10698                                                         ':0.10461116):0.15271941):0.065781418,(('436017_Olucimarinus@XP_001420017                                               ':0.016166512,'70448_Otauri@AAV68616                                                          ':0.08872651):0.18047086,'564608_Mpusilla@EEH60930                                                       ':0.16479296):0.018324562):0.086536684,((('3055_Creinhardtii@XP_001693736                                                 ':0.018089165,'Vcarteri@jgi                                                                   ':0.065228712):0.024592991,'423536_Pmarinus@EER03703                                                       ':0.43416119):0.07046159,'Cvulgaris@jgi                                                                  ':0.12406947):0.093841278):0.13711332,((('296543_Tpseudonana@XP_002290626                                                ':0.35337073,('403677_Pinfestans@EEY65500                                                     ':0.005973246,'Pramorum@jgi                                                                   ':0.087865953):0.13193947):0.097157236,('Aanophagefferens@jgi                                                           ':0.11752531,'Ectocarpus_siliculosus@298711511                                               ':0.15479288):0.10975199):0.032144695,('Acastellanii@ACL00004226                                                       ':0.25067559,'Ehuxleyi@jgi                                                                   ':0.22328049):0.03725511):1.218907e-06):0.094096743);
(((('10228_Tadhaerens@XP_002109549                                                  ':0.58927379,(((('12968_Bhominis@CBK23071                                                        ':2.0278217,'412133_Tvaginalis@XP_001313595                                                 ':1.4899907):0.46503211,'294381_Ehistolytica@XP_654652                                                  ':1.2607604):0.01300958,'Cowczarzaki@01323T0                                                            ':0.65190622):2.5683622e-05,'284813_Ecuniculi@NP_597441                                                     ':2.2462642):0.29785854):0.16738422,(('237631_Umaydis@XP_756827                                                       ':1.0304642,('330879_Afumigatus@XP_752943                                                    ':1.0893729,'5141_Ncrassa@CAC28560                                                          ':0.33330986):0.3758962):0.27182847,'Ehuxleyi@jgi                                                                   ':0.061802299):0.070675332):0.10579113,((((('214684_Cneoformans@XP_571694                                                   ':0.60593527,'431895_Mbrevicollis@XP_001746604                                               ':1.2645273):0.22887929,((('352914_Pyoelii@XP_725062                                                       ':0.16115878,'36329_Pfalciparum@XP_001350578                                                 ':0.50382629):1.0392723,('423536_Pmarinus@EER03703                                                       ':0.41908352,'Toxoplasma_gondii@XP_002367626                                                 ':1.5327129):0.50254629):0.34681695,('6239_Celegans@NP_001021777                                                     ':0.44990163,'6279_Bmalayi@XP_001901978                                                      ':0.44509599):0.66235525):0.0074359871):0.027745846,('4896_Spombe@NP_595803                                                          ':0.69403124,'Acastellanii@ACL00004226                                                       ':0.18598296):0.41838356):0.066164084,('Srosetta@04356T0                                                               ':0.83186391,'Ttrahens@04950T0                                                               ':0.21918566):0.31821667):4.6397502e-05,(('45351_Nvectensis@XP_001630621                                                  ':0.039313678,'Bdendrobatidis@jgi                                                             ':0.86397929):0.057647753,(((((('7227_Dmelanogaster@NP_611223                                                   ':0.13709773,'Dpulex@jgi                                                                     ':0.38527032):0.13506123,'7460_Amellifera@XP_396738                                                      ':0.056109898):0.1596217,'7739_Bfloridae@XP_002598258                                                    ':0.13529824):0.03592943,'Hrobusta@jgi                                                                   ':0.24215557):0.20244927,'Lgigantea@jgi                                                                  ':0.15529284):0.14532262,(('7955_Drerio@XP_001923028                                                       ':0.077904318,'9606_Hsapiens@NP_055700                                                        ':2.244714e-05):4.2980833e-05,'8364_Xtropicalis@NP_001016392                                                  ':0.012913833):0.11035082):0.12214063):0.1865555):0.035474552):3.3462556e-05,(((('145481_Ppatens@XP_001760400                                                    ':0.064219829,'Smoellendorffii@jgi                                                            ':0.22886488):0.056733816,('3702_Athaliana@NP_565433                                                       ':0.13920058,'39947_Osativa@AAU10698                                                         ':0.031204044):0.25088491):0.0019026235,((('3055_Creinhardtii@XP_001693736                                                 ':1.5680049e-07,'Vcarteri@jgi                                                                   ':0.12265452):0.43929872,'Cvulgaris@jgi                                                                  ':0.22678012):0.23226638,'564608_Mpusilla@EEH60930                                                       ':0.19051608):0.079277755):0.13892119,((((((('185431_Tbrucei@XP_828039                                                       ':0.26182604,'353153_Tcruzi@XP_811195                                                        ':0.10347967):0.42859221,('347515_Lmajor@XP_888563                                                        ':0.027221988,'435258_Linfantum@XP_001462876                                                  ':0):0.24621692):0.71667359,'4932_Scerevisiae@1GQP_A                                                        ':1.3981143):0.20984877,'5762_Ngruberi@EFC45514                                                         ':0.34356027):0.091334434,('436017_Olucimarinus@XP_001420017                                               ':0.11470565,'70448_Otauri@AAV68616                                                          ':0.015805166):0.3488141):0.077477278,'Gsulphuraria@stig_44                                                           ':0.61059186):0.05782951,((('352472_Ddiscoideum@XP_646955                                                   ':0.38203646,('412133_Tvaginalis@XP_001579634                                                 ':1.0373122,'6239_Celegans@NP_505679                                                        ':3.008939):0.49338056):0.043016783,'Cmerolae@CMP321C                                                               ':0.78881161):0.14902669,((('412030_Ptetraurelia@XP_001450294                                               ':7.33091e-05,'412030_Ptetraurelia@XP_001453141                                               ':0.066356735):0.13294102,'5911_Tthermophila@XP_001028080                                                 ':0.148278):0.2690662,'Oxytricha_trifallax@apc10_WGS                                                  ':0.2325676):0.16749416):0.043927468):0.10158407):0.033228991,(('296543_Tpseudonana@XP_002290626                                                ':0.17933508,(('556484_Ptricornutum@XP_002182838                                               ':1.0722777,'Aanophagefferens@jgi                                                           ':0.069623642):0.093468894,'Ectocarpus_siliculosus@298711511                                               ':0.23111117):0.051373793):0.15369462,('403677_Pinfestans@EEY65500                                                     ':0.01097748,'Pramorum@jgi                                                                   ':0.042054958):0.15016478):0.13090546);
(((((('10228_Tadhaerens@XP_002109549                                                  ':0.078185153,('412133_Tvaginalis@XP_001313595                                                 ':0.647661,'412133_Tvaginalis@XP_001579634                                                 ':0.61637827):0.46892767):0.17453219,'Cvulgaris@jgi                                                                  ':0.28601696):0.0003062796,'352472_Ddiscoideum@XP_646955                                                   ':0.35318117):0.061928974,(((('145481_Ppatens@XP_001760400                                                    ':0.02135161,((('412030_Ptetraurelia@XP_001450294                                               ':8.2011349e-06,'412030_Ptetraurelia@XP_001453141                                               ':0.09408612):0.24084882,'5911_Tthermophila@XP_001028080                                                 ':0.12827402):0.22578986,'Oxytricha_trifallax@apc10_WGS                                                  ':0.098917724):0.38093804):0.056428379,'Smoellendorffii@jgi                                                            ':0.15577826):0.066378613,((('3055_Creinhardtii@XP_001693736                                                 ':0.042747263,'Vcarteri@jgi                                                                   ':0.069240227):0.30869455,('436017_Olucimarinus@XP_001420017                                               ':0.047590327,'70448_Otauri@AAV68616                                                          ':0.052389416):0.2430611):0.10680047,'564608_Mpusilla@EEH60930                                                       ':0.05797488):0.075934282):0.026540807,('3702_Athaliana@NP_565433                                                       ':0.12085937,'39947_Osativa@AAU10698                                                         ':0.081441458):0.18193115):0.12369255):1.2761609e-05,((((('12968_Bhominis@CBK23071                                                        ':1.0291754,'294381_Ehistolytica@XP_654652                                                  ':0.76687952):0.48505715,(('352914_Pyoelii@XP_725062                                                       ':0.10278978,'36329_Pfalciparum@XP_001350578                                                 ':0.19161281):0.34557821,'Toxoplasma_gondii@XP_002367626                                                 ':0.46451861):0.17310148):0.13734232,('423536_Pmarinus@EER03703                                                       ':0.71832349,'Cmerolae@CMP321C                                                               ':0.41983154):0.032482066):0.048429105,(('6239_Celegans@NP_001021777                                                     ':0.047425707,'6239_Celegans@NP_505679                                                        ':1.2536694):0.41644877,'6279_Bmalayi@XP_001901978                                                      ':0.27838744):0.38945698):0.12108723,((((((('185431_Tbrucei@XP_828039                                                       ':0.26596955,'353153_Tcruzi@XP_811195                                                        ':0.0031686888):0.071140467,('347515_Lmajor@XP_888563                                                        ':0.060799676,'435258_Linfantum@XP_001462876                                                  ':0):0.62530312):0.68049812,'Gsulphuraria@stig_44                                                           ':0.23927508):0.14783483,'284813_Ecuniculi@NP_597441                                                     ':1.3430178):0.044688599,'Bdendrobatidis@jgi                                                             ':0.49733823):5.140939e-05,'5762_Ngruberi@EFC45514                                                         ':0.22662865):0.059217085,'214684_Cneoformans@XP_571694                                                   ':0.65896288):0.12223677):0.046623194):0.029275312,(((((('237631_Umaydis@XP_756827                                                       ':0.64462725,('330879_Afumigatus@XP_752943                                                    ':0.52756207,'5141_Ncrassa@CAC28560                                                          ':0.37171537):0.24742736):0.0042955775,'Srosetta@04356T0                                                               ':0.46470371):0.13336971,((('431895_Mbrevicollis@XP_001746604                                               ':0.79726179,('Acastellanii@ACL00004226                                                       ':0.082130571,'Cowczarzaki@01323T0                                                            ':0.93089678):0.098412177):0.11373417,('4896_Spombe@NP_595803                                                          ':0.37564614,'4932_Scerevisiae@1GQP_A                                                        ':1.2367446):0.16330351):0.076232633,'556484_Ptricornutum@XP_002182838                                               ':0.43406605):0.044109406):0.061335818,'Ehuxleyi@jgi                                                                   ':0.19425314):0.051048273,'45351_Nvectensis@XP_001630621                                                  ':0.13992789):0.097888385,((('296543_Tpseudonana@XP_002290626                                                ':0.20947662,'Ttrahens@04950T0                                                               ':0.36368118):0.035649557,('Aanophagefferens@jgi                                                           ':0.14995034,'Ectocarpus_siliculosus@298711511                                               ':0.21194924):0.10450362):0.071836052,('403677_Pinfestans@EEY65500                                                     ':0.069788439,'Pramorum@jgi                                                                   ':2.6693683e-05):0.14328872):0.12749641):1.5626921e-05,('7227_Dmelanogaster@NP_611223                                                   ':0.1067865,((('7460_Amellifera@XP_396738                                                      ':0.07439519,'Dpulex@jgi                                                                     ':0.17785261):0.027048669,('7739_Bfloridae@XP_002598258                                                    ':0.12111991,('7955_Drerio@XP_001923028                                                       ':4.4839827e-05,('8364_Xtropicalis@NP_001016392                                                  ':0.0093171563,'9606_Hsapiens@NP_055700                                                        ':0.019651926):0.028741229):0.046017436):0.081597832):0.046309367,('Hrobusta@jgi                                                                   ':0.1809101,'Lgigantea@jgi                                                                  ':0.14834244):0.024711938):0.10106079):0.062417119);
((((('10228_Tadhaerens@XP_002109549                                                  ':0.19894786,'412133_Tvaginalis@XP_001579634                                                 ':1.0839523):0.084102393,('237631_Umaydis@XP_756827                                                       ':0.92183233,('352472_Ddiscoideum@XP_646955                                                   ':2.9036975e-05,'412133_Tvaginalis@XP_001313595                                                 ':1.6848467):0.14355408):0.096448982):0.10724687,('214684_Cneoformans@XP_571694                                                   ':0.84275719,((('6239_Celegans@NP_001021777                                                     ':0.33004975,'6279_Bmalayi@XP_001901978                                                      ':0.25829886):0.30223783,'Srosetta@04356T0                                                               ':0.37467245):0.15558533,'Ttrahens@04950T0                                                               ':0.20409307):0.27408471):5.0867038e-06):0.023025148,(((((((('352914_Pyoelii@XP_725062                                                       ':0.2988848,'36329_Pfalciparum@XP_001350578                                                 ':0.36018522):0.91748098,'7227_Dmelanogaster@NP_611223                                                   ':0.015601916):0.19156463,'7460_Amellifera@XP_396738                                                      ':0.05500702):0.092636467,(('431895_Mbrevicollis@XP_001746604                                               ':0.38699138,('6239_Celegans@NP_505679                                                        ':1.7396052,'Toxoplasma_gondii@XP_002367626                                                 ':0.84125694):0.18793896):0.3674865,'Dpulex@jgi                                                                     ':0.12213871):0.11340213):0.043583601,('Hrobusta@jgi                                                                   ':0.11252442,'Lgigantea@jgi                                                                  ':0.16060734):0.053598941):0.038076691,('7955_Drerio@XP_001923028                                                       ':0.0096630176,('8364_Xtropicalis@NP_001016392                                                  ':0.0057193268,'9606_Hsapiens@NP_055700                                                        ':0.019530347):0.027982945):0.058126681):0.030094851,'7739_Bfloridae@XP_002598258                                                    ':0.071972813):0.098837613,'45351_Nvectensis@XP_001630621                                                  ':0.11286565):0.080364286):0.060844724,((((((('12968_Bhominis@CBK23071                                                        ':1.3372621,('330879_Afumigatus@XP_752943                                                    ':0.61742042,'5141_Ncrassa@CAC28560                                                          ':0.58817029):0.50140626):0.21128697,'Cowczarzaki@01323T0                                                            ':0.96853969):9.617359e-05,('294381_Ehistolytica@XP_654652                                                  ':1.5456979,'4932_Scerevisiae@1GQP_A                                                        ':1.3166405):0.29982169):6.3928173e-05,((('185431_Tbrucei@XP_828039                                                       ':0.25626621,'353153_Tcruzi@XP_811195                                                        ':0.11937013):0.60694235,('347515_Lmajor@XP_888563                                                        ':0.040499923,'435258_Linfantum@XP_001462876                                                  ':0):0.8355921):0.5206674,('284813_Ecuniculi@NP_597441                                                     ':1.7248163,'5762_Ngruberi@EFC45514                                                         ':0.16291311):0.020035561):0.081553662):0.16271329,('Cmerolae@CMP321C                                                               ':0.7652287,'Gsulphuraria@stig_44                                                           ':0.17962762):0.083606188):0.010213402,(((('296543_Tpseudonana@XP_002290626                                                ':0.38475159,'Aanophagefferens@jgi                                                           ':0.11929405):0.052669276,'Ectocarpus_siliculosus@298711511                                               ':0.087391433):0.11088341,'556484_Ptricornutum@XP_002182838                                               ':0.78783454):0.19821566,('403677_Pinfestans@EEY65500                                                     ':0.048600656,'Pramorum@jgi                                                                   ':0.014588445):0.040048109):0.080717334):0.074245288,(((('145481_Ppatens@XP_001760400                                                    ':0.086366698,'Smoellendorffii@jgi                                                            ':0.14780234):0.093745527,(((('412030_Ptetraurelia@XP_001450294                                               ':2.2929866e-05,'412030_Ptetraurelia@XP_001453141                                               ':0.075256473):0.15080683,'5911_Tthermophila@XP_001028080                                                 ':0.13388421):0.094170708,'Oxytricha_trifallax@apc10_WGS                                                  ':0.14688974):0.11079292,'Ehuxleyi@jgi                                                                   ':0.18304041):0.039099701):0.029035425,('3702_Athaliana@NP_565433                                                       ':0.098628013,'39947_Osativa@AAU10698                                                         ':0.09959702):0.10821989):0.014556112,((('3055_Creinhardtii@XP_001693736                                                 ':8.6189533e-05,'Vcarteri@jgi                                                                   ':0.066448585):0.26746341,'Cvulgaris@jgi                                                                  ':0.1623332):0.054575766,(('436017_Olucimarinus@XP_001420017                                               ':0.029029287,'70448_Otauri@AAV68616                                                          ':0.066182015):0.18018162,'564608_Mpusilla@EEH60930                                                       ':0.01213074):0.049203639):0.10774621):0.032458997):0.023458579,(('423536_Pmarinus@EER03703                                                       ':0.61365694,'Bdendrobatidis@jgi                                                             ':0.66538):0.04167189,('4896_Spombe@NP_595803                                                          ':0.64302666,'Acastellanii@ACL00004226                                                       ':0.20665156):0.2577436):7.5703737e-05);
((((((('10228_Tadhaerens@XP_002109549                                                  ':0.22593972,'Srosetta@04356T0                                                               ':0.77486131):0.26746231,(('7955_Drerio@XP_001923028                                                       ':0.022410258,'9606_Hsapiens@NP_055700                                                        ':0.021826373):0.0033531126,'8364_Xtropicalis@NP_001016392                                                  ':3.2530251e-06):0.065036238):0.045914413,('237631_Umaydis@XP_756827                                                       ':1.4644939,'45351_Nvectensis@XP_001630621                                                  ':0.16886418):0.0059174504):0.077995661,(('7227_Dmelanogaster@NP_611223                                                   ':0.10542745,'7460_Amellifera@XP_396738                                                      ':0.11024438):0.069231676,'Dpulex@jgi                                                                     ':0.22254304):0.036845322):0.060744911,(('7739_Bfloridae@XP_002598258                                                    ':0.12356037,'Hrobusta@jgi                                                                   ':0.18795954):0.065828726,'Lgigantea@jgi                                                                  ':0.24647056):0.094849688):0.0090638658,(((('296543_Tpseudonana@XP_002290626                                                ':0.20018329,('556484_Ptricornutum@XP_002182838                                               ':0.56474645,('Aanophagefferens@jgi                                                           ':0.22491128,'Ectocarpus_siliculosus@298711511                                               ':0.12945219):0.10689004):0.099431331):0.054132081,('403677_Pinfestans@EEY65500                                                     ':0.034095317,'Pramorum@jgi                                                                   ':0.028897831):0.16159704):0.15743284,'Ehuxleyi@jgi                                                                   ':0.25576432):0.11566226,'Ttrahens@04950T0                                                               ':0.50634632):0.075011327):0.066603889,(((((('12968_Bhominis@CBK23071                                                        ':1.5514293,'412133_Tvaginalis@XP_001313595                                                 ':0.82701652):0.45640921,'412133_Tvaginalis@XP_001579634                                                 ':0.40025765):0.59682982,'Cmerolae@CMP321C                                                               ':0.59221257):0.41412378,'Gsulphuraria@stig_44                                                           ':0.52952535):3.4645149e-07,((('352914_Pyoelii@XP_725062                                                       ':1.9421607e-05,'36329_Pfalciparum@XP_001350578                                                 ':0.39024135):0.50161212,'Toxoplasma_gondii@XP_002367626                                                 ':0.74168686):0.59613443,((('412030_Ptetraurelia@XP_001450294                                               ':3.3699151e-05,'412030_Ptetraurelia@XP_001453141                                               ':0.070912116):0.19632567,'5911_Tthermophila@XP_001028080                                                 ':0.11416973):0.10058436,'Oxytricha_trifallax@apc10_WGS                                                  ':0.27166013):0.027434861):0.18684387):0.11927974,(('3702_Athaliana@NP_565433                                                       ':0.050800243,'39947_Osativa@AAU10698                                                         ':0.15369992):0.12081933,'4896_Spombe@NP_595803                                                          ':0.81131509):0.098442282):0.0046864187,(((('145481_Ppatens@XP_001760400                                                    ':0.11196786,('431895_Mbrevicollis@XP_001746604                                               ':1.0830011,'Smoellendorffii@jgi                                                            ':0.13108872):5.1093346e-05):0.068455875,(((('3055_Creinhardtii@XP_001693736                                                 ':0.020846562,'Vcarteri@jgi                                                                   ':0.018015961):0.062278147,'423536_Pmarinus@EER03703                                                       ':0.60690083):0.24824721,('436017_Olucimarinus@XP_001420017                                               ':0.081674582,'70448_Otauri@AAV68616                                                          ':0.079877189):0.20191539):0.18998677,('564608_Mpusilla@EEH60930                                                       ':0.12510456,'Cvulgaris@jgi                                                                  ':0.50811703):2.7770119e-05):0.030626035):0.16492321,(('352472_Ddiscoideum@XP_646955                                                   ':0.5137981,'Acastellanii@ACL00004226                                                       ':0.34252014):0.18653573,'Bdendrobatidis@jgi                                                             ':0.57561932):7.7926281e-07):0.064074807,(((((('185431_Tbrucei@XP_828039                                                       ':0.16571229,'353153_Tcruzi@XP_811195                                                        ':0.087157954):0.31102578,('347515_Lmajor@XP_888563                                                        ':0.01254155,'435258_Linfantum@XP_001462876                                                  ':0):0.57294205):0.57643746,('214684_Cneoformans@XP_571694                                                   ':0.74494429,'4932_Scerevisiae@1GQP_A                                                        ':1.3177491):0.082587201):0.35353971,'5762_Ngruberi@EFC45514                                                         ':0.23294582):5.3597181e-06,('294381_Ehistolytica@XP_654652                                                  ':1.0289669,'Cowczarzaki@01323T0                                                            ':0.36528524):0.40345413):0.13495833,(('284813_Ecuniculi@NP_597441                                                     ':1.2734898,(('6239_Celegans@NP_001021777                                                     ':0.2615049,'6239_Celegans@NP_505679                                                        ':1.6406652):0.37232687,'6279_Bmalayi@XP_001901978                                                      ':0.36770108):0.34582807):0.21343559,('330879_Afumigatus@XP_752943                                                    ':0.92948938,'5141_Ncrassa@CAC28560                                                          ':0.63385587):0.38474433):0.2082678):0.14676627):0.050758257);
((((((('10228_Tadhaerens@XP_002109549                                                  ':0.1875225,'352472_Ddiscoideum@XP_646955                                                   ':0.30268193):0.21392997,((((('185431_Tbrucei@XP_828039                                                       ':0.13978533,'353153_Tcruzi@XP_811195                                                        ':0.12780859):0.26250392,('347515_Lmajor@XP_888563                                                        ':0,'435258_Linfantum@XP_001462876                                                  ':0):0.68396405):0.61426819,(('284813_Ecuniculi@NP_597441                                                     ':1.186854,'294381_Ehistolytica@XP_654652                                                  ':1.0938778):0.35580964,(('352914_Pyoelii@XP_725062                                                       ':0.12369329,'36329_Pfalciparum@XP_001350578                                                 ':0.26441426):0.36567076,'Toxoplasma_gondii@XP_002367626                                                 ':0.5378358):0.34168934):0.18166195):5.9891983e-07,'5762_Ngruberi@EFC45514                                                         ':0.24864325):0.081684989,('556484_Ptricornutum@XP_002182838                                               ':0.34019592,'Cowczarzaki@01323T0                                                            ':0.59523174):0.44288521):3.1434982e-05):5.0470764e-06,((('12968_Bhominis@CBK23071                                                        ':0.84262881,('412133_Tvaginalis@XP_001313595                                                 ':0.72416174,'412133_Tvaginalis@XP_001579634                                                 ':0.83100744):0.39127307):0.24434011,((('412030_Ptetraurelia@XP_001450294                                               ':3.6271007e-06,'412030_Ptetraurelia@XP_001453141                                               ':0.097722374):0.18639805,'5911_Tthermophila@XP_001028080                                                 ':0.041066003):0.090799638,'Oxytricha_trifallax@apc10_WGS                                                  ':0.27889445):0.14350766):0.28869395,('Bdendrobatidis@jgi                                                             ':0.40980758,'Gsulphuraria@stig_44                                                           ':0.18275065):0.0683362):0.13356906):0.0402703,('403677_Pinfestans@EEY65500                                                     ':0.0024961886,'Pramorum@jgi                                                                   ':0.060587241):0.14258476):1.7941437e-06,((('296543_Tpseudonana@XP_002290626                                                ':0.17160619,'Ttrahens@04950T0                                                               ':0.36555432):0.038150637,'Aanophagefferens@jgi                                                           ':0.16104734):0.065627357,('Acastellanii@ACL00004226                                                       ':0.44828032,'Ectocarpus_siliculosus@298711511                                               ':0.18427901):0.010710217):0.041812222):0.046552363,((('145481_Ppatens@XP_001760400                                                    ':0.19046658,((('436017_Olucimarinus@XP_001420017                                               ':0.039554202,'70448_Otauri@AAV68616                                                          ':0.084795183):0.22008902,'564608_Mpusilla@EEH60930                                                       ':0.075709837):0.05739617,'Smoellendorffii@jgi                                                            ':0.14850179):0.069384726):8.7067774e-06,('3702_Athaliana@NP_565433                                                       ':0.16338799,'39947_Osativa@AAU10698                                                         ':0.018899476):0.15052008):0.047564641,((('3055_Creinhardtii@XP_001693736                                                 ':0.040431857,'Vcarteri@jgi                                                                   ':0.036757935):0.11410127,('423536_Pmarinus@EER03703                                                       ':0.61922648,'Cmerolae@CMP321C                                                               ':0.48437202):2.1997705e-07):0.13076587,'Cvulgaris@jgi                                                                  ':0.20488136):0.056658105):0.077156056):0.020898747,((((('214684_Cneoformans@XP_571694                                                   ':0.37952204,'237631_Umaydis@XP_756827                                                       ':1.0970329):0.32747285,'431895_Mbrevicollis@XP_001746604                                               ':0.6520378):0.089073415,(('330879_Afumigatus@XP_752943                                                    ':0.65898081,'5141_Ncrassa@CAC28560                                                          ':0.4101513):0.22835322,'4932_Scerevisiae@1GQP_A                                                        ':0.91980009):0.2029673):0.01964399,'4896_Spombe@NP_595803                                                          ':0.58218073):0.16995386,((((((('45351_Nvectensis@XP_001630621                                                  ':0.26262183,('7955_Drerio@XP_001923028                                                       ':0.0019615474,('8364_Xtropicalis@NP_001016392                                                  ':0.014623237,'9606_Hsapiens@NP_055700                                                        ':0.037626952):0.047627787):0.13342079):0.026023076,'7460_Amellifera@XP_396738                                                      ':0.050483574):0.038488278,'Lgigantea@jgi                                                                  ':0.22571777):0.012714968,'Dpulex@jgi                                                                     ':0.14005625):0.024629177,(((('6239_Celegans@NP_001021777                                                     ':0.28046548,'6239_Celegans@NP_505679                                                        ':1.464359):0.22432851,'6279_Bmalayi@XP_001901978                                                      ':0.29691091):0.48472849,'Hrobusta@jgi                                                                   ':0.038129312):0.093668994,'7739_Bfloridae@XP_002598258                                                    ':0.14874385):0.068414742):0.050856311,'7227_Dmelanogaster@NP_611223                                                   ':0.12370429):0.026148027,'Srosetta@04356T0                                                               ':0.74480539):0.062232218):0.042101073,'Ehuxleyi@jgi                                                                   ':0.25151141);
(((((((('10228_Tadhaerens@XP_002109549                                                  ':0.41108696,'7739_Bfloridae@XP_002598258                                                    ':0.1144209):0.030069724,(('7227_Dmelanogaster@NP_611223                                                   ':0.12137303,'7460_Amellifera@XP_396738                                                      ':0.10444594):0.072319545,('Dpulex@jgi                                                                     ':0.11752122,('Srosetta@04356T0                                                               ':0.49921166,'Ttrahens@04950T0                                                               ':0.45352527):0.050485591):0.059540667):0.078471823):0.018506456,'Lgigantea@jgi                                                                  ':0.20143647):0.073878354,('423536_Pmarinus@EER03703                                                       ':0.72001956,'Hrobusta@jgi                                                                   ':0.13202056):2.5920095e-05):0.12209974,(('7955_Drerio@XP_001923028                                                       ':0.013177291,'8364_Xtropicalis@NP_001016392                                                  ':0.023900494):0.01721189,'9606_Hsapiens@NP_055700                                                        ':0.027033525):0.053380838):0.092362799,'45351_Nvectensis@XP_001630621                                                  ':0.026546806):0.055846084,((((('12968_Bhominis@CBK23071                                                        ':0.93427096,'294381_Ehistolytica@XP_654652                                                  ':0.73268113):0.48617764,(('214684_Cneoformans@XP_571694                                                   ':0.29004122,'284813_Ecuniculi@NP_597441                                                     ':1.7170385):0.26724376,('431895_Mbrevicollis@XP_001746604                                               ':0.64606503,'4932_Scerevisiae@1GQP_A                                                        ':1.0041436):0.45779186):0.13865447):0.12210401,(('352914_Pyoelii@XP_725062                                                       ':0.18815457,'36329_Pfalciparum@XP_001350578                                                 ':0.23352199):0.64112785,('412133_Tvaginalis@XP_001313595                                                 ':0.88942196,'412133_Tvaginalis@XP_001579634                                                 ':0.9862645):0.31907197):0.055115046):0.15704837,'Bdendrobatidis@jgi                                                             ':0.5502456):0.097482221,(('6239_Celegans@NP_001021777                                                     ':0.43649625,'6279_Bmalayi@XP_001901978                                                      ':0.1227613):0.30909316,('6239_Celegans@NP_505679                                                        ':1.0890945,'Toxoplasma_gondii@XP_002367626                                                 ':0.51199358):0.27971149):0.43905015):0.024524349):0.17024572,(((((('145481_Ppatens@XP_001760400                                                    ':0.075097265,(('3702_Athaliana@NP_565433                                                       ':0.05478815,'39947_Osativa@AAU10698                                                         ':0.12255737):0.21410812,'Smoellendorffii@jgi                                                            ':0.094437307):0.038709507):0.054444605,'564608_Mpusilla@EEH60930                                                       ':0.14474681):0.03635724,(('3055_Creinhardtii@XP_001693736                                                 ':0.075233183,'Vcarteri@jgi                                                                   ':0.045569092):0.20374087,'Cvulgaris@jgi                                                                  ':0.22731962):0.036052096):0.059068144,('436017_Olucimarinus@XP_001420017                                               ':0.071959079,'70448_Otauri@AAV68616                                                          ':8.9945545e-07):0.19003922):0.099661193,((((((('185431_Tbrucei@XP_828039                                                       ':0.19192476,'353153_Tcruzi@XP_811195                                                        ':0.022504919):0.37805875,('347515_Lmajor@XP_888563                                                        ':0.041868346,'435258_Linfantum@XP_001462876                                                  ':0):0.26618768):0.62550629,'5762_Ngruberi@EFC45514                                                         ':0.37321831):0.0642229,'Cowczarzaki@01323T0                                                            ':0.88872702):1.1044281e-05,('Cmerolae@CMP321C                                                               ':0.57133554,'Gsulphuraria@stig_44                                                           ':0.56161114):0.084810676):0.083763248,((('296543_Tpseudonana@XP_002290626                                                ':0.2822755,'Aanophagefferens@jgi                                                           ':0.064048613):0.13742199,'Ectocarpus_siliculosus@298711511                                               ':0.15869485):0.11675813,('403677_Pinfestans@EEY65500                                                     ':0.020421772,'Pramorum@jgi                                                                   ':5.1456368e-06):0.13211451):0.042213081):0.056656835,(((('412030_Ptetraurelia@XP_001450294                                               ':9.3540034e-08,'412030_Ptetraurelia@XP_001453141                                               ':0.028062308):0.23215155,'5911_Tthermophila@XP_001028080                                                 ':0.1270852):0.095438312,'Oxytricha_trifallax@apc10_WGS                                                  ':0.16408):0.17385925,'Ehuxleyi@jgi                                                                   ':0.19765186):0.044023467):0.015137962):0.030917347,(('237631_Umaydis@XP_756827                                                       ':0.72945692,('330879_Afumigatus@XP_752943                                                    ':0.98251807,'5141_Ncrassa@CAC28560                                                          ':0.1756898):0.40268048):0.16692918,('352472_Ddiscoideum@XP_646955                                                   ':0.28510186,'556484_Ptricornutum@XP_002182838                                               ':0.59153423):0.082184058):0.012285998):0.072161363,('4896_Spombe@NP_595803                                                          ':0.71059193,'Acastellanii@ACL00004226                                                       ':0.2712223):0.043072259);
(((((((('10228_Tadhaerens@XP_002109549                                                  ':0.43167157,'352472_Ddiscoideum@XP_646955                                                   ':0.42656799):0.19245782,((('145481_Ppatens@XP_001760400                                                    ':0.16466175,'Smoellendorffii@jgi                                                            ':0.11258779):0.042212507,((('3055_Creinhardtii@XP_001693736                                                 ':0.074995687,'Vcarteri@jgi                                                                   ':0.023457294):0.32025389,('436017_Olucimarinus@XP_001420017                                               ':0.037345546,'70448_Otauri@AAV68616                                                          ':0.098477642):0.3541726):0.064579348,('564608_Mpusilla@EEH60930                                                       ':0.15506962,'Cvulgaris@jgi                                                                  ':0.41532634):0.10354511):4.3729848e-08):0.079750996,('3702_Athaliana@NP_565433                                                       ':0.086503149,'39947_Osativa@AAU10698                                                         ':0.11596177):0.18678891):0.088281727):0.068990218,('7739_Bfloridae@XP_002598258                                                    ':0.21812569,'Hrobusta@jgi                                                                   ':0.158166):0.075100709):0.099065723,('45351_Nvectensis@XP_001630621                                                  ':0.16100039,(('7955_Drerio@XP_001923028                                                       ':0.032017962,'8364_Xtropicalis@NP_001016392                                                  ':2.0568984e-06):0.015913282,'9606_Hsapiens@NP_055700                                                        ':0.016883547):0.10750544):0.013468909):0.10102907,((('7227_Dmelanogaster@NP_611223                                                   ':0.18418071,'7460_Amellifera@XP_396738                                                      ':0.13924149):0.091708622,'Dpulex@jgi                                                                     ':0.1803898):0.054683948,'Lgigantea@jgi                                                                  ':0.2663342):0.046553822):0.11044539,((((('237631_Umaydis@XP_756827                                                       ':0.38384061,('330879_Afumigatus@XP_752943                                                    ':0.70746597,'5141_Ncrassa@CAC28560                                                          ':0.60445213):0.49218482):0.24125168,'Srosetta@04356T0                                                               ':0.66423856):0.067813267,'556484_Ptricornutum@XP_002182838                                               ':0.51880577):0.25400199,'Ehuxleyi@jgi                                                                   ':0.15467504):0.16203836,(('296543_Tpseudonana@XP_002290626                                                ':0.3803991,('Aanophagefferens@jgi                                                           ':0.20775845,'Ectocarpus_siliculosus@298711511                                               ':0.14237789):0.13452685):0.086070906,('403677_Pinfestans@EEY65500                                                     ':0.037630317,'Pramorum@jgi                                                                   ':0.048158589):0.23703146):0.043956277):0.047186168):0.037238196,'Acastellanii@ACL00004226                                                       ':0.41116362):0.039385411,(((((('12968_Bhominis@CBK23071                                                        ':1.3214711,'294381_Ehistolytica@XP_654652                                                  ':0.47126404):0.29169023,'Cowczarzaki@01323T0                                                            ':0.62687722):0.46679807,((((((('185431_Tbrucei@XP_828039                                                       ':0.17280118,'353153_Tcruzi@XP_811195                                                        ':0.13768104):0.16659471,('347515_Lmajor@XP_888563                                                        ':0.022286873,'435258_Linfantum@XP_001462876                                                  ':0):0.55350179):0.61622215,'4932_Scerevisiae@1GQP_A                                                        ':1.3374283):0.018738464,'431895_Mbrevicollis@XP_001746604                                               ':1.2771947):0.22834246,'214684_Cneoformans@XP_571694                                                   ':0.680178):0.15344375,('284813_Ecuniculi@NP_597441                                                     ':1.8318217,('412133_Tvaginalis@XP_001313595                                                 ':0.67335698,'412133_Tvaginalis@XP_001579634                                                 ':0.71290018):0.49533055):0.18135651):0.0923289,'Cmerolae@CMP321C                                                               ':0.62535069):0.24784434):0.053734132,'Gsulphuraria@stig_44                                                           ':0.54905298):0.11420273,'Bdendrobatidis@jgi                                                             ':0.49394018):0.11118357,(((('352914_Pyoelii@XP_725062                                                       ':0.34183246,'36329_Pfalciparum@XP_001350578                                                 ':0.20069418):0.43185434,'Toxoplasma_gondii@XP_002367626                                                 ':1.0076094):0.5509698,((('412030_Ptetraurelia@XP_001450294                                               ':1.6539044e-05,'412030_Ptetraurelia@XP_001453141                                               ':0.071521049):0.19483546,'5911_Tthermophila@XP_001028080                                                 ':0.24130506):0.071437583,'Oxytricha_trifallax@apc10_WGS                                                  ':0.31997712):0.093278121):0.22631393,((('423536_Pmarinus@EER03703                                                       ':0.66043423,'Ttrahens@04950T0                                                               ':0.46620308):0.039021061,(('6239_Celegans@NP_001021777                                                     ':0.0076095576,'6239_Celegans@NP_505679                                                        ':1.4779102):0.38891316,'6279_Bmalayi@XP_001901978                                                      ':0.47486141):0.52781078):0.057356765,'5762_Ngruberi@EFC45514                                                         ':0.25497421):0.10519517):0.018412143):1.560476e-07,'4896_Spombe@NP_595803                                                          ':0.93477043);
((((('10228_Tadhaerens@XP_002109549                                                  ':0.30849702,'Srosetta@04356T0                                                               ':0.61255586):0.4060966,((('45351_Nvectensis@XP_001630621                                                  ':0.19662922,(('7955_Drerio@XP_001923028                                                       ':0.038095733,'8364_Xtropicalis@NP_001016392                                                  ':0.022905124):0.015364176,'9606_Hsapiens@NP_055700                                                        ':0.017828613):0.13033859):0.1250991,(('7739_Bfloridae@XP_002598258                                                    ':0.15118733,('Hrobusta@jgi                                                                   ':0.22599718,'Lgigantea@jgi                                                                  ':0.3298464):0.1549943):0.077249678,'Dpulex@jgi                                                                     ':0.23263445):0.035691645):0.15058576,('7227_Dmelanogaster@NP_611223                                                   ':0.073296917,'7460_Amellifera@XP_396738                                                      ':0.17209237):0.063121463):0.084511833):0.029394462,(((((('145481_Ppatens@XP_001760400                                                    ':0.20968927,'Smoellendorffii@jgi                                                            ':0.21599641):0.026668729,('3702_Athaliana@NP_565433                                                       ':0.14815589,'39947_Osativa@AAU10698                                                         ':0.11352893):0.24885272):0.048394974,((('3055_Creinhardtii@XP_001693736                                                 ':0.016768885,'Vcarteri@jgi                                                                   ':0.076325804):0.24272678,'Cvulgaris@jgi                                                                  ':0.25704995):0.05773093,(('436017_Olucimarinus@XP_001420017                                               ':0.1143401,'70448_Otauri@AAV68616                                                          ':0.050575475):0.36511666,'564608_Mpusilla@EEH60930                                                       ':0.13821198):0.026885802):0.08041437):0.2050956,('330879_Afumigatus@XP_752943                                                    ':0.91811386,'5141_Ncrassa@CAC28560                                                          ':0.53634442):0.57148602):0.013825049,((((('296543_Tpseudonana@XP_002290626                                                ':0.43777608,'Aanophagefferens@jgi                                                           ':0.18660927):0.035745941,(('403677_Pinfestans@EEY65500                                                     ':0.026058825,'Pramorum@jgi                                                                   ':0.065587399):0.31073765,('556484_Ptricornutum@XP_002182838                                               ':0.83790336,'Ectocarpus_siliculosus@298711511                                               ':0.25966475):0.088033495):0.082804321):0.093544413,'5762_Ngruberi@EFC45514                                                         ':0.59294126):6.3253763e-06,'Ehuxleyi@jgi                                                                   ':0.22652654):0.093238758,'352472_Ddiscoideum@XP_646955                                                   ':0.62648751):0.024456445):0.029404235,('Cmerolae@CMP321C                                                               ':0.40121173,'Gsulphuraria@stig_44                                                           ':0.47971266):0.25455388):0.050341819):0.018367817,'4896_Spombe@NP_595803                                                          ':0.94978455):0.048509512,((((('12968_Bhominis@CBK23071                                                        ':1.3976017,'412133_Tvaginalis@XP_001313595                                                 ':1.7425384):0.34200514,((('185431_Tbrucei@XP_828039                                                       ':0.091306359,('347515_Lmajor@XP_888563                                                        ':0.021883112,'435258_Linfantum@XP_001462876                                                  ':0.033220171):0.89983739):0.19136173,'353153_Tcruzi@XP_811195                                                        ':0.0082732212):0.2410787,'4932_Scerevisiae@1GQP_A                                                        ':2.074622):0.61612277):0.11072768,'412133_Tvaginalis@XP_001579634                                                 ':1.1044389):0.40760073,((('284813_Ecuniculi@NP_597441                                                     ':1.5990541,'6239_Celegans@NP_505679                                                        ':1.4499589):0.43726822,'6239_Celegans@NP_001021777                                                     ':0.14490464):0.3153984,'6279_Bmalayi@XP_001901978                                                      ':0.37961154):0.32337635):0.21235742,(((((('294381_Ehistolytica@XP_654652                                                  ':0.81708699,'Cowczarzaki@01323T0                                                            ':0.74929385):0.36360968,((('412030_Ptetraurelia@XP_001450294                                               ':3.8717456e-07,'412030_Ptetraurelia@XP_001453141                                               ':0.087658469):0.26645618,'5911_Tthermophila@XP_001028080                                                 ':0.075637001):0.075382871,'Oxytricha_trifallax@apc10_WGS                                                  ':0.28353309):0.25397422):0.055201414,(('352914_Pyoelii@XP_725062                                                       ':0.2123248,'36329_Pfalciparum@XP_001350578                                                 ':0.23188539):0.65238521,'Toxoplasma_gondii@XP_002367626                                                 ':0.73177943):0.49927745):0.16250517,'423536_Pmarinus@EER03703                                                       ':0.80202442):0.11085095,('Bdendrobatidis@jgi                                                             ':0.60964276,'Ttrahens@04950T0                                                               ':0.72051324):0.038088078):4.0706822e-05,'Acastellanii@ACL00004226                                                       ':0.378192):0.055822229):0.0021490664,(('214684_Cneoformans@XP_571694                                                   ':0.8353233,'237631_Umaydis@XP_756827                                                       ':1.0309658):0.26901873,'431895_Mbrevicollis@XP_001746604                                               ':1.1220513):0.056833543);
(((((((('10228_Tadhaerens@XP_002109549                                                  ':0.22037349,(('6239_Celegans@NP_001021777                                                     ':0.2896167,'6279_Bmalayi@XP_001901978                                                      ':0.24529501):0.23687105,'6239_Celegans@NP_505679                                                        ':1.8433043):0.079715959):0.049848319,'Srosetta@04356T0                                                               ':0.36249264):0.039966566,'Ttrahens@04950T0                                                               ':0.22217946):0.066388714,((('7227_Dmelanogaster@NP_611223                                                   ':0.099360671,'7460_Amellifera@XP_396738                                                      ':0.065763207):0.045545603,'Dpulex@jgi                                                                     ':0.14528048):0.015081578,(('7739_Bfloridae@XP_002598258                                                    ':0.063924445,'Hrobusta@jgi                                                                   ':0.060300672):0.033052437,'Lgigantea@jgi                                                                  ':0.16267031):0.073285023):0.059176194):0.046878917,('45351_Nvectensis@XP_001630621                                                  ':0.075651422,(('7955_Drerio@XP_001923028                                                       ':0.0098943203,'9606_Hsapiens@NP_055700                                                        ':1.8349461e-05):7.6896785e-07,'8364_Xtropicalis@NP_001016392                                                  ':0.019769617):0.13116536):0.021438944):0.030214797,(((('214684_Cneoformans@XP_571694                                                   ':0.28837424,'Cowczarzaki@01323T0                                                            ':0.7024928):0.10944378,'294381_Ehistolytica@XP_654652                                                  ':0.86523523):0.072246203,(('431895_Mbrevicollis@XP_001746604                                               ':0.47540514,'4896_Spombe@NP_595803                                                          ':0.39082299):0.026200643,'Acastellanii@ACL00004226                                                       ':0.14160705):0.13481676):0.046847821,'Bdendrobatidis@jgi                                                             ':0.61859191):9.0980901e-05):0.025645406,(((((('185431_Tbrucei@XP_828039                                                       ':9.6611878e-08,'284813_Ecuniculi@NP_597441                                                     ':1.7759194):0.18189157,'353153_Tcruzi@XP_811195                                                        ':0.07415383):0.33868881,('347515_Lmajor@XP_888563                                                        ':0.02010348,'435258_Linfantum@XP_001462876                                                  ':0):0.15538424):0.53702604,(('352914_Pyoelii@XP_725062                                                       ':0.253243,'36329_Pfalciparum@XP_001350578                                                 ':0.33336193):0.62140007,'Toxoplasma_gondii@XP_002367626                                                 ':0.54038097):0.38685628):0.13625627,'5762_Ngruberi@EFC45514                                                         ':0.11263986):0.086720228,('237631_Umaydis@XP_756827                                                       ':0.52527478,'352472_Ddiscoideum@XP_646955                                                   ':0.16574533):0.048099959):0.062284752):0.022334629,((((('12968_Bhominis@CBK23071                                                        ':1.419471,'412133_Tvaginalis@XP_001313595                                                 ':0.57072648):0.15402062,'412133_Tvaginalis@XP_001579634                                                 ':0.73812461):0.25339387,'4932_Scerevisiae@1GQP_A                                                        ':0.63548492):0.22843522,'Cmerolae@CMP321C                                                               ':0.40594274):0.10767184,('330879_Afumigatus@XP_752943                                                    ':0.56989264,'5141_Ncrassa@CAC28560                                                          ':0.34141292):0.35823711):0.093024473,((((('145481_Ppatens@XP_001760400                                                    ':0.066819731,'Smoellendorffii@jgi                                                            ':0.15434464):0.028429603,('3702_Athaliana@NP_565433                                                       ':0.042009453,'39947_Osativa@AAU10698                                                         ':0.060744674):0.089055854):0.023830291,((((('3055_Creinhardtii@XP_001693736                                                 ':1.0142859e-05,'423536_Pmarinus@EER03703                                                       ':0.7089567):0.022793803,'Vcarteri@jgi                                                                   ':0.051141954):0.12683603,'Cvulgaris@jgi                                                                  ':0.16298512):0.052916441,'564608_Mpusilla@EEH60930                                                       ':0.1078052):2.8423071e-05,('436017_Olucimarinus@XP_001420017                                               ':0.0034788629,'70448_Otauri@AAV68616                                                          ':0.10731626):0.19146128):0.051366974):0.090256401,(((('412030_Ptetraurelia@XP_001450294                                               ':4.6930398e-06,'412030_Ptetraurelia@XP_001453141                                               ':0.060507376):0.15534772,'5911_Tthermophila@XP_001028080                                                 ':0.041417149):0.10738756,'Oxytricha_trifallax@apc10_WGS                                                  ':0.18656738):0.12067412,'Gsulphuraria@stig_44                                                           ':0.3606211):0.15213138):0.029123525,((((('296543_Tpseudonana@XP_002290626                                                ':0.19178489,'556484_Ptricornutum@XP_002182838                                               ':0.46876182):0.098977216,'Ectocarpus_siliculosus@298711511                                               ':0.049984896):0.097817845,'Aanophagefferens@jgi                                                           ':0.058614924):0.090540931,('403677_Pinfestans@EEY65500                                                     ':0.011923779,'Pramorum@jgi                                                                   ':0.030448242):0.12821353):0.033498763,'Ehuxleyi@jgi                                                                   ':0.14193585):0.011729674):2.574143e-05);
((((('10228_Tadhaerens@XP_002109549                                                  ':0.53987506,((('7227_Dmelanogaster@NP_611223                                                   ':0.12193767,'7460_Amellifera@XP_396738                                                      ':0.082364115):0.078625226,(('7739_Bfloridae@XP_002598258                                                    ':0.087051448,('7955_Drerio@XP_001923028                                                       ':0.0085293475,('8364_Xtropicalis@NP_001016392                                                  ':0.017662881,'9606_Hsapiens@NP_055700                                                        ':0.013385731):0.021353277):0.11989029):0.10802824,'Hrobusta@jgi                                                                   ':0.12870179):0.045965717):9.1496899e-05,('Dpulex@jgi                                                                     ':0.20291228,'Lgigantea@jgi                                                                  ':0.22046893):0.057917368):0.12466324):0.029314731,'45351_Nvectensis@XP_001630621                                                  ':0.13985317):0.059827569,(((((('352914_Pyoelii@XP_725062                                                       ':0.13250318,'36329_Pfalciparum@XP_001350578                                                 ':0.12945634):0.47740118,'Toxoplasma_gondii@XP_002367626                                                 ':0.69123489):0.53298533,(('431895_Mbrevicollis@XP_001746604                                               ':0.88325246,'6279_Bmalayi@XP_001901978                                                      ':0.0844338):0.19281465,('6239_Celegans@NP_001021777                                                     ':0.20423975,'6239_Celegans@NP_505679                                                        ':1.1587481):0.32902065):0.13263939):6.2125756e-05,'423536_Pmarinus@EER03703                                                       ':0.82956481):0.14456929,'5762_Ngruberi@EFC45514                                                         ':0.23647794):0.10604778,'Bdendrobatidis@jgi                                                             ':0.53349125):2.6045448e-07):0.031620896,'Ttrahens@04950T0                                                               ':0.39545452):0.093719454,((((((('12968_Bhominis@CBK23071                                                        ':1.4025272,('214684_Cneoformans@XP_571694                                                   ':0.40579892,'4932_Scerevisiae@1GQP_A                                                        ':0.98088016):0.050495163):0.126693,('284813_Ecuniculi@NP_597441                                                     ':1.0623328,('412133_Tvaginalis@XP_001313595                                                 ':0.70881012,'412133_Tvaginalis@XP_001579634                                                 ':0.56092914):0.37876594):0.10213852):0.15841684,('294381_Ehistolytica@XP_654652                                                  ':1.1206421,('4896_Spombe@NP_595803                                                          ':0.52638643,'Acastellanii@ACL00004226                                                       ':0.26379074):0.12446368):0.03829501):0.093019375,('352472_Ddiscoideum@XP_646955                                                   ':0.39980817,'Cowczarzaki@01323T0                                                            ':0.66165613):0.090558606):0.037848776,((('185431_Tbrucei@XP_828039                                                       ':0.28384175,'353153_Tcruzi@XP_811195                                                        ':0.097968588):0.10810159,('347515_Lmajor@XP_888563                                                        ':0.0318777,'435258_Linfantum@XP_001462876                                                  ':0):0.53837465):0.68824849,'Cmerolae@CMP321C                                                               ':0.28832918):0.17319103):0.13534929,((((((('145481_Ppatens@XP_001760400                                                    ':0.16288846,'Smoellendorffii@jgi                                                            ':0.14535364):0.087871643,('3702_Athaliana@NP_565433                                                       ':0.1620938,'39947_Osativa@AAU10698                                                         ':0.019695803):0.21675908):0.06340352,'564608_Mpusilla@EEH60930                                                       ':0.13201699):0.048153355,('436017_Olucimarinus@XP_001420017                                               ':0.021103247,'70448_Otauri@AAV68616                                                          ':0.11260093):0.40447333):0.0023614504,'Cvulgaris@jgi                                                                  ':0.20190518):0.046041558,('3055_Creinhardtii@XP_001693736                                                 ':0.03465418,'Vcarteri@jgi                                                                   ':0.046537165):0.31727222):0.085187066,(((('412030_Ptetraurelia@XP_001450294                                               ':3.7059336e-05,'412030_Ptetraurelia@XP_001453141                                               ':0.060575367):0.18980746,'5911_Tthermophila@XP_001028080                                                 ':0.11682705):0.23780483,'Oxytricha_trifallax@apc10_WGS                                                  ':0.20217766):0.40179423,'Gsulphuraria@stig_44                                                           ':0.3663977):0.10750858):0.033056412):0.017783563,(((('296543_Tpseudonana@XP_002290626                                                ':0.22921714,'Ectocarpus_siliculosus@298711511                                               ':0.14085331):0.098658655,'556484_Ptricornutum@XP_002182838                                               ':0.50211926):0.086541059,'Aanophagefferens@jgi                                                           ':0.14468238):9.4137721e-05,('403677_Pinfestans@EEY65500                                                     ':0.070467138,'Pramorum@jgi                                                                   ':0.016884537):0.12578095):0.042656039):2.1099375e-05,((('237631_Umaydis@XP_756827                                                       ':1.0534825,('330879_Afumigatus@XP_752943                                                    ':0.69444778,'5141_Ncrassa@CAC28560                                                          ':0.31932351):0.24852372):0.041812241,'Srosetta@04356T0                                                               ':0.55163446):0.22091573,'Ehuxleyi@jgi                                                                   ':0.13955152):0.14981658);
(((((((('10228_Tadhaerens@XP_002109549                                                  ':0.07882427,('412133_Tvaginalis@XP_001313595                                                 ':0.67226162,'412133_Tvaginalis@XP_001579634                                                 ':1.1411927):0.98990794):0.40395221,('Srosetta@04356T0                                                               ':0.42179109,'Ttrahens@04950T0                                                               ':0.56739752):0.25709428):0.12045859,((('423536_Pmarinus@EER03703                                                       ':0.96142963,(('7227_Dmelanogaster@NP_611223                                                   ':0.2722523,'7460_Amellifera@XP_396738                                                      ':0.024742583):0.099951282,'Dpulex@jgi                                                                     ':0.19143229):0.070080701):0.011091607,(('7739_Bfloridae@XP_002598258                                                    ':0.14419558,'Lgigantea@jgi                                                                  ':0.17693397):0.021152927,'Hrobusta@jgi                                                                   ':0.19639839):0.067521317):0.059662022,('7955_Drerio@XP_001923028                                                       ':0.010781795,('8364_Xtropicalis@NP_001016392                                                  ':0.0043163857,'9606_Hsapiens@NP_055700                                                        ':0.020229917):0.025017976):0.055541091):0.13625411):0.079537254,'45351_Nvectensis@XP_001630621                                                  ':0.047658006):0.26106868,('4896_Spombe@NP_595803                                                          ':0.62917373,'Acastellanii@ACL00004226                                                       ':0.19338773):0.015782629):0.036621031,(('237631_Umaydis@XP_756827                                                       ':0.79064735,('330879_Afumigatus@XP_752943                                                    ':0.96602226,'5141_Ncrassa@CAC28560                                                          ':0.19753683):0.52929589):0.23961684,'556484_Ptricornutum@XP_002182838                                               ':0.64136248):1.1060549e-05):0.040916595,'352472_Ddiscoideum@XP_646955                                                   ':0.56617796):0.022073629,((((('12968_Bhominis@CBK23071                                                        ':1.5396517,'294381_Ehistolytica@XP_654652                                                  ':0.85599067):0.69365275,'Gsulphuraria@stig_44                                                           ':0.23234341):0.12772681,('431895_Mbrevicollis@XP_001746604                                               ':0.89923611,'4932_Scerevisiae@1GQP_A                                                        ':1.0732153):0.28132402):0.22611542,((('3055_Creinhardtii@XP_001693736                                                 ':0.192156,'Vcarteri@jgi                                                                   ':6.0554739e-07):0.17030294,'Cmerolae@CMP321C                                                               ':0.63963494):0.21175244,((('412030_Ptetraurelia@XP_001450294                                               ':6.0260651e-05,'412030_Ptetraurelia@XP_001453141                                               ':0.064908962):0.41137523,'5911_Tthermophila@XP_001028080                                                 ':0.069225968):0.22205146,'Oxytricha_trifallax@apc10_WGS                                                  ':0.14793474):0.1973933):8.2271751e-07):0.09765191,((((((('185431_Tbrucei@XP_828039                                                       ':0.1862336,'353153_Tcruzi@XP_811195                                                        ':0.063540053):0.26472849,('347515_Lmajor@XP_888563                                                        ':0.084808643,'435258_Linfantum@XP_001462876                                                  ':0):0.4609668):0.6437774,'284813_Ecuniculi@NP_597441                                                     ':1.6105324):0.22361131,'5762_Ngruberi@EFC45514                                                         ':0.43712562):0.071289422,(('214684_Cneoformans@XP_571694                                                   ':0.7378246,'Cowczarzaki@01323T0                                                            ':0.75304009):0.16093657,(((('352914_Pyoelii@XP_725062                                                       ':0.19800202,'36329_Pfalciparum@XP_001350578                                                 ':0.32828409):0.95631932,'Toxoplasma_gondii@XP_002367626                                                 ':0.51789734):0.41384101,(('6239_Celegans@NP_001021777                                                     ':0.26320547,'6239_Celegans@NP_505679                                                        ':2.1623806):0.58139617,'6279_Bmalayi@XP_001901978                                                      ':0.092062513):0.35829854):0.39253556,'Bdendrobatidis@jgi                                                             ':0.68472531):0.17082776):0.032818112):0.1846687,('403677_Pinfestans@EEY65500                                                     ':0.007181545,'Pramorum@jgi                                                                   ':0.076901581):0.11842199):0.055965105,(('296543_Tpseudonana@XP_002290626                                                ':0.30361352,('Aanophagefferens@jgi                                                           ':0.11608494,'Ectocarpus_siliculosus@298711511                                               ':0.1716724):0.067521167):0.06270936,'Ehuxleyi@jgi                                                                   ':0.23817757):0.036673465):0.021782998):0.046333267,(('145481_Ppatens@XP_001760400                                                    ':0.16721329,((('436017_Olucimarinus@XP_001420017                                               ':0.028931357,'70448_Otauri@AAV68616                                                          ':0.10095295):0.31733285,('564608_Mpusilla@EEH60930                                                       ':7.791422e-05,'Cvulgaris@jgi                                                                  ':0.29807026):0.031283837):0.074357433,'Smoellendorffii@jgi                                                            ':0.23802873):0.039542132):6.3123121e-07,('3702_Athaliana@NP_565433                                                       ':0.12411618,'39947_Osativa@AAU10698                                                         ':0.12144247):0.23418216):0.18846293);
((((((((('10228_Tadhaerens@XP_002109549                                                  ':0.40859319,('12968_Bhominis@CBK23071                                                        ':1.3876271,('412133_Tvaginalis@XP_001313595                                                 ':0.54388565,'412133_Tvaginalis@XP_001579634                                                 ':0.66547697):0.10750771):0.6328619):0.15318357,'294381_Ehistolytica@XP_654652                                                  ':1.297061):0.068854179,((('284813_Ecuniculi@NP_597441                                                     ':1.4138801,'6239_Celegans@NP_505679                                                        ':1.0320377):0.74522447,'6239_Celegans@NP_001021777                                                     ':0.12382304):0.26733529,'6279_Bmalayi@XP_001901978                                                      ':0.33759873):0.534422):0.04673056,'4932_Scerevisiae@1GQP_A                                                        ':1.157496):0.065888171,'Cowczarzaki@01323T0                                                            ':0.61302008):0.11307624,('352472_Ddiscoideum@XP_646955                                                   ':0.44789056,('5762_Ngruberi@EFC45514                                                         ':0.096520183,'Bdendrobatidis@jgi                                                             ':0.72722204):0.10406467):0.05792445):1.3906029e-05,(((('352914_Pyoelii@XP_725062                                                       ':0.41741576,'36329_Pfalciparum@XP_001350578                                                 ':0.26073003):0.87658986,'Gsulphuraria@stig_44                                                           ':0.46839275):0.092371809,'Cmerolae@CMP321C                                                               ':0.27363765):0.32057795,((('412030_Ptetraurelia@XP_001450294                                               ':1.7904726e-07,'412030_Ptetraurelia@XP_001453141                                               ':0.088904503):0.15828177,'5911_Tthermophila@XP_001028080                                                 ':0.23141595):0.1394327,'Oxytricha_trifallax@apc10_WGS                                                  ':0.24945938):0.10454837):0.055444317):0.048218044,(('145481_Ppatens@XP_001760400                                                    ':0.062173238,'Smoellendorffii@jgi                                                            ':0.20822133):0.1161137,(((((('3055_Creinhardtii@XP_001693736                                                 ':0.15797135,'Vcarteri@jgi                                                                   ':5.9019319e-06):0.086152755,'423536_Pmarinus@EER03703                                                       ':1.0676148):0.23660384,'Cvulgaris@jgi                                                                  ':0.47040087):0.1260067,'564608_Mpusilla@EEH60930                                                       ':0.1991442):0.031118159,('436017_Olucimarinus@XP_001420017                                               ':4.2084747e-05,'70448_Otauri@AAV68616                                                          ':0.084019093):0.42804364):3.1279373e-05,('3702_Athaliana@NP_565433                                                       ':0.17140316,'39947_Osativa@AAU10698                                                         ':0.054191905):0.19217691):3.4239785e-06):0.17341983):0.085965181,((((((('185431_Tbrucei@XP_828039                                                       ':0.21929671,'353153_Tcruzi@XP_811195                                                        ':0.086600016):0.37326267,('347515_Lmajor@XP_888563                                                        ':0.051472878,'435258_Linfantum@XP_001462876                                                  ':0):0.47158339):0.49796516,('431895_Mbrevicollis@XP_001746604                                               ':0.92199697,'Toxoplasma_gondii@XP_002367626                                                 ':0.7302782):0.39405208):0.37231827,'214684_Cneoformans@XP_571694                                                   ':0.68617649):0.14525221,('4896_Spombe@NP_595803                                                          ':0.59489191,'Acastellanii@ACL00004226                                                       ':0.17123698):5.1199416e-05):0.26465003,('45351_Nvectensis@XP_001630621                                                  ':5.9687136e-06,(((((('7227_Dmelanogaster@NP_611223                                                   ':0.2007225,'7460_Amellifera@XP_396738                                                      ':0.14305262):0.1045898,'Dpulex@jgi                                                                     ':0.31114786):0.16857661,'Lgigantea@jgi                                                                  ':0.38356114):0.059487908,'Hrobusta@jgi                                                                   ':0.17865946):0.15414844,'7739_Bfloridae@XP_002598258                                                    ':1.0688028e-05):0.26988477,(('7955_Drerio@XP_001923028                                                       ':0.022479752,'8364_Xtropicalis@NP_001016392                                                  ':4.7577069e-05):0.034053476,'9606_Hsapiens@NP_055700                                                        ':6.8920379e-05):0.05983758):0.25881045):0.13679513):0.022156733,(('237631_Umaydis@XP_756827                                                       ':0.70470832,('330879_Afumigatus@XP_752943                                                    ':0.76153424,'5141_Ncrassa@CAC28560                                                          ':0.42986857):0.39561193):0.17688686,'Ehuxleyi@jgi                                                                   ':0.20657897):0.12765009):0.039573283,(('296543_Tpseudonana@XP_002290626                                                ':0.35699344,((('556484_Ptricornutum@XP_002182838                                               ':0.60344273,'Ectocarpus_siliculosus@298711511                                               ':0.16213843):0.15366396,'Aanophagefferens@jgi                                                           ':0.088229163):0.11691873,('Srosetta@04356T0                                                               ':0.69665061,'Ttrahens@04950T0                                                               ':0.23992708):0.23968074):0.074777794):0.051558046,('403677_Pinfestans@EEY65500                                                     ':0.035630188,'Pramorum@jgi                                                                   ':0.031230127):0.12249114):0.10026723);
((((('10228_Tadhaerens@XP_002109549                                                  ':0.67191006,(((('12968_Bhominis@CBK23071                                                        ':1.0106011,('412133_Tvaginalis@XP_001313595                                                 ':0.69114426,'412133_Tvaginalis@XP_001579634                                                 ':0.42743809):0.50953104):0.3173504,(('185431_Tbrucei@XP_828039                                                       ':0.25534164,'353153_Tcruzi@XP_811195                                                        ':0):0.16826479,('347515_Lmajor@XP_888563                                                        ':0.053433424,'435258_Linfantum@XP_001462876                                                  ':0):0.71777397):0.62096837):0.20073749,'Cmerolae@CMP321C                                                               ':0.30103124):0.12616068,'Gsulphuraria@stig_44                                                           ':0.23332029):0.18558951):0.058787113,(('294381_Ehistolytica@XP_654652                                                  ':0.90226854,('330879_Afumigatus@XP_752943                                                    ':0.60144146,'5141_Ncrassa@CAC28560                                                          ':0.50178546):0.52717488):0.11342997,'Cowczarzaki@01323T0                                                            ':0.69988432):0.2558074):0.075393739,('352472_Ddiscoideum@XP_646955                                                   ':0.46901045,'5762_Ngruberi@EFC45514                                                         ':0.22596685):0.0036113597):0.058246846,(((('145481_Ppatens@XP_001760400                                                    ':0.056685121,'Smoellendorffii@jgi                                                            ':0.19240001):0.10574391,('3702_Athaliana@NP_565433                                                       ':0.11274925,'39947_Osativa@AAU10698                                                         ':0.056011132):0.27016652):1.3984072e-05,((('436017_Olucimarinus@XP_001420017                                               ':0.016091324,'70448_Otauri@AAV68616                                                          ':0.048390573):0.16280319,'Cvulgaris@jgi                                                                  ':0.34272385):5.3697905e-06,'564608_Mpusilla@EEH60930                                                       ':0.045736412):0.082336258):0.10916051,'4932_Scerevisiae@1GQP_A                                                        ':1.0782858):0.011480678):0.027327278,((((((('214684_Cneoformans@XP_571694                                                   ':0.70418247,(('431895_Mbrevicollis@XP_001746604                                               ':0.91493247,'Srosetta@04356T0                                                               ':0.51187891):0.23767843,'Ttrahens@04950T0                                                               ':0.17155193):0.25678423):0.11099289,('45351_Nvectensis@XP_001630621                                                  ':0.11014522,'Bdendrobatidis@jgi                                                             ':0.63802373):3.9818323e-05):0.077944478,'Acastellanii@ACL00004226                                                       ':0.35760329):1.082515e-05,(('6239_Celegans@NP_001021777                                                     ':9.6211154e-05,'6239_Celegans@NP_505679                                                        ':1.5521448):0.38656991,'6279_Bmalayi@XP_001901978                                                      ':0.60874844):0.48112061):0.098830129,(((('7227_Dmelanogaster@NP_611223                                                   ':0.22017181,'Dpulex@jgi                                                                     ':0.19574361):0.054197787,(('7739_Bfloridae@XP_002598258                                                    ':0.10657654,'Hrobusta@jgi                                                                   ':0.19056447):0.090623698,'Lgigantea@jgi                                                                  ':0.22640155):0.058627222):0.066952605,'7460_Amellifera@XP_396738                                                      ':0.085901293):0.037897386,('7955_Drerio@XP_001923028                                                       ':0.0061968726,('8364_Xtropicalis@NP_001016392                                                  ':0.039585958,'9606_Hsapiens@NP_055700                                                        ':0.024073405):0.023416253):0.055595445):0.23201986):0.063841164,'4896_Spombe@NP_595803                                                          ':0.64471831):0.10382133,(((((('237631_Umaydis@XP_756827                                                       ':0.94191028,'284813_Ecuniculi@NP_597441                                                     ':1.2619384):0.33576115,'556484_Ptricornutum@XP_002182838                                               ':0.6395668):6.2930819e-05,'Pramorum@jgi                                                                   ':7.4323854e-07):0.071529795,'403677_Pinfestans@EEY65500                                                     ':0.046847608):0.12538312,(('296543_Tpseudonana@XP_002290626                                                ':0.34483375,'Ectocarpus_siliculosus@298711511                                               ':0.099033241):0.065359271,'Aanophagefferens@jgi                                                           ':0.1321517):0.13795176):0.02493821,((('3055_Creinhardtii@XP_001693736                                                 ':0.099266363,'Vcarteri@jgi                                                                   ':0.060638795):0.2507513,'423536_Pmarinus@EER03703                                                       ':0.72418422):0.16624685,'Ehuxleyi@jgi                                                                   ':0.23313967):0.061051789):0.058164702):0.0072953797,((('352914_Pyoelii@XP_725062                                                       ':0.088430759,'36329_Pfalciparum@XP_001350578                                                 ':0.43427596):0.45428194,'Toxoplasma_gondii@XP_002367626                                                 ':0.63827185):0.32663106,((('412030_Ptetraurelia@XP_001450294                                               ':4.8814074e-05,'412030_Ptetraurelia@XP_001453141                                               ':0.070477845):0.20795498,'5911_Tthermophila@XP_001028080                                                 ':0.13696291):0.16407827,'Oxytricha_trifallax@apc10_WGS                                                  ':0.15553978):0.12170423):0.1185925);
[truncated: 284,725 more chars]
