# Supplementary material for: The phylogenomic analysis of the anaphase promoting complex and its targets points to complex and modern-like control of the cell cycle in the last common ancestor of eukaryotes
Source: BMC Evol Biol. 2011 Sep 23;11:265. doi: 10.1186/1471-2148-11-265 (PMC3195147; doi:10.1186/1471-2148-11-265)
Supplement: Additional file 3 — Data S1. Bayesian phylogenetic trees inferred MrBayes (*.con files) and ML phylogenetic trees inferred with TreeFinder (*.tre files = ML topologies; *.boot.trees = topologies generated by the bootstrap analysis) for each APC/C subunit, activator and main target (except Apc9, Apc14, Apc15 and Apc16 due to a too restricted number of homologues). [file 1471-2148-11-265-S3.ZIP › APC10s_10.tre]

#NEXUS

begin trees;
 tree t1 = ((((((((((('10228_Tadhaerens@XP_002109549                                                  ':0.37414004,'Srosetta@04356T0                                                               ':0.63372229)81.788301:0.23904655,'Lgigantea@jgi                                                                  ':0.24429757)38.217896:0.023289936,('7739_Bfloridae@XP_002598258                                                    ':0.13800966,'Hrobusta@jgi                                                                   ':0.2024348)68.827569:0.072399513)78.7606:0.05162521,(('7227_Dmelanogaster@NP_611223                                                   ':0.15126947,'7460_Amellifera@XP_396738                                                      ':0.11103616)87.63271:0.085708805,'Dpulex@jgi                                                                     ':0.22822581)70.115882:0.047767007)74.911106:0.061246183,('45351_Nvectensis@XP_001630621                                                  ':0.1628578,(('7955_Drerio@XP_001923028                                                       ':0.033313444,'8364_Xtropicalis@NP_001016392                                                  ':0.019118343)47.558519:0.012629174,'9606_Hsapiens@NP_055700                                                        ':0.016697269)95.685685:0.12681734)71.056193:0.067906703)89.946979:0.14778418,'Ttrahens@04950T0                                                               ':0.57502516)64.158618:0.038567481,((('412030_Ptetraurelia@XP_001450294                                               ':1.6252863e-05,'412030_Ptetraurelia@XP_001453141                                               ':0.066949171)98.801136:0.21358958,'5911_Tthermophila@XP_001028080                                                 ':0.13177537)87.619758:0.14514437,'Oxytricha_trifallax@apc10_WGS                                                  ':0.18428488)99.726039:0.30426101)40.174657:0.017263324,((('296543_Tpseudonana@XP_002290626                                                ':0.36096625,('Aanophagefferens@jgi                                                           ':0.16721415,'Ectocarpus_siliculosus@298711511                                               ':0.19296831)39.809132:0.076533494)74.503726:0.081607943,('403677_Pinfestans@EEY65500                                                     ':0.020565991,'Pramorum@jgi                                                                   ':0.050834689)96.243978:0.17403144)66.249502:0.063537414,'Ehuxleyi@jgi                                                                   ':0.24942564)54.098356:0.024440328)85.072523:0.071704337,((('145481_Ppatens@XP_001760400                                                    ':0.10777302,'Smoellendorffii@jgi                                                            ':0.18183401)70.504302:0.058653476,('3702_Athaliana@NP_565433                                                       ':0.11389693,'39947_Osativa@AAU10698                                                         ':0.066918947)99.98349:0.1986275)60.095024:0.036106787,(((('3055_Creinhardtii@XP_001693736                                                 ':0.047164092,'Vcarteri@jgi                                                                   ':0.082046958)50.145388:0.097505148,'423536_Pmarinus@EER03703                                                       ':0.87234177)72.578746:0.16674419,'Cvulgaris@jgi                                                                  ':0.25073812)71.600878:0.11481192,(('436017_Olucimarinus@XP_001420017                                               ':0.041353297,'70448_Otauri@AAV68616                                                          ':0.070880222)100:0.31410388,'564608_Mpusilla@EEH60930                                                       ':0.12572372)46.164337:0.038276418)74.129319:0.055742456)95.893312:0.12061622)62.535739:0.04655071,(('237631_Umaydis@XP_756827                                                       ':0.97819215,('330879_Afumigatus@XP_752943                                                    ':0.78111322,'5141_Ncrassa@CAC28560                                                          ':0.40268749)90.798819:0.38224841)66.898811:0.22953208,('Cmerolae@CMP321C                                                               ':0.59463625,'Gsulphuraria@stig_44                                                           ':0.37677376)74.482822:0.19178714)52.747458:0.066320468)33.787423:0.0054311325,(((((((('12968_Bhominis@CBK23071                                                        ':1.457545,('412133_Tvaginalis@XP_001313595                                                 ':0.91841031,'412133_Tvaginalis@XP_001579634                                                 ':0.71726528)63.828951:0.38461415)74.235469:0.40888837,(('352914_Pyoelii@XP_725062                                                       ':0.20269977,'36329_Pfalciparum@XP_001350578                                                 ':0.31797397)98.958701:0.51334378,'Toxoplasma_gondii@XP_002367626                                                 ':0.69619413)60.457158:0.27142808)64.617074:0.29224123,(((('284813_Ecuniculi@NP_597441                                                     ':1.8433767,'6239_Celegans@NP_505679                                                        ':1.4318437)61.549491:0.27031813,'6239_Celegans@NP_001021777                                                     ':0.16181933)80.060571:0.33888305,'6279_Bmalayi@XP_001901978                                                      ':0.29042156)98.507029:0.56213862,'294381_Ehistolytica@XP_654652                                                  ':1.357965)33.332461:2.3062209e-05)57.647252:0.13777366,'Bdendrobatidis@jgi                                                             ':0.68617096)47.441679:0.072988779,('Acastellanii@ACL00004226                                                       ':0.27542588,'Cowczarzaki@01323T0                                                            ':0.87028875)61.349136:0.09727576)49.616784:0.0441462,(((((('185431_Tbrucei@XP_828039                                                       ':0.2310207,'353153_Tcruzi@XP_811195                                                        ':0.097140118)71.988702:0.19252176,('347515_Lmajor@XP_888563                                                        ':0.035251771,'435258_Linfantum@XP_001462876                                                  ':0)99.737966:0.61203401)96.732873:0.6756089,'4932_Scerevisiae@1GQP_A                                                        ':1.2823036)54.613942:0.1423182,'214684_Cneoformans@XP_571694                                                   ':0.63232619)67.100608:0.17845278,'431895_Mbrevicollis@XP_001746604                                               ':1.1347525)62.342924:0.14435443,'4896_Spombe@NP_595803                                                          ':0.62103185)51.360548:0.075065819)66.453332:0.032139969,'5762_Ngruberi@EFC45514                                                         ':0.35907248)41.208002:0.02421964,'556484_Ptricornutum@XP_002182838                                               ':0.80103991)42.295218:0.032732317,'352472_Ddiscoideum@XP_646955                                                   ':0.48018494);
end;
