# Supplementary material for: The phylogenomic analysis of the anaphase promoting complex and its targets points to complex and modern-like control of the cell cycle in the last common ancestor of eukaryotes
Source: BMC Evol Biol. 2011 Sep 23;11:265. doi: 10.1186/1471-2148-11-265 (PMC3195147; doi:10.1186/1471-2148-11-265)
Supplement: Additional file 3 — Data S1. Bayesian phylogenetic trees inferred MrBayes (*.con files) and ML phylogenetic trees inferred with TreeFinder (*.tre files = ML topologies; *.boot.trees = topologies generated by the bootstrap analysis) for each APC/C subunit, activator and main target (except Apc9, Apc14, Apc15 and Apc16 due to a too restricted number of homologues). [file 1471-2148-11-265-S3.ZIP › APC11fs_10.boot.trees]

100
(((((((('10228_Tadhaerens@XP_002115875                                                  ':0.096688931,'45351_Nvectensis@XP_001628272                                                  ':0.1139189):0.048566233,('7227_Dmelanogaster@NP_001097122                                                ':0.060488519,('7460_Amellifera@XP_001122138                                                   ':0.015485686,('Hrobusta@jgi                                                                   ':0.017940079,'Lgigantea@jgi                                                                  ':0.05129377):0.021127313):0.03945854):0.049342941):1.4182131e-06,('7739_Bfloridae@XP_002606314                                                    ':3.931904e-05,('Cowczarzaki@01231T0                                                            ':0.12212045,'Daphnia_pulex@EST_JGI                                                          ':0.26933964):0.13539664):0.035624554):0.053486151,(('7955_Drerio@NP_001091950                                                       ':0.083390194,'9606_Hsapiens@NP_057560                                                        ':0.035225388):0.018133182,'8364_Xtropicalis@NP_001011188                                                  ':0):0.022168982):0.17261784,('352472_Ddiscoideum@XP_637455                                                   ':0.17251962,('Ectocarpus_siliculosus@298710989                                               ':0.20865519,'Pramorum@jgi                                                                   ':0.22713382):0.096431141):0.031078793):4.1766913e-05,(((('145481_Ppatens@XP_001761005                                                    ':0,'Smoellendorffii@jgi                                                            ':7.2111629e-14):3.5743401e-06,('3702_Athaliana@AAL13436                                                        ':5.0110258e-06,'39947_Osativa@NP_001049871                                                     ':0.017603128):0.01757814):5.2722284e-07,'Ttrahens@06948T0                                                               ':0.12607257):0.037819208,((('296543_Tpseudonana@XP_002293598                                                ':0.18995703,'556484_Ptricornutum@XP_002186283                                               ':0.14472405):0.44286621,(((('3055_Creinhardtii@XP_001692946                                                 ':1.7716822e-14,'Vcarteri@jgi                                                                   ':0):0.19811953,('436017_Olucimarinus@XP_001420379                                               ':0,('564608_Mpusilla@EEH54465                                                       ':0.19307261,'70448_Otauri@AAV68620                                                          ':0.054850563):4.3894192e-05):0.20273125):0.065606547,'Cvulgaris@jgi                                                                  ':0.048915528):0.045946277,('412133_Tvaginalis@XP_001325785                                                 ':0.76118811,'Ehuxleyi@jgi|Emihu1|68103|e_gw1.72.57.1                                        ':0.23533161):6.2907414e-07):0.02814564):0.12640896,'Gsulphuraria@stig_27                                                           ':0.48865442):6.7762882e-05):0.056728905):0.011069456,(('283643_Cneoformans@XP_777934                                                   ':0.26799641,('Batrachochytrium_dendrobatidis@jgi|Batde5|92050|GP3.076090                     ':0.62464928,'Spunctatus@05524T0                                                             ':0.19541668):0.21742728):0.36012514,'4896_Spombe@NP_593423                                                          ':0.41819483):0.24979378):0.094636555,((((('185431_Tbrucei@XP_827311                                                       ':0.016546463,'353153_Tcruzi@XP_813702                                                        ':3.9358735e-06):0.18886239,((((('352914_Pyoelii@XP_724743                                                       ':0.0080542041,'36329_Pfalciparum@XP_966227                                                    ':0.1046008):0.38647924,'423536_Pmarinus@EER17137                                                       ':0.44748856):0.26060381,'Toxoplasma_gondii@XP_002368820                                                 ':0.43156521):3.9723484e-05,'353151_Chominis@XP_668394                                                      ':0.55414536):0.35715522,'Enterocytozoon_bieneusi@XP_001827913                                           ':0.59278124):0.12937161):1.519479e-06,('347515_Lmajor@XP_843556                                                        ':0,'435258_Linfantum@XP_001469259                                                  ':0):0.18866191):0.45817829,'4932_Scerevisiae@NP_010276                                                     ':0.60017918):0.3043775,('6239_Celegans@NP_497937                                                        ':0.21761939,'Cmerolae@CMS386C                                                               ':0.28747669):0.045577011):0.086050184,((((('294381_Ehistolytica@XP_651657                                                  ':0.67710765,'Ustilago_maydis@XM_753342                                                      ':0.52347667):0.032652198,('367110_Ncrassa@XP_001728250                                                    ':1.299327e-05,('412030_Ptetraurelia@XP_001433857                                               ':0.23824815,('5911_Tthermophila@XP_001014455                                                 ':0.30269839,'Oxytricha_trifallax@apc11_WGS                                                  ':0.86044808):0.11208672):0.39561148):0.18087431):0.067469147,'330879_Afumigatus@XP_746794                                                    ':0.10626711):2.0671243e-05,'Giardia_intestinalis@EET00603                                                  ':2.0228793):0.30145639,('6279_Bmalayi@XP_001898974                                                      ':0.03030984,'6279_Bmalayi@XP_001901276                                                      ':0.51652096):0.12844983):0.060915912);
((((((('10228_Tadhaerens@XP_002115875                                                  ':0.29930434,'45351_Nvectensis@XP_001628272                                                  ':0.12677763):0.03303602,(((('7227_Dmelanogaster@NP_001097122                                                ':0.25143285,'Lgigantea@jgi                                                                  ':2.0929258e-06):0.025891136,('7739_Bfloridae@XP_002606314                                                    ':1.2374359e-05,'Cowczarzaki@01231T0                                                            ':0.18428526):0.025820218):0.10515736,'7460_Amellifera@XP_001122138                                                   ':7.1854277e-06):0.07274965,'Hrobusta@jgi                                                                   ':0.047875774):4.4151043e-06):0.026779668,(((((('352914_Pyoelii@XP_724743                                                       ':0.002425491,'36329_Pfalciparum@XP_966227                                                    ':0.13432292):0.7660054,('353151_Chominis@XP_668394                                                      ':0.65221247,'Toxoplasma_gondii@XP_002368820                                                 ':0.52067662):0.069159877):0.45521482,(('Batrachochytrium_dendrobatidis@jgi|Batde5|92050|GP3.076090                     ':0.40343847,'Oxytricha_trifallax@apc11_WGS                                                  ':0.95208548):0.4658762,'Spunctatus@05524T0                                                             ':0.30211215):0.095997103):0.10564697,('423536_Pmarinus@EER17137                                                       ':0.18459864,'Enterocytozoon_bieneusi@XP_001827913                                           ':1.6275604):0.11217258):0.15938106,'Ectocarpus_siliculosus@298710989                                               ':0.31623211):0.065912599,(('6239_Celegans@NP_497937                                                        ':0.48167039,'Daphnia_pulex@EST_JGI                                                          ':0.29386517):0.04423281,(('6279_Bmalayi@XP_001898974                                                      ':0.035051143,'6279_Bmalayi@XP_001901276                                                      ':0.64595384):0.13304236,'Cmerolae@CMS386C                                                               ':0.22857803):0.20354215):0.045063132):1.847306e-05):0.071937293,('352472_Ddiscoideum@XP_637455                                                   ':0.38488692,'8364_Xtropicalis@NP_001011188                                                  ':0.057481588):0.091191627):0.071113502,((('185431_Tbrucei@XP_827311                                                       ':0.13641768,(('347515_Lmajor@XP_843556                                                        ':0,'435258_Linfantum@XP_001469259                                                  ':0):0.83132136,'353153_Tcruzi@XP_813702                                                        ':0.077823696):0.16717857):0.53970355,(('283643_Cneoformans@XP_777934                                                   ':0.41715136,'412030_Ptetraurelia@XP_001433857                                               ':0.4123483):0.047461,'5911_Tthermophila@XP_001014455                                                 ':0.36711704):0.11487221):0.19574489,(('7955_Drerio@NP_001091950                                                       ':5.4622892e-06,'Ustilago_maydis@XM_753342                                                      ':0.61669518):0.095405126,'9606_Hsapiens@NP_057560                                                        ':3.1667467e-05):0.17159704):0.094392306):3.0466434e-07,'Gsulphuraria@stig_27                                                           ':0.34981348):0.06409708,(((('145481_Ppatens@XP_001761005                                                    ':0.018938048,'Pramorum@jgi                                                                   ':0.29531637):0.0244382,'Smoellendorffii@jgi                                                            ':2.6326501e-05):0.065854786,('3702_Athaliana@AAL13436                                                        ':5.3051937e-05,'39947_Osativa@NP_001049871                                                     ':0.12897359):0.030014085):0.058054669,'Ttrahens@06948T0                                                               ':0.10555871):0.13297792,(('294381_Ehistolytica@XP_651657                                                  ':0.95239788,'4932_Scerevisiae@NP_010276                                                     ':0.40916075):0.097414709,(((('296543_Tpseudonana@XP_002293598                                                ':0.18751656,'556484_Ptricornutum@XP_002186283                                               ':0.355531):0.16577549,(((('3055_Creinhardtii@XP_001692946                                                 ':8.2321039e-05,('Cvulgaris@jgi                                                                  ':2.1591837e-06,'Ehuxleyi@jgi|Emihu1|68103|e_gw1.72.57.1                                        ':0.61920369):0.2447355):0.048878301,'Vcarteri@jgi                                                                   ':1.5510212e-06):0.22513706,'412133_Tvaginalis@XP_001325785                                                 ':0.69246573):1.8658559e-05,(('436017_Olucimarinus@XP_001420379                                               ':0,('70448_Otauri@AAV68620                                                          ':0,'Giardia_intestinalis@EET00603                                                  ':6.1921196):0.18662107):0.043361601,'564608_Mpusilla@EEH54465                                                       ':0.11468374):0.084931166):0.080549636):0.11424897,'4896_Spombe@NP_593423                                                          ':0.33302484):0.0050707477,('330879_Afumigatus@XP_746794                                                    ':0,'367110_Ncrassa@XP_001728250                                                    ':0.14918642):0.35350649):2.0262963e-05):0.26116874);
(((((((((('10228_Tadhaerens@XP_002115875                                                  ':0.087781151,'Lgigantea@jgi                                                                  ':0.019659016):0.059945437,'Hrobusta@jgi                                                                   ':0.059960128):1.6015014e-05,'7460_Amellifera@XP_001122138                                                   ':0.040596406):0.028869657,('7227_Dmelanogaster@NP_001097122                                                ':0.089721137,'7739_Bfloridae@XP_002606314                                                    ':0.078275017):0.066023984):7.7601198e-07,'45351_Nvectensis@XP_001628272                                                  ':0.030932402):0.020561758,(('7955_Drerio@NP_001091950                                                       ':0.019339258,'8364_Xtropicalis@NP_001011188                                                  ':0.017372178):0.040008492,'9606_Hsapiens@NP_057560                                                        ':1.7444409e-06):0.051064026):6.7424099e-05,'Daphnia_pulex@EST_JGI                                                          ':0.39938098):0.13390045,((((('185431_Tbrucei@XP_827311                                                       ':0.10796374,(('347515_Lmajor@XP_843556                                                        ':0,'435258_Linfantum@XP_001469259                                                  ':0):0.27254568,'353153_Tcruzi@XP_813702                                                        ':0.032425803):0.031872507):0.26321464,'Gsulphuraria@stig_27                                                           ':0.16102312):0.058518301,('6239_Celegans@NP_497937                                                        ':0.36196112,'Cmerolae@CMS386C                                                               ':0.31236656):0.14674861):0.10992099,(('283643_Cneoformans@XP_777934                                                   ':0.47290872,'Spunctatus@05524T0                                                             ':0.077983934):0.10255723,'4896_Spombe@NP_593423                                                          ':0.48004701):0.045476865):3.6915754e-05,(('6279_Bmalayi@XP_001898974                                                      ':0.024517606,'6279_Bmalayi@XP_001901276                                                      ':0.37774183):0.18066814,'Cowczarzaki@01231T0                                                            ':0.13294471):0.12580918):0.023580099):3.6553067e-05,(((((('294381_Ehistolytica@XP_651657                                                  ':0.76890545,('4932_Scerevisiae@NP_010276                                                     ':0,'Giardia_intestinalis@EET00603                                                  ':5.1603735):0.33275989):0.069760097,'Batrachochytrium_dendrobatidis@jgi|Batde5|92050|GP3.076090                     ':0.56093984):0.23018567,((((('352914_Pyoelii@XP_724743                                                       ':8.3750382e-07,'36329_Pfalciparum@XP_966227                                                    ':0.17210626):0.4654269,'353151_Chominis@XP_668394                                                      ':0.22168369):0.20309719,'Toxoplasma_gondii@XP_002368820                                                 ':0.78036789):0.34244876,'Ustilago_maydis@XM_753342                                                      ':0.095548827):0.41811275,'Enterocytozoon_bieneusi@XP_001827913                                           ':2.0278697):0.035652113):3.7345616e-05,('Ectocarpus_siliculosus@298710989                                               ':0.046292938,'Pramorum@jgi                                                                   ':0.29677611):0.086420889):0.19978117,'352472_Ddiscoideum@XP_637455                                                   ':0.23398234):0.035462473,((('412030_Ptetraurelia@XP_001433857                                               ':0.44471415,'Oxytricha_trifallax@apc11_WGS                                                  ':0.6070379):1.6865814e-05,'5911_Tthermophila@XP_001014455                                                 ':0.11736694):0.26356796,'423536_Pmarinus@EER17137                                                       ':0.49927521):0.11503424):0.033148703):7.0721539e-05,(((('145481_Ppatens@XP_001761005                                                    ':0.037113293,'Smoellendorffii@jgi                                                            ':7.5786654e-05):0.083115672,(((('296543_Tpseudonana@XP_002293598                                                ':0.57209851,'556484_Ptricornutum@XP_002186283                                               ':0.18610881):0.17761531,'412133_Tvaginalis@XP_001325785                                                 ':0.57425024):0.086890831,(((('3055_Creinhardtii@XP_001692946                                                 ':0,'Vcarteri@jgi                                                                   ':6.238396e-14):9.6952948e-05,('436017_Olucimarinus@XP_001420379                                               ':0,('564608_Mpusilla@EEH54465                                                       ':0.062079621,'70448_Otauri@AAV68620                                                          ':0.03860082):5.9316252e-05):0.13912754):0.10726826,'Cvulgaris@jgi                                                                  ':6.1470057e-05):0.070021828,'Ehuxleyi@jgi|Emihu1|68103|e_gw1.72.57.1                                        ':0.16570064):1.9712015e-05):0.29441259,'39947_Osativa@NP_001049871                                                     ':0.01490451):0.02354593):3.1595769e-05,'3702_Athaliana@AAL13436                                                        ':1.9243319e-06):0.019163987,'Ttrahens@06948T0                                                               ':0.0187865):0.13122798,('330879_Afumigatus@XP_746794                                                    ':0,'367110_Ncrassa@XP_001728250                                                    ':0.19510622):0.33911295);
(((((((('10228_Tadhaerens@XP_002115875                                                  ':0.17411273,(('7227_Dmelanogaster@NP_001097122                                                ':0.32167453,'Lgigantea@jgi                                                                  ':1.8683068e-05):0.055185999,'Hrobusta@jgi                                                                   ':0.0683427):0.05569707):0.015043498,(('7460_Amellifera@XP_001122138                                                   ':0.073450066,'7739_Bfloridae@XP_002606314                                                    ':0.052347219):0.062327052,(('7955_Drerio@NP_001091950                                                       ':0.10101659,'9606_Hsapiens@NP_057560                                                        ':6.4413176e-05):0.045632449,'8364_Xtropicalis@NP_001011188                                                  ':0.056846814):0.10836462):1.9047653e-05):2.9678232e-08,'45351_Nvectensis@XP_001628272                                                  ':0.093579441):1.6027788e-05,'Daphnia_pulex@EST_JGI                                                          ':0.28267081):0.093090781,'Cowczarzaki@01231T0                                                            ':0.24448283):0.052666372,((((('185431_Tbrucei@XP_827311                                                       ':0.061005644,'353153_Tcruzi@XP_813702                                                        ':0.069787666):0.052006926,('347515_Lmajor@XP_843556                                                        ':0,'435258_Linfantum@XP_001469259                                                  ':0):0.39023513):0.51676969,'6239_Celegans@NP_497937                                                        ':0.43081844):0.10388234,((((('294381_Ehistolytica@XP_651657                                                  ':0.58764385,(('352914_Pyoelii@XP_724743                                                       ':2.6751518e-06,'36329_Pfalciparum@XP_966227                                                    ':0.20039265):0.87235495,'353151_Chominis@XP_668394                                                      ':0.62912423):0.47743706):0.19097811,'Enterocytozoon_bieneusi@XP_001827913                                           ':1.7943464):0.24471261,(('423536_Pmarinus@EER17137                                                       ':0.55311371,'Oxytricha_trifallax@apc11_WGS                                                  ':0.67758592):0.19890278,'Batrachochytrium_dendrobatidis@jgi|Batde5|92050|GP3.076090                     ':0.43398831):0.074727145):0.11480046,'Toxoplasma_gondii@XP_002368820                                                 ':1.2746106):0.18075915,'Spunctatus@05524T0                                                             ':0.15437764):0.24833602):0.07558332,('6279_Bmalayi@XP_001898974                                                      ':0.083101225,'6279_Bmalayi@XP_001901276                                                      ':0.67944872):0.31009447):2.9262033e-06):0.047439659,((('145481_Ppatens@XP_001761005                                                    ':2.2397543e-15,'Smoellendorffii@jgi                                                            ':0):0.039471927,('3702_Athaliana@AAL13436                                                        ':9.1486459e-05,'39947_Osativa@NP_001049871                                                     ':0.038020435):0.019142554):0.067202295,'Ttrahens@06948T0                                                               ':0.13964836):0.078319257):0.074134615,(((((('283643_Cneoformans@XP_777934                                                   ':0.33651412,('330879_Afumigatus@XP_746794                                                    ':0.094640928,'367110_Ncrassa@XP_001728250                                                    ':0.16294371):0.28583297):0.27071677,'Ustilago_maydis@XM_753342                                                      ':0.56488067):0.063408005,'Gsulphuraria@stig_27                                                           ':0.32645497):0.14332644,(((((((('296543_Tpseudonana@XP_002293598                                                ':0.3801492,'412133_Tvaginalis@XP_001325785                                                 ':0.85228307):1.6563043e-06,'556484_Ptricornutum@XP_002186283                                               ':0.2244655):0.25599009,'436017_Olucimarinus@XP_001420379                                               ':3.9207498e-06):1.6521431e-06,'564608_Mpusilla@EEH54465                                                       ':0.118149):0.041630231,'70448_Otauri@AAV68620                                                          ':4.1132762e-06):0.21334516,('Cvulgaris@jgi                                                                  ':0.12767665,'Ehuxleyi@jgi|Emihu1|68103|e_gw1.72.57.1                                        ':0.21002747):4.2774438e-07):0.15628953,('3055_Creinhardtii@XP_001692946                                                 ':0.039092679,'Vcarteri@jgi                                                                   ':5.673171e-06):0.1201291):0.061485606,('4896_Spombe@NP_593423                                                          ':0.093987875,'Giardia_intestinalis@EET00603                                                  ':1.4494268):0.39407205):0.12292152):4.6027855e-06,'Cmerolae@CMS386C                                                               ':0.29275232):0.01811032,'4932_Scerevisiae@NP_010276                                                     ':0.81364739):3.4281539e-05,((('352472_Ddiscoideum@XP_637455                                                   ':0.11545777,'Pramorum@jgi                                                                   ':0.55818214):0.17104607,'Ectocarpus_siliculosus@298710989                                               ':0.56584545):2.7202431e-05,('412030_Ptetraurelia@XP_001433857                                               ':0.72626315,'5911_Tthermophila@XP_001014455                                                 ':0.20798592):0.56010336):0.061129892);
((((((('10228_Tadhaerens@XP_002115875                                                  ':0.19387186,(('283643_Cneoformans@XP_777934                                                   ':0.29356768,'4896_Spombe@NP_593423                                                          ':0.45462241):0.2219871,'Spunctatus@05524T0                                                             ':0.11239695):0.16956692):0.048035866,'45351_Nvectensis@XP_001628272                                                  ':0.037562403):1.2015626e-05,'Daphnia_pulex@EST_JGI                                                          ':0.27480416):0.034120594,((('352472_Ddiscoideum@XP_637455                                                   ':0.15668368,'Pramorum@jgi                                                                   ':0.18132437):0.059933029,'7227_Dmelanogaster@NP_001097122                                                ':0.14156862):0.041830011,((('7955_Drerio@NP_001091950                                                       ':0.085715703,'9606_Hsapiens@NP_057560                                                        ':3.3208156e-05):0.031955469,('8364_Xtropicalis@NP_001011188                                                  ':0.045842214,'Ttrahens@06948T0                                                               ':0.16562435):0.04098879):0.033445635,('Cowczarzaki@01231T0                                                            ':0.06782811,'Ectocarpus_siliculosus@298710989                                               ':0.10768572):0.055225165):8.2106826e-05):0.034743843):2.7485356e-06,('7460_Amellifera@XP_001122138                                                   ':1.0379026e-05,('Hrobusta@jgi                                                                   ':0.070708791,'Lgigantea@jgi                                                                  ':0.031877365):0.037451532):0.089694342):0.047134506,'7739_Bfloridae@XP_002606314                                                    ':0.021201642):0.001838056,((((('145481_Ppatens@XP_001761005                                                    ':0.081445872,'Smoellendorffii@jgi                                                            ':4.026434e-06):0.015981686,'3702_Athaliana@AAL13436                                                        ':1.7185805e-05):0.029699535,'39947_Osativa@NP_001049871                                                     ':0.016977592):0.12220527,((((('296543_Tpseudonana@XP_002293598                                                ':0.34627452,'556484_Ptricornutum@XP_002186283                                               ':0.20757729):0.34455279,('436017_Olucimarinus@XP_001420379                                               ':2.3307101e-05,'564608_Mpusilla@EEH54465                                                       ':0.083948858):0.018526978):0.036178319,'70448_Otauri@AAV68620                                                          ':6.4799021e-06):0.10917776,('Cvulgaris@jgi                                                                  ':0.091672904,'Ehuxleyi@jgi|Emihu1|68103|e_gw1.72.57.1                                        ':0.12142686):0.059143643):0.069201494,('3055_Creinhardtii@XP_001692946                                                 ':0.032900746,'Vcarteri@jgi                                                                   ':3.2820457e-05):0.042600212):0.16717941):9.1104693e-05,((((('185431_Tbrucei@XP_827311                                                       ':0.2924957,'353153_Tcruzi@XP_813702                                                        ':0.012858678):0.39366077,('347515_Lmajor@XP_843556                                                        ':0,'435258_Linfantum@XP_001469259                                                  ':0):1.1788688e-05):0.70336128,(('4932_Scerevisiae@NP_010276                                                     ':0.38039846,'Giardia_intestinalis@EET00603                                                  ':2.2083254):0.39918652,'6239_Celegans@NP_497937                                                        ':0.64552925):0.50395248):0.037916603,(((('352914_Pyoelii@XP_724743                                                       ':0.078280352,'36329_Pfalciparum@XP_966227                                                    ':0):0.42913483,'353151_Chominis@XP_668394                                                      ':0.3859855):0.22703779,'Toxoplasma_gondii@XP_002368820                                                 ':0.51635233):0.48940193,('423536_Pmarinus@EER17137                                                       ':0.29238848,'Enterocytozoon_bieneusi@XP_001827913                                           ':2.7272906):0.28240309):0.153385):0.24333585,('Cmerolae@CMS386C                                                               ':0.33080801,'Gsulphuraria@stig_27                                                           ':0.11492301):1.5173556e-05):0.14971957):0.19014803,((('294381_Ehistolytica@XP_651657                                                  ':1.1476708,(('412030_Ptetraurelia@XP_001433857                                               ':0.62687585,'5911_Tthermophila@XP_001014455                                                 ':2.841248e-05):0.22609408,('Batrachochytrium_dendrobatidis@jgi|Batde5|92050|GP3.076090                     ':0.54610773,'Oxytricha_trifallax@apc11_WGS                                                  ':0.49318171):0.079471773):0.12768318):0.16604179,(('330879_Afumigatus@XP_746794                                                    ':8.5558323e-05,'367110_Ncrassa@XP_001728250                                                    ':0.16454951):0.15532785,('412133_Tvaginalis@XP_001325785                                                 ':0.50830779,'Ustilago_maydis@XM_753342                                                      ':0.32593584):0.18033571):0.14967069):1.2320259e-06,('6279_Bmalayi@XP_001898974                                                      ':0.038919352,'6279_Bmalayi@XP_001901276                                                      ':0.46284039):0.18235185):0.14927703);
(('10228_Tadhaerens@XP_002115875                                                  ':0.10190395,((('283643_Cneoformans@XP_777934                                                   ':0.20158057,'Gsulphuraria@stig_27                                                           ':0.2910102):0.10211551,((((((((('296543_Tpseudonana@XP_002293598                                                ':0.16608277,'556484_Ptricornutum@XP_002186283                                               ':0.34046013):0.08502758,'412133_Tvaginalis@XP_001325785                                                 ':0.46319618):0.047047371,'Ehuxleyi@jgi|Emihu1|68103|e_gw1.72.57.1                                        ':0.51515759):0.11368477,(('436017_Olucimarinus@XP_001420379                                               ':5.9157349e-07,'564608_Mpusilla@EEH54465                                                       ':0.047286677):8.9053505e-06,'70448_Otauri@AAV68620                                                          ':0.028551139):0.028639595):0.25278076,(('3055_Creinhardtii@XP_001692946                                                 ':0,'Vcarteri@jgi                                                                   ':1.6888713e-13):0.0034166198,'Cvulgaris@jgi                                                                  ':0.22753605):0.088840076):0.3012907,('330879_Afumigatus@XP_746794                                                    ':0,'367110_Ncrassa@XP_001728250                                                    ':0.23632139):0.2361462):5.3926247e-05,'Daphnia_pulex@EST_JGI                                                          ':0.046518301):0.051689384,'7460_Amellifera@XP_001122138                                                   ':0.070275057):0.04487789,('45351_Nvectensis@XP_001628272                                                  ':6.9974747e-06,((('7227_Dmelanogaster@NP_001097122                                                ':0.23143682,('Ectocarpus_siliculosus@298710989                                               ':0.3708616,'Pramorum@jgi                                                                   ':0.11700692):0.14027603):0.12221301,'9606_Hsapiens@NP_057560                                                        ':4.8653883e-05):9.9686038e-05,'7955_Drerio@NP_001091950                                                       ':0.042279469):0.044015716):0.044140995):0.024987189):3.2074072e-06,('352472_Ddiscoideum@XP_637455                                                   ':0.15626304,'8364_Xtropicalis@NP_001011188                                                  ':6.4141192e-07):0.023167149):0.046268093):0.024217801,(((((('145481_Ppatens@XP_001761005                                                    ':0.020426438,'Smoellendorffii@jgi                                                            ':2.1975411e-05):0.042911071,('3702_Athaliana@AAL13436                                                        ':2.6393708e-05,'39947_Osativa@NP_001049871                                                     ':0.068687856):0.023398187):0.023280818,'Ttrahens@06948T0                                                               ':0.043664182):0.036689887,('4932_Scerevisiae@NP_010276                                                     ':0.52362996,'Cowczarzaki@01231T0                                                            ':0.14872724):0.0072211371):0.025963209,(('4896_Spombe@NP_593423                                                          ':0,'Giardia_intestinalis@EET00603                                                  ':2.2027272):0.47000184,('5911_Tthermophila@XP_001014455                                                 ':0.53634032,('6239_Celegans@NP_497937                                                        ':0.5847665,(('6279_Bmalayi@XP_001898974                                                      ':0,'6279_Bmalayi@XP_001901276                                                      ':0.27308549):0.22663147,'Cmerolae@CMS386C                                                               ':0.11987858):0.12160439):0.015010244):0.17820492):1.6607519e-06):0.020501205,((((('185431_Tbrucei@XP_827311                                                       ':0,(('347515_Lmajor@XP_843556                                                        ':0,'435258_Linfantum@XP_001469259                                                  ':0):0.81806224,'353153_Tcruzi@XP_813702                                                        ':0.042957317):0.049371888):0.38653159,((((('294381_Ehistolytica@XP_651657                                                  ':0.67776305,(('352914_Pyoelii@XP_724743                                                       ':1.9409349e-05,'36329_Pfalciparum@XP_966227                                                    ':0.1182264):0.45338767,('353151_Chominis@XP_668394                                                      ':0.25940144,'Toxoplasma_gondii@XP_002368820                                                 ':0.73867739):0.26376812):0.37406016):0.3210678,(('412030_Ptetraurelia@XP_001433857                                               ':0.26298543,'Oxytricha_trifallax@apc11_WGS                                                  ':0.57968082):0.22518221,'Enterocytozoon_bieneusi@XP_001827913                                           ':1.1124897):0.025764962):0.16385104,'423536_Pmarinus@EER17137                                                       ':0.42614644):0.060533192,'Batrachochytrium_dendrobatidis@jgi|Batde5|92050|GP3.076090                     ':0.37614349):0.087901759,'Spunctatus@05524T0                                                             ':0.33697031):3.1948551e-05):0.070151743,'Hrobusta@jgi                                                                   ':0.085898208):9.3394238e-05,'Lgigantea@jgi                                                                  ':0.022901654):0.075994253,'Ustilago_maydis@XM_753342                                                      ':0.54118208):6.7598536e-06):1.229445e-07,'7739_Bfloridae@XP_002606314                                                    ':0.045660006);
(((((('10228_Tadhaerens@XP_002115875                                                  ':0.15140419,((('45351_Nvectensis@XP_001628272                                                  ':0.040543866,'Daphnia_pulex@EST_JGI                                                          ':0.2458868):0.0036871247,'9606_Hsapiens@NP_057560                                                        ':0.016677142):1.1756379e-06,('7227_Dmelanogaster@NP_001097122                                                ':0.081266843,'7460_Amellifera@XP_001122138                                                   ':0.032856385):0.040695941):0.032685812):1.0190456e-06,('7955_Drerio@NP_001091950                                                       ':0.072725177,'8364_Xtropicalis@NP_001011188                                                  ':0.027520137):0.0031770027):0.051029151,('7739_Bfloridae@XP_002606314                                                    ':0.045815525,('Hrobusta@jgi                                                                   ':0.045382303,'Lgigantea@jgi                                                                  ':4.3151689e-05):0.031066232):9.6216103e-05):0.085096786,('352472_Ddiscoideum@XP_637455                                                   ':0.17040466,('Ectocarpus_siliculosus@298710989                                               ':0.24435276,'Pramorum@jgi                                                                   ':0.17089533):0.13187336):0.1058698):3.1347873e-05,((((('296543_Tpseudonana@XP_002293598                                                ':0.03308826,'556484_Ptricornutum@XP_002186283                                               ':0.23309306):0.28855394,((('3055_Creinhardtii@XP_001692946                                                 ':0.014736933,'Vcarteri@jgi                                                                   ':5.3772663e-05):0.11565266,(('436017_Olucimarinus@XP_001420379                                               ':1.4387827e-06,'564608_Mpusilla@EEH54465                                                       ':0.11895191):1.26386e-05,'70448_Otauri@AAV68620                                                          ':0.070335357):0.16347735):0.061028917,('Cvulgaris@jgi                                                                  ':0.027842128,'Ehuxleyi@jgi|Emihu1|68103|e_gw1.72.57.1                                        ':0.17460813):0.016198789):0.028087869):9.4336455e-05,'Giardia_intestinalis@EET00603                                                  ':3.2484927):0.11636969,((('330879_Afumigatus@XP_746794                                                    ':1.5028e-05,'367110_Ncrassa@XP_001728250                                                    ':0.095558079):0.25520206,'4932_Scerevisiae@NP_010276                                                     ':0.55930952):0.026144118,'4896_Spombe@NP_593423                                                          ':0.17630278):0.084026978):0.066878539,('Cmerolae@CMS386C                                                               ':0.29701585,'Gsulphuraria@stig_27                                                           ':0.23726799):0.1038204):2.1125882e-05):0.033132809,((('145481_Ppatens@XP_001761005                                                    ':0.014526604,'Smoellendorffii@jgi                                                            ':0):0.03084117,'3702_Athaliana@AAL13436                                                        ':1.1844593e-06):2.1079156e-06,'39947_Osativa@NP_001049871                                                     ':0.059202048):0.031668193,(((((((('185431_Tbrucei@XP_827311                                                       ':0.13584715,'353153_Tcruzi@XP_813702                                                        ':0.021330908):0.058116919,('347515_Lmajor@XP_843556                                                        ':0,'435258_Linfantum@XP_001469259                                                  ':0):0.19146395):0.55306625,'6279_Bmalayi@XP_001901276                                                      ':0.070184657):0.34067969,'6279_Bmalayi@XP_001898974                                                      ':3.0552256e-05):0.054542053,'6239_Celegans@NP_497937                                                        ':0.27494238):0.13487711,'Cowczarzaki@01231T0                                                            ':0.083499032):0.030434913,((('283643_Cneoformans@XP_777934                                                   ':0.19889313,'Ustilago_maydis@XM_753342                                                      ':0.2449808):0.17827111,('412133_Tvaginalis@XP_001325785                                                 ':0.81096785,'Spunctatus@05524T0                                                             ':0.15182191):0.090352752):0.15731602,((((('294381_Ehistolytica@XP_651657                                                  ':0.6128856,'Enterocytozoon_bieneusi@XP_001827913                                           ':1.244529):7.0510526e-05,('Batrachochytrium_dendrobatidis@jgi|Batde5|92050|GP3.076090                     ':0.49887903,'Oxytricha_trifallax@apc11_WGS                                                  ':0.42243025):0.16358586):0.17469003,(('352914_Pyoelii@XP_724743                                                       ':0.02724031,'36329_Pfalciparum@XP_966227                                                    ':0.072992272):0.4562121,('353151_Chominis@XP_668394                                                      ':4.749807e-05,'Toxoplasma_gondii@XP_002368820                                                 ':0.86406299):0.65684414):0.048411097):0.14996604,'423536_Pmarinus@EER17137                                                       ':0.31264662):0.064595994,('412030_Ptetraurelia@XP_001433857                                               ':0.47300876,'5911_Tthermophila@XP_001014455                                                 ':9.777404e-06):0.15370628):0.19692806):0.12128695):0.020882993,'Ttrahens@06948T0                                                               ':0.042315162):5.2214435e-05);
(((((((((('10228_Tadhaerens@XP_002115875                                                  ':0.2116037,'45351_Nvectensis@XP_001628272                                                  ':0.059690498):0.050578705,'Daphnia_pulex@EST_JGI                                                          ':0.20869773):6.5252918e-05,(('7227_Dmelanogaster@NP_001097122                                                ':0.210034,'Lgigantea@jgi                                                                  ':7.58517e-07):0.053760502,('7460_Amellifera@XP_001122138                                                   ':0.048202534,'7739_Bfloridae@XP_002606314                                                    ':0.017188877):0.045380772):0.028267699):0.023985923,'Hrobusta@jgi                                                                   ':0.054256566):0.0015393631,'Cowczarzaki@01231T0                                                            ':0.19403959):0.07189293,(('7955_Drerio@NP_001091950                                                       ':0.04944037,'9606_Hsapiens@NP_057560                                                        ':0.017211788):0.045435501,'8364_Xtropicalis@NP_001011188                                                  ':0.02671034):0.029758298):0.014135681,(('330879_Afumigatus@XP_746794                                                    ':1.902644e-05,'367110_Ncrassa@XP_001728250                                                    ':0.17071186):0.66703462,'Ustilago_maydis@XM_753342                                                      ':0.29920759):0.087427346):0.12725746,('352472_Ddiscoideum@XP_637455                                                   ':0.21085711,('Ectocarpus_siliculosus@298710989                                               ':0.25764917,'Pramorum@jgi                                                                   ':0.26857189):0.065774753):0.061388127):4.3063579e-05,(('145481_Ppatens@XP_001761005                                                    ':0.065403468,(('3702_Athaliana@AAL13436                                                        ':1.2010147e-05,'39947_Osativa@NP_001049871                                                     ':0.021533993):0.021548972,'Smoellendorffii@jgi                                                            ':3.9842372e-05):4.0927258e-06):0.024307845,'Ttrahens@06948T0                                                               ':0.085576658):0.073720792):0.031366509,((((('185431_Tbrucei@XP_827311                                                       ':0.032711657,(('347515_Lmajor@XP_843556                                                        ':0,'435258_Linfantum@XP_001469259                                                  ':0):0.41222691,'353153_Tcruzi@XP_813702                                                        ':0.040122057):0.10147945):0.61336166,'4932_Scerevisiae@NP_010276                                                     ':0.61170003):0.25716264,'6239_Celegans@NP_497937                                                        ':0.36848463):0.13565351,(('6279_Bmalayi@XP_001898974                                                      ':0.092613307,'6279_Bmalayi@XP_001901276                                                      ':0.51860767):0.23214674,'Cmerolae@CMS386C                                                               ':0.20137519):0.078243538):0.11736841,((('283643_Cneoformans@XP_777934                                                   ':0.54760678,('Batrachochytrium_dendrobatidis@jgi|Batde5|92050|GP3.076090                     ':0.71798241,'Spunctatus@05524T0                                                             ':0.26494919):0.025872339):0.21805782,'4896_Spombe@NP_593423                                                          ':0.62073136):0.036542271,(('412030_Ptetraurelia@XP_001433857                                               ':0.24605328,'5911_Tthermophila@XP_001014455                                                 ':0.24131621):0.087808787,'Oxytricha_trifallax@apc11_WGS                                                  ':0.91437398):0.62797203):0.1495951):7.5795008e-05,(((('294381_Ehistolytica@XP_651657                                                  ':1.0266291,((('352914_Pyoelii@XP_724743                                                       ':0.042631405,'36329_Pfalciparum@XP_966227                                                    ':0.068303928):0.3875707,('353151_Chominis@XP_668394                                                      ':0.64895117,'Toxoplasma_gondii@XP_002368820                                                 ':0.6549522):0.10778698):0.37096544,('423536_Pmarinus@EER17137                                                       ':0.10554352,'Enterocytozoon_bieneusi@XP_001827913                                           ':2.0348651):0.080566638):0.3113182):0.15663152,(('296543_Tpseudonana@XP_002293598                                                ':0.28493443,'556484_Ptricornutum@XP_002186283                                               ':0.27749814):0.36511984,((('3055_Creinhardtii@XP_001692946                                                 ':0.021031826,'Vcarteri@jgi                                                                   ':1.1485354e-05):0.1345391,(('436017_Olucimarinus@XP_001420379                                               ':8.1354692e-08,('564608_Mpusilla@EEH54465                                                       ':0.13581121,'70448_Otauri@AAV68620                                                          ':0.060024437):1.1058357e-05):0.12960077,('Cvulgaris@jgi                                                                  ':0.15189174,'Ehuxleyi@jgi|Emihu1|68103|e_gw1.72.57.1                                        ':0.22475459):0.17045353):0.037039058):0.039253858,'412133_Tvaginalis@XP_001325785                                                 ':0.77889415):0.047310228):0.08718059):5.8619059e-06,'Giardia_intestinalis@EET00603                                                  ':2.2299669):0.11571011,'Gsulphuraria@stig_27                                                           ':0.49163803):4.9078282e-06);
(((((((('10228_Tadhaerens@XP_002115875                                                  ':0.28283357,'45351_Nvectensis@XP_001628272                                                  ':0.077960547):0.0042637812,'Daphnia_pulex@EST_JGI                                                          ':0.32671583):0.06016464,(('7955_Drerio@NP_001091950                                                       ':0.042426458,'9606_Hsapiens@NP_057560                                                        ':4.5537984e-06):0.087769204,'8364_Xtropicalis@NP_001011188                                                  ':0.025046297):0.18445369):1.671811e-05,('7227_Dmelanogaster@NP_001097122                                                ':0.34931714,'7460_Amellifera@XP_001122138                                                   ':0.10403452):0.026559607):0.055556633,('Hrobusta@jgi                                                                   ':0.086970063,'Lgigantea@jgi                                                                  ':0.023164622):0.072635205):4.6792609e-05,'7739_Bfloridae@XP_002606314                                                    ':0.090851264):0.12006438,(((((('283643_Cneoformans@XP_777934                                                   ':0.30551888,'Batrachochytrium_dendrobatidis@jgi|Batde5|92050|GP3.076090                     ':0.39374346):0.095188089,'Spunctatus@05524T0                                                             ':0.20664642):0.16675657,('330879_Afumigatus@XP_746794                                                    ':8.8524278e-05,'367110_Ncrassa@XP_001728250                                                    ':0.16127652):0.23059399):0.05977142,'Ustilago_maydis@XM_753342                                                      ':0.65800984):1.3924505e-05,(('4896_Spombe@NP_593423                                                          ':0.47737132,'4932_Scerevisiae@NP_010276                                                     ':0.9451628):0.11021281,'Giardia_intestinalis@EET00603                                                  ':1.8147591):0.11811462):0.019552046,(('296543_Tpseudonana@XP_002293598                                                ':0.29860213,'556484_Ptricornutum@XP_002186283                                               ':0.22108823):0.20972142,((((('3055_Creinhardtii@XP_001692946                                                 ':0.020347823,'Vcarteri@jgi                                                                   ':4.5341521e-05):0.092627115,'Cvulgaris@jgi                                                                  ':0.089333403):0.040705273,(('436017_Olucimarinus@XP_001420379                                               ':1.1508051e-06,'564608_Mpusilla@EEH54465                                                       ':0.085180706):0.034119844,'70448_Otauri@AAV68620                                                          ':0):0.19846761):0.057409862,'Ehuxleyi@jgi|Emihu1|68103|e_gw1.72.57.1                                        ':0.17519576):1.9375658e-05,'412133_Tvaginalis@XP_001325785                                                 ':1.0746799):0.049914054):0.41209934):0.12836911):3.4180152e-06,((((('145481_Ppatens@XP_001761005                                                    ':0.040090997,'Smoellendorffii@jgi                                                            ':1.4807289e-05):0.064343453,('3702_Athaliana@AAL13436                                                        ':3.3239085e-06,'39947_Osativa@NP_001049871                                                     ':0.085931554):0.021834454):0.096717275,'Ttrahens@06948T0                                                               ':0.12645167):0.070455644,(('6279_Bmalayi@XP_001898974                                                      ':0.22342673,'6279_Bmalayi@XP_001901276                                                      ':0.53390182):0.37126827,'Cowczarzaki@01231T0                                                            ':0.0522019):0.19576006):0.070278669,(('294381_Ehistolytica@XP_651657                                                  ':1.3731616,(((('352914_Pyoelii@XP_724743                                                       ':0.025976772,'36329_Pfalciparum@XP_966227                                                    ':0.2024201):0.48453899,('353151_Chominis@XP_668394                                                      ':0.34196575,'Toxoplasma_gondii@XP_002368820                                                 ':1.3230398):0.35920409):0.64928383,(('412030_Ptetraurelia@XP_001433857                                               ':0.64266974,'5911_Tthermophila@XP_001014455                                                 ':0.072298382):0.20314371,'Oxytricha_trifallax@apc11_WGS                                                  ':0.59218808):0.13158732):0.14848215,('423536_Pmarinus@EER17137                                                       ':0.15048379,'Enterocytozoon_bieneusi@XP_001827913                                           ':2.2498977):0.33840122):0.11828544):0.12880381,('352472_Ddiscoideum@XP_637455                                                   ':0.35415834,('Ectocarpus_siliculosus@298710989                                               ':0.20372349,'Pramorum@jgi                                                                   ':0.39471058):0.25017379):0.062145511):0.12892273):4.2245264e-07,(((('185431_Tbrucei@XP_827311                                                       ':0.21565572,'353153_Tcruzi@XP_813702                                                        ':0.09035396):0.29149668,('347515_Lmajor@XP_843556                                                        ':0,'435258_Linfantum@XP_001469259                                                  ':0):0.24184253):0.49478262,'Gsulphuraria@stig_27                                                           ':0.16502132):0.23387489,('6239_Celegans@NP_497937                                                        ':0.75835495,'Cmerolae@CMS386C                                                               ':0.28322403):0.13148878):0.23424627);
((('10228_Tadhaerens@XP_002115875                                                  ':0.09629671,'45351_Nvectensis@XP_001628272                                                  ':0.02090732):0.027885705,((((((('6239_Celegans@NP_497937                                                        ':0.17473786,(('6279_Bmalayi@XP_001898974                                                      ':0.067115921,'6279_Bmalayi@XP_001901276                                                      ':0.27366085):0.048679303,'Cmerolae@CMS386C                                                               ':0.2164148):0.08257391):0.15136658,'Cowczarzaki@01231T0                                                            ':1.0433128e-06):0.070647284,'Daphnia_pulex@EST_JGI                                                          ':0.22317):0.050234552,'7739_Bfloridae@XP_002606314                                                    ':2.3834428e-08):0.031864801,('7227_Dmelanogaster@NP_001097122                                                ':0.032629655,'Lgigantea@jgi                                                                  ':7.555517e-05):0.032008533):0.048112506,'7460_Amellifera@XP_001122138                                                   ':4.1135863e-05):0.02157325,(('7955_Drerio@NP_001091950                                                       ':0.01591234,'9606_Hsapiens@NP_057560                                                        ':4.1545383e-05):0.097502463,'8364_Xtropicalis@NP_001011188                                                  ':5.0719252e-05):0.062344557):0.009842476):0.016333219,(((('145481_Ppatens@XP_001761005                                                    ':0.030171705,'Smoellendorffii@jgi                                                            ':2.1742734e-06):0.059328694,(('3702_Athaliana@AAL13436                                                        ':5.9820422e-05,'39947_Osativa@NP_001049871                                                     ':0.049959482):0.034597724,'Ttrahens@06948T0                                                               ':0.049748682):0.0060381798):0.052861645,((('283643_Cneoformans@XP_777934                                                   ':0.27975095,'Spunctatus@05524T0                                                             ':0.186222):0.038651144,'Ustilago_maydis@XM_753342                                                      ':0.34767408):0.0170142,'Gsulphuraria@stig_27                                                           ':0.29520332):0.047271285):0.056139439,((((('185431_Tbrucei@XP_827311                                                       ':0.047542096,(('347515_Lmajor@XP_843556                                                        ':0,'435258_Linfantum@XP_001469259                                                  ':0):0.34169256,'353153_Tcruzi@XP_813702                                                        ':0.065300956):0.066117722):0.2798631,'4896_Spombe@NP_593423                                                          ':0.17420933):1.4356367e-06,(('294381_Ehistolytica@XP_651657                                                  ':0.40942863,('296543_Tpseudonana@XP_002293598                                                ':0.12833194,'556484_Ptricornutum@XP_002186283                                               ':0.23509458):0.082925105):0.09600004,(('3055_Creinhardtii@XP_001692946                                                 ':1.2686148e-13,'Vcarteri@jgi                                                                   ':0):0.031501915,((('412133_Tvaginalis@XP_001325785                                                 ':0.55981522,'Ehuxleyi@jgi|Emihu1|68103|e_gw1.72.57.1                                        ':0.088008814):0.032535958,('436017_Olucimarinus@XP_001420379                                               ':6.891116e-06,('564608_Mpusilla@EEH54465                                                       ':0.036357758,'70448_Otauri@AAV68620                                                          ':0.034154854):1.4528795e-06):0.23644249):1.2209198e-06,'Cvulgaris@jgi                                                                  ':0.081171702):0.11731519):0.071126889):0.034697973):0.041109733,((('330879_Afumigatus@XP_746794                                                    ':7.0691535e-06,'367110_Ncrassa@XP_001728250                                                    ':0.08396502):0.15157531,'Giardia_intestinalis@EET00603                                                  ':0.95596031):0.14788402,'4932_Scerevisiae@NP_010276                                                     ':0.31502304):1.077668e-05):0.049499572,((('352472_Ddiscoideum@XP_637455                                                   ':0.3030338,'Pramorum@jgi                                                                   ':0.13511015):0.05793153,('412030_Ptetraurelia@XP_001433857                                               ':0.23067211,('5911_Tthermophila@XP_001014455                                                 ':0.16417553,('Batrachochytrium_dendrobatidis@jgi|Batde5|92050|GP3.076090                     ':0.23246831,'Oxytricha_trifallax@apc11_WGS                                                  ':0.69760747):0.24456745):0.095586882):0.19714949):9.9674428e-06,(((('352914_Pyoelii@XP_724743                                                       ':7.2394172e-05,'36329_Pfalciparum@XP_966227                                                    ':0.075139998):0.45986808,('353151_Chominis@XP_668394                                                      ':0.24631134,'Toxoplasma_gondii@XP_002368820                                                 ':0.35940057):0.13634961):0.21911337,('423536_Pmarinus@EER17137                                                       ':0.19809469,'Enterocytozoon_bieneusi@XP_001827913                                           ':1.3684867):0.11267339):0.25476713,'Ectocarpus_siliculosus@298710989                                               ':0.17872443):0.028605916):0.040792172):0.027927307):0.14702007,'Hrobusta@jgi                                                                   ':0.046332202);
((((((('10228_Tadhaerens@XP_002115875                                                  ':0.055922959,'7227_Dmelanogaster@NP_001097122                                                ':0.063228564):0.078426259,'7460_Amellifera@XP_001122138                                                   ':0.0052644127):0.032491913,'7739_Bfloridae@XP_002606314                                                    ':0.026634539):0.027247509,((('45351_Nvectensis@XP_001628272                                                  ':0.043428434,((('7955_Drerio@NP_001091950                                                       ':0.042382014,'9606_Hsapiens@NP_057560                                                        ':0):0.027317835,'8364_Xtropicalis@NP_001011188                                                  ':3.2283869e-05):0.11874695,'Daphnia_pulex@EST_JGI                                                          ':0.19879873):6.9368206e-06):0.046553183,'Hrobusta@jgi                                                                   ':0.013462736):0.025385189,'Lgigantea@jgi                                                                  ':2.8091592e-06):0.012094649):0.064000569,((('6239_Celegans@NP_497937                                                        ':0.21734515,'Cmerolae@CMS386C                                                               ':0.20589225):0.090976186,('6279_Bmalayi@XP_001898974                                                      ':0.14259184,'6279_Bmalayi@XP_001901276                                                      ':0.25520882):0.08553108):0.18378244,'Cowczarzaki@01231T0                                                            ':0.036542028):0.13555414):0.11083548,'Gsulphuraria@stig_27                                                           ':0.23387627):4.0479409e-06,((('145481_Ppatens@XP_001761005                                                    ':0.051681801,'Smoellendorffii@jgi                                                            ':1.4702715e-05):0.013105227,('3702_Athaliana@AAL13436                                                        ':3.0850697e-05,('39947_Osativa@NP_001049871                                                     ':0.025756157,'Ttrahens@06948T0                                                               ':0.092600232):1.8196491e-06):6.3131128e-05):0.02691371,('352472_Ddiscoideum@XP_637455                                                   ':0.1359553,('Ectocarpus_siliculosus@298710989                                               ':0.11952261,'Pramorum@jgi                                                                   ':0.18348848):0.087843023):0.0096933892):0.021315383,((((('185431_Tbrucei@XP_827311                                                       ':0.15315709,'353153_Tcruzi@XP_813702                                                        ':1.5571136e-06):0.063373993,('347515_Lmajor@XP_843556                                                        ':0,'435258_Linfantum@XP_001469259                                                  ':0):0.12303082):0.34278475,'Ustilago_maydis@XM_753342                                                      ':0.30809162):0.044572636,(((('283643_Cneoformans@XP_777934                                                   ':0.1078048,(('412030_Ptetraurelia@XP_001433857                                               ':0.23361584,'Oxytricha_trifallax@apc11_WGS                                                  ':0.61360141):9.6752252e-06,'5911_Tthermophila@XP_001014455                                                 ':0.0032224151):0.43233852):0.078395428,'Batrachochytrium_dendrobatidis@jgi|Batde5|92050|GP3.076090                     ':0.20111433):0.15612839,'Spunctatus@05524T0                                                             ':0.14315641):0.12654911,((('294381_Ehistolytica@XP_651657                                                  ':0.61460446,((('352914_Pyoelii@XP_724743                                                       ':6.2569005e-05,'36329_Pfalciparum@XP_966227                                                    ':0.10464943):0.3209566,'Toxoplasma_gondii@XP_002368820                                                 ':0.30329945):0.032027703,('353151_Chominis@XP_668394                                                      ':0.36351341,'412133_Tvaginalis@XP_001325785                                                 ':0.40834307):0.20087592):0.18787047):9.7020159e-06,'Giardia_intestinalis@EET00603                                                  ':0.83521698):1.0659147e-05,('423536_Pmarinus@EER17137                                                       ':0.08677433,'Enterocytozoon_bieneusi@XP_001827913                                           ':1.1433733):0.25460269):0.17205574):0.042685806):0.15459771,(((((('296543_Tpseudonana@XP_002293598                                                ':0.19894886,'556484_Ptricornutum@XP_002186283                                               ':0.099829942):0.22477005,'564608_Mpusilla@EEH54465                                                       ':0.086215179):2.2271656e-06,('436017_Olucimarinus@XP_001420379                                               ':1.7143351e-05,'70448_Otauri@AAV68620                                                          ':0):8.3163341e-07):0.17533892,('Cvulgaris@jgi                                                                  ':0.04445345,'Ehuxleyi@jgi|Emihu1|68103|e_gw1.72.57.1                                        ':0.16893261):0.091228634):0.014321919,('3055_Creinhardtii@XP_001692946                                                 ':1.3005813e-13,'Vcarteri@jgi                                                                   ':0):0.08358916):0.11347483,(('330879_Afumigatus@XP_746794                                                    ':0,'367110_Ncrassa@XP_001728250                                                    ':0.099620475):0.37128639,('4896_Spombe@NP_593423                                                          ':0.1074313,'4932_Scerevisiae@NP_010276                                                     ':0.32234887):0.017823335):0.11075883):4.5022601e-05):0.077525801);
(((((('10228_Tadhaerens@XP_002115875                                                  ':0.19974661,(('7460_Amellifera@XP_001122138                                                   ':2.4725326e-05,'Lgigantea@jgi                                                                  ':0.09311374):0.052732876,'Hrobusta@jgi                                                                   ':0.072785886):5.4053128e-06):0.058677544,((((('283643_Cneoformans@XP_777934                                                   ':0.31684599,('412030_Ptetraurelia@XP_001433857                                               ':0.50051964,'5911_Tthermophila@XP_001014455                                                 ':0.16857702):0.061361103):0.11531486,('Batrachochytrium_dendrobatidis@jgi|Batde5|92050|GP3.076090                     ':0.52219528,'Oxytricha_trifallax@apc11_WGS                                                  ':0.53057271):0.0071562005):0.037221431,'Spunctatus@05524T0                                                             ':0.16685843):0.11034374,((('294381_Ehistolytica@XP_651657                                                  ':0.55394719,'4932_Scerevisiae@NP_010276                                                     ':0.66765678):0.45095316,('4896_Spombe@NP_593423                                                          ':0.30260827,'Giardia_intestinalis@EET00603                                                  ':1.3610015):0.097681289):0.17732939,'Ectocarpus_siliculosus@298710989                                               ':0.16820176):0.12695638):6.5441394e-06,(('330879_Afumigatus@XP_746794                                                    ':0,'367110_Ncrassa@XP_001728250                                                    ':0.14256545):0.45529803,'45351_Nvectensis@XP_001628272                                                  ':1.6674989e-06):0.052839506):5.0944333e-05):2.2090152e-05,((((((('352914_Pyoelii@XP_724743                                                       ':9.0199901e-07,'36329_Pfalciparum@XP_966227                                                    ':0.1407624):0.44670473,('353151_Chominis@XP_668394                                                      ':0.51682115,'Toxoplasma_gondii@XP_002368820                                                 ':0.4749212):0.05153477):0.63682279,'Cmerolae@CMS386C                                                               ':0.20881939):0.28058054,'6239_Celegans@NP_497937                                                        ':0.59848251):6.4926834e-06,('423536_Pmarinus@EER17137                                                       ':0.28803606,'Enterocytozoon_bieneusi@XP_001827913                                           ':1.030589):0.15769604):0.16183247,'7739_Bfloridae@XP_002606314                                                    ':5.5486284e-06):0.10891315,'Daphnia_pulex@EST_JGI                                                          ':0.142822):0.06661821):0.073873628,((('352472_Ddiscoideum@XP_637455                                                   ':0.27654541,'Pramorum@jgi                                                                   ':0.29116409):0.048436582,'7227_Dmelanogaster@NP_001097122                                                ':0.089784367):0.12386241,(('6279_Bmalayi@XP_001898974                                                      ':0.17613612,'6279_Bmalayi@XP_001901276                                                      ':0.31528575):0.44813967,'Cowczarzaki@01231T0                                                            ':6.3568351e-05):0.26986036):7.534037e-06):0.054831915,(('7955_Drerio@NP_001091950                                                       ':2.3593883e-06,'Ustilago_maydis@XM_753342                                                      ':0.60702109):0.06902061,'9606_Hsapiens@NP_057560                                                        ':3.7859996e-06):0.11046167):0.0073447882,(((('145481_Ppatens@XP_001761005                                                    ':0.066323594,'Smoellendorffii@jgi                                                            ':8.9452912e-05):0.0072548022,((('185431_Tbrucei@XP_827311                                                       ':0.026847171,(('347515_Lmajor@XP_843556                                                        ':0,'435258_Linfantum@XP_001469259                                                  ':0):0.58513417,'353153_Tcruzi@XP_813702                                                        ':0.086057652):0.21262191):0.4918735,'Gsulphuraria@stig_27                                                           ':0.21736449):0.12993759,(((((('296543_Tpseudonana@XP_002293598                                                ':0.25614522,'556484_Ptricornutum@XP_002186283                                               ':0.26906244):0.12071003,'412133_Tvaginalis@XP_001325785                                                 ':0.31360811):0.13683944,'Ehuxleyi@jgi|Emihu1|68103|e_gw1.72.57.1                                        ':0.13834103):0.027452108,(('436017_Olucimarinus@XP_001420379                                               ':5.3197233e-06,'564608_Mpusilla@EEH54465                                                       ':0.076186671):0.019203973,'70448_Otauri@AAV68620                                                          ':0.10204335):0.17963736):0.098132732,'Cvulgaris@jgi                                                                  ':0.15278995):0.058639408,('3055_Creinhardtii@XP_001692946                                                 ':1.6375881e-05,'Vcarteri@jgi                                                                   ':0.035634909):0.071214514):0.037548298):0.16879026):9.4872832e-06,('3702_Athaliana@AAL13436                                                        ':1.0988583e-05,'39947_Osativa@NP_001049871                                                     ':0.068130219):0.042756128):0.17432294,'Ttrahens@06948T0                                                               ':6.2996806e-06):0.21727651,'8364_Xtropicalis@NP_001011188                                                  ':0.05719637);
((((('10228_Tadhaerens@XP_002115875                                                  ':0.17636178,'45351_Nvectensis@XP_001628272                                                  ':0.057165259):0.064139228,((((('352472_Ddiscoideum@XP_637455                                                   ':0.094926249,('6279_Bmalayi@XP_001898974                                                      ':0.16726185,'6279_Bmalayi@XP_001901276                                                      ':0.25272859):0.31193068):0.28282195,('Cowczarzaki@01231T0                                                            ':0.097827547,'Daphnia_pulex@EST_JGI                                                          ':0.24636446):6.4662811e-05):0.110933,(('423536_Pmarinus@EER17137                                                       ':0.46288216,'Cmerolae@CMS386C                                                               ':0.36142764):0.041498496,'7739_Bfloridae@XP_002606314                                                    ':1.3729376e-05):0.08216026):0.11770082,(('7227_Dmelanogaster@NP_001097122                                                ':0.22489826,'Lgigantea@jgi                                                                  ':5.1355439e-06):0.11557636,'Hrobusta@jgi                                                                   ':0.028722618):0.044606007):0.021657375,'7460_Amellifera@XP_001122138                                                   ':0.10190322):2.3019576e-05):0.053260836,(('7955_Drerio@NP_001091950                                                       ':0.048251628,'9606_Hsapiens@NP_057560                                                        ':0.01238401):0.11149065,'8364_Xtropicalis@NP_001011188                                                  ':0.019932197):0.12001277):0.018633035,'Ectocarpus_siliculosus@298710989                                               ':0.31494848):0.05739112,(((('145481_Ppatens@XP_001761005                                                    ':0.036335073,'Smoellendorffii@jgi                                                            ':8.5158593e-06):0.032033685,('3702_Athaliana@AAL13436                                                        ':8.8332585e-05,('39947_Osativa@NP_001049871                                                     ':0.080278914,'Pramorum@jgi                                                                   ':0.39691813):4.899317e-05):0.045781314):0.022067394,'Ttrahens@06948T0                                                               ':0.10543476):0.064611219,((((('185431_Tbrucei@XP_827311                                                       ':0.080081336,(('347515_Lmajor@XP_843556                                                        ':0,'435258_Linfantum@XP_001469259                                                  ':0):0.58078418,'353153_Tcruzi@XP_813702                                                        ':0.055130818):0.065358807):0.13469499,('6239_Celegans@NP_497937                                                        ':7.2327915e-07,'Enterocytozoon_bieneusi@XP_001827913                                           ':1.0799416):0.46516923):0.044873004,(((('352914_Pyoelii@XP_724743                                                       ':8.9043921e-06,'36329_Pfalciparum@XP_966227                                                    ':0.15146233):0.4966468,('353151_Chominis@XP_668394                                                      ':0.39135835,'Toxoplasma_gondii@XP_002368820                                                 ':0.66957216):0.10055336):0.19915952,'Ustilago_maydis@XM_753342                                                      ':0.50302035):0.2761798,('412133_Tvaginalis@XP_001325785                                                 ':0.3967531,('Batrachochytrium_dendrobatidis@jgi|Batde5|92050|GP3.076090                     ':0.57616762,'Spunctatus@05524T0                                                             ':0.21936229):0.13900248):0.086357848):0.057192575):0.13603611,((('3055_Creinhardtii@XP_001692946                                                 ':1.6242497e-05,'Vcarteri@jgi                                                                   ':0.019041011):0.038807428,'Cvulgaris@jgi                                                                  ':0.16690519):0.045816711,('436017_Olucimarinus@XP_001420379                                               ':1.1531731e-05,('564608_Mpusilla@EEH54465                                                       ':0.10206197,'70448_Otauri@AAV68620                                                          ':0.10624438):1.6160539e-06):0.18455069):0.072039272):2.6815427e-05,((('294381_Ehistolytica@XP_651657                                                  ':0.67767174,'Ehuxleyi@jgi|Emihu1|68103|e_gw1.72.57.1                                        ':0.19812093):0.19076788,(((('296543_Tpseudonana@XP_002293598                                                ':0.40354593,'556484_Ptricornutum@XP_002186283                                               ':0.1359784):0.32662903,('330879_Afumigatus@XP_746794                                                    ':5.6038339e-07,'367110_Ncrassa@XP_001728250                                                    ':0.21655035):0.25690361):0.062652793,'4932_Scerevisiae@NP_010276                                                     ':0.66045586):0.097117228,'Giardia_intestinalis@EET00603                                                  ':2.4699041):1.905385e-05):0.019049275,'4896_Spombe@NP_593423                                                          ':0.26041623):0.0061285109):0.14248062):0.010818364,(('283643_Cneoformans@XP_777934                                                   ':0.31323529,(('412030_Ptetraurelia@XP_001433857                                               ':0.26146981,'5911_Tthermophila@XP_001014455                                                 ':0.19836653):0.074723084,'Oxytricha_trifallax@apc11_WGS                                                  ':0.67525329):0.19711982):0.20630254,'Gsulphuraria@stig_27                                                           ':0.23477908):0.072510534);
(((((('10228_Tadhaerens@XP_002115875                                                  ':0.070826259,('7227_Dmelanogaster@NP_001097122                                                ':0.098127645,('7460_Amellifera@XP_001122138                                                   ':0.08345964,'7739_Bfloridae@XP_002606314                                                    ':8.5233959e-06):0.03329028):0.049713052):0.042983944,((('7955_Drerio@NP_001091950                                                       ':0.04954802,'9606_Hsapiens@NP_057560                                                        ':0.022725044):7.5076265e-06,'Lgigantea@jgi                                                                  ':0.023194977):0.022344191,'8364_Xtropicalis@NP_001011188                                                  ':3.2456922e-06):1.1831033e-05):9.8213534e-06,('45351_Nvectensis@XP_001628272                                                  ':0.047137519,('Daphnia_pulex@EST_JGI                                                          ':0.25821081,'Hrobusta@jgi                                                                   ':0.048892255):2.2302583e-06):0.022045005):0.072445019,'Cowczarzaki@01231T0                                                            ':0.088221337):0.047390433,(((('294381_Ehistolytica@XP_651657                                                  ':0.74535569,((('412030_Ptetraurelia@XP_001433857                                               ':0.49958438,'Oxytricha_trifallax@apc11_WGS                                                  ':0.66421728):0.12084797,'5911_Tthermophila@XP_001014455                                                 ':0.21147498):0.69944107,'Batrachochytrium_dendrobatidis@jgi|Batde5|92050|GP3.076090                     ':0.46548166):0.37447656):0.23093661,'Ectocarpus_siliculosus@298710989                                               ':0.32427656):0.06642678,('352472_Ddiscoideum@XP_637455                                                   ':0.088687611,'Pramorum@jgi                                                                   ':0.33799965):0.091011975):0.095696144,('6279_Bmalayi@XP_001898974                                                      ':1.5354455e-05,'6279_Bmalayi@XP_001901276                                                      ':0.47981116):0.24978247):8.6728269e-06):0.022264127,((((('145481_Ppatens@XP_001761005                                                    ':0.043954448,'412133_Tvaginalis@XP_001325785                                                 ':1.2245772):5.1423173e-05,'Smoellendorffii@jgi                                                            ':4.8833543e-05):0.069992635,'Ttrahens@06948T0                                                               ':0.065602705):1.3948985e-05,(('3702_Athaliana@AAL13436                                                        ':0,'39947_Osativa@NP_001049871                                                     ':0):8.9813873e-06,'Spunctatus@05524T0                                                             ':0.46425039):0.021719495):0.045293285,((('283643_Cneoformans@XP_777934                                                   ':0.47249966,'4896_Spombe@NP_593423                                                          ':0.34113869):0.38608823,(('330879_Afumigatus@XP_746794                                                    ':1.6662371e-06,'367110_Ncrassa@XP_001728250                                                    ':0.26931782):0.72807466,'Ustilago_maydis@XM_753342                                                      ':0.44155907):5.0354559e-05):2.4652027e-05,(('296543_Tpseudonana@XP_002293598                                                ':0.24501778,'556484_Ptricornutum@XP_002186283                                               ':0.49127863):0.48560215,(((('3055_Creinhardtii@XP_001692946                                                 ':0,'Vcarteri@jgi                                                                   ':7.2170841e-14):0.1074443,(('436017_Olucimarinus@XP_001420379                                               ':6.3806137e-05,'70448_Otauri@AAV68620                                                          ':0):6.4008373e-06,'564608_Mpusilla@EEH54465                                                       ':0.10986749):0.15066893):0.077395775,'Cvulgaris@jgi                                                                  ':0.047385956):0.050084736,'Ehuxleyi@jgi|Emihu1|68103|e_gw1.72.57.1                                        ':0.12063242):0.0427273):0.15840321):0.089143069):1.1118903e-05,(((('185431_Tbrucei@XP_827311                                                       ':0.049999451,((('347515_Lmajor@XP_843556                                                        ':0,'435258_Linfantum@XP_001469259                                                  ':0):2.8554711e-05,'Giardia_intestinalis@EET00603                                                  ':1.4356867):0.26853786,'353153_Tcruzi@XP_813702                                                        ':0.038434741):0.029016139):0.50408287,'6239_Celegans@NP_497937                                                        ':0.39882658):0.029849702,(((((('352914_Pyoelii@XP_724743                                                       ':0.021623759,'36329_Pfalciparum@XP_966227                                                    ':0.13991827):0.61083961,('353151_Chominis@XP_668394                                                      ':0.22769986,'Toxoplasma_gondii@XP_002368820                                                 ':1.0372241):0.40226401):0.12455893,'423536_Pmarinus@EER17137                                                       ':0.45980448):0.079137796,'Enterocytozoon_bieneusi@XP_001827913                                           ':1.7806747):0.52029849,'4932_Scerevisiae@NP_010276                                                     ':0.26157617):0.53560407,'Cmerolae@CMS386C                                                               ':0.086174017):0.19053826):0.1047277,'Gsulphuraria@stig_27                                                           ':0.20644343):0.11648297);
(((((('10228_Tadhaerens@XP_002115875                                                  ':0.37514342,(((('294381_Ehistolytica@XP_651657                                                  ':0.79660176,(('352914_Pyoelii@XP_724743                                                       ':0.073222227,'36329_Pfalciparum@XP_966227                                                    ':0.094642228):0.99438476,'353151_Chominis@XP_668394                                                      ':0.7935277):1.0552355):0.3563231,'Ectocarpus_siliculosus@298710989                                               ':0.17948182):1.1745709e-07,'Pramorum@jgi                                                                   ':0.28792532):0.2783647,(('7227_Dmelanogaster@NP_001097122                                                ':0.47174373,'7739_Bfloridae@XP_002606314                                                    ':0.067801396):0.075545357,'7460_Amellifera@XP_001122138                                                   ':0.04107815):0.079813206):8.2079972e-06):0.084569763,'45351_Nvectensis@XP_001628272                                                  ':0.17386951):6.8853586e-05,((('7955_Drerio@NP_001091950                                                       ':9.2169697e-08,'9606_Hsapiens@NP_057560                                                        ':0.051648981):0.07683067,'8364_Xtropicalis@NP_001011188                                                  ':0.028811776):0.16387898,'Daphnia_pulex@EST_JGI                                                          ':0.24984549):0.0014048559):0.02677516,('Hrobusta@jgi                                                                   ':4.5763819e-05,'Lgigantea@jgi                                                                  ':0.13691203):0.029483247):6.0768246e-06,'Cowczarzaki@01231T0                                                            ':0.34410596):0.1751303,(((((('145481_Ppatens@XP_001761005                                                    ':0.071687808,'Smoellendorffii@jgi                                                            ':1.9923767e-05):0.015178492,('3702_Athaliana@AAL13436                                                        ':4.1435987e-05,'39947_Osativa@NP_001049871                                                     ':0.075955744):0.033906514):0.0020826053,'Ttrahens@06948T0                                                               ':0.22838097):0.17655252,((((('185431_Tbrucei@XP_827311                                                       ':0.12419401,(('347515_Lmajor@XP_843556                                                        ':0,'435258_Linfantum@XP_001469259                                                  ':0):0.60999555,'353153_Tcruzi@XP_813702                                                        ':0.074034261):0.11746811):0.8855916,(('Cmerolae@CMS386C                                                               ':6.8087296e-05,'Toxoplasma_gondii@XP_002368820                                                 ':2.2097325):0.29404042,'Gsulphuraria@stig_27                                                           ':0.35479723):0.025213152):0.080435435,(('423536_Pmarinus@EER17137                                                       ':0.76314081,('4932_Scerevisiae@NP_010276                                                     ':0.18698078,'Enterocytozoon_bieneusi@XP_001827913                                           ':2.4744567):0.36261456):0.45078642,'Giardia_intestinalis@EET00603                                                  ':4.2962584):2.3900351e-05):0.084173302,((('296543_Tpseudonana@XP_002293598                                                ':0.12805124,'6239_Celegans@NP_497937                                                        ':0.68854413):1.5097996e-05,'556484_Ptricornutum@XP_002186283                                               ':0.36485525):0.25272463,'4896_Spombe@NP_593423                                                          ':0.79399675):7.699292e-05):0.038931893,(((('3055_Creinhardtii@XP_001692946                                                 ':0.025530266,'Vcarteri@jgi                                                                   ':4.9335073e-07):0.03167084,(('436017_Olucimarinus@XP_001420379                                               ':6.6303352e-05,'564608_Mpusilla@EEH54465                                                       ':0.20200728):0.017564102,'70448_Otauri@AAV68620                                                          ':0.07851006):0.10227896):0.077006277,'412133_Tvaginalis@XP_001325785                                                 ':0.78394717):0.0034691685,('Cvulgaris@jgi                                                                  ':0.038328914,'Ehuxleyi@jgi|Emihu1|68103|e_gw1.72.57.1                                        ':0.45722002):8.8081387e-06):0.14296021):2.2036541e-05):0.061124988,'Ustilago_maydis@XM_753342                                                      ':0.33723294):0.098735099,'352472_Ddiscoideum@XP_637455                                                   ':0.27242599):7.1220285e-05,((((('283643_Cneoformans@XP_777934                                                   ':0.2840537,(('412030_Ptetraurelia@XP_001433857                                               ':0.46230303,'Oxytricha_trifallax@apc11_WGS                                                  ':0.8146101):1.7155401e-05,'5911_Tthermophila@XP_001014455                                                 ':0.062908923):0.48547304):0.085535638,'Batrachochytrium_dendrobatidis@jgi|Batde5|92050|GP3.076090                     ':0.3339686):0.28077987,'Spunctatus@05524T0                                                             ':0.048540471):0.37860669,('330879_Afumigatus@XP_746794                                                    ':0,'367110_Ncrassa@XP_001728250                                                    ':0.11950404):0.52960459):9.098286e-06,('6279_Bmalayi@XP_001898974                                                      ':0.088005868,'6279_Bmalayi@XP_001901276                                                      ':0.54362878):0.38626523):0.052668833);
((((((((('10228_Tadhaerens@XP_002115875                                                  ':0.099768587,'45351_Nvectensis@XP_001628272                                                  ':0.084386756):0.046574789,((('7227_Dmelanogaster@NP_001097122                                                ':0.22716606,'Lgigantea@jgi                                                                  ':4.6430838e-05):0.039150921,('7460_Amellifera@XP_001122138                                                   ':0.012084316,'Hrobusta@jgi                                                                   ':0.11664082):0.026872296):0.042940309,('7739_Bfloridae@XP_002606314                                                    ':4.818621e-05,'Daphnia_pulex@EST_JGI                                                          ':0.29817441):0.023480278):3.2682992e-05):0.047972422,(('7955_Drerio@NP_001091950                                                       ':0.022205189,'9606_Hsapiens@NP_057560                                                        ':0.02276038):0.047800024,'8364_Xtropicalis@NP_001011188                                                  ':0.025924378):0.068035778):0.067957271,(('6279_Bmalayi@XP_001898974                                                      ':0.15631486,'6279_Bmalayi@XP_001901276                                                      ':0.38389696):0.46527398,'Cowczarzaki@01231T0                                                            ':0.051479275):0.1844515):0.04971187,('412030_Ptetraurelia@XP_001433857                                               ':0.42300121,('5911_Tthermophila@XP_001014455                                                 ':0.28735894,('Batrachochytrium_dendrobatidis@jgi|Batde5|92050|GP3.076090                     ':0.65953319,'Oxytricha_trifallax@apc11_WGS                                                  ':0.80038563):0.18336957):0.078327034):0.58621108):3.7439498e-05,(('294381_Ehistolytica@XP_651657                                                  ':0.89434723,('330879_Afumigatus@XP_746794                                                    ':2.6514655e-05,'367110_Ncrassa@XP_001728250                                                    ':0.23336328):0.36185807):1.4536673e-06,('296543_Tpseudonana@XP_002293598                                                ':0.4792127,'556484_Ptricornutum@XP_002186283                                               ':0.11353489):0.53909318):0.18038223):4.3926311e-07,'352472_Ddiscoideum@XP_637455                                                   ':0.26282371):0.037489269,('Ectocarpus_siliculosus@298710989                                               ':0.085410323,'Pramorum@jgi                                                                   ':0.23413685):0.068083282):0.080945184,((('145481_Ppatens@XP_001761005                                                    ':0.092237305,'Smoellendorffii@jgi                                                            ':1.3673682e-05):0.021994268,('3702_Athaliana@AAL13436                                                        ':5.359843e-05,'39947_Osativa@NP_001049871                                                     ':0.022375316):0.024021217):0.050485099,'Ttrahens@06948T0                                                               ':0.11401676):0.11439954,(((((('185431_Tbrucei@XP_827311                                                       ':0.029404682,(('347515_Lmajor@XP_843556                                                        ':0,'435258_Linfantum@XP_001469259                                                  ':0):0.55571024,'353153_Tcruzi@XP_813702                                                        ':0.035076626):0.15008955):0.61113448,'4932_Scerevisiae@NP_010276                                                     ':0.80145011):0.077950729,('6239_Celegans@NP_497937                                                        ':0.74014642,'Cmerolae@CMS386C                                                               ':0.17147071):0.10670564):0.16506423,'Gsulphuraria@stig_27                                                           ':0.2885796):3.0143328e-05,(((('352914_Pyoelii@XP_724743                                                       ':0.048856,'36329_Pfalciparum@XP_966227                                                    ':0.056300855):0.36280268,('353151_Chominis@XP_668394                                                      ':0.65612429,'Toxoplasma_gondii@XP_002368820                                                 ':0.7315024):0.10102169):0.4819187,('423536_Pmarinus@EER17137                                                       ':0.24744645,'Enterocytozoon_bieneusi@XP_001827913                                           ':2.1014219):0.14684602):1.6964834e-05,'Giardia_intestinalis@EET00603                                                  ':1.8839546):0.56439177):0.18255141,((('283643_Cneoformans@XP_777934                                                   ':0.449547,'4896_Spombe@NP_593423                                                          ':0.54152594):0.16801084,'Spunctatus@05524T0                                                             ':0.36702676):0.15968186,(((((('3055_Creinhardtii@XP_001692946                                                 ':0.022252041,'Vcarteri@jgi                                                                   ':4.81313e-06):0.1595316,(('436017_Olucimarinus@XP_001420379                                               ':1.5540575e-05,'564608_Mpusilla@EEH54465                                                       ':0.072222194):0.028875268,'70448_Otauri@AAV68620                                                          ':3.0544e-05):0.20263307):0.039140783,'Cvulgaris@jgi                                                                  ':0.16864859):0.077385088,'Ehuxleyi@jgi|Emihu1|68103|e_gw1.72.57.1                                        ':0.21020221):1.1736046e-05,'412133_Tvaginalis@XP_001325785                                                 ':0.74026812):0.24158518,'Ustilago_maydis@XM_753342                                                      ':0.41524218):0.068932524):0.055817191):0.039118639);
((((((((('10228_Tadhaerens@XP_002115875                                                  ':0.18034673,(((('352472_Ddiscoideum@XP_637455                                                   ':0.15926277,'Pramorum@jgi                                                                   ':0.26083631):0.19377038,'7227_Dmelanogaster@NP_001097122                                                ':0.13545062):0.14444604,'Lgigantea@jgi                                                                  ':0.020280847):0.042394862,('7460_Amellifera@XP_001122138                                                   ':0.041784931,'7739_Bfloridae@XP_002606314                                                    ':0.034682182):0.037701226):0.039477255):2.5314587e-05,'Daphnia_pulex@EST_JGI                                                          ':0.10005187):0.0052252965,'45351_Nvectensis@XP_001628272                                                  ':0.12546639):0.023159174,((('7955_Drerio@NP_001091950                                                       ':0.017696232,'9606_Hsapiens@NP_057560                                                        ':5.2876244e-06):0.094826981,'8364_Xtropicalis@NP_001011188                                                  ':0.094128464):0.045783417,'Hrobusta@jgi                                                                   ':0.058931149):5.3212831e-05):0.059576529,(((((('283643_Cneoformans@XP_777934                                                   ':0.22650299,(('412030_Ptetraurelia@XP_001433857                                               ':0.29735046,'Oxytricha_trifallax@apc11_WGS                                                  ':0.71640341):0.094571498,'5911_Tthermophila@XP_001014455                                                 ':0.31481812):0.38736616):0.11313846,'Batrachochytrium_dendrobatidis@jgi|Batde5|92050|GP3.076090                     ':0.80648422):0.087051482,'4896_Spombe@NP_593423                                                          ':0.44089361):0.035713526,'Spunctatus@05524T0                                                             ':0.15779851):0.10263897,((('6239_Celegans@NP_497937                                                        ':0.31446991,'6279_Bmalayi@XP_001901276                                                      ':0.3899454):0.16849061,'Cmerolae@CMS386C                                                               ':0.22892513):4.7839338e-08,'6279_Bmalayi@XP_001898974                                                      ':0.1345707):0.20838111):0.11664983,'Cowczarzaki@01231T0                                                            ':0.10790159):0.01564941):0.017837826,((('294381_Ehistolytica@XP_651657                                                  ':0.4460805,'Enterocytozoon_bieneusi@XP_001827913                                           ':0.84472834):0.34077892,'Ectocarpus_siliculosus@298710989                                               ':0.10094161):0.097455247,(('353151_Chominis@XP_668394                                                      ':0.19456655,'Toxoplasma_gondii@XP_002368820                                                 ':0.80041843):0.46633662,'423536_Pmarinus@EER17137                                                       ':0.29607408):0.28179701):0.041611057):0.12026932,'Ttrahens@06948T0                                                               ':0.026742817):0.1724863,('3702_Athaliana@AAL13436                                                        ':4.9672035e-05,('39947_Osativa@NP_001049871                                                     ':0.094947367,'Gsulphuraria@stig_27                                                           ':0.47056754):2.1567861e-05):0.040792452):0.052257822,('145481_Ppatens@XP_001761005                                                    ':0.03545554,'Smoellendorffii@jgi                                                            ':2.6140597e-08):0.0025628557,((((((((('185431_Tbrucei@XP_827311                                                       ':0.027643786,(('347515_Lmajor@XP_843556                                                        ':0,'435258_Linfantum@XP_001469259                                                  ':0):0.74823636,'353153_Tcruzi@XP_813702                                                        ':0.068913024):0.12607675):0.33137562,'Giardia_intestinalis@EET00603                                                  ':2.7386233):2.2898821e-05,('330879_Afumigatus@XP_746794                                                    ':1.1821857e-06,'367110_Ncrassa@XP_001728250                                                    ':0.18332928):0.21811631):5.0306452e-06,(('352914_Pyoelii@XP_724743                                                       ':3.2793406e-06,'36329_Pfalciparum@XP_966227                                                    ':0.12863055):1.0188021,'Ustilago_maydis@XM_753342                                                      ':0.16623932):0.45642082):0.074988758,(('296543_Tpseudonana@XP_002293598                                                ':0.1615584,'556484_Ptricornutum@XP_002186283                                               ':0.20464514):0.14607109,(('412133_Tvaginalis@XP_001325785                                                 ':0.64314507,'Ehuxleyi@jgi|Emihu1|68103|e_gw1.72.57.1                                        ':0.25696062):0.098168128,('436017_Olucimarinus@XP_001420379                                               ':4.6291574e-05,('564608_Mpusilla@EEH54465                                                       ':0.099744735,'70448_Otauri@AAV68620                                                          ':0.13674185):2.8130179e-05):0.066450964):0.11068863):3.9563438e-05):0.16268436,'Vcarteri@jgi                                                                   ':7.6143369e-05):0.07269344,'4932_Scerevisiae@NP_010276                                                     ':0.73850314):5.0348188e-05,'3055_Creinhardtii@XP_001692946                                                 ':7.5826974e-05):0.062854359,'Cvulgaris@jgi                                                                  ':0.30041559):0.1553546);
((((((('10228_Tadhaerens@XP_002115875                                                  ':0.20583312,'45351_Nvectensis@XP_001628272                                                  ':3.4682303e-06):0.068096971,(('7227_Dmelanogaster@NP_001097122                                                ':0.12781467,'Lgigantea@jgi                                                                  ':0.025131807):0.048014506,'7739_Bfloridae@XP_002606314                                                    ':0.071373141):0.020883066):8.0942236e-07,('7460_Amellifera@XP_001122138                                                   ':0.044617907,'Hrobusta@jgi                                                                   ':9.206118e-06):0.023640022):0.046345397,((('352472_Ddiscoideum@XP_637455                                                   ':0.14470164,'Gsulphuraria@stig_27                                                           ':0.31418428):0.09786602,('7955_Drerio@NP_001091950                                                       ':0.048139426,'9606_Hsapiens@NP_057560                                                        ':0):0.0060853846):0.061805668,'8364_Xtropicalis@NP_001011188                                                  ':9.0027666e-06):0.025158678):0.027001095,'Daphnia_pulex@EST_JGI                                                          ':0.26010624):0.093830974,((((('145481_Ppatens@XP_001761005                                                    ':0.022762088,'Smoellendorffii@jgi                                                            ':5.9393519e-06):0.04876752,('3702_Athaliana@AAL13436                                                        ':2.9796756e-05,'39947_Osativa@NP_001049871                                                     ':0.02426416):0.049764773):0.023575733,'Ttrahens@06948T0                                                               ':0.023479068):7.2943453e-08,(('6279_Bmalayi@XP_001898974                                                      ':0.14612992,'6279_Bmalayi@XP_001901276                                                      ':0.37465783):0.18908372,'Cowczarzaki@01231T0                                                            ':7.7017572e-05):0.20920176):2.129045e-05,(((('185431_Tbrucei@XP_827311                                                       ':0.068530313,'353153_Tcruzi@XP_813702                                                        ':0.071609611):0.07134763,('347515_Lmajor@XP_843556                                                        ':0,'435258_Linfantum@XP_001469259                                                  ':0):0.36120249):0.19223248,((('412030_Ptetraurelia@XP_001433857                                               ':0.53540534,'5911_Tthermophila@XP_001014455                                                 ':0.1913612):0.00031847672,'Oxytricha_trifallax@apc11_WGS                                                  ':0.85221981):0.26777262,'423536_Pmarinus@EER17137                                                       ':0.39878296):0.11995188):0.2000924,('283643_Cneoformans@XP_777934                                                   ':0.25341622,'Spunctatus@05524T0                                                             ':0.18423937):0.21330479):0.042854595):0.048745775):5.1174619e-05,((((('294381_Ehistolytica@XP_651657                                                  ':0.87785549,'Toxoplasma_gondii@XP_002368820                                                 ':0.95721673):0.35035502,('296543_Tpseudonana@XP_002293598                                                ':0.54554925,'556484_Ptricornutum@XP_002186283                                               ':0.25899934):0.20541108):0.0038169274,(('330879_Afumigatus@XP_746794                                                    ':1.6891032e-05,'367110_Ncrassa@XP_001728250                                                    ':0.1540715):0.35525222,'Giardia_intestinalis@EET00603                                                  ':2.8266715):4.3203525e-05):0.16802071,(('3055_Creinhardtii@XP_001692946                                                 ':0,'Vcarteri@jgi                                                                   ':7.2924123e-15):0.090992181,((('412133_Tvaginalis@XP_001325785                                                 ':0.81745804,'Ehuxleyi@jgi|Emihu1|68103|e_gw1.72.57.1                                        ':0.20752416):0.030137177,('436017_Olucimarinus@XP_001420379                                               ':2.3595457e-06,('564608_Mpusilla@EEH54465                                                       ':0.12664454,'70448_Otauri@AAV68620                                                          ':0.032566791):1.8237921e-06):0.19262199):0.020837707,'Cvulgaris@jgi                                                                  ':0.17246593):0.041957305):0.15342478):1.8167264e-05,((((('352914_Pyoelii@XP_724743                                                       ':7.5887284e-07,'36329_Pfalciparum@XP_966227                                                    ':0.25413257):0.47778125,(('353151_Chominis@XP_668394                                                      ':0.30427497,'Enterocytozoon_bieneusi@XP_001827913                                           ':1.725301):0.39967228,'Batrachochytrium_dendrobatidis@jgi|Batde5|92050|GP3.076090                     ':0.39996272):0.19786996):0.15472194,'Ustilago_maydis@XM_753342                                                      ':0.19836577):0.32674266,('Ectocarpus_siliculosus@298710989                                               ':0.12712433,'Pramorum@jgi                                                                   ':0.33420879):0.12122187):4.4764395e-06,('4896_Spombe@NP_593423                                                          ':0.31866361,'4932_Scerevisiae@NP_010276                                                     ':0.77375991):0.21636367):0.096382698):0.02961911,('6239_Celegans@NP_497937                                                        ':0.26345362,'Cmerolae@CMS386C                                                               ':0.28308634):0.1753327);
((((((('10228_Tadhaerens@XP_002115875                                                  ':0.054705384,'45351_Nvectensis@XP_001628272                                                  ':0.071692353):0.034605562,(((('7227_Dmelanogaster@NP_001097122                                                ':0.078938445,'7739_Bfloridae@XP_002606314                                                    ':0.033404489):0.053283369,'7460_Amellifera@XP_001122138                                                   ':3.8684739e-05):0.057859767,'Lgigantea@jgi                                                                  ':0.035422032):0.033075065,'Hrobusta@jgi                                                                   ':0.053918768):1.5690561e-05):0.035912542,(('7955_Drerio@NP_001091950                                                       ':0.074365403,'9606_Hsapiens@NP_057560                                                        ':3.1756038e-06):0.05692244,'8364_Xtropicalis@NP_001011188                                                  ':0.038565801):0.048563881):3.1999904e-05,'Daphnia_pulex@EST_JGI                                                          ':0.20960881):0.05314818,((('6279_Bmalayi@XP_001898974                                                      ':4.9033706e-05,'6279_Bmalayi@XP_001901276                                                      ':0.44659651):0.24481332,'Cowczarzaki@01231T0                                                            ':0.14871351):0.038660787,('Batrachochytrium_dendrobatidis@jgi|Batde5|92050|GP3.076090                     ':0.43653881,'Spunctatus@05524T0                                                             ':0.17168382):0.24741343):0.022719079):0.10539705,'352472_Ddiscoideum@XP_637455                                                   ':0.26155339):2.9834424e-07,((((('145481_Ppatens@XP_001761005                                                    ':0.051292741,'Smoellendorffii@jgi                                                            ':0):0.017118272,('3702_Athaliana@AAL13436                                                        ':1.4728552e-05,'39947_Osativa@NP_001049871                                                     ':0.016684991):0.016945671):0.019174282,'Ttrahens@06948T0                                                               ':0.066247284):0.11287001,((('185431_Tbrucei@XP_827311                                                       ':0.050851965,(('347515_Lmajor@XP_843556                                                        ':0,'435258_Linfantum@XP_001469259                                                  ':0):0.47951067,'353153_Tcruzi@XP_813702                                                        ':0.028591839):0.115567):0.25770807,'Gsulphuraria@stig_27                                                           ':0.34336232):1.2192061e-05,(((((('352914_Pyoelii@XP_724743                                                       ':2.0956021e-05,'36329_Pfalciparum@XP_966227                                                    ':0.10062999):0.43013941,'Toxoplasma_gondii@XP_002368820                                                 ':0.67539571):0.061332865,'353151_Chominis@XP_668394                                                      ':0.49270838):0.28541261,'423536_Pmarinus@EER17137                                                       ':0.14163966):0.43885536,'4932_Scerevisiae@NP_010276                                                     ':0.20268095):0.21257356,(('6239_Celegans@NP_497937                                                        ':9.019216e-05,'Enterocytozoon_bieneusi@XP_001827913                                           ':1.4080761):0.422156,'Cmerolae@CMS386C                                                               ':0.23390221):0.075503382):0.10065761):0.084706135):1.4318868e-05,((('3055_Creinhardtii@XP_001692946                                                 ':0.017270691,'Vcarteri@jgi                                                                   ':8.2544559e-06):0.1199159,((((('436017_Olucimarinus@XP_001420379                                               ':8.9777773e-07,'564608_Mpusilla@EEH54465                                                       ':0.1155851):0.024265932,'70448_Otauri@AAV68620                                                          ':2.9933915e-05):0.05266004,'Giardia_intestinalis@EET00603                                                  ':1.9319507):0.14286658,'Ehuxleyi@jgi|Emihu1|68103|e_gw1.72.57.1                                        ':0.12190852):6.1704671e-05,'Cvulgaris@jgi                                                                  ':0.072464544):0.092859753):0.032549545,('4896_Spombe@NP_593423                                                          ':0.3521909,('Ectocarpus_siliculosus@298710989                                               ':0.23108793,'Pramorum@jgi                                                                   ':0.1762575):0.014208329):0.050937027):0.014794658):0.043643775,(((((('283643_Cneoformans@XP_777934                                                   ':0.49013687,'556484_Ptricornutum@XP_002186283                                               ':0.13980951):5.5813909e-06,'296543_Tpseudonana@XP_002293598                                                ':0.32093881):0.15635131,('330879_Afumigatus@XP_746794                                                    ':0.052102137,'367110_Ncrassa@XP_001728250                                                    ':0.075376373):0.26117099):0.12610397,('412133_Tvaginalis@XP_001325785                                                 ':0.53370199,'Ustilago_maydis@XM_753342                                                      ':0.40339514):0.026212263):2.7035934e-05,'294381_Ehistolytica@XP_651657                                                  ':0.42160715):0.19380578,('412030_Ptetraurelia@XP_001433857                                               ':0.22736882,('5911_Tthermophila@XP_001014455                                                 ':0.20643548,'Oxytricha_trifallax@apc11_WGS                                                  ':0.90079853):0.056346091):0.34138293):2.42573e-06);
(((((((('10228_Tadhaerens@XP_002115875                                                  ':0.26234845,(('7460_Amellifera@XP_001122138                                                   ':6.342484e-05,'Hrobusta@jgi                                                                   ':0.076604522):0.051926749,'Lgigantea@jgi                                                                  ':0.081209152):3.8646203e-06):0.065539318,(((('6279_Bmalayi@XP_001898974                                                      ':0.16605573,'6279_Bmalayi@XP_001901276                                                      ':0.37108072):0.31588739,'Cowczarzaki@01231T0                                                            ':4.0942865e-06):0.2578897,'7227_Dmelanogaster@NP_001097122                                                ':0.23800311):6.5031461e-05,'7739_Bfloridae@XP_002606314                                                    ':5.8336997e-06):1.8129731e-05):0.04195189,'45351_Nvectensis@XP_001628272                                                  ':0.13677516):0.055072642,'Daphnia_pulex@EST_JGI                                                          ':0.17475015):0.034010112,(('7955_Drerio@NP_001091950                                                       ':0.018580399,'9606_Hsapiens@NP_057560                                                        ':0):0.13658314,'8364_Xtropicalis@NP_001011188                                                  ':1.0137673e-06):0.030974162):0.15757692,'352472_Ddiscoideum@XP_637455                                                   ':0.12071455):0.12311984,(('4896_Spombe@NP_593423                                                          ':0.74037653,'Ectocarpus_siliculosus@298710989                                               ':0.26586422):4.7780475e-05,'Pramorum@jgi                                                                   ':0.23728096):0.07737888):8.6354633e-06,(((('145481_Ppatens@XP_001761005                                                    ':0.053731691,'Smoellendorffii@jgi                                                            ':2.8854283e-06):0.037594193,('3702_Athaliana@AAL13436                                                        ':2.316394e-05,'39947_Osativa@NP_001049871                                                     ':0.039535067):0.083268723):0.071537224,'Ttrahens@06948T0                                                               ':0.13043154):0.047192302,((('185431_Tbrucei@XP_827311                                                       ':0.11713323,'353153_Tcruzi@XP_813702                                                        ':9.8079626e-06):0.31865233,(('347515_Lmajor@XP_843556                                                        ':0,'435258_Linfantum@XP_001469259                                                  ':0):0.51933775,'423536_Pmarinus@EER17137                                                       ':0.90999761):2.6136469e-05):0.37017604,(('283643_Cneoformans@XP_777934                                                   ':0.056999015,('Batrachochytrium_dendrobatidis@jgi|Batde5|92050|GP3.076090                     ':0.54497169,'Spunctatus@05524T0                                                             ':0.40243665):0.11951601):0.38706023,('412030_Ptetraurelia@XP_001433857                                               ':0.31391074,('5911_Tthermophila@XP_001014455                                                 ':4.7391557e-05,'Oxytricha_trifallax@apc11_WGS                                                  ':1.250115):0.13139068):0.35652579):0.12684924):0.23852787):0.049964962,((((((('294381_Ehistolytica@XP_651657                                                  ':0.75141289,'296543_Tpseudonana@XP_002293598                                                ':0.15603136):0.1046997,'556484_Ptricornutum@XP_002186283                                               ':0.15522423):0.077204637,(((('352914_Pyoelii@XP_724743                                                       ':0.10888466,'36329_Pfalciparum@XP_966227                                                    ':0.16561745):0.63149272,'353151_Chominis@XP_668394                                                      ':0.34811367):0.09473686,('Giardia_intestinalis@EET00603                                                  ':1.6961884,'Toxoplasma_gondii@XP_002368820                                                 ':0):0.79224755):0.39810753,'412133_Tvaginalis@XP_001325785                                                 ':0.61648003):0.099857932):0.090807088,('Cvulgaris@jgi                                                                  ':0.202196,('Ehuxleyi@jgi|Emihu1|68103|e_gw1.72.57.1                                        ':0.42940957,('Enterocytozoon_bieneusi@XP_001827913                                           ':0.94294779,'Ustilago_maydis@XM_753342                                                      ':0.5822564):0.17804726):0.060149614):0.1899789):2.4715526e-05,(('3055_Creinhardtii@XP_001692946                                                 ':0,'Vcarteri@jgi                                                                   ':1.9407837e-13):0.13552724,('436017_Olucimarinus@XP_001420379                                               ':0,('564608_Mpusilla@EEH54465                                                       ':0.057379673,'70448_Otauri@AAV68620                                                          ':0.02671589):4.3146836e-05):0.098387125):0.091026396):0.12446702,('330879_Afumigatus@XP_746794                                                    ':1.0881296e-05,'367110_Ncrassa@XP_001728250                                                    ':0.21825407):0.44659134):0.086733466,('4932_Scerevisiae@NP_010276                                                     ':0.76087874,('6239_Celegans@NP_497937                                                        ':0.38800065,('Cmerolae@CMS386C                                                               ':0.057433284,'Gsulphuraria@stig_27                                                           ':0.45555307):0.20819953):0.14380257):0.032438974):0.056412142);
((((((('10228_Tadhaerens@XP_002115875                                                  ':0.058024819,'7227_Dmelanogaster@NP_001097122                                                ':0.16642657):0.10369458,('7739_Bfloridae@XP_002606314                                                    ':1.7185343e-06,('Cowczarzaki@01231T0                                                            ':0.10006847,'Daphnia_pulex@EST_JGI                                                          ':0.2574032):0.054901148):0.021151515):9.7823139e-06,(('45351_Nvectensis@XP_001628272                                                  ':0.10834434,('7460_Amellifera@XP_001122138                                                   ':1.4684969e-06,('Hrobusta@jgi                                                                   ':0.020561297,'Lgigantea@jgi                                                                  ':0.12477336):0.041583998):0.068456311):0.011411472,(('7955_Drerio@NP_001091950                                                       ':0.022808787,'9606_Hsapiens@NP_057560                                                        ':0.017291422):0.10170302,'8364_Xtropicalis@NP_001011188                                                  ':2.8935416e-05):0.042295785):0.040664255):0.11631225,((('145481_Ppatens@XP_001761005                                                    ':0.073371762,'Smoellendorffii@jgi                                                            ':1.8949629e-05):0.055788065,('3702_Athaliana@AAL13436                                                        ':1.1466874e-05,('39947_Osativa@NP_001049871                                                     ':0.041372799,'Gsulphuraria@stig_27                                                           ':0.36354779):5.1440174e-06):0.069036392):0.019229452,'Ttrahens@06948T0                                                               ':0.15225655):0.07064227):9.3525393e-06,('6239_Celegans@NP_497937                                                        ':0.45316927,(('6279_Bmalayi@XP_001898974                                                      ':0.10968579,'6279_Bmalayi@XP_001901276                                                      ':0.44509299):0.17755338,'Cmerolae@CMS386C                                                               ':0.089625855):0.021720201):0.18405144):0.016667871,(('352472_Ddiscoideum@XP_637455                                                   ':0.11667149,'Pramorum@jgi                                                                   ':0.33120334):0.082731179,'Ectocarpus_siliculosus@298710989                                               ':0.2651802):0.091601232):0.12352268,(((((((('185431_Tbrucei@XP_827311                                                       ':0,'Enterocytozoon_bieneusi@XP_001827913                                           ':1.8153788):0.16864422,'353153_Tcruzi@XP_813702                                                        ':0.021668412):0.11878283,('347515_Lmajor@XP_843556                                                        ':0,'435258_Linfantum@XP_001469259                                                  ':0):0.35783876):0.25533086,'Giardia_intestinalis@EET00603                                                  ':2.0200285):1.8466191e-06,'294381_Ehistolytica@XP_651657                                                  ':0.74047626):0.22192454,('330879_Afumigatus@XP_746794                                                    ':0.17119602,'4932_Scerevisiae@NP_010276                                                     ':0.56829109):0.15333789):0.012403214,((((('352914_Pyoelii@XP_724743                                                       ':0.1506957,'36329_Pfalciparum@XP_966227                                                    ':0.10249939):0.77527889,'423536_Pmarinus@EER17137                                                       ':0.60765959):0.38025406,'353151_Chominis@XP_668394                                                      ':0.12999546):0.34492983,'Toxoplasma_gondii@XP_002368820                                                 ':0.70758922):0.30253174,'Ustilago_maydis@XM_753342                                                      ':0.28330575):0.22085983):0.056621632,(((('283643_Cneoformans@XP_777934                                                   ':0.21111206,'Batrachochytrium_dendrobatidis@jgi|Batde5|92050|GP3.076090                     ':0.64062499):0.055753507,'Spunctatus@05524T0                                                             ':0.20743259):0.1673406,'4896_Spombe@NP_593423                                                          ':0.45517371):0.24948256,('367110_Ncrassa@XP_001728250                                                    ':0,(('412030_Ptetraurelia@XP_001433857                                               ':0.29307392,'5911_Tthermophila@XP_001014455                                                 ':0.2018635):0.12019723,'Oxytricha_trifallax@apc11_WGS                                                  ':0.65971501):0.65964761):0.28543188):0.1333601):0.23018889,(('296543_Tpseudonana@XP_002293598                                                ':0.29556912,'556484_Ptricornutum@XP_002186283                                               ':0.311943):0.08844686,((((('3055_Creinhardtii@XP_001692946                                                 ':1.9184654e-14,'Vcarteri@jgi                                                                   ':0):0.084614511,(('436017_Olucimarinus@XP_001420379                                               ':4.9155623e-07,'70448_Otauri@AAV68620                                                          ':0.022269696):1.8549682e-05,'564608_Mpusilla@EEH54465                                                       ':0.03716403):0.14870987):0.1758605,'Cvulgaris@jgi                                                                  ':0.060164855):0.061835605,'Ehuxleyi@jgi|Emihu1|68103|e_gw1.72.57.1                                        ':0.31316309):1.9279347e-05,'412133_Tvaginalis@XP_001325785                                                 ':0.81448216):0.19620373):0.23278092);
(((((((('10228_Tadhaerens@XP_002115875                                                  ':0.12887106,'45351_Nvectensis@XP_001628272                                                  ':9.0136745e-05):0.0016574987,'Daphnia_pulex@EST_JGI                                                          ':0.25420274):0.078396204,(('7227_Dmelanogaster@NP_001097122                                                ':0.13639802,('Ectocarpus_siliculosus@298710989                                               ':0.1744756,'Pramorum@jgi                                                                   ':0.18405436):0.18223857):0.0035833206,'7460_Amellifera@XP_001122138                                                   ':7.0116023e-07):0.058731983):0.01469978,(('7955_Drerio@NP_001091950                                                       ':0.030247966,'9606_Hsapiens@NP_057560                                                        ':0.023645372):0.084730357,'8364_Xtropicalis@NP_001011188                                                  ':2.7749817e-05):0.1198518):0.064638592,('7739_Bfloridae@XP_002606314                                                    ':0.077131175,('Hrobusta@jgi                                                                   ':0.12898391,'Lgigantea@jgi                                                                  ':0.028537064):0.025662005):5.391484e-05):0.043964721,('330879_Afumigatus@XP_746794                                                    ':2.9066826e-05,'367110_Ncrassa@XP_001728250                                                    ':0.033738195):0.20691672):1.296548e-05,(('352472_Ddiscoideum@XP_637455                                                   ':0.36509308,(('6239_Celegans@NP_497937                                                        ':0.4465157,('6279_Bmalayi@XP_001898974                                                      ':0.034570071,'6279_Bmalayi@XP_001901276                                                      ':0.39472195):0.14237533):0.2967137,'Cowczarzaki@01231T0                                                            ':0.11327496):0.072509089):7.2284287e-07,'Ustilago_maydis@XM_753342                                                      ':0.40812374):0.066018695):0.099524403,(((('145481_Ppatens@XP_001761005                                                    ':0,'Smoellendorffii@jgi                                                            ':1.1546319e-15):9.3601744e-05,('3702_Athaliana@AAL13436                                                        ':2.6383657e-06,'39947_Osativa@NP_001049871                                                     ':0.049509024):0.024500402):8.9362697e-05,'Ttrahens@06948T0                                                               ':0.099593017):0.079399207,(((('185431_Tbrucei@XP_827311                                                       ':0.12320388,'353153_Tcruzi@XP_813702                                                        ':0.049669989):0.087926595,(('347515_Lmajor@XP_843556                                                        ':0,'435258_Linfantum@XP_001469259                                                  ':0):3.8005948e-05,'Giardia_intestinalis@EET00603                                                  ':3.3811078):0.46547318):0.32337328,('Cmerolae@CMS386C                                                               ':0.15466971,'Gsulphuraria@stig_27                                                           ':0.28935419):0.052674266):0.093298557,'4932_Scerevisiae@NP_010276                                                     ':0.37007019):0.073281277):2.0166033e-07,(((('283643_Cneoformans@XP_777934                                                   ':0.36911432,('412030_Ptetraurelia@XP_001433857                                               ':0.19642529,('5911_Tthermophila@XP_001014455                                                 ':0.37416287,('Batrachochytrium_dendrobatidis@jgi|Batde5|92050|GP3.076090                     ':0.41613448,'Oxytricha_trifallax@apc11_WGS                                                  ':0.58999555):0.30476826):0.08167472):0.14956466):0.14970933,'Spunctatus@05524T0                                                             ':0.6109045):0.031392854,'4896_Spombe@NP_593423                                                          ':0.30006843):0.035041593,(('294381_Ehistolytica@XP_651657                                                  ':0.7960566,((((('352914_Pyoelii@XP_724743                                                       ':0.033745703,'36329_Pfalciparum@XP_966227                                                    ':0.038700669):0.69795687,'Enterocytozoon_bieneusi@XP_001827913                                           ':1.5711626):4.1787585e-06,'423536_Pmarinus@EER17137                                                       ':0.1790392):0.033620718,'Toxoplasma_gondii@XP_002368820                                                 ':0.58213751):0.2674946,'353151_Chominis@XP_668394                                                      ':0.64821874):0.35834012):0.13625861,((('296543_Tpseudonana@XP_002293598                                                ':0.24912407,'556484_Ptricornutum@XP_002186283                                               ':0.38113719):0.19589022,('412133_Tvaginalis@XP_001325785                                                 ':0.62547044,'Ehuxleyi@jgi|Emihu1|68103|e_gw1.72.57.1                                        ':0.085296919):0.096163987):2.5965104e-06,((('3055_Creinhardtii@XP_001692946                                                 ':0,'Vcarteri@jgi                                                                   ':5.5356236e-15):0.1010048,('436017_Olucimarinus@XP_001420379                                               ':4.693717e-05,('564608_Mpusilla@EEH54465                                                       ':0.11232659,'70448_Otauri@AAV68620                                                          ':0.048246323):1.4341437e-06):0.30434472):0.00099167485,'Cvulgaris@jgi                                                                  ':0.11967841):0.095400283):0.11424156):0.06040806):4.8098057e-07);
((('10228_Tadhaerens@XP_002115875                                                  ':0.16668289,(('330879_Afumigatus@XP_746794                                                    ':1.7413521e-05,'367110_Ncrassa@XP_001728250                                                    ':0.21138192):0.53472499,('Ectocarpus_siliculosus@298710989                                               ':0.2615445,'Giardia_intestinalis@EET00603                                                  ':1.9012099):0.17278678):0.017825614):0.15868674,(((((('185431_Tbrucei@XP_827311                                                       ':0.13876077,'353153_Tcruzi@XP_813702                                                        ':8.2590806e-06):0.1607392,('347515_Lmajor@XP_843556                                                        ':0,'435258_Linfantum@XP_001469259                                                  ':0):0.37642318):0.44919625,(('294381_Ehistolytica@XP_651657                                                  ':0.31186315,'4932_Scerevisiae@NP_010276                                                     ':0.49243562):0.1951599,(((('352914_Pyoelii@XP_724743                                                       ':3.8883253e-05,'36329_Pfalciparum@XP_966227                                                    ':0.199711):0.53005068,'Toxoplasma_gondii@XP_002368820                                                 ':0.30873745):0.18579687,'353151_Chominis@XP_668394                                                      ':0.37498919):0.27065149,'Ustilago_maydis@XM_753342                                                      ':0.24795956):0.11749046):0.38558991):1.5063635e-05,(('423536_Pmarinus@EER17137                                                       ':1.7379626e-05,'Enterocytozoon_bieneusi@XP_001827913                                           ':1.4408373):0.31255065,(('5911_Tthermophila@XP_001014455                                                 ':0.10042024,'Oxytricha_trifallax@apc11_WGS                                                  ':0.8554014):0.44926995,('Batrachochytrium_dendrobatidis@jgi|Batde5|92050|GP3.076090                     ':0.61709832,'Spunctatus@05524T0                                                             ':1.1765335e-05):0.24886466):0.055445963):0.11873765):9.6134578e-05,'Daphnia_pulex@EST_JGI                                                          ':0.11505719):0.089480423,(((('283643_Cneoformans@XP_777934                                                   ':0.58841234,'4896_Spombe@NP_593423                                                          ':0.3612945):0.19287908,'Pramorum@jgi                                                                   ':0.41884023):9.510731e-05,((('296543_Tpseudonana@XP_002293598                                                ':0.47645493,'412133_Tvaginalis@XP_001325785                                                 ':0.60124037):0.044867269,'556484_Ptricornutum@XP_002186283                                               ':0.15331626):0.37247529,(('3055_Creinhardtii@XP_001692946                                                 ':4.4782891e-14,'Vcarteri@jgi                                                                   ':0):0.19070557,(((('436017_Olucimarinus@XP_001420379                                               ':9.0241724e-05,'70448_Otauri@AAV68620                                                          ':0.031503196):4.5464116e-06,'564608_Mpusilla@EEH54465                                                       ':0.10255364):0.302892,'Ehuxleyi@jgi|Emihu1|68103|e_gw1.72.57.1                                        ':0.14590352):3.1757961e-07,'Cvulgaris@jgi                                                                  ':0.11819843):0.16272256):0.089824393):0.12551107):0.024503522,(('7227_Dmelanogaster@NP_001097122                                                ':0.11528497,('7739_Bfloridae@XP_002606314                                                    ':0.054412596,'Lgigantea@jgi                                                                  ':1.1978761e-05):0.022835671):0.031173618,'7460_Amellifera@XP_001122138                                                   ':5.9088019e-06):0.02282696):6.5499084e-05):0.028260705):1.4788359e-05,((((((('145481_Ppatens@XP_001761005                                                    ':0.048281964,(('3702_Athaliana@AAL13436                                                        ':0,'39947_Osativa@NP_001049871                                                     ':0):2.3896229e-15,'Smoellendorffii@jgi                                                            ':4.5620073e-15):2.7811561e-05):7.2033626e-06,'Ttrahens@06948T0                                                               ':0.098331882):0.094717507,((('412030_Ptetraurelia@XP_001433857                                               ':0.54442103,'6279_Bmalayi@XP_001898974                                                      ':1.0050476e-05):0.1293816,'6279_Bmalayi@XP_001901276                                                      ':0.33019392):0.34905677,'Cowczarzaki@01231T0                                                            ':1.2729832e-05):0.20952087):0.067590699,'352472_Ddiscoideum@XP_637455                                                   ':0.11143505):0.030966862,(('7955_Drerio@NP_001091950                                                       ':0.11161304,'9606_Hsapiens@NP_057560                                                        ':0.020290671):0.02964643,'8364_Xtropicalis@NP_001011188                                                  ':3.4315541e-06):0.083171088):0.02318439,'Hrobusta@jgi                                                                   ':0.054081462):0.027142321,(('6239_Celegans@NP_497937                                                        ':0.38923359,'Cmerolae@CMS386C                                                               ':0.16426112):0.10979317,'Gsulphuraria@stig_27                                                           ':0.093012918):0.16993821):7.7266618e-07,'45351_Nvectensis@XP_001628272                                                  ':0);
((((((((('10228_Tadhaerens@XP_002115875                                                  ':0.21590717,'7227_Dmelanogaster@NP_001097122                                                ':0.17530662):0.081432168,('7460_Amellifera@XP_001122138                                                   ':0.023446511,'7739_Bfloridae@XP_002606314                                                    ':0.065317304):1.3197726e-06):0.047085369,('Hrobusta@jgi                                                                   ':0.071953533,'Lgigantea@jgi                                                                  ':0.019742452):0.049794589):8.2294918e-06,'45351_Nvectensis@XP_001628272                                                  ':0.14800399):0.037621134,(('7955_Drerio@NP_001091950                                                       ':0.09624273,'9606_Hsapiens@NP_057560                                                        ':1.5816196e-06):0.018912808,'8364_Xtropicalis@NP_001011188                                                  ':0.080779893):0.082715515):0.056549594,('Cowczarzaki@01231T0                                                            ':0.15672766,'Daphnia_pulex@EST_JGI                                                          ':0.24880897):0.059432984):0.10126288,('352472_Ddiscoideum@XP_637455                                                   ':0.36081722,('Ectocarpus_siliculosus@298710989                                               ':0.31297764,'Pramorum@jgi                                                                   ':0.26714076):0.14794108):0.11899501):0.035904786,((((('283643_Cneoformans@XP_777934                                                   ':0.36894342,('412133_Tvaginalis@XP_001325785                                                 ':0.98027091,'Spunctatus@05524T0                                                             ':0.27243865):0.09832944):0.15689273,'Ustilago_maydis@XM_753342                                                      ':0.4158421):0.33086138,((('330879_Afumigatus@XP_746794                                                    ':0,'367110_Ncrassa@XP_001728250                                                    ':0.09704177):0.32677416,('4896_Spombe@NP_593423                                                          ':1.0394878e-06,'Giardia_intestinalis@EET00603                                                  ':2.2552883):0.36864401):0.026388637,'4932_Scerevisiae@NP_010276                                                     ':0.60746797):0.13748826):0.010972578,(('296543_Tpseudonana@XP_002293598                                                ':0.27340714,'556484_Ptricornutum@XP_002186283                                               ':0.091500292):0.31310252,(('3055_Creinhardtii@XP_001692946                                                 ':0.043278937,'Vcarteri@jgi                                                                   ':2.4138319e-06):0.15072779,((('436017_Olucimarinus@XP_001420379                                               ':6.8629045e-05,'564608_Mpusilla@EEH54465                                                       ':0.2528001):0.062005369,'70448_Otauri@AAV68620                                                          ':1.3593043e-06):0.23542384,('Cvulgaris@jgi                                                                  ':0.19412743,'Ehuxleyi@jgi|Emihu1|68103|e_gw1.72.57.1                                        ':0.23286146):3.0756292e-06):0.14282976):0.075116722):0.1164972):0.11208879,('Cmerolae@CMS386C                                                               ':0.39179404,'Gsulphuraria@stig_27                                                           ':0.38020995):0.21205705):4.1003538e-05):0.03937906,(((('145481_Ppatens@XP_001761005                                                    ':0.043501665,'Smoellendorffii@jgi                                                            ':7.5976972e-06):0.044592012,'3702_Athaliana@AAL13436                                                        ':4.82027e-06):1.0483736e-05,'39947_Osativa@NP_001049871                                                     ':0.064676432):0.078313862,'Ttrahens@06948T0                                                               ':0.081897687):0.10102783,((('185431_Tbrucei@XP_827311                                                       ':0.067361839,(('347515_Lmajor@XP_843556                                                        ':0,'435258_Linfantum@XP_001469259                                                  ':0):0.45877952,'353153_Tcruzi@XP_813702                                                        ':0.034673908):0.093706641):0.60609174,((('294381_Ehistolytica@XP_651657                                                  ':1.3823049,('412030_Ptetraurelia@XP_001433857                                               ':0.61194649,'5911_Tthermophila@XP_001014455                                                 ':0.32987661):3.4959853e-05):0.25183553,((('352914_Pyoelii@XP_724743                                                       ':0.069431456,'36329_Pfalciparum@XP_966227                                                    ':0.12656863):0.71444403,'Batrachochytrium_dendrobatidis@jgi|Batde5|92050|GP3.076090                     ':0.71739437):9.7421043e-05,'Oxytricha_trifallax@apc11_WGS                                                  ':0.74873548):0.40461501):5.7587397e-06,(('353151_Chominis@XP_668394                                                      ':0.91829948,'Toxoplasma_gondii@XP_002368820                                                 ':1.0134575):0.61709033,('423536_Pmarinus@EER17137                                                       ':0.22933456,'Enterocytozoon_bieneusi@XP_001827913                                           ':1.8359741):0.15866085):0.19766102):0.12003489):0.16258726,('6239_Celegans@NP_497937                                                        ':0.39092038,('6279_Bmalayi@XP_001898974                                                      ':0,'6279_Bmalayi@XP_001901276                                                      ':0.84229178):0.2559383):0.17068797):0.14838266);
(((((('10228_Tadhaerens@XP_002115875                                                  ':0.21683453,(('7227_Dmelanogaster@NP_001097122                                                ':0.27304626,'Lgigantea@jgi                                                                  ':2.199777e-06):0.037740764,('7739_Bfloridae@XP_002606314                                                    ':0.042886667,('Cowczarzaki@01231T0                                                            ':0.10709992,'Daphnia_pulex@EST_JGI                                                          ':0.21935121):0.15038397):0.033458459):7.7305277e-07):0.027375936,((('283643_Cneoformans@XP_777934                                                   ':0.38010668,('Batrachochytrium_dendrobatidis@jgi|Batde5|92050|GP3.076090                     ':0.6639392,'Spunctatus@05524T0                                                             ':0.17593295):0.032399052):0.39196685,'45351_Nvectensis@XP_001628272                                                  ':0.12408595):0.059995245,('7460_Amellifera@XP_001122138                                                   ':0.051113524,'Hrobusta@jgi                                                                   ':0.075094172):1.938446e-06):0.048396216):0.042440261,(('7955_Drerio@NP_001091950                                                       ':0.052960522,'9606_Hsapiens@NP_057560                                                        ':0.035347901):0.043334219,'8364_Xtropicalis@NP_001011188                                                  ':0.064219517):0.0661508):0.074478112,((((('330879_Afumigatus@XP_746794                                                    ':0,'367110_Ncrassa@XP_001728250                                                    ':0.17217135):0.27099048,'Giardia_intestinalis@EET00603                                                  ':1.3989609):0.079165262,'Ustilago_maydis@XM_753342                                                      ':0.58794374):2.9062535e-05,'4896_Spombe@NP_593423                                                          ':0.4781671):0.19135426,((('6279_Bmalayi@XP_001898974                                                      ':0.047232689,'6279_Bmalayi@XP_001901276                                                      ':0.62000509):0.16749562,'Cmerolae@CMS386C                                                               ':0.29219634):0.22619371,'Gsulphuraria@stig_27                                                           ':0.58368126):0.048167928):2.5760411e-05):0.10664367,(((('145481_Ppatens@XP_001761005                                                    ':0.016206294,'Smoellendorffii@jgi                                                            ':0):0.049492966,('3702_Athaliana@AAL13436                                                        ':4.7715813e-06,'39947_Osativa@NP_001049871                                                     ':0.089547217):0.020683932):0.067375016,'Ttrahens@06948T0                                                               ':0.065738949):0.048628608,((((('294381_Ehistolytica@XP_651657                                                  ':0.36051559,'Enterocytozoon_bieneusi@XP_001827913                                           ':1.6587194):0.32088232,('353151_Chominis@XP_668394                                                      ':0.38224891,'Toxoplasma_gondii@XP_002368820                                                 ':0.89437991):0.44709022):0.089567936,((('352914_Pyoelii@XP_724743                                                       ':0.047044514,'36329_Pfalciparum@XP_966227                                                    ':0.02536482):0.94307974,'423536_Pmarinus@EER17137                                                       ':0.13352664):0.1372734,(('412030_Ptetraurelia@XP_001433857                                               ':0.42756329,'5911_Tthermophila@XP_001014455                                                 ':0.20274758):0.10580494,'Oxytricha_trifallax@apc11_WGS                                                  ':0.70618091):0.36700474):0.18667658):0.11519068,'Ectocarpus_siliculosus@298710989                                               ':0.24029627):0.038107495,('352472_Ddiscoideum@XP_637455                                                   ':0.31098417,'Pramorum@jgi                                                                   ':0.18777504):0.1199692):0.071772472):4.0559812e-05):0.098518351,((('185431_Tbrucei@XP_827311                                                       ':0.058022295,'353153_Tcruzi@XP_813702                                                        ':0.11405894):0.06571869,('347515_Lmajor@XP_843556                                                        ':0,'435258_Linfantum@XP_001469259                                                  ':0):0.49929013):0.43560328,(('296543_Tpseudonana@XP_002293598                                                ':0.21404043,'556484_Ptricornutum@XP_002186283                                               ':0.25101185):0.15830009,((((('3055_Creinhardtii@XP_001692946                                                 ':4.7679096e-06,'Vcarteri@jgi                                                                   ':0.054471396):0.22459065,'Cvulgaris@jgi                                                                  ':0.19328726):0.18349736,(('436017_Olucimarinus@XP_001420379                                               ':0,'564608_Mpusilla@EEH54465                                                       ':0.17796762):0.076704162,'70448_Otauri@AAV68620                                                          ':8.2497209e-05):0.18877293):0.059587771,'Ehuxleyi@jgi|Emihu1|68103|e_gw1.72.57.1                                        ':0.18923781):0.025228946,'412133_Tvaginalis@XP_001325785                                                 ':0.65113438):0.24304933):0.19732964):0.1019893,('4932_Scerevisiae@NP_010276                                                     ':0.48296482,'6239_Celegans@NP_497937                                                        ':0.71517574):0.1949841);
(((('10228_Tadhaerens@XP_002115875                                                  ':0.050367743,'Spunctatus@05524T0                                                             ':0.31618786):0.086395079,'45351_Nvectensis@XP_001628272                                                  ':0.075291996):0.032118274,((((('185431_Tbrucei@XP_827311                                                       ':0.024486681,(('347515_Lmajor@XP_843556                                                        ':0,'435258_Linfantum@XP_001469259                                                  ':0):0.4702813,'353153_Tcruzi@XP_813702                                                        ':0.072182506):0.15313335):0.31795342,('4896_Spombe@NP_593423                                                          ':0.076570958,'4932_Scerevisiae@NP_010276                                                     ':0.49540582):0.076998201):0.030793362,((('3055_Creinhardtii@XP_001692946                                                 ':0.055571053,'Vcarteri@jgi                                                                   ':3.4182216e-05):0.15009278,('436017_Olucimarinus@XP_001420379                                               ':3.9439345e-06,('564608_Mpusilla@EEH54465                                                       ':0.13718122,'70448_Otauri@AAV68620                                                          ':0.13357739):6.6044494e-05):0.15959502):0.011316392,('Cvulgaris@jgi                                                                  ':0.12026626,'Ehuxleyi@jgi|Emihu1|68103|e_gw1.72.57.1                                        ':0.27507097):0.028921314):0.11862279):4.5685517e-05,((('283643_Cneoformans@XP_777934                                                   ':0.42624666,'Ustilago_maydis@XM_753342                                                      ':0.21592823):0.15520691,(('330879_Afumigatus@XP_746794                                                    ':0.10911618,'367110_Ncrassa@XP_001728250                                                    ':0.015096037):0.36893646,'556484_Ptricornutum@XP_002186283                                               ':0.24343314):0.10715062):0.060339976,'Gsulphuraria@stig_27                                                           ':0.24494723):0.04551924):0.11452446,(((('294381_Ehistolytica@XP_651657                                                  ':0.84997659,(('296543_Tpseudonana@XP_002293598                                                ':0.62275088,('Enterocytozoon_bieneusi@XP_001827913                                           ':1.4602091,'Oxytricha_trifallax@apc11_WGS                                                  ':0.33565225):0.086933743):0.18569835,((('352914_Pyoelii@XP_724743                                                       ':0.040813423,'36329_Pfalciparum@XP_966227                                                    ':0.025740161):0.46565151,('353151_Chominis@XP_668394                                                      ':0.49190395,'412133_Tvaginalis@XP_001325785                                                 ':0.42949667):0.27701815):0.10180189,'Batrachochytrium_dendrobatidis@jgi|Batde5|92050|GP3.076090                     ':0.53949903):2.5445592e-05):0.049329458):0.099011106,'Giardia_intestinalis@EET00603                                                  ':1.2286961):1.1061095e-07,(('412030_Ptetraurelia@XP_001433857                                               ':0.51466382,'5911_Tthermophila@XP_001014455                                                 ':0.022294533):0.312526,'423536_Pmarinus@EER17137                                                       ':0.27424062):0.0010496624):0.061913814,'Daphnia_pulex@EST_JGI                                                          ':0.21036689):0.1432964):0.040064776):1.285095e-05,((((((((('145481_Ppatens@XP_001761005                                                    ':0.031354275,'Pramorum@jgi                                                                   ':0.21951625):0.021777472,('3702_Athaliana@AAL13436                                                        ':0,'Smoellendorffii@jgi                                                            ':2.2751032e-14):7.2179453e-06):0.051964851,'39947_Osativa@NP_001049871                                                     ':3.8897355e-05):0.083943493,'Ttrahens@06948T0                                                               ':0.02896696):0.12720115,'Ectocarpus_siliculosus@298710989                                               ':0.21250045):0.047258208,(('352472_Ddiscoideum@XP_637455                                                   ':0.091354316,(('6239_Celegans@NP_497937                                                        ':0.040143988,'Toxoplasma_gondii@XP_002368820                                                 ':0.78339239):0.28643883,(('6279_Bmalayi@XP_001898974                                                      ':0.044845285,'Cmerolae@CMS386C                                                               ':0.30493062):0.15500966,'6279_Bmalayi@XP_001901276                                                      ':0.26728299):0.068621264):0.051184601):0.050118052,'7227_Dmelanogaster@NP_001097122                                                ':0.16497637):0.083321107):1.0956251e-05,(('7955_Drerio@NP_001091950                                                       ':0.075227489,'9606_Hsapiens@NP_057560                                                        ':7.1078049e-05):0.034913718,'8364_Xtropicalis@NP_001011188                                                  ':0.066131512):0.046837997):0.029027227,'Cowczarzaki@01231T0                                                            ':0.16936269):0.013078045,'Hrobusta@jgi                                                                   ':0.018356665):0.036513568,(('7460_Amellifera@XP_001122138                                                   ':2.1045665e-14,'Lgigantea@jgi                                                                  ':0):4.2310108e-05,'7739_Bfloridae@XP_002606314                                                    ':0.03589219):0.035298258);
(((((((('10228_Tadhaerens@XP_002115875                                                  ':0.3187827,'45351_Nvectensis@XP_001628272                                                  ':0.067423752):0.053072309,((((('412030_Ptetraurelia@XP_001433857                                               ':0.3246812,'5911_Tthermophila@XP_001014455                                                 ':0.18200326):0.11592529,'Oxytricha_trifallax@apc11_WGS                                                  ':0.40343603):0.37044598,'7739_Bfloridae@XP_002606314                                                    ':0.098756137):0.081502111,'7227_Dmelanogaster@NP_001097122                                                ':0.29149373):4.6959821e-06,'7460_Amellifera@XP_001122138                                                   ':0.10573765):0.15635786):0.071869125,((('352472_Ddiscoideum@XP_637455                                                   ':0.17667466,('6279_Bmalayi@XP_001898974                                                      ':3.975244e-05,'6279_Bmalayi@XP_001901276                                                      ':0.50977695):0.37899946):0.1744099,'Cowczarzaki@01231T0                                                            ':0.1454516):0.078393392,'Daphnia_pulex@EST_JGI                                                          ':0.1551219):0.090964448):0.011442674,'7955_Drerio@NP_001091950                                                       ':0.082954199):2.718412e-06,('8364_Xtropicalis@NP_001011188                                                  ':0.026738508,'9606_Hsapiens@NP_057560                                                        ':6.7180336e-06):2.9501184e-06):4.3184407e-06,('Ectocarpus_siliculosus@298710989                                               ':1.9879864e-05,'Pramorum@jgi                                                                   ':0.27489625):0.44158976):0.1321305,(('283643_Cneoformans@XP_777934                                                   ':0.35517093,('330879_Afumigatus@XP_746794                                                    ':4.1806236e-06,'367110_Ncrassa@XP_001728250                                                    ':0.09895787):0.35709449):0.16344537,((('294381_Ehistolytica@XP_651657                                                  ':1.2740454,('4896_Spombe@NP_593423                                                          ':0.42419669,'Giardia_intestinalis@EET00603                                                  ':2.1501097):0.16290142):0.35696711,('Batrachochytrium_dendrobatidis@jgi|Batde5|92050|GP3.076090                     ':0.58054538,'Spunctatus@05524T0                                                             ':0.076469073):0.17313129):0.046463243,'Ustilago_maydis@XM_753342                                                      ':0.33653151):1.7213101e-05):0.171068):5.6630774e-07,(((('145481_Ppatens@XP_001761005                                                    ':0.026050214,('3702_Athaliana@AAL13436                                                        ':3.0429363e-14,'Smoellendorffii@jgi                                                            ':0):4.873364e-05):1.8482017e-05,(((('185431_Tbrucei@XP_827311                                                       ':0.1504523,'353153_Tcruzi@XP_813702                                                        ':5.3400996e-07):0.16282334,(('347515_Lmajor@XP_843556                                                        ':0,'435258_Linfantum@XP_001469259                                                  ':0):0.063086173,((('352914_Pyoelii@XP_724743                                                       ':0.13725293,'36329_Pfalciparum@XP_966227                                                    ':2.0668586e-05):0.86823683,(('353151_Chominis@XP_668394                                                      ':1.2358567,'4932_Scerevisiae@NP_010276                                                     ':0.96367151):1.553665e-06,('423536_Pmarinus@EER17137                                                       ':0.11459712,'Enterocytozoon_bieneusi@XP_001827913                                           ':1.7701543):0.13953733):0.10580493):0.37800098,'Toxoplasma_gondii@XP_002368820                                                 ':1.1328637):0.12469169):0.16209565):0.47548063,(('6239_Celegans@NP_497937                                                        ':1.0830614,'Cmerolae@CMS386C                                                               ':8.0573084e-05):0.48932804,'Gsulphuraria@stig_27                                                           ':3.45412e-05):0.074922777):0.32302629,(((((('296543_Tpseudonana@XP_002293598                                                ':0.40625549,'556484_Ptricornutum@XP_002186283                                               ':0.43229666):0.31152488,'412133_Tvaginalis@XP_001325785                                                 ':0.81824521):0.18642911,'Ehuxleyi@jgi|Emihu1|68103|e_gw1.72.57.1                                        ':0.21412812):0.039270996,(('436017_Olucimarinus@XP_001420379                                               ':6.825245e-06,'564608_Mpusilla@EEH54465                                                       ':0.21926621):0.034781985,'70448_Otauri@AAV68620                                                          ':7.9068357e-06):0.27937817):0.011286792,'Cvulgaris@jgi                                                                  ':0.17320874):0.11674316,('3055_Creinhardtii@XP_001692946                                                 ':8.2226164e-06,'Vcarteri@jgi                                                                   ':0.025667107):0.12765648):0.12761979):0.040973032):7.4158571e-05,'39947_Osativa@NP_001049871                                                     ':0.10594064):0.13959122,'Ttrahens@06948T0                                                               ':1.0483677e-05):0.08540037,('Hrobusta@jgi                                                                   ':1.7323433e-05,'Lgigantea@jgi                                                                  ':0.051394846):0.13048239);
(((('10228_Tadhaerens@XP_002115875                                                  ':0.10494241,('Hrobusta@jgi                                                                   ':0.044236776,'Lgigantea@jgi                                                                  ':0.11562506):0.078127639):0.012026676,(('7955_Drerio@NP_001091950                                                       ':0.033254445,'9606_Hsapiens@NP_057560                                                        ':0.0064712314):0.11503038,'8364_Xtropicalis@NP_001011188                                                  ':0.060247152):0.10858478):3.8958869e-05,(((((('330879_Afumigatus@XP_746794                                                    ':2.3353844e-05,'367110_Ncrassa@XP_001728250                                                    ':0.25516066):0.22601576,(((('352914_Pyoelii@XP_724743                                                       ':2.4466205e-05,'36329_Pfalciparum@XP_966227                                                    ':0.094344447):0.47035151,('353151_Chominis@XP_668394                                                      ':0.34071208,'Toxoplasma_gondii@XP_002368820                                                 ':1.1244315):0.27181797):0.3678491,'423536_Pmarinus@EER17137                                                       ':0.27131743):2.9801231e-06,('5911_Tthermophila@XP_001014455                                                 ':0.41110794,('Giardia_intestinalis@EET00603                                                  ':3.5024681,'Oxytricha_trifallax@apc11_WGS                                                  ':0.16139875):0.42139391):0.48981224):0.16820052):0.097658751,'7739_Bfloridae@XP_002606314                                                    ':0.067227857):0.047573012,'7227_Dmelanogaster@NP_001097122                                                ':0.217481):0.041093283,'7460_Amellifera@XP_001122138                                                   ':0.04482751):0.13510261,('Cowczarzaki@01231T0                                                            ':0.31409084,'Daphnia_pulex@EST_JGI                                                          ':0.083424737):0.065137932):0.00099367561):0.009244337,((((((('145481_Ppatens@XP_001761005                                                    ':0,'Smoellendorffii@jgi                                                            ':1.2299495e-13):4.2521913e-05,('3702_Athaliana@AAL13436                                                        ':4.4826951e-06,'39947_Osativa@NP_001049871                                                     ':0.072489771):0.035898348):0.063703674,'Ttrahens@06948T0                                                               ':0.12653543):0.037735214,('283643_Cneoformans@XP_777934                                                   ':0.28847211,'Spunctatus@05524T0                                                             ':0.33358261):0.16019579):0.068432341,('Gsulphuraria@stig_27                                                           ':0.43101927,'Ustilago_maydis@XM_753342                                                      ':0.72389389):0.0085255469):0.023456682,(((((('185431_Tbrucei@XP_827311                                                       ':0.20248915,'353153_Tcruzi@XP_813702                                                        ':1.771327e-05):0.055694648,('412030_Ptetraurelia@XP_001433857                                               ':0.34472547,'Enterocytozoon_bieneusi@XP_001827913                                           ':1.5791234):0.88509272):0.15102336,('347515_Lmajor@XP_843556                                                        ':0,'435258_Linfantum@XP_001469259                                                  ':0):0.4997093):0.53597954,('294381_Ehistolytica@XP_651657                                                  ':0.99168602,('4932_Scerevisiae@NP_010276                                                     ':0.57022259,'Batrachochytrium_dendrobatidis@jgi|Batde5|92050|GP3.076090                     ':0.8641809):0.057484872):0.11486327):0.11441181,('412133_Tvaginalis@XP_001325785                                                 ':1.0217227,(('6239_Celegans@NP_497937                                                        ':0.43620225,('6279_Bmalayi@XP_001898974                                                      ':0.02032695,'6279_Bmalayi@XP_001901276                                                      ':0.46538927):0.40620536):0.19049473,'Cmerolae@CMS386C                                                               ':0.18795012):0.25744486):5.9056271e-05):0.09251264,((((('296543_Tpseudonana@XP_002293598                                                ':0.30095465,'556484_Ptricornutum@XP_002186283                                               ':0.28964785):0.1836606,('436017_Olucimarinus@XP_001420379                                               ':0,('564608_Mpusilla@EEH54465                                                       ':0.061236277,'70448_Otauri@AAV68620                                                          ':0.095078354):9.3641568e-05):0.033507165):0.13058054,('Cvulgaris@jgi                                                                  ':0.17172928,'Ehuxleyi@jgi|Emihu1|68103|e_gw1.72.57.1                                        ':0.2153413):0.044266974):0.10604026,('3055_Creinhardtii@XP_001692946                                                 ':0.037219137,'Vcarteri@jgi                                                                   ':2.963868e-05):0.061884146):0.072687096,'4896_Spombe@NP_593423                                                          ':0.35277356):0.017156373):0.036033713):0.12959023,(('352472_Ddiscoideum@XP_637455                                                   ':0.3432513,'Pramorum@jgi                                                                   ':0.19456463):0.1167148,'Ectocarpus_siliculosus@298710989                                               ':0.18617374):0.050142755):0.064306766,'45351_Nvectensis@XP_001628272                                                  ':0.086580126);
((((((('10228_Tadhaerens@XP_002115875                                                  ':0.24874391,'7460_Amellifera@XP_001122138                                                   ':0.031503006):0.075601372,('Hrobusta@jgi                                                                   ':0.050404504,'Lgigantea@jgi                                                                  ':0.049846489):0.0067862543):0.066002051,'7739_Bfloridae@XP_002606314                                                    ':0.084714212):8.2172587e-06,('45351_Nvectensis@XP_001628272                                                  ':0.05441159,'Daphnia_pulex@EST_JGI                                                          ':0.19700441):0.080325218):0.035626101,('Cmerolae@CMS386C                                                               ':0.22093775,'Gsulphuraria@stig_27                                                           ':0.065678716):0.31150884):5.3123735e-07,(((((((((('185431_Tbrucei@XP_827311                                                       ':0.030995474,'353153_Tcruzi@XP_813702                                                        ':0.083177613):0.1926565,('347515_Lmajor@XP_843556                                                        ':0,'435258_Linfantum@XP_001469259                                                  ':0):0.19996648):0.057576293,(((('352914_Pyoelii@XP_724743                                                       ':2.2388525e-06,'36329_Pfalciparum@XP_966227                                                    ':0.042912442):0.23979378,'353151_Chominis@XP_668394                                                      ':0.35120314):0.005259808,'Toxoplasma_gondii@XP_002368820                                                 ':0.26239606):0.32810027,'Enterocytozoon_bieneusi@XP_001827913                                           ':0.33193248):0.074054123):0.18246722,'6239_Celegans@NP_497937                                                        ':0.18490252):0.086711543,'412133_Tvaginalis@XP_001325785                                                 ':0.38453953):0.20922273,'Batrachochytrium_dendrobatidis@jgi|Batde5|92050|GP3.076090                     ':0.57512253):1.6372361e-05,('6279_Bmalayi@XP_001898974                                                      ':9.0058141e-06,'6279_Bmalayi@XP_001901276                                                      ':0.32252645):0.13699803):0.044304027,'294381_Ehistolytica@XP_651657                                                  ':0.68197683):0.096902256,('4896_Spombe@NP_593423                                                          ':0.35690104,'Spunctatus@05524T0                                                             ':0.1178316):0.038135773):0.047781009,('423536_Pmarinus@EER17137                                                       ':0.22730288,('4932_Scerevisiae@NP_010276                                                     ':0.54355362,'Giardia_intestinalis@EET00603                                                  ':1.327789):0.10429145):0.20606095):0.0029694128):0.035442865,(((((('145481_Ppatens@XP_001761005                                                    ':0.015629678,'Smoellendorffii@jgi                                                            ':5.7982379e-06):5.3476414e-06,((((((('296543_Tpseudonana@XP_002293598                                                ':0.23951812,'556484_Ptricornutum@XP_002186283                                               ':0.13620497):0.18898563,'436017_Olucimarinus@XP_001420379                                               ':3.3829176e-05):8.7340032e-05,'564608_Mpusilla@EEH54465                                                       ':0.12233597):0.019775281,'70448_Otauri@AAV68620                                                          ':0.03258239):0.15248412,'Ehuxleyi@jgi|Emihu1|68103|e_gw1.72.57.1                                        ':0.040236464):0.012361838,'Cvulgaris@jgi                                                                  ':0.034116522):0.051776622,('3055_Creinhardtii@XP_001692946                                                 ':4.0887924e-05,'Vcarteri@jgi                                                                   ':0.017103275):0.036491985):0.16292703):0.012909702,('3702_Athaliana@AAL13436                                                        ':2.9149826e-06,'39947_Osativa@NP_001049871                                                     ':0.066314348):0.019435201):0.090004955,'Ttrahens@06948T0                                                               ':0.033859397):0.090428715,'Cowczarzaki@01231T0                                                            ':0.071178341):4.9470208e-07,(('330879_Afumigatus@XP_746794                                                    ':0,'367110_Ncrassa@XP_001728250                                                    ':0.11865307):0.14064203,'Ustilago_maydis@XM_753342                                                      ':0.26163112):0.09877057):0.010459121,((((('283643_Cneoformans@XP_777934                                                   ':0.20633936,('412030_Ptetraurelia@XP_001433857                                               ':0.30300591,('5911_Tthermophila@XP_001014455                                                 ':0.049169983,'Oxytricha_trifallax@apc11_WGS                                                  ':0.49589343):0.075452064):0.17505209):0.087125545,'7227_Dmelanogaster@NP_001097122                                                ':0.13399724):0.094692238,('Ectocarpus_siliculosus@298710989                                               ':0.072728987,'Pramorum@jgi                                                                   ':0.18123212):0.14696979):0.0054287307,(('7955_Drerio@NP_001091950                                                       ':0.068416784,'9606_Hsapiens@NP_057560                                                        ':3.9985091e-05):0.048510881,'8364_Xtropicalis@NP_001011188                                                  ':0.041341866):0.027934389):0.034758298,'352472_Ddiscoideum@XP_637455                                                   ':0.13531552):4.0993349e-05);
(((((('10228_Tadhaerens@XP_002115875                                                  ':0.17023056,'7739_Bfloridae@XP_002606314                                                    ':0.043452665):0.0089049608,('7227_Dmelanogaster@NP_001097122                                                ':0.26907973,'Lgigantea@jgi                                                                  ':0.029279093):0.078192229):2.1325307e-05,('45351_Nvectensis@XP_001628272                                                  ':0.079149418,('7460_Amellifera@XP_001122138                                                   ':0.025109445,'Hrobusta@jgi                                                                   ':0.026191735):0.034415142):0.046407713):0.036745995,('Daphnia_pulex@EST_JGI                                                          ':0.27439116,'Ustilago_maydis@XM_753342                                                      ':0.3495798):0.0093141128):0.12133473,((('294381_Ehistolytica@XP_651657                                                  ':0.65546627,(('352914_Pyoelii@XP_724743                                                       ':8.5626321e-05,'36329_Pfalciparum@XP_966227                                                    ':0.17547954):0.76527103,('353151_Chominis@XP_668394                                                      ':0.15438891,'Toxoplasma_gondii@XP_002368820                                                 ':0.80484389):0.13221262):0.56265612):0.086333106,('423536_Pmarinus@EER17137                                                       ':0.55625191,'Oxytricha_trifallax@apc11_WGS                                                  ':1.1242175):1.0784834e-05):0.059808191,(((('296543_Tpseudonana@XP_002293598                                                ':0.15874656,'556484_Ptricornutum@XP_002186283                                               ':0.38095657):0.056755422,'412133_Tvaginalis@XP_001325785                                                 ':0.62167345):0.18808021,(((('3055_Creinhardtii@XP_001692946                                                 ':6.2945639e-05,'Cvulgaris@jgi                                                                  ':0.28005637):0.026107424,'Vcarteri@jgi                                                                   ':5.3261467e-06):0.18470465,('436017_Olucimarinus@XP_001420379                                               ':3.5658941e-06,('564608_Mpusilla@EEH54465                                                       ':0.12188649,'70448_Otauri@AAV68620                                                          ':0.091102345):8.9123886e-06):0.090639773):0.077538717,'Ehuxleyi@jgi|Emihu1|68103|e_gw1.72.57.1                                        ':0.4332133):0.029438144):0.23446207,(('330879_Afumigatus@XP_746794                                                    ':6.9838187e-05,'367110_Ncrassa@XP_001728250                                                    ':0.10000198):0.087533314,'Giardia_intestinalis@EET00603                                                  ':3.1022762):0.16494324):7.7092731e-06):0.16263865):0.012541174,(((('145481_Ppatens@XP_001761005                                                    ':0,'Smoellendorffii@jgi                                                            ':3.5471626e-14):0.038548783,(('352472_Ddiscoideum@XP_637455                                                   ':0.31034406,('Gsulphuraria@stig_27                                                           ':0.35244682,'Spunctatus@05524T0                                                             ':0.070521429):0.21554676):0.094167171,('3702_Athaliana@AAL13436                                                        ':6.0364675e-06,'39947_Osativa@NP_001049871                                                     ':0.056658495):3.4328731e-05):0.10512775):0.14013067,((((('185431_Tbrucei@XP_827311                                                       ':0.10162972,'353153_Tcruzi@XP_813702                                                        ':0.038230225):0.088163313,('347515_Lmajor@XP_843556                                                        ':0,'435258_Linfantum@XP_001469259                                                  ':0):0.65008934):0.28861028,('283643_Cneoformans@XP_777934                                                   ':0.11991461,'Batrachochytrium_dendrobatidis@jgi|Batde5|92050|GP3.076090                     ':0.3764801):0.13347713):0.21186309,('412030_Ptetraurelia@XP_001433857                                               ':0.44079007,('5911_Tthermophila@XP_001014455                                                 ':0.22885198,'Pramorum@jgi                                                                   ':0.18924457):0.13797276):8.4736648e-06):0.19558356,('Ectocarpus_siliculosus@298710989                                               ':0.30228948,'Enterocytozoon_bieneusi@XP_001827913                                           ':2.0146026):0.0058234479):0.056754747):1.6101911e-05,(('4932_Scerevisiae@NP_010276                                                     ':0.56640684,(('7955_Drerio@NP_001091950                                                       ':2.3556248e-05,'9606_Hsapiens@NP_057560                                                        ':0.02500106):0.10586894,'8364_Xtropicalis@NP_001011188                                                  ':0.022511813):0.17712991):7.2431303e-07,'Ttrahens@06948T0                                                               ':0.0567879):0.11481217):2.4022839e-05,('4896_Spombe@NP_593423                                                          ':0.32419365,(('6239_Celegans@NP_497937                                                        ':0.4991227,'Cmerolae@CMS386C                                                               ':0.13572928):0.26192027,(('6279_Bmalayi@XP_001898974                                                      ':0.43493102,'6279_Bmalayi@XP_001901276                                                      ':0.61056924):0.15983919,'Cowczarzaki@01231T0                                                            ':0.04074752):0.15058721):0.02539945):0.099953608);
(((('10228_Tadhaerens@XP_002115875                                                  ':0.11151002,(('283643_Cneoformans@XP_777934                                                   ':0.12000804,((('412030_Ptetraurelia@XP_001433857                                               ':0.71661836,('5911_Tthermophila@XP_001014455                                                 ':0.024531094,'Giardia_intestinalis@EET00603                                                  ':2.1707275):0.17187879):6.212647e-06,'Oxytricha_trifallax@apc11_WGS                                                  ':0.76106305):0.18922006,'Batrachochytrium_dendrobatidis@jgi|Batde5|92050|GP3.076090                     ':0.4066906):0.062225711):0.21300303,'7227_Dmelanogaster@NP_001097122                                                ':0.20759539):0.026727004):0.10775789,((((('185431_Tbrucei@XP_827311                                                       ':0.031751112,'353153_Tcruzi@XP_813702                                                        ':0.14691703):0.1966032,('347515_Lmajor@XP_843556                                                        ':0,'435258_Linfantum@XP_001469259                                                  ':0):0.44420393):0.20586621,(('294381_Ehistolytica@XP_651657                                                  ':1.0288027,(('352914_Pyoelii@XP_724743                                                       ':5.0170425e-07,'36329_Pfalciparum@XP_966227                                                    ':0.10189152):0.68652438,('353151_Chominis@XP_668394                                                      ':0.43983453,'Toxoplasma_gondii@XP_002368820                                                 ':0.58071402):0.16183414):0.16755019):0.080442551,('412133_Tvaginalis@XP_001325785                                                 ':0.64542511,'Enterocytozoon_bieneusi@XP_001827913                                           ':1.6233299):0.32816971):0.19867666):0.14460974,('Ectocarpus_siliculosus@298710989                                               ':0.12411592,'Pramorum@jgi                                                                   ':0.18906541):0.064199107):0.083578613,(('423536_Pmarinus@EER17137                                                       ':0.63287164,'7739_Bfloridae@XP_002606314                                                    ':1.8437487e-05):0.085058044,'7460_Amellifera@XP_001122138                                                   ':0.056882304):0.014063519):2.0659325e-07):0.068696451,((('Gsulphuraria@stig_27                                                           ':0.24389473,'Spunctatus@05524T0                                                             ':0.37253614):0.094838796,'Lgigantea@jgi                                                                  ':5.0898225e-06):0.04777301,'Hrobusta@jgi                                                                   ':0.046922366):0.04721894):1.6418461e-05,(((((('145481_Ppatens@XP_001761005                                                    ':0.022009481,'Smoellendorffii@jgi                                                            ':2.6015999e-05):4.2267965e-05,('3702_Athaliana@AAL13436                                                        ':4.304962e-05,'39947_Osativa@NP_001049871                                                     ':0.044400627):0.044647091):0.11953514,'Ttrahens@06948T0                                                               ':9.074458e-05):0.14214638,(('7955_Drerio@NP_001091950                                                       ':0.067442015,'9606_Hsapiens@NP_057560                                                        ':4.5198707e-07):0.043307403,'8364_Xtropicalis@NP_001011188                                                  ':0.044090861):6.5928017e-06):0.069396653,((((('296543_Tpseudonana@XP_002293598                                                ':0.19303033,'556484_Ptricornutum@XP_002186283                                               ':0.13546172):0.18298548,'Ehuxleyi@jgi|Emihu1|68103|e_gw1.72.57.1                                        ':0.18503189):0.039743985,((('3055_Creinhardtii@XP_001692946                                                 ':0.050501318,'Vcarteri@jgi                                                                   ':3.4534361e-05):0.11484955,'Cvulgaris@jgi                                                                  ':0.15180079):0.014546203,('436017_Olucimarinus@XP_001420379                                               ':9.1288195e-05,('564608_Mpusilla@EEH54465                                                       ':0.18376422,'70448_Otauri@AAV68620                                                          ':0.089992041):1.1157873e-05):0.2028633):0.11485868):0.19764362,'Ustilago_maydis@XM_753342                                                      ':0.4168025):0.013211223,(('330879_Afumigatus@XP_746794                                                    ':0,'367110_Ncrassa@XP_001728250                                                    ':0.19177865):0.52263367,('4896_Spombe@NP_593423                                                          ':0.15874698,'4932_Scerevisiae@NP_010276                                                     ':0.75118357):0.20213969):0.082609932):0.054099035):5.4099542e-05,(((('352472_Ddiscoideum@XP_637455                                                   ':0.21648329,('6279_Bmalayi@XP_001898974                                                      ':0.046019868,'6279_Bmalayi@XP_001901276                                                      ':0.55547941):0.53145535):0.12847494,'Cowczarzaki@01231T0                                                            ':0.20649653):8.147319e-07,('6239_Celegans@NP_497937                                                        ':0.68948171,'Cmerolae@CMS386C                                                               ':0.091040934):0.36803509):0.017041992,'Daphnia_pulex@EST_JGI                                                          ':0.093816382):0.073905668):0.023194627,'45351_Nvectensis@XP_001628272                                                  ':0.074154288);
(((((((((('10228_Tadhaerens@XP_002115875                                                  ':0.1875816,'7460_Amellifera@XP_001122138                                                   ':2.4489649e-07):0.019537099,'Lgigantea@jgi                                                                  ':2.0849291e-05):2.0326196e-06,'Hrobusta@jgi                                                                   ':0.10270223):0.040720125,('7227_Dmelanogaster@NP_001097122                                                ':0.14606294,'7739_Bfloridae@XP_002606314                                                    ':5.6290613e-05):0.01980652):3.2147768e-06,(('45351_Nvectensis@XP_001628272                                                  ':0.20123093,'Daphnia_pulex@EST_JGI                                                          ':0.15567139):5.7533558e-06,(('7955_Drerio@NP_001091950                                                       ':0.082594382,'9606_Hsapiens@NP_057560                                                        ':5.3962548e-05):0.015435478,'8364_Xtropicalis@NP_001011188                                                  ':0.07047422):0.054834243):5.4984511e-06):0.054222069,'Cowczarzaki@01231T0                                                            ':0.060565141):0.14873689,(('330879_Afumigatus@XP_746794                                                    ':3.7382385e-05,('367110_Ncrassa@XP_001728250                                                    ':0.027279784,'4932_Scerevisiae@NP_010276                                                     ':1.0772359):0.18340301):0.40875082,('4896_Spombe@NP_593423                                                          ':0.44525741,'Giardia_intestinalis@EET00603                                                  ':0.99217688):0.30997927):0.20376976):0.0076204682,(('352472_Ddiscoideum@XP_637455                                                   ':0.19324741,'Pramorum@jgi                                                                   ':0.16550156):0.095130412,'Ectocarpus_siliculosus@298710989                                               ':0.41192358):0.11062058):5.079103e-07,((('6239_Celegans@NP_497937                                                        ':0.33061399,'6279_Bmalayi@XP_001901276                                                      ':0.34833821):0.1060648,'6279_Bmalayi@XP_001898974                                                      ':0.01538737):0.090819694,'Cmerolae@CMS386C                                                               ':0.33067669):0.13494457):0.076433211,((((('145481_Ppatens@XP_001761005                                                    ':0.01910206,'Smoellendorffii@jgi                                                            ':2.2980575e-06):0.039846847,'3702_Athaliana@AAL13436                                                        ':8.2905655e-06):1.1921457e-05,'39947_Osativa@NP_001049871                                                     ':0.056424597):0.057277734,(((((('296543_Tpseudonana@XP_002293598                                                ':0.15399443,'556484_Ptricornutum@XP_002186283                                               ':0.15322847):0.29857796,'412133_Tvaginalis@XP_001325785                                                 ':0.45442493):0.16430799,'Ehuxleyi@jgi|Emihu1|68103|e_gw1.72.57.1                                        ':0.23438801):0.036109961,(('436017_Olucimarinus@XP_001420379                                               ':3.3296214e-06,'564608_Mpusilla@EEH54465                                                       ':0.15506258):0.078084137,'70448_Otauri@AAV68620                                                          ':1.0404624e-05):0.22629671):0.13853876,'Cvulgaris@jgi                                                                  ':0.19096812):0.020803373,('3055_Creinhardtii@XP_001692946                                                 ':1.0928433e-06,'Vcarteri@jgi                                                                   ':0.059273038):0.18065869):0.19521271):0.12202191,(((('185431_Tbrucei@XP_827311                                                       ':0.0086563583,'353153_Tcruzi@XP_813702                                                        ':0.1385968):0.21179645,('347515_Lmajor@XP_843556                                                        ':0,'435258_Linfantum@XP_001469259                                                  ':0):0.29481741):0.55304087,'Gsulphuraria@stig_27                                                           ':0.12617563):0.27628541,'Ttrahens@06948T0                                                               ':0.089010315):0.12116267):0.023374233,(((('283643_Cneoformans@XP_777934                                                   ':0.37643511,'Batrachochytrium_dendrobatidis@jgi|Batde5|92050|GP3.076090                     ':0.68343535):1.6377774e-05,'Spunctatus@05524T0                                                             ':0.066699527):0.20007551,(('294381_Ehistolytica@XP_651657                                                  ':0.80528805,(('353151_Chominis@XP_668394                                                      ':1.1515663e-05,'Enterocytozoon_bieneusi@XP_001827913                                           ':1.2235227):0.63970806,'Toxoplasma_gondii@XP_002368820                                                 ':0.48888942):0.44003959):1.0528406e-05,((('352914_Pyoelii@XP_724743                                                       ':1.2112062e-06,'36329_Pfalciparum@XP_966227                                                    ':0.087613024):0.51492289,(('412030_Ptetraurelia@XP_001433857                                               ':0.7545377,'5911_Tthermophila@XP_001014455                                                 ':0.1022504):0.30829364,'Oxytricha_trifallax@apc11_WGS                                                  ':0.39937906):0.1039235):0.16391301,'423536_Pmarinus@EER17137                                                       ':0.57914417):0.26397766):0.16785028):9.7266869e-07,'Ustilago_maydis@XM_753342                                                      ':0.70705408):0.17895247);
(((((((('10228_Tadhaerens@XP_002115875                                                  ':0.12350345,'7227_Dmelanogaster@NP_001097122                                                ':0.050614838):0.16106798,'7739_Bfloridae@XP_002606314                                                    ':2.3382958e-06):0.02307771,'8364_Xtropicalis@NP_001011188                                                  ':0.046356253):0.021472129,(((((('412030_Ptetraurelia@XP_001433857                                               ':0.76119714,'5911_Tthermophila@XP_001014455                                                 ':0.29952907):8.7351844e-06,'Oxytricha_trifallax@apc11_WGS                                                  ':0.61628274):0.41132449,'Daphnia_pulex@EST_JGI                                                          ':0.10130271):0.13574325,'45351_Nvectensis@XP_001628272                                                  ':0.091810913):0.0014917778,('7955_Drerio@NP_001091950                                                       ':0.072834139,'9606_Hsapiens@NP_057560                                                        ':9.444226e-05):0.046318143):6.4132969e-08,((('423536_Pmarinus@EER17137                                                       ':0.38149048,'Lgigantea@jgi                                                                  ':1.1337655e-05):0.044657818,'7460_Amellifera@XP_001122138                                                   ':0.022161926):1.9719314e-06,'Hrobusta@jgi                                                                   ':0.022166465):0.069711571):5.929311e-06):0.049011841,'Cowczarzaki@01231T0                                                            ':0.069736601):0.057899895,(('185431_Tbrucei@XP_827311                                                       ':0.49579602,'294381_Ehistolytica@XP_651657                                                  ':1.1280269):0.20868453,((((('283643_Cneoformans@XP_777934                                                   ':0.2240523,('Batrachochytrium_dendrobatidis@jgi|Batde5|92050|GP3.076090                     ':0.53979678,'Spunctatus@05524T0                                                             ':0.1698651):0.023710364):0.089073676,'4896_Spombe@NP_593423                                                          ':0.63087058):0.1541306,(('330879_Afumigatus@XP_746794                                                    ':9.8178091e-06,'367110_Ncrassa@XP_001728250                                                    ':0.12595647):0.34037859,(('347515_Lmajor@XP_843556                                                        ':0,'435258_Linfantum@XP_001469259                                                  ':0):0.29529413,'353153_Tcruzi@XP_813702                                                        ':0.31311324):0.42742792):0.11343986):4.7957077e-06,'Giardia_intestinalis@EET00603                                                  ':6.050603):0.18356534,'Ectocarpus_siliculosus@298710989                                               ':0.19283398):0.062546548):0.031138942):0.013654483,'Ttrahens@06948T0                                                               ':0.1198972):0.084284276,(((((('145481_Ppatens@XP_001761005                                                    ':0.13515053,'Smoellendorffii@jgi                                                            ':3.4169845e-05):0.066793175,'3702_Athaliana@AAL13436                                                        ':3.2957859e-05):6.9303551e-05,'39947_Osativa@NP_001049871                                                     ':0.021129034):0.075432187,(('4932_Scerevisiae@NP_010276                                                     ':1.1562252,'Enterocytozoon_bieneusi@XP_001827913                                           ':2.1819582):0.91266052,'Gsulphuraria@stig_27                                                           ':1.8538133e-06):0.23765933):1.0816094e-06,((('296543_Tpseudonana@XP_002293598                                                ':0.33987727,('412133_Tvaginalis@XP_001325785                                                 ':0.72678864,'556484_Ptricornutum@XP_002186283                                               ':0.12094804):9.4153067e-07):0.10190476,(((('3055_Creinhardtii@XP_001692946                                                 ':0.020139865,'Vcarteri@jgi                                                                   ':2.0890019e-05):0.06997373,(('436017_Olucimarinus@XP_001420379                                               ':7.441446e-05,'564608_Mpusilla@EEH54465                                                       ':0.11102939):1.9694481e-05,'70448_Otauri@AAV68620                                                          ':0.058307787):0.20482728):0.15766851,'Cvulgaris@jgi                                                                  ':0.079133085):0.082788473,'Ehuxleyi@jgi|Emihu1|68103|e_gw1.72.57.1                                        ':0.21570421):0.075038469):0.058646071,((('352914_Pyoelii@XP_724743                                                       ':0.28857542,'36329_Pfalciparum@XP_966227                                                    ':0.00076614856):0.78465209,(('353151_Chominis@XP_668394                                                      ':0.22093673,'Toxoplasma_gondii@XP_002368820                                                 ':0.97348065):0.55179188,'Cmerolae@CMS386C                                                               ':0.0044633602):0.14632753):0.09895527,'Ustilago_maydis@XM_753342                                                      ':0.59449692):5.9413401e-05):0.094885758):0.087136916,('352472_Ddiscoideum@XP_637455                                                   ':0.19622193,'Pramorum@jgi                                                                   ':0.26834081):0.067718216):0.014709417,('6239_Celegans@NP_497937                                                        ':0.57999336,('6279_Bmalayi@XP_001898974                                                      ':4.027004e-05,'6279_Bmalayi@XP_001901276                                                      ':0.50258536):0.16199298):0.049058759);
(((((((((('10228_Tadhaerens@XP_002115875                                                  ':0.17114877,'7227_Dmelanogaster@NP_001097122                                                ':0.1272001):0.13080615,'7460_Amellifera@XP_001122138                                                   ':0.053672056):0.0672135,'7739_Bfloridae@XP_002606314                                                    ':0.033525086):0.10667573,'Lgigantea@jgi                                                                  ':8.6743999e-05):0.086171141,'Hrobusta@jgi                                                                   ':5.1113271e-05):0.0922305,((('45351_Nvectensis@XP_001628272                                                  ':0.16809834,'Daphnia_pulex@EST_JGI                                                          ':0.21122929):0.038657881,('Ectocarpus_siliculosus@298710989                                               ':1.2516438e-06,'Pramorum@jgi                                                                   ':0.39454381):0.34989369):3.9590927e-05,(('7955_Drerio@NP_001091950                                                       ':0.065871956,'9606_Hsapiens@NP_057560                                                        ':2.8002227e-05):0.034802857,'8364_Xtropicalis@NP_001011188                                                  ':0.055194542):0.06523377):0.049477065):6.8743342e-06,((((('145481_Ppatens@XP_001761005                                                    ':0.079701396,'Smoellendorffii@jgi                                                            ':7.3172124e-05):0.019982087,'39947_Osativa@NP_001049871                                                     ':0.083288674):8.9969934e-06,'3702_Athaliana@AAL13436                                                        ':9.4498637e-05):0.034861748,'Ttrahens@06948T0                                                               ':0.093565644):0.18730444,(('6279_Bmalayi@XP_001898974                                                      ':0.091726908,'6279_Bmalayi@XP_001901276                                                      ':0.36901854):0.49487188,'Cowczarzaki@01231T0                                                            ':0.11744593):0.068592579):0.097671525):0.0075074006,('294381_Ehistolytica@XP_651657                                                  ':0.79416876,'352472_Ddiscoideum@XP_637455                                                   ':0.12761568):0.11406899):0.03304895,('Cmerolae@CMS386C                                                               ':0.31659423,'Gsulphuraria@stig_27                                                           ':0.1056025):0.30758978):0.13244526,(((((('185431_Tbrucei@XP_827311                                                       ':0.18894085,'353153_Tcruzi@XP_813702                                                        ':0.04943596):0.19774597,('347515_Lmajor@XP_843556                                                        ':0,'435258_Linfantum@XP_001469259                                                  ':0):0.22816639):0.51584245,(((('352914_Pyoelii@XP_724743                                                       ':0.057934926,'36329_Pfalciparum@XP_966227                                                    ':0.051440528):0.16753078,('353151_Chominis@XP_668394                                                      ':0.74671839,'Toxoplasma_gondii@XP_002368820                                                 ':0.4180334):0.57373535):0.3852826,('423536_Pmarinus@EER17137                                                       ':0.010375189,'Enterocytozoon_bieneusi@XP_001827913                                           ':1.2119404):0.23208786):0.11028517,'6239_Celegans@NP_497937                                                        ':0.47970699):0.41072507):2.1504217e-06,('4932_Scerevisiae@NP_010276                                                     ':0.76003412,'Giardia_intestinalis@EET00603                                                  ':1.7004292):7.1328074e-05):0.096118615,(((((('296543_Tpseudonana@XP_002293598                                                ':0.2945571,'556484_Ptricornutum@XP_002186283                                               ':0.14403521):0.31186494,('436017_Olucimarinus@XP_001420379                                               ':8.9365365e-06,('564608_Mpusilla@EEH54465                                                       ':0.19303386,'70448_Otauri@AAV68620                                                          ':0.053624984):4.5230681e-06):0.050206367):0.12002284,('Cvulgaris@jgi                                                                  ':0.058166169,'Ehuxleyi@jgi|Emihu1|68103|e_gw1.72.57.1                                        ':0.22608492):0.078803123):0.045489586,('3055_Creinhardtii@XP_001692946                                                 ':0.020139829,'Vcarteri@jgi                                                                   ':7.2519108e-06):0.045800297):0.065233886,'412133_Tvaginalis@XP_001325785                                                 ':1.0004251):0.18335672,'4896_Spombe@NP_593423                                                          ':0.48995838):8.6240941e-07):0.15966005,'Ustilago_maydis@XM_753342                                                      ':0.318862):9.4809797e-06,(((('283643_Cneoformans@XP_777934                                                   ':0.46883757,'Batrachochytrium_dendrobatidis@jgi|Batde5|92050|GP3.076090                     ':0.2888942):0.24512678,'Spunctatus@05524T0                                                             ':1.1716424e-06):0.2186048,(('412030_Ptetraurelia@XP_001433857                                               ':0.41350559,'5911_Tthermophila@XP_001014455                                                 ':0.077833111):3.238509e-06,'Oxytricha_trifallax@apc11_WGS                                                  ':0.68393493):0.46851925):0.12570631,('330879_Afumigatus@XP_746794                                                    ':1.2001305e-06,'367110_Ncrassa@XP_001728250                                                    ':0.14067534):0.34395096):0.086338905);
((((((((('10228_Tadhaerens@XP_002115875                                                  ':0.15405744,'7227_Dmelanogaster@NP_001097122                                                ':0.13890617):0.020748697,(('7739_Bfloridae@XP_002606314                                                    ':0.03519708,('Hrobusta@jgi                                                                   ':0.057941697,'Lgigantea@jgi                                                                  ':0.033927309):0.049385643):1.3746277e-05,'Cowczarzaki@01231T0                                                            ':0.13388249):0.055057611):0.025455468,'45351_Nvectensis@XP_001628272                                                  ':0.12089825):1.4909759e-07,'7460_Amellifera@XP_001122138                                                   ':0.071870944):0.023686362,'Daphnia_pulex@EST_JGI                                                          ':0.24346665):8.317036e-05,(('7955_Drerio@NP_001091950                                                       ':0.10559134,'9606_Hsapiens@NP_057560                                                        ':4.220173e-05):0.049320962,'8364_Xtropicalis@NP_001011188                                                  ':0.020081213):0.026059738):0.1317048,('Ectocarpus_siliculosus@298710989                                               ':0.54380139,'Pramorum@jgi                                                                   ':0.33667372):0.035756218):0.07266347,'352472_Ddiscoideum@XP_637455                                                   ':0.17091919):1.0557917e-05,(((('145481_Ppatens@XP_001761005                                                    ':0.021693802,'Smoellendorffii@jgi                                                            ':5.3311309e-06):0.044450255,(((('330879_Afumigatus@XP_746794                                                    ':0,'367110_Ncrassa@XP_001728250                                                    ':0.19610248):0.55714423,('412030_Ptetraurelia@XP_001433857                                               ':0.12395767,('5911_Tthermophila@XP_001014455                                                 ':0.11346054,'Oxytricha_trifallax@apc11_WGS                                                  ':0.63588282):0.27863831):0.8508027):0.063911727,'Ttrahens@06948T0                                                               ':0.026671347):0.11310683,('3702_Athaliana@AAL13436                                                        ':6.3728778e-05,'39947_Osativa@NP_001049871                                                     ':0.068484022):0.024309088):1.1753546e-06):0.033307855,(((((('185431_Tbrucei@XP_827311                                                       ':0.07070595,'353153_Tcruzi@XP_813702                                                        ':0):0.096321536,('347515_Lmajor@XP_843556                                                        ':0,'435258_Linfantum@XP_001469259                                                  ':0):0.2833303):0.33880787,(((('352914_Pyoelii@XP_724743                                                       ':0.13509902,'36329_Pfalciparum@XP_966227                                                    ':0.043372039):0.90510773,'423536_Pmarinus@EER17137                                                       ':0.12707475):0.23691678,'4932_Scerevisiae@NP_010276                                                     ':0.5913444):0.05642569,('353151_Chominis@XP_668394                                                      ':0.74748778,'Enterocytozoon_bieneusi@XP_001827913                                           ':1.5627845):2.3776427e-05):0.10865505):0.10521398,'294381_Ehistolytica@XP_651657                                                  ':1.002575):0.20991923,(('296543_Tpseudonana@XP_002293598                                                ':0.22202136,'556484_Ptricornutum@XP_002186283                                               ':0.32271281):0.35627575,(((('3055_Creinhardtii@XP_001692946                                                 ':2.1922843e-14,'Vcarteri@jgi                                                                   ':0):0.22707755,(('436017_Olucimarinus@XP_001420379                                               ':8.7001426e-05,'70448_Otauri@AAV68620                                                          ':0):4.3238303e-05,'564608_Mpusilla@EEH54465                                                       ':0.12001021):0.23989701):0.049678151,'Cvulgaris@jgi                                                                  ':0.1239929):0.062016946,('412133_Tvaginalis@XP_001325785                                                 ':0.69465278,'Ehuxleyi@jgi|Emihu1|68103|e_gw1.72.57.1                                        ':0.34430024):6.6159903e-05):0.092738957):0.21458056):0.036036358,'Ustilago_maydis@XM_753342                                                      ':0.783257):7.9761586e-06):0.046350669,(('283643_Cneoformans@XP_777934                                                   ':0.23856112,('Batrachochytrium_dendrobatidis@jgi|Batde5|92050|GP3.076090                     ':0.59378485,'Spunctatus@05524T0                                                             ':0.18268156):0.17266928):0.17507349,'4896_Spombe@NP_593423                                                          ':0.55459387):0.38997027):0.024157193,(('6239_Celegans@NP_497937                                                        ':0.26438605,('6279_Bmalayi@XP_001898974                                                      ':7.9769119e-05,'6279_Bmalayi@XP_001901276                                                      ':0.41774183):0.11469948):0.13848907,('Cmerolae@CMS386C                                                               ':0.25659172,(('Giardia_intestinalis@EET00603                                                  ':3.3434854,'Toxoplasma_gondii@XP_002368820                                                 ':1.444533e-05):1.2637277,'Gsulphuraria@stig_27                                                           ':0.15726891):0.074621458):0.13831829):0.13509385);
(((('10228_Tadhaerens@XP_002115875                                                  ':0.10046106,'Lgigantea@jgi                                                                  ':0.02125134):0.027960111,'7227_Dmelanogaster@NP_001097122                                                ':0.1155304):2.2622349e-07,('7739_Bfloridae@XP_002606314                                                    ':2.5222606e-05,'Cowczarzaki@01231T0                                                            ':0.25669342):0.015279821):0.064442366,((((('145481_Ppatens@XP_001761005                                                    ':0,'Smoellendorffii@jgi                                                            ':4.6458563e-14):0.077212708,(((((('296543_Tpseudonana@XP_002293598                                                ':0.25946725,'556484_Ptricornutum@XP_002186283                                               ':0.29682091):0.11693643,'412133_Tvaginalis@XP_001325785                                                 ':0.29098121):0.14993856,'Ehuxleyi@jgi|Emihu1|68103|e_gw1.72.57.1                                        ':0.43839532):1.8679397e-05,((('3055_Creinhardtii@XP_001692946                                                 ':1.8237264e-14,'Vcarteri@jgi                                                                   ':0):0.13002802,'Cvulgaris@jgi                                                                  ':0.090684918):0.10334198,('436017_Olucimarinus@XP_001420379                                               ':0,('564608_Mpusilla@EEH54465                                                       ':0.1416003,'70448_Otauri@AAV68620                                                          ':0.050401509):8.4452061e-07):0.15785479):0.045979208):0.13561555,'39947_Osativa@NP_001049871                                                     ':2.7430131e-05):0.082293086,'3702_Athaliana@AAL13436                                                        ':6.02303e-06):0.016026013):0.035662233,'Ttrahens@06948T0                                                               ':0.026767121):0.036736985,('Ectocarpus_siliculosus@298710989                                               ':0.22104916,'Pramorum@jgi                                                                   ':0.2155936):0.16568485):0.068735396,((((('185431_Tbrucei@XP_827311                                                       ':8.4777878e-06,'353153_Tcruzi@XP_813702                                                        ':0.033428984):0.20024908,('347515_Lmajor@XP_843556                                                        ':0,'435258_Linfantum@XP_001469259                                                  ':0):0.34377419):0.10870059,'423536_Pmarinus@EER17137                                                       ':0.36065335):0.22358073,'5911_Tthermophila@XP_001014455                                                 ':0.23139234):0.10269139,'412030_Ptetraurelia@XP_001433857                                               ':0.24338086):0.099389451):0.029444332,(((((('283643_Cneoformans@XP_777934                                                   ':0.25553677,'Gsulphuraria@stig_27                                                           ':0.10605457):0.045530217,(('Batrachochytrium_dendrobatidis@jgi|Batde5|92050|GP3.076090                     ':0.38129043,'Oxytricha_trifallax@apc11_WGS                                                  ':0.55310436):0.17944067,'Spunctatus@05524T0                                                             ':0.1780041):0.1554196):0.10702409,('45351_Nvectensis@XP_001628272                                                  ':0.1224065,('7460_Amellifera@XP_001122138                                                   ':0.013194245,'Hrobusta@jgi                                                                   ':0.030369454):0.036730234):0.078200194):4.2953129e-06,('352472_Ddiscoideum@XP_637455                                                   ':0.10750968,(('7955_Drerio@NP_001091950                                                       ':0.070217455,'9606_Hsapiens@NP_057560                                                        ':0.025109479):0.10669791,'8364_Xtropicalis@NP_001011188                                                  ':6.5698338e-06):0.016000931):0.028028861):6.5754146e-06,(((((((('352914_Pyoelii@XP_724743                                                       ':2.4964715e-06,'36329_Pfalciparum@XP_966227                                                    ':0.13218085):0.18554148,'353151_Chominis@XP_668394                                                      ':0.56965585):0.079625152,'Toxoplasma_gondii@XP_002368820                                                 ':0.22420773):0.077107213,'Enterocytozoon_bieneusi@XP_001827913                                           ':0.78572085):0.42479034,'Ustilago_maydis@XM_753342                                                      ':0.096524038):0.49572548,'Cmerolae@CMS386C                                                               ':0.26766671):0.021546813,('6279_Bmalayi@XP_001898974                                                      ':0.021877688,'6279_Bmalayi@XP_001901276                                                      ':0.36950296):0.11021553):0.022656027,('4896_Spombe@NP_593423                                                          ':0.1324846,'Giardia_intestinalis@EET00603                                                  ':1.270865):0.41027411):0.11340997):0.081681111,(((('294381_Ehistolytica@XP_651657                                                  ':0.29834951,'4932_Scerevisiae@NP_010276                                                     ':0.39068247):0.23027255,('330879_Afumigatus@XP_746794                                                    ':1.3814817e-05,'367110_Ncrassa@XP_001728250                                                    ':0.20129412):0.091037401):0.10891732,'6239_Celegans@NP_497937                                                        ':0.30828078):0.037903599,'Daphnia_pulex@EST_JGI                                                          ':0.22711253):0.10777047):3.9222399e-05);
((((((((((('10228_Tadhaerens@XP_002115875                                                  ':0.027731187,'7227_Dmelanogaster@NP_001097122                                                ':0.1608602):0.07599017,'45351_Nvectensis@XP_001628272                                                  ':0.0039706961):0.069347561,'7460_Amellifera@XP_001122138                                                   ':0.05061295):0.019661186,'Lgigantea@jgi                                                                  ':0.048712711):0.051681769,'Hrobusta@jgi                                                                   ':2.7541347e-05):0.037892966,(('7955_Drerio@NP_001091950                                                       ':0.080635701,'9606_Hsapiens@NP_057560                                                        ':8.8833802e-05):0.056092851,'8364_Xtropicalis@NP_001011188                                                  ':7.2083799e-05):0.077470768):0.034354513,(('352472_Ddiscoideum@XP_637455                                                   ':0.16629421,'Ustilago_maydis@XM_753342                                                      ':0.5695394):2.0238407e-07,(((('423536_Pmarinus@EER17137                                                       ':0.51721319,'7739_Bfloridae@XP_002606314                                                    ':5.083186e-06):0.062813747,(('6239_Celegans@NP_497937                                                        ':0.091024191,'Enterocytozoon_bieneusi@XP_001827913                                           ':1.1327463):0.34016627,'Cmerolae@CMS386C                                                               ':0.18478111):0.32531687):0.10875857,'Daphnia_pulex@EST_JGI                                                          ':0.24496242):0.058196679,(('6279_Bmalayi@XP_001898974                                                      ':0.16958631,'6279_Bmalayi@XP_001901276                                                      ':0.30193904):0.42616513,'Cowczarzaki@01231T0                                                            ':1.1268099e-06):0.10162988):0.038458269):0.095953227):1.0338849e-05,('Gsulphuraria@stig_27                                                           ':0.13608868,'Spunctatus@05524T0                                                             ':0.27387074):0.11448332):0.027391293,'Ectocarpus_siliculosus@298710989                                               ':0.18356533):0.03152321,((('145481_Ppatens@XP_001761005                                                    ':0.034563877,'Smoellendorffii@jgi                                                            ':2.8056567e-05):0.035839594,('3702_Athaliana@AAL13436                                                        ':4.934571e-05,'39947_Osativa@NP_001049871                                                     ':0.036331528):0.019221949):0.018179729,'Ttrahens@06948T0                                                               ':0.054150698):0.099113891):0.016932876,(((('185431_Tbrucei@XP_827311                                                       ':0.10880416,'353153_Tcruzi@XP_813702                                                        ':0.035762254):0.15426873,('347515_Lmajor@XP_843556                                                        ':0,'435258_Linfantum@XP_001469259                                                  ':0):0.26069551):0.34048541,'Pramorum@jgi                                                                   ':0.24275213):1.9946644e-06,((('283643_Cneoformans@XP_777934                                                   ':0.18661716,('330879_Afumigatus@XP_746794                                                    ':0.054735421,'367110_Ncrassa@XP_001728250                                                    ':0.069999234):0.30964067):0.13464796,'556484_Ptricornutum@XP_002186283                                               ':0.25070425):0.083842892,(('294381_Ehistolytica@XP_651657                                                  ':0.70636206,((((('352914_Pyoelii@XP_724743                                                       ':3.3108599e-05,'36329_Pfalciparum@XP_966227                                                    ':0.088534697):0.52961632,'Toxoplasma_gondii@XP_002368820                                                 ':0.28292251):0.18124116,'353151_Chominis@XP_668394                                                      ':0.32509933):0.16084564,'412133_Tvaginalis@XP_001325785                                                 ':0.71418336):0.10673629,(((('412030_Ptetraurelia@XP_001433857                                               ':0.4129598,'5911_Tthermophila@XP_001014455                                                 ':0.20151445):0.22514167,'Oxytricha_trifallax@apc11_WGS                                                  ':0.3586817):0.071642036,'Giardia_intestinalis@EET00603                                                  ':1.116519):0.045508452,'Batrachochytrium_dendrobatidis@jgi|Batde5|92050|GP3.076090                     ':0.47335267):0.11498326):0.010638416):0.086101435,'296543_Tpseudonana@XP_002293598                                                ':0.30621627):0.054654797):0.087024817):0.06536488,((('3055_Creinhardtii@XP_001692946                                                 ':2.3407799e-14,'Vcarteri@jgi                                                                   ':0):0.0651612,((('436017_Olucimarinus@XP_001420379                                               ':0,'70448_Otauri@AAV68620                                                          ':0.053852355):1.3299421e-05,'564608_Mpusilla@EEH54465                                                       ':0.077695013):0.17141413,('Cvulgaris@jgi                                                                  ':0.068401337,'Ehuxleyi@jgi|Emihu1|68103|e_gw1.72.57.1                                        ':0.12204174):0.010837251):0.053840814):0.054289389,('4896_Spombe@NP_593423                                                          ':0.082932059,'4932_Scerevisiae@NP_010276                                                     ':0.37817533):0.10931415):0.095836099);
(((((('10228_Tadhaerens@XP_002115875                                                  ':0.06255406,'7227_Dmelanogaster@NP_001097122                                                ':0.13650073):0.098360203,'7739_Bfloridae@XP_002606314                                                    ':0.033218437):0.010233615,'Lgigantea@jgi                                                                  ':0.043678249):0.048010754,(('45351_Nvectensis@XP_001628272                                                  ':0.043356492,('Cvulgaris@jgi                                                                  ':0.27431127,'Ehuxleyi@jgi|Emihu1|68103|e_gw1.72.57.1                                        ':0.15228792):0.26063825):0.093652303,('7460_Amellifera@XP_001122138                                                   ':0.020220344,'Hrobusta@jgi                                                                   ':0.041473105):0.02957299):0.0086768838):0.027073081,(((((((('145481_Ppatens@XP_001761005                                                    ':0.057136202,'Smoellendorffii@jgi                                                            ':4.190016e-06):0.038249003,('3702_Athaliana@AAL13436                                                        ':9.7376091e-05,'39947_Osativa@NP_001049871                                                     ':0.085181265):0.02310032):0.092090441,'Ttrahens@06948T0                                                               ':1.0628352e-06):0.086171414,((('6239_Celegans@NP_497937                                                        ':0.42099449,'Cmerolae@CMS386C                                                               ':0.47859305):0.20921423,('6279_Bmalayi@XP_001898974                                                      ':0,'6279_Bmalayi@XP_001901276                                                      ':0.70765785):0.2850327):0.18823055,'Cowczarzaki@01231T0                                                            ':0.09228039):0.083769549):1.0137065e-06,'412030_Ptetraurelia@XP_001433857                                               ':0.67933605):0.11131106,(('352472_Ddiscoideum@XP_637455                                                   ':0.14132338,'Gsulphuraria@stig_27                                                           ':0.39645026):0.047045511,('Ectocarpus_siliculosus@298710989                                               ':0.19800353,'Pramorum@jgi                                                                   ':0.47534016):0.17518972):7.5025214e-06):0.048880328,'8364_Xtropicalis@NP_001011188                                                  ':0.047802673):9.8919154e-07,'9606_Hsapiens@NP_057560                                                        ':0.070566812):0.017887044):0.11936579,((((((('185431_Tbrucei@XP_827311                                                       ':0,'Enterocytozoon_bieneusi@XP_001827913                                           ':1.0664015):0.17514663,'353153_Tcruzi@XP_813702                                                        ':1.1038578e-05):0.21887348,(('347515_Lmajor@XP_843556                                                        ':0,'435258_Linfantum@XP_001469259                                                  ':0):0.15159717,'Giardia_intestinalis@EET00603                                                  ':2.098678):0.37533605):0.44879601,'423536_Pmarinus@EER17137                                                       ':0.49750066):0.093321255,'Daphnia_pulex@EST_JGI                                                          ':0.13407933):0.11817155,(('294381_Ehistolytica@XP_651657                                                  ':0.47123333,'4932_Scerevisiae@NP_010276                                                     ':0.46909809):0.19871492,(('296543_Tpseudonana@XP_002293598                                                ':0.11626998,'556484_Ptricornutum@XP_002186283                                               ':0.44551736):0.36965943,(('3055_Creinhardtii@XP_001692946                                                 ':0.044110097,'Vcarteri@jgi                                                                   ':6.5245956e-06):0.18895767,((('330879_Afumigatus@XP_746794                                                    ':0,'367110_Ncrassa@XP_001728250                                                    ':0.21881674):0.24396767,'412133_Tvaginalis@XP_001325785                                                 ':0.46093931):0.28310522,(('436017_Olucimarinus@XP_001420379                                               ':2.017373e-05,'70448_Otauri@AAV68620                                                          ':0.052981422):0.12436299,'564608_Mpusilla@EEH54465                                                       ':0.083803973):0.079859913):0.12161357):0.095971844):4.5701808e-06):0.11971321):0.057629167,(('283643_Cneoformans@XP_777934                                                   ':0.30196277,((('5911_Tthermophila@XP_001014455                                                 ':0.48922785,'Oxytricha_trifallax@apc11_WGS                                                  ':0.71916903):0.20563981,'Batrachochytrium_dendrobatidis@jgi|Batde5|92050|GP3.076090                     ':0.38161709):0.20302156,'Spunctatus@05524T0                                                             ':0.094317664):0.25880076):0.28664011,'4896_Spombe@NP_593423                                                          ':0.69530074):0.22663193):0.030473098,((((('352914_Pyoelii@XP_724743                                                       ':1.0093693e-05,'36329_Pfalciparum@XP_966227                                                    ':0.20822045):0.58776726,'353151_Chominis@XP_668394                                                      ':0.70739518):0.010952146,'Toxoplasma_gondii@XP_002368820                                                 ':0.3957023):0.70033993,'Ustilago_maydis@XM_753342                                                      ':7.9397411e-05):0.7135973,'7955_Drerio@NP_001091950                                                       ':0.036229741):0.018772907);
(((('10228_Tadhaerens@XP_002115875                                                  ':0.053168713,('283643_Cneoformans@XP_777934                                                   ':0.2680125,'7227_Dmelanogaster@NP_001097122                                                ':0.23359752):0.039757781):0.11762282,((((((((('145481_Ppatens@XP_001761005                                                    ':0.041711523,'Smoellendorffii@jgi                                                            ':4.100217e-06):4.9253301e-05,'352472_Ddiscoideum@XP_637455                                                   ':0.28331837):0.066995683,'3702_Athaliana@AAL13436                                                        ':6.604449e-05):5.2271976e-08,'39947_Osativa@NP_001049871                                                     ':0.090980416):0.062575362,'Ttrahens@06948T0                                                               ':0.10550249):0.06371593,'Cowczarzaki@01231T0                                                            ':0.094058646):0.021529117,((('7955_Drerio@NP_001091950                                                       ':0.066164185,'9606_Hsapiens@NP_057560                                                        ':2.5090959e-06):0.036000454,'8364_Xtropicalis@NP_001011188                                                  ':0.049571446):0.025814724,'Hrobusta@jgi                                                                   ':0.078922199):0.042160286):0.048415077,(('45351_Nvectensis@XP_001628272                                                  ':2.5153785e-06,(('4896_Spombe@NP_593423                                                          ':0.60567289,'Spunctatus@05524T0                                                             ':0.26303909):5.3326631e-06,'Giardia_intestinalis@EET00603                                                  ':5.0181998):0.17413287):0.10628984,'Gsulphuraria@stig_27                                                           ':0.24197398):0.042397778):8.1069911e-06,((((('296543_Tpseudonana@XP_002293598                                                ':0.16565306,'556484_Ptricornutum@XP_002186283                                               ':0.12668432):0.18889139,(((('3055_Creinhardtii@XP_001692946                                                 ':2.6548709e-05,'Vcarteri@jgi                                                                   ':0.045677607):0.17168268,'Cvulgaris@jgi                                                                  ':0.2030315):0.15794359,('436017_Olucimarinus@XP_001420379                                               ':0,('564608_Mpusilla@EEH54465                                                       ':0.13461356,'70448_Otauri@AAV68620                                                          ':0.048571449):2.9787743e-05):0.1450503):0.061225565,'Ehuxleyi@jgi|Emihu1|68103|e_gw1.72.57.1                                        ':0.46665704):0.044221324):0.44006853,(((('330879_Afumigatus@XP_746794                                                    ':0,'367110_Ncrassa@XP_001728250                                                    ':0.38765739):0.17627719,'Ustilago_maydis@XM_753342                                                      ':0.44999726):1.2660812e-05,'4932_Scerevisiae@NP_010276                                                     ':0.83526159):0.07075405,(('6279_Bmalayi@XP_001898974                                                      ':0.022490206,'6279_Bmalayi@XP_001901276                                                      ':0.60322571):0.43654826,'Cmerolae@CMS386C                                                               ':4.434194e-05):0.4077396):0.12282311):0.088918835,'Daphnia_pulex@EST_JGI                                                          ':0.13929393):0.13464158,'Lgigantea@jgi                                                                  ':0.083505295):2.8516463e-05):0.071635364):3.1754263e-05,'7739_Bfloridae@XP_002606314                                                    ':0.023328501):0.11583364,(((((((('185431_Tbrucei@XP_827311                                                       ':0.064692631,(('347515_Lmajor@XP_843556                                                        ':0,'435258_Linfantum@XP_001469259                                                  ':0):0.35172052,'353153_Tcruzi@XP_813702                                                        ':0.084801582):0.072785127):0.096218538,('412133_Tvaginalis@XP_001325785                                                 ':0.59193717,'6239_Celegans@NP_497937                                                        ':0.47758193):0.23658171):0.18801138,'Enterocytozoon_bieneusi@XP_001827913                                           ':1.0151037):0.038077743,(('294381_Ehistolytica@XP_651657                                                  ':1.0608987,(('352914_Pyoelii@XP_724743                                                       ':9.1105871e-08,'36329_Pfalciparum@XP_966227                                                    ':0.11565676):0.24406206,('353151_Chominis@XP_668394                                                      ':0.49897431,'Toxoplasma_gondii@XP_002368820                                                 ':0.79479569):0.30470743):0.64263303):0.10662879,'Batrachochytrium_dendrobatidis@jgi|Batde5|92050|GP3.076090                     ':0.24370282):0.22882658):0.25352626,('412030_Ptetraurelia@XP_001433857                                               ':0.53172135,'5911_Tthermophila@XP_001014455                                                 ':0.41463792):6.4723126e-05):7.1138689e-05,'Oxytricha_trifallax@apc11_WGS                                                  ':1.1115728):0.37074088,'423536_Pmarinus@EER17137                                                       ':0.22514517):0.089918019,('Ectocarpus_siliculosus@298710989                                               ':0.17858147,'Pramorum@jgi                                                                   ':0.26183221):0.19293462):0.063595688,'7460_Amellifera@XP_001122138                                                   ':3.9212648e-05);
((((('10228_Tadhaerens@XP_002115875                                                  ':0.29389795,((((((('352914_Pyoelii@XP_724743                                                       ':0.065387013,'36329_Pfalciparum@XP_966227                                                    ':0.030838491):0.52072114,(('353151_Chominis@XP_668394                                                      ':0.43902183,'Toxoplasma_gondii@XP_002368820                                                 ':0.56303397):0.080647462,'Enterocytozoon_bieneusi@XP_001827913                                           ':1.2658657):0.17851168):0.2165983,'423536_Pmarinus@EER17137                                                       ':0.15326304):0.2695618,'7739_Bfloridae@XP_002606314                                                    ':4.9334695e-07):0.070102833,'7227_Dmelanogaster@NP_001097122                                                ':0.2374264):0.041882606,'7460_Amellifera@XP_001122138                                                   ':0.025715397):0.087838025,'Ectocarpus_siliculosus@298710989                                               ':0.17936123):1.4175219e-05):0.052156809,('45351_Nvectensis@XP_001628272                                                  ':0.13650872,'Hrobusta@jgi                                                                   ':0.03727843):3.3124056e-07):7.8996919e-07,('Cowczarzaki@01231T0                                                            ':0.099836717,'Daphnia_pulex@EST_JGI                                                          ':0.078682104):0.11796439):0.073894724,((('7955_Drerio@NP_001091950                                                       ':3.1240686e-08,'9606_Hsapiens@NP_057560                                                        ':0.036485789):0.075497385,'Lgigantea@jgi                                                                  ':0.073326607):0.067789003,'8364_Xtropicalis@NP_001011188                                                  ':0.090059485):4.7806185e-07):0.085658634,((((((('145481_Ppatens@XP_001761005                                                    ':2.0557109e-05,'Pramorum@jgi                                                                   ':0.17813688):0.051511575,'Smoellendorffii@jgi                                                            ':1.8313553e-05):2.9537972e-07,(((('296543_Tpseudonana@XP_002293598                                                ':0.073503362,'556484_Ptricornutum@XP_002186283                                               ':0.31033269):0.15842212,'412133_Tvaginalis@XP_001325785                                                 ':0.8473462):0.11171201,'Ehuxleyi@jgi|Emihu1|68103|e_gw1.72.57.1                                        ':0.34835266):0.12120294,(('3055_Creinhardtii@XP_001692946                                                 ':7.8850269e-06,(('436017_Olucimarinus@XP_001420379                                               ':5.2337833e-05,('564608_Mpusilla@EEH54465                                                       ':0.14899999,'70448_Otauri@AAV68620                                                          ':0.084042958):6.8739945e-05):0.18943733,'Vcarteri@jgi                                                                   ':1.6778872e-05):0.033273967):0.12650058,'Cvulgaris@jgi                                                                  ':0.15874042):0.070540964):0.11291689):0.0073493829,('3702_Athaliana@AAL13436                                                        ':1.3419516e-05,('39947_Osativa@NP_001049871                                                     ':0.054127346,'Gsulphuraria@stig_27                                                           ':0.42741602):2.9012897e-05):0.045838295):0.096555861,'Ttrahens@06948T0                                                               ':0.089799388):0.11717706,'352472_Ddiscoideum@XP_637455                                                   ':0.39972612):2.1704362e-06,((('6239_Celegans@NP_497937                                                        ':0.51251508,'Cmerolae@CMS386C                                                               ':0.1954054):0.10928667,('6279_Bmalayi@XP_001898974                                                      ':4.0084447e-06,'6279_Bmalayi@XP_001901276                                                      ':0.53051922):0.18275861):0.10371727,'Batrachochytrium_dendrobatidis@jgi|Batde5|92050|GP3.076090                     ':1.0837617):0.090950609):8.8965445e-05,((((('185431_Tbrucei@XP_827311                                                       ':0.15421068,'353153_Tcruzi@XP_813702                                                        ':0.061032727):4.9317823e-05,(('347515_Lmajor@XP_843556                                                        ':0,'435258_Linfantum@XP_001469259                                                  ':0):1.642289e-06,'Giardia_intestinalis@EET00603                                                  ':1.63523):0.50187602):0.45446288,'Ustilago_maydis@XM_753342                                                      ':0.42949352):0.16280224,('294381_Ehistolytica@XP_651657                                                  ':0.91836301,('330879_Afumigatus@XP_746794                                                    ':9.1746923e-05,(('367110_Ncrassa@XP_001728250                                                    ':1.343814e-06,(('412030_Ptetraurelia@XP_001433857                                               ':0.20446444,'5911_Tthermophila@XP_001014455                                                 ':0.5385593):0.09502266,'Oxytricha_trifallax@apc11_WGS                                                  ':0.5542471):0.65093832):0.1775793,'4932_Scerevisiae@NP_010276                                                     ':0.58327197):0.075527417):0.16616019):0.075155562):0.22544452,(('283643_Cneoformans@XP_777934                                                   ':0.47549418,'Spunctatus@05524T0                                                             ':0.22187218):0.11444007,'4896_Spombe@NP_593423                                                          ':0.50295712):0.24350682):0.10538848);
(((('10228_Tadhaerens@XP_002115875                                                  ':0.26795696,'7227_Dmelanogaster@NP_001097122                                                ':0.33872389):0.025555714,((('45351_Nvectensis@XP_001628272                                                  ':0.078351365,(('7955_Drerio@NP_001091950                                                       ':0.053087436,'9606_Hsapiens@NP_057560                                                        ':4.7168685e-05):0.04459771,'8364_Xtropicalis@NP_001011188                                                  ':0.035185402):0.05924811):1.0830189e-05,'7460_Amellifera@XP_001122138                                                   ':0.093766116):0.025730498,'Daphnia_pulex@EST_JGI                                                          ':0.12288393):1.0285555e-05):0.059135875,('7739_Bfloridae@XP_002606314                                                    ':0.083042333,('Hrobusta@jgi                                                                   ':0.085198108,'Lgigantea@jgi                                                                  ':0.028474508):0.027659323):5.2217968e-05):0.063444208,((((('145481_Ppatens@XP_001761005                                                    ':0.052627081,'Smoellendorffii@jgi                                                            ':8.5564068e-05):0.055030015,('3702_Athaliana@AAL13436                                                        ':6.8580264e-05,'39947_Osativa@NP_001049871                                                     ':0.11398935):0.028743231):0.061790736,'Ttrahens@06948T0                                                               ':0.052126814):0.05540359,(((('294381_Ehistolytica@XP_651657                                                  ':1.0731203,(('352914_Pyoelii@XP_724743                                                       ':0.097838389,'36329_Pfalciparum@XP_966227                                                    ':0.14683837):0.52230823,('353151_Chominis@XP_668394                                                      ':0.31983538,'Toxoplasma_gondii@XP_002368820                                                 ':1.2352852):0.14201884):0.28649882):0.30967107,('423536_Pmarinus@EER17137                                                       ':0.39254169,'Enterocytozoon_bieneusi@XP_001827913                                           ':1.4957364):0.11166819):0.25281715,('Ectocarpus_siliculosus@298710989                                               ':0.31959566,'Pramorum@jgi                                                                   ':0.23656796):0.25325331):1.3183527e-05,'352472_Ddiscoideum@XP_637455                                                   ':0.22677068):0.13762092):8.8056048e-06,'Cowczarzaki@01231T0                                                            ':0.23290353):0.080135811,(((('185431_Tbrucei@XP_827311                                                       ':0.098055906,(('347515_Lmajor@XP_843556                                                        ':0,'435258_Linfantum@XP_001469259                                                  ':0):0.59443924,'353153_Tcruzi@XP_813702                                                        ':1.8511508e-05):0.084756799):0.54145372,'Gsulphuraria@stig_27                                                           ':0.31391476):0.256422,('6239_Celegans@NP_497937                                                        ':0.33562129,(('6279_Bmalayi@XP_001898974                                                      ':0.11485261,'6279_Bmalayi@XP_001901276                                                      ':0.6138429):0.15117557,'Cmerolae@CMS386C                                                               ':0.23451379):0.06460789):0.23424365):0.075629896,((((('283643_Cneoformans@XP_777934                                                   ':0.20136659,(('412030_Ptetraurelia@XP_001433857                                               ':0.2629243,'Oxytricha_trifallax@apc11_WGS                                                  ':0.50602862):0.02402344,'5911_Tthermophila@XP_001014455                                                 ':0.24438852):0.65819229):2.2003117e-05,'Batrachochytrium_dendrobatidis@jgi|Batde5|92050|GP3.076090                     ':0.41907064):0.070236037,('4896_Spombe@NP_593423                                                          ':0.72003501,'Spunctatus@05524T0                                                             ':0.12219259):0.07264039):0.20745652,'Ustilago_maydis@XM_753342                                                      ':0.45077999):0.097390327,((((('296543_Tpseudonana@XP_002293598                                                ':0.33989268,('412133_Tvaginalis@XP_001325785                                                 ':0.61958131,'556484_Ptricornutum@XP_002186283                                               ':0.38298502):0.073235339):0.28871163,(('436017_Olucimarinus@XP_001420379                                               ':0,'564608_Mpusilla@EEH54465                                                       ':0.087488606):0.037651742,'70448_Otauri@AAV68620                                                          ':2.2667625e-05):0.11250848):0.16565188,('Cvulgaris@jgi                                                                  ':0.35127341,'Ehuxleyi@jgi|Emihu1|68103|e_gw1.72.57.1                                        ':0.38075113):0.014699861):0.20802182,('3055_Creinhardtii@XP_001692946                                                 ':0.026647029,'Vcarteri@jgi                                                                   ':1.1078013e-05):0.11967825):0.26907755,((('330879_Afumigatus@XP_746794                                                    ':6.8410947e-05,'367110_Ncrassa@XP_001728250                                                    ':0.1389281):0.17469527,'Giardia_intestinalis@EET00603                                                  ':2.6044791):0.23087068,'4932_Scerevisiae@NP_010276                                                     ':0.57887247):0.077119577):0.005871145):0.084827594):3.5030501e-07);
((((((((('10228_Tadhaerens@XP_002115875                                                  ':0.10913823,'7227_Dmelanogaster@NP_001097122                                                ':0.065002333):0.047378515,'7739_Bfloridae@XP_002606314                                                    ':1.6563928e-05):0.081176898,'7460_Amellifera@XP_001122138                                                   ':1.8270717e-05):0.048927083,'Lgigantea@jgi                                                                  ':0.068039978):0.031282591,'Hrobusta@jgi                                                                   ':1.0186188e-05):0.046859777,'8364_Xtropicalis@NP_001011188                                                  ':7.6650733e-07):2.8789881e-05,(('45351_Nvectensis@XP_001628272                                                  ':0.038862006,'Daphnia_pulex@EST_JGI                                                          ':0.23538166):0.041373957,('7955_Drerio@NP_001091950                                                       ':0.046249197,'9606_Hsapiens@NP_057560                                                        ':1.1966391e-07):0.017962621):0.040958881):0.052833084,(((((('185431_Tbrucei@XP_827311                                                       ':0.01998383,(('347515_Lmajor@XP_843556                                                        ':0,'435258_Linfantum@XP_001469259                                                  ':0):0.3492903,'353153_Tcruzi@XP_813702                                                        ':0.019232229):0.034326115):0.37747006,'6239_Celegans@NP_497937                                                        ':0.018071492):0.39223202,'Gsulphuraria@stig_27                                                           ':0.20554291):6.3593668e-06,(('4896_Spombe@NP_593423                                                          ':0.54990967,'Giardia_intestinalis@EET00603                                                  ':1.0400472):2.8671719e-07,(('6279_Bmalayi@XP_001898974                                                      ':8.2514478e-05,'6279_Bmalayi@XP_001901276                                                      ':0.31778822):0.055656411,'Cmerolae@CMS386C                                                               ':0.22082688):0.022806119):0.063445217):3.884678e-05,((('283643_Cneoformans@XP_777934                                                   ':0.18147102,'Batrachochytrium_dendrobatidis@jgi|Batde5|92050|GP3.076090                     ':0.17336536):0.18427086,'Spunctatus@05524T0                                                             ':1.1293198e-05):0.18723218,'5911_Tthermophila@XP_001014455                                                 ':0.30002362):0.053483545):0.10362947,(((('294381_Ehistolytica@XP_651657                                                  ':0.61621909,('412030_Ptetraurelia@XP_001433857                                               ':0,'Oxytricha_trifallax@apc11_WGS                                                  ':0.84783521):0.24158925):0.12533513,'Ectocarpus_siliculosus@298710989                                               ':0.20938989):0.075389397,(((((('352914_Pyoelii@XP_724743                                                       ':0.022343022,'36329_Pfalciparum@XP_966227                                                    ':0.054804361):0.25357131,'Toxoplasma_gondii@XP_002368820                                                 ':0.32540047):0.098446238,'353151_Chominis@XP_668394                                                      ':0.28592037):0.13351952,'Enterocytozoon_bieneusi@XP_001827913                                           ':0.62976625):0.15830829,'423536_Pmarinus@EER17137                                                       ':0.28137264):0.277875,'Pramorum@jgi                                                                   ':3.4674505e-05):0.11418632):0.050315774,'352472_Ddiscoideum@XP_637455                                                   ':6.294753e-06):0.11315529):0.011072199):0.056803564,((('145481_Ppatens@XP_001761005                                                    ':0.029824983,'Smoellendorffii@jgi                                                            ':1.1690417e-05):0.086945988,((((('296543_Tpseudonana@XP_002293598                                                ':0.0988487,(('412133_Tvaginalis@XP_001325785                                                 ':0.41388562,'564608_Mpusilla@EEH54465                                                       ':6.2323957e-06):0.061331364,('436017_Olucimarinus@XP_001420379                                               ':1.4454317e-05,'70448_Otauri@AAV68620                                                          ':0):9.0908833e-06):0.0454008):0.042450962,((('3055_Creinhardtii@XP_001692946                                                 ':0,'Vcarteri@jgi                                                                   ':3.0979663e-13):0.046232241,('Cvulgaris@jgi                                                                  ':0.03407181,'Ehuxleyi@jgi|Emihu1|68103|e_gw1.72.57.1                                        ':0.25735367):0.050274644):0.12178007,'556484_Ptricornutum@XP_002186283                                               ':0.082047057):0.044392371):0.1544103,((('330879_Afumigatus@XP_746794                                                    ':0,'367110_Ncrassa@XP_001728250                                                    ':0.11983455):0.15821671,'4932_Scerevisiae@NP_010276                                                     ':0.2502182):0.0038218353,'Ustilago_maydis@XM_753342                                                      ':0.44816755):0.049430505):0.12805628,'39947_Osativa@NP_001049871                                                     ':6.8626095e-05):0.049579905,'3702_Athaliana@AAL13436                                                        ':3.9864897e-07):0.016282657):0.023590463,'Ttrahens@06948T0                                                               ':0.025112642):0.047537367,'Cowczarzaki@01231T0                                                            ':0.026987118);
(((((((('10228_Tadhaerens@XP_002115875                                                  ':0.096218689,'45351_Nvectensis@XP_001628272                                                  ':0.020762842):0.031153456,((('7955_Drerio@NP_001091950                                                       ':0.035188688,'9606_Hsapiens@NP_057560                                                        ':2.4257411e-06):0.033027903,'8364_Xtropicalis@NP_001011188                                                  ':0):6.3660719e-06,'Daphnia_pulex@EST_JGI                                                          ':0.16609529):0.033694891):4.5572734e-05,'7460_Amellifera@XP_001122138                                                   ':0.047541797):0.031663428,'7739_Bfloridae@XP_002606314                                                    ':0.014991308):1.8703475e-07,(('7227_Dmelanogaster@NP_001097122                                                ':0.047057549,'Lgigantea@jgi                                                                  ':8.0657407e-05):0.030354571,'Hrobusta@jgi                                                                   ':0.015168856):0.032403937):0.055333926,'Cowczarzaki@01231T0                                                            ':0.031531733):0.053350551,((((('185431_Tbrucei@XP_827311                                                       ':0.017844439,(('347515_Lmajor@XP_843556                                                        ':0,'435258_Linfantum@XP_001469259                                                  ':0):0.21630898,'353153_Tcruzi@XP_813702                                                        ':0):0.027952265):0.23830244,((('294381_Ehistolytica@XP_651657                                                  ':0.30113084,'Giardia_intestinalis@EET00603                                                  ':1.0794778):0.1903775,'Toxoplasma_gondii@XP_002368820                                                 ':0.36620557):0.09784607,(('352914_Pyoelii@XP_724743                                                       ':1.7123616e-05,'36329_Pfalciparum@XP_966227                                                    ':0.088154309):0.33754561,(('353151_Chominis@XP_668394                                                      ':0.41426494,'Enterocytozoon_bieneusi@XP_001827913                                           ':0.61167702):0.069969226,'423536_Pmarinus@EER17137                                                       ':0.19120289):0.21735421):0.053303619):0.12287518):0.12133095,'6239_Celegans@NP_497937                                                        ':0.060765042):0.095533617,('Cmerolae@CMS386C                                                               ':0.083284617,'Gsulphuraria@stig_27                                                           ':0.18787959):0.12221061):0.021692989,('6279_Bmalayi@XP_001898974                                                      ':7.5597577e-06,'6279_Bmalayi@XP_001901276                                                      ':0.23377544):0.21032358):0.094556363):0.0078500891,(('145481_Ppatens@XP_001761005                                                    ':0.01579835,'Smoellendorffii@jgi                                                            ':6.9943005e-05):0.016048937,(('3702_Athaliana@AAL13436                                                        ':1.5861749e-07,'39947_Osativa@NP_001049871                                                     ':0.031883338):0.031763833,'Ttrahens@06948T0                                                               ':0.047628289):5.94521e-05):0.03173034,((((('283643_Cneoformans@XP_777934                                                   ':0.1169534,('Batrachochytrium_dendrobatidis@jgi|Batde5|92050|GP3.076090                     ':0.31293996,'Spunctatus@05524T0                                                             ':0.17420302):0.13210028):0.0638787,(('412030_Ptetraurelia@XP_001433857                                               ':0.15656024,'5911_Tthermophila@XP_001014455                                                 ':0.19058941):0.076215152,'Oxytricha_trifallax@apc11_WGS                                                  ':0.63107308):0.31578982):0.032021636,'Ustilago_maydis@XM_753342                                                      ':0.22295498):0.044294932,(((((('296543_Tpseudonana@XP_002293598                                                ':0.22694184,'556484_Ptricornutum@XP_002186283                                               ':0.19592258):0.15614565,'412133_Tvaginalis@XP_001325785                                                 ':0.62770433):0.075467983,(('436017_Olucimarinus@XP_001420379                                               ':1.8729623e-06,'70448_Otauri@AAV68620                                                          ':0):5.1921455e-06,'564608_Mpusilla@EEH54465                                                       ':0.083605276):0.040212126):0.10890452,('Cvulgaris@jgi                                                                  ':0.11710351,'Ehuxleyi@jgi|Emihu1|68103|e_gw1.72.57.1                                        ':0.071375437):1.0695423e-05):0.18798573,('3055_Creinhardtii@XP_001692946                                                 ':4.9293902e-14,'Vcarteri@jgi                                                                   ':0):5.636343e-05):0.087291292,(('330879_Afumigatus@XP_746794                                                    ':2.2278606e-05,'367110_Ncrassa@XP_001728250                                                    ':0.089719793):0.36843863,('4896_Spombe@NP_593423                                                          ':0.25011801,'4932_Scerevisiae@NP_010276                                                     ':0.27764061):4.8839875e-06):0.12460353):0.019359672):0.06029073,('352472_Ddiscoideum@XP_637455                                                   ':0.1219772,('Ectocarpus_siliculosus@298710989                                               ':0.23038334,'Pramorum@jgi                                                                   ':0.15630292):0.067171771):0.045040703):1.4090419e-05);
(((('10228_Tadhaerens@XP_002115875                                                  ':0.18182117,((((((('436017_Olucimarinus@XP_001420379                                               ':0,('70448_Otauri@AAV68620                                                          ':0,'Giardia_intestinalis@EET00603                                                  ':6.5534011):0.13599378):4.0849282e-06,'564608_Mpusilla@EEH54465                                                       ':0.13653006):0.17977275,'556484_Ptricornutum@XP_002186283                                               ':0.4866125):0.32838759,('7227_Dmelanogaster@NP_001097122                                                ':0.34615317,('Ectocarpus_siliculosus@298710989                                               ':0.40503872,'Pramorum@jgi                                                                   ':0.22052105):0.1503087):0.11417452):5.562462e-06,('7460_Amellifera@XP_001122138                                                   ':0.027886716,'Daphnia_pulex@EST_JGI                                                          ':0.277046):2.7971856e-06):0.054793569,'45351_Nvectensis@XP_001628272                                                  ':0.029964578):1.4730971e-06,(('7955_Drerio@NP_001091950                                                       ':0.14618006,'9606_Hsapiens@NP_057560                                                        ':1.1617996e-05):0.028863897,'8364_Xtropicalis@NP_001011188                                                  ':0.052743831):0.088556046):3.2789194e-06):0.23409088,((((('3055_Creinhardtii@XP_001692946                                                 ':0.025590616,'Vcarteri@jgi                                                                   ':1.0643291e-06):0.14596291,('Cvulgaris@jgi                                                                  ':0.069727626,'Ehuxleyi@jgi|Emihu1|68103|e_gw1.72.57.1                                        ':0.3376821):0.13500267):0.054237725,'4896_Spombe@NP_593423                                                          ':0.36295831):0.13228937,('330879_Afumigatus@XP_746794                                                    ':3.8310206e-05,'367110_Ncrassa@XP_001728250                                                    ':0.10531886):0.4330462):6.0077914e-05,'Lgigantea@jgi                                                                  ':0.087621548):4.847711e-06):2.7137639e-05,((((((((('185431_Tbrucei@XP_827311                                                       ':6.0553894e-07,'Toxoplasma_gondii@XP_002368820                                                 ':1.5424518):0.33768385,'353153_Tcruzi@XP_813702                                                        ':0):2.4526534e-05,('347515_Lmajor@XP_843556                                                        ':0,'435258_Linfantum@XP_001469259                                                  ':0):0.59961276):7.0382805e-06,'353151_Chominis@XP_668394                                                      ':1.7004543):0.77382401,'Gsulphuraria@stig_27                                                           ':0.16803428):0.14188204,'Cmerolae@CMS386C                                                               ':0.19273003):0.26536378,('6239_Celegans@NP_497937                                                        ':0.33558774,('6279_Bmalayi@XP_001898974                                                      ':0.0037660026,'6279_Bmalayi@XP_001901276                                                      ':0.77099076):0.087309529):0.23911625):0.33625404,'Cowczarzaki@01231T0                                                            ':0.18653652):2.0942237e-05,'7739_Bfloridae@XP_002606314                                                    ':0.028440286):0.02560951):0.053890067,((('145481_Ppatens@XP_001761005                                                    ':1.856848e-14,'Smoellendorffii@jgi                                                            ':0):1.3792836e-05,(('352472_Ddiscoideum@XP_637455                                                   ':0.42852515,('39947_Osativa@NP_001049871                                                     ':3.3572006e-05,'4932_Scerevisiae@NP_010276                                                     ':0.74284703):4.5386697e-06):0.21658451,'3702_Athaliana@AAL13436                                                        ':2.4737549e-05):0.025339053):0.026919699,('Hrobusta@jgi                                                                   ':0.059190609,'Ttrahens@06948T0                                                               ':0.073620545):0.045046334):1.4475765e-05,('283643_Cneoformans@XP_777934                                                   ':0.19368825,((((((('294381_Ehistolytica@XP_651657                                                  ':1.4049028,('352914_Pyoelii@XP_724743                                                       ':7.4602146e-05,'36329_Pfalciparum@XP_966227                                                    ':0.1932655):0.442442):0.46820595,('296543_Tpseudonana@XP_002293598                                                ':0.78696961,(('412030_Ptetraurelia@XP_001433857                                               ':0.33525019,'5911_Tthermophila@XP_001014455                                                 ':0.26261341):0.16286453,'Oxytricha_trifallax@apc11_WGS                                                  ':0.52787393):0.21631299):0.10195706):7.3234274e-05,'Batrachochytrium_dendrobatidis@jgi|Batde5|92050|GP3.076090                     ':0.87527042):0.093313883,('423536_Pmarinus@EER17137                                                       ':0.11579443,'Enterocytozoon_bieneusi@XP_001827913                                           ':2.4951563):0.47423213):0.18116055,'Spunctatus@05524T0                                                             ':0.15209021):0.067226793,'412133_Tvaginalis@XP_001325785                                                 ':1.297898):0.17677108,'Ustilago_maydis@XM_753342                                                      ':0.2716826):0.090250992):0.15828005);
(((((('10228_Tadhaerens@XP_002115875                                                  ':0.14867129,(('7227_Dmelanogaster@NP_001097122                                                ':0.25325827,'7739_Bfloridae@XP_002606314                                                    ':0.043046613):0.095240158,'Lgigantea@jgi                                                                  ':0.021947645):2.1770069e-05):1.1171049e-06,('45351_Nvectensis@XP_001628272                                                  ':0.14442341,(('7460_Amellifera@XP_001122138                                                   ':0.081348837,'Hrobusta@jgi                                                                   ':0.040802379):3.6368634e-05,(('7955_Drerio@NP_001091950                                                       ':0.039483683,'9606_Hsapiens@NP_057560                                                        ':0):0.098879471,'8364_Xtropicalis@NP_001011188                                                  ':0.020394281):0.042954016):2.0506359e-06):0.089305727):6.1285227e-06,'Daphnia_pulex@EST_JGI                                                          ':0.36697109):0.20340497,(((('294381_Ehistolytica@XP_651657                                                  ':1.0714282,'Ectocarpus_siliculosus@298710989                                               ':0.22420679):0.035813641,'Pramorum@jgi                                                                   ':0.30782966):0.16455,'352472_Ddiscoideum@XP_637455                                                   ':0.40189206):5.4657148e-06,((((('352914_Pyoelii@XP_724743                                                       ':0.28205995,'36329_Pfalciparum@XP_966227                                                    ':0.035629339):0.56301265,('353151_Chominis@XP_668394                                                      ':0.37897923,'Toxoplasma_gondii@XP_002368820                                                 ':1.5274773):0.30224613):0.58559313,'423536_Pmarinus@EER17137                                                       ':0.40463568):0.29500097,'Enterocytozoon_bieneusi@XP_001827913                                           ':1.8813205):0.26681509,('412030_Ptetraurelia@XP_001433857                                               ':0.31504909,('5911_Tthermophila@XP_001014455                                                 ':0.3067472,'Oxytricha_trifallax@apc11_WGS                                                  ':0.90427909):8.0657106e-05):0.37112276):0.2514308):0.14658147):0.025607107,((((('185431_Tbrucei@XP_827311                                                       ':0.088456844,'353153_Tcruzi@XP_813702                                                        ':0.097552441):0.091237963,('347515_Lmajor@XP_843556                                                        ':0,'435258_Linfantum@XP_001469259                                                  ':0):0.69580063):0.48014199,'4896_Spombe@NP_593423                                                          ':0.77246436):0.12250912,(((('283643_Cneoformans@XP_777934                                                   ':0.077652378,((('330879_Afumigatus@XP_746794                                                    ':2.6261522e-05,'Giardia_intestinalis@EET00603                                                  ':3.3462199):0.016090657,'367110_Ncrassa@XP_001728250                                                    ':0.12583677):0.12477616,'4932_Scerevisiae@NP_010276                                                     ':0.44927114):0.50436225):0.28936397,'Ustilago_maydis@XM_753342                                                      ':0.65255097):2.0355372e-05,'Batrachochytrium_dendrobatidis@jgi|Batde5|92050|GP3.076090                     ':0.28885629):0.2316156,'Spunctatus@05524T0                                                             ':0.14038794):0.27015065):0.12111688,(('6239_Celegans@NP_497937                                                        ':0.42916613,'Cmerolae@CMS386C                                                               ':0.63952822):0.30217653,(('6279_Bmalayi@XP_001898974                                                      ':0.0067156864,'6279_Bmalayi@XP_001901276                                                      ':0.8738988):0.37542308,'Cowczarzaki@01231T0                                                            ':0.15800741):2.8015849e-06):0.050774522):0.077149874):0.05182479,(('145481_Ppatens@XP_001761005                                                    ':0.038919921,'Smoellendorffii@jgi                                                            ':0):0.16413857,((((((((('296543_Tpseudonana@XP_002293598                                                ':0.31086398,'556484_Ptricornutum@XP_002186283                                               ':0.26455225):0.14225061,'412133_Tvaginalis@XP_001325785                                                 ':0.66973285):0.34318519,'Ehuxleyi@jgi|Emihu1|68103|e_gw1.72.57.1                                        ':0.67419866):0.032827361,('436017_Olucimarinus@XP_001420379                                               ':5.1401151e-07,('564608_Mpusilla@EEH54465                                                       ':0.095912099,'70448_Otauri@AAV68620                                                          ':0.057167137):4.8255484e-05):0.35511525):0.1371491,'Cvulgaris@jgi                                                                  ':0.20424829):0.084451118,('3055_Creinhardtii@XP_001692946                                                 ':0.020679973,'Vcarteri@jgi                                                                   ':3.5716726e-05):0.24382469):0.41729211,'39947_Osativa@NP_001049871                                                     ':3.9125272e-05):0.12286666,'Gsulphuraria@stig_27                                                           ':0.55277091):4.0730189e-07,'3702_Athaliana@AAL13436                                                        ':7.1515848e-05):0.02365115):0.023904056,'Ttrahens@06948T0                                                               ':0.045586967);
((((((('10228_Tadhaerens@XP_002115875                                                  ':0.20845543,'45351_Nvectensis@XP_001628272                                                  ':1.6825499e-05):0.044600404,((('7227_Dmelanogaster@NP_001097122                                                ':5.3356027e-06,'Giardia_intestinalis@EET00603                                                  ':1.7544955):0.22822821,('7460_Amellifera@XP_001122138                                                   ':5.6332988e-06,('Hrobusta@jgi                                                                   ':0.061158103,'Lgigantea@jgi                                                                  ':0.037634154):0.066840993):0.058639313):6.817467e-06,'7739_Bfloridae@XP_002606314                                                    ':0.021295476):0.062835134):0.041938734,(('352472_Ddiscoideum@XP_637455                                                   ':0.078816311,('Ectocarpus_siliculosus@298710989                                               ':0.27064359,'Pramorum@jgi                                                                   ':0.15059065):0.20612661):0.082076864,(('7955_Drerio@NP_001091950                                                       ':0.040552161,'9606_Hsapiens@NP_057560                                                        ':1.795531e-05):0.081478131,'8364_Xtropicalis@NP_001011188                                                  ':9.4869831e-05):0.030904767):0.052995083):6.6655123e-06,'Daphnia_pulex@EST_JGI                                                          ':0.16143656):0.089101085,((('283643_Cneoformans@XP_777934                                                   ':0.23870514,'Ustilago_maydis@XM_753342                                                      ':0.33597045):0.11591564,('412133_Tvaginalis@XP_001325785                                                 ':0.69331129,'Spunctatus@05524T0                                                             ':0.018450072):0.14957195):0.055843541,(('330879_Afumigatus@XP_746794                                                    ':1.4537266e-06,'367110_Ncrassa@XP_001728250                                                    ':0.10284137):0.24515753,((('412030_Ptetraurelia@XP_001433857                                               ':0.38189723,'5911_Tthermophila@XP_001014455                                                 ':0.059781917):0.12905438,('Batrachochytrium_dendrobatidis@jgi|Batde5|92050|GP3.076090                     ':0.45525339,('Enterocytozoon_bieneusi@XP_001827913                                           ':1.3662251,'Oxytricha_trifallax@apc11_WGS                                                  ':0.36651903):0.30047631):0.12062493):0.12351345,('6239_Celegans@NP_497937                                                        ':0.2220932,('6279_Bmalayi@XP_001898974                                                      ':7.2114624e-06,'6279_Bmalayi@XP_001901276                                                      ':0.53708356):0.12565195):0.0063574956):0.1164735):0.04148877):8.2664026e-05):0.11760144,((('185431_Tbrucei@XP_827311                                                       ':0.062858247,(('347515_Lmajor@XP_843556                                                        ':0,'435258_Linfantum@XP_001469259                                                  ':0):0.37819841,'353153_Tcruzi@XP_813702                                                        ':6.6211305e-06):0.077816538):0.47983291,(((('294381_Ehistolytica@XP_651657                                                  ':0.93467128,('352914_Pyoelii@XP_724743                                                       ':0.034061806,'36329_Pfalciparum@XP_966227                                                    ':0.11519646):0.3261213):0.21073818,'353151_Chominis@XP_668394                                                      ':0.23910884):0.24309708,'Toxoplasma_gondii@XP_002368820                                                 ':0.40086283):0.44174176,'423536_Pmarinus@EER17137                                                       ':0.13287149):0.17712804):0.13678798,'Cowczarzaki@01231T0                                                            ':0.044485234):0.078126237):0.066056204,((('145481_Ppatens@XP_001761005                                                    ':0.037821646,'Smoellendorffii@jgi                                                            ':2.1825716e-06):0.018954319,(((((('296543_Tpseudonana@XP_002293598                                                ':0.098691499,'556484_Ptricornutum@XP_002186283                                               ':0.29315178):0.1674952,('436017_Olucimarinus@XP_001420379                                               ':5.3344515e-07,('564608_Mpusilla@EEH54465                                                       ':0.075826019,'70448_Otauri@AAV68620                                                          ':0.030321878):7.4799587e-06):6.6306847e-05):0.084916994,('Cvulgaris@jgi                                                                  ':0.097305015,'Ehuxleyi@jgi|Emihu1|68103|e_gw1.72.57.1                                        ':0.15199424):0.010692386):0.11115306,('3055_Creinhardtii@XP_001692946                                                 ':7.6351623e-14,'Vcarteri@jgi                                                                   ':0):0.014036048):0.040364464,('4896_Spombe@NP_593423                                                          ':0.10186113,'4932_Scerevisiae@NP_010276                                                     ':0.38197693):0.08037882):0.071844747,('Cmerolae@CMS386C                                                               ':0.16010345,'Gsulphuraria@stig_27                                                           ':0.11265545):0.16180711):0.10543192):1.9295692e-05,('3702_Athaliana@AAL13436                                                        ':7.3377881e-05,'39947_Osativa@NP_001049871                                                     ':0.018607396):0.038082341):0.064071672,'Ttrahens@06948T0                                                               ':0.051590374);
(((((((('10228_Tadhaerens@XP_002115875                                                  ':0.21500326,'45351_Nvectensis@XP_001628272                                                  ':0.12551081):0.10576432,(((('7227_Dmelanogaster@NP_001097122                                                ':0.15723717,'7739_Bfloridae@XP_002606314                                                    ':0.0092967362):0.092410407,'Lgigantea@jgi                                                                  ':1.454444e-05):0.05554981,'Hrobusta@jgi                                                                   ':0.017892348):0.034163969,'7460_Amellifera@XP_001122138                                                   ':0.065344622):0.019984656):0.086681835,(('7955_Drerio@NP_001091950                                                       ':0.018099679,'9606_Hsapiens@NP_057560                                                        ':0):0.049583171,'8364_Xtropicalis@NP_001011188                                                  ':0.041387368):0.020438967):2.8174978e-05,'Daphnia_pulex@EST_JGI                                                          ':0.32467535):0.082002806,'Cowczarzaki@01231T0                                                            ':0.25080396):0.022686414,(((('283643_Cneoformans@XP_777934                                                   ':0.37061938,'Batrachochytrium_dendrobatidis@jgi|Batde5|92050|GP3.076090                     ':0.41172781):0.18358428,'Spunctatus@05524T0                                                             ':0.078269846):0.18120008,'Gsulphuraria@stig_27                                                           ':0.24026049):0.1736477,(('6279_Bmalayi@XP_001898974                                                      ':0.022061355,'6279_Bmalayi@XP_001901276                                                      ':0.37934104):0.094644617,'Cmerolae@CMS386C                                                               ':0.44924859):0.29740117):0.0075503277):0.0056713546,('352472_Ddiscoideum@XP_637455                                                   ':0.21486118,('Giardia_intestinalis@EET00603                                                  ':1.6718775,'Ustilago_maydis@XM_753342                                                      ':0.5400333):9.781279e-05):1.3721936e-06):0.12051375,((((('145481_Ppatens@XP_001761005                                                    ':0.07281232,'Smoellendorffii@jgi                                                            ':7.7482854e-06):0.1014806,'3702_Athaliana@AAL13436                                                        ':1.6093327e-05):2.3224324e-06,'39947_Osativa@NP_001049871                                                     ':0.12527917):0.070716458,'Ttrahens@06948T0                                                               ':0.053711807):0.16975245,((('185431_Tbrucei@XP_827311                                                       ':0.063306729,(('347515_Lmajor@XP_843556                                                        ':0,'435258_Linfantum@XP_001469259                                                  ':0):0.66067601,'353153_Tcruzi@XP_813702                                                        ':0.016759295):0.15388379):0.30116793,((('330879_Afumigatus@XP_746794                                                    ':0.021274472,'367110_Ncrassa@XP_001728250                                                    ':0.13484757):0.50318436,'4932_Scerevisiae@NP_010276                                                     ':0.43096909):0.039941654,(((('352914_Pyoelii@XP_724743                                                       ':0.04349519,'36329_Pfalciparum@XP_966227                                                    ':0.085225891):0.28523281,('353151_Chominis@XP_668394                                                      ':0.58540742,'Toxoplasma_gondii@XP_002368820                                                 ':0.80629336):0.10173717):0.69030322,('423536_Pmarinus@EER17137                                                       ':0.22773405,'Enterocytozoon_bieneusi@XP_001827913                                           ':1.7059503):0.14931991):0.04772172,(('412030_Ptetraurelia@XP_001433857                                               ':0.31757115,'5911_Tthermophila@XP_001014455                                                 ':0.21651285):0.23398086,'Oxytricha_trifallax@apc11_WGS                                                  ':0.87972501):0.3293976):0.086535675):0.14318082):0.05272765,(((((('296543_Tpseudonana@XP_002293598                                                ':0.238789,('412133_Tvaginalis@XP_001325785                                                 ':0.74755934,'556484_Ptricornutum@XP_002186283                                               ':0.21768894):0.031376907):0.18783272,'Ehuxleyi@jgi|Emihu1|68103|e_gw1.72.57.1                                        ':0.37414685):0.046671998,('436017_Olucimarinus@XP_001420379                                               ':7.9583354e-05,('564608_Mpusilla@EEH54465                                                       ':0.12496385,'70448_Otauri@AAV68620                                                          ':0.00020754695):0.078893076):0.15418385):0.089300597,'Cvulgaris@jgi                                                                  ':0.21744602):0.08171504,('3055_Creinhardtii@XP_001692946                                                 ':0.037721613,'Vcarteri@jgi                                                                   ':5.760785e-06):0.081773212):0.21646093,'6239_Celegans@NP_497937                                                        ':0.42377791):1.7491722e-05):0.1016636):7.1379402e-06,(('294381_Ehistolytica@XP_651657                                                  ':1.1027712,('Ectocarpus_siliculosus@298710989                                               ':0.2007664,'Pramorum@jgi                                                                   ':0.27312532):9.2313539e-05):0.049853818,'4896_Spombe@NP_593423                                                          ':0.55895618):0.13327007);
((((('10228_Tadhaerens@XP_002115875                                                  ':0.19731091,((('45351_Nvectensis@XP_001628272                                                  ':0.084441745,(((('7955_Drerio@NP_001091950                                                       ':0.044562744,'9606_Hsapiens@NP_057560                                                        ':6.9543516e-05):8.7604338e-07,'Pramorum@jgi                                                                   ':0.28278366):0.030204985,'Ectocarpus_siliculosus@298710989                                               ':0.25343021):2.255883e-06,'8364_Xtropicalis@NP_001011188                                                  ':0.083642324):0.025959125):0.013760613,('7227_Dmelanogaster@NP_001097122                                                ':0.30259992,'7460_Amellifera@XP_001122138                                                   ':0.058244583):0.13062971):0.044542914,'Daphnia_pulex@EST_JGI                                                          ':0.25910456):1.227904e-05):0.12364525,('7739_Bfloridae@XP_002606314                                                    ':0.099078495,('Hrobusta@jgi                                                                   ':0.14359779,'Lgigantea@jgi                                                                  ':0.025100191):0.048826347):1.2707772e-06):0.023714507,'Cowczarzaki@01231T0                                                            ':0.088805726):9.7381812e-07,'Giardia_intestinalis@EET00603                                                  ':3.9712662):0.051394203,(((('145481_Ppatens@XP_001761005                                                    ':0.020273119,'Smoellendorffii@jgi                                                            ':5.3240764e-06):0.06576853,('3702_Athaliana@AAL13436                                                        ':7.6070438e-07,'39947_Osativa@NP_001049871                                                     ':0.16454355):0.023184885):0.04864298,'Ttrahens@06948T0                                                               ':0.065566908):0.066397469,('352472_Ddiscoideum@XP_637455                                                   ':0.49315895,(('436017_Olucimarinus@XP_001420379                                               ':6.9760666e-05,'70448_Otauri@AAV68620                                                          ':0.063633387):2.1496051e-05,'564608_Mpusilla@EEH54465                                                       ':0.073363749):0.69170132):0.050083669):0.033873857,(((((((('185431_Tbrucei@XP_827311                                                       ':0.20601754,'353153_Tcruzi@XP_813702                                                        ':0.17503751):0.10521217,('347515_Lmajor@XP_843556                                                        ':0,'435258_Linfantum@XP_001469259                                                  ':0):0.44910529):0.17486191,'412133_Tvaginalis@XP_001325785                                                 ':1.061204):0.012260344,(('353151_Chominis@XP_668394                                                      ':0.58401624,'Toxoplasma_gondii@XP_002368820                                                 ':0.81463865):0.89506528,'6239_Celegans@NP_497937                                                        ':0.4253287):0.41898564):0.2352676,'Gsulphuraria@stig_27                                                           ':0.5806496):3.4417818e-07,'Cmerolae@CMS386C                                                               ':0.23671489):0.14228765,('6279_Bmalayi@XP_001898974                                                      ':0,'6279_Bmalayi@XP_001901276                                                      ':0.20437882):0.26681381):0.15220975,(((((((('283643_Cneoformans@XP_777934                                                   ':0.098412436,'Spunctatus@05524T0                                                             ':0.43730557):0.20635919,('412030_Ptetraurelia@XP_001433857                                               ':0.53238073,('5911_Tthermophila@XP_001014455                                                 ':0.28862438,'Oxytricha_trifallax@apc11_WGS                                                  ':0.75376437):0.014405585):0.36478019):0.061169797,(('352914_Pyoelii@XP_724743                                                       ':0.048076636,'36329_Pfalciparum@XP_966227                                                    ':0.017591486):0.65141535,'423536_Pmarinus@EER17137                                                       ':0.46396265):0.11110999):0.17874599,'367110_Ncrassa@XP_001728250                                                    ':0.17003406):0.039932945,('296543_Tpseudonana@XP_002293598                                                ':0.35767404,'556484_Ptricornutum@XP_002186283                                               ':0.34016989):0.16321305):0.09336674,('330879_Afumigatus@XP_746794                                                    ':0.27454479,('4932_Scerevisiae@NP_010276                                                     ':2.7131809e-06,'Enterocytozoon_bieneusi@XP_001827913                                           ':4.3303678):0.83166783):0.038380799):0.15745292,((('3055_Creinhardtii@XP_001692946                                                 ':0.021705716,'Vcarteri@jgi                                                                   ':0):0.065527868,('Cvulgaris@jgi                                                                  ':0.08867625,('Ehuxleyi@jgi|Emihu1|68103|e_gw1.72.57.1                                        ':0.33440399,'Ustilago_maydis@XM_753342                                                      ':0.40205626):0.11013854):0.091087169):0.013686684,('4896_Spombe@NP_593423                                                          ':0.22063752,'Batrachochytrium_dendrobatidis@jgi|Batde5|92050|GP3.076090                     ':0.99882232):0.15021978):0.045935531):0.056763264,'294381_Ehistolytica@XP_651657                                                  ':1.4448375):0.086340116):9.2956858e-06);
(((((((((('10228_Tadhaerens@XP_002115875                                                  ':0.098568109,'7227_Dmelanogaster@NP_001097122                                                ':0.13193701):0.083929571,'Lgigantea@jgi                                                                  ':2.0123528e-06):0.033065637,(('423536_Pmarinus@EER17137                                                       ':0.51039736,'7739_Bfloridae@XP_002606314                                                    ':0.021587547):0.085818199,'7460_Amellifera@XP_001122138                                                   ':2.887591e-05):0.066617671):0.013909366,'Hrobusta@jgi                                                                   ':0.034128008):0.039258626,'45351_Nvectensis@XP_001628272                                                  ':0.045107193):0.012658524,(('7955_Drerio@NP_001091950                                                       ':0.049523773,'9606_Hsapiens@NP_057560                                                        ':3.6406675e-06):0.027635921,'8364_Xtropicalis@NP_001011188                                                  ':0.038070557):0.051857221):0.062478942,((('6239_Celegans@NP_497937                                                        ':0.36484757,('6279_Bmalayi@XP_001898974                                                      ':2.5758533e-05,'6279_Bmalayi@XP_001901276                                                      ':0.52427863):0.1901527):0.099530446,'Cmerolae@CMS386C                                                               ':0.24234669):0.15306202,('Cowczarzaki@01231T0                                                            ':0.14940613,'Daphnia_pulex@EST_JGI                                                          ':0.21246628):0.012313115):0.058767699):1.7971761e-06,('352472_Ddiscoideum@XP_637455                                                   ':0.20528845,('Ectocarpus_siliculosus@298710989                                               ':0.16542248,'Pramorum@jgi                                                                   ':0.26364866):0.12664842):0.054554568):0.074007557,((((('145481_Ppatens@XP_001761005                                                    ':0.046983118,'Smoellendorffii@jgi                                                            ':1.4658101e-06):0.049874733,'3702_Athaliana@AAL13436                                                        ':2.0644368e-05):1.2868504e-05,'39947_Osativa@NP_001049871                                                     ':0.032149192):0.031180323,'Ttrahens@06948T0                                                               ':0.066780529):0.080651202,'Gsulphuraria@stig_27                                                           ':0.18812493):6.4779969e-07):0.15088809,((((((('185431_Tbrucei@XP_827311                                                       ':0.10532846,'353153_Tcruzi@XP_813702                                                        ':0.053044709):0.07646347,('347515_Lmajor@XP_843556                                                        ':0,'435258_Linfantum@XP_001469259                                                  ':0):0.22120146):0.38781219,(('294381_Ehistolytica@XP_651657                                                  ':0.81373548,(('352914_Pyoelii@XP_724743                                                       ':1.7918108e-06,'36329_Pfalciparum@XP_966227                                                    ':0.15983631):0.42514556,('353151_Chominis@XP_668394                                                      ':0.55192723,'Toxoplasma_gondii@XP_002368820                                                 ':0.62482191):0.22973701):0.1884621):0.096057355,((('412030_Ptetraurelia@XP_001433857                                               ':0.39134384,'5911_Tthermophila@XP_001014455                                                 ':0.17382624):0.30862476,'Oxytricha_trifallax@apc11_WGS                                                  ':0.49292159):0.33796328,('Batrachochytrium_dendrobatidis@jgi|Batde5|92050|GP3.076090                     ':0.33114785,'Enterocytozoon_bieneusi@XP_001827913                                           ':2.5335808):0.26513054):7.9462907e-05):0.1037241):0.093104136,(('296543_Tpseudonana@XP_002293598                                                ':0.16265408,'556484_Ptricornutum@XP_002186283                                               ':0.23303996):0.13498138,'412133_Tvaginalis@XP_001325785                                                 ':0.67259395):0.090394835):0.079324731,((('3055_Creinhardtii@XP_001692946                                                 ':0.015453022,'Vcarteri@jgi                                                                   ':1.7475017e-06):0.059190031,(('436017_Olucimarinus@XP_001420379                                               ':0,('564608_Mpusilla@EEH54465                                                       ':0.11892921,'70448_Otauri@AAV68620                                                          ':0.021681579):0.00090132415):0.13579231,('Cvulgaris@jgi                                                                  ':0.16073366,'Ehuxleyi@jgi|Emihu1|68103|e_gw1.72.57.1                                        ':0.13466132):0.13784038):0.16373937):1.6542469e-05,((('330879_Afumigatus@XP_746794                                                    ':4.5371764e-05,'367110_Ncrassa@XP_001728250                                                    ':0.097030585):0.36471667,'4932_Scerevisiae@NP_010276                                                     ':0.40247706):0.093557038,'4896_Spombe@NP_593423                                                          ':0.25282693):0.10440127):0.063812714):0.039045311,'Giardia_intestinalis@EET00603                                                  ':1.7014409):0.11438745,'Ustilago_maydis@XM_753342                                                      ':0.32351283):0.052862164,('283643_Cneoformans@XP_777934                                                   ':0.30997725,'Spunctatus@05524T0                                                             ':0.21019317):0.093679231);
((((('10228_Tadhaerens@XP_002115875                                                  ':0,'7227_Dmelanogaster@NP_001097122                                                ':0.075962116):0.063876432,(('45351_Nvectensis@XP_001628272                                                  ':0.13278678,(('7460_Amellifera@XP_001122138                                                   ':5.7829364e-05,('Ectocarpus_siliculosus@298710989                                               ':0.22489108,'Pramorum@jgi                                                                   ':0.22347856):0.34353327):0.026216268,(('7955_Drerio@NP_001091950                                                       ':0,'9606_Hsapiens@NP_057560                                                        ':0):0.051682625,'8364_Xtropicalis@NP_001011188                                                  ':1.5955274e-05):0.026550906):2.2637705e-06):0.050364759,'Daphnia_pulex@EST_JGI                                                          ':0.14538852):1.2924e-05):0.17390749,((((('283643_Cneoformans@XP_777934                                                   ':0.14608962,'Batrachochytrium_dendrobatidis@jgi|Batde5|92050|GP3.076090                     ':0.83919878):0.22932124,'Spunctatus@05524T0                                                             ':0.051868833):0.20522374,'4896_Spombe@NP_593423                                                          ':0.36761909):0.20236792,'Cowczarzaki@01231T0                                                            ':0.065020497):0.14659805,('7739_Bfloridae@XP_002606314                                                    ':0.024683714,'Lgigantea@jgi                                                                  ':1.6104976e-05):2.9109002e-08):2.6381324e-06):6.1207866e-06,(((((((('185431_Tbrucei@XP_827311                                                       ':0.20996072,'353153_Tcruzi@XP_813702                                                        ':1.9265898e-06):0.16686307,('347515_Lmajor@XP_843556                                                        ':0,'435258_Linfantum@XP_001469259                                                  ':0):0.35980621):0.58013472,'Gsulphuraria@stig_27                                                           ':0.54208811):0.14687458,'Cmerolae@CMS386C                                                               ':6.1166096e-05):0.27440762,('6279_Bmalayi@XP_001898974                                                      ':0.13923661,'6279_Bmalayi@XP_001901276                                                      ':0.1299043):0.024061221):0.070948666,'6239_Celegans@NP_497937                                                        ':0.091284387):0.51856475,(('3055_Creinhardtii@XP_001692946                                                 ':0,'Vcarteri@jgi                                                                   ':4.1276923e-14):0.0918477,'4932_Scerevisiae@NP_010276                                                     ':0.85561013):3.2672396e-05):0.12602074,(((('294381_Ehistolytica@XP_651657                                                  ':0.18909242,'Giardia_intestinalis@EET00603                                                  ':2.9741377):0.95412139,('330879_Afumigatus@XP_746794                                                    ':2.2483932e-05,'Enterocytozoon_bieneusi@XP_001827913                                           ':2.5185444):0.31111351):0.09530124,((('352914_Pyoelii@XP_724743                                                       ':0.076945226,'36329_Pfalciparum@XP_966227                                                    ':0):0.7946706,'423536_Pmarinus@EER17137                                                       ':0.16320937):0.36673416,(('353151_Chominis@XP_668394                                                      ':0.37988445,'Toxoplasma_gondii@XP_002368820                                                 ':0.79660524):0.65673861,'412133_Tvaginalis@XP_001325785                                                 ':0.51721934):0.26804222):0.28252703):4.2688656e-06,('296543_Tpseudonana@XP_002293598                                                ':0.45396598,((('436017_Olucimarinus@XP_001420379                                               ':1.4796924e-05,'564608_Mpusilla@EEH54465                                                       ':0.031148685):4.226498e-06,'70448_Otauri@AAV68620                                                          ':0.036206297):0.25663434,'556484_Ptricornutum@XP_002186283                                               ':0.43901529):0.20390551):0.06545128):0.086209989):0.2102718):0.10305938,(((('145481_Ppatens@XP_001761005                                                    ':0.023674487,'Smoellendorffii@jgi                                                            ':0):0.050800066,(('352472_Ddiscoideum@XP_637455                                                   ':0.35791778,'39947_Osativa@NP_001049871                                                     ':0.026741172):0.20252297,((((('367110_Ncrassa@XP_001728250                                                    ':0.3093767,'Oxytricha_trifallax@apc11_WGS                                                  ':0.39299235):0.36231876,'412030_Ptetraurelia@XP_001433857                                               ':0.17906753):0.13786669,'5911_Tthermophila@XP_001014455                                                 ':0.096856022):0.64210362,'Ttrahens@06948T0                                                               ':0.036443828):0.069354832,'3702_Athaliana@AAL13436                                                        ':1.9127051e-05):1.7394401e-07):1.8318773e-05):0.15448433,'Cvulgaris@jgi                                                                  ':0.35437889):2.2188922e-06,'Ustilago_maydis@XM_753342                                                      ':0.42669399):0.10067893,('Ehuxleyi@jgi|Emihu1|68103|e_gw1.72.57.1                                        ':0.59481791,'Hrobusta@jgi                                                                   ':0.023832608):0.0059709653);
(((((('10228_Tadhaerens@XP_002115875                                                  ':0.15425201,'45351_Nvectensis@XP_001628272                                                  ':0.097085078):0.055730766,('7460_Amellifera@XP_001122138                                                   ':0.023931239,'Daphnia_pulex@EST_JGI                                                          ':0.11611053):0.046069305):0.026593784,('Hrobusta@jgi                                                                   ':0.12345252,'Lgigantea@jgi                                                                  ':0.02345937):0.080637119):4.0330755e-05,'7739_Bfloridae@XP_002606314                                                    ':8.1458109e-05):0.078935673,(((((('185431_Tbrucei@XP_827311                                                       ':2.2574372e-06,(('347515_Lmajor@XP_843556                                                        ':0,'435258_Linfantum@XP_001469259                                                  ':0):0.6262799,'353153_Tcruzi@XP_813702                                                        ':0.10107617):0.072308945):0.23569662,('412133_Tvaginalis@XP_001325785                                                 ':0.78625605,'6239_Celegans@NP_497937                                                        ':0.45641388):0.059038284):0.13202153,'4932_Scerevisiae@NP_010276                                                     ':0.71185486):0.083422097,(('330879_Afumigatus@XP_746794                                                    ':1.3295601e-05,'367110_Ncrassa@XP_001728250                                                    ':0.33052083):0.10493604,'Ustilago_maydis@XM_753342                                                      ':0.4017435):5.7662038e-07):0.20104321,((('412030_Ptetraurelia@XP_001433857                                               ':0.45750312,('5911_Tthermophila@XP_001014455                                                 ':0.62069834,('Batrachochytrium_dendrobatidis@jgi|Batde5|92050|GP3.076090                     ':0.68660909,'Oxytricha_trifallax@apc11_WGS                                                  ':0.60670521):0.18203099):0.015311302):0.30072452,(('6279_Bmalayi@XP_001898974                                                      ':0.008981251,'6279_Bmalayi@XP_001901276                                                      ':0.61710391):0.34242909,'Cmerolae@CMS386C                                                               ':0.18340461):0.078174064):3.0356045e-05,'Giardia_intestinalis@EET00603                                                  ':2.7863341):0.040485948):0.11015142,(('283643_Cneoformans@XP_777934                                                   ':0.34449057,'Spunctatus@05524T0                                                             ':0.32306356):0.063538409,'Gsulphuraria@stig_27                                                           ':0.26318129):0.18935024):7.7878438e-05):0.076393861,(((((('145481_Ppatens@XP_001761005                                                    ':0.0243062,'Smoellendorffii@jgi                                                            ':1.3587123e-05):0.02474497,('3702_Athaliana@AAL13436                                                        ':8.9269404e-05,'39947_Osativa@NP_001049871                                                     ':0.07340132):0.025045791):0.092866865,'Ttrahens@06948T0                                                               ':0.087837939):0.080504899,((((('294381_Ehistolytica@XP_651657                                                  ':1.0956662,'353151_Chominis@XP_668394                                                      ':0.30324303):0.18149891,('352914_Pyoelii@XP_724743                                                       ':4.1406717e-06,'36329_Pfalciparum@XP_966227                                                    ':0.14725094):0.46014126):0.28148248,'Toxoplasma_gondii@XP_002368820                                                 ':0.59281504):0.60397595,('Ectocarpus_siliculosus@298710989                                               ':0.14024879,('Enterocytozoon_bieneusi@XP_001827913                                           ':1.7900064,'Pramorum@jgi                                                                   ':0.21886977):0.10303584):1.9659642e-06):0.17256186,((('296543_Tpseudonana@XP_002293598                                                ':0.24197463,'556484_Ptricornutum@XP_002186283                                               ':0.14569444):0.087698464,('436017_Olucimarinus@XP_001420379                                               ':0,('564608_Mpusilla@EEH54465                                                       ':0.07243067,'70448_Otauri@AAV68620                                                          ':0.025080059):0.054383016):0.15118429):0.07965393,((('3055_Creinhardtii@XP_001692946                                                 ':0.045704019,'Vcarteri@jgi                                                                   ':3.596478e-06):0.043626432,('Cvulgaris@jgi                                                                  ':0.1403267,'Ehuxleyi@jgi|Emihu1|68103|e_gw1.72.57.1                                        ':0.21500284):0.21535974):0.047850205,('423536_Pmarinus@EER17137                                                       ':0.58790016,'4896_Spombe@NP_593423                                                          ':0.40901289):0.031453055):0.13266766):0.17421258):0.025031818):0.061088816,'352472_Ddiscoideum@XP_637455                                                   ':0.28841309):0.01155184,'Cowczarzaki@01231T0                                                            ':0.145346):5.7398436e-05,((('7227_Dmelanogaster@NP_001097122                                                ':0.31050589,'7955_Drerio@NP_001091950                                                       ':2.0862564e-05):0.071415838,'9606_Hsapiens@NP_057560                                                        ':2.2340171e-05):0.024192865,'8364_Xtropicalis@NP_001011188                                                  ':0.048899682):0.073558975);
(((('10228_Tadhaerens@XP_002115875                                                  ':0.18105392,(('185431_Tbrucei@XP_827311                                                       ':0.030717233,(('347515_Lmajor@XP_843556                                                        ':0,'435258_Linfantum@XP_001469259                                                  ':0):0.56375188,'353153_Tcruzi@XP_813702                                                        ':1.1441914e-06):0.22448245):0.61870481,((('296543_Tpseudonana@XP_002293598                                                ':0.2124106,'556484_Ptricornutum@XP_002186283                                               ':0.15109124):0.27975207,(((('3055_Creinhardtii@XP_001692946                                                 ':0.018101736,'Vcarteri@jgi                                                                   ':3.5319648e-05):0.063029003,('436017_Olucimarinus@XP_001420379                                               ':1.9753932e-05,('564608_Mpusilla@EEH54465                                                       ':0.077579998,'70448_Otauri@AAV68620                                                          ':0.049348469):1.335991e-05):0.12175907):0.069444384,'Cvulgaris@jgi                                                                  ':0.10118748):0.034563241,('412133_Tvaginalis@XP_001325785                                                 ':0.83111356,'Ehuxleyi@jgi|Emihu1|68103|e_gw1.72.57.1                                        ':0.2166187):1.7193293e-05):0.03844835):0.13360108,'Gsulphuraria@stig_27                                                           ':0.2384449):0.037765089):0.063290826):0.09084197,'Lgigantea@jgi                                                                  ':0.020687626):3.6608016e-06,('7460_Amellifera@XP_001122138                                                   ':0.038948533,'Hrobusta@jgi                                                                   ':0.036912559):0.034052019):0.037765051,((((((('145481_Ppatens@XP_001761005                                                    ':0.10594211,'Smoellendorffii@jgi                                                            ':1.1462792e-06):0.014328327,('3702_Athaliana@AAL13436                                                        ':2.0575107e-05,'39947_Osativa@NP_001049871                                                     ':0.054641363):0.021341205):0.069317158,'Ttrahens@06948T0                                                               ':0.081838869):0.1550581,(('294381_Ehistolytica@XP_651657                                                  ':0.80259083,((((('352914_Pyoelii@XP_724743                                                       ':0.13947457,'36329_Pfalciparum@XP_966227                                                    ':0.011058847):0.36903012,'353151_Chominis@XP_668394                                                      ':0.46203762):0.081790797,'Toxoplasma_gondii@XP_002368820                                                 ':0.50062432):0.54920511,'Pramorum@jgi                                                                   ':0.0011971357):0.29294793,'Ectocarpus_siliculosus@298710989                                               ':0.12481454):3.1801653e-05):0.10945218,('352472_Ddiscoideum@XP_637455                                                   ':0.16047931,('423536_Pmarinus@EER17137                                                       ':0.11359211,'Enterocytozoon_bieneusi@XP_001827913                                           ':1.5364582):0.38384357):1.9382787e-05):0.087238352):0.020177736,(('7955_Drerio@NP_001091950                                                       ':0.038472966,'9606_Hsapiens@NP_057560                                                        ':0.015906366):0.054392722,'8364_Xtropicalis@NP_001011188                                                  ':0.020722652):0.1365935):0.023742636,((((('283643_Cneoformans@XP_777934                                                   ':0.26922724,((('412030_Ptetraurelia@XP_001433857                                               ':0.27463172,'5911_Tthermophila@XP_001014455                                                 ':0.23767774):2.9349275e-05,'Oxytricha_trifallax@apc11_WGS                                                  ':0.53896554):0.34990133,'Batrachochytrium_dendrobatidis@jgi|Batde5|92050|GP3.076090                     ':0.41022058):0.10894838):0.11654399,'Spunctatus@05524T0                                                             ':0.16241248):0.14325548,'Ustilago_maydis@XM_753342                                                      ':0.35922241):0.025597954,'Giardia_intestinalis@EET00603                                                  ':1.6677597):0.074376474,(('330879_Afumigatus@XP_746794                                                    ':2.9399e-05,'367110_Ncrassa@XP_001728250                                                    ':0.12282943):0.4644452,('4896_Spombe@NP_593423                                                          ':0.37482537,'4932_Scerevisiae@NP_010276                                                     ':0.55039818):0.14430297):0.081568407):0.034634112):0.024404098,('45351_Nvectensis@XP_001628272                                                  ':0.082359879,'7227_Dmelanogaster@NP_001097122                                                ':0.31791929):0.037763472):1.9615449e-06,((('6239_Celegans@NP_497937                                                        ':0.5008843,(('6279_Bmalayi@XP_001898974                                                      ':0.12961263,'6279_Bmalayi@XP_001901276                                                      ':0.46543792):0.22315352,'Cmerolae@CMS386C                                                               ':0.18251284):0.16749516):0.16865101,('Cowczarzaki@01231T0                                                            ':0.16424625,'Daphnia_pulex@EST_JGI                                                          ':0.16353868):0.07107574):0.0033676295,'7739_Bfloridae@XP_002606314                                                    ':0.021308339):0.038220084);
((((('10228_Tadhaerens@XP_002115875                                                  ':0.14835659,'45351_Nvectensis@XP_001628272                                                  ':0.036954389):0.048836577,('7460_Amellifera@XP_001122138                                                   ':0.057930596,'Daphnia_pulex@EST_JGI                                                          ':0.16123646):0.055087352):9.885746e-06,(('7955_Drerio@NP_001091950                                                       ':0.026477664,'9606_Hsapiens@NP_057560                                                        ':0.021066077):0.05349773,'8364_Xtropicalis@NP_001011188                                                  ':0.025952842):0.14380445):0.036877848,(((((('185431_Tbrucei@XP_827311                                                       ':0.12095431,(('347515_Lmajor@XP_843556                                                        ':0,'435258_Linfantum@XP_001469259                                                  ':0):0.66507305,'353153_Tcruzi@XP_813702                                                        ':0.04830382):0.054790775):0.34090221,'6239_Celegans@NP_497937                                                        ':0.49649063):0.21239443,('6279_Bmalayi@XP_001898974                                                      ':2.745014e-05,'6279_Bmalayi@XP_001901276                                                      ':0.4349676):0.37961547):0.08050798,'7227_Dmelanogaster@NP_001097122                                                ':0.16475654):0.077182637,('Hrobusta@jgi                                                                   ':0.088377473,'Lgigantea@jgi                                                                  ':0.03007712):0.024488472):0.056399313,'7739_Bfloridae@XP_002606314                                                    ':0.032866744):6.2930467e-06):0.031757727,((((('145481_Ppatens@XP_001761005                                                    ':0.023825453,(('3702_Athaliana@AAL13436                                                        ':5.347998e-08,'39947_Osativa@NP_001049871                                                     ':0.048183114):0.023864068,'Smoellendorffii@jgi                                                            ':1.4019682e-05):9.2877678e-06):0.054749329,('4932_Scerevisiae@NP_010276                                                     ':0.73429559,'Ttrahens@06948T0                                                               ':3.9323665e-06):0.11952962):0.066870955,('352472_Ddiscoideum@XP_637455                                                   ':0.23374155,('Ectocarpus_siliculosus@298710989                                               ':0.17389196,'Pramorum@jgi                                                                   ':0.28867995):0.14286196):0.03402549):1.2596441e-05,'Cowczarzaki@01231T0                                                            ':0.23094529):0.029436793,((('283643_Cneoformans@XP_777934                                                   ':0.38016672,(('412030_Ptetraurelia@XP_001433857                                               ':0.36733801,'5911_Tthermophila@XP_001014455                                                 ':0.3436436):0.041421677,('Batrachochytrium_dendrobatidis@jgi|Batde5|92050|GP3.076090                     ':0.71258458,'Oxytricha_trifallax@apc11_WGS                                                  ':0.56360246):0.25972132):0.13940346):0.15356651,('4896_Spombe@NP_593423                                                          ':0.41722826,'Spunctatus@05524T0                                                             ':0.46068253):0.10828765):0.076491048,('Cmerolae@CMS386C                                                               ':0.090762985,'Gsulphuraria@stig_27                                                           ':0.3978344):0.20123336):9.8343101e-06):0.085870562,(((((('294381_Ehistolytica@XP_651657                                                  ':1.3343228,(('352914_Pyoelii@XP_724743                                                       ':1.9308292e-05,'36329_Pfalciparum@XP_966227                                                    ':0.10046032):0.63184606,('353151_Chominis@XP_668394                                                      ':0.51556383,'Toxoplasma_gondii@XP_002368820                                                 ':0.63138767):0.22910992):0.25027127):0.090356872,(('412133_Tvaginalis@XP_001325785                                                 ':0.69338772,'Enterocytozoon_bieneusi@XP_001827913                                           ':1.8689046):4.585943e-05,'423536_Pmarinus@EER17137                                                       ':0.26316856):0.050796011):0.23986652,((('296543_Tpseudonana@XP_002293598                                                ':0.21115085,'556484_Ptricornutum@XP_002186283                                               ':0.23659328):0.15918495,'Ehuxleyi@jgi|Emihu1|68103|e_gw1.72.57.1                                        ':0.40426481):0.056930146,((('3055_Creinhardtii@XP_001692946                                                 ':1.7253139e-07,'Cvulgaris@jgi                                                                  ':0.28913118):0.022706671,'Vcarteri@jgi                                                                   ':3.7862833e-05):0.15867558,('436017_Olucimarinus@XP_001420379                                               ':0,('564608_Mpusilla@EEH54465                                                       ':0.10151985,'70448_Otauri@AAV68620                                                          ':0.10479339):1.9051531e-05):0.14083714):0.063408067):0.1822801):0.10518502,'Giardia_intestinalis@EET00603                                                  ':3.0975113):4.0858957e-05,('330879_Afumigatus@XP_746794                                                    ':6.8350786e-05,'367110_Ncrassa@XP_001728250                                                    ':0.17248375):0.21988944):0.074211462,'Ustilago_maydis@XM_753342                                                      ':0.38979167):0.050851803);
((((((('10228_Tadhaerens@XP_002115875                                                  ':0.04418876,(((((('145481_Ppatens@XP_001761005                                                    ':0,'Smoellendorffii@jgi                                                            ':5.6556067e-15):0.047072499,'39947_Osativa@NP_001049871                                                     ':0.08358303):1.3602191e-05,'3702_Athaliana@AAL13436                                                        ':8.0207655e-05):1.3270811e-05,'Ttrahens@06948T0                                                               ':0.10104362):0.016722884,(('352472_Ddiscoideum@XP_637455                                                   ':0.21375633,('Ectocarpus_siliculosus@298710989                                               ':0.25708449,'Pramorum@jgi                                                                   ':0.17420757):0.10696807):8.9223157e-06,('412030_Ptetraurelia@XP_001433857                                               ':0.08877578,'5911_Tthermophila@XP_001014455                                                 ':0.25557851):0.15905839):0.0217373):0.10959316,((((('6279_Bmalayi@XP_001898974                                                      ':0.0476033,'6279_Bmalayi@XP_001901276                                                      ':0.275768):0.12367176,'Cmerolae@CMS386C                                                               ':0.17738326):0.24166826,'Cowczarzaki@01231T0                                                            ':0.11873884):0.090766752,'7739_Bfloridae@XP_002606314                                                    ':1.583855e-05):0.016027382,(('7227_Dmelanogaster@NP_001097122                                                ':0.088495452,'Hrobusta@jgi                                                                   ':0.095047598):0.035470664,'Lgigantea@jgi                                                                  ':1.4122467e-06):0.053345706):1.810896e-05):0.022562335):0.054135982,((('7955_Drerio@NP_001091950                                                       ':4.7433832e-05,'Ustilago_maydis@XM_753342                                                      ':0.44035726):0.033830436,'9606_Hsapiens@NP_057560                                                        ':0.029492607):0.059696822,'8364_Xtropicalis@NP_001011188                                                  ':0.021984934):0.049088818):6.4163903e-05,('283643_Cneoformans@XP_777934                                                   ':0.20821765,'Gsulphuraria@stig_27                                                           ':0.27241458):0.1379808):0.028713093,'45351_Nvectensis@XP_001628272                                                  ':0.076609414):0.06329029,'7460_Amellifera@XP_001122138                                                   ':3.5888343e-07):0.0620292,'Daphnia_pulex@EST_JGI                                                          ':0.14643644):4.3524588e-05,((((((((('185431_Tbrucei@XP_827311                                                       ':0.10886283,'353153_Tcruzi@XP_813702                                                        ':0.042031527):4.9933382e-06,('347515_Lmajor@XP_843556                                                        ':0,'435258_Linfantum@XP_001469259                                                  ':0):0.58957055):0.34328063,('6239_Celegans@NP_497937                                                        ':0.43602163,'Batrachochytrium_dendrobatidis@jgi|Batde5|92050|GP3.076090                     ':0.3595751):0.036859883):0.15978983,'412133_Tvaginalis@XP_001325785                                                 ':0.24644194):0.072299653,(('294381_Ehistolytica@XP_651657                                                  ':0.45569284,'Oxytricha_trifallax@apc11_WGS                                                  ':0.42143372):0.10866648,((((('352914_Pyoelii@XP_724743                                                       ':0.0097181075,'36329_Pfalciparum@XP_966227                                                    ':0.043917533):0.17671787,'Enterocytozoon_bieneusi@XP_001827913                                           ':1.3394656):0.17610263,('353151_Chominis@XP_668394                                                      ':0.40560008,'Toxoplasma_gondii@XP_002368820                                                 ':0.60201115):0.092854747):0.35325797,'423536_Pmarinus@EER17137                                                       ':0.35801675):0.0207256,'Spunctatus@05524T0                                                             ':0.21988958):0.12413252):0.054203637):1.0924435e-05,'4896_Spombe@NP_593423                                                          ':0.5646878):0.095378371,(('296543_Tpseudonana@XP_002293598                                                ':0.15348174,'556484_Ptricornutum@XP_002186283                                               ':0.2546004):0.12937134,((('3055_Creinhardtii@XP_001692946                                                 ':0.015610496,'Vcarteri@jgi                                                                   ':3.2518814e-05):0.1380753,('Cvulgaris@jgi                                                                  ':0.055998188,'Ehuxleyi@jgi|Emihu1|68103|e_gw1.72.57.1                                        ':0.2160889):0.17492847):0.22583076,('436017_Olucimarinus@XP_001420379                                               ':5.4695619e-05,('564608_Mpusilla@EEH54465                                                       ':0.062731923,'70448_Otauri@AAV68620                                                          ':0.0030165321):0.027566753):0.12092173):0.10153579):0.10862255):0.094878182,'Giardia_intestinalis@EET00603                                                  ':2.2463726):8.2369976e-06,('330879_Afumigatus@XP_746794                                                    ':0,'367110_Ncrassa@XP_001728250                                                    ':0.15716088):0.12671819):0.098626371,'4932_Scerevisiae@NP_010276                                                     ':0.7414193);
(((((('10228_Tadhaerens@XP_002115875                                                  ':0.10146802,'7227_Dmelanogaster@NP_001097122                                                ':0.12177726):0.082826367,(('45351_Nvectensis@XP_001628272                                                  ':0.14957229,(('7955_Drerio@NP_001091950                                                       ':0,'9606_Hsapiens@NP_057560                                                        ':0):0.0072482572,'8364_Xtropicalis@NP_001011188                                                  ':0.072757421):0.047673618):3.0269407e-05,('7460_Amellifera@XP_001122138                                                   ':3.1199329e-05,'Daphnia_pulex@EST_JGI                                                          ':0.11087703):0.022520287):0.015972486):0.042675564,('7739_Bfloridae@XP_002606314                                                    ':2.6040902e-05,'Cowczarzaki@01231T0                                                            ':0.079573778):0.018876931):9.2182984e-05,('Hrobusta@jgi                                                                   ':0.018340925,'Lgigantea@jgi                                                                  ':1.28809e-05):0.019555872):0.08568297,((((('294381_Ehistolytica@XP_651657                                                  ':0.31796073,'Enterocytozoon_bieneusi@XP_001827913                                           ':1.3774541):0.53536743,'353151_Chominis@XP_668394                                                      ':0.56935483):0.15084164,((('352914_Pyoelii@XP_724743                                                       ':0.042286874,'36329_Pfalciparum@XP_966227                                                    ':2.1497929e-05):0.63739466,'423536_Pmarinus@EER17137                                                       ':0.092649382):0.16845123,(('412030_Ptetraurelia@XP_001433857                                               ':0.25027704,'Oxytricha_trifallax@apc11_WGS                                                  ':0.50742574):0.038189195,'5911_Tthermophila@XP_001014455                                                 ':0.052965185):0.38092622):0.10402084):0.02027967,'Ectocarpus_siliculosus@298710989                                               ':0.2690215):0.02677583,('4932_Scerevisiae@NP_010276                                                     ':0.69503353,'Ttrahens@06948T0                                                               ':0.052996468):0.028731301):3.2384156e-06):0.065942973,((('145481_Ppatens@XP_001761005                                                    ':0.055826417,(('3702_Athaliana@AAL13436                                                        ':4.0993592e-06,'39947_Osativa@NP_001049871                                                     ':0.12191884):0.018964849,'Smoellendorffii@jgi                                                            ':1.9047252e-05):7.8721306e-06):0.040071077,('352472_Ddiscoideum@XP_637455                                                   ':0.22940048,'Pramorum@jgi                                                                   ':0.13441236):0.025155973):0.075120041,('6239_Celegans@NP_497937                                                        ':0.54677987,(('6279_Bmalayi@XP_001898974                                                      ':0.041871446,'6279_Bmalayi@XP_001901276                                                      ':0.22362932):0.12658086,('Cmerolae@CMS386C                                                               ':1.4398023e-05,'Gsulphuraria@stig_27                                                           ':0.52579847):0.16367567):0.044243078):0.36091772):5.3474041e-07,(((((('185431_Tbrucei@XP_827311                                                       ':0.085586246,(('347515_Lmajor@XP_843556                                                        ':0,'435258_Linfantum@XP_001469259                                                  ':0):0.44873671,'353153_Tcruzi@XP_813702                                                        ':0.064066692):0.085248648):0.21485803,'Toxoplasma_gondii@XP_002368820                                                 ':0.96799848):0.1954985,'Giardia_intestinalis@EET00603                                                  ':1.5480335):2.5018712e-05,((('283643_Cneoformans@XP_777934                                                   ':0.19045274,'Batrachochytrium_dendrobatidis@jgi|Batde5|92050|GP3.076090                     ':0.71890196):0.018669329,'Spunctatus@05524T0                                                             ':0.13419428):0.20382209,'4896_Spombe@NP_593423                                                          ':0.28096245):0.048601292):0.063233887,(((((('296543_Tpseudonana@XP_002293598                                                ':0.20149603,'556484_Ptricornutum@XP_002186283                                               ':0.3240812):0.17448265,'412133_Tvaginalis@XP_001325785                                                 ':0.40054919):0.11315066,'Ehuxleyi@jgi|Emihu1|68103|e_gw1.72.57.1                                        ':0.28390221):0.030230186,'70448_Otauri@AAV68620                                                          ':0):8.3399284e-05,('436017_Olucimarinus@XP_001420379                                               ':2.2758183e-07,'564608_Mpusilla@EEH54465                                                       ':0.084985558):0.1472607):0.24320685,(('3055_Creinhardtii@XP_001692946                                                 ':0,'Cvulgaris@jgi                                                                  ':0.424041):0.053662209,'Vcarteri@jgi                                                                   ':1.0330629e-05):0.093976232):0.12693558):0.024492604,(('330879_Afumigatus@XP_746794                                                    ':3.5651921e-06,'367110_Ncrassa@XP_001728250                                                    ':0.21095287):0.31470215,'Ustilago_maydis@XM_753342                                                      ':0.41072088):0.012904095):0.15097127);
((((((((('10228_Tadhaerens@XP_002115875                                                  ':0.17361764,'7460_Amellifera@XP_001122138                                                   ':0.0586603):0.029813571,'7227_Dmelanogaster@NP_001097122                                                ':0.15009722):0.054232485,'7739_Bfloridae@XP_002606314                                                    ':0.0223518):0.062659327,'Cowczarzaki@01231T0                                                            ':0.10694505):2.346101e-07,'Lgigantea@jgi                                                                  ':0.031698441):0.047564272,'Hrobusta@jgi                                                                   ':0.048129813):0.03567781,((('45351_Nvectensis@XP_001628272                                                  ':0.059227853,(('4896_Spombe@NP_593423                                                          ':0.070634313,'Giardia_intestinalis@EET00603                                                  ':1.5985206):0.2972785,'Ectocarpus_siliculosus@298710989                                               ':0.25014574):0.062529581):0.1078419,'Daphnia_pulex@EST_JGI                                                          ':0.18795844):1.4013556e-06,(('7955_Drerio@NP_001091950                                                       ':0.071984493,'9606_Hsapiens@NP_057560                                                        ':1.176925e-05):0.065150967,'8364_Xtropicalis@NP_001011188                                                  ':0.019858577):0.071197689):0.052098971):0.068593771,(((('283643_Cneoformans@XP_777934                                                   ':0.29607498,'Batrachochytrium_dendrobatidis@jgi|Batde5|92050|GP3.076090                     ':0.37654387):0.11696761,'Spunctatus@05524T0                                                             ':0.10992341):0.15281335,'Gsulphuraria@stig_27                                                           ':0.3523948):0.04265826,'Ustilago_maydis@XM_753342                                                      ':0.4607241):0.072114068):4.3400445e-06,(((((('145481_Ppatens@XP_001761005                                                    ':0.046152767,'Smoellendorffii@jgi                                                            ':3.781677e-05):4.5888915e-07,(('3702_Athaliana@AAL13436                                                        ':1.0450434e-06,'39947_Osativa@NP_001049871                                                     ':0.098975976):0.018507579,'Ttrahens@06948T0                                                               ':0.1377866):0.029017876):0.071837273,'Pramorum@jgi                                                                   ':0.28507815):0.075163687,(((('296543_Tpseudonana@XP_002293598                                                ':4.5977787e-05,'556484_Ptricornutum@XP_002186283                                               ':0.30838846):0.24386305,('436017_Olucimarinus@XP_001420379                                               ':1.3175655e-05,('564608_Mpusilla@EEH54465                                                       ':0.15193076,'70448_Otauri@AAV68620                                                          ':0.046950143):1.1466095e-06):0.19850967):0.041440954,('Cvulgaris@jgi                                                                  ':0.092071887,'Ehuxleyi@jgi|Emihu1|68103|e_gw1.72.57.1                                        ':0.25590622):0.027953808):0.038179698,('3055_Creinhardtii@XP_001692946                                                 ':0.016516123,'Vcarteri@jgi                                                                   ':1.2297491e-06):0.12763957):0.028205494):0.027752373,('412133_Tvaginalis@XP_001325785                                                 ':0.53641776,'6239_Celegans@NP_497937                                                        ':0.21210715):0.20826035):1.1028757e-05,((('185431_Tbrucei@XP_827311                                                       ':0.035050846,(('347515_Lmajor@XP_843556                                                        ':0,'435258_Linfantum@XP_001469259                                                  ':0):0.30637164,'353153_Tcruzi@XP_813702                                                        ':0.051621706):0.1293661):0.26001705,('294381_Ehistolytica@XP_651657                                                  ':0.57352162,'Enterocytozoon_bieneusi@XP_001827913                                           ':0.77442546):0.1467372):0.11562789,((('330879_Afumigatus@XP_746794                                                    ':0.040630504,'367110_Ncrassa@XP_001728250                                                    ':0.13037512):0.25352514,'4932_Scerevisiae@NP_010276                                                     ':0.44458097):0.062372358,(((('352914_Pyoelii@XP_724743                                                       ':0.0078276085,'36329_Pfalciparum@XP_966227                                                    ':0.071197025):0.33222654,('353151_Chominis@XP_668394                                                      ':0.23112293,'Toxoplasma_gondii@XP_002368820                                                 ':0.63560475):0.37329663):0.43645804,'423536_Pmarinus@EER17137                                                       ':0.15433221):0.0647105,(('412030_Ptetraurelia@XP_001433857                                               ':0.36804701,'5911_Tthermophila@XP_001014455                                                 ':0.053241683):0.099592993,'Oxytricha_trifallax@apc11_WGS                                                  ':0.74408272):0.19988448):0.12449846):0.10137592):0.11651919):0.090989648,('352472_Ddiscoideum@XP_637455                                                   ':0.20442535,(('6279_Bmalayi@XP_001898974                                                      ':0.090374257,'6279_Bmalayi@XP_001901276                                                      ':0.32184081):4.5608246e-05,'Cmerolae@CMS386C                                                               ':0.33020392):0.25433508):0.029341139);
(((('10228_Tadhaerens@XP_002115875                                                  ':0.022716253,((((('185431_Tbrucei@XP_827311                                                       ':0.037728697,(('347515_Lmajor@XP_843556                                                        ':0,'435258_Linfantum@XP_001469259                                                  ':0):0.84515047,'353153_Tcruzi@XP_813702                                                        ':0.021119978):0.20506914):0.74026661,('412030_Ptetraurelia@XP_001433857                                               ':0.626636,'5911_Tthermophila@XP_001014455                                                 ':0.13119566):0.10374894):0.10011887,'283643_Cneoformans@XP_777934                                                   ':0.38278494):0.10852553,(((((('294381_Ehistolytica@XP_651657                                                  ':1.307487,('352914_Pyoelii@XP_724743                                                       ':5.5549199e-06,'36329_Pfalciparum@XP_966227                                                    ':0.082132532):0.69233084):0.27360008,(((('353151_Chominis@XP_668394                                                      ':0.41911016,'Toxoplasma_gondii@XP_002368820                                                 ':0.81052319):0.77440981,'Oxytricha_trifallax@apc11_WGS                                                  ':0.61576028):0.16200211,'412133_Tvaginalis@XP_001325785                                                 ':0.32344586):0.23453177,'Enterocytozoon_bieneusi@XP_001827913                                           ':1.2490972):2.7180936e-05):0.11549601,'Spunctatus@05524T0                                                             ':0.27191658):3.6968031e-05,'Batrachochytrium_dendrobatidis@jgi|Batde5|92050|GP3.076090                     ':0.69588407):0.10337189,'6239_Celegans@NP_497937                                                        ':0.35647486):0.061827181,('6279_Bmalayi@XP_001898974                                                      ':0.067429747,'6279_Bmalayi@XP_001901276                                                      ':0.27738883):0.41359893):3.0098639e-05):0.15304899,'7227_Dmelanogaster@NP_001097122                                                ':0.22389953):0.03841516):0.15533271,('Ectocarpus_siliculosus@298710989                                               ':0.24690086,'Pramorum@jgi                                                                   ':0.37845):0.11052247):0.069230451,'7460_Amellifera@XP_001122138                                                   ':0.067567604):0.060690302,((((((('145481_Ppatens@XP_001761005                                                    ':0.040817358,'Smoellendorffii@jgi                                                            ':1.0338309e-05):0.020722784,'39947_Osativa@NP_001049871                                                     ':0.10803127):7.6475946e-06,'3702_Athaliana@AAL13436                                                        ':4.2689453e-05):0.11545089,'Ttrahens@06948T0                                                               ':0.091424517):0.20148463,'Cowczarzaki@01231T0                                                            ':0.067228765):0.07173465,'Lgigantea@jgi                                                                  ':0.047926436):1.1983195e-06,(((((((((('296543_Tpseudonana@XP_002293598                                                ':0.23021971,'556484_Ptricornutum@XP_002186283                                               ':0.26804001):0.29025493,((('436017_Olucimarinus@XP_001420379                                               ':5.0270407e-06,'564608_Mpusilla@EEH54465                                                       ':0.16224225):4.0529197e-05,'70448_Otauri@AAV68620                                                          ':0.1663802):0.2325682,('Cvulgaris@jgi                                                                  ':0.17231411,'Ehuxleyi@jgi|Emihu1|68103|e_gw1.72.57.1                                        ':0.42077726):1.5338233e-05):0.13723798):0.0090339364,(('3055_Creinhardtii@XP_001692946                                                 ':0.041512119,'Vcarteri@jgi                                                                   ':2.5926218e-05):0.06604338,'Giardia_intestinalis@EET00603                                                  ':3.375565):3.7193638e-06):0.03965284,'4896_Spombe@NP_593423                                                          ':0.30285958):0.08233812,'Ustilago_maydis@XM_753342                                                      ':0.52829225):5.352362e-06,'4932_Scerevisiae@NP_010276                                                     ':1.0055625):0.057274338,('Cmerolae@CMS386C                                                               ':0.19878677,'Gsulphuraria@stig_27                                                           ':0.24329783):0.13668009):0.12754521,((('45351_Nvectensis@XP_001628272                                                  ':0.085414258,(('7955_Drerio@NP_001091950                                                       ':0.021918664,'9606_Hsapiens@NP_057560                                                        ':0):0.084538928,'8364_Xtropicalis@NP_001011188                                                  ':0.063054186):0.086012649):9.3467074e-07,'Daphnia_pulex@EST_JGI                                                          ':0.11383235):0.04957452,'Hrobusta@jgi                                                                   ':0.098598919):3.370149e-05):0.088373801,'352472_Ddiscoideum@XP_637455                                                   ':0.39553636):1.9680958e-05,('330879_Afumigatus@XP_746794                                                    ':9.3011163e-05,'367110_Ncrassa@XP_001728250                                                    ':0.26053544):0.54922652):3.6027909e-05):0.092214073,('423536_Pmarinus@EER17137                                                       ':0.55220738,'7739_Bfloridae@XP_002606314                                                    ':2.020863e-05):0.02184276);
(((('10228_Tadhaerens@XP_002115875                                                  ':0.27635375,'Ectocarpus_siliculosus@298710989                                               ':0.20698353):0.12215003,((((((('352472_Ddiscoideum@XP_637455                                                   ':0.20988532,'Pramorum@jgi                                                                   ':0.30175873):0.11862348,'Gsulphuraria@stig_27                                                           ':0.50685036):0.022123792,('7955_Drerio@NP_001091950                                                       ':0.031461659,'9606_Hsapiens@NP_057560                                                        ':0):0.030955757):1.5248014e-05,('7227_Dmelanogaster@NP_001097122                                                ':0.26052816,'Lgigantea@jgi                                                                  ':8.8100566e-05):0.065997388):0.12515502,'8364_Xtropicalis@NP_001011188                                                  ':0.095021349):9.0049608e-07,(('45351_Nvectensis@XP_001628272                                                  ':0.13372042,(('7460_Amellifera@XP_001122138                                                   ':0.047054315,'7739_Bfloridae@XP_002606314                                                    ':0.015543387):0.026922003,'Hrobusta@jgi                                                                   ':0.064317179):3.8494607e-05):0.0035008587,'Cowczarzaki@01231T0                                                            ':0.12386188):0.028489709):1.3870042e-05,'Daphnia_pulex@EST_JGI                                                          ':0.093073866):0.030772669):0.028471205,(('145481_Ppatens@XP_001761005                                                    ':0.090381695,(('3702_Athaliana@AAL13436                                                        ':3.6618982e-05,'39947_Osativa@NP_001049871                                                     ':0.060741952):0.12283268,'Smoellendorffii@jgi                                                            ':6.5222977e-05):7.4264179e-05):0.076636994,'Ttrahens@06948T0                                                               ':0.086285602):0.13998241):0.081912098,((((('185431_Tbrucei@XP_827311                                                       ':0,((('347515_Lmajor@XP_843556                                                        ':0,'435258_Linfantum@XP_001469259                                                  ':0):5.5948753e-06,'Giardia_intestinalis@EET00603                                                  ':4.1290976):0.65283618,'353153_Tcruzi@XP_813702                                                        ':0.12789933):0.12202586):0.42289931,((('352914_Pyoelii@XP_724743                                                       ':0.035485786,'36329_Pfalciparum@XP_966227                                                    ':0.21632713):0.36197373,('353151_Chominis@XP_668394                                                      ':0.46280561,'Toxoplasma_gondii@XP_002368820                                                 ':0.74863346):0.36017956):0.36532642,('423536_Pmarinus@EER17137                                                       ':0.37142051,('4932_Scerevisiae@NP_010276                                                     ':0.53417994,'Enterocytozoon_bieneusi@XP_001827913                                           ':1.2717131):0.50974473):0.15436814):0.19443747):0.12330133,'6239_Celegans@NP_497937                                                        ':0.5742441):0.11112958,((('283643_Cneoformans@XP_777934                                                   ':0.37970386,('Batrachochytrium_dendrobatidis@jgi|Batde5|92050|GP3.076090                     ':0.57693015,'Spunctatus@05524T0                                                             ':0.31646416):1.1935913e-05):0.32341996,('412030_Ptetraurelia@XP_001433857                                               ':0.45181434,('5911_Tthermophila@XP_001014455                                                 ':0.52676647,'Oxytricha_trifallax@apc11_WGS                                                  ':1.280818):0.11768197):0.64452443):3.440812e-05,'4896_Spombe@NP_593423                                                          ':0.45771157):0.12609132):1.3084323e-06,(('296543_Tpseudonana@XP_002293598                                                ':0.22709445,'556484_Ptricornutum@XP_002186283                                               ':0.30451216):0.25968847,(((('3055_Creinhardtii@XP_001692946                                                 ':0.055717785,'Vcarteri@jgi                                                                   ':6.8246842e-05):0.15838711,('436017_Olucimarinus@XP_001420379                                               ':6.8103952e-06,('564608_Mpusilla@EEH54465                                                       ':0.12570318,'70448_Otauri@AAV68620                                                          ':0.11647418):6.7566136e-05):0.21976958):0.022158509,'Cvulgaris@jgi                                                                  ':0.16757499):0.041345482,('412133_Tvaginalis@XP_001325785                                                 ':0.78605644,'Ehuxleyi@jgi|Emihu1|68103|e_gw1.72.57.1                                        ':0.26054515):0.051432352):0.078368076):0.07921057):0.034354035,(('294381_Ehistolytica@XP_651657                                                  ':0.87032733,'Ustilago_maydis@XM_753342                                                      ':0.14845886):0.12980501,(('330879_Afumigatus@XP_746794                                                    ':2.6932535e-07,'367110_Ncrassa@XP_001728250                                                    ':0.21557015):0.553534,(('6279_Bmalayi@XP_001898974                                                      ':0.11835566,'6279_Bmalayi@XP_001901276                                                      ':0.65745748):0.22475112,'Cmerolae@CMS386C                                                               ':0.22011471):0.15867124):4.6051077e-05):0.1021646);
(((((((((('10228_Tadhaerens@XP_002115875                                                  ':0.24773951,'7739_Bfloridae@XP_002606314                                                    ':0):0.037152707,'Lgigantea@jgi                                                                  ':0.038794894):0.074699092,('7460_Amellifera@XP_001122138                                                   ':0.042776122,'Daphnia_pulex@EST_JGI                                                          ':0.32483685):0.027735093):7.2426455e-08,(((('283643_Cneoformans@XP_777934                                                   ':0.57167335,('Batrachochytrium_dendrobatidis@jgi|Batde5|92050|GP3.076090                     ':0.88105252,'Spunctatus@05524T0                                                             ':9.1932083e-05):0.2145634):0.16909889,(('412030_Ptetraurelia@XP_001433857                                               ':0.37104108,('5911_Tthermophila@XP_001014455                                                 ':0.18188086,'Oxytricha_trifallax@apc11_WGS                                                  ':1.3413192):0.060688075):0.61003452,'4896_Spombe@NP_593423                                                          ':0.45207128):0.043142381):0.16147489,('Cmerolae@CMS386C                                                               ':0.2805803,'Gsulphuraria@stig_27                                                           ':0.26556527):0.046368949):0.14880428,'45351_Nvectensis@XP_001628272                                                  ':0.17278281):6.5557914e-05):0.055231777,'Hrobusta@jgi                                                                   ':0.089520356):0.022083059,'Cowczarzaki@01231T0                                                            ':0.11519147):0.045733439,(('7955_Drerio@NP_001091950                                                       ':0.12643432,'9606_Hsapiens@NP_057560                                                        ':5.4146581e-08):0.04712759,'8364_Xtropicalis@NP_001011188                                                  ':0.079140394):0.069973594):0.019803482,'352472_Ddiscoideum@XP_637455                                                   ':0.2024851):8.5889532e-05,(((('330879_Afumigatus@XP_746794                                                    ':2.4680569e-05,'367110_Ncrassa@XP_001728250                                                    ':0.17584282):0.14852554,'Giardia_intestinalis@EET00603                                                  ':2.041348):0.25928165,'Ustilago_maydis@XM_753342                                                      ':0.65709158):0.083105819,('6279_Bmalayi@XP_001898974                                                      ':0.20140328,'6279_Bmalayi@XP_001901276                                                      ':0.4547198):0.26683279):0.043763224):0.075307564,(((((('145481_Ppatens@XP_001761005                                                    ':0.033009716,'Smoellendorffii@jgi                                                            ':0):0.034029481,'39947_Osativa@NP_001049871                                                     ':0.071104994):4.5442563e-05,'3702_Athaliana@AAL13436                                                        ':3.7395345e-05):0.049129085,'Ttrahens@06948T0                                                               ':0.12040079):0.067971669,'423536_Pmarinus@EER17137                                                       ':0.3540892):0.058980594,((((((((('185431_Tbrucei@XP_827311                                                       ':0.086691158,(('347515_Lmajor@XP_843556                                                        ':0,'435258_Linfantum@XP_001469259                                                  ':0):0.49164819,'353153_Tcruzi@XP_813702                                                        ':0.13229445):0.036118441):0.26996414,'Enterocytozoon_bieneusi@XP_001827913                                           ':1.8651067):3.5708462e-05,'412133_Tvaginalis@XP_001325785                                                 ':0.61803509):0.024106712,'6239_Celegans@NP_497937                                                        ':0.31901041):0.10266367,(('352914_Pyoelii@XP_724743                                                       ':0.057481106,'36329_Pfalciparum@XP_966227                                                    ':1.6607139e-05):0.40744301,('353151_Chominis@XP_668394                                                      ':0.5093774,'Toxoplasma_gondii@XP_002368820                                                 ':0.5765414):0.3649859):0.25243824):0.21521465,'294381_Ehistolytica@XP_651657                                                  ':1.0194093):0.040819635,'4932_Scerevisiae@NP_010276                                                     ':0.58823167):0.056402131,(('296543_Tpseudonana@XP_002293598                                                ':0.26645525,'556484_Ptricornutum@XP_002186283                                               ':0.14308125):0.21666498,((('3055_Creinhardtii@XP_001692946                                                 ':0.034638184,'Vcarteri@jgi                                                                   ':9.2042169e-05):0.12966934,('Cvulgaris@jgi                                                                  ':0.11667646,'Ehuxleyi@jgi|Emihu1|68103|e_gw1.72.57.1                                        ':0.25908157):0.2025279):0.14514884,('436017_Olucimarinus@XP_001420379                                               ':7.7776307e-05,('564608_Mpusilla@EEH54465                                                       ':0.18562771,'70448_Otauri@AAV68620                                                          ':3.9596392e-06):0.057825819):0.24994884):0.074011043):0.083756535):0.17913801,('7227_Dmelanogaster@NP_001097122                                                ':0.33414918,'Pramorum@jgi                                                                   ':0.18937344):0.18459192):2.0707954e-06):3.0941837e-05,'Ectocarpus_siliculosus@298710989                                               ':0.35354467);
(((('10228_Tadhaerens@XP_002115875                                                  ':0.15679557,(('45351_Nvectensis@XP_001628272                                                  ':0.089947494,((('7227_Dmelanogaster@NP_001097122                                                ':0.053130065,('Ectocarpus_siliculosus@298710989                                               ':0.52336915,'Pramorum@jgi                                                                   ':0.01649775):0.19063383):0.12725402,'Daphnia_pulex@EST_JGI                                                          ':0.17520447):3.3963635e-05,'7460_Amellifera@XP_001122138                                                   ':0.032642168):0.025299785):0.060312345,(('7955_Drerio@NP_001091950                                                       ':1.4153234e-05,'9606_Hsapiens@NP_057560                                                        ':0.052447651):0.076534798,'8364_Xtropicalis@NP_001011188                                                  ':2.7373494e-05):0.063584983):0.011040129):0.060583101,('7739_Bfloridae@XP_002606314                                                    ':0.025443664,('Hrobusta@jgi                                                                   ':0.17504155,'Lgigantea@jgi                                                                  ':0.055407005):0.053449007):3.8346789e-05):0.075180114,(((('145481_Ppatens@XP_001761005                                                    ':1.6936644e-14,'Smoellendorffii@jgi                                                            ':0):0.023102812,('3702_Athaliana@AAL13436                                                        ':1.185124e-05,'39947_Osativa@NP_001049871                                                     ':0.081710843):0.057231589):0.036286284,'Ttrahens@06948T0                                                               ':0.074078428):0.12126305,'Cowczarzaki@01231T0                                                            ':0.23636629):0.13012251):1.4647134e-05,(((((((('185431_Tbrucei@XP_827311                                                       ':0.050316217,'353153_Tcruzi@XP_813702                                                        ':0.058703753):0.35012061,(('347515_Lmajor@XP_843556                                                        ':0,'435258_Linfantum@XP_001469259                                                  ':0):0.41089172,'Giardia_intestinalis@EET00603                                                  ':2.765095):0.1745258):0.3439282,('4932_Scerevisiae@NP_010276                                                     ':0.050524574,'Enterocytozoon_bieneusi@XP_001827913                                           ':2.1961651):0.49355102):0.0087493473,'Cmerolae@CMS386C                                                               ':0.30020894):0.15033528,(((('352914_Pyoelii@XP_724743                                                       ':0.045686086,'36329_Pfalciparum@XP_966227                                                    ':0.039174756):0.94762069,'423536_Pmarinus@EER17137                                                       ':0.14657239):0.58722748,('353151_Chominis@XP_668394                                                      ':0.55484786,'Toxoplasma_gondii@XP_002368820                                                 ':0.43632432):0.441061):0.22218088,'Gsulphuraria@stig_27                                                           ':0.48291382):0.24653151):0.18407317,(('296543_Tpseudonana@XP_002293598                                                ':0.092325655,'556484_Ptricornutum@XP_002186283                                               ':0.39267297):0.32462732,(('3055_Creinhardtii@XP_001692946                                                 ':0,'Vcarteri@jgi                                                                   ':6.7771875e-14):0.02161637,(('436017_Olucimarinus@XP_001420379                                               ':1.4976035e-06,('564608_Mpusilla@EEH54465                                                       ':0.094450651,'70448_Otauri@AAV68620                                                          ':0):2.0116132e-05):0.43690337,('Cvulgaris@jgi                                                                  ':0.11335118,'Ehuxleyi@jgi|Emihu1|68103|e_gw1.72.57.1                                        ':0.11513557):1.6643027e-05):0.30085329):0.10408948):0.057593284):0.070545008,(('294381_Ehistolytica@XP_651657                                                  ':0.65683476,('330879_Afumigatus@XP_746794                                                    ':0.16335413,('412133_Tvaginalis@XP_001325785                                                 ':0.72697809,('6239_Celegans@NP_497937                                                        ':0.486503,('6279_Bmalayi@XP_001898974                                                      ':2.5409864e-05,'6279_Bmalayi@XP_001901276                                                      ':0.43176782):0.410108):0.19924229):0.0088491764):0.16962718):0.05399587,'Ustilago_maydis@XM_753342                                                      ':0.50228467):0.10606943):0.048290399,'352472_Ddiscoideum@XP_637455                                                   ':0.5147974):0.016804249,((('283643_Cneoformans@XP_777934                                                   ':0.25287938,('Batrachochytrium_dendrobatidis@jgi|Batde5|92050|GP3.076090                     ':0.81854058,'Spunctatus@05524T0                                                             ':0.28211746):0.019030383):0.31082258,((('367110_Ncrassa@XP_001728250                                                    ':0.054353718,'Oxytricha_trifallax@apc11_WGS                                                  ':0.81082898):0.23315545,'5911_Tthermophila@XP_001014455                                                 ':0.47914836):0.0307629,'412030_Ptetraurelia@XP_001433857                                               ':0.42238856):0.24446592):0.09511127,'4896_Spombe@NP_593423                                                          ':0.49446457):0.14519929);
(((('10228_Tadhaerens@XP_002115875                                                  ':0.352461,(('330879_Afumigatus@XP_746794                                                    ':1.1888938e-06,'367110_Ncrassa@XP_001728250                                                    ':0.073615599):0.21672155,('5911_Tthermophila@XP_001014455                                                 ':0.2265607,('Batrachochytrium_dendrobatidis@jgi|Batde5|92050|GP3.076090                     ':0.55255258,'Giardia_intestinalis@EET00603                                                  ':1.573344):6.9074262e-08):0.18467163):2.9570289e-05):0.098828859,((('45351_Nvectensis@XP_001628272                                                  ':0.051881916,(((('556484_Ptricornutum@XP_002186283                                               ':0.47343338,'Pramorum@jgi                                                                   ':0.12947248):0.16498151,'Ectocarpus_siliculosus@298710989                                               ':0.28168909):0.090744216,(('7955_Drerio@NP_001091950                                                       ':0.076056205,'9606_Hsapiens@NP_057560                                                        ':2.7101488e-05):0.050530162,'8364_Xtropicalis@NP_001011188                                                  ':0.089123563):0.068645092):1.0179687e-07,'Daphnia_pulex@EST_JGI                                                          ':0.25068994):0.022194522):1.1405983e-06,('7227_Dmelanogaster@NP_001097122                                                ':0.10403131,'7460_Amellifera@XP_001122138                                                   ':3.0815665e-05):0.068733837):0.072493798,('Hrobusta@jgi                                                                   ':1.1339478e-05,'Spunctatus@05524T0                                                             ':0.24622462):0.026107013):0.041770367):5.0827876e-05,'Cowczarzaki@01231T0                                                            ':0.15526258):0.046594748,(((((('145481_Ppatens@XP_001761005                                                    ':0.021494168,('3702_Athaliana@AAL13436                                                        ':0,'Smoellendorffii@jgi                                                            ':7.1886941e-15):3.231128e-06):2.8730168e-06,'39947_Osativa@NP_001049871                                                     ':0.087996743):0.022044451,'Ttrahens@06948T0                                                               ':0.069139751):0.0235714,((('283643_Cneoformans@XP_777934                                                   ':0.36927808,'Ustilago_maydis@XM_753342                                                      ':0.1653419):0.099311529,(('294381_Ehistolytica@XP_651657                                                  ':0.57550994,(('296543_Tpseudonana@XP_002293598                                                ':0.34362423,'Oxytricha_trifallax@apc11_WGS                                                  ':0.57605044):0.014005701,'412030_Ptetraurelia@XP_001433857                                               ':0.32917394):0.066773663):0.069551829,((('352914_Pyoelii@XP_724743                                                       ':0.03075888,'36329_Pfalciparum@XP_966227                                                    ':0.033491476):0.41836794,('353151_Chominis@XP_668394                                                      ':0.6538669,'Toxoplasma_gondii@XP_002368820                                                 ':0.43963034):0.37773332):0.14740023,('412133_Tvaginalis@XP_001325785                                                 ':0.53474968,('423536_Pmarinus@EER17137                                                       ':0.15817071,'Enterocytozoon_bieneusi@XP_001827913                                           ':1.4530346):0.089516402):0.079215005):0.18120741):0.12432262):0.086398961,(((('3055_Creinhardtii@XP_001692946                                                 ':0.021995082,'Vcarteri@jgi                                                                   ':4.7332031e-05):0.066165317,(('436017_Olucimarinus@XP_001420379                                               ':9.7910467e-05,'564608_Mpusilla@EEH54465                                                       ':0.15308657):1.1962974e-05,'70448_Otauri@AAV68620                                                          ':0.15352711):0.17818821):0.06036574,'Cvulgaris@jgi                                                                  ':0.024071012):0.022047974,'Ehuxleyi@jgi|Emihu1|68103|e_gw1.72.57.1                                        ':0.13952022):0.079210442):7.6435109e-08):0.022295652,(((('185431_Tbrucei@XP_827311                                                       ':0.1071177,(('347515_Lmajor@XP_843556                                                        ':0,'435258_Linfantum@XP_001469259                                                  ':0):0.28945874,'353153_Tcruzi@XP_813702                                                        ':0.047806351):0.07063766):0.25442111,'Gsulphuraria@stig_27                                                           ':0.21942254):0.043774158,'Cmerolae@CMS386C                                                               ':0.16522878):0.15040469,('4896_Spombe@NP_593423                                                          ':0.17349816,'4932_Scerevisiae@NP_010276                                                     ':0.47231972):0.11265073):3.9974222e-06):0.069504361,('352472_Ddiscoideum@XP_637455                                                   ':0.29255754,('6239_Celegans@NP_497937                                                        ':0.27825328,('6279_Bmalayi@XP_001898974                                                      ':0.070756516,'6279_Bmalayi@XP_001901276                                                      ':0.29990054):0.08888488):0.13681633):0.12837254):0.022388668,('7739_Bfloridae@XP_002606314                                                    ':0.04403442,'Lgigantea@jgi                                                                  ':0):9.0872833e-07);
((((('10228_Tadhaerens@XP_002115875                                                  ':0.18536136,((('7227_Dmelanogaster@NP_001097122                                                ':0.17791643,'7739_Bfloridae@XP_002606314                                                    ':2.3279917e-06):2.9077313e-05,'7460_Amellifera@XP_001122138                                                   ':0.11277371):0.10419363,'Lgigantea@jgi                                                                  ':0.13984117):0.04652259):9.2623603e-06,(((('185431_Tbrucei@XP_827311                                                       ':0,(('347515_Lmajor@XP_843556                                                        ':0,'435258_Linfantum@XP_001469259                                                  ':0):0.67333634,'353153_Tcruzi@XP_813702                                                        ':0.073987451):0.065018275):0.42862561,(((('352914_Pyoelii@XP_724743                                                       ':1.0641959e-07,'36329_Pfalciparum@XP_966227                                                    ':0.16005617):0.36023775,('353151_Chominis@XP_668394                                                      ':0.57619687,'Toxoplasma_gondii@XP_002368820                                                 ':0.42233056):0.42130292):0.27641877,('412133_Tvaginalis@XP_001325785                                                 ':0.60727867,('423536_Pmarinus@EER17137                                                       ':0.77456193,'Enterocytozoon_bieneusi@XP_001827913                                           ':0.98093651):1.5573968e-05):0.19878674):0.51617959,(('Batrachochytrium_dendrobatidis@jgi|Batde5|92050|GP3.076090                     ':0.38504191,'Oxytricha_trifallax@apc11_WGS                                                  ':0.93465364):0.27781846,'Spunctatus@05524T0                                                             ':0.38973711):0.11763376):0.19765037):0.06617172,'Daphnia_pulex@EST_JGI                                                          ':1.6870239e-05):0.12884739,(('45351_Nvectensis@XP_001628272                                                  ':0.043153525,(('7955_Drerio@NP_001091950                                                       ':0.049785997,'9606_Hsapiens@NP_057560                                                        ':0):0.12523207,'8364_Xtropicalis@NP_001011188                                                  ':0.034255103):0.04475392):6.6801364e-05,'Hrobusta@jgi                                                                   ':0.10890669):0.023598234):5.6465974e-06):0.10310089,('6239_Celegans@NP_497937                                                        ':0.70444066,(('6279_Bmalayi@XP_001898974                                                      ':8.3150892e-06,'6279_Bmalayi@XP_001901276                                                      ':0.45300934):0.32207236,'Cowczarzaki@01231T0                                                            ':0.053227943):0.060975027):0.073477147):8.6711739e-07,'Ectocarpus_siliculosus@298710989                                               ':0.35972491):0.054611426,((('145481_Ppatens@XP_001761005                                                    ':0.024464823,'Smoellendorffii@jgi                                                            ':1.0016731e-05):0.049026763,('3702_Athaliana@AAL13436                                                        ':9.1736949e-06,('39947_Osativa@NP_001049871                                                     ':0.051210277,'Gsulphuraria@stig_27                                                           ':0.54091385):6.1601515e-07):0.054621804):0.083932761,'Ttrahens@06948T0                                                               ':0.075765022):0.05321893,((((('283643_Cneoformans@XP_777934                                                   ':0.49531184,'412030_Ptetraurelia@XP_001433857                                               ':0.52128475):0.13810628,'5911_Tthermophila@XP_001014455                                                 ':0.28007621):0.26486155,'Cmerolae@CMS386C                                                               ':0.52646209):0.028510258,(((('294381_Ehistolytica@XP_651657                                                  ':0.96641479,'Ustilago_maydis@XM_753342                                                      ':0.54695015):0.25086862,((('296543_Tpseudonana@XP_002293598                                                ':0.22309963,'556484_Ptricornutum@XP_002186283                                               ':0.25239261):0.26690947,(('436017_Olucimarinus@XP_001420379                                               ':0,'564608_Mpusilla@EEH54465                                                       ':0.16524104):0.019839051,('70448_Otauri@AAV68620                                                          ':0,'Giardia_intestinalis@EET00603                                                  ':3.3566222):0.075208439):0.14201495):5.1256739e-06,(('3055_Creinhardtii@XP_001692946                                                 ':0.024917657,'Vcarteri@jgi                                                                   ':1.0308747e-06):0.1964229,('Cvulgaris@jgi                                                                  ':0.10024802,'Ehuxleyi@jgi|Emihu1|68103|e_gw1.72.57.1                                        ':0.44300803):0.09897114):0.16408109):0.2531662):9.9397575e-06,('330879_Afumigatus@XP_746794                                                    ':0,'367110_Ncrassa@XP_001728250                                                    ':0.23831269):0.35939173):0.11749078,('4896_Spombe@NP_593423                                                          ':0.24840696,'4932_Scerevisiae@NP_010276                                                     ':0.84510259):0.37241719):0.083896308):4.7102782e-05,('352472_Ddiscoideum@XP_637455                                                   ':0.20430264,'Pramorum@jgi                                                                   ':0.30273893):0.10271279):0.023056007);
('10228_Tadhaerens@XP_002115875                                                  ':0.13371866,(((((((('145481_Ppatens@XP_001761005                                                    ':0.057265687,'Smoellendorffii@jgi                                                            ':7.8671865e-06):0.062514188,('3702_Athaliana@AAL13436                                                        ':3.232019e-06,'39947_Osativa@NP_001049871                                                     ':0.060536074):0.041935388):0.042757602,'Ttrahens@06948T0                                                               ':0.097290417):6.2602497e-05,('283643_Cneoformans@XP_777934                                                   ':0.14173701,(('412030_Ptetraurelia@XP_001433857                                               ':0.29163739,'5911_Tthermophila@XP_001014455                                                 ':0.42867456):0.31011833,'Oxytricha_trifallax@apc11_WGS                                                  ':0.93476279):9.744965e-05):0.19833901):0.071894174,'Cowczarzaki@01231T0                                                            ':0.09235095):0.063376243,('352472_Ddiscoideum@XP_637455                                                   ':0.223201,'Ectocarpus_siliculosus@298710989                                               ':0.25177601):3.3542462e-07):0.030378741,((('6279_Bmalayi@XP_001898974                                                      ':0.076283759,'6279_Bmalayi@XP_001901276                                                      ':0.29071695):0.56936874,'Cmerolae@CMS386C                                                               ':0.086572329):0.19711875,'Gsulphuraria@stig_27                                                           ':0.17716336):0.07959978):0.064778645,(((((((('185431_Tbrucei@XP_827311                                                       ':0.066336147,(('347515_Lmajor@XP_843556                                                        ':0,'435258_Linfantum@XP_001469259                                                  ':0):0.82173867,'353153_Tcruzi@XP_813702                                                        ':1.7925088e-05):0.087808545):0.29347675,('6239_Celegans@NP_497937                                                        ':0.21441274,'Enterocytozoon_bieneusi@XP_001827913                                           ':1.3609695):0.25327837):7.2144106e-06,(('352914_Pyoelii@XP_724743                                                       ':3.8614346e-07,'36329_Pfalciparum@XP_966227                                                    ':0.12746735):0.53175269,'412133_Tvaginalis@XP_001325785                                                 ':0.32827204):0.12885836):0.15534373,('Batrachochytrium_dendrobatidis@jgi|Batde5|92050|GP3.076090                     ':0.50540177,'Spunctatus@05524T0                                                             ':0.27238533):0.043504482):0.19210195,'423536_Pmarinus@EER17137                                                       ':0.36535461):0.12477887,'Hrobusta@jgi                                                                   ':0.03446316):0.021465534,'Lgigantea@jgi                                                                  ':0.058177297):0.085062089,'7739_Bfloridae@XP_002606314                                                    ':0.057901497):2.4217929e-05):0.019809347,(((((((((('294381_Ehistolytica@XP_651657                                                  ':0.46063251,('353151_Chominis@XP_668394                                                      ':0.29616469,'Toxoplasma_gondii@XP_002368820                                                 ':0.85340188):0.51378503):0.017522493,'Giardia_intestinalis@EET00603                                                  ':2.2972084):5.6045539e-05,'4896_Spombe@NP_593423                                                          ':0.25181711):0.17383287,(('296543_Tpseudonana@XP_002293598                                                ':0.14351013,'556484_Ptricornutum@XP_002186283                                               ':0.1661901):0.11110354,'Ehuxleyi@jgi|Emihu1|68103|e_gw1.72.57.1                                        ':0.26518826):0.13522978):0.028787513,('330879_Afumigatus@XP_746794                                                    ':4.3294187e-07,'367110_Ncrassa@XP_001728250                                                    ':0.089439682):0.14776045):0.088356251,((((('3055_Creinhardtii@XP_001692946                                                 ':7.3126834e-06,'Cvulgaris@jgi                                                                  ':0.34301446):0.018126023,'Vcarteri@jgi                                                                   ':1.1275225e-05):0.11492961,('436017_Olucimarinus@XP_001420379                                               ':0,('564608_Mpusilla@EEH54465                                                       ':0.055862584,'70448_Otauri@AAV68620                                                          ':0.017922577):0.010754987):0.16363749):0.17616239,'Ustilago_maydis@XM_753342                                                      ':0.28367855):1.6706529e-05,'4932_Scerevisiae@NP_010276                                                     ':0.56459537):1.129051e-07):0.14534678,'Daphnia_pulex@EST_JGI                                                          ':0.089416258):0.041690322,(('7227_Dmelanogaster@NP_001097122                                                ':0.16184944,'Pramorum@jgi                                                                   ':0.13681735):0.14595445,'7460_Amellifera@XP_001122138                                                   ':0.021276389):0.014578983):0.061444314,'45351_Nvectensis@XP_001628272                                                  ':0.044401129):0.017252296,(('7955_Drerio@NP_001091950                                                       ':0.01894997,'9606_Hsapiens@NP_057560                                                        ':0.019848449):0.059768765,'8364_Xtropicalis@NP_001011188                                                  ':0.019062199):0.060900704):3.1889415e-06);
((((((((('10228_Tadhaerens@XP_002115875                                                  ':0.26117087,'45351_Nvectensis@XP_001628272                                                  ':0.10430922):0.084695357,(('7227_Dmelanogaster@NP_001097122                                                ':0.26331497,'7739_Bfloridae@XP_002606314                                                    ':0.027075359):0.038386135,(('7460_Amellifera@XP_001122138                                                   ':0.067099203,'Hrobusta@jgi                                                                   ':0.042212975):0.040364405,'Lgigantea@jgi                                                                  ':1.047783e-05):0.067794142):8.9944032e-05):0.11205904,('Cowczarzaki@01231T0                                                            ':0.099858835,'Daphnia_pulex@EST_JGI                                                          ':0.32311221):0.070875898):0.15465627,(('283643_Cneoformans@XP_777934                                                   ':0.5192487,'Spunctatus@05524T0                                                             ':0.077835963):0.22538763,'Gsulphuraria@stig_27                                                           ':0.17448386):0.091808133):7.1936681e-05,(('6279_Bmalayi@XP_001898974                                                      ':0.14807528,'6279_Bmalayi@XP_001901276                                                      ':0.33782858):0.14801335,'Cmerolae@CMS386C                                                               ':0.29801742):0.13380301):0.045579678,(('352472_Ddiscoideum@XP_637455                                                   ':3.5489195e-05,'Ustilago_maydis@XM_753342                                                      ':0.65503127):0.069640594,((('7955_Drerio@NP_001091950                                                       ':0.020309337,'9606_Hsapiens@NP_057560                                                        ':0.019675125):0.04057646,'8364_Xtropicalis@NP_001011188                                                  ':2.9979772e-07):0.067110751,'Ttrahens@06948T0                                                               ':0.19218295):0.15756599):6.6926208e-06):0.072182122,('423536_Pmarinus@EER17137                                                       ':0.48323185,'Ectocarpus_siliculosus@298710989                                               ':0.26117962):7.4818465e-08):0.051043817,((('145481_Ppatens@XP_001761005                                                    ':0.079209564,'Smoellendorffii@jgi                                                            ':3.4999472e-06):0.041989942,'3702_Athaliana@AAL13436                                                        ':1.404247e-05):0.020526648,'39947_Osativa@NP_001049871                                                     ':5.8871921e-06):0.081842717):0.069671032,(((((((('185431_Tbrucei@XP_827311                                                       ':6.2011516e-05,'Enterocytozoon_bieneusi@XP_001827913                                           ':2.2977121):0.1608401,(('347515_Lmajor@XP_843556                                                        ':0,'435258_Linfantum@XP_001469259                                                  ':0):0.41250807,'353153_Tcruzi@XP_813702                                                        ':8.5084263e-07):0.049331455):0.27893027,'Batrachochytrium_dendrobatidis@jgi|Batde5|92050|GP3.076090                     ':0.87397324):0.18687993,'412133_Tvaginalis@XP_001325785                                                 ':0.36721187):0.099002031,'6239_Celegans@NP_497937                                                        ':0.2212052):0.078743824,(('352914_Pyoelii@XP_724743                                                       ':0.12420235,'36329_Pfalciparum@XP_966227                                                    ':0.015573774):0.44806509,'353151_Chominis@XP_668394                                                      ':0.55591377):0.27141619):0.11868996,('296543_Tpseudonana@XP_002293598                                                ':0.27746379,'556484_Ptricornutum@XP_002186283                                               ':0.25735272):0.09206095):0.090118572,((('412030_Ptetraurelia@XP_001433857                                               ':0.26076092,'5911_Tthermophila@XP_001014455                                                 ':0.15894469):0.1821117,'Oxytricha_trifallax@apc11_WGS                                                  ':0.6369806):0.65534968,'Pramorum@jgi                                                                   ':0.17272509):9.4217815e-05):0.15174092,(((((('294381_Ehistolytica@XP_651657                                                  ':1.1483667,('330879_Afumigatus@XP_746794                                                    ':2.0684512e-07,'367110_Ncrassa@XP_001728250                                                    ':0.2474897):0.22755652):1.3576245e-05,'Giardia_intestinalis@EET00603                                                  ':6.4327797):0.13703962,'Toxoplasma_gondii@XP_002368820                                                 ':1.2072755):0.079060065,'4932_Scerevisiae@NP_010276                                                     ':1.0021443):0.037417339,'4896_Spombe@NP_593423                                                          ':0.5941281):5.4730239e-05,((('3055_Creinhardtii@XP_001692946                                                 ':0,'Vcarteri@jgi                                                                   ':6.5182427e-14):8.0399395e-05,('Cvulgaris@jgi                                                                  ':6.4393077e-05,'Ehuxleyi@jgi|Emihu1|68103|e_gw1.72.57.1                                        ':0.35823455):0.19506342):0.087589254,('436017_Olucimarinus@XP_001420379                                               ':6.1608511e-05,('564608_Mpusilla@EEH54465                                                       ':0.098837314,'70448_Otauri@AAV68620                                                          ':0.07921892):4.1826549e-05):2.5416022e-05):0.14254446):0.062741059);
((((((('10228_Tadhaerens@XP_002115875                                                  ':0.10466515,'7227_Dmelanogaster@NP_001097122                                                ':0.12748886):0.092136412,((('45351_Nvectensis@XP_001628272                                                  ':0.14743907,(('7955_Drerio@NP_001091950                                                       ':0.08377999,'9606_Hsapiens@NP_057560                                                        ':4.8917977e-08):0.079890013,'8364_Xtropicalis@NP_001011188                                                  ':2.4298787e-07):0.11274275):5.9714103e-05,'7460_Amellifera@XP_001122138                                                   ':0.13583472):0.039458855,'Daphnia_pulex@EST_JGI                                                          ':0.20032806):3.8858276e-05):0.072813566,'7739_Bfloridae@XP_002606314                                                    ':0.061966028):1.2570013e-05,('Hrobusta@jgi                                                                   ':0.10551697,'Lgigantea@jgi                                                                  ':0.020890655):0.067601864):0.023648151,((('283643_Cneoformans@XP_777934                                                   ':0.35512239,'4896_Spombe@NP_593423                                                          ':0.51864314):0.085607051,('Batrachochytrium_dendrobatidis@jgi|Batde5|92050|GP3.076090                     ':0.70872139,'Spunctatus@05524T0                                                             ':0.0717364):0.089780065):0.19483398,('412030_Ptetraurelia@XP_001433857                                               ':0.46566615,('5911_Tthermophila@XP_001014455                                                 ':0,'Oxytricha_trifallax@apc11_WGS                                                  ':0.6530412):0.020738071):0.58617011):0.20430752):0.05235274,'Cowczarzaki@01231T0                                                            ':0.086223057):0.092277191,((((('145481_Ppatens@XP_001761005                                                    ':0.036624717,'Smoellendorffii@jgi                                                            ':7.6473429e-06):3.1572083e-06,('3702_Athaliana@AAL13436                                                        ':1.1587403e-05,'39947_Osativa@NP_001049871                                                     ':0.10030478):0.057464018):0.020502359,(((((('296543_Tpseudonana@XP_002293598                                                ':0.2673207,'556484_Ptricornutum@XP_002186283                                               ':0.31223745):0.041925834,'412133_Tvaginalis@XP_001325785                                                 ':0.55879782):0.097518675,'Ehuxleyi@jgi|Emihu1|68103|e_gw1.72.57.1                                        ':0.53332588):0.03965126,(('436017_Olucimarinus@XP_001420379                                               ':8.8091293e-05,'564608_Mpusilla@EEH54465                                                       ':0.11912732):4.1369415e-05,'70448_Otauri@AAV68620                                                          ':0.047188645):0.15548348):0.15385508,(('3055_Creinhardtii@XP_001692946                                                 ':0,'Vcarteri@jgi                                                                   ':1.4998373e-13):0.091817709,'Cvulgaris@jgi                                                                  ':0.1738704):0.086262796):0.12975011,'Ustilago_maydis@XM_753342                                                      ':0.78510623):5.0238219e-05):0.065084943,('Ectocarpus_siliculosus@298710989                                               ':0.29540015,'Pramorum@jgi                                                                   ':0.20609146):0.22114441):3.023674e-05,('352472_Ddiscoideum@XP_637455                                                   ':0.1888769,('6239_Celegans@NP_497937                                                        ':0.45789485,(('6279_Bmalayi@XP_001898974                                                      ':0.079009032,'6279_Bmalayi@XP_001901276                                                      ':0.29815886):0.14403033,('Cmerolae@CMS386C                                                               ':1.4109435e-05,'Gsulphuraria@stig_27                                                           ':0.33799466):0.33155879):0.079029815):0.25892645):9.5948771e-05):0.09051662,(((((('185431_Tbrucei@XP_827311                                                       ':0.00078673797,(('347515_Lmajor@XP_843556                                                        ':0,'435258_Linfantum@XP_001469259                                                  ':0):0.43926438,'353153_Tcruzi@XP_813702                                                        ':0.04356104):0.13735824):0.34044969,'Enterocytozoon_bieneusi@XP_001827913                                           ':1.0510429):0.035686899,((('352914_Pyoelii@XP_724743                                                       ':0.02739115,'36329_Pfalciparum@XP_966227                                                    ':0.11044514):0.44620867,('353151_Chominis@XP_668394                                                      ':0.3217023,('Giardia_intestinalis@EET00603                                                  ':3.9181192,'Toxoplasma_gondii@XP_002368820                                                 ':3.1074063e-05):0.94743071):0.5213374):0.52027602,'423536_Pmarinus@EER17137                                                       ':0.09163013):0.371132):0.17738131,'4932_Scerevisiae@NP_010276                                                     ':0.77819843):0.17491645,('294381_Ehistolytica@XP_651657                                                  ':1.7806922,('330879_Afumigatus@XP_746794                                                    ':0,'367110_Ncrassa@XP_001728250                                                    ':0.25546759):0.11417539):0.08072145):0.1293926,'Ttrahens@06948T0                                                               ':0.080760008):0.013557677);
[truncated: 215,297 more chars]
