# Supplementary material for: The phylogenomic analysis of the anaphase promoting complex and its targets points to complex and modern-like control of the cell cycle in the last common ancestor of eukaryotes
Source: BMC Evol Biol. 2011 Sep 23;11:265. doi: 10.1186/1471-2148-11-265 (PMC3195147; doi:10.1186/1471-2148-11-265)
Supplement: Additional file 3 — Data S1. Bayesian phylogenetic trees inferred MrBayes (*.con files) and ML phylogenetic trees inferred with TreeFinder (*.tre files = ML topologies; *.boot.trees = topologies generated by the bootstrap analysis) for each APC/C subunit, activator and main target (except Apc9, Apc14, Apc15 and Apc16 due to a too restricted number of homologues). [file 1471-2148-11-265-S3.ZIP › APC11fs_10.tre]

#NEXUS

begin trees;
 tree t1 = (((((((('10228_Tadhaerens@XP_002115875                                                  ':0.22470067,'45351_Nvectensis@XP_001628272                                                  ':0.090974725)43.502626:0.023713077,((('7227_Dmelanogaster@NP_001097122                                                ':0.24722205,'7739_Bfloridae@XP_002606314                                                    ':0.080010023)33.334661:4.641074e-06,'7460_Amellifera@XP_001122138                                                   ':0.087735433)63.157308:0.074784133,('Hrobusta@jgi                                                                   ':0.076312691,'Lgigantea@jgi                                                                  ':0.070204718)76.956087:0.082553405)33.334848:8.391079e-06)50.65015:0.022119251,(('7955_Drerio@NP_001091950                                                       ':0.069614437,'9606_Hsapiens@NP_057560                                                        ':1.2471504e-05)79.614997:0.072626841,'8364_Xtropicalis@NP_001011188                                                  ':0.04952837)83.884293:0.10564987)33.338439:3.4067755e-05,'Daphnia_pulex@EST_JGI                                                          ':0.26242901)53.927064:0.082499521,'Cowczarzaki@01231T0                                                            ':0.24323752)46.638086:0.063644258,(((('145481_Ppatens@XP_001761005                                                    ':0.043522396,'Smoellendorffii@jgi                                                            ':9.3457708e-05)76.412386:0.044440164,('3702_Athaliana@AAL13436                                                        ':5.9512613e-05,'39947_Osativa@NP_001049871                                                     ':0.069644514)67.031026:0.024556461)76.196504:0.060937115,'Ttrahens@06948T0                                                               ':0.083125661)91.000003:0.1185396,('352472_Ddiscoideum@XP_637455                                                   ':0.28949203,('Ectocarpus_siliculosus@298710989                                               ':0.26954073,'Pramorum@jgi                                                                   ':0.28031966)64.1146:0.11174407)77.283126:0.075417462)54.660851:0.036349575)33.339164:4.0179723e-05,((('185431_Tbrucei@XP_827311                                                       ':0.088869309,(('347515_Lmajor@XP_843556                                                        ':0,'435258_Linfantum@XP_001469259                                                  ':0)100:0.60283937,'353153_Tcruzi@XP_813702                                                        ':0.049838549)46.680459:0.070675924)99.157387:0.67056433,'Gsulphuraria@stig_27                                                           ':0.38557228)64.725578:0.18462053,('6239_Celegans@NP_497937                                                        ':0.55882153,(('6279_Bmalayi@XP_001898974                                                      ':0.05752213,'6279_Bmalayi@XP_001901276                                                      ':0.48536384)92.490894:0.26641814,'Cmerolae@CMS386C                                                               ':0.32483494)51.297766:0.056298019)81.642848:0.18439954)36.678231:0.022107103)54.299641:0.10686889,(((('283643_Cneoformans@XP_777934                                                   ':0.44053425,'Batrachochytrium_dendrobatidis@jgi|Batde5|92050|GP3.076090                     ':0.6657409)33.334261:3.8616535e-07,'Spunctatus@05524T0                                                             ':0.24983601)83.495253:0.18752459,'Ustilago_maydis@XM_753342                                                      ':0.57605598)44.986433:0.086867183,('294381_Ehistolytica@XP_651657                                                  ':1.1736045,(((('352914_Pyoelii@XP_724743                                                       ':0.038680531,'36329_Pfalciparum@XP_966227                                                    ':0.10559474)97.155678:0.52457591,('353151_Chominis@XP_668394                                                      ':0.56176362,'Toxoplasma_gondii@XP_002368820                                                 ':0.84864233)59.814435:0.2336259)78.721875:0.36454085,('423536_Pmarinus@EER17137                                                       ':0.29839496,'Enterocytozoon_bieneusi@XP_001827913                                           ':1.9100903)51.163501:0.17276118)60.314149:0.13628059,(('412030_Ptetraurelia@XP_001433857                                               ':0.42338413,'5911_Tthermophila@XP_001014455                                                 ':0.24554959)63.452703:0.23049401,'Oxytricha_trifallax@apc11_WGS                                                  ':0.6825564)90.632665:0.37929713)44.125247:0.077826672)70.952791:0.14278421)33.980882:0.1146544,(((((((('296543_Tpseudonana@XP_002293598                                                ':0.28419344,'556484_Ptricornutum@XP_002186283                                               ':0.28808006)82.909256:0.25843283,'412133_Tvaginalis@XP_001325785                                                 ':0.811716)67.718941:0.14969492,'Ehuxleyi@jgi|Emihu1|68103|e_gw1.72.57.1                                        ':0.30198251)56.726688:0.055670078,'Cvulgaris@jgi                                                                  ':0.1937193)33.313683:0.0021600213,('436017_Olucimarinus@XP_001420379                                               ':4.7796359e-07,('564608_Mpusilla@EEH54465                                                       ':0.12085279,'70448_Otauri@AAV68620                                                          ':0.065133009)33.334386:4.9338107e-06)97.762549:0.23732977)77.958035:0.1218855,('3055_Creinhardtii@XP_001692946                                                 ':0.022845583,'Vcarteri@jgi                                                                   ':1.7098579e-06)75.335974:0.1070381)89.525014:0.20778783,'Giardia_intestinalis@EET00603                                                  ':3.0359105)36.269546:0.027829362,((('330879_Afumigatus@XP_746794                                                    ':1.4952924e-05,'367110_Ncrassa@XP_001728250                                                    ':0.20163737)93.106711:0.37634681,'4932_Scerevisiae@NP_010276                                                     ':0.76068359)40.822199:0.078547866,'4896_Spombe@NP_593423                                                          ':0.50354068)55.335653:0.076347508)35.255185:0.027161005);
end;
