# Supplementary material for: The phylogenomic analysis of the anaphase promoting complex and its targets points to complex and modern-like control of the cell cycle in the last common ancestor of eukaryotes
Source: BMC Evol Biol. 2011 Sep 23;11:265. doi: 10.1186/1471-2148-11-265 (PMC3195147; doi:10.1186/1471-2148-11-265)
Supplement: Additional file 3 — Data S1. Bayesian phylogenetic trees inferred MrBayes (*.con files) and ML phylogenetic trees inferred with TreeFinder (*.tre files = ML topologies; *.boot.trees = topologies generated by the bootstrap analysis) for each APC/C subunit, activator and main target (except Apc9, Apc14, Apc15 and Apc16 due to a too restricted number of homologues). [file 1471-2148-11-265-S3.ZIP › APC12s_10.boot.trees]

100
((((((('330879_Afumigatus@XP_747203                                                    ':0.18784477,('367110_Ncrassa@XP_964014                                                       ':0.22168333,'4932_Scerevisiae@NP_116694                                                     ':0.80476002):0.091366686):0.18715861,'4896_Spombe@NP_593643                                                          ':0.29005251):0.57115087,'556484_Ptricornutum@XP_002177671                                               ':0):0.08646187,'Gnostochinearum@EST_gi_106803966_gb_EC122343.1_EC122343_|CDC26|                ':0.15432303):0.040430144,'6279_Bmalayi@XP_001898246                                                      ':0.014712624):0.20193677,'7227_Dmelanogaster@NP_609940                                                   ':0.32159259):8.8665097e-06,'352472_Ddiscoideum@XP_629236                                                   ':0.38076247,('3702_Athaliana@AAN10198                                                        ':0.12861751,(((((('403677_Pinfestans@EEY58244                                                     ':1.2512213e-13,'Pramorum@jgi                                                                   ':0):0.65268351,'7460_Amellifera@XP_001122028                                                   ':0):0.42399623,'7739_Bfloridae@XP_002590834                                                    ':0.26126432):0.18819464,('7955_Drerio@NP_001004005                                                       ':0,'Xtropicalis@jgi                                                                ':3.0531133e-15):7.8801886e-05):0.15383529,'9606_Hsapiens@NP_644815                                                        ':0.10163034):0.075577477,'Lottia_gigantea@60260                                                          ':0.021804593):0.29229025):2.2346833e-05);
((((('330879_Afumigatus@XP_747203                                                    ':0.1174703,('367110_Ncrassa@XP_964014                                                       ':0.87756371,'4896_Spombe@NP_593643                                                          ':0.19237931):0.33378743):0.43948728,(('403677_Pinfestans@EEY58244                                                     ':0,'Pramorum@jgi                                                                   ':0.19496515):1.1123648,'556484_Ptricornutum@XP_002177671                                               ':0.16437187):4.884585e-06):0.21196494,'352472_Ddiscoideum@XP_629236                                                   ':0.18115753):2.9485103e-05,('3702_Athaliana@AAN10198                                                        ':0.23484869,'6279_Bmalayi@XP_001898246                                                      ':0.6630503):0.027220976):0.069136072,((('4932_Scerevisiae@NP_116694                                                     ':1.1826376,(('7955_Drerio@NP_001004005                                                       ':0,'Xtropicalis@jgi                                                                ':2.4868996e-14):1.4210855e-14,'9606_Hsapiens@NP_644815                                                        ':0):4.4535475e-05):0.20776635,('7460_Amellifera@XP_001122028                                                   ':0.35380421,'7739_Bfloridae@XP_002590834                                                    ':0.017597339):0.14198263):8.3220576e-07,('7227_Dmelanogaster@NP_609940                                                   ':0.81170366,'Lottia_gigantea@60260                                                          ':0.36863113):0.020856824):9.2645051e-05,'Gnostochinearum@EST_gi_106803966_gb_EC122343.1_EC122343_|CDC26|                ':0.15437499);
((((('330879_Afumigatus@XP_747203                                                    ':0.19467807,('367110_Ncrassa@XP_964014                                                       ':0.3634257,'4896_Spombe@NP_593643                                                          ':0.23156975):0.40122789):0.30946141,'556484_Ptricornutum@XP_002177671                                               ':1.877996e-05):0.7985488,'4932_Scerevisiae@NP_116694                                                     ':0.94491326):7.1026827e-06,(('403677_Pinfestans@EEY58244                                                     ':0,'Pramorum@jgi                                                                   ':0.19264417):1.4990526,'Gnostochinearum@EST_gi_106803966_gb_EC122343.1_EC122343_|CDC26|                ':0):0.19280072):0.38452674,(((('352472_Ddiscoideum@XP_629236                                                   ':0.71111734,'7739_Bfloridae@XP_002590834                                                    ':4.7554122e-05):0.096872717,'7460_Amellifera@XP_001122028                                                   ':0.25954401):0.30416326,(('3702_Athaliana@AAN10198                                                        ':0.93355028,'Lottia_gigantea@60260                                                          ':1.4726286e-06):0.3938333,'7227_Dmelanogaster@NP_609940                                                   ':2.2868045):7.2917963e-05):3.6052356e-05,(('7955_Drerio@NP_001004005                                                       ':0.10827862,'Xtropicalis@jgi                                                                ':0):0.05221149,'9606_Hsapiens@NP_644815                                                        ':5.8136074e-05):0.091693161):2.5162041e-06,'6279_Bmalayi@XP_001898246                                                      ':1.3085884);
((((((('330879_Afumigatus@XP_747203                                                    ':0.94392131,'4932_Scerevisiae@NP_116694                                                     ':0.73448577):0.97264037,'6279_Bmalayi@XP_001898246                                                      ':0.018761334):0.12681473,'3702_Athaliana@AAN10198                                                        ':1.0210547):0.46905341,'7739_Bfloridae@XP_002590834                                                    ':0.30376097):0.34592544,'7955_Drerio@NP_001004005                                                       ':0.15986681):2.7781133e-05,'Xtropicalis@jgi                                                                ':1.3255571e-06):0.053828573,((('352472_Ddiscoideum@XP_629236                                                   ':0.24763245,((('367110_Ncrassa@XP_964014                                                       ':6.1095874e-05,'4896_Spombe@NP_593643                                                          ':0.87304822):1.2941788,('403677_Pinfestans@EEY58244                                                     ':1.3451031e-05,'Pramorum@jgi                                                                   ':0.1223287):2.0780788):2.4772993e-05,'556484_Ptricornutum@XP_002177671                                               ':0):0.48171689):0.11684021,'Gnostochinearum@EST_gi_106803966_gb_EC122343.1_EC122343_|CDC26|                ':0.35355936):0.1265891,(('7227_Dmelanogaster@NP_609940                                                   ':0.95461073,'7460_Amellifera@XP_001122028                                                   ':0.34592297):0.16059415,'Lottia_gigantea@60260                                                          ':1.7290956e-05):0.12651652):0.33000414,'9606_Hsapiens@NP_644815                                                        ':0.048853554);
((((('330879_Afumigatus@XP_747203                                                    ':0.3109679,'4932_Scerevisiae@NP_116694                                                     ':1.5222001):0.73500209,((('367110_Ncrassa@XP_964014                                                       ':0.94492522,'4896_Spombe@NP_593643                                                          ':0.46218333):0.45060566,('403677_Pinfestans@EEY58244                                                     ':0.063813337,'Pramorum@jgi                                                                   ':1.6133492e-06):1.0480909):0.80630671,'556484_Ptricornutum@XP_002177671                                               ':8.5084836e-05):0.063375606):0.3167465,'Gnostochinearum@EST_gi_106803966_gb_EC122343.1_EC122343_|CDC26|                ':0.42175279):0.11948304,'6279_Bmalayi@XP_001898246                                                      ':0.78462402):0.20915681,'352472_Ddiscoideum@XP_629236                                                   ':3.0038409e-07,(('3702_Athaliana@AAN10198                                                        ':0.51415112,'7227_Dmelanogaster@NP_609940                                                   ':0.60671307):0.23949911,((((('7460_Amellifera@XP_001122028                                                   ':0.62632175,'7739_Bfloridae@XP_002590834                                                    ':2.9250424e-05):0.23747416,'7955_Drerio@NP_001004005                                                       ':2.1073379e-06):0.090569171,'Xtropicalis@jgi                                                                ':1.0149148e-05):0.16920113,'9606_Hsapiens@NP_644815                                                        ':0.16449495):0.22938067,'Lottia_gigantea@60260                                                          ':0.4062608):0.47444353):2.1429675e-06);
(((((((('330879_Afumigatus@XP_747203                                                    ':0.31458315,'4932_Scerevisiae@NP_116694                                                     ':0.87271285):0.32799204,'367110_Ncrassa@XP_964014                                                       ':0.44917385):0.018460037,'4896_Spombe@NP_593643                                                          ':0.49096674):0.95373748,'556484_Ptricornutum@XP_002177671                                               ':4.1303377e-07):0.30423656,'Gnostochinearum@EST_gi_106803966_gb_EC122343.1_EC122343_|CDC26|                ':0.32966629):0.23492477,'352472_Ddiscoideum@XP_629236                                                   ':0.15681685):2.5589912e-05,'7227_Dmelanogaster@NP_609940                                                   ':0.87086331):0.013129249,('3702_Athaliana@AAN10198                                                        ':9.5637959e-06,'6279_Bmalayi@XP_001898246                                                      ':0.97392357):0.44903039,(((((('403677_Pinfestans@EEY58244                                                     ':0.054992939,'Pramorum@jgi                                                                   ':1.4581421e-06):0.7293609,'7460_Amellifera@XP_001122028                                                   ':0):0.40238014,'7739_Bfloridae@XP_002590834                                                    ':0.1058156):0.097229185,('7955_Drerio@NP_001004005                                                       ':0,'Xtropicalis@jgi                                                                ':3.5388359e-16):2.0881969e-05):0.11490985,'9606_Hsapiens@NP_644815                                                        ':0.033905322):0.17966576,'Lottia_gigantea@60260                                                          ':0.12056663):0.21147825);
(((((('330879_Afumigatus@XP_747203                                                    ':0.396357,('367110_Ncrassa@XP_964014                                                       ':0.33358886,'4896_Spombe@NP_593643                                                          ':0.78111816):0.31165812):0.21161003,'4932_Scerevisiae@NP_116694                                                     ':0.87612049):1.0047501,'556484_Ptricornutum@XP_002177671                                               ':0):0.23992127,'Gnostochinearum@EST_gi_106803966_gb_EC122343.1_EC122343_|CDC26|                ':0.49954607):9.5914606e-06,'6279_Bmalayi@XP_001898246                                                      ':1.1992242):0.20944139,('352472_Ddiscoideum@XP_629236                                                   ':0.068110291,('3702_Athaliana@AAN10198                                                        ':2.6810166e-05,'7227_Dmelanogaster@NP_609940                                                   ':0.71634633):0.54695074):4.2874266e-05,(((((('403677_Pinfestans@EEY58244                                                     ':0.062976553,'Pramorum@jgi                                                                   ':0):1.4831629,'7460_Amellifera@XP_001122028                                                   ':1.3281261e-05):0.61521251,'7739_Bfloridae@XP_002590834                                                    ':0):0.20242833,'7955_Drerio@NP_001004005                                                       ':0):0.094628314,'Xtropicalis@jgi                                                                ':0):0.16639295,('9606_Hsapiens@NP_644815                                                        ':0.038716495,'Lottia_gigantea@60260                                                          ':0.35010685):1.0510963e-05):0.51298975);
((((('330879_Afumigatus@XP_747203                                                    ':0.44351933,'4932_Scerevisiae@NP_116694                                                     ':1.5882421):0.15444898,('367110_Ncrassa@XP_964014                                                       ':0.045470174,(('403677_Pinfestans@EEY58244                                                     ':0,'Pramorum@jgi                                                                   ':0.12552456):2.0848862,'4896_Spombe@NP_593643                                                          ':0):0.9662926):0.99833456):0.42382361,'556484_Ptricornutum@XP_002177671                                               ':0):0.38036841,'Gnostochinearum@EST_gi_106803966_gb_EC122343.1_EC122343_|CDC26|                ':0.2822776):0.15089498,'352472_Ddiscoideum@XP_629236                                                   ':0.19432178,(('3702_Athaliana@AAN10198                                                        ':0.48968344,'7227_Dmelanogaster@NP_609940                                                   ':0.36812305):0.39086555,((((('6279_Bmalayi@XP_001898246                                                      ':1.1155008,'7739_Bfloridae@XP_002590834                                                    ':1.1637382e-05):0.24657798,'7955_Drerio@NP_001004005                                                       ':0.044497138):0.10947782,'Xtropicalis@jgi                                                                ':1.7830899e-06):2.747649e-05,'9606_Hsapiens@NP_644815                                                        ':0.15057905):0.26702207,('7460_Amellifera@XP_001122028                                                   ':0.77721294,'Lottia_gigantea@60260                                                          ':0.5764383):0.011306093):0.14808919):1.8299651e-05);
(((('330879_Afumigatus@XP_747203                                                    ':0.54613312,(('367110_Ncrassa@XP_964014                                                       ':0.50854527,'4932_Scerevisiae@NP_116694                                                     ':0.47637563):0.49987053,'4896_Spombe@NP_593643                                                          ':0):0.078042996):0.72175825,'7227_Dmelanogaster@NP_609940                                                   ':0.78287214):1.0801947e-07,'3702_Athaliana@AAN10198                                                        ':0):0.16604332,(((('352472_Ddiscoideum@XP_629236                                                   ':0.34086996,'7739_Bfloridae@XP_002590834                                                    ':9.4522985e-06):0.10778719,('7955_Drerio@NP_001004005                                                       ':8.6963729e-06,('9606_Hsapiens@NP_644815                                                        ':0,'Xtropicalis@jgi                                                                ':5.7953642e-15):0.054594891):0.11360519):3.0418366e-05,((('403677_Pinfestans@EEY58244                                                     ':0.067378583,'Pramorum@jgi                                                                   ':9.5053709e-05):0.57476052,'556484_Ptricornutum@XP_002177671                                               ':0.088859941):0.085884321,('7460_Amellifera@XP_001122028                                                   ':0.14132787,'Lottia_gigantea@60260                                                          ':0.032023972):0.015060379):0.13725568):0.08703054,'6279_Bmalayi@XP_001898246                                                      ':0.40548343):0.091935445,'Gnostochinearum@EST_gi_106803966_gb_EC122343.1_EC122343_|CDC26|                ':2.6982316e-05);
((((((('330879_Afumigatus@XP_747203                                                    ':0.092312458,'4932_Scerevisiae@NP_116694                                                     ':1.1851908):0.077598638,('367110_Ncrassa@XP_964014                                                       ':0.064962239,'4896_Spombe@NP_593643                                                          ':0.5837033):0.31605376):0.65206945,'556484_Ptricornutum@XP_002177671                                               ':0):0.14483117,'Gnostochinearum@EST_gi_106803966_gb_EC122343.1_EC122343_|CDC26|                ':0.26222679):0.029435889,'6279_Bmalayi@XP_001898246                                                      ':0.72861191):0.25553652,('352472_Ddiscoideum@XP_629236                                                   ':0.25768203,('3702_Athaliana@AAN10198                                                        ':0.35968721,'7227_Dmelanogaster@NP_609940                                                   ':0.40217872):0.19442341):2.8249512e-05):0.33268047,(((((('403677_Pinfestans@EEY58244                                                     ':0,'Pramorum@jgi                                                                   ':0.20114878):2.6556708,'7460_Amellifera@XP_001122028                                                   ':0):0.41928243,'7739_Bfloridae@XP_002590834                                                    ':0):0.48241639,'7955_Drerio@NP_001004005                                                       ':0.050056182):0.094799452,'Xtropicalis@jgi                                                                ':0):0.16012447,'9606_Hsapiens@NP_644815                                                        ':0.043579559):0.19267666,'Lottia_gigantea@60260                                                          ':0.36061248);
(((((('330879_Afumigatus@XP_747203                                                    ':0.5319896,'4896_Spombe@NP_593643                                                          ':0):0.209621,'367110_Ncrassa@XP_964014                                                       ':0.42159203):0.38243054,'4932_Scerevisiae@NP_116694                                                     ':1.1454537):0.89084214,'556484_Ptricornutum@XP_002177671                                               ':2.210173e-07):0.370603,(('403677_Pinfestans@EEY58244                                                     ':0,'Pramorum@jgi                                                                   ':0.22739778):0.33157147,'Gnostochinearum@EST_gi_106803966_gb_EC122343.1_EC122343_|CDC26|                ':0.2225888):0.095956053):0.074272803,((((('352472_Ddiscoideum@XP_629236                                                   ':0.40237242,'7739_Bfloridae@XP_002590834                                                    ':1.0711214e-05):0.051510531,'7460_Amellifera@XP_001122028                                                   ':0.30444332):0.11802442,'7955_Drerio@NP_001004005                                                       ':2.9818584e-05):7.8227923e-06,(('3702_Athaliana@AAN10198                                                        ':2.1407418e-07,'6279_Bmalayi@XP_001898246                                                      ':1.3380893):8.1610181e-05,'7227_Dmelanogaster@NP_609940                                                   ':1.4722233):0.58164258):0.055919797,'Lottia_gigantea@60260                                                          ':0.57131941):4.7320627e-05,('9606_Hsapiens@NP_644815                                                        ':0,'Xtropicalis@jgi                                                                ':0):8.2478788e-07);
(((((((('330879_Afumigatus@XP_747203                                                    ':0.12834849,'4932_Scerevisiae@NP_116694                                                     ':0.88585151):0.10873831,('367110_Ncrassa@XP_964014                                                       ':0.030641229,'4896_Spombe@NP_593643                                                          ':0.66340922):0.28550771):0.46699711,'556484_Ptricornutum@XP_002177671                                               ':9.2186846e-05):0.2879709,'6279_Bmalayi@XP_001898246                                                      ':0.7360147):0.24292036,('352472_Ddiscoideum@XP_629236                                                   ':0.011874862,'7227_Dmelanogaster@NP_609940                                                   ':1.7731529):3.4391964e-05):5.7114362e-05,'3702_Athaliana@AAN10198                                                        ':1.0116558):0.6567702,'Lottia_gigantea@60260                                                          ':0.57687725):9.8140488e-07,(((((('403677_Pinfestans@EEY58244                                                     ':0,'Pramorum@jgi                                                                   ':0.12871379):1.0236215,'Gnostochinearum@EST_gi_106803966_gb_EC122343.1_EC122343_|CDC26|                ':0.55760662):0.60688166,'7460_Amellifera@XP_001122028                                                   ':0.089611566):0.17438941,'7739_Bfloridae@XP_002590834                                                    ':0):0.47614227,'7955_Drerio@NP_001004005                                                       ':0.24816198):1.4565049e-05,'Xtropicalis@jgi                                                                ':0):0.13049255,'9606_Hsapiens@NP_644815                                                        ':5.6540283e-06);
((((((('330879_Afumigatus@XP_747203                                                    ':0.9994924,'4896_Spombe@NP_593643                                                          ':0.441679):0.11403531,'367110_Ncrassa@XP_964014                                                       ':0.23685609):0.45050575,('403677_Pinfestans@EEY58244                                                     ':0.18422163,'Pramorum@jgi                                                                   ':0.037312771):0.90250364):0.46156171,'556484_Ptricornutum@XP_002177671                                               ':3.7624606e-06):9.8600649e-05,'4932_Scerevisiae@NP_116694                                                     ':1.6757152):0.81753388,'Gnostochinearum@EST_gi_106803966_gb_EC122343.1_EC122343_|CDC26|                ':0.12548419):0.15380757,'352472_Ddiscoideum@XP_629236                                                   ':0.21286141,(('3702_Athaliana@AAN10198                                                        ':0.62803403,(('6279_Bmalayi@XP_001898246                                                      ':0.6199139,'7739_Bfloridae@XP_002590834                                                    ':0.10880008):0.12573114,('7955_Drerio@NP_001004005                                                       ':0.054229093,('9606_Hsapiens@NP_644815                                                        ':9.0760732e-15,'Xtropicalis@jgi                                                                ':0):0.042549707):0.067753025):3.134681e-06):0.31927311,(('7227_Dmelanogaster@NP_609940                                                   ':1.0520989,'Lottia_gigantea@60260                                                          ':5.0509072e-05):0.17184605,'7460_Amellifera@XP_001122028                                                   ':0.57981383):0.31864268):2.8098927e-05);
(((('330879_Afumigatus@XP_747203                                                    ':0.021200006,((('367110_Ncrassa@XP_964014                                                       ':1.0296707e-05,'7227_Dmelanogaster@NP_609940                                                   ':3.133478):0.48417701,'4932_Scerevisiae@NP_116694                                                     ':0.73695048):3.9387189e-05,'4896_Spombe@NP_593643                                                          ':0.47964233):0.33159808):1.0000847,'556484_Ptricornutum@XP_002177671                                               ':0):0.03280811,'Gnostochinearum@EST_gi_106803966_gb_EC122343.1_EC122343_|CDC26|                ':0.13192157):0.0446308,(('352472_Ddiscoideum@XP_629236                                                   ':0.26330892,'3702_Athaliana@AAN10198                                                        ':0.25609174):1.2628317e-05,((((('403677_Pinfestans@EEY58244                                                     ':0,'Pramorum@jgi                                                                   ':0.053375556):0.84695193,'7460_Amellifera@XP_001122028                                                   ':0):0.30972741,'7739_Bfloridae@XP_002590834                                                    ':0.064821798):0.21462836,('7955_Drerio@NP_001004005                                                       ':0,'Xtropicalis@jgi                                                                ':0):4.9467131e-07):0.16675883,('9606_Hsapiens@NP_644815                                                        ':0.11388999,'Lottia_gigantea@60260                                                          ':0.042989005):9.4470027e-06):0.2676023):0.1707946,'6279_Bmalayi@XP_001898246                                                      ':0.21216138);
(((('330879_Afumigatus@XP_747203                                                    ':1.2745858,'6279_Bmalayi@XP_001898246                                                      ':0.67220306):6.8899724e-05,'3702_Athaliana@AAN10198                                                        ':0.41964587):0.48382073,('352472_Ddiscoideum@XP_629236                                                   ':0.12324718,(('367110_Ncrassa@XP_964014                                                       ':0.90305146,'4896_Spombe@NP_593643                                                          ':0.1081854):1.6530346,'556484_Ptricornutum@XP_002177671                                               ':5.4622966e-05):0.081014377):7.5072774e-05):0.22742377,(((('403677_Pinfestans@EEY58244                                                     ':0,'Pramorum@jgi                                                                   ':0.073925736):0.87873318,'Gnostochinearum@EST_gi_106803966_gb_EC122343.1_EC122343_|CDC26|                ':0):0.33435111,'7227_Dmelanogaster@NP_609940                                                   ':1.8031659):1.5135604e-05,('7460_Amellifera@XP_001122028                                                   ':0.19617874,'Lottia_gigantea@60260                                                          ':0.054109436):1.5986643e-05):8.7916797e-07,((('4932_Scerevisiae@NP_116694                                                     ':1.3001652,('9606_Hsapiens@NP_644815                                                        ':0.10011097,'Xtropicalis@jgi                                                                ':0):1.1217622e-05):0.094253126,'7955_Drerio@NP_001004005                                                       ':7.806647e-05):0.058354636,'7739_Bfloridae@XP_002590834                                                    ':0.1295447):0.28521046);
((((('330879_Afumigatus@XP_747203                                                    ':1.0650954e-05,('4932_Scerevisiae@NP_116694                                                     ':1.641975,'6279_Bmalayi@XP_001898246                                                      ':1.1922952):4.3043605e-06):0.11846189,(('367110_Ncrassa@XP_964014                                                       ':0.95018789,'7227_Dmelanogaster@NP_609940                                                   ':1.5878087):0.51815537,'4896_Spombe@NP_593643                                                          ':0):0.46490136):0.38102062,('3702_Athaliana@AAN10198                                                        ':0.36876083,'Gnostochinearum@EST_gi_106803966_gb_EC122343.1_EC122343_|CDC26|                ':0.28475957):0.26632197):0.11354225,'352472_Ddiscoideum@XP_629236                                                   ':9.3966408e-07):0.30471549,(((('403677_Pinfestans@EEY58244                                                     ':0.25704618,'Pramorum@jgi                                                                   ':0.021257745):1.435818,'556484_Ptricornutum@XP_002177671                                               ':0.010004067):0.78718515,'Lottia_gigantea@60260                                                          ':0.46592519):9.6339436e-05,'7460_Amellifera@XP_001122028                                                   ':5.8618256e-05):0.35677335,('7739_Bfloridae@XP_002590834                                                    ':1.9363757e-05,('7955_Drerio@NP_001004005                                                       ':0.054899475,('9606_Hsapiens@NP_644815                                                        ':0.044779412,'Xtropicalis@jgi                                                                ':3.60885e-08):0.094208769):0.32453636):0.1355354);
((((('330879_Afumigatus@XP_747203                                                    ':0.26212589,'4932_Scerevisiae@NP_116694                                                     ':1.4730913):0.63114829,('367110_Ncrassa@XP_964014                                                       ':0.09723032,'4896_Spombe@NP_593643                                                          ':0.85083933):0.5283962):0.70718137,'556484_Ptricornutum@XP_002177671                                               ':1.2288917e-05):0.38495296,'352472_Ddiscoideum@XP_629236                                                   ':0.212231):0.096755458,((('3702_Athaliana@AAN10198                                                        ':0.93627695,'7955_Drerio@NP_001004005                                                       ':3.9096946e-06):0.045476579,('6279_Bmalayi@XP_001898246                                                      ':1.2791525,'7739_Bfloridae@XP_002590834                                                    ':3.4542729e-07):0.19012045):0.10974749,('9606_Hsapiens@NP_644815                                                        ':0.045361168,'Xtropicalis@jgi                                                                ':0):1.1393477e-05):0.2989629,((('403677_Pinfestans@EEY58244                                                     ':0,'Pramorum@jgi                                                                   ':0.1382308):0.86573975,'Gnostochinearum@EST_gi_106803966_gb_EC122343.1_EC122343_|CDC26|                ':3.1392826e-05):0.35083268,(('7227_Dmelanogaster@NP_609940                                                   ':1.1172793,'7460_Amellifera@XP_001122028                                                   ':0.65342616):2.7686558e-06,'Lottia_gigantea@60260                                                          ':0.30167228):0.14905314):4.7285378e-05);
(((((('330879_Afumigatus@XP_747203                                                    ':0.41535413,('367110_Ncrassa@XP_964014                                                       ':0.15098526,'4896_Spombe@NP_593643                                                          ':0.3000997):0.49226604):0.49002707,'556484_Ptricornutum@XP_002177671                                               ':0):0.46045077,'4932_Scerevisiae@NP_116694                                                     ':0.89653976):5.9489707e-07,(('403677_Pinfestans@EEY58244                                                     ':0,'Pramorum@jgi                                                                   ':0.12911327):1.7836271,'Gnostochinearum@EST_gi_106803966_gb_EC122343.1_EC122343_|CDC26|                ':0):0.31276794):0.27364643,'352472_Ddiscoideum@XP_629236                                                   ':0.44705419):3.6249833e-06,((((('3702_Athaliana@AAN10198                                                        ':0.573043,'7227_Dmelanogaster@NP_609940                                                   ':0.48672335):0.23626885,'7739_Bfloridae@XP_002590834                                                    ':0.1867834):5.7903352e-06,'7955_Drerio@NP_001004005                                                       ':0.04758664):0.12155831,'6279_Bmalayi@XP_001898246                                                      ':0.81355552):2.4327653e-05,('9606_Hsapiens@NP_644815                                                        ':0,'Xtropicalis@jgi                                                                ':0):1.8149022e-06):0.19007629,('7460_Amellifera@XP_001122028                                                   ':0.10409849,'Lottia_gigantea@60260                                                          ':0.34597392):0.27097445);
(((((('330879_Afumigatus@XP_747203                                                    ':0.18144718,('367110_Ncrassa@XP_964014                                                       ':0.58248016,'4896_Spombe@NP_593643                                                          ':0.012297128):0.29931554):0.05315451,'4932_Scerevisiae@NP_116694                                                     ':1.4262585):0.4829842,'556484_Ptricornutum@XP_002177671                                               ':9.6104323e-05):0.040548021,'Gnostochinearum@EST_gi_106803966_gb_EC122343.1_EC122343_|CDC26|                ':0.52149441):0.46459797,'352472_Ddiscoideum@XP_629236                                                   ':0.2408049):6.1945427e-05,(('3702_Athaliana@AAN10198                                                        ':0,'7227_Dmelanogaster@NP_609940                                                   ':0.72111943):0.2579224,'6279_Bmalayi@XP_001898246                                                      ':0.97562621):0.1937162,((((('403677_Pinfestans@EEY58244                                                     ':0,'Pramorum@jgi                                                                   ':0.061169745):1.0671048,'7460_Amellifera@XP_001122028                                                   ':0):0.20244497,'7739_Bfloridae@XP_002590834                                                    ':0.062013917):0.10997589,('7955_Drerio@NP_001004005                                                       ':1.520386e-05,('9606_Hsapiens@NP_644815                                                        ':0.11906672,'Xtropicalis@jgi                                                                ':9.5054485e-05):0.053964014):0.21281018):0.17761828,'Lottia_gigantea@60260                                                          ':0.56862073):0.27914114);
(((((('330879_Afumigatus@XP_747203                                                    ':0.92117899,'4896_Spombe@NP_593643                                                          ':1.4410466e-05):1.5532165e-05,'367110_Ncrassa@XP_964014                                                       ':1.3369203):0.99423964,'4932_Scerevisiae@NP_116694                                                     ':1.0731038):0.101729,'7227_Dmelanogaster@NP_609940                                                   ':0.606951):0.47841535,('3702_Athaliana@AAN10198                                                        ':9.6331703e-06,'6279_Bmalayi@XP_001898246                                                      ':1.1354899):0.22363165):0.25050152,(('352472_Ddiscoideum@XP_629236                                                   ':0.22147893,('7739_Bfloridae@XP_002590834                                                    ':0.1143765,('7955_Drerio@NP_001004005                                                       ':9.1689467e-05,('9606_Hsapiens@NP_644815                                                        ':2.5376526e-16,'Xtropicalis@jgi                                                                ':0):0.053197577):0.16659578):0.23309016):5.0053442e-06,(((('403677_Pinfestans@EEY58244                                                     ':0.092511642,'Pramorum@jgi                                                                   ':0.065616621):0.82247563,'556484_Ptricornutum@XP_002177671                                               ':2.3514051e-06):0.38952074,'Lottia_gigantea@60260                                                          ':0.067751631):0.063428154,'7460_Amellifera@XP_001122028                                                   ':0.38212431):0.1020495):0.38118087,'Gnostochinearum@EST_gi_106803966_gb_EC122343.1_EC122343_|CDC26|                ':0.097669243);
(((((('330879_Afumigatus@XP_747203                                                    ':0.44443473,'4932_Scerevisiae@NP_116694                                                     ':0.86419959):0.10015675,('367110_Ncrassa@XP_964014                                                       ':0.28841364,'4896_Spombe@NP_593643                                                          ':0.5559194):0.25069394):0.45468407,'556484_Ptricornutum@XP_002177671                                               ':7.0668018e-06):0.5537492,(('403677_Pinfestans@EEY58244                                                     ':1.548607e-05,'Pramorum@jgi                                                                   ':0.18838813):1.4876446,'Gnostochinearum@EST_gi_106803966_gb_EC122343.1_EC122343_|CDC26|                ':1.6993106e-07):0.26827979):0.067400807,'352472_Ddiscoideum@XP_629236                                                   ':0.39398695):2.7648709e-05,(('3702_Athaliana@AAN10198                                                        ':0.24447239,'7227_Dmelanogaster@NP_609940                                                   ':0.89182789):0.17671447,('6279_Bmalayi@XP_001898246                                                      ':0.82839402,('7739_Bfloridae@XP_002590834                                                    ':0.28836134,('7955_Drerio@NP_001004005                                                       ':9.2513284e-06,('9606_Hsapiens@NP_644815                                                        ':0.047195003,'Xtropicalis@jgi                                                                ':6.7025198e-06):0.092976739):0.066313287):0.095100976):7.6908743e-06):0.17335749,('7460_Amellifera@XP_001122028                                                   ':0.42817964,'Lottia_gigantea@60260                                                          ':0.058274438):0.22977285);
((((('330879_Afumigatus@XP_747203                                                    ':0.095279301,'4932_Scerevisiae@NP_116694                                                     ':1.2204081):0.25256957,'3702_Athaliana@AAN10198                                                        ':0.61800723):4.7262892e-05,'6279_Bmalayi@XP_001898246                                                      ':0.96136357):0.29457511,((('7739_Bfloridae@XP_002590834                                                    ':0.28926205,'7955_Drerio@NP_001004005                                                       ':0.040260365):0.14866518,'Xtropicalis@jgi                                                                ':1.2898087e-06):0.1365154,'9606_Hsapiens@NP_644815                                                        ':6.955174e-05):0.42888074):0.40354801,('352472_Ddiscoideum@XP_629236                                                   ':0.15508652,((('367110_Ncrassa@XP_964014                                                       ':0.010530353,'4896_Spombe@NP_593643                                                          ':1.0761434):0.63682589,('403677_Pinfestans@EEY58244                                                     ':0.19942377,'Pramorum@jgi                                                                   ':0):2.2339374):0.22998653,'556484_Ptricornutum@XP_002177671                                               ':0):0.52638108):5.8816982e-10,((('7227_Dmelanogaster@NP_609940                                                   ':1.0117742,'Lottia_gigantea@60260                                                          ':7.5704737e-06):0.13331131,'7460_Amellifera@XP_001122028                                                   ':0.45905138):0.79426585,'Gnostochinearum@EST_gi_106803966_gb_EC122343.1_EC122343_|CDC26|                ':0.47934339):0.12400384);
(((((('330879_Afumigatus@XP_747203                                                    ':0.35741148,'4932_Scerevisiae@NP_116694                                                     ':1.1910312):0.25979592,('367110_Ncrassa@XP_964014                                                       ':0.26958106,'4896_Spombe@NP_593643                                                          ':0.48704806):0.33192541):0.7253158,('403677_Pinfestans@EEY58244                                                     ':0.083177578,'Pramorum@jgi                                                                   ':0.059230552):0.93699673):1.9707913e-06,'556484_Ptricornutum@XP_002177671                                               ':3.8295856e-06):0.54906085,'Gnostochinearum@EST_gi_106803966_gb_EC122343.1_EC122343_|CDC26|                ':0.21522448):0.1296232,('352472_Ddiscoideum@XP_629236                                                   ':0.48043804,'7460_Amellifera@XP_001122028                                                   ':0.82695876):5.5969525e-05,(((('3702_Athaliana@AAN10198                                                        ':0.32940439,'7227_Dmelanogaster@NP_609940                                                   ':0.72724172):0.25137621,(('6279_Bmalayi@XP_001898246                                                      ':0.89880087,'7739_Bfloridae@XP_002590834                                                    ':0.077595377):0.11331633,'7955_Drerio@NP_001004005                                                       ':0):7.978984e-06):0.095569424,('9606_Hsapiens@NP_644815                                                        ':0,'Xtropicalis@jgi                                                                ':0):1.7604784e-05):0.2357399,'Lottia_gigantea@60260                                                          ':0.50162962):5.7006708e-06);
(((((('330879_Afumigatus@XP_747203                                                    ':0.46668901,'4932_Scerevisiae@NP_116694                                                     ':0.91514268):0.29197027,('367110_Ncrassa@XP_964014                                                       ':0.4094515,'4896_Spombe@NP_593643                                                          ':0.44903037):0.13471112):0.31283985,('403677_Pinfestans@EEY58244                                                     ':0,'Pramorum@jgi                                                                   ':1.7008617e-13):1.4497835):8.1355912e-05,'556484_Ptricornutum@XP_002177671                                               ':2.9913693e-05):0.47562863,'Gnostochinearum@EST_gi_106803966_gb_EC122343.1_EC122343_|CDC26|                ':0.27575):0.054959321,'352472_Ddiscoideum@XP_629236                                                   ':9.3734087e-05,(((('3702_Athaliana@AAN10198                                                        ':0.81558239,'7955_Drerio@NP_001004005                                                       ':2.3807844e-05):0.13027736,('9606_Hsapiens@NP_644815                                                        ':0,'Xtropicalis@jgi                                                                ':0):2.8363717e-05):0.041643171,('6279_Bmalayi@XP_001898246                                                      ':1.3324417,'7739_Bfloridae@XP_002590834                                                    ':0):0.35921518):0.31540744,(('7227_Dmelanogaster@NP_609940                                                   ':0.55632394,'7460_Amellifera@XP_001122028                                                   ':0.060024765):0.3839375,'Lottia_gigantea@60260                                                          ':0.2387297):0.13645885):1.2679424e-07);
((((('330879_Afumigatus@XP_747203                                                    ':0.60812645,('367110_Ncrassa@XP_964014                                                       ':0.78926253,'4896_Spombe@NP_593643                                                          ':0.46221671):0.48910322):0.83388299,'556484_Ptricornutum@XP_002177671                                               ':2.0825572e-05):0.1843802,('403677_Pinfestans@EEY58244                                                     ':0.1427935,'Pramorum@jgi                                                                   ':0.056097252):0.90525546):3.7923734e-05,'4932_Scerevisiae@NP_116694                                                     ':1.4964404):0.34494183,((('352472_Ddiscoideum@XP_629236                                                   ':0.38320127,'7739_Bfloridae@XP_002590834                                                    ':7.2458314e-05):0.094996585,('7955_Drerio@NP_001004005                                                       ':7.6265766e-05,('9606_Hsapiens@NP_644815                                                        ':0.103312,'Xtropicalis@jgi                                                                ':0):0.048537607):0.049004917):4.149369e-05,((('3702_Athaliana@AAN10198                                                        ':0.23863003,'7227_Dmelanogaster@NP_609940                                                   ':0.634967):0.19994907,'6279_Bmalayi@XP_001898246                                                      ':0.61517616):0.20712873,'Gnostochinearum@EST_gi_106803966_gb_EC122343.1_EC122343_|CDC26|                ':0.20535975):0.021235822):0.22434782,('7460_Amellifera@XP_001122028                                                   ':0.55684832,'Lottia_gigantea@60260                                                          ':0.17268564):1.9590471e-06);
((((('330879_Afumigatus@XP_747203                                                    ':0.17520519,'3702_Athaliana@AAN10198                                                        ':0.13972208):0.10499869,'9606_Hsapiens@NP_644815                                                        ':0):0.16188513,'Xtropicalis@jgi                                                                ':0):1.0900096e-07,(((('352472_Ddiscoideum@XP_629236                                                   ':0.40975538,'7739_Bfloridae@XP_002590834                                                    ':3.6424689e-05):0.20764105,('4932_Scerevisiae@NP_116694                                                     ':0.76256683,'7460_Amellifera@XP_001122028                                                   ':0.032243523):0.33045402):0.19322691,('7227_Dmelanogaster@NP_609940                                                   ':0.67418247,'Lottia_gigantea@60260                                                          ':0.16656965):0.121147):0.055504895,('7955_Drerio@NP_001004005                                                       ':0.1023854,'Gnostochinearum@EST_gi_106803966_gb_EC122343.1_EC122343_|CDC26|                ':0):0.042381145):0.08637262):0.18717654,(('367110_Ncrassa@XP_964014                                                       ':4.1822892e-06,(('403677_Pinfestans@EEY58244                                                     ':0,'Pramorum@jgi                                                                   ':0.33923979):0.51972693,'4896_Spombe@NP_593643                                                          ':4.2863865e-05):0.66098448):0.31213834,'556484_Ptricornutum@XP_002177671                                               ':0):0.11158879,'6279_Bmalayi@XP_001898246                                                      ':0.27061542);
((((('330879_Afumigatus@XP_747203                                                    ':0.14952634,('367110_Ncrassa@XP_964014                                                       ':0.52534482,'4896_Spombe@NP_593643                                                          ':0.2788953):0.11253859):0.066915143,'4932_Scerevisiae@NP_116694                                                     ':0.98201519):0.2686092,('3702_Athaliana@AAN10198                                                        ':0.30108784,'7227_Dmelanogaster@NP_609940                                                   ':0.89623826):0.06244836):1.4172247e-05,'6279_Bmalayi@XP_001898246                                                      ':1.5443263):0.23920499,('352472_Ddiscoideum@XP_629236                                                   ':0.17657308,'556484_Ptricornutum@XP_002177671                                               ':0.13622239):4.1360596e-06,((((('403677_Pinfestans@EEY58244                                                     ':0,'Pramorum@jgi                                                                   ':0.12866645):2.5043743,'Gnostochinearum@EST_gi_106803966_gb_EC122343.1_EC122343_|CDC26|                ':8.4426829e-06):0.19294518,('7739_Bfloridae@XP_002590834                                                    ':0.29995841,'Lottia_gigantea@60260                                                          ':0.49748406):1.371214e-06):0.022129895,'7955_Drerio@NP_001004005                                                       ':0.15333858):0.088816377,(('7460_Amellifera@XP_001122028                                                   ':0.71160385,'9606_Hsapiens@NP_644815                                                        ':3.5384834e-06):0.04951648,'Xtropicalis@jgi                                                                ':2.6381359e-06):5.316585e-05):0.16044235);
((((('330879_Afumigatus@XP_747203                                                    ':0.39756633,'4896_Spombe@NP_593643                                                          ':0.81388582):3.3965329e-07,'556484_Ptricornutum@XP_002177671                                               ':3.0865607e-05):0.21316638,'352472_Ddiscoideum@XP_629236                                                   ':0.34672281):1.6657653e-05,('3702_Athaliana@AAN10198                                                        ':0.89647206,'6279_Bmalayi@XP_001898246                                                      ':0.24324416):0.26325847):0.62801632,(((('367110_Ncrassa@XP_964014                                                       ':0,'7227_Dmelanogaster@NP_609940                                                   ':3.8434933):2.6008795,'7460_Amellifera@XP_001122028                                                   ':0.15170471):5.0540865e-05,'Lottia_gigantea@60260                                                          ':0):2.0493169e-06,(('403677_Pinfestans@EEY58244                                                     ':0,'Pramorum@jgi                                                                   ':0.075515544):0.82073362,'Gnostochinearum@EST_gi_106803966_gb_EC122343.1_EC122343_|CDC26|                ':0):0.32457187):3.5917108e-06,((('4932_Scerevisiae@NP_116694                                                     ':0.67520278,'7955_Drerio@NP_001004005                                                       ':0.25213969):3.2443383e-05,('9606_Hsapiens@NP_644815                                                        ':1.8651747e-15,'Xtropicalis@jgi                                                                ':0):2.502025e-05):0.23375266,'7739_Bfloridae@XP_002590834                                                    ':0.51922683):0.2520863);
((((((('330879_Afumigatus@XP_747203                                                    ':0.18727895,'367110_Ncrassa@XP_964014                                                       ':0.75388089):4.9940141e-07,'4932_Scerevisiae@NP_116694                                                     ':0.97811893):0.1242939,'4896_Spombe@NP_593643                                                          ':0.36354838):0.47361358,'556484_Ptricornutum@XP_002177671                                               ':0.17513604):0.12744064,'Gnostochinearum@EST_gi_106803966_gb_EC122343.1_EC122343_|CDC26|                ':0.38197196):2.2989517e-05,'6279_Bmalayi@XP_001898246                                                      ':1.1722538):0.13856294,('352472_Ddiscoideum@XP_629236                                                   ':0.18538007,('3702_Athaliana@AAN10198                                                        ':0.3620952,'7227_Dmelanogaster@NP_609940                                                   ':1.1325641):0.24814382):2.8538232e-05,(((((('403677_Pinfestans@EEY58244                                                     ':0,'Pramorum@jgi                                                                   ':0.18789475):1.272568,'7460_Amellifera@XP_001122028                                                   ':0.31196927):0.17892564,'7739_Bfloridae@XP_002590834                                                    ':0.10884313):0.38021912,'7955_Drerio@NP_001004005                                                       ':0.1740316):2.1540534e-05,'Xtropicalis@jgi                                                                ':5.0606889e-06):0.10192055,('9606_Hsapiens@NP_644815                                                        ':1.0623268e-05,'Lottia_gigantea@60260                                                          ':0.55672727):2.1616731e-05):0.2079036);
(((((('330879_Afumigatus@XP_747203                                                    ':0.25218233,'4932_Scerevisiae@NP_116694                                                     ':1.5976337):0.78645776,'3702_Athaliana@AAN10198                                                        ':0.32828283):0.24525772,'6279_Bmalayi@XP_001898246                                                      ':0.6245401):0.14770433,('7739_Bfloridae@XP_002590834                                                    ':0.27164778,('7955_Drerio@NP_001004005                                                       ':0.09331714,('9606_Hsapiens@NP_644815                                                        ':0.26856971,'Xtropicalis@jgi                                                                ':4.2438016e-05):5.3994166e-05):0.22549969):0.034631409):0.15309668,('352472_Ddiscoideum@XP_629236                                                   ':0.12615156,('7227_Dmelanogaster@NP_609940                                                   ':0.3125658,('7460_Amellifera@XP_001122028                                                   ':0.50245294,'Lottia_gigantea@60260                                                          ':0.12052071):6.7294362e-06):0.067082746):9.3800293e-05):0.044457622,(('367110_Ncrassa@XP_964014                                                       ':0.89015117,(('403677_Pinfestans@EEY58244                                                     ':0,'Pramorum@jgi                                                                   ':1.7927881e-12):2.5096747,'4896_Spombe@NP_593643                                                          ':4.7499094e-06):0.7700938):1.5645549,'556484_Ptricornutum@XP_002177671                                               ':0):0.15622327,'Gnostochinearum@EST_gi_106803966_gb_EC122343.1_EC122343_|CDC26|                ':0.22305874);
(((((('330879_Afumigatus@XP_747203                                                    ':0.18610938,'4896_Spombe@NP_593643                                                          ':0.32222234):0.24907484,('367110_Ncrassa@XP_964014                                                       ':0.33602761,'4932_Scerevisiae@NP_116694                                                     ':1.4339765):0.0042935592):0.75524694,'556484_Ptricornutum@XP_002177671                                               ':0.067606649):0.18819831,('403677_Pinfestans@EEY58244                                                     ':0.11128144,'Pramorum@jgi                                                                   ':0.12015285):0.20413446):0.41149203,'Lottia_gigantea@60260                                                          ':0.51451244):1.2100961e-05,('352472_Ddiscoideum@XP_629236                                                   ':0.28250197,('7460_Amellifera@XP_001122028                                                   ':0.44869649,'7739_Bfloridae@XP_002590834                                                    ':0.099096998):1.5534612e-06):0.10780592,(((('3702_Athaliana@AAN10198                                                        ':0,'6279_Bmalayi@XP_001898246                                                      ':1.0367255):0.15064592,'7227_Dmelanogaster@NP_609940                                                   ':1.5015983):0.052148456,'Gnostochinearum@EST_gi_106803966_gb_EC122343.1_EC122343_|CDC26|                ':0.055361508):0.16155117,('7955_Drerio@NP_001004005                                                       ':0,('9606_Hsapiens@NP_644815                                                        ':0,'Xtropicalis@jgi                                                                ':0):7.5666201e-05):0.048816542):9.702134e-08);
((((((('330879_Afumigatus@XP_747203                                                    ':0.055135149,'4932_Scerevisiae@NP_116694                                                     ':0.90864821):0.19237879,('367110_Ncrassa@XP_964014                                                       ':0.54042147,'4896_Spombe@NP_593643                                                          ':0.23568671):0.061747198):0.42500471,'7227_Dmelanogaster@NP_609940                                                   ':0.57185114):0.15582089,'556484_Ptricornutum@XP_002177671                                               ':3.1510132e-07):0.0633233,'352472_Ddiscoideum@XP_629236                                                   ':0.12363766):0.054644398,'Lottia_gigantea@60260                                                          ':0.23406008):1.3394902e-06,(('3702_Athaliana@AAN10198                                                        ':4.2398273e-05,'6279_Bmalayi@XP_001898246                                                      ':1.1849199):0.31524664,'Gnostochinearum@EST_gi_106803966_gb_EC122343.1_EC122343_|CDC26|                ':3.3358814e-05):0.16721851,((((('403677_Pinfestans@EEY58244                                                     ':0,'Pramorum@jgi                                                                   ':5.6177285e-14):0.97859695,'7460_Amellifera@XP_001122028                                                   ':0):0.23218321,'9606_Hsapiens@NP_644815                                                        ':1.4976195e-06):0.1019205,'7739_Bfloridae@XP_002590834                                                    ':0.09822145):8.4993486e-05,('7955_Drerio@NP_001004005                                                       ':0,'Xtropicalis@jgi                                                                ':0):4.2627295e-05):0.10607412);
((((((('330879_Afumigatus@XP_747203                                                    ':0.16647565,('367110_Ncrassa@XP_964014                                                       ':0.5977992,'4896_Spombe@NP_593643                                                          ':0.58632603):0.20061667):0.22603653,'4932_Scerevisiae@NP_116694                                                     ':0.84558967):0.42010574,'556484_Ptricornutum@XP_002177671                                               ':9.971559e-06):0.16498445,'6279_Bmalayi@XP_001898246                                                      ':0.60542158):3.5497283e-07,'Gnostochinearum@EST_gi_106803966_gb_EC122343.1_EC122343_|CDC26|                ':0.3864354):0.14334736,('352472_Ddiscoideum@XP_629236                                                   ':0.20576579,('3702_Athaliana@AAN10198                                                        ':0.2968579,'7227_Dmelanogaster@NP_609940                                                   ':0.77762089):0.31500282):4.762721e-06):0.28510661,(((((('403677_Pinfestans@EEY58244                                                     ':0,'Pramorum@jgi                                                                   ':0.070638718):1.3607979,'7460_Amellifera@XP_001122028                                                   ':3.2293177e-05):0.55652095,'7739_Bfloridae@XP_002590834                                                    ':0.20428903):0.50644345,'7955_Drerio@NP_001004005                                                       ':0.22572451):3.4270665e-05,'Xtropicalis@jgi                                                                ':1.0190026e-05):0.10390544,'9606_Hsapiens@NP_644815                                                        ':0.052849148):0.091298151,'Lottia_gigantea@60260                                                          ':0.42123946);
((((((('330879_Afumigatus@XP_747203                                                    ':5.0495847e-06,'4932_Scerevisiae@NP_116694                                                     ':1.2220585):0.090248157,('367110_Ncrassa@XP_964014                                                       ':0.49025038,'4896_Spombe@NP_593643                                                          ':0.64876937):0.068515209):1.1287062,'556484_Ptricornutum@XP_002177671                                               ':0.10431698):0.043071929,('6279_Bmalayi@XP_001898246                                                      ':1.0217232,'Gnostochinearum@EST_gi_106803966_gb_EC122343.1_EC122343_|CDC26|                ':0.35776131):0.18461189):0.36964951,('352472_Ddiscoideum@XP_629236                                                   ':0.016306991,('3702_Athaliana@AAN10198                                                        ':0.35532284,'7227_Dmelanogaster@NP_609940                                                   ':0.77110273):0.19524135):3.9664703e-05):0.6861439,'Lottia_gigantea@60260                                                          ':0.43741111):0.095747032,((((('403677_Pinfestans@EEY58244                                                     ':0,'Pramorum@jgi                                                                   ':0.12140933):0.6713841,'7460_Amellifera@XP_001122028                                                   ':0):0.34175415,'7739_Bfloridae@XP_002590834                                                    ':0):0.51069262,'7955_Drerio@NP_001004005                                                       ':0.059876288):0.03445354,'Xtropicalis@jgi                                                                ':2.5105926e-05):0.29363373,'9606_Hsapiens@NP_644815                                                        ':0.024626719);
(((((('330879_Afumigatus@XP_747203                                                    ':0.16018044,'4932_Scerevisiae@NP_116694                                                     ':1.6057152):0.45288784,('367110_Ncrassa@XP_964014                                                       ':0.35432621,'4896_Spombe@NP_593643                                                          ':0.099297942):3.0516231e-06):1.2523702,'352472_Ddiscoideum@XP_629236                                                   ':6.6308901e-05):0.26626372,'7460_Amellifera@XP_001122028                                                   ':0.21476037):1.6096779e-05,((('3702_Athaliana@AAN10198                                                        ':0.53353055,'6279_Bmalayi@XP_001898246                                                      ':0.62101705):0.30515099,'7739_Bfloridae@XP_002590834                                                    ':1.2414383e-05):1.8108453e-05,('7955_Drerio@NP_001004005                                                       ':0.06087592,('9606_Hsapiens@NP_644815                                                        ':8.8817842e-15,'Xtropicalis@jgi                                                                ':0):0.05140144):0.33718446):0.3643581):0.1098216,(((('403677_Pinfestans@EEY58244                                                     ':0,'Pramorum@jgi                                                                   ':0.14811745):1.9303792,'556484_Ptricornutum@XP_002177671                                               ':2.1818198e-06):0.25854481,'Gnostochinearum@EST_gi_106803966_gb_EC122343.1_EC122343_|CDC26|                ':0.23921656):0.10772388,'Lottia_gigantea@60260                                                          ':0.1490685):8.5443595e-05,'7227_Dmelanogaster@NP_609940                                                   ':0.71029759);
((((('330879_Afumigatus@XP_747203                                                    ':0.19332418,(('367110_Ncrassa@XP_964014                                                       ':0.55276786,'4932_Scerevisiae@NP_116694                                                     ':0.6520698):0.3271368,'4896_Spombe@NP_593643                                                          ':0.41259549):0.30681237):0.56867964,'3702_Athaliana@AAN10198                                                        ':0.25811572):1.4318537e-06,'9606_Hsapiens@NP_644815                                                        ':0.060683526):0.096090983,('7955_Drerio@NP_001004005                                                       ':0.053128954,'Xtropicalis@jgi                                                                ':4.3300441e-07):0.048882906):4.9088952e-06,(('352472_Ddiscoideum@XP_629236                                                   ':0.29339754,(((('403677_Pinfestans@EEY58244                                                     ':0,'Pramorum@jgi                                                                   ':0.11814577):1.4189735,'7460_Amellifera@XP_001122028                                                   ':2.5038442e-06):0.46316877,('7227_Dmelanogaster@NP_609940                                                   ':0.56125196,'Lottia_gigantea@60260                                                          ':0):3.491003e-05):0.12754963,'Gnostochinearum@EST_gi_106803966_gb_EC122343.1_EC122343_|CDC26|                ':0.15642593):0.0030403998):2.4037162e-05,'556484_Ptricornutum@XP_002177671                                               ':0.12179805):0.049978909,('6279_Bmalayi@XP_001898246                                                      ':0.64152571,'7739_Bfloridae@XP_002590834                                                    ':0.25588122):0.0070583612);
((((((((('330879_Afumigatus@XP_747203                                                    ':0.73132012,'4932_Scerevisiae@NP_116694                                                     ':0.53607601):0.55813582,'3702_Athaliana@AAN10198                                                        ':1.0015192):7.9421923e-05,'6279_Bmalayi@XP_001898246                                                      ':0.25592275):0.44639579,'9606_Hsapiens@NP_644815                                                        ':0.13547588):5.3273103e-05,'Xtropicalis@jgi                                                                ':1.2445362e-05):0.097343685,'7955_Drerio@NP_001004005                                                       ':0.09263145):0.17375008,'7739_Bfloridae@XP_002590834                                                    ':0):0.26739589,'7460_Amellifera@XP_001122028                                                   ':0.16265436):0.055556373,(('352472_Ddiscoideum@XP_629236                                                   ':0.063355193,((('367110_Ncrassa@XP_964014                                                       ':0.19932973,(('403677_Pinfestans@EEY58244                                                     ':2.2432456e-10,'Pramorum@jgi                                                                   ':0):3.4410419,'4896_Spombe@NP_593643                                                          ':0):0.31993999):1.3576794,'556484_Ptricornutum@XP_002177671                                               ':0):1.8995064e-06,'Gnostochinearum@EST_gi_106803966_gb_EC122343.1_EC122343_|CDC26|                ':0.5756506):0.18569508):0.37440976,'7227_Dmelanogaster@NP_609940                                                   ':0.63260645):7.4740166e-06,'Lottia_gigantea@60260                                                          ':0.11088704);
(((('330879_Afumigatus@XP_747203                                                    ':0.11343456,('367110_Ncrassa@XP_964014                                                       ':0.40267409,(('403677_Pinfestans@EEY58244                                                     ':0,'Pramorum@jgi                                                                   ':0.25502209):1.283062,'4896_Spombe@NP_593643                                                          ':0.11463065):0.35971805):0.4206476):0.48235178,'556484_Ptricornutum@XP_002177671                                               ':0):0.26187006,'4932_Scerevisiae@NP_116694                                                     ':1.7347726):0.23563757,(((((('352472_Ddiscoideum@XP_629236                                                   ':0.35229253,'7739_Bfloridae@XP_002590834                                                    ':0.051389291):0.024641748,'7460_Amellifera@XP_001122028                                                   ':0.35249579):0.23247014,('7955_Drerio@NP_001004005                                                       ':8.9980337e-05,('9606_Hsapiens@NP_644815                                                        ':0.16690699,'Xtropicalis@jgi                                                                ':2.2060063e-05):0.049419818):0.12785499):4.1492008e-05,'Lottia_gigantea@60260                                                          ':0.71006345):0.089853019,('3702_Athaliana@AAN10198                                                        ':0.3494394,'7227_Dmelanogaster@NP_609940                                                   ':0.59542178):0.080274754):9.0049769e-07,'6279_Bmalayi@XP_001898246                                                      ':0.73526704):0.16397601,'Gnostochinearum@EST_gi_106803966_gb_EC122343.1_EC122343_|CDC26|                ':0.063769357);
((((('330879_Afumigatus@XP_747203                                                    ':0.49635209,(('367110_Ncrassa@XP_964014                                                       ':3.9295431e-07,'4932_Scerevisiae@NP_116694                                                     ':1.4444459):0.4384779,'4896_Spombe@NP_593643                                                          ':0.37162556):0.45899763):0.44778881,'556484_Ptricornutum@XP_002177671                                               ':4.7760492e-06):0.22640276,'352472_Ddiscoideum@XP_629236                                                   ':0.22506567):5.7560876e-05,('3702_Athaliana@AAN10198                                                        ':0.30510508,'6279_Bmalayi@XP_001898246                                                      ':0.45279343):0.067410966):0.23404087,((((('403677_Pinfestans@EEY58244                                                     ':0,'Pramorum@jgi                                                                   ':3.519407e-13):1.3437763,'7460_Amellifera@XP_001122028                                                   ':2.7621984e-06):0.37055813,('7739_Bfloridae@XP_002590834                                                    ':0.11386713,('7955_Drerio@NP_001004005                                                       ':2.5651462e-05,('9606_Hsapiens@NP_644815                                                        ':0.17162068,'Xtropicalis@jgi                                                                ':8.3726219e-05):0.051765272):0.16605315):0.13624664):0.066371379,'Lottia_gigantea@60260                                                          ':0.19398999):6.8102931e-06,'Gnostochinearum@EST_gi_106803966_gb_EC122343.1_EC122343_|CDC26|                ':0.18694475):2.8930859e-05,'7227_Dmelanogaster@NP_609940                                                   ':0.35424736);
((((('330879_Afumigatus@XP_747203                                                    ':0.24853963,(('367110_Ncrassa@XP_964014                                                       ':0.08267649,'7227_Dmelanogaster@NP_609940                                                   ':2.5729138):1.1683251,'4896_Spombe@NP_593643                                                          ':0.096921541):0.43425548):0.1509862,'4932_Scerevisiae@NP_116694                                                     ':1.2919183):0.47563314,'6279_Bmalayi@XP_001898246                                                      ':0.81591147):5.2738215e-07,'3702_Athaliana@AAN10198                                                        ':0.28587943):0.18515958,(((('352472_Ddiscoideum@XP_629236                                                   ':0.098484222,'7739_Bfloridae@XP_002590834                                                    ':0.28396515):3.4905071e-05,'7460_Amellifera@XP_001122028                                                   ':0.3867308):0.20929229,((('403677_Pinfestans@EEY58244                                                     ':0.073760824,'Pramorum@jgi                                                                   ':0.2373098):0.77438096,'556484_Ptricornutum@XP_002177671                                               ':3.3562305e-08):0.3029164,'Lottia_gigantea@60260                                                          ':0.33180474):5.3283457e-05):8.4015942e-05,('7955_Drerio@NP_001004005                                                       ':0.10564829,('9606_Hsapiens@NP_644815                                                        ':0.04898454,'Xtropicalis@jgi                                                                ':0):5.9816177e-05):0.17361404):0.16812266,'Gnostochinearum@EST_gi_106803966_gb_EC122343.1_EC122343_|CDC26|                ':0.17289492);
((((((('330879_Afumigatus@XP_747203                                                    ':0.6262305,'3702_Athaliana@AAN10198                                                        ':0):0.14304676,'4932_Scerevisiae@NP_116694                                                     ':1.3333921):0.23832388,'6279_Bmalayi@XP_001898246                                                      ':0.65636298):0.27729198,'7739_Bfloridae@XP_002590834                                                    ':0.17902716):1.889642e-06,(('7955_Drerio@NP_001004005                                                       ':0,'Xtropicalis@jgi                                                                ':0):3.0160963e-06,'9606_Hsapiens@NP_644815                                                        ':0.20505414):0.054080307):0.1788684,('352472_Ddiscoideum@XP_629236                                                   ':0.065997347,'7460_Amellifera@XP_001122028                                                   ':0.53321305):0.079152492):7.8858299e-05,((('367110_Ncrassa@XP_964014                                                       ':1.3575972,(('403677_Pinfestans@EEY58244                                                     ':0.057144006,'Pramorum@jgi                                                                   ':0.13275465):0.18582007,'4896_Spombe@NP_593643                                                          ':0.658979):0.40910629):0.22656355,'556484_Ptricornutum@XP_002177671                                               ':0):0.19222803,'Gnostochinearum@EST_gi_106803966_gb_EC122343.1_EC122343_|CDC26|                ':0.057892761):0.044842203,('7227_Dmelanogaster@NP_609940                                                   ':0.71933921,'Lottia_gigantea@60260                                                          ':0):0.11518208);
(((((('330879_Afumigatus@XP_747203                                                    ':0.69943038,'4932_Scerevisiae@NP_116694                                                     ':0.63368782):0.6104664,('367110_Ncrassa@XP_964014                                                       ':0.51599887,'4896_Spombe@NP_593643                                                          ':0.64427638):0.41875205):0.46647222,('403677_Pinfestans@EEY58244                                                     ':0.090073549,'Pramorum@jgi                                                                   ':0.055909807):1.0974807):1.9593759e-06,'556484_Ptricornutum@XP_002177671                                               ':1.9305362e-06):0.49751539,(('7227_Dmelanogaster@NP_609940                                                   ':1.1443857,'Lottia_gigantea@60260                                                          ':4.287904e-06):0.043083287,'7460_Amellifera@XP_001122028                                                   ':0.23520157):0.27178032):6.729751e-05,'352472_Ddiscoideum@XP_629236                                                   ':0.25814375,(('3702_Athaliana@AAN10198                                                        ':0.75351958,(('6279_Bmalayi@XP_001898246                                                      ':0.68495424,'7739_Bfloridae@XP_002590834                                                    ':0.19410192):0.11237387,('7955_Drerio@NP_001004005                                                       ':0.064771966,('9606_Hsapiens@NP_644815                                                        ':0,'Xtropicalis@jgi                                                                ':5.8286709e-16):0.085926724):0.062596383):7.7123834e-07):0.39147671,'Gnostochinearum@EST_gi_106803966_gb_EC122343.1_EC122343_|CDC26|                ':0.42422247):3.4954161e-05);
(((((('330879_Afumigatus@XP_747203                                                    ':0.24274878,('367110_Ncrassa@XP_964014                                                       ':0.4113896,'4896_Spombe@NP_593643                                                          ':0.326898):0.70853359):0.15036446,'556484_Ptricornutum@XP_002177671                                               ':0):0.51518688,'352472_Ddiscoideum@XP_629236                                                   ':1.1597727e-06):1.909291e-05,'6279_Bmalayi@XP_001898246                                                      ':1.467353):0.56144575,((('403677_Pinfestans@EEY58244                                                     ':6.5522244e-06,'Pramorum@jgi                                                                   ':0.060710147):1.6199061,'Gnostochinearum@EST_gi_106803966_gb_EC122343.1_EC122343_|CDC26|                ':0):0.43008685,'4932_Scerevisiae@NP_116694                                                     ':0.95486175):0.48157334):0.00028716903,(((('3702_Athaliana@AAN10198                                                        ':1.2841053,'7955_Drerio@NP_001004005                                                       ':4.6147622e-07):0.14147016,('7227_Dmelanogaster@NP_609940                                                   ':2.0000287,('7460_Amellifera@XP_001122028                                                   ':0.37620137,'7739_Bfloridae@XP_002590834                                                    ':0.0028924013):3.1421663e-05):0.30005177):0.083732654,'Xtropicalis@jgi                                                                ':4.1411126e-06):0.044884674,'9606_Hsapiens@NP_644815                                                        ':0):3.22452e-07,'Lottia_gigantea@60260                                                          ':0.53171656);
(((((('330879_Afumigatus@XP_747203                                                    ':0.58497524,'4932_Scerevisiae@NP_116694                                                     ':1.3168721):0.027029714,('367110_Ncrassa@XP_964014                                                       ':0.64867616,'4896_Spombe@NP_593643                                                          ':0.57436):0.28287885):0.96727921,'556484_Ptricornutum@XP_002177671                                               ':1.2564684e-06):0.063044343,((('3702_Athaliana@AAN10198                                                        ':0.30356577,'7227_Dmelanogaster@NP_609940                                                   ':0.40295192):0.20713797,'Gnostochinearum@EST_gi_106803966_gb_EC122343.1_EC122343_|CDC26|                ':1.0249182e-05):0.1268711,'6279_Bmalayi@XP_001898246                                                      ':0.38271652):0.084160747):4.8677828e-05,'352472_Ddiscoideum@XP_629236                                                   ':0.32590404):0.15757994,(((('403677_Pinfestans@EEY58244                                                     ':0,'Pramorum@jgi                                                                   ':0.12943257):1.4375336,'7460_Amellifera@XP_001122028                                                   ':0):0.61210391,'7739_Bfloridae@XP_002590834                                                    ':0):0.29797746,('7955_Drerio@NP_001004005                                                       ':0.085996687,('9606_Hsapiens@NP_644815                                                        ':0.25402788,'Xtropicalis@jgi                                                                ':2.7094625e-06):9.7958554e-05):0.13436239):0.1615689,'Lottia_gigantea@60260                                                          ':0.098795017);
(((('330879_Afumigatus@XP_747203                                                    ':0,(('367110_Ncrassa@XP_964014                                                       ':0.76248235,'4932_Scerevisiae@NP_116694                                                     ':1.0524382):0.57763755,'4896_Spombe@NP_593643                                                          ':0.48580684):0.50152593):0.45398456,('3702_Athaliana@AAN10198                                                        ':0.27852917,(('403677_Pinfestans@EEY58244                                                     ':0,'Pramorum@jgi                                                                   ':0.38778514):1.1752611,'7460_Amellifera@XP_001122028                                                   ':0):0.84075397):1.2994186e-05):0.14115684,'352472_Ddiscoideum@XP_629236                                                   ':0.29887042):6.6890385e-05,('556484_Ptricornutum@XP_002177671                                               ':0.26532658,'6279_Bmalayi@XP_001898246                                                      ':0.54037431):9.7430769e-06,((('7227_Dmelanogaster@NP_609940                                                   ':1.2554938,'Lottia_gigantea@60260                                                          ':0.33767423):0.30221733,('7739_Bfloridae@XP_002590834                                                    ':0.236098,('7955_Drerio@NP_001004005                                                       ':0.1005598,('9606_Hsapiens@NP_644815                                                        ':0.15337402,'Xtropicalis@jgi                                                                ':5.3130793e-07):4.4451295e-06):0.091573055):0.039467262):0.034311067,'Gnostochinearum@EST_gi_106803966_gb_EC122343.1_EC122343_|CDC26|                ':0.18059116):0.07302311);
((((('330879_Afumigatus@XP_747203                                                    ':0.041820586,('367110_Ncrassa@XP_964014                                                       ':0.39030498,'4896_Spombe@NP_593643                                                          ':0.10838418):0.33575847):0.5792043,'556484_Ptricornutum@XP_002177671                                               ':0):0.1890225,'4932_Scerevisiae@NP_116694                                                     ':0.8403034):7.2835548e-05,(('403677_Pinfestans@EEY58244                                                     ':3.7183074e-05,'Pramorum@jgi                                                                   ':0.061839209):1.8930354,'Gnostochinearum@EST_gi_106803966_gb_EC122343.1_EC122343_|CDC26|                ':6.9569746e-05):0.061105888):0.15407135,(((('352472_Ddiscoideum@XP_629236                                                   ':0.63943283,'7739_Bfloridae@XP_002590834                                                    ':6.0974287e-06):0.15412632,'7460_Amellifera@XP_001122028                                                   ':0.37012029):0.068001051,('7955_Drerio@NP_001004005                                                       ':3.6560522e-05,('9606_Hsapiens@NP_644815                                                        ':0.16866775,'Xtropicalis@jgi                                                                ':1.4082721e-05):0.048393284):0.080451977):0.053037545,(('3702_Athaliana@AAN10198                                                        ':0.24027941,'Lottia_gigantea@60260                                                          ':0.17179671):0.086061814,'7227_Dmelanogaster@NP_609940                                                   ':0.30132532):0.074181103):0.025274622,'6279_Bmalayi@XP_001898246                                                      ':0.22116799);
(((('330879_Afumigatus@XP_747203                                                    ':7.1358025e-05,('367110_Ncrassa@XP_964014                                                       ':4.6265843e-06,'4932_Scerevisiae@NP_116694                                                     ':1.6009057):0.8602226):1.7710714,'Gnostochinearum@EST_gi_106803966_gb_EC122343.1_EC122343_|CDC26|                ':1.3460633e-07):0.2252118,(((('352472_Ddiscoideum@XP_629236                                                   ':0.30470519,'7739_Bfloridae@XP_002590834                                                    ':0.16644702):0.0033466002,'7460_Amellifera@XP_001122028                                                   ':0.40455082):0.140746,'7227_Dmelanogaster@NP_609940                                                   ':0.70365503):2.7916891e-05,('6279_Bmalayi@XP_001898246                                                      ':1.2424391,'Lottia_gigantea@60260                                                          ':1.1532311e-05):0.21339332):9.2564062e-05):0.046483875,(((('3702_Athaliana@AAN10198                                                        ':0.41726503,'9606_Hsapiens@NP_644815                                                        ':1.5500062e-06):9.2721914e-06,('403677_Pinfestans@EEY58244                                                     ':8.2463806e-05,'Pramorum@jgi                                                                   ':0.12072612):1.7041981):0.11480015,('4896_Spombe@NP_593643                                                          ':2.2827386,'556484_Ptricornutum@XP_002177671                                               ':2.553576e-05):0.31089412):3.5380444e-05,'Xtropicalis@jgi                                                                ':0):2.3603373e-06,'7955_Drerio@NP_001004005                                                       ':0.057021629);
(((('330879_Afumigatus@XP_747203                                                    ':0.22248332,(('367110_Ncrassa@XP_964014                                                       ':3.1817345e-05,'4932_Scerevisiae@NP_116694                                                     ':0.81177042):0.53428112,'4896_Spombe@NP_593643                                                          ':0.27825174):0.31853776):0.59281598,'556484_Ptricornutum@XP_002177671                                               ':6.4014165e-06):0.078474713,'6279_Bmalayi@XP_001898246                                                      ':0.31237407):1.0012828e-06,('352472_Ddiscoideum@XP_629236                                                   ':0.29101347,('3702_Athaliana@AAN10198                                                        ':0.042956784,'7227_Dmelanogaster@NP_609940                                                   ':0.32529046):0.15575842):0.051933161,((('403677_Pinfestans@EEY58244                                                     ':4.3920423e-13,'Pramorum@jgi                                                                   ':0):1.7048977,'Gnostochinearum@EST_gi_106803966_gb_EC122343.1_EC122343_|CDC26|                ':3.8930113e-05):0.05915991,(('7460_Amellifera@XP_001122028                                                   ':0.22508737,'7739_Bfloridae@XP_002590834                                                    ':0.32467376):0.050146887,((('7955_Drerio@NP_001004005                                                       ':0.052665019,'Xtropicalis@jgi                                                                ':6.8690819e-07):0.064098552,'9606_Hsapiens@NP_644815                                                        ':0.049444477):0.25137064,'Lottia_gigantea@60260                                                          ':3.072888e-06):0.0534551):0.012696125):0.15620389);
(((('330879_Afumigatus@XP_747203                                                    ':0.21739982,(('367110_Ncrassa@XP_964014                                                       ':0.32524064,'4896_Spombe@NP_593643                                                          ':0.48809844):0.050207679,('403677_Pinfestans@EEY58244                                                     ':0,'Pramorum@jgi                                                                   ':0.055043542):1.2954976):0.30747505):0.3252116,'556484_Ptricornutum@XP_002177671                                               ':1.7001172e-05):0.5136178,'4932_Scerevisiae@NP_116694                                                     ':0.92338419):0.57585044,(('352472_Ddiscoideum@XP_629236                                                   ':0.12362004,'6279_Bmalayi@XP_001898246                                                      ':0.7711321):0.2443923,((('3702_Athaliana@AAN10198                                                        ':0.52330064,'Lottia_gigantea@60260                                                          ':0.079875161):0.21003944,(('7227_Dmelanogaster@NP_609940                                                   ':0.93358442,'7460_Amellifera@XP_001122028                                                   ':0):0.19086768,'7739_Bfloridae@XP_002590834                                                    ':0.23964635):0.26952412):0.06118381,(('7955_Drerio@NP_001004005                                                       ':0.17596945,'Xtropicalis@jgi                                                                ':6.4980107e-05):0.051519009,'9606_Hsapiens@NP_644815                                                        ':4.6889277e-06):0.25882504):0.14367659):0.3556526,'Gnostochinearum@EST_gi_106803966_gb_EC122343.1_EC122343_|CDC26|                ':0.15657257);
((('330879_Afumigatus@XP_747203                                                    ':0.55654034,((('367110_Ncrassa@XP_964014                                                       ':0.21783959,'4896_Spombe@NP_593643                                                          ':1.0246575):0.33567172,'4932_Scerevisiae@NP_116694                                                     ':0.73768701):0.3397386,'556484_Ptricornutum@XP_002177671                                               ':1.8915887e-05):0.40971368):0.05145746,'352472_Ddiscoideum@XP_629236                                                   ':0.17578208):1.4929609e-05,((((('3702_Athaliana@AAN10198                                                        ':0.11362748,'7227_Dmelanogaster@NP_609940                                                   ':1.1477429):0.35236538,('7460_Amellifera@XP_001122028                                                   ':0.58324089,'Lottia_gigantea@60260                                                          ':0.30180084):0.29929277):2.3641868e-05,'9606_Hsapiens@NP_644815                                                        ':2.4241943e-05):0.081561311,(('7739_Bfloridae@XP_002590834                                                    ':0.22469743,'7955_Drerio@NP_001004005                                                       ':0.042903921):0.088918944,'Xtropicalis@jgi                                                                ':0):2.0587063e-05):0.086274197,(('403677_Pinfestans@EEY58244                                                     ':7.3713769e-06,'Pramorum@jgi                                                                   ':0.26667559):1.3647654,'Gnostochinearum@EST_gi_106803966_gb_EC122343.1_EC122343_|CDC26|                ':0):0.16747765):0.07068154,'6279_Bmalayi@XP_001898246                                                      ':0.70571676);
((((('330879_Afumigatus@XP_747203                                                    ':0.16520399,('367110_Ncrassa@XP_964014                                                       ':0.98003382,'4896_Spombe@NP_593643                                                          ':1.5996624e-05):0.64991324):0.058072959,'4932_Scerevisiae@NP_116694                                                     ':1.2335772):0.31883106,'3702_Athaliana@AAN10198                                                        ':0.39377867):5.4938471e-06,'6279_Bmalayi@XP_001898246                                                      ':0.78768856):0.46550116,((('352472_Ddiscoideum@XP_629236                                                   ':0.22582305,(('403677_Pinfestans@EEY58244                                                     ':0,'Pramorum@jgi                                                                   ':0.35188471):1.283774,'Gnostochinearum@EST_gi_106803966_gb_EC122343.1_EC122343_|CDC26|                ':0):0.54917701):1.0865142e-06,(('556484_Ptricornutum@XP_002177671                                               ':0.57661784,('7227_Dmelanogaster@NP_609940                                                   ':1.3436196,'Lottia_gigantea@60260                                                          ':0):0.1111229):0.20317911,'7460_Amellifera@XP_001122028                                                   ':0.076138722):0.23310933):0.2355395,'7739_Bfloridae@XP_002590834                                                    ':0.073387652):0.096093901,('7955_Drerio@NP_001004005                                                       ':0.065365556,('9606_Hsapiens@NP_644815                                                        ':2.6090241e-15,'Xtropicalis@jgi                                                                ':0):0.084706025):0.18976183);
(((((('330879_Afumigatus@XP_747203                                                    ':1.7997818e-06,'367110_Ncrassa@XP_964014                                                       ':0.46153148):0.11687561,(('403677_Pinfestans@EEY58244                                                     ':3.997588e-09,'Pramorum@jgi                                                                   ':0):3.0960242,'4896_Spombe@NP_593643                                                          ':8.1132468e-05):0.53400481):0.43875941,'4932_Scerevisiae@NP_116694                                                     ':1.0708012):2.0116204e-06,'556484_Ptricornutum@XP_002177671                                               ':2.7773739e-05):0.13788534,'6279_Bmalayi@XP_001898246                                                      ':0.86073422):0.094098172,('352472_Ddiscoideum@XP_629236                                                   ':0,((('3702_Athaliana@AAN10198                                                        ':0.61632107,'7955_Drerio@NP_001004005                                                       ':0.64902303):0.044217749,'Gnostochinearum@EST_gi_106803966_gb_EC122343.1_EC122343_|CDC26|                ':0.2142118):0.1543395,('7227_Dmelanogaster@NP_609940                                                   ':0.33960574,(('7460_Amellifera@XP_001122028                                                   ':0.18133468,'7739_Bfloridae@XP_002590834                                                    ':0.028760382):0.16602465,'Lottia_gigantea@60260                                                          ':0.35911325):1.355684e-05):0.15874921):0.21931961):3.4372515e-06,('9606_Hsapiens@NP_644815                                                        ':0.14138723,'Xtropicalis@jgi                                                                ':0.0067022009):0.27160457);
((((('330879_Afumigatus@XP_747203                                                    ':0.29318825,(('367110_Ncrassa@XP_964014                                                       ':2.4230695e-05,'4932_Scerevisiae@NP_116694                                                     ':1.8861925):1.0850135,'4896_Spombe@NP_593643                                                          ':0.044032023):0.57715861):0.46098746,'7227_Dmelanogaster@NP_609940                                                   ':1.2393572):0.20695658,'6279_Bmalayi@XP_001898246                                                      ':1.1837444):0.15491072,(('3702_Athaliana@AAN10198                                                        ':0.60521749,'Gnostochinearum@EST_gi_106803966_gb_EC122343.1_EC122343_|CDC26|                ':6.2827059e-06):3.7763304e-06,('403677_Pinfestans@EEY58244                                                     ':0,'Pramorum@jgi                                                                   ':0.14622805):1.4589771):0.37036362):0.06196116,(('352472_Ddiscoideum@XP_629236                                                   ':1.7123267e-05,('7460_Amellifera@XP_001122028                                                   ':0.26195316,('7739_Bfloridae@XP_002590834                                                    ':1.5643987e-06,('7955_Drerio@NP_001004005                                                       ':0.055998891,('9606_Hsapiens@NP_644815                                                        ':0.1439368,'Xtropicalis@jgi                                                                ':3.8924511e-05):0.089007961):0.3243376):0.16151923):0.17383345):0.16347455,'Lottia_gigantea@60260                                                          ':0.42199078):8.6587989e-07,'556484_Ptricornutum@XP_002177671                                               ':3.2095716e-05);
((((('330879_Afumigatus@XP_747203                                                    ':0.3293071,('367110_Ncrassa@XP_964014                                                       ':0.50438277,(('403677_Pinfestans@EEY58244                                                     ':2.553513e-15,'Pramorum@jgi                                                                   ':0):0.77606059,'4896_Spombe@NP_593643                                                          ':0.25263356):0.039017):0.12995093):0.43972425,'4932_Scerevisiae@NP_116694                                                     ':0.93622391):2.2064717e-05,'556484_Ptricornutum@XP_002177671                                               ':0):0.24504195,'Gnostochinearum@EST_gi_106803966_gb_EC122343.1_EC122343_|CDC26|                ':0.045060561):0.11835414,'352472_Ddiscoideum@XP_629236                                                   ':0.14834135,(('3702_Athaliana@AAN10198                                                        ':0.29722844,'7227_Dmelanogaster@NP_609940                                                   ':0.43670193):0.10647894,(((('6279_Bmalayi@XP_001898246                                                      ':0.95459674,'7739_Bfloridae@XP_002590834                                                    ':0.28786692):0.039450312,(('7955_Drerio@NP_001004005                                                       ':0.055703597,'Xtropicalis@jgi                                                                ':9.4649661e-07):4.8850601e-06,'9606_Hsapiens@NP_644815                                                        ':0.11283896):0.092617277):0.087019309,'7460_Amellifera@XP_001122028                                                   ':0.43207369):0.041585115,'Lottia_gigantea@60260                                                          ':0.47809794):0.032930801):3.11892e-05);
((((('330879_Afumigatus@XP_747203                                                    ':0.23363233,('367110_Ncrassa@XP_964014                                                       ':0.45737583,'4896_Spombe@NP_593643                                                          ':1.5096247):1.0461302):0.92377277,('403677_Pinfestans@EEY58244                                                     ':8.8097503e-08,'Pramorum@jgi                                                                   ':0):2.3158009):2.2718853e-05,'556484_Ptricornutum@XP_002177671                                               ':0):0.44200645,'352472_Ddiscoideum@XP_629236                                                   ':0.094832042):0.010097762,(((('3702_Athaliana@AAN10198                                                        ':0.48992641,('4932_Scerevisiae@NP_116694                                                     ':1.3902804,'7227_Dmelanogaster@NP_609940                                                   ':2.4922679e-05):0.62657001):0.28371139,'Gnostochinearum@EST_gi_106803966_gb_EC122343.1_EC122343_|CDC26|                ':0.24447844):0.24742675,'Lottia_gigantea@60260                                                          ':0.18858323):1.1552018e-06,('6279_Bmalayi@XP_001898246                                                      ':0.97733865,'7739_Bfloridae@XP_002590834                                                    ':8.9355751e-06):0.53623981):0.15605866,((('7460_Amellifera@XP_001122028                                                   ':0.82339814,'9606_Hsapiens@NP_644815                                                        ':0):0.15627563,'Xtropicalis@jgi                                                                ':0):5.0281667e-06,'7955_Drerio@NP_001004005                                                       ':0.22907735):0.17514218);
(((((('330879_Afumigatus@XP_747203                                                    ':0.75424801,'6279_Bmalayi@XP_001898246                                                      ':0.44430978):0.22526745,('3702_Athaliana@AAN10198                                                        ':0.59659225,'4932_Scerevisiae@NP_116694                                                     ':0.34557183):1.1567615e-06):0.15091926,('367110_Ncrassa@XP_964014                                                       ':0.74895344,'4896_Spombe@NP_593643                                                          ':0.057764657):0.40542444):1.1385689e-06,'7227_Dmelanogaster@NP_609940                                                   ':0.37825954):0.32361261,(((('403677_Pinfestans@EEY58244                                                     ':0,'Pramorum@jgi                                                                   ':0.11612899):3.6000296,'7460_Amellifera@XP_001122028                                                   ':1.7306545e-05):0.64895787,'Lottia_gigantea@60260                                                          ':0.039649353):0.1540373,'Gnostochinearum@EST_gi_106803966_gb_EC122343.1_EC122343_|CDC26|                ':0.14300279):0.11020437):8.3535166e-05,('352472_Ddiscoideum@XP_629236                                                   ':0.20048276,('7739_Bfloridae@XP_002590834                                                    ':0.3852418,(('7955_Drerio@NP_001004005                                                       ':0.17084839,'Xtropicalis@jgi                                                                ':0):1.8303878e-05,'9606_Hsapiens@NP_644815                                                        ':0.15240727):0.0428998):0.18102679):1.0947448e-05,'556484_Ptricornutum@XP_002177671                                               ':0);
((('330879_Afumigatus@XP_747203                                                    ':0.61934562,'6279_Bmalayi@XP_001898246                                                      ':0.67298314):0.18856187,(((('3702_Athaliana@AAN10198                                                        ':0.34211997,'7227_Dmelanogaster@NP_609940                                                   ':0.7323642):0.2510138,'Gnostochinearum@EST_gi_106803966_gb_EC122343.1_EC122343_|CDC26|                ':0.11614635):0.18706094,(('7460_Amellifera@XP_001122028                                                   ':0.38270492,'Lottia_gigantea@60260                                                          ':0.14499749):0.20971076,'7739_Bfloridae@XP_002590834                                                    ':0.17501176):9.3535328e-09):0.11987327,('7955_Drerio@NP_001004005                                                       ':0.19700219,('9606_Hsapiens@NP_644815                                                        ':0.090335928,'Xtropicalis@jgi                                                                ':0):6.9485119e-05):0.23799757):0.11657018):8.690342e-05,'352472_Ddiscoideum@XP_629236                                                   ':0.034328608,(((('367110_Ncrassa@XP_964014                                                       ':5.0963843e-05,'4896_Spombe@NP_593643                                                          ':1.8459412):1.0087953,'4932_Scerevisiae@NP_116694                                                     ':0.825119):0.94011718,('403677_Pinfestans@EEY58244                                                     ':0.16284786,'Pramorum@jgi                                                                   ':0.033191784):1.5653813):7.0151754e-06,'556484_Ptricornutum@XP_002177671                                               ':0):0.20714242);
((((((('330879_Afumigatus@XP_747203                                                    ':0.13416441,'4932_Scerevisiae@NP_116694                                                     ':1.4053792):0.097507271,('367110_Ncrassa@XP_964014                                                       ':0.09302782,'4896_Spombe@NP_593643                                                          ':0.37166229):0.15446367):0.44801551,'556484_Ptricornutum@XP_002177671                                               ':1.4854022e-05):0.72203586,'Gnostochinearum@EST_gi_106803966_gb_EC122343.1_EC122343_|CDC26|                ':0.18198675):0.33272368,('7227_Dmelanogaster@NP_609940                                                   ':1.4453931,'Lottia_gigantea@60260                                                          ':0):0.37335264):0.10893914,'9606_Hsapiens@NP_644815                                                        ':2.7566217e-06):8.7116097e-05,(((('352472_Ddiscoideum@XP_629236                                                   ':0.93004287,'7739_Bfloridae@XP_002590834                                                    ':1.6113382e-05):0.096039027,(('403677_Pinfestans@EEY58244                                                     ':2.7631424e-05,'Pramorum@jgi                                                                   ':0.26838396):2.3259663,'7460_Amellifera@XP_001122028                                                   ':1.190109e-05):0.50805863):0.43869482,('3702_Athaliana@AAN10198                                                        ':0.77509659,'7955_Drerio@NP_001004005                                                       ':4.6934212e-05):0.16152264):4.7554662e-07,'Xtropicalis@jgi                                                                ':1.6998688e-08):0.047648373,'6279_Bmalayi@XP_001898246                                                      ':0.64655935);
((((('330879_Afumigatus@XP_747203                                                    ':0.41816247,(('367110_Ncrassa@XP_964014                                                       ':0.18004744,'4896_Spombe@NP_593643                                                          ':0.66610297):0.27102583,'4932_Scerevisiae@NP_116694                                                     ':1.2365268):0.20840072):0.49886542,'556484_Ptricornutum@XP_002177671                                               ':5.6081649e-06):0.55509995,('403677_Pinfestans@EEY58244                                                     ':0.12972051,'Pramorum@jgi                                                                   ':0.23847746):0.38325786):0.46420262,'Gnostochinearum@EST_gi_106803966_gb_EC122343.1_EC122343_|CDC26|                ':0):0.37252422,((((('352472_Ddiscoideum@XP_629236                                                   ':0.78890166,'7739_Bfloridae@XP_002590834                                                    ':4.3489299e-06):0.15090052,'7460_Amellifera@XP_001122028                                                   ':0.60016856):0.2075607,'7955_Drerio@NP_001004005                                                       ':6.4025627e-06):0.098804493,'Xtropicalis@jgi                                                                ':0):0.050314567,((('3702_Athaliana@AAN10198                                                        ':5.5854719e-05,'7227_Dmelanogaster@NP_609940                                                   ':1.5986275):0.5413533,'Lottia_gigantea@60260                                                          ':0.23131849):0.1971274,'9606_Hsapiens@NP_644815                                                        ':4.1554315e-06):3.3388037e-05):0.027380732,'6279_Bmalayi@XP_001898246                                                      ':0.4801784);
((('330879_Afumigatus@XP_747203                                                    ':0.33418352,((('367110_Ncrassa@XP_964014                                                       ':6.9613819e-05,'7227_Dmelanogaster@NP_609940                                                   ':2.2176558):0.79136293,'4932_Scerevisiae@NP_116694                                                     ':0.52281833):0.26982828,'4896_Spombe@NP_593643                                                          ':0.12855812):0.12830247):0.42984063,('3702_Athaliana@AAN10198                                                        ':0.27287252,'6279_Bmalayi@XP_001898246                                                      ':0.36737278):0.1378804):0.10418458,('352472_Ddiscoideum@XP_629236                                                   ':0.16548325,'556484_Ptricornutum@XP_002177671                                               ':0):2.1940208e-06,(((('403677_Pinfestans@EEY58244                                                     ':0,'Pramorum@jgi                                                                   ':0.056850459):0.56235711,('7460_Amellifera@XP_001122028                                                   ':0.11066935,'7739_Bfloridae@XP_002590834                                                    ':0.12468712):0.003349293):0.11973513,((('7955_Drerio@NP_001004005                                                       ':0.054329478,'Xtropicalis@jgi                                                                ':1.3556223e-06):0.060281467,'9606_Hsapiens@NP_644815                                                        ':0.0471565):0.18323053,'Lottia_gigantea@60260                                                          ':3.1276106e-05):0.063820317):0.036243789,'Gnostochinearum@EST_gi_106803966_gb_EC122343.1_EC122343_|CDC26|                ':0.15682983):0.18083975);
(((((((('330879_Afumigatus@XP_747203                                                    ':0.20179779,'4896_Spombe@NP_593643                                                          ':0.76803898):0.082114012,('367110_Ncrassa@XP_964014                                                       ':0.20359541,'4932_Scerevisiae@NP_116694                                                     ':1.1832496):2.294147e-06):1.1127785,'556484_Ptricornutum@XP_002177671                                               ':0):0.73659583,'Gnostochinearum@EST_gi_106803966_gb_EC122343.1_EC122343_|CDC26|                ':2.3449593e-05):0.061877258,'6279_Bmalayi@XP_001898246                                                      ':0.8570548):0.17246757,('3702_Athaliana@AAN10198                                                        ':0.10347929,'7227_Dmelanogaster@NP_609940                                                   ':0.61974057):0.048185527):0.10574636,'352472_Ddiscoideum@XP_629236                                                   ':0.36579142):0.26453608,(((((('403677_Pinfestans@EEY58244                                                     ':0,'Pramorum@jgi                                                                   ':0.10832318):0.71598593,'7460_Amellifera@XP_001122028                                                   ':0.14174458):0.57657343,'7739_Bfloridae@XP_002590834                                                    ':0.27400376):0.37005678,'7955_Drerio@NP_001004005                                                       ':0.046012573):5.9482872e-06,'Xtropicalis@jgi                                                                ':0):0.14453504,'9606_Hsapiens@NP_644815                                                        ':0):0.0015958764,'Lottia_gigantea@60260                                                          ':0.39642781);
((((('330879_Afumigatus@XP_747203                                                    ':0.26125181,('367110_Ncrassa@XP_964014                                                       ':0.48499959,'4896_Spombe@NP_593643                                                          ':0.8665811):0.23184143):0.29191167,'4932_Scerevisiae@NP_116694                                                     ':0.80127828):0.29611049,('403677_Pinfestans@EEY58244                                                     ':0.078338489,'Pramorum@jgi                                                                   ':0.0511222):1.1348836):2.9268594e-05,'556484_Ptricornutum@XP_002177671                                               ':3.2650448e-05):0.58875147,'352472_Ddiscoideum@XP_629236                                                   ':0.13681143,((('3702_Athaliana@AAN10198                                                        ':0.18204418,'7227_Dmelanogaster@NP_609940                                                   ':1.5152324):0.11041938,'Gnostochinearum@EST_gi_106803966_gb_EC122343.1_EC122343_|CDC26|                ':0.22327297):0.21197603,((('6279_Bmalayi@XP_001898246                                                      ':0.38228855,'7739_Bfloridae@XP_002590834                                                    ':0.21248364):0.26088827,('7955_Drerio@NP_001004005                                                       ':0.13876733,('9606_Hsapiens@NP_644815                                                        ':0.091061772,'Xtropicalis@jgi                                                                ':4.1384577e-05):2.0581358e-08):0.092254991):0.048369817,('7460_Amellifera@XP_001122028                                                   ':0.40049745,'Lottia_gigantea@60260                                                          ':0.26121689):0.16411238):0.11260063):1.2250507e-07);
(((((('330879_Afumigatus@XP_747203                                                    ':0.18166281,('367110_Ncrassa@XP_964014                                                       ':0.47473255,'4896_Spombe@NP_593643                                                          ':0.2808133):0.48277498):0.22445256,'4932_Scerevisiae@NP_116694                                                     ':1.0477414):0.56717567,'556484_Ptricornutum@XP_002177671                                               ':7.8865985e-07):0.13972004,'352472_Ddiscoideum@XP_629236                                                   ':0.12964283):0.029548525,(('3702_Athaliana@AAN10198                                                        ':0.16565112,'7227_Dmelanogaster@NP_609940                                                   ':0.7353231):0.66174728,'6279_Bmalayi@XP_001898246                                                      ':0.9147233):6.8479211e-06):0.36161313,((((('403677_Pinfestans@EEY58244                                                     ':5.6259595e-08,'Pramorum@jgi                                                                   ':0):1.4231239,'Gnostochinearum@EST_gi_106803966_gb_EC122343.1_EC122343_|CDC26|                ':0):0.42083098,('7460_Amellifera@XP_001122028                                                   ':0.32459476,'Lottia_gigantea@60260                                                          ':0.097631021):2.7470316e-07):0.22274961,'7739_Bfloridae@XP_002590834                                                    ':0.041344636):0.095824535,'7955_Drerio@NP_001004005                                                       ':0.048187777):0.16496378,('9606_Hsapiens@NP_644815                                                        ':0.045958856,'Xtropicalis@jgi                                                                ':1.3125886e-06):9.5592453e-06);
(((((('330879_Afumigatus@XP_747203                                                    ':0.62650084,'4932_Scerevisiae@NP_116694                                                     ':0.99022884):0.68282532,'4896_Spombe@NP_593643                                                          ':0.42001697):0.44664976,'367110_Ncrassa@XP_964014                                                       ':5.9623167e-06):0.61622902,('403677_Pinfestans@EEY58244                                                     ':0.24318649,'Pramorum@jgi                                                                   ':0.11443646):0.8340931):7.5856585e-05,'556484_Ptricornutum@XP_002177671                                               ':5.4002906e-06):0.52522132,'352472_Ddiscoideum@XP_629236                                                   ':0.17305523,((((('3702_Athaliana@AAN10198                                                        ':0.74757714,'7955_Drerio@NP_001004005                                                       ':7.639717e-07):0.11436113,'7739_Bfloridae@XP_002590834                                                    ':0.25447581):0.03833053,'6279_Bmalayi@XP_001898246                                                      ':1.2562959):1.373701e-05,('9606_Hsapiens@NP_644815                                                        ':6.4601102e-15,'Xtropicalis@jgi                                                                ':0):1.7791638e-05):0.23972193,((('7227_Dmelanogaster@NP_609940                                                   ':1.1308884,'Lottia_gigantea@60260                                                          ':0.22372857):0.034419588,'7460_Amellifera@XP_001122028                                                   ':0.54211836):0.45859249,'Gnostochinearum@EST_gi_106803966_gb_EC122343.1_EC122343_|CDC26|                ':0.31745009):1.0220889e-06):0.059056067);
((((('330879_Afumigatus@XP_747203                                                    ':0.8136847,('367110_Ncrassa@XP_964014                                                       ':0.10745051,'4896_Spombe@NP_593643                                                          ':0.64334167):0.69097422):0.13991844,'556484_Ptricornutum@XP_002177671                                               ':4.3575091e-05):0.54499122,('403677_Pinfestans@EEY58244                                                     ':0.060232811,'Pramorum@jgi                                                                   ':5.1508112e-05):0.68491398):0.25768666,'4932_Scerevisiae@NP_116694                                                     ':1.4174793):0.080265692,((('352472_Ddiscoideum@XP_629236                                                   ':0.1506398,('3702_Athaliana@AAN10198                                                        ':0.42244638,'6279_Bmalayi@XP_001898246                                                      ':0.44039492):0.089336245):0.33012607,'7227_Dmelanogaster@NP_609940                                                   ':0.86487835):2.6075952e-06,(('7460_Amellifera@XP_001122028                                                   ':0.23423388,'Lottia_gigantea@60260                                                          ':0.3958051):0.066786033,('7739_Bfloridae@XP_002590834                                                    ':0.15875818,('7955_Drerio@NP_001004005                                                       ':0.064922736,('9606_Hsapiens@NP_644815                                                        ':0.1024256,'Xtropicalis@jgi                                                                ':3.1898324e-05):0.039424169):0.12204611):0.13512365):0.060202108):0.30517621,'Gnostochinearum@EST_gi_106803966_gb_EC122343.1_EC122343_|CDC26|                ':0);
(((('330879_Afumigatus@XP_747203                                                    ':0.96774644,(('367110_Ncrassa@XP_964014                                                       ':5.1148301e-05,'4932_Scerevisiae@NP_116694                                                     ':1.5001406):0.88783824,'4896_Spombe@NP_593643                                                          ':0.077427346):0.59120896):0.44846127,'556484_Ptricornutum@XP_002177671                                               ':0):0.1958238,(('403677_Pinfestans@EEY58244                                                     ':0,'Pramorum@jgi                                                                   ':8.3733021e-13):0.74985246,'Gnostochinearum@EST_gi_106803966_gb_EC122343.1_EC122343_|CDC26|                ':0.068568567):0.19299793):0.054986029,'352472_Ddiscoideum@XP_629236                                                   ':0.31774443,(((('3702_Athaliana@AAN10198                                                        ':0.52018764,'6279_Bmalayi@XP_001898246                                                      ':1.5526607):0.25133806,'7739_Bfloridae@XP_002590834                                                    ':0.23578208):2.1790201e-06,('7955_Drerio@NP_001004005                                                       ':0.12096855,('9606_Hsapiens@NP_644815                                                        ':8.0743493e-15,'Xtropicalis@jgi                                                                ':0):8.2736056e-05):0.20534029):0.21425473,(('7227_Dmelanogaster@NP_609940                                                   ':0.63041814,'7460_Amellifera@XP_001122028                                                   ':0.38025232):1.8825068e-06,'Lottia_gigantea@60260                                                          ':0.25348231):1.8967273e-05):0.06016007);
((((((('330879_Afumigatus@XP_747203                                                    ':0.068777834,('367110_Ncrassa@XP_964014                                                       ':0.52355805,'4896_Spombe@NP_593643                                                          ':0.57225995):0.45677162):0.088794742,'4932_Scerevisiae@NP_116694                                                     ':0.92968333):0.59508006,'556484_Ptricornutum@XP_002177671                                               ':1.1231719e-05):0.066357692,'Gnostochinearum@EST_gi_106803966_gb_EC122343.1_EC122343_|CDC26|                ':0.45842664):0.14321384,'6279_Bmalayi@XP_001898246                                                      ':0.56373108):0.29223852,('352472_Ddiscoideum@XP_629236                                                   ':0.25974102,('3702_Athaliana@AAN10198                                                        ':0.36987403,'7227_Dmelanogaster@NP_609940                                                   ':0.27951194):0.3106526):7.2755052e-05):0.52104529,(((((('403677_Pinfestans@EEY58244                                                     ':5.2402527e-13,'Pramorum@jgi                                                                   ':0):1.6718035,'7460_Amellifera@XP_001122028                                                   ':0):0.35932041,'7739_Bfloridae@XP_002590834                                                    ':0.26122658):0.45854539,'7955_Drerio@NP_001004005                                                       ':0.14955246):2.2429379e-05,'Xtropicalis@jgi                                                                ':3.0474405e-05):0.24408364,'9606_Hsapiens@NP_644815                                                        ':0.11960631):0.13239479,'Lottia_gigantea@60260                                                          ':0.31514265);
(((((('330879_Afumigatus@XP_747203                                                    ':0.64028262,'4932_Scerevisiae@NP_116694                                                     ':1.8842658):0.35678422,('367110_Ncrassa@XP_964014                                                       ':0.42679637,'4896_Spombe@NP_593643                                                          ':0.59257023):7.9316922e-06):1.172395,'556484_Ptricornutum@XP_002177671                                               ':0):0.45612603,'Gnostochinearum@EST_gi_106803966_gb_EC122343.1_EC122343_|CDC26|                ':0.11620316):0.14910929,'352472_Ddiscoideum@XP_629236                                                   ':0.20071077):1.728991e-06,('3702_Athaliana@AAN10198                                                        ':0.59267876,(('6279_Bmalayi@XP_001898246                                                      ':0.59905398,'7739_Bfloridae@XP_002590834                                                    ':0):0.098715577,(('7955_Drerio@NP_001004005                                                       ':1.2018164e-14,'Xtropicalis@jgi                                                                ':0):6.7399259e-06,'9606_Hsapiens@NP_644815                                                        ':0.098835027):0.052003368):5.0836471e-05):0.16212333,((('403677_Pinfestans@EEY58244                                                     ':0.055322921,'Pramorum@jgi                                                                   ':3.5259149e-05):1.3948247,'7460_Amellifera@XP_001122028                                                   ':0):0.75245207,('7227_Dmelanogaster@NP_609940                                                   ':0.64524789,'Lottia_gigantea@60260                                                          ':0.11918101):0.047683733):0.05997007);
((((('330879_Afumigatus@XP_747203                                                    ':0.34923996,((('367110_Ncrassa@XP_964014                                                       ':0,'7227_Dmelanogaster@NP_609940                                                   ':3.845683):0.8950732,'4896_Spombe@NP_593643                                                          ':0.41085499):0.12932656,'4932_Scerevisiae@NP_116694                                                     ':1.385099):0.081274515):1.1819109,'3702_Athaliana@AAN10198                                                        ':4.7777166e-05):0.35355699,'9606_Hsapiens@NP_644815                                                        ':5.0085503e-05):0.10390687,'6279_Bmalayi@XP_001898246                                                      ':0.62209417):2.6771763e-05,(('352472_Ddiscoideum@XP_629236                                                   ':0.46135678,(((('403677_Pinfestans@EEY58244                                                     ':0.14174067,'Pramorum@jgi                                                                   ':4.3674605e-05):1.9297829,'7460_Amellifera@XP_001122028                                                   ':7.4487363e-06):0.6394925,'Lottia_gigantea@60260                                                          ':0.066274007):0.077372033,'556484_Ptricornutum@XP_002177671                                               ':0.54437852):0.19795864):2.3160327e-05,(('7739_Bfloridae@XP_002590834                                                    ':0.10529524,'7955_Drerio@NP_001004005                                                       ':0):1.9013743e-05,'Gnostochinearum@EST_gi_106803966_gb_EC122343.1_EC122343_|CDC26|                ':0.18542366):0.051019824):1.4837863e-05,'Xtropicalis@jgi                                                                ':0);
(((((('330879_Afumigatus@XP_747203                                                    ':0.45014595,('367110_Ncrassa@XP_964014                                                       ':0.43285755,'4896_Spombe@NP_593643                                                          ':0.76395877):0.17787498):0.43834091,'4932_Scerevisiae@NP_116694                                                     ':0.60982664):1.107457,'556484_Ptricornutum@XP_002177671                                               ':3.0659156e-06):0.33857216,('6279_Bmalayi@XP_001898246                                                      ':0.73126076,'Gnostochinearum@EST_gi_106803966_gb_EC122343.1_EC122343_|CDC26|                ':0.34532532):0.014532724):0.24588301,('352472_Ddiscoideum@XP_629236                                                   ':0.22267471,('3702_Athaliana@AAN10198                                                        ':0.25873405,'7227_Dmelanogaster@NP_609940                                                   ':0.69107745):0.2352905):5.1025499e-05):0.29799339,(((((('403677_Pinfestans@EEY58244                                                     ':1.0565352e-05,'Pramorum@jgi                                                                   ':0.21439384):1.43242,'7460_Amellifera@XP_001122028                                                   ':0):0.58833594,'7739_Bfloridae@XP_002590834                                                    ':0.075204768):0.37114897,'7955_Drerio@NP_001004005                                                       ':0.061903232):0.081361611,'Xtropicalis@jgi                                                                ':4.6538733e-05):0.14603951,'9606_Hsapiens@NP_644815                                                        ':1.4185075e-05):0.14085454,'Lottia_gigantea@60260                                                          ':0.36995087);
(((((('330879_Afumigatus@XP_747203                                                    ':0.35814227,'4932_Scerevisiae@NP_116694                                                     ':1.1321374):0.02645278,('367110_Ncrassa@XP_964014                                                       ':0.55880457,'4896_Spombe@NP_593643                                                          ':0):0.35530459):0.37412577,'556484_Ptricornutum@XP_002177671                                               ':0.21121596):0.069092976,'352472_Ddiscoideum@XP_629236                                                   ':0.30554177):0.18011081,(('403677_Pinfestans@EEY58244                                                     ':0,'Pramorum@jgi                                                                   ':0.21810905):0.954789,'Gnostochinearum@EST_gi_106803966_gb_EC122343.1_EC122343_|CDC26|                ':0):0.19975564):1.8365876e-05,(((('3702_Athaliana@AAN10198                                                        ':0.27101639,'7227_Dmelanogaster@NP_609940                                                   ':0.57761865):0.2949368,('7739_Bfloridae@XP_002590834                                                    ':0.095160091,'7955_Drerio@NP_001004005                                                       ':0):9.5436981e-06):0.0968629,'6279_Bmalayi@XP_001898246                                                      ':1.0815862):8.9015616e-06,('9606_Hsapiens@NP_644815                                                        ':0,'Xtropicalis@jgi                                                                ':0):6.5849236e-05):0.14844221,('7460_Amellifera@XP_001122028                                                   ':0.51176057,'Lottia_gigantea@60260                                                          ':0.42975689):0.11877513);
((((((('330879_Afumigatus@XP_747203                                                    ':0.98180627,'4932_Scerevisiae@NP_116694                                                     ':0.64516857):0.17401596,'367110_Ncrassa@XP_964014                                                       ':9.9678635e-05):0.62529446,'4896_Spombe@NP_593643                                                          ':0.49153065):0.71825634,'556484_Ptricornutum@XP_002177671                                               ':0):0.25547683,'Gnostochinearum@EST_gi_106803966_gb_EC122343.1_EC122343_|CDC26|                ':0.17592258):0.013655048,'6279_Bmalayi@XP_001898246                                                      ':0.56564272):0.22024275,('352472_Ddiscoideum@XP_629236                                                   ':0.13251224,('3702_Athaliana@AAN10198                                                        ':0.36505765,'7227_Dmelanogaster@NP_609940                                                   ':0.59498301):6.2046328e-06):7.5245713e-06,(((((('403677_Pinfestans@EEY58244                                                     ':0,'Pramorum@jgi                                                                   ':0.056727246):0.60251721,'7460_Amellifera@XP_001122028                                                   ':0.0085178159):0.31879732,'7739_Bfloridae@XP_002590834                                                    ':0.13890252):0.34019479,('7955_Drerio@NP_001004005                                                       ':0.04912349,'Xtropicalis@jgi                                                                ':3.2044031e-05):5.8982842e-07):0.1652994,'9606_Hsapiens@NP_644815                                                        ':0.048547468):0.064984363,'Lottia_gigantea@60260                                                          ':0.17404419):0.30676445);
(((('330879_Afumigatus@XP_747203                                                    ':1.0207814,('3702_Athaliana@AAN10198                                                        ':0.060034491,'6279_Bmalayi@XP_001898246                                                      ':1.82775):9.4473907e-07):0.69042215,((('367110_Ncrassa@XP_964014                                                       ':0,'7227_Dmelanogaster@NP_609940                                                   ':2.0974851):0.66049848,'4896_Spombe@NP_593643                                                          ':0):0.86964954,'556484_Ptricornutum@XP_002177671                                               ':4.7455955e-05):0.31640431):2.0069006e-06,'352472_Ddiscoideum@XP_629236                                                   ':7.4953465e-06):0.36492923,(((('403677_Pinfestans@EEY58244                                                     ':0,'Pramorum@jgi                                                                   ':0.079341099):0.9048034,'Gnostochinearum@EST_gi_106803966_gb_EC122343.1_EC122343_|CDC26|                ':0.13813168):0.31914653,(('4932_Scerevisiae@NP_116694                                                     ':1.4180478,('7739_Bfloridae@XP_002590834                                                    ':0.12242906,'7955_Drerio@NP_001004005                                                       ':7.2707022e-05):0.061754146):9.3054426e-05,('9606_Hsapiens@NP_644815                                                        ':6.8463753e-16,'Xtropicalis@jgi                                                                ':0):4.8698357e-06):0.30074327):2.3826786e-07,'Lottia_gigantea@60260                                                          ':0.49713899):0.0065049698,'7460_Amellifera@XP_001122028                                                   ':0.089856585);
((((('330879_Afumigatus@XP_747203                                                    ':1.4339127e-05,'4932_Scerevisiae@NP_116694                                                     ':1.0170242):0.62750498,'3702_Athaliana@AAN10198                                                        ':0.2831965):2.4105438e-05,'6279_Bmalayi@XP_001898246                                                      ':1.2975103):0.75199282,('7739_Bfloridae@XP_002590834                                                    ':0.29830907,('7955_Drerio@NP_001004005                                                       ':0.099281123,('9606_Hsapiens@NP_644815                                                        ':0.09602269,'Xtropicalis@jgi                                                                ':2.0415709e-05):4.6588988e-05):0.084774146):1.2862729e-05):0.48866454,('352472_Ddiscoideum@XP_629236                                                   ':0.16661721,((('367110_Ncrassa@XP_964014                                                       ':0.17617886,'4896_Spombe@NP_593643                                                          ':0.67693746):0.62534612,('403677_Pinfestans@EEY58244                                                     ':0.062449188,'Pramorum@jgi                                                                   ':3.1964142e-05):1.8487222):3.0204119e-06,'556484_Ptricornutum@XP_002177671                                               ':0):0.46153347):0.07246027,((('7227_Dmelanogaster@NP_609940                                                   ':0.47867393,'7460_Amellifera@XP_001122028                                                   ':0.45592441):4.3014285e-06,'Lottia_gigantea@60260                                                          ':0.27192164):0.17011108,'Gnostochinearum@EST_gi_106803966_gb_EC122343.1_EC122343_|CDC26|                ':0.32886745):2.8128175e-06);
(((((('330879_Afumigatus@XP_747203                                                    ':1.0468772e-06,'6279_Bmalayi@XP_001898246                                                      ':1.0286778):0.07728881,(('367110_Ncrassa@XP_964014                                                       ':0.53015168,'7227_Dmelanogaster@NP_609940                                                   ':0.74718801):0.50308297,'4896_Spombe@NP_593643                                                          ':0.12231061):0.15270215):9.8903867e-06,'4932_Scerevisiae@NP_116694                                                     ':1.0277134):0.40056069,'3702_Athaliana@AAN10198                                                        ':8.5069139e-06):0.439359,'Gnostochinearum@EST_gi_106803966_gb_EC122343.1_EC122343_|CDC26|                ':5.5701803e-06):0.11457379,((('352472_Ddiscoideum@XP_629236                                                   ':0.26741437,'556484_Ptricornutum@XP_002177671                                               ':0):0.16941772,('7739_Bfloridae@XP_002590834                                                    ':0.2014708,('7955_Drerio@NP_001004005                                                       ':1.253876e-05,('9606_Hsapiens@NP_644815                                                        ':0.11170223,'Xtropicalis@jgi                                                                ':1.7749141e-05):0.051416729):0.053255286):0.12738018):5.0381912e-06,('7460_Amellifera@XP_001122028                                                   ':0.22791413,'Lottia_gigantea@60260                                                          ':0.12640447):3.5729407e-05):0.11767074,('403677_Pinfestans@EEY58244                                                     ':0,'Pramorum@jgi                                                                   ':0.064751903):0.69022275);
((((('330879_Afumigatus@XP_747203                                                    ':0,('367110_Ncrassa@XP_964014                                                       ':0.59350926,'4896_Spombe@NP_593643                                                          ':0.21459332):0.31514638):0.79288353,'6279_Bmalayi@XP_001898246                                                      ':0.59777264):0.039171611,(('352472_Ddiscoideum@XP_629236                                                   ':0.075451186,('3702_Athaliana@AAN10198                                                        ':7.9736533e-06,'7227_Dmelanogaster@NP_609940                                                   ':0.89195541):0.43193929):0.081364286,'556484_Ptricornutum@XP_002177671                                               ':0):7.1214936e-05):0.14844835,(('403677_Pinfestans@EEY58244                                                     ':1.2736514e-06,'Pramorum@jgi                                                                   ':0.12602499):3.5370017,'Gnostochinearum@EST_gi_106803966_gb_EC122343.1_EC122343_|CDC26|                ':7.9225409e-06):0.10661889):0.064293886,(((('4932_Scerevisiae@NP_116694                                                     ':0.95339615,'9606_Hsapiens@NP_644815                                                        ':0.15698572):0.076133139,'Xtropicalis@jgi                                                                ':7.8482452e-05):0.047068834,'7955_Drerio@NP_001004005                                                       ':0):0.062520038,('7460_Amellifera@XP_001122028                                                   ':0.28320238,'7739_Bfloridae@XP_002590834                                                    ':0):0.13272368):0.049932605,'Lottia_gigantea@60260                                                          ':0.24699751);
(((((('330879_Afumigatus@XP_747203                                                    ':0.38011173,(('367110_Ncrassa@XP_964014                                                       ':0.25368967,'4932_Scerevisiae@NP_116694                                                     ':1.1424135):0.6034958,'4896_Spombe@NP_593643                                                          ':1.8182448e-05):0.49673856):0.19600172,'556484_Ptricornutum@XP_002177671                                               ':0.22122279):6.758186e-05,'Gnostochinearum@EST_gi_106803966_gb_EC122343.1_EC122343_|CDC26|                ':0.36526517):0.077511234,'6279_Bmalayi@XP_001898246                                                      ':0.43375275):0.15797279,('352472_Ddiscoideum@XP_629236                                                   ':0.33339696,('3702_Athaliana@AAN10198                                                        ':0.13694568,'7227_Dmelanogaster@NP_609940                                                   ':0.93828121):0.21393868):3.9403029e-05):0.3158936,(((((('403677_Pinfestans@EEY58244                                                     ':0,'Pramorum@jgi                                                                   ':0.30003885):1.9406033,'7460_Amellifera@XP_001122028                                                   ':1.2666641e-06):0.44125709,'7739_Bfloridae@XP_002590834                                                    ':0.060577599):0.38445283,'7955_Drerio@NP_001004005                                                       ':0.075049789):0.082913341,'Xtropicalis@jgi                                                                ':5.3049716e-06):0.10285622,'9606_Hsapiens@NP_644815                                                        ':1.2716925e-06):0.097176727,'Lottia_gigantea@60260                                                          ':0.45757802);
(((('330879_Afumigatus@XP_747203                                                    ':0.13790405,(('367110_Ncrassa@XP_964014                                                       ':0.3734922,'7227_Dmelanogaster@NP_609940                                                   ':1.516913):0.29542983,'4896_Spombe@NP_593643                                                          ':4.7737075e-06):0.40978061):0.21071045,'4932_Scerevisiae@NP_116694                                                     ':0.42986432):0.28103563,'3702_Athaliana@AAN10198                                                        ':0.43059603):2.8778778e-05,((('352472_Ddiscoideum@XP_629236                                                   ':0.73677745,'7739_Bfloridae@XP_002590834                                                    ':6.7656034e-05):0.50012026,'7955_Drerio@NP_001004005                                                       ':0.11688913):0.046389456,(((('403677_Pinfestans@EEY58244                                                     ':0,'Pramorum@jgi                                                                   ':0.15594013):0.8612633,'Gnostochinearum@EST_gi_106803966_gb_EC122343.1_EC122343_|CDC26|                ':0):0.40861707,('556484_Ptricornutum@XP_002177671                                               ':0.10394458,('7460_Amellifera@XP_001122028                                                   ':0.16896899,'Lottia_gigantea@60260                                                          ':1.8984156e-05):0.22867186):0.094177213):0.13376829,('9606_Hsapiens@NP_644815                                                        ':0,'Xtropicalis@jgi                                                                ':0):6.1985271e-06):1.8363883e-05):0.26117551,'6279_Bmalayi@XP_001898246                                                      ':0.69503616);
(((('330879_Afumigatus@XP_747203                                                    ':0.26955803,(('367110_Ncrassa@XP_964014                                                       ':9.853549e-06,'4932_Scerevisiae@NP_116694                                                     ':0.68841543):0.58657916,'4896_Spombe@NP_593643                                                          ':0.2141875):0.27148786):0.37633217,'556484_Ptricornutum@XP_002177671                                               ':3.3799993e-06):0.067185609,'352472_Ddiscoideum@XP_629236                                                   ':0.20915487):5.5003175e-05,(('3702_Athaliana@AAN10198                                                        ':0.3676022,'Gnostochinearum@EST_gi_106803966_gb_EC122343.1_EC122343_|CDC26|                ':2.328436e-05):0.22826997,(((('403677_Pinfestans@EEY58244                                                     ':0,'Pramorum@jgi                                                                   ':8.5857247e-14):1.1037974,'7460_Amellifera@XP_001122028                                                   ':5.9619165e-07):0.19057232,('6279_Bmalayi@XP_001898246                                                      ':0.74222826,'Lottia_gigantea@60260                                                          ':9.0298694e-05):0.23340538):2.9825185e-07,('7227_Dmelanogaster@NP_609940                                                   ':0.39161327,'7739_Bfloridae@XP_002590834                                                    ':0.2030668):1.8244579e-06):0.070574245):0.21571155,('7955_Drerio@NP_001004005                                                       ':0.30820456,('9606_Hsapiens@NP_644815                                                        ':8.8817842e-15,'Xtropicalis@jgi                                                                ':0):2.5945145e-07):0.37269994);
(((('330879_Afumigatus@XP_747203                                                    ':0.52312741,(('367110_Ncrassa@XP_964014                                                       ':0.63516781,'4932_Scerevisiae@NP_116694                                                     ':1.0896143):0.80817096,'4896_Spombe@NP_593643                                                          ':1.5907064e-05):0.60024013):1.2249653,'352472_Ddiscoideum@XP_629236                                                   ':2.6005626e-05):0.14157687,(((('403677_Pinfestans@EEY58244                                                     ':0.17159996,'Pramorum@jgi                                                                   ':0.1266316):0.72442666,'556484_Ptricornutum@XP_002177671                                               ':1.6812166e-07):0.40977228,'Lottia_gigantea@60260                                                          ':0.37016216):0.086130017,'7460_Amellifera@XP_001122028                                                   ':0.33626505):0.1547274):1.2417046e-07,(('3702_Athaliana@AAN10198                                                        ':0.23024249,'7227_Dmelanogaster@NP_609940                                                   ':1.0467948):0.19186959,'Gnostochinearum@EST_gi_106803966_gb_EC122343.1_EC122343_|CDC26|                ':0.1212425):0.36289336,(('6279_Bmalayi@XP_001898246                                                      ':1.2929434,('7955_Drerio@NP_001004005                                                       ':0.062041287,('9606_Hsapiens@NP_644815                                                        ':0,'Xtropicalis@jgi                                                                ':9.3258734e-16):0.050067741):0.28057572):5.3950212e-05,'7739_Bfloridae@XP_002590834                                                    ':6.8848242e-05):0.1419888);
((((((('330879_Afumigatus@XP_747203                                                    ':0.18303903,('403677_Pinfestans@EEY58244                                                     ':0.00072012003,'Pramorum@jgi                                                                   ':0.12101625):1913.8576):0.045355342,'4896_Spombe@NP_593643                                                          ':0.55358178):0.03943142,'367110_Ncrassa@XP_964014                                                       ':0.13867085):0.58157841,'556484_Ptricornutum@XP_002177671                                               ':0):9.0890764e-07,'4932_Scerevisiae@NP_116694                                                     ':0.80057346):0.53755493,'Gnostochinearum@EST_gi_106803966_gb_EC122343.1_EC122343_|CDC26|                ':7.2514468e-05):0.11063885,('352472_Ddiscoideum@XP_629236                                                   ':0.19415024,('7227_Dmelanogaster@NP_609940                                                   ':0.71814906,'7460_Amellifera@XP_001122028                                                   ':0.48356362):0.03953264):1.8068288e-05,('3702_Athaliana@AAN10198                                                        ':0.16621104,((('6279_Bmalayi@XP_001898246                                                      ':1.8165692,('7739_Bfloridae@XP_002590834                                                    ':0.40881517,('7955_Drerio@NP_001004005                                                       ':0,'Xtropicalis@jgi                                                                ':0):8.809203e-07):0.05057153):1.0928623e-07,'9606_Hsapiens@NP_644815                                                        ':0):0.063080166,'Lottia_gigantea@60260                                                          ':0.36653809):0.073273539):3.2303618e-05);
((('330879_Afumigatus@XP_747203                                                    ':0.35322986,((('367110_Ncrassa@XP_964014                                                       ':0.60163002,(('403677_Pinfestans@EEY58244                                                     ':0,'Pramorum@jgi                                                                   ':0.059246765):0.68207637,'4896_Spombe@NP_593643                                                          ':0):0.58128882):0.4801417,'4932_Scerevisiae@NP_116694                                                     ':1.2015684):2.1170985e-05,'556484_Ptricornutum@XP_002177671                                               ':5.2322118e-05):0.044110804):0.054061761,'Gnostochinearum@EST_gi_106803966_gb_EC122343.1_EC122343_|CDC26|                ':0.26293995):0.065210285,'352472_Ddiscoideum@XP_629236                                                   ':0.18056553,((('3702_Athaliana@AAN10198                                                        ':0.89235416,((('7227_Dmelanogaster@NP_609940                                                   ':0.24593457,'Lottia_gigantea@60260                                                          ':0.20985562):3.7692507e-08,'7460_Amellifera@XP_001122028                                                   ':0.38051138):0.1134698,'7739_Bfloridae@XP_002590834                                                    ':0.14509592):5.5893559e-05):0.19472243,'6279_Bmalayi@XP_001898246                                                      ':0.5134856):3.1538173e-07,('7955_Drerio@NP_001004005                                                       ':0.22187027,('9606_Hsapiens@NP_644815                                                        ':0.14270666,'Xtropicalis@jgi                                                                ':0):2.8820687e-05):0.094814419):0.088137159);
(((((('330879_Afumigatus@XP_747203                                                    ':0.19520074,'4932_Scerevisiae@NP_116694                                                     ':1.383265):0.31103582,('367110_Ncrassa@XP_964014                                                       ':0.78485237,'4896_Spombe@NP_593643                                                          ':0):0.19369205):0.49270821,'556484_Ptricornutum@XP_002177671                                               ':8.9093395e-05):0.14322821,('352472_Ddiscoideum@XP_629236                                                   ':0.2962609,(('3702_Athaliana@AAN10198                                                        ':7.019212e-06,'6279_Bmalayi@XP_001898246                                                      ':0.85963321):0.29289362,'7227_Dmelanogaster@NP_609940                                                   ':0.80645458):0.27975901):3.9067036e-06):0.18548924,'Gnostochinearum@EST_gi_106803966_gb_EC122343.1_EC122343_|CDC26|                ':0.25626406):6.7227628e-05,((('403677_Pinfestans@EEY58244                                                     ':0,'Pramorum@jgi                                                                   ':0.12705059):0.68197251,'7460_Amellifera@XP_001122028                                                   ':0.11799744):0.09260482,('7739_Bfloridae@XP_002590834                                                    ':0.05949802,('7955_Drerio@NP_001004005                                                       ':5.6071586e-05,('9606_Hsapiens@NP_644815                                                        ':0.052040177,'Xtropicalis@jgi                                                                ':7.8568585e-05):0.050699855):0.3202727):0.21759532):0.15696632,'Lottia_gigantea@60260                                                          ':0.20626006);
((((('330879_Afumigatus@XP_747203                                                    ':0.6279992,(('367110_Ncrassa@XP_964014                                                       ':1.0364589e-05,'4932_Scerevisiae@NP_116694                                                     ':1.9565757):0.46334311,'4896_Spombe@NP_593643                                                          ':0.49739783):0.44644632):0.31611202,('403677_Pinfestans@EEY58244                                                     ':0.079452972,'Pramorum@jgi                                                                   ':0.20912624):1.0230048):5.9257599e-06,'556484_Ptricornutum@XP_002177671                                               ':1.1824126e-05):0.35119125,'Gnostochinearum@EST_gi_106803966_gb_EC122343.1_EC122343_|CDC26|                ':0.30221827):0.095547277,'352472_Ddiscoideum@XP_629236                                                   ':0.30072523,(('3702_Athaliana@AAN10198                                                        ':0.77851876,(('6279_Bmalayi@XP_001898246                                                      ':0.5857955,('7460_Amellifera@XP_001122028                                                   ':0.53618848,'7739_Bfloridae@XP_002590834                                                    ':3.0845763e-06):0.30288002):0.057172751,('7955_Drerio@NP_001004005                                                       ':0.15750874,('9606_Hsapiens@NP_644815                                                        ':0.046049196,'Xtropicalis@jgi                                                                ':0):6.1628832e-05):0.14213692):3.7026333e-06):0.13074371,('7227_Dmelanogaster@NP_609940                                                   ':1.1242555,'Lottia_gigantea@60260                                                          ':0.33553818):0.12777507):1.5347107e-05);
(((((('330879_Afumigatus@XP_747203                                                    ':0.32167921,('367110_Ncrassa@XP_964014                                                       ':0.26055645,'4896_Spombe@NP_593643                                                          ':0.64848074):0.25302478):5.3698765e-06,'4932_Scerevisiae@NP_116694                                                     ':0.99445264):0.4492504,'556484_Ptricornutum@XP_002177671                                               ':0):0.24575432,'Gnostochinearum@EST_gi_106803966_gb_EC122343.1_EC122343_|CDC26|                ':0.27091189):4.7546838e-05,'6279_Bmalayi@XP_001898246                                                      ':0.66394396):0.14334723,('352472_Ddiscoideum@XP_629236                                                   ':0.1281222,('3702_Athaliana@AAN10198                                                        ':0.33380611,'7227_Dmelanogaster@NP_609940                                                   ':0.698983):0.076833131):1.7480669e-07,(((((('403677_Pinfestans@EEY58244                                                     ':0,'Pramorum@jgi                                                                   ':0.061736939):1.5414811,'7460_Amellifera@XP_001122028                                                   ':0):0.44570733,'7739_Bfloridae@XP_002590834                                                    ':0.054306996):0.30221238,'7955_Drerio@NP_001004005                                                       ':0.067749641):0.032738833,'Xtropicalis@jgi                                                                ':2.2636275e-05):0.10021548,('9606_Hsapiens@NP_644815                                                        ':0.10854859,'Lottia_gigantea@60260                                                          ':0.31312177):2.0457742e-05):0.25374691);
(((((((('330879_Afumigatus@XP_747203                                                    ':1.4390872,'9606_Hsapiens@NP_644815                                                        ':5.7207697e-05):0.21436798,'4932_Scerevisiae@NP_116694                                                     ':1.260466):2.0876584e-05,'Xtropicalis@jgi                                                                ':1.7426044e-05):0.094311024,'7955_Drerio@NP_001004005                                                       ':0.053555439):0.14232591,('6279_Bmalayi@XP_001898246                                                      ':0.59993103,'7739_Bfloridae@XP_002590834                                                    ':0.098189136):2.2586582e-06):0.24243514,'7460_Amellifera@XP_001122028                                                   ':0.36828332):0.038046883,'Lottia_gigantea@60260                                                          ':0.1814325):3.0306676e-05,(('352472_Ddiscoideum@XP_629236                                                   ':0.13729838,(('367110_Ncrassa@XP_964014                                                       ':0,(('403677_Pinfestans@EEY58244                                                     ':5.3194071e-10,'Pramorum@jgi                                                                   ':0):3.821203,'4896_Spombe@NP_593643                                                          ':0):0.86076735):2.2088749,'556484_Ptricornutum@XP_002177671                                               ':3.6341202e-06):0.11589855):0.1931007,('3702_Athaliana@AAN10198                                                        ':0.48919931,'7227_Dmelanogaster@NP_609940                                                   ':0.091142298):0.20976734):2.7835386e-05,'Gnostochinearum@EST_gi_106803966_gb_EC122343.1_EC122343_|CDC26|                ':0.22252799);
((((('330879_Afumigatus@XP_747203                                                    ':0.53967171,'556484_Ptricornutum@XP_002177671                                               ':0.21069641):0.2861451,'4932_Scerevisiae@NP_116694                                                     ':1.9266345):1.0177514e-06,((('367110_Ncrassa@XP_964014                                                       ':1.2141477,'4896_Spombe@NP_593643                                                          ':6.0692868e-05):0.97483596,('403677_Pinfestans@EEY58244                                                     ':0,'Pramorum@jgi                                                                   ':0.19470005):0.33442395):0.7897624,'Gnostochinearum@EST_gi_106803966_gb_EC122343.1_EC122343_|CDC26|                ':1.0678607e-05):0.20957465):0.1390547,'352472_Ddiscoideum@XP_629236                                                   ':0.21189387):7.3792187e-06,(('3702_Athaliana@AAN10198                                                        ':0.48695771,'7227_Dmelanogaster@NP_609940                                                   ':0.70854357):0.2154238,(('6279_Bmalayi@XP_001898246                                                      ':0.92196089,'7739_Bfloridae@XP_002590834                                                    ':0.091097234):0.015571726,('7955_Drerio@NP_001004005                                                       ':3.5018024e-07,('9606_Hsapiens@NP_644815                                                        ':0.093603459,'Xtropicalis@jgi                                                                ':0):0.090418882):0.1151427):9.0057831e-06):0.22419902,('7460_Amellifera@XP_001122028                                                   ':0.41003669,'Lottia_gigantea@60260                                                          ':0.46172495):0.14420243);
(((('330879_Afumigatus@XP_747203                                                    ':0.7188006,(('367110_Ncrassa@XP_964014                                                       ':0.55679826,'4896_Spombe@NP_593643                                                          ':0.47316552):0.12328234,'4932_Scerevisiae@NP_116694                                                     ':0.8836428):0.32844533):0.60059718,'556484_Ptricornutum@XP_002177671                                               ':0):0.23107349,'Gnostochinearum@EST_gi_106803966_gb_EC122343.1_EC122343_|CDC26|                ':0.17613415):0.072856029,((((('352472_Ddiscoideum@XP_629236                                                   ':0.42286415,'7739_Bfloridae@XP_002590834                                                    ':0.26407994):0.081830633,'7460_Amellifera@XP_001122028                                                   ':0.43521099):0.20393968,('403677_Pinfestans@EEY58244                                                     ':0,'Pramorum@jgi                                                                   ':0.14222276):0.84880476):1.5934428e-05,('7955_Drerio@NP_001004005                                                       ':0.109197,('9606_Hsapiens@NP_644815                                                        ':0.10956089,'Xtropicalis@jgi                                                                ':7.6670416e-06):8.6260804e-05):0.21328236):1.323065e-05,'Lottia_gigantea@60260                                                          ':0.26759957):0.11982566,(('3702_Athaliana@AAN10198                                                        ':0.31915655,'7227_Dmelanogaster@NP_609940                                                   ':0.48075811):0.3379215,'6279_Bmalayi@XP_001898246                                                      ':0.69341073):6.2254208e-05);
(((((((('330879_Afumigatus@XP_747203                                                    ':0.35835648,'367110_Ncrassa@XP_964014                                                       ':0.41554783):0.16137509,'4896_Spombe@NP_593643                                                          ':0.24737914):0.26150927,'4932_Scerevisiae@NP_116694                                                     ':0.73399712):0.55988034,'556484_Ptricornutum@XP_002177671                                               ':6.7733494e-05):0.29039023,'Gnostochinearum@EST_gi_106803966_gb_EC122343.1_EC122343_|CDC26|                ':0.24842373):0.068426371,'6279_Bmalayi@XP_001898246                                                      ':0.82845064):0.11523823,('352472_Ddiscoideum@XP_629236                                                   ':0.12646488,('3702_Athaliana@AAN10198                                                        ':0.1997111,'7227_Dmelanogaster@NP_609940                                                   ':0.72631836):0.3195548):6.9976387e-05):0.25556791,(((((('403677_Pinfestans@EEY58244                                                     ':0,'Pramorum@jgi                                                                   ':0.098183023):1.7857092,'7460_Amellifera@XP_001122028                                                   ':0.31096389):0.10014596,'7739_Bfloridae@XP_002590834                                                    ':4.5608211e-08):0.39017425,'7955_Drerio@NP_001004005                                                       ':0.10032377):3.2469889e-05,'Xtropicalis@jgi                                                                ':0):0.095100913,'9606_Hsapiens@NP_644815                                                        ':0):0.056072435,'Lottia_gigantea@60260                                                          ':0.30294984);
(((('330879_Afumigatus@XP_747203                                                    ':0.48198742,'7460_Amellifera@XP_001122028                                                   ':4.6245895e-10):0.20404728,'Lottia_gigantea@60260                                                          ':0.053843387):3.442659e-06,(('3702_Athaliana@AAN10198                                                        ':0.3254831,'7227_Dmelanogaster@NP_609940                                                   ':0.33102254):0.1172571,(('403677_Pinfestans@EEY58244                                                     ':8.1157303e-13,'Pramorum@jgi                                                                   ':0):1.7318096,'Gnostochinearum@EST_gi_106803966_gb_EC122343.1_EC122343_|CDC26|                ':0):0.18286934):5.0137527e-06):0.13840104,('352472_Ddiscoideum@XP_629236                                                   ':0.25290155,((('367110_Ncrassa@XP_964014                                                       ':0.48505548,'4896_Spombe@NP_593643                                                          ':1.1629295):0.83199312,'4932_Scerevisiae@NP_116694                                                     ':2.9617709e-05):0.93147686,'556484_Ptricornutum@XP_002177671                                               ':2.6968146e-06):0.17971216):1.5724267e-07,(('6279_Bmalayi@XP_001898246                                                      ':0.18818431,'7739_Bfloridae@XP_002590834                                                    ':0.29899724):0.15803294,('7955_Drerio@NP_001004005                                                       ':0.1723008,('9606_Hsapiens@NP_644815                                                        ':0.11687089,'Xtropicalis@jgi                                                                ':3.8761819e-05):9.8145353e-06):0.24624717):0.072478814);
((((((('330879_Afumigatus@XP_747203                                                    ':0.17595972,('367110_Ncrassa@XP_964014                                                       ':1.1143643,'4896_Spombe@NP_593643                                                          ':0.12095739):0.72593363):0.59503425,'4932_Scerevisiae@NP_116694                                                     ':0.68527662):0.4643065,'6279_Bmalayi@XP_001898246                                                      ':0.74641932):1.6098849e-06,'556484_Ptricornutum@XP_002177671                                               ':0.058250297):0.14330034,('352472_Ddiscoideum@XP_629236                                                   ':0.065982649,('3702_Athaliana@AAN10198                                                        ':0.010530762,'7227_Dmelanogaster@NP_609940                                                   ':0.54245789):0.46308627):4.1846975e-05):0.33725515,'Lottia_gigantea@60260                                                          ':0.16717722):0.20345796,(((((('403677_Pinfestans@EEY58244                                                     ':1.0421018e-05,'Pramorum@jgi                                                                   ':0.067707142):2.5610523,'Gnostochinearum@EST_gi_106803966_gb_EC122343.1_EC122343_|CDC26|                ':0):0.54358509,'7460_Amellifera@XP_001122028                                                   ':0.46679561):7.2110988e-05,'7739_Bfloridae@XP_002590834                                                    ':0.057630971):0.13984127,'7955_Drerio@NP_001004005                                                       ':0):0.1461577,'Xtropicalis@jgi                                                                ':0):0.12447978,'9606_Hsapiens@NP_644815                                                        ':0.032596477);
((((('330879_Afumigatus@XP_747203                                                    ':0.43547683,('367110_Ncrassa@XP_964014                                                       ':0.7567065,'4896_Spombe@NP_593643                                                          ':0.092481168):0.2807739):4.693647e-06,'4932_Scerevisiae@NP_116694                                                     ':1.0495685):0.64268298,('3702_Athaliana@AAN10198                                                        ':0.1907983,'6279_Bmalayi@XP_001898246                                                      ':0.6186041):3.3389843e-05):0.43139303,'7739_Bfloridae@XP_002590834                                                    ':0.19817505):4.9002803e-05,(('352472_Ddiscoideum@XP_629236                                                   ':0.28320612,'556484_Ptricornutum@XP_002177671                                               ':0.16710865):0.094870599,((('403677_Pinfestans@EEY58244                                                     ':0,'Pramorum@jgi                                                                   ':0.06539696):0.65950887,'7460_Amellifera@XP_001122028                                                   ':0.18504811):0.30845388,(('7227_Dmelanogaster@NP_609940                                                   ':0.80159173,'Gnostochinearum@EST_gi_106803966_gb_EC122343.1_EC122343_|CDC26|                ':0.23289403):3.9458024e-05,'Lottia_gigantea@60260                                                          ':0.15836389):1.549427e-06):0.0006457467):0.15057232,('7955_Drerio@NP_001004005                                                       ':0.057743656,('9606_Hsapiens@NP_644815                                                        ':0.054734229,'Xtropicalis@jgi                                                                ':0):8.2914266e-05):0.14985917);
((((('330879_Afumigatus@XP_747203                                                    ':0.2200979,('367110_Ncrassa@XP_964014                                                       ':0.27378278,'4932_Scerevisiae@NP_116694                                                     ':0.36608017):0.067533328):0.15406823,'4896_Spombe@NP_593643                                                          ':0.078462538):0.45770781,'556484_Ptricornutum@XP_002177671                                               ':1.7951721e-06):0.063083325,((('3702_Athaliana@AAN10198                                                        ':0,'7227_Dmelanogaster@NP_609940                                                   ':0.49652356):0.16278959,'6279_Bmalayi@XP_001898246                                                      ':0.29940873):1.0093116e-05,'Gnostochinearum@EST_gi_106803966_gb_EC122343.1_EC122343_|CDC26|                ':0):0.049202949):0.15616198,(((('352472_Ddiscoideum@XP_629236                                                   ':0.54044212,'7739_Bfloridae@XP_002590834                                                    ':3.2893477e-05):0.34644001,(('403677_Pinfestans@EEY58244                                                     ':0,'Pramorum@jgi                                                                   ':0.047285383):0.68702546,'7460_Amellifera@XP_001122028                                                   ':0.088763948):0.10956154):0.21642972,('7955_Drerio@NP_001004005                                                       ':4.2928624e-15,'Xtropicalis@jgi                                                                ':0):3.0220041e-07):0.10639763,'9606_Hsapiens@NP_644815                                                        ':1.840103e-05):0.052930647,'Lottia_gigantea@60260                                                          ':6.346579e-05);
(((('330879_Afumigatus@XP_747203                                                    ':0.24061147,('367110_Ncrassa@XP_964014                                                       ':0.72570934,'4896_Spombe@NP_593643                                                          ':0.13203806):0.47923702):0.38504114,((('403677_Pinfestans@EEY58244                                                     ':0.13450185,'Pramorum@jgi                                                                   ':5.0008086e-05):1.4497623,'4932_Scerevisiae@NP_116694                                                     ':0.99034574):5.7828079e-05,'556484_Ptricornutum@XP_002177671                                               ':7.4656064e-08):0.13892723):0.055747614,'352472_Ddiscoideum@XP_629236                                                   ':0.13843698):0.049488051,(('3702_Athaliana@AAN10198                                                        ':0.390202,'Gnostochinearum@EST_gi_106803966_gb_EC122343.1_EC122343_|CDC26|                ':0.1095181):0.21799413,(('7227_Dmelanogaster@NP_609940                                                   ':0.27167841,('7460_Amellifera@XP_001122028                                                   ':0.17454352,'Lottia_gigantea@60260                                                          ':0.30170194):0.030495744):0.16525023,'7739_Bfloridae@XP_002590834                                                    ':0.14881378):0.011004187):0.17480263,('6279_Bmalayi@XP_001898246                                                      ':0.54573716,('7955_Drerio@NP_001004005                                                       ':0.22534093,('9606_Hsapiens@NP_644815                                                        ':0.045934344,'Xtropicalis@jgi                                                                ':0):1.0839905e-05):0.058428545):1.7770318e-07);
((((('330879_Afumigatus@XP_747203                                                    ':4.9026253e-06,(('367110_Ncrassa@XP_964014                                                       ':0.10954167,'4896_Spombe@NP_593643                                                          ':0.8088989):0.11016954,'4932_Scerevisiae@NP_116694                                                     ':1.4681383):0.61170131):0.76216174,('403677_Pinfestans@EEY58244                                                     ':0,'Pramorum@jgi                                                                   ':0.054918676):1.0750482):1.1666856e-05,'556484_Ptricornutum@XP_002177671                                               ':0):0.27732231,'Gnostochinearum@EST_gi_106803966_gb_EC122343.1_EC122343_|CDC26|                ':0.12096679):0.11377101,((('352472_Ddiscoideum@XP_629236                                                   ':0.45794234,'7739_Bfloridae@XP_002590834                                                    ':0.11399974):0.16283099,'7227_Dmelanogaster@NP_609940                                                   ':0.38459605):2.4953668e-05,'Lottia_gigantea@60260                                                          ':0.34871986):0.043240299,((((('3702_Athaliana@AAN10198                                                        ':0.3213292,'7460_Amellifera@XP_001122028                                                   ':0.41926066):5.8806255e-05,'9606_Hsapiens@NP_644815                                                        ':9.8820867e-05):0.1605637,'6279_Bmalayi@XP_001898246                                                      ':0.69649128):6.0349226e-05,'Xtropicalis@jgi                                                                ':0):1.4432796e-05,'7955_Drerio@NP_001004005                                                       ':0.052010448):1.4118792e-05);
(((('330879_Afumigatus@XP_747203                                                    ':0.3651147,('367110_Ncrassa@XP_964014                                                       ':0.20245958,'4896_Spombe@NP_593643                                                          ':0.19535791):3.7459954e-05):0.37409985,'556484_Ptricornutum@XP_002177671                                               ':0):0.069064699,('3702_Athaliana@AAN10198                                                        ':0.22582531,'6279_Bmalayi@XP_001898246                                                      ':0.21878944):0.21921076):0.19670666,((('352472_Ddiscoideum@XP_629236                                                   ':0.49927083,'4932_Scerevisiae@NP_116694                                                     ':0.87014692):0.076616206,'7739_Bfloridae@XP_002590834                                                    ':5.2933394e-06):0.35430674,('7955_Drerio@NP_001004005                                                       ':0.051525958,('9606_Hsapiens@NP_644815                                                        ':0.049987421,'Xtropicalis@jgi                                                                ':0):3.7952616e-06):0.085442467):0.14589571,(((('403677_Pinfestans@EEY58244                                                     ':0,'Pramorum@jgi                                                                   ':0.27434686):0.69110546,'7460_Amellifera@XP_001122028                                                   ':0.41312634):0.17810021,'Lottia_gigantea@60260                                                          ':0):5.6496319e-07,('7227_Dmelanogaster@NP_609940                                                   ':1.5971542,'Gnostochinearum@EST_gi_106803966_gb_EC122343.1_EC122343_|CDC26|                ':0.10617941):8.217714e-06):1.373004e-05);
(((((('330879_Afumigatus@XP_747203                                                    ':0.28975491,'4932_Scerevisiae@NP_116694                                                     ':1.4710836):0.1293931,('367110_Ncrassa@XP_964014                                                       ':0.26536683,'4896_Spombe@NP_593643                                                          ':0.42085842):0.39289843):0.82082777,'556484_Ptricornutum@XP_002177671                                               ':1.8833827e-05):0.41927858,(('403677_Pinfestans@EEY58244                                                     ':6.0351718e-06,'Pramorum@jgi                                                                   ':0.12747029):1.4676103,'Gnostochinearum@EST_gi_106803966_gb_EC122343.1_EC122343_|CDC26|                ':0.13549669):0.23369889):0.40199548,'352472_Ddiscoideum@XP_629236                                                   ':0.67811024):7.3167068e-05,((('3702_Athaliana@AAN10198                                                        ':0.71793527,'7227_Dmelanogaster@NP_609940                                                   ':0.37372784):0.33326344,'Lottia_gigantea@60260                                                          ':0.26886906):8.7452598e-05,'7460_Amellifera@XP_001122028                                                   ':0.81910753):0.25264598,('6279_Bmalayi@XP_001898246                                                      ':0.71676508,((('7739_Bfloridae@XP_002590834                                                    ':0.28378833,'7955_Drerio@NP_001004005                                                       ':0.11664111):0.052865455,'Xtropicalis@jgi                                                                ':7.0463066e-05):0.030737278,'9606_Hsapiens@NP_644815                                                        ':0.076155957):3.7852545e-05):0.1831649);
((((((('330879_Afumigatus@XP_747203                                                    ':0.79460198,'6279_Bmalayi@XP_001898246                                                      ':0.25259633):0.20021355,('3702_Athaliana@AAN10198                                                        ':0.19570731,'4932_Scerevisiae@NP_116694                                                     ':0.25004488):1.0372823e-05):0.14502232,'4896_Spombe@NP_593643                                                          ':0.26470671):5.0893074e-05,('367110_Ncrassa@XP_964014                                                       ':0.6975818,'7227_Dmelanogaster@NP_609940                                                   ':0.22353655):0.24459213):0.22000835,(('7955_Drerio@NP_001004005                                                       ':0.051588378,'Xtropicalis@jgi                                                                ':1.1976397e-05):2.6480512e-05,'9606_Hsapiens@NP_644815                                                        ':0.10501832):0.17498582):1.2461766e-05,'556484_Ptricornutum@XP_002177671                                               ':1.9145105e-05):6.538661e-06,'352472_Ddiscoideum@XP_629236                                                   ':0.30991907,((((('403677_Pinfestans@EEY58244                                                     ':0,'Pramorum@jgi                                                                   ':0.061592204):0.73998701,'7460_Amellifera@XP_001122028                                                   ':0.39102085):7.8535317e-05,'7739_Bfloridae@XP_002590834                                                    ':0.26324889):0.085886374,'Lottia_gigantea@60260                                                          ':0.072743099):0.064540641,'Gnostochinearum@EST_gi_106803966_gb_EC122343.1_EC122343_|CDC26|                ':0.0079325083):0.050863272);
(((('330879_Afumigatus@XP_747203                                                    ':0.28301418,(('367110_Ncrassa@XP_964014                                                       ':0.28384316,'4896_Spombe@NP_593643                                                          ':0.52594101):0.15702275,'4932_Scerevisiae@NP_116694                                                     ':0.78809463):0.27550716):0.94643052,'556484_Ptricornutum@XP_002177671                                               ':0):0.085781455,'6279_Bmalayi@XP_001898246                                                      ':0.82199939):7.7207544e-05,('352472_Ddiscoideum@XP_629236                                                   ':0.32302066,('3702_Athaliana@AAN10198                                                        ':0.085885475,'7227_Dmelanogaster@NP_609940                                                   ':0.45704482):0.50860256):0.11389405,((('403677_Pinfestans@EEY58244                                                     ':0,'Pramorum@jgi                                                                   ':0.13672785):0.87660443,'Gnostochinearum@EST_gi_106803966_gb_EC122343.1_EC122343_|CDC26|                ':7.4210691e-05):0.21946872,(('7460_Amellifera@XP_001122028                                                   ':0.48112531,'7739_Bfloridae@XP_002590834                                                    ':0.16836622):0.35933968,('7955_Drerio@NP_001004005                                                       ':0.16099938,(('9606_Hsapiens@NP_644815                                                        ':3.7150032e-05,'Lottia_gigantea@60260                                                          ':0.44060346):0.10856553,'Xtropicalis@jgi                                                                ':9.4540576e-05):8.2226431e-05):0.14376604):0.24426263):0.099175643);
((((((('330879_Afumigatus@XP_747203                                                    ':0.99877611,'4932_Scerevisiae@NP_116694                                                     ':0.57836967):0.43980483,'367110_Ncrassa@XP_964014                                                       ':4.0180537e-05):0.86432305,'4896_Spombe@NP_593643                                                          ':0.29223055):0.97302783,'556484_Ptricornutum@XP_002177671                                               ':0):0.074768396,('6279_Bmalayi@XP_001898246                                                      ':0.38566415,'Gnostochinearum@EST_gi_106803966_gb_EC122343.1_EC122343_|CDC26|                ':0.46571678):2.7054571e-05):0.31278081,('352472_Ddiscoideum@XP_629236                                                   ':0.07308897,('3702_Athaliana@AAN10198                                                        ':0.30437804,'7227_Dmelanogaster@NP_609940                                                   ':0.70048515):0.16638046):2.33306e-07):0.79299494,(((((('403677_Pinfestans@EEY58244                                                     ':0.070497944,'Pramorum@jgi                                                                   ':1.9234564e-05):0.62951677,'7460_Amellifera@XP_001122028                                                   ':0):0.45495669,'7739_Bfloridae@XP_002590834                                                    ':0):0.33442583,'7955_Drerio@NP_001004005                                                       ':0.051101943):0.10194733,'Xtropicalis@jgi                                                                ':1.9607113e-05):0.28423563,'9606_Hsapiens@NP_644815                                                        ':3.4262964e-05):0.14108431,'Lottia_gigantea@60260                                                          ':0.45348566);
