# Supplementary material for: The phylogenomic analysis of the anaphase promoting complex and its targets points to complex and modern-like control of the cell cycle in the last common ancestor of eukaryotes
Source: BMC Evol Biol. 2011 Sep 23;11:265. doi: 10.1186/1471-2148-11-265 (PMC3195147; doi:10.1186/1471-2148-11-265)
Supplement: Additional file 3 — Data S1. Bayesian phylogenetic trees inferred MrBayes (*.con files) and ML phylogenetic trees inferred with TreeFinder (*.tre files = ML topologies; *.boot.trees = topologies generated by the bootstrap analysis) for each APC/C subunit, activator and main target (except Apc9, Apc14, Apc15 and Apc16 due to a too restricted number of homologues). [file 1471-2148-11-265-S3.ZIP › APC12s_10.tre]

#NEXUS

begin trees;
 tree t1 = (((((('330879_Afumigatus@XP_747203                                                    ':0.44688614,'4932_Scerevisiae@NP_116694                                                     ':1.1078046)36.871022:0.082643096,('367110_Ncrassa@XP_964014                                                       ':0.44973258,'4896_Spombe@NP_593643                                                          ':0.50894182)46.394947:0.16947459)85.870159:0.61583547,'556484_Ptricornutum@XP_002177671                                               ':1.3969564e-06)83.312827:0.28773469,'6279_Bmalayi@XP_001898246                                                      ':0.78536314)33.334249:7.0088964e-06,('352472_Ddiscoideum@XP_629236                                                   ':0.20948155,('3702_Athaliana@AAN10198                                                        ':0.34712046,'7227_Dmelanogaster@NP_609940                                                   ':0.77835197)46.249965:0.19492756)38.53226:0.043045685)54.740584:0.086430522,(((('403677_Pinfestans@EEY58244                                                     ':0,'Pramorum@jgi                                                                   ':0.13049583)99.715126:1.3342927,'7460_Amellifera@XP_001122028                                                   ':0.096347603)51.99613:0.41938629,'Lottia_gigantea@60260                                                          ':0.34035447)34.745499:0.052137732,('7739_Bfloridae@XP_002590834                                                    ':0.28821897,('7955_Drerio@NP_001004005                                                       ':0.1010843,('9606_Hsapiens@NP_644815                                                        ':0.099249299,'Xtropicalis@jgi                                                                ':9.2703293e-06)33.333799:9.344407e-07)56.986904:0.098060187)57.793486:0.11357116)47.184271:0.091220828,'Gnostochinearum@EST_gi_106803966_gb_EC122343.1_EC122343_|CDC26|                ':0.25479534);
end;
