# Supplementary material for: The phylogenomic analysis of the anaphase promoting complex and its targets points to complex and modern-like control of the cell cycle in the last common ancestor of eukaryotes
Source: BMC Evol Biol. 2011 Sep 23;11:265. doi: 10.1186/1471-2148-11-265 (PMC3195147; doi:10.1186/1471-2148-11-265)
Supplement: Additional file 3 — Data S1. Bayesian phylogenetic trees inferred MrBayes (*.con files) and ML phylogenetic trees inferred with TreeFinder (*.tre files = ML topologies; *.boot.trees = topologies generated by the bootstrap analysis) for each APC/C subunit, activator and main target (except Apc9, Apc14, Apc15 and Apc16 due to a too restricted number of homologues). [file 1471-2148-11-265-S3.ZIP › APC13s_10.boot.trees]

100
((((((('10228_Tadhaerens@XP_002115489                                                  ':0.26361839,'4896_Spombe@NP_595754                                                          ':0.58794409):5.5527991e-07,'Daphnia_pulex@JGI                                                              ':0.33564724):0.40002021,('39947_Osativa@NP_001060376                                                     ':0.14768518,'Hrobusta@jgi                                                                   ':3.4343231e-05):0.068893341):0.039597385,((('3055_Creinhardtii@XP_001691845                                                 ':0,'352472_Ddiscoideum@XP_642090                                                   ':0.49755444):0.082368588,'3702_Athaliana@NP_565057                                                       ':0.43597513):0.28498173,'436017_Olucimarinus@XP_001416938                                               ':0.27936697):0.1354762):0.11841205,'556484_Ptricornutum@XP_002177799                                               ':0.04559484):0.60772008,(('330879_Afumigatus@XP_753351                                                    ':1.2079834,'367110_Ncrassa@XP_960666                                                       ':0.18879454):0.43125665,'Lgigantea@jgi                                                                  ':8.6263529e-05):3.928717e-05):0.34732249,((('145481_Ppatens@XP_001767480                                                    ':0.24523647,(('7955_Drerio@XP_697958                                                          ':0.14466768,'8364_Xtropicalis@NP_001017240                                                  ':0.038610572):0.019520654,'9606_Hsapiens@NP_056206                                                        ':0):3.9392162e-05):0.46329319,(('564608_Mpusilla@EEH55073                                                       ':0.4016454,'7227_Dmelanogaster@NP_001033954                                                ':0.028353784):0.18426881,'7460_Amellifera@XP_001120410                                                   ':0.23736461):0.22053056):1.4637925e-06,'7739_Bfloridae@XP_002590107                                                    ':1.3142931e-05):0.053275808,(('296543_Tpseudonana@XP_002290825                                                ':0.41063044,'403677_Pinfestans@EEY70446                                                     ':2.8243966e-07):0.32861968,'6279_Bmalayi@XP_001897845                                                      ':0.40422053):0.063687971);
((((('10228_Tadhaerens@XP_002115489                                                  ':0.32693919,'Daphnia_pulex@JGI                                                              ':0.38243254):0.42993441,(('3055_Creinhardtii@XP_001691845                                                 ':0.065232833,'352472_Ddiscoideum@XP_642090                                                   ':0.53107079):0.45028102,('3702_Athaliana@NP_565057                                                       ':0.086451931,'39947_Osativa@NP_001060376                                                     ':0.091274003):0.29620388):0.0083497283):9.6057622e-05,'Hrobusta@jgi                                                                   ':0.11918796):0.34926423,('145481_Ppatens@XP_001767480                                                    ':2.2369007e-05,((('296543_Tpseudonana@XP_002290825                                                ':0.27509641,'403677_Pinfestans@EEY70446                                                     ':0.29278836):0.26983692,(('436017_Olucimarinus@XP_001416938                                               ':0.51706585,'4896_Spombe@NP_595754                                                          ':1.7596735):0.24260465,'556484_Ptricornutum@XP_002177799                                               ':3.1030758e-06):0.33144135):0.18515073,'6279_Bmalayi@XP_001897845                                                      ':0.79146731):0.5785521):0.13272168):0.34048171,(('330879_Afumigatus@XP_753351                                                    ':1.339895,'367110_Ncrassa@XP_960666                                                       ':2.0921947e-05):1.1261326,'Lgigantea@jgi                                                                  ':3.9463243e-07):0.49493113,(((('564608_Mpusilla@EEH55073                                                       ':0.31289081,'7227_Dmelanogaster@NP_001033954                                                ':0.20901504):0.32621887,(('7955_Drerio@XP_697958                                                          ':0.2201974,'8364_Xtropicalis@NP_001017240                                                  ':0.061300448):0.13698482,'9606_Hsapiens@NP_056206                                                        ':3.29549e-06):0.39083021):0.026193202,'7739_Bfloridae@XP_002590107                                                    ':0.259299):0.16327465,'7460_Amellifera@XP_001120410                                                   ':0.50032884):0.11442193);
(('10228_Tadhaerens@XP_002115489                                                  ':7.7543929e-06,((('330879_Afumigatus@XP_753351                                                    ':1.7765851,'367110_Ncrassa@XP_960666                                                       ':2.6293334e-05):1.0635096,'Lgigantea@jgi                                                                  ':0.25763599):0.20664595,(('4896_Spombe@NP_595754                                                          ':1.0257638,'7460_Amellifera@XP_001120410                                                   ':1.4515838e-05):0.36167934,((('564608_Mpusilla@EEH55073                                                       ':0.086001629,'7227_Dmelanogaster@NP_001033954                                                ':0.16596958):0.20496601,((('6279_Bmalayi@XP_001897845                                                      ':2.0412242,'7955_Drerio@XP_697958                                                          ':1.2089332e-06):0.18148506,'8364_Xtropicalis@NP_001017240                                                  ':0.035748183):0.011653961,'9606_Hsapiens@NP_056206                                                        ':0):0.6558692):0.25128974,'7739_Bfloridae@XP_002590107                                                    ':0.071664856):0.47479071):0.26783084):0.29095454):0.48297986,(('145481_Ppatens@XP_001767480                                                    ':0.23443735,(((((('296543_Tpseudonana@XP_002290825                                                ':0.22388978,'403677_Pinfestans@EEY70446                                                     ':0.15194187):0.19766554,'556484_Ptricornutum@XP_002177799                                               ':1.8087538e-06):0.37164616,'436017_Olucimarinus@XP_001416938                                               ':0.13839406):0.42405052,'3702_Athaliana@NP_565057                                                       ':1.7100985e-06):4.3763812e-05,'39947_Osativa@NP_001060376                                                     ':0.22456376):0.20316985,('3055_Creinhardtii@XP_001691845                                                 ':2.3704254e-05,'352472_Ddiscoideum@XP_642090                                                   ':0.60151401):0.1759808):0.16627615):0.024231279,'Hrobusta@jgi                                                                   ':1.5610815e-05):0.45240224,'Daphnia_pulex@JGI                                                              ':0.09622171);
((((('10228_Tadhaerens@XP_002115489                                                  ':0.44328393,((('6279_Bmalayi@XP_001897845                                                      ':1.6004763,'7955_Drerio@XP_697958                                                          ':3.3115009e-05):0.29191354,'8364_Xtropicalis@NP_001017240                                                  ':0.077558711):0.032522249,'9606_Hsapiens@NP_056206                                                        ':0):0.37255779):0.063470636,(('330879_Afumigatus@XP_753351                                                    ':0.58332045,'367110_Ncrassa@XP_960666                                                       ':0.1729325):0.4440781,'Lgigantea@jgi                                                                  ':0.20521178):3.5405917e-06):0.18615145,('4896_Spombe@NP_595754                                                          ':2.1471548,'7460_Amellifera@XP_001120410                                                   ':0.33671938):1.587564e-06):0.2498234,'7739_Bfloridae@XP_002590107                                                    ':1.0006913e-05):0.037128242,((('145481_Ppatens@XP_001767480                                                    ':0.096387552,'Hrobusta@jgi                                                                   ':0):2.586241e-06,(((('296543_Tpseudonana@XP_002290825                                                ':0.24629858,'556484_Ptricornutum@XP_002177799                                               ':0.049301735):6.7794806e-05,'436017_Olucimarinus@XP_001416938                                               ':0.55175069):0.15738447,'403677_Pinfestans@EEY70446                                                     ':0.063877793):0.27119591,('3702_Athaliana@NP_565057                                                       ':0.14472436,'39947_Osativa@NP_001060376                                                     ':0.13210318):0.11324486):0.13570559):0.14625303,'Daphnia_pulex@JGI                                                              ':0.41764991):0.088639667,((('3055_Creinhardtii@XP_001691845                                                 ':0.076482428,'352472_Ddiscoideum@XP_642090                                                   ':0.51454078):0.3363551,'564608_Mpusilla@EEH55073                                                       ':0.13717661):0.19122258,'7227_Dmelanogaster@NP_001033954                                                ':3.4606633e-05):0.25554648);
(((('10228_Tadhaerens@XP_002115489                                                  ':0.28157168,(((('330879_Afumigatus@XP_753351                                                    ':1.2117846,'367110_Ncrassa@XP_960666                                                       ':0.029153582):0.63545597,'Lgigantea@jgi                                                                  ':0.2111423):0.15993332,'7460_Amellifera@XP_001120410                                                   ':0.39862208):0.17005222,'7739_Bfloridae@XP_002590107                                                    ':0.3533862):0.22784216):0.10523059,'Daphnia_pulex@JGI                                                              ':0.10640879):0.28322723,(('3055_Creinhardtii@XP_001691845                                                 ':0.095052475,'352472_Ddiscoideum@XP_642090                                                   ':0.38223306):3.4627923e-05,('564608_Mpusilla@EEH55073                                                       ':0.08718653,'7227_Dmelanogaster@NP_001033954                                                ':0.19790096):0.50497029):0.20883801):1.8821176e-06,((('145481_Ppatens@XP_001767480                                                    ':0.089350594,(((('296543_Tpseudonana@XP_002290825                                                ':0.52593687,'6279_Bmalayi@XP_001897845                                                      ':1.5330061):0.18218287,'556484_Ptricornutum@XP_002177799                                               ':3.0653305e-06):0.034595333,('436017_Olucimarinus@XP_001416938                                               ':0.80041204,'4896_Spombe@NP_595754                                                          ':1.3600905):0.053108144):0.60304452,(('7955_Drerio@XP_697958                                                          ':0.49135177,'8364_Xtropicalis@NP_001017240                                                  ':0.045546777):1.8500443e-05,'9606_Hsapiens@NP_056206                                                        ':0):0.76321838):1.6908815e-06):0.21179208,'Hrobusta@jgi                                                                   ':3.5924992e-05):1.5897226e-05,('3702_Athaliana@NP_565057                                                       ':0.18436096,'39947_Osativa@NP_001060376                                                     ':0.13149514):0.16623817):0.05265279,'403677_Pinfestans@EEY70446                                                     ':0.61307333);
((((('10228_Tadhaerens@XP_002115489                                                  ':0.50330829,'Daphnia_pulex@JGI                                                              ':0.23518087):0.34798159,(('3055_Creinhardtii@XP_001691845                                                 ':0.14320522,'352472_Ddiscoideum@XP_642090                                                   ':0.55116272):0.34816506,'Hrobusta@jgi                                                                   ':0.085018905):3.8364909e-05):4.2593913e-08,('3702_Athaliana@NP_565057                                                       ':0.11868934,'39947_Osativa@NP_001060376                                                     ':0.20574233):0.23106295):0.16951625,((('296543_Tpseudonana@XP_002290825                                                ':0.089762417,'6279_Bmalayi@XP_001897845                                                      ':0.9955356):0.028582962,(('436017_Olucimarinus@XP_001416938                                               ':0.86545917,'4896_Spombe@NP_595754                                                          ':1.7790965):0.013059692,'556484_Ptricornutum@XP_002177799                                               ':7.7915474e-07):0.43612425):0.24902918,'403677_Pinfestans@EEY70446                                                     ':1.1255352e-07):0.58281601):0.12938589,'145481_Ppatens@XP_001767480                                                    ':0.060194036,((('330879_Afumigatus@XP_753351                                                    ':1.5821896,'367110_Ncrassa@XP_960666                                                       ':0):1.1493747,'Lgigantea@jgi                                                                  ':0):0.26489033,((('564608_Mpusilla@EEH55073                                                       ':0.30939677,'7227_Dmelanogaster@NP_001033954                                                ':0.18733694):0.33614918,(('7955_Drerio@XP_697958                                                          ':0.30022032,'8364_Xtropicalis@NP_001017240                                                  ':0.053214725):0.14004758,'9606_Hsapiens@NP_056206                                                        ':7.3483526e-08):0.27270909):0.16165588,('7460_Amellifera@XP_001120410                                                   ':0.51104482,'7739_Bfloridae@XP_002590107                                                    ':0.23271222):4.9206797e-06):0.12518755):0.22744594);
(((((('10228_Tadhaerens@XP_002115489                                                  ':0.66495196,'4896_Spombe@NP_595754                                                          ':2.3887749):5.8096894e-05,'Daphnia_pulex@JGI                                                              ':1.4334292e-06):0.60208069,'3702_Athaliana@NP_565057                                                       ':0.16871656):3.0482164e-06,('39947_Osativa@NP_001060376                                                     ':0.34969966,'Hrobusta@jgi                                                                   ':8.8608584e-06):0.067987675):0.17936726,('145481_Ppatens@XP_001767480                                                    ':7.305719e-06,((('296543_Tpseudonana@XP_002290825                                                ':0.3961163,'6279_Bmalayi@XP_001897845                                                      ':1.9662017):3.3840238e-06,('436017_Olucimarinus@XP_001416938                                               ':0.38681166,'556484_Ptricornutum@XP_002177799                                               ':1.3901888e-05):0.073598569):0.07128161,'403677_Pinfestans@EEY70446                                                     ':0.21880753):0.16525778):0.08218582):0.1323041,((('3055_Creinhardtii@XP_001691845                                                 ':3.7901184e-07,'352472_Ddiscoideum@XP_642090                                                   ':0.25614362):0.41576971,'564608_Mpusilla@EEH55073                                                       ':8.0613962e-06):0.30485824,'7227_Dmelanogaster@NP_001033954                                                ':0.012479593):0.19919534,((((('330879_Afumigatus@XP_753351                                                    ':0.84777364,'367110_Ncrassa@XP_960666                                                       ':0.13200496):0.33721276,'Lgigantea@jgi                                                                  ':0.10009583):0.38904399,('7955_Drerio@XP_697958                                                          ':0.18218274,('8364_Xtropicalis@NP_001017240                                                  ':5.3760917e-14,'9606_Hsapiens@NP_056206                                                        ':0):2.5210668e-07):0.35807513):0.033971705,'7460_Amellifera@XP_001120410                                                   ':0.37528293):0.23884692,'7739_Bfloridae@XP_002590107                                                    ':0.13395529):0.093967119);
(((((((('10228_Tadhaerens@XP_002115489                                                  ':0.51472715,'6279_Bmalayi@XP_001897845                                                      ':1.0914213):0.40452542,'3055_Creinhardtii@XP_001691845                                                 ':4.7347905e-05):0.060246461,'352472_Ddiscoideum@XP_642090                                                   ':0.57400302):0.11121821,('3702_Athaliana@NP_565057                                                       ':0.03230071,'39947_Osativa@NP_001060376                                                     ':0.26365553):0.18359315):0.11486444,('4896_Spombe@NP_595754                                                          ':0.71210374,'Hrobusta@jgi                                                                   ':4.9361252e-05):0.17525904):3.1845849e-06,'Daphnia_pulex@JGI                                                              ':0.31260282):0.14446197,(('330879_Afumigatus@XP_753351                                                    ':0.87223917,'367110_Ncrassa@XP_960666                                                       ':1.7899617e-06):0.69542311,'Lgigantea@jgi                                                                  ':1.6035796e-05):0.4610698):2.3280352e-05,(('145481_Ppatens@XP_001767480                                                    ':0.24797814,(((('296543_Tpseudonana@XP_002290825                                                ':0.25591184,('436017_Olucimarinus@XP_001416938                                               ':0.59903073,'556484_Ptricornutum@XP_002177799                                               ':7.8300114e-05):0.1808605):0.17988801,'403677_Pinfestans@EEY70446                                                     ':0.0023375772):0.35639702,'564608_Mpusilla@EEH55073                                                       ':0.036637029):0.27858724,'7227_Dmelanogaster@NP_001033954                                                ':0.070734514):0.047090857):0.10532638,('7739_Bfloridae@XP_002590107                                                    ':0.034375639,(('7955_Drerio@XP_697958                                                          ':0.089193067,'8364_Xtropicalis@NP_001017240                                                  ':0.075796887):0.062579498,'9606_Hsapiens@NP_056206                                                        ':1.6428343e-05):0.3150512):0.10421861):4.0073929e-05,'7460_Amellifera@XP_001120410                                                   ':0.2696992);
((((((('10228_Tadhaerens@XP_002115489                                                  ':1.0171091,'6279_Bmalayi@XP_001897845                                                      ':1.1647404):0.39983505,'3055_Creinhardtii@XP_001691845                                                 ':0.10795128):0.51568375,'Daphnia_pulex@JGI                                                              ':0.80998981):4.2617814e-07,(((('330879_Afumigatus@XP_753351                                                    ':1.2660239,'367110_Ncrassa@XP_960666                                                       ':0.081968877):0.65387621,'4896_Spombe@NP_595754                                                          ':1.2019622):3.9962258e-06,'39947_Osativa@NP_001060376                                                     ':0.060595853):0.12086388,('3702_Athaliana@NP_565057                                                       ':2.0691422e-06,'436017_Olucimarinus@XP_001416938                                               ':0.48041454):0.17431644):0.40830436):1.4850786e-05,'Hrobusta@jgi                                                                   ':1.2376054e-06):0.099304633,'145481_Ppatens@XP_001767480                                                    ':0.13536123):0.23739676,((((((('296543_Tpseudonana@XP_002290825                                                ':0.062494493,'403677_Pinfestans@EEY70446                                                     ':0.084861625):0.19825816,('352472_Ddiscoideum@XP_642090                                                   ':0.98125324,'556484_Ptricornutum@XP_002177799                                               ':9.4872477e-06):0.1346732):0.44392309,'7460_Amellifera@XP_001120410                                                   ':0.50808843):2.8567765e-05,'564608_Mpusilla@EEH55073                                                       ':0.13264193):0.24104451,'7227_Dmelanogaster@NP_001033954                                                ':0.13360579):6.391653e-06,(('7955_Drerio@XP_697958                                                          ':0.15224086,'8364_Xtropicalis@NP_001017240                                                  ':0.15190569):0.12872085,'9606_Hsapiens@NP_056206                                                        ':7.5965555e-05):0.4639624):0.1454155,'Lgigantea@jgi                                                                  ':0.5679548):8.9344903e-06,'7739_Bfloridae@XP_002590107                                                    ':1.5786375e-05);
(('10228_Tadhaerens@XP_002115489                                                  ':0.51161735,'Daphnia_pulex@JGI                                                              ':0.5866488):0.47249798,(('145481_Ppatens@XP_001767480                                                    ':0.12039955,((((('330879_Afumigatus@XP_753351                                                    ':1.206647,'367110_Ncrassa@XP_960666                                                       ':0):1.4733483,'Lgigantea@jgi                                                                  ':0.076821674):0.82557544,(('7955_Drerio@XP_697958                                                          ':0.35335434,'8364_Xtropicalis@NP_001017240                                                  ':6.8614301e-05):0.28182625,'9606_Hsapiens@NP_056206                                                        ':7.9907594e-05):0.6650522):0.029842804,'7460_Amellifera@XP_001120410                                                   ':0.58677262):0.47096273,(('564608_Mpusilla@EEH55073                                                       ':4.7294812e-05,'7227_Dmelanogaster@NP_001033954                                                ':0.78224642):0.72510577,'7739_Bfloridae@XP_002590107                                                    ':9.4082703e-05):0.55658306):0.67585557):0.1545011,'Hrobusta@jgi                                                                   ':0.39394961):8.1658921e-06,(((('296543_Tpseudonana@XP_002290825                                                ':5.7159397e-05,((('436017_Olucimarinus@XP_001416938                                               ':1.3713689,'4896_Spombe@NP_595754                                                          ':3.1660591):6.7786745e-07,'556484_Ptricornutum@XP_002177799                                               ':2.1237724e-06):0.397615,'6279_Bmalayi@XP_001897845                                                      ':2.0783596):0.20685507):0.5107875,'403677_Pinfestans@EEY70446                                                     ':4.0205631e-05):0.90080574,('3055_Creinhardtii@XP_001691845                                                 ':0.091531987,'352472_Ddiscoideum@XP_642090                                                   ':0.69798661):0.16850117):0.30516677,('3702_Athaliana@NP_565057                                                       ':7.7932481e-06,'39947_Osativa@NP_001060376                                                     ':0.20323412):0.22556407):5.2441365e-05);
(((((((('10228_Tadhaerens@XP_002115489                                                  ':1.1902888,'9606_Hsapiens@NP_056206                                                        ':1.8196106e-05):0.060333438,('7955_Drerio@XP_697958                                                          ':0.26605032,'8364_Xtropicalis@NP_001017240                                                  ':0):8.938951e-07):0.48959379,'Lgigantea@jgi                                                                  ':0.25435952):5.6176633e-05,'7460_Amellifera@XP_001120410                                                   ':0.44808543):0.33368149,(((('296543_Tpseudonana@XP_002290825                                                ':0.52774514,'403677_Pinfestans@EEY70446                                                     ':0.095180275):0.4065302,'564608_Mpusilla@EEH55073                                                       ':0.47048896):3.3856462e-07,'7227_Dmelanogaster@NP_001033954                                                ':0.35689981):0.15345985,('6279_Bmalayi@XP_001897845                                                      ':3.9631957,'7739_Bfloridae@XP_002590107                                                    ':4.2071424e-05):0.08052888):0.085816156):0.433446,'367110_Ncrassa@XP_960666                                                       ':0.67662051):5.4713169e-06,'Daphnia_pulex@JGI                                                              ':0.20570264):0.10585523,((('145481_Ppatens@XP_001767480                                                    ':0.68865359,((('3055_Creinhardtii@XP_001691845                                                 ':0.19328257,'352472_Ddiscoideum@XP_642090                                                   ':1.0297107):0.32297653,'436017_Olucimarinus@XP_001416938                                               ':0.29576197):0.32233522,'3702_Athaliana@NP_565057                                                       ':0.057012938):1.3473635e-05):0.18217841,'39947_Osativa@NP_001060376                                                     ':0.052715814):0.14076388,(('330879_Afumigatus@XP_753351                                                    ':1.2977733,'4896_Spombe@NP_595754                                                          ':0.32057315):0.65103782,'Hrobusta@jgi                                                                   ':0.11829001):0.019392099):0.18699536,'556484_Ptricornutum@XP_002177799                                               ':0.24004674);
((('10228_Tadhaerens@XP_002115489                                                  ':1.053721,'39947_Osativa@NP_001060376                                                     ':0.4732534):3.0550265e-05,'Hrobusta@jgi                                                                   ':0.15134243):0.3061887,('145481_Ppatens@XP_001767480                                                    ':0.35596968,(((('296543_Tpseudonana@XP_002290825                                                ':0.13260519,'6279_Bmalayi@XP_001897845                                                      ':1.1214533):0.35354461,(('436017_Olucimarinus@XP_001416938                                               ':0.90552501,'4896_Spombe@NP_595754                                                          ':2.1156557):6.6184447e-06,'556484_Ptricornutum@XP_002177799                                               ':0):9.3402496e-07):0.43927479,'403677_Pinfestans@EEY70446                                                     ':0.1860959):0.60035223,(('330879_Afumigatus@XP_753351                                                    ':0.67443482,'367110_Ncrassa@XP_960666                                                       ':0):0.49859713,'Lgigantea@jgi                                                                  ':0.070505323):0.27377277):4.5671672e-08):0.50729878,((('3055_Creinhardtii@XP_001691845                                                 ':0.066724898,'352472_Ddiscoideum@XP_642090                                                   ':0.53629306):0.247997,'3702_Athaliana@NP_565057                                                       ':0.18283508):0.16720909,((('564608_Mpusilla@EEH55073                                                       ':0.34744899,'7227_Dmelanogaster@NP_001033954                                                ':0.16954189):0.22852009,(('7460_Amellifera@XP_001120410                                                   ':0.52307521,'7739_Bfloridae@XP_002590107                                                    ':0.19499855):0.016812642,(('7955_Drerio@XP_697958                                                          ':0.30340406,'8364_Xtropicalis@NP_001017240                                                  ':0.00061078974):0.098430452,'9606_Hsapiens@NP_056206                                                        ':1.1242892e-06):0.62514451):0.1548847):0.23369894,'Daphnia_pulex@JGI                                                              ':0.34985076):0.10521148):2.9979614e-07);
(((((('10228_Tadhaerens@XP_002115489                                                  ':0.56896003,('145481_Ppatens@XP_001767480                                                    ':0.20362492,('3702_Athaliana@NP_565057                                                       ':0.16663074,'39947_Osativa@NP_001060376                                                     ':0):0.16943356):2.2721665e-05):0.18322674,'Hrobusta@jgi                                                                   ':0.099707714):0.30965563,('3055_Creinhardtii@XP_001691845                                                 ':0.59075853,'Daphnia_pulex@JGI                                                              ':0.083737881):3.117633e-05):0.12340067,(('330879_Afumigatus@XP_753351                                                    ':0.97798183,'367110_Ncrassa@XP_960666                                                       ':0):0.6034705,'Lgigantea@jgi                                                                  ':0.077750076):0.39512464):2.2754221e-05,(('352472_Ddiscoideum@XP_642090                                                   ':1.5542583,'7227_Dmelanogaster@NP_001033954                                                ':0.092732695):1.0108587,'7460_Amellifera@XP_001120410                                                   ':0.26149395):0.22972558):0.08183891,((((('296543_Tpseudonana@XP_002290825                                                ':1.2536496e-05,(('436017_Olucimarinus@XP_001416938                                               ':1.2104856,'4896_Spombe@NP_595754                                                          ':0.64957297):0.26147203,'556484_Ptricornutum@XP_002177799                                               ':1.1308958e-07):0.71726946):0.14431138,'6279_Bmalayi@XP_001897845                                                      ':1.1554028):0.29952579,'403677_Pinfestans@EEY70446                                                     ':0.21444844):0.15266572,'564608_Mpusilla@EEH55073                                                       ':0.042609083):0.68498341,'7739_Bfloridae@XP_002590107                                                    ':6.1676511e-05):0.40071814,(('7955_Drerio@XP_697958                                                          ':0.22506228,'8364_Xtropicalis@NP_001017240                                                  ':1.4540254e-05):0.20088545,'9606_Hsapiens@NP_056206                                                        ':4.6436242e-07):0.52568907);
((('10228_Tadhaerens@XP_002115489                                                  ':0.89151885,'Daphnia_pulex@JGI                                                              ':0.17954684):0.44884498,((('145481_Ppatens@XP_001767480                                                    ':0.19429087,'Hrobusta@jgi                                                                   ':3.4017614e-05):3.412601e-07,(((('296543_Tpseudonana@XP_002290825                                                ':1.415719e-05,'403677_Pinfestans@EEY70446                                                     ':0.70197337):0.34704489,'556484_Ptricornutum@XP_002177799                                               ':3.7422228e-07):0.48134536,'436017_Olucimarinus@XP_001416938                                               ':0.024262095):0.71685323,('3702_Athaliana@NP_565057                                                       ':0.20749272,'39947_Osativa@NP_001060376                                                     ':0.13351522):3.8173821e-05):0.39201621):0.5156549,('3055_Creinhardtii@XP_001691845                                                 ':3.1767232e-06,('352472_Ddiscoideum@XP_642090                                                   ':0.045729111,'564608_Mpusilla@EEH55073                                                       ':0.60653909):0.37739904):0.29445855):8.8519544e-05):0.39284926,(((((('330879_Afumigatus@XP_753351                                                    ':4.5424714e-06,'4896_Spombe@NP_595754                                                          ':2.9722728):1.7187673,'367110_Ncrassa@XP_960666                                                       ':9.0755022e-06):1.1546151,'Lgigantea@jgi                                                                  ':2.0732059e-05):0.15781208,'7460_Amellifera@XP_001120410                                                   ':0.87751272):0.017086078,(('7955_Drerio@XP_697958                                                          ':0.43792126,'8364_Xtropicalis@NP_001017240                                                  ':0.10178747):0.039390468,'9606_Hsapiens@NP_056206                                                        ':0):0.42231706):0.47497259,('6279_Bmalayi@XP_001897845                                                      ':1.3796555,'7739_Bfloridae@XP_002590107                                                    ':0):0.10296954):0.22733161,'7227_Dmelanogaster@NP_001033954                                                ':0.24154154);
(((('10228_Tadhaerens@XP_002115489                                                  ':1.1298708,'Daphnia_pulex@JGI                                                              ':0.14668432):0.5003244,((('3055_Creinhardtii@XP_001691845                                                 ':0.026644299,'352472_Ddiscoideum@XP_642090                                                   ':0.73299725):0.33722945,'3702_Athaliana@NP_565057                                                       ':2.259301e-05):0.051589334,('39947_Osativa@NP_001060376                                                     ':0.11743951,'Hrobusta@jgi                                                                   ':0.29753653):0.043233028):3.6445806e-06):0.055613861,('145481_Ppatens@XP_001767480                                                    ':0.24468534,((('296543_Tpseudonana@XP_002290825                                                ':0,'6279_Bmalayi@XP_001897845                                                      ':1.298949):0.29642366,('436017_Olucimarinus@XP_001416938                                               ':0.70434848,('4896_Spombe@NP_595754                                                          ':2.681041,'556484_Ptricornutum@XP_002177799                                               ':0):5.7791811e-05):0.15138669):0.56367535,'403677_Pinfestans@EEY70446                                                     ':1.9954184e-05):0.50158576):0.2676867):0.30476771,((((('330879_Afumigatus@XP_753351                                                    ':0.64245639,'367110_Ncrassa@XP_960666                                                       ':1.791526e-05):0.50099461,'Lgigantea@jgi                                                                  ':0.28595614):0.46183679,(('7955_Drerio@XP_697958                                                          ':0.19837796,'8364_Xtropicalis@NP_001017240                                                  ':3.4436568e-06):2.2152781e-05,'9606_Hsapiens@NP_056206                                                        ':0.04784944):0.34600152):0.29906636,'7460_Amellifera@XP_001120410                                                   ':0.26985396):0.12474971,'7739_Bfloridae@XP_002590107                                                    ':0.12695103):0.063094594,('564608_Mpusilla@EEH55073                                                       ':0.18890769,'7227_Dmelanogaster@NP_001033954                                                ':0.16053795):0.17573116);
((('10228_Tadhaerens@XP_002115489                                                  ':0.42932773,((((('330879_Afumigatus@XP_753351                                                    ':0.68845478,'367110_Ncrassa@XP_960666                                                       ':0):1.0687116,'Lgigantea@jgi                                                                  ':0.61687991):3.0810396e-07,'6279_Bmalayi@XP_001897845                                                      ':0.79178524):0.17420215,('7955_Drerio@XP_697958                                                          ':0.079158177,'8364_Xtropicalis@NP_001017240                                                  ':0.032588531):0.18424549):5.2315011e-05,'9606_Hsapiens@NP_056206                                                        ':2.1714569e-06):0.24329047):0.27461901,'145481_Ppatens@XP_001767480                                                    ':0.092663159):0.13256716,((((((('296543_Tpseudonana@XP_002290825                                                ':0.35432443,'403677_Pinfestans@EEY70446                                                     ':0):0.14818801,'564608_Mpusilla@EEH55073                                                       ':0.1626155):0.23938388,(('4896_Spombe@NP_595754                                                          ':0.58429714,'556484_Ptricornutum@XP_002177799                                               ':2.0268279e-07):0.21753733,'7460_Amellifera@XP_001120410                                                   ':0.42478727):4.8135806e-05):0.10737436,'7739_Bfloridae@XP_002590107                                                    ':8.666564e-05):0.30907399,('3055_Creinhardtii@XP_001691845                                                 ':0.14816004,('352472_Ddiscoideum@XP_642090                                                   ':0.77369721,'436017_Olucimarinus@XP_001416938                                               ':0.34502416):0.313583):0.29048036):0.035977987,'Daphnia_pulex@JGI                                                              ':0.39534613):0.18112887,('7227_Dmelanogaster@NP_001033954                                                ':0.61585019,'Hrobusta@jgi                                                                   ':8.5819995e-06):0.098293935):0.050594665,('3702_Athaliana@NP_565057                                                       ':0.23104979,'39947_Osativa@NP_001060376                                                     ':0):0.06298727);
(((('10228_Tadhaerens@XP_002115489                                                  ':0.859945,'6279_Bmalayi@XP_001897845                                                      ':1.316772):1.4523802e-06,'3055_Creinhardtii@XP_001691845                                                 ':0.039125572):0.21950458,'Daphnia_pulex@JGI                                                              ':0.40326237):1.8075311e-05,((('145481_Ppatens@XP_001767480                                                    ':0.037633551,(('296543_Tpseudonana@XP_002290825                                                ':0.35110637,'556484_Ptricornutum@XP_002177799                                               ':3.8196076e-05):1.3453308e-06,('436017_Olucimarinus@XP_001416938                                               ':0.32389696,'4896_Spombe@NP_595754                                                          ':0.63870764):0.21009442):0.3602293):0.062163916,'Hrobusta@jgi                                                                   ':6.8221076e-05):6.3674188e-05,((('330879_Afumigatus@XP_753351                                                    ':0.60213486,'367110_Ncrassa@XP_960666                                                       ':0.057368478):0.85390464,'3702_Athaliana@NP_565057                                                       ':0.15087275):4.5792587e-05,'39947_Osativa@NP_001060376                                                     ':2.6218595e-05):0.152998):0.22112326,((((('352472_Ddiscoideum@XP_642090                                                   ':0.59253159,'564608_Mpusilla@EEH55073                                                       ':0.059216973):0.046111204,'403677_Pinfestans@EEY70446                                                     ':0.23490142):6.1284094e-06,'7460_Amellifera@XP_001120410                                                   ':0.47813951):0.14794866,'7227_Dmelanogaster@NP_001033954                                                ':0.28022801):0.056446921,('7739_Bfloridae@XP_002590107                                                    ':1.0285396e-07,((('7955_Drerio@XP_697958                                                          ':0.22711904,'8364_Xtropicalis@NP_001017240                                                  ':0.074981091):0.045102165,'9606_Hsapiens@NP_056206                                                        ':0):0.36620322,'Lgigantea@jgi                                                                  ':0.22778834):0.18981163):0.058183164):0.10314318);
((((('10228_Tadhaerens@XP_002115489                                                  ':1.4580505,'39947_Osativa@NP_001060376                                                     ':5.717743e-05):0.19216133,('145481_Ppatens@XP_001767480                                                    ':0.57822555,((('3055_Creinhardtii@XP_001691845                                                 ':0.17070591,'352472_Ddiscoideum@XP_642090                                                   ':1.0063566):0.167525,'436017_Olucimarinus@XP_001416938                                               ':0.57614865):0.40292813,'3702_Athaliana@NP_565057                                                       ':0.081170495):7.6493519e-06):0.19688714):9.9450212e-05,(((('296543_Tpseudonana@XP_002290825                                                ':0.16658175,'403677_Pinfestans@EEY70446                                                     ':0.38495322):0.37408949,'556484_Ptricornutum@XP_002177799                                               ':1.8496414e-06):0.11072111,'6279_Bmalayi@XP_001897845                                                      ':3.0344611):1.8185997e-05,'4896_Spombe@NP_595754                                                          ':1.7551937):0.65127338):0.25458166,'Hrobusta@jgi                                                                   ':0.12280686):0.50016948,(((('330879_Afumigatus@XP_753351                                                    ':0.91793934,'367110_Ncrassa@XP_960666                                                       ':0):0.91846646,'Lgigantea@jgi                                                                  ':0.16991445):0.4576213,'7460_Amellifera@XP_001120410                                                   ':0.21023683):3.4393064e-05,((('564608_Mpusilla@EEH55073                                                       ':1.7661672e-05,(('7955_Drerio@XP_697958                                                          ':0.15485435,'8364_Xtropicalis@NP_001017240                                                  ':2.8689314e-06):0.10501855,'9606_Hsapiens@NP_056206                                                        ':5.0477488e-07):0.96377544):0.16985933,'7227_Dmelanogaster@NP_001033954                                                ':0.38087033):0.58380094,'7739_Bfloridae@XP_002590107                                                    ':1.0666434e-05):0.58752873):0.55644695,'Daphnia_pulex@JGI                                                              ':0.24288529);
((((('10228_Tadhaerens@XP_002115489                                                  ':0.49666808,'Daphnia_pulex@JGI                                                              ':0.28540272):0.44856616,'Hrobusta@jgi                                                                   ':0.14754843):9.6040517e-06,(('3055_Creinhardtii@XP_001691845                                                 ':0.072516479,'352472_Ddiscoideum@XP_642090                                                   ':0.35990736):0.11545877,('3702_Athaliana@NP_565057                                                       ':2.6375225e-06,'39947_Osativa@NP_001060376                                                     ':0.3910842):0.30934785):0.058382092):0.10453003,('145481_Ppatens@XP_001767480                                                    ':0.25674239,((('296543_Tpseudonana@XP_002290825                                                ':0.21406993,'6279_Bmalayi@XP_001897845                                                      ':1.2053585):4.7783234e-05,('436017_Olucimarinus@XP_001416938                                               ':0.87962119,'556484_Ptricornutum@XP_002177799                                               ':3.270851e-05):0.33495814):0.2793415,'403677_Pinfestans@EEY70446                                                     ':2.436673e-08):0.52082795):0.12699265):0.23999211,((((('330879_Afumigatus@XP_753351                                                    ':0.93871297,'367110_Ncrassa@XP_960666                                                       ':0.1237782):1.0660877,'Lgigantea@jgi                                                                  ':2.9448528e-06):0.53709591,('4896_Spombe@NP_595754                                                          ':1.8400981,'7460_Amellifera@XP_001120410                                                   ':0):0.38303897):8.3313134e-05,(('7955_Drerio@XP_697958                                                          ':0.35481896,'8364_Xtropicalis@NP_001017240                                                  ':0.09320384):0.15906749,'9606_Hsapiens@NP_056206                                                        ':1.7360187e-06):0.43495877):0.32686723,'7739_Bfloridae@XP_002590107                                                    ':0.034661881):0.24500899,('564608_Mpusilla@EEH55073                                                       ':0.26440081,'7227_Dmelanogaster@NP_001033954                                                ':0.040450913):0.29635778);
((('10228_Tadhaerens@XP_002115489                                                  ':0.34755513,((('330879_Afumigatus@XP_753351                                                    ':1.496092,'367110_Ncrassa@XP_960666                                                       ':0):0.8692472,'Lgigantea@jgi                                                                  ':0.50313314):0.32206964,((('6279_Bmalayi@XP_001897845                                                      ':1.8156475,'7955_Drerio@XP_697958                                                          ':1.1428376e-05):0.34106158,'8364_Xtropicalis@NP_001017240                                                  ':8.0019502e-05):0.055657586,'9606_Hsapiens@NP_056206                                                        ':9.6680445e-06):0.34250809):2.4812285e-06):0.73318897,((('3702_Athaliana@NP_565057                                                       ':0.16383329,'39947_Osativa@NP_001060376                                                     ':0.067322033):2.3423249e-05,('Daphnia_pulex@JGI                                                              ':0.2982627,'Hrobusta@jgi                                                                   ':0.079460076):0.097563434):0.095562787,('436017_Olucimarinus@XP_001416938                                               ':0.25521256,('4896_Spombe@NP_595754                                                          ':1.1305611,'556484_Ptricornutum@XP_002177799                                               ':8.2095326e-05):0.09177668):0.17824076):0.12508944):0.076310025,'145481_Ppatens@XP_001767480                                                    ':2.5572479e-05,(('296543_Tpseudonana@XP_002290825                                                ':0.26637075,'403677_Pinfestans@EEY70446                                                     ':1.2031893e-05):0.30049717,(((('3055_Creinhardtii@XP_001691845                                                 ':0,'352472_Ddiscoideum@XP_642090                                                   ':0.70945499):0.37691548,'564608_Mpusilla@EEH55073                                                       ':5.1677364e-06):0.19435654,'7739_Bfloridae@XP_002590107                                                    ':0.15917607):0.038331944,('7227_Dmelanogaster@NP_001033954                                                ':0.13402437,'7460_Amellifera@XP_001120410                                                   ':0.64293516):0.19796135):0.070806964):0.25671151);
(((((('10228_Tadhaerens@XP_002115489                                                  ':9.6266684e-05,'6279_Bmalayi@XP_001897845                                                      ':2.8594357):1.7534557,'39947_Osativa@NP_001060376                                                     ':2.7681933e-05):0.75684832,'Hrobusta@jgi                                                                   ':8.0190968e-09):0.15614661,((('145481_Ppatens@XP_001767480                                                    ':1.3307752,(('3055_Creinhardtii@XP_001691845                                                 ':0.10997116,'352472_Ddiscoideum@XP_642090                                                   ':1.2137213):0.25033528,'3702_Athaliana@NP_565057                                                       ':0.045063731):0.48684746):1.8857151e-05,'436017_Olucimarinus@XP_001416938                                               ':2.3705193e-06):0.60778589,(('296543_Tpseudonana@XP_002290825                                                ':0.14321113,'403677_Pinfestans@EEY70446                                                     ':0.088129976):0.20090123,'556484_Ptricornutum@XP_002177799                                               ':0):3.3522982e-05):0.48199856):0.34643245,'Daphnia_pulex@JGI                                                              ':2.3986331e-08):0.17555543,((('330879_Afumigatus@XP_753351                                                    ':1.4360344,'367110_Ncrassa@XP_960666                                                       ':3.6099862e-05):0.61951506,'Lgigantea@jgi                                                                  ':0):0.51930089,((('564608_Mpusilla@EEH55073                                                       ':0.39547111,('7955_Drerio@XP_697958                                                          ':0,('8364_Xtropicalis@NP_001017240                                                  ':9.7358019e-14,'9606_Hsapiens@NP_056206                                                        ':0):5.2698586e-14):0.042480692):0.77899251,'7739_Bfloridae@XP_002590107                                                    ':2.8185866e-07):0.3720412,('7227_Dmelanogaster@NP_001033954                                                ':0.35646817,'7460_Amellifera@XP_001120410                                                   ':0.22917744):0.20853969):1.2599621e-05):0.19999548,'4896_Spombe@NP_595754                                                          ':0.34313405);
(((('10228_Tadhaerens@XP_002115489                                                  ':0.87912338,'39947_Osativa@NP_001060376                                                     ':0.25852197):2.5623469e-05,'Hrobusta@jgi                                                                   ':0.12865786):0.15003243,((('3055_Creinhardtii@XP_001691845                                                 ':0.29462362,'Daphnia_pulex@JGI                                                              ':0.41050566):3.2828352e-05,((('352472_Ddiscoideum@XP_642090                                                   ':0.68209635,'7227_Dmelanogaster@NP_001033954                                                ':0.027594848):0.25979299,'564608_Mpusilla@EEH55073                                                       ':0.21412742):0.10825523,'7739_Bfloridae@XP_002590107                                                    ':0.084956181):0.18141898):0.17281187,'3702_Athaliana@NP_565057                                                       ':0.24454244):0.052039817):0.076161422,('145481_Ppatens@XP_001767480                                                    ':0.1314962,(((('296543_Tpseudonana@XP_002290825                                                ':3.1233337e-06,'403677_Pinfestans@EEY70446                                                     ':0.37678416):0.3987846,'556484_Ptricornutum@XP_002177799                                               ':1.4046258e-05):6.7294564e-05,'436017_Olucimarinus@XP_001416938                                               ':0.66595188):0.32589331,((('330879_Afumigatus@XP_753351                                                    ':0.82154057,'367110_Ncrassa@XP_960666                                                       ':3.3767119e-05):0.54961793,'6279_Bmalayi@XP_001897845                                                      ':2.1833522):0.11346746,'Lgigantea@jgi                                                                  ':0.12563791):0.64058732):5.6260506e-05):0.22637589,('4896_Spombe@NP_595754                                                          ':1.3051645,('7460_Amellifera@XP_001120410                                                   ':0.74301125,(('7955_Drerio@XP_697958                                                          ':0.21704141,'8364_Xtropicalis@NP_001017240                                                  ':0.012152453):0.10720453,'9606_Hsapiens@NP_056206                                                        ':4.0337551e-07):0.0094781865):0.22122219):0.29950565);
(((('10228_Tadhaerens@XP_002115489                                                  ':0.29392205,'6279_Bmalayi@XP_001897845                                                      ':1.0688904):0.21938905,'3055_Creinhardtii@XP_001691845                                                 ':0.18491659):0.27259594,(((('145481_Ppatens@XP_001767480                                                    ':0.10171592,'7227_Dmelanogaster@NP_001033954                                                ':0.14366187):0.048659558,'7739_Bfloridae@XP_002590107                                                    ':0.0540611):5.2827419e-07,(('352472_Ddiscoideum@XP_642090                                                   ':0.5593152,'564608_Mpusilla@EEH55073                                                       ':0.072158108):0.19699723,'7460_Amellifera@XP_001120410                                                   ':0.24827):0.13226796):3.1089604e-05,((('7955_Drerio@XP_697958                                                          ':0.21563335,'8364_Xtropicalis@NP_001017240                                                  ':0.068388232):0.038547004,'9606_Hsapiens@NP_056206                                                        ':0):0.32657934,'Lgigantea@jgi                                                                  ':0.22040571):0.10791412):0.044271999):2.2266183e-07,((((('296543_Tpseudonana@XP_002290825                                                ':0.1501469,'403677_Pinfestans@EEY70446                                                     ':0.091843179):0.19675245,'556484_Ptricornutum@XP_002177799                                               ':8.1613459e-05):0.19372424,('436017_Olucimarinus@XP_001416938                                               ':0.33428794,'4896_Spombe@NP_595754                                                          ':0.48628853):1.2144785e-05):0.17766254,(('330879_Afumigatus@XP_753351                                                    ':0.66647174,'367110_Ncrassa@XP_960666                                                       ':0):0.24257439,('3702_Athaliana@NP_565057                                                       ':0.10376391,'39947_Osativa@NP_001060376                                                     ':0.044304044):4.7867418e-05):0.078717379):0.09892267,'Daphnia_pulex@JGI                                                              ':0.24557857):2.4173038e-05,'Hrobusta@jgi                                                                   ':0);
((((((('10228_Tadhaerens@XP_002115489                                                  ':4.941761e-05,'6279_Bmalayi@XP_001897845                                                      ':2.8258738):0.47052229,(('7955_Drerio@XP_697958                                                          ':0.28030222,'8364_Xtropicalis@NP_001017240                                                  ':0.082428686):0.040337998,'9606_Hsapiens@NP_056206                                                        ':0):0.14698126):2.2655709e-07,'Lgigantea@jgi                                                                  ':0.3672034):0.32100192,'7739_Bfloridae@XP_002590107                                                    ':0.046575201):0.07412196,'145481_Ppatens@XP_001767480                                                    ':0.11425207):0.047178762,'Hrobusta@jgi                                                                   ':2.2127841e-06):0.054403214,((((('296543_Tpseudonana@XP_002290825                                                ':1.7131847e-05,'403677_Pinfestans@EEY70446                                                     ':0.11561857):0.048431664,((('352472_Ddiscoideum@XP_642090                                                   ':0.4414038,'7227_Dmelanogaster@NP_001033954                                                ':0.17043347):1.6526787e-05,'7460_Amellifera@XP_001120410                                                   ':0.54978444):0.29378146,'564608_Mpusilla@EEH55073                                                       ':0.13632402):0.059499441):0.13997338,'556484_Ptricornutum@XP_002177799                                               ':5.8427543e-06):0.10424543,((('330879_Afumigatus@XP_753351                                                    ':1.2474101,'4896_Spombe@NP_595754                                                          ':0.33808779):0.68587637,('367110_Ncrassa@XP_960666                                                       ':0.39331378,('3702_Athaliana@NP_565057                                                       ':0.04767454,'39947_Osativa@NP_001060376                                                     ':0.093134917):9.8073805e-06):2.0916863e-05):0.1436056,'436017_Olucimarinus@XP_001416938                                               ':0.35587976):0.083940773):0.065156614,'Daphnia_pulex@JGI                                                              ':0.31258174):1.8656969e-05,'3055_Creinhardtii@XP_001691845                                                 ':0.24729763);
(((((('10228_Tadhaerens@XP_002115489                                                  ':1.2677656,'39947_Osativa@NP_001060376                                                     ':1.7281033e-05):0.32772578,('145481_Ppatens@XP_001767480                                                    ':0.78675824,('4896_Spombe@NP_595754                                                          ':1.314512,'Hrobusta@jgi                                                                   ':0.20729415):0.14280687):0.27094117):7.9986748e-05,'3702_Athaliana@NP_565057                                                       ':0.11609839):0.46904859,((('296543_Tpseudonana@XP_002290825                                                ':0.26705421,(('330879_Afumigatus@XP_753351                                                    ':0.45752003,'367110_Ncrassa@XP_960666                                                       ':1.0264762):1.6094335,('403677_Pinfestans@EEY70446                                                     ':0,'6279_Bmalayi@XP_001897845                                                      ':0.79282876):0.014311529):0.642262):0.14964092,'556484_Ptricornutum@XP_002177799                                               ':0.1081656):0.048285566,'436017_Olucimarinus@XP_001416938                                               ':0.59306808):0.35203591):0.061301657,('3055_Creinhardtii@XP_001691845                                                 ':5.6428584e-07,'352472_Ddiscoideum@XP_642090                                                   ':0.57906158):0.19956885):1.2734469e-06,(('564608_Mpusilla@EEH55073                                                       ':0.1635543,'7227_Dmelanogaster@NP_001033954                                                ':0.34150989):0.11924291,((('7460_Amellifera@XP_001120410                                                   ':0.57901413,('7955_Drerio@XP_697958                                                          ':2.3139493e-05,('8364_Xtropicalis@NP_001017240                                                  ':2.2493294e-06,'9606_Hsapiens@NP_056206                                                        ':0.1127258):0.050249097):0.18065336):2.8280825e-05,'Lgigantea@jgi                                                                  ':1.0083178):0.50009111,'7739_Bfloridae@XP_002590107                                                    ':4.7165962e-05):0.26964927):0.97342067,'Daphnia_pulex@JGI                                                              ':0.46428923);
((((('10228_Tadhaerens@XP_002115489                                                  ':1.3024492,'4896_Spombe@NP_595754                                                          ':1.6018089):0.05116119,'Daphnia_pulex@JGI                                                              ':7.1093979e-05):0.45457721,((((('145481_Ppatens@XP_001767480                                                    ':0.36836416,'6279_Bmalayi@XP_001897845                                                      ':1.1218897):6.3445828e-06,('296543_Tpseudonana@XP_002290825                                                ':0.52288437,'403677_Pinfestans@EEY70446                                                     ':0):0.17591763):0.33118071,'556484_Ptricornutum@XP_002177799                                               ':4.6534472e-07):0.19622411,'436017_Olucimarinus@XP_001416938                                               ':0.11129335):0.35619377,(('3702_Athaliana@NP_565057                                                       ':0,'39947_Osativa@NP_001060376                                                     ':0.15359161):0.14470693,'Hrobusta@jgi                                                                   ':0.33394007):0.18607843):2.6155445e-05):0.045232722,'3055_Creinhardtii@XP_001691845                                                 ':0.069510853):1.9157174e-05,((((((('330879_Afumigatus@XP_753351                                                    ':0.99889699,'367110_Ncrassa@XP_960666                                                       ':0.17654818):1.0191018,'Lgigantea@jgi                                                                  ':0.16320345):0.67004363,('7955_Drerio@XP_697958                                                          ':0.22668333,'8364_Xtropicalis@NP_001017240                                                  ':0.0045537388):0.10545329):6.9249698e-07,'9606_Hsapiens@NP_056206                                                        ':0):0.28883608,'7460_Amellifera@XP_001120410                                                   ':0.39979062):0.2593725,'7739_Bfloridae@XP_002590107                                                    ':0.11973481):0.14535485,('564608_Mpusilla@EEH55073                                                       ':0.06206388,'7227_Dmelanogaster@NP_001033954                                                ':0.13212249):0.06702185):0.67076619,'352472_Ddiscoideum@XP_642090                                                   ':0.48217898);
(((((('10228_Tadhaerens@XP_002115489                                                  ':0.79587102,'Daphnia_pulex@JGI                                                              ':1.7796252e-06):0.40730286,('436017_Olucimarinus@XP_001416938                                               ':0.3626281,'556484_Ptricornutum@XP_002177799                                               ':0.058617822):0.16072567):0.050372305,((('3055_Creinhardtii@XP_001691845                                                 ':7.8236167e-05,'352472_Ddiscoideum@XP_642090                                                   ':0.35355531):0.14908959,'3702_Athaliana@NP_565057                                                       ':1.978567e-06):0.044734658,'39947_Osativa@NP_001060376                                                     ':0.13988056):2.8143298e-06):6.5853085e-06,('296543_Tpseudonana@XP_002290825                                                ':0.46201262,'403677_Pinfestans@EEY70446                                                     ':6.2752957e-06):0.5088837):0.085657006,'Hrobusta@jgi                                                                   ':1.552048e-06):0.14493568,'145481_Ppatens@XP_001767480                                                    ':0.07608391,((((('330879_Afumigatus@XP_753351                                                    ':1.2095885,'367110_Ncrassa@XP_960666                                                       ':0.09123326):0.76051008,'Lgigantea@jgi                                                                  ':0.1390357):0.23892403,(('6279_Bmalayi@XP_001897845                                                      ':2.8725416,'7955_Drerio@XP_697958                                                          ':1.9561402e-05):0.26750167,('8364_Xtropicalis@NP_001017240                                                  ':5.6095479e-15,'9606_Hsapiens@NP_056206                                                        ':0):2.3047047e-05):0.2700225):0.10041035,('4896_Spombe@NP_595754                                                          ':1.2179834,'7460_Amellifera@XP_001120410                                                   ':0.1525663):3.8138542e-06):0.35751754,(('564608_Mpusilla@EEH55073                                                       ':0.041531718,'7227_Dmelanogaster@NP_001033954                                                ':0.10475853):0.19352705,'7739_Bfloridae@XP_002590107                                                    ':2.7509731e-05):1.9910201e-05):0.16727104);
((((((('10228_Tadhaerens@XP_002115489                                                  ':0.81697924,'6279_Bmalayi@XP_001897845                                                      ':1.429201):0.92009727,(('7955_Drerio@XP_697958                                                          ':0.14728581,'8364_Xtropicalis@NP_001017240                                                  ':0.071508293):0.2147447,'9606_Hsapiens@NP_056206                                                        ':2.3651638e-05):3.016307e-05):0.12996038,(('3055_Creinhardtii@XP_001691845                                                 ':0.035683051,('352472_Ddiscoideum@XP_642090                                                   ':1.1675967,'436017_Olucimarinus@XP_001416938                                               ':0.81426422):0.55993671):0.9764734,'564608_Mpusilla@EEH55073                                                       ':0.6289809):0.48753879):0.30528528,'7739_Bfloridae@XP_002590107                                                    ':0.37734514):0.042563375,((('296543_Tpseudonana@XP_002290825                                                ':0.17276628,'403677_Pinfestans@EEY70446                                                     ':0.21285122):0.35668142,'556484_Ptricornutum@XP_002177799                                               ':6.5233444e-05):0.77019299,'7460_Amellifera@XP_001120410                                                   ':0.36029548):0.29818045):6.1873907e-06,('7227_Dmelanogaster@NP_001033954                                                ':0.78532764,'Lgigantea@jgi                                                                  ':0.19118709):0.18474321):0.2845315,(('145481_Ppatens@XP_001767480                                                    ':0.40614077,(((('330879_Afumigatus@XP_753351                                                    ':0.99847257,'367110_Ncrassa@XP_960666                                                       ':0):0.69766176,'4896_Spombe@NP_595754                                                          ':1.6848738):1.1291318e-05,'39947_Osativa@NP_001060376                                                     ':0.13162976):0.020054564,'3702_Athaliana@NP_565057                                                       ':0.16469408):0.28864719):0.1386135,'Hrobusta@jgi                                                                   ':0.10138173):0.10548032,'Daphnia_pulex@JGI                                                              ':0.42139569);
(((((('10228_Tadhaerens@XP_002115489                                                  ':0.47143298,'6279_Bmalayi@XP_001897845                                                      ':0.38583319):0.14013397,(('7955_Drerio@XP_697958                                                          ':0.085231777,'8364_Xtropicalis@NP_001017240                                                  ':0.039844636):0.027878875,'9606_Hsapiens@NP_056206                                                        ':0):0.24047387):0.1259542,('145481_Ppatens@XP_001767480                                                    ':0.2187632,((('3055_Creinhardtii@XP_001691845                                                 ':3.6717318e-05,'352472_Ddiscoideum@XP_642090                                                   ':0.54623859):2.7502898e-05,'3702_Athaliana@NP_565057                                                       ':0.24006122):0.48301234,'436017_Olucimarinus@XP_001416938                                               ':0.25777203):0.37051245):0.099626543):0.2257913,'556484_Ptricornutum@XP_002177799                                               ':0.04769174):3.3563366e-06,'296543_Tpseudonana@XP_002290825                                                ':0.21966907):0.11552376,((('330879_Afumigatus@XP_753351                                                    ':0.82754404,'367110_Ncrassa@XP_960666                                                       ':9.8110569e-06):0.60942334,'Lgigantea@jgi                                                                  ':0.0781051):0.28802955,(((((('39947_Osativa@NP_001060376                                                     ':0.20838921,'4896_Spombe@NP_595754                                                          ':0.56367542):0.056896687,'Hrobusta@jgi                                                                   ':3.1290954e-08):0.25763449,'Daphnia_pulex@JGI                                                              ':0.17584564):0.050432635,('564608_Mpusilla@EEH55073                                                       ':0.30697672,'7227_Dmelanogaster@NP_001033954                                                ':0.039809833):0.16978107):0.025934723,'7739_Bfloridae@XP_002590107                                                    ':0.096555429):0.093460561,'7460_Amellifera@XP_001120410                                                   ':0.066620604):0.17566108):0.058128362,'403677_Pinfestans@EEY70446                                                     ':0.10529899);
((((('10228_Tadhaerens@XP_002115489                                                  ':0.23888471,'Daphnia_pulex@JGI                                                              ':0.37692436):0.22787935,(((('330879_Afumigatus@XP_753351                                                    ':0.85870632,'367110_Ncrassa@XP_960666                                                       ':0.28588692):0.41272691,'4896_Spombe@NP_595754                                                          ':0.53934841):5.91122e-06,'7460_Amellifera@XP_001120410                                                   ':0.297843):0.38624377,'Lgigantea@jgi                                                                  ':0.22771845):1.1206746e-05):0.074009439,('6279_Bmalayi@XP_001897845                                                      ':1.0637229,'7739_Bfloridae@XP_002590107                                                    ':0):0.35563428):0.4147161,(('7955_Drerio@XP_697958                                                          ':0.23120608,'8364_Xtropicalis@NP_001017240                                                  ':0.080149278):0.047098103,'9606_Hsapiens@NP_056206                                                        ':0):0.45135609):0.017602188,'145481_Ppatens@XP_001767480                                                    ':0.04174687,(((((('296543_Tpseudonana@XP_002290825                                                ':0.23665055,'403677_Pinfestans@EEY70446                                                     ':0.14124681):0.2434427,'556484_Ptricornutum@XP_002177799                                               ':0.10648326):0.18705483,'436017_Olucimarinus@XP_001416938                                               ':0.47958267):0.18300575,('3702_Athaliana@NP_565057                                                       ':0.1415031,'39947_Osativa@NP_001060376                                                     ':0.28674931):0.020214081):0.2940645,('3055_Creinhardtii@XP_001691845                                                 ':7.0285697e-05,('352472_Ddiscoideum@XP_642090                                                   ':0.44733782,('564608_Mpusilla@EEH55073                                                       ':0.17087401,'7227_Dmelanogaster@NP_001033954                                                ':0.14599117):0.55022025):2.8743746e-06):0.37075805):8.4474102e-05,'Hrobusta@jgi                                                                   ':5.2421688e-06):0.093320346);
(((((('10228_Tadhaerens@XP_002115489                                                  ':0.99177315,'Daphnia_pulex@JGI                                                              ':1.3552728e-05):0.46146988,('3055_Creinhardtii@XP_001691845                                                 ':0.32974943,'352472_Ddiscoideum@XP_642090                                                   ':0.46869104):0.15617276):1.3604192e-05,(('3702_Athaliana@NP_565057                                                       ':0.1094313,'39947_Osativa@NP_001060376                                                     ':0.1018533):0.19493937,'Hrobusta@jgi                                                                   ':0.20539391):0.0968793):0.22466298,('564608_Mpusilla@EEH55073                                                       ':0.31667672,'7227_Dmelanogaster@NP_001033954                                                ':0.064318302):0.33608561):0.2023193,('4896_Spombe@NP_595754                                                          ':1.0274308,'7460_Amellifera@XP_001120410                                                   ':0.10749981):0.31628907):1.6350078e-05,(('145481_Ppatens@XP_001767480                                                    ':0.24009872,((('296543_Tpseudonana@XP_002290825                                                ':0.21250719,'6279_Bmalayi@XP_001897845                                                      ':1.3112273):0.15816907,('436017_Olucimarinus@XP_001416938                                               ':0.79883688,'556484_Ptricornutum@XP_002177799                                               ':8.710975e-05):0.15611767):0.11710714,'403677_Pinfestans@EEY70446                                                     ':0.31368615):0.23554519):0.22932024,(('330879_Afumigatus@XP_753351                                                    ':1.0453829,'367110_Ncrassa@XP_960666                                                       ':7.319133e-07):0.93721441,'Lgigantea@jgi                                                                  ':0.10094382):0.48214897):0.18226652,('7739_Bfloridae@XP_002590107                                                    ':0.35332494,(('7955_Drerio@XP_697958                                                          ':0.25100271,'8364_Xtropicalis@NP_001017240                                                  ':0.0058897398):0.096664751,'9606_Hsapiens@NP_056206                                                        ':6.2512469e-06):0.4265658):0.098396859);
((((('10228_Tadhaerens@XP_002115489                                                  ':1.2279046,'39947_Osativa@NP_001060376                                                     ':1.3099712e-05):0.25163785,'3702_Athaliana@NP_565057                                                       ':0.081139922):0.14423423,('145481_Ppatens@XP_001767480                                                    ':1.9328799e-05,((('296543_Tpseudonana@XP_002290825                                                ':0.15639476,'6279_Bmalayi@XP_001897845                                                      ':1.2243583):0.30384262,(('436017_Olucimarinus@XP_001416938                                               ':0.77345696,'4896_Spombe@NP_595754                                                          ':2.2969212):3.4972834e-05,'556484_Ptricornutum@XP_002177799                                               ':2.7880574e-06):0.10664947):0.36815757,'403677_Pinfestans@EEY70446                                                     ':0.37034014):0.67604682):0.37055532):0.077434139,'Hrobusta@jgi                                                                   ':0.25380267):0.20853192,('3055_Creinhardtii@XP_001691845                                                 ':3.3614739e-07,'352472_Ddiscoideum@XP_642090                                                   ':0.58676311):0.22128494,(((((('330879_Afumigatus@XP_753351                                                    ':0.72233079,'367110_Ncrassa@XP_960666                                                       ':0.0012388898):0.84439032,'Lgigantea@jgi                                                                  ':0.13442809):0.49197551,(('7955_Drerio@XP_697958                                                          ':0.3092749,'8364_Xtropicalis@NP_001017240                                                  ':3.7852903e-06):0.15591418,'9606_Hsapiens@NP_056206                                                        ':5.7151696e-06):0.52990848):0.1654254,'7460_Amellifera@XP_001120410                                                   ':0.18070987):0.075907764,(('564608_Mpusilla@EEH55073                                                       ':0.049310458,'7227_Dmelanogaster@NP_001033954                                                ':0.34206482):0.41401626,'7739_Bfloridae@XP_002590107                                                    ':0.049013195):0.295457):0.35023763,'Daphnia_pulex@JGI                                                              ':0.371513):0.039680446);
((('10228_Tadhaerens@XP_002115489                                                  ':1.335472,(('7955_Drerio@XP_697958                                                          ':0.12247422,'8364_Xtropicalis@NP_001017240                                                  ':0.040893408):0.27262193,'9606_Hsapiens@NP_056206                                                        ':1.6698626e-05):0.55661019):0.23265755,((('3055_Creinhardtii@XP_001691845                                                 ':0,'6279_Bmalayi@XP_001897845                                                      ':2.627998):0.96285368,(('564608_Mpusilla@EEH55073                                                       ':3.1083194e-05,'7460_Amellifera@XP_001120410                                                   ':1.1196106):0.17968112,'7739_Bfloridae@XP_002590107                                                    ':0.23250279):6.5804079e-05):0.11450225,(((('330879_Afumigatus@XP_753351                                                    ':1.0288894,'367110_Ncrassa@XP_960666                                                       ':0):1.6364576,'Lgigantea@jgi                                                                  ':0.56592966):0.9900258,('352472_Ddiscoideum@XP_642090                                                   ':1.5755385,'7227_Dmelanogaster@NP_001033954                                                ':3.7925955e-05):0.31397704):0.1903989,'Daphnia_pulex@JGI                                                              ':1.2025514):1.2165982e-05):0.80506659):0.31379635,('145481_Ppatens@XP_001767480                                                    ':9.3706106e-06,'Hrobusta@jgi                                                                   ':0.16660026):2.8477787e-06,((((('296543_Tpseudonana@XP_002290825                                                ':0.2331023,'403677_Pinfestans@EEY70446                                                     ':0.49826996):0.25008346,'556484_Ptricornutum@XP_002177799                                               ':1.841109e-05):0.25854711,'436017_Olucimarinus@XP_001416938                                               ':0.63475377):6.345531e-05,'4896_Spombe@NP_595754                                                          ':2.4582032):0.46343737,('3702_Athaliana@NP_565057                                                       ':0.29123724,'39947_Osativa@NP_001060376                                                     ':0.087854527):2.5627795e-05):0.23058861);
((((('10228_Tadhaerens@XP_002115489                                                  ':0.85809732,(('7955_Drerio@XP_697958                                                          ':0.086136562,'8364_Xtropicalis@NP_001017240                                                  ':0.03777851):0.025485138,'9606_Hsapiens@NP_056206                                                        ':9.4007424e-05):0.072182298):0.056658297,((('330879_Afumigatus@XP_753351                                                    ':0.69492063,'6279_Bmalayi@XP_001897845                                                      ':1.5872022):0.10146195,'367110_Ncrassa@XP_960666                                                       ':9.2099755e-05):0.47751859,'Lgigantea@jgi                                                                  ':0.19531781):0.20628667):0.14664643,'7460_Amellifera@XP_001120410                                                   ':0.35779572):0.1120762,((('352472_Ddiscoideum@XP_642090                                                   ':0.64340407,'7227_Dmelanogaster@NP_001033954                                                ':8.4862377e-05):0.17821909,'564608_Mpusilla@EEH55073                                                       ':0.15783419):0.12112112,'7739_Bfloridae@XP_002590107                                                    ':0.054999305):6.5716362e-05):0.11589936,(('145481_Ppatens@XP_001767480                                                    ':0.04724811,((('3702_Athaliana@NP_565057                                                       ':0.072967425,'39947_Osativa@NP_001060376                                                     ':0.11631456):0.17061116,'4896_Spombe@NP_595754                                                          ':0.69405025):0.070492367,'Hrobusta@jgi                                                                   ':0):0.049049729):0.11314392,((('296543_Tpseudonana@XP_002290825                                                ':0.15190652,'403677_Pinfestans@EEY70446                                                     ':0.21014668):0.11762564,'436017_Olucimarinus@XP_001416938                                               ':0.34479939):0.017525527,'556484_Ptricornutum@XP_002177799                                               ':7.0198365e-05):0.099303341):0.10020163,('3055_Creinhardtii@XP_001691845                                                 ':0.23857296,'Daphnia_pulex@JGI                                                              ':0.19442376):4.2222989e-07);
((((((('10228_Tadhaerens@XP_002115489                                                  ':0.58070628,'6279_Bmalayi@XP_001897845                                                      ':0.80616931):0.10199823,'3055_Creinhardtii@XP_001691845                                                 ':0.16071394):0.30091179,(((('296543_Tpseudonana@XP_002290825                                                ':0.25358241,'403677_Pinfestans@EEY70446                                                     ':1.7042524e-07):0.19506324,('352472_Ddiscoideum@XP_642090                                                   ':0.20489197,'564608_Mpusilla@EEH55073                                                       ':0.091831339):0.14916518):7.2729281e-05,'436017_Olucimarinus@XP_001416938                                               ':0.70338225):0.1291948,'7227_Dmelanogaster@NP_001033954                                                ':0.25280948):0.14487465):7.0804663e-05,'Daphnia_pulex@JGI                                                              ':0.40934049):0.026158416,((('330879_Afumigatus@XP_753351                                                    ':0.58157457,'367110_Ncrassa@XP_960666                                                       ':2.3222878e-05):0.34879274,'3702_Athaliana@NP_565057                                                       ':0.049875705):9.813053e-06,'39947_Osativa@NP_001060376                                                     ':0.048768713):0.10733645):2.6697206e-06,'Hrobusta@jgi                                                                   ':3.1416881e-05):0.099842593,('145481_Ppatens@XP_001767480                                                    ':5.1145491e-05,(((((('4896_Spombe@NP_595754                                                          ':0.62235402,'7955_Drerio@XP_697958                                                          ':0.10021553):1.5124322e-05,'7460_Amellifera@XP_001120410                                                   ':0.39588002):0.20808672,'8364_Xtropicalis@NP_001017240                                                  ':0.090608808):0.014163786,'9606_Hsapiens@NP_056206                                                        ':1.4295578e-05):0.064187383,'Lgigantea@jgi                                                                  ':0.10629205):0.084725731,'556484_Ptricornutum@XP_002177799                                               ':0.16039227):3.0767281e-05):1.3588149e-05,'7739_Bfloridae@XP_002590107                                                    ':0.14670612);
(((((('10228_Tadhaerens@XP_002115489                                                  ':0.16583309,'6279_Bmalayi@XP_001897845                                                      ':2.413945):1.2028316,(('7955_Drerio@XP_697958                                                          ':0.27445092,'8364_Xtropicalis@NP_001017240                                                  ':0.007226761):0.10140764,'9606_Hsapiens@NP_056206                                                        ':9.5386986e-05):0.099716776):0.6786313,(('330879_Afumigatus@XP_753351                                                    ':0.91498555,'367110_Ncrassa@XP_960666                                                       ':0.0057700758):0.60389104,'Lgigantea@jgi                                                                  ':0.2523996):0.01247065):0.28465841,'7460_Amellifera@XP_001120410                                                   ':0.30667481):0.12035587,(('564608_Mpusilla@EEH55073                                                       ':0.39756741,'7227_Dmelanogaster@NP_001033954                                                ':0.17829785):0.34298343,'7739_Bfloridae@XP_002590107                                                    ':0.17555853):0.078634372):0.3055571,(((('145481_Ppatens@XP_001767480                                                    ':0.40397952,('3702_Athaliana@NP_565057                                                       ':0.33818161,'39947_Osativa@NP_001060376                                                     ':0.28853715):0.16856025):0.058344618,'Hrobusta@jgi                                                                   ':0.041247813):0.2560335,(('296543_Tpseudonana@XP_002290825                                                ':0.37628235,('436017_Olucimarinus@XP_001416938                                               ':0.83527117,('4896_Spombe@NP_595754                                                          ':1.3419526,'556484_Ptricornutum@XP_002177799                                               ':5.4447321e-07):0.06148124):3.3119994e-06):0.43296946,'403677_Pinfestans@EEY70446                                                     ':0.22194061):0.44608048):2.0203646e-05,('3055_Creinhardtii@XP_001691845                                                 ':0.046048537,'352472_Ddiscoideum@XP_642090                                                   ':0.95473193):0.49241311):0.063566007,'Daphnia_pulex@JGI                                                              ':0.1907422);
((((((('10228_Tadhaerens@XP_002115489                                                  ':0.99440464,'39947_Osativa@NP_001060376                                                     ':0):0.25477687,'3702_Athaliana@NP_565057                                                       ':0):0.025097126,'145481_Ppatens@XP_001767480                                                    ':0.39836601):0.19504834,'Hrobusta@jgi                                                                   ':0.21862717):0.060225881,('3055_Creinhardtii@XP_001691845                                                 ':0.12171858,('352472_Ddiscoideum@XP_642090                                                   ':0.38607511,'436017_Olucimarinus@XP_001416938                                               ':0.30667945):0.21825163):0.23954519):0.17447702,'Daphnia_pulex@JGI                                                              ':0.071365068):0.44355209,(((((('296543_Tpseudonana@XP_002290825                                                ':8.7363729e-05,'403677_Pinfestans@EEY70446                                                     ':0.26437223):0.48868188,'6279_Bmalayi@XP_001897845                                                      ':1.527467):0.12370808,'556484_Ptricornutum@XP_002177799                                               ':1.2204699e-06):0.23699886,'4896_Spombe@NP_595754                                                          ':0.58730053):0.48354036,(('564608_Mpusilla@EEH55073                                                       ':1.3846948e-05,'7227_Dmelanogaster@NP_001033954                                                ':0.49379426):0.44884283,'7739_Bfloridae@XP_002590107                                                    ':0.021286873):0.015049057):0.37472872,((('330879_Afumigatus@XP_753351                                                    ':0.78786611,'367110_Ncrassa@XP_960666                                                       ':7.692696e-06):0.85641661,'Lgigantea@jgi                                                                  ':0.11450691):0.47735762,(('7955_Drerio@XP_697958                                                          ':0.083345549,'8364_Xtropicalis@NP_001017240                                                  ':3.443951e-05):3.9232164e-06,'9606_Hsapiens@NP_056206                                                        ':0.1467314):0.20085651):0.27836351):1.6238954e-05,'7460_Amellifera@XP_001120410                                                   ':0.13472581);
((((((('10228_Tadhaerens@XP_002115489                                                  ':0.049628148,('4896_Spombe@NP_595754                                                          ':0.71901648,'Daphnia_pulex@JGI                                                              ':0.57851439):0.033690791):0.32729455,(('330879_Afumigatus@XP_753351                                                    ':0.63182887,'367110_Ncrassa@XP_960666                                                       ':0.58022535):0.54228917,'Lgigantea@jgi                                                                  ':0.24839925):0.023302542):0.43003506,'7460_Amellifera@XP_001120410                                                   ':0.36667703):0.29433319,'7739_Bfloridae@XP_002590107                                                    ':0.13980417):0.29689966,('564608_Mpusilla@EEH55073                                                       ':0.224134,'7227_Dmelanogaster@NP_001033954                                                ':0.11108985):0.10401228):0.2233354,(('7955_Drerio@XP_697958                                                          ':0.14390861,'8364_Xtropicalis@NP_001017240                                                  ':0.068082343):0.047697353,'9606_Hsapiens@NP_056206                                                        ':0):0.48610402):0.77551311,((('145481_Ppatens@XP_001767480                                                    ':4.8391588e-05,((('296543_Tpseudonana@XP_002290825                                                ':0.13527426,'6279_Bmalayi@XP_001897845                                                      ':1.2682504):0.091611781,('436017_Olucimarinus@XP_001416938                                               ':0.44067723,'556484_Ptricornutum@XP_002177799                                               ':4.8174466e-06):0.22186366):0.20846407,'403677_Pinfestans@EEY70446                                                     ':0.01625544):0.71645034):0.21200403,'Hrobusta@jgi                                                                   ':5.1311435e-05):8.9094319e-05,('3702_Athaliana@NP_565057                                                       ':0.07984001,'39947_Osativa@NP_001060376                                                     ':0.23962026):0.45163503):0.42949325,('3055_Creinhardtii@XP_001691845                                                 ':1.5214237e-06,'352472_Ddiscoideum@XP_642090                                                   ':0.66751085):0.038322824);
((((((('10228_Tadhaerens@XP_002115489                                                  ':1.1700353,(('7955_Drerio@XP_697958                                                          ':0.33522877,'8364_Xtropicalis@NP_001017240                                                  ':0.10365773):0.16581565,'9606_Hsapiens@NP_056206                                                        ':0):0.12418399):0.11956563,('7460_Amellifera@XP_001120410                                                   ':0.74149152,'Lgigantea@jgi                                                                  ':0.28994471):3.6649418e-07):0.60071615,'7739_Bfloridae@XP_002590107                                                    ':4.1094097e-05):2.0988492e-05,('564608_Mpusilla@EEH55073                                                       ':0.29939121,'7227_Dmelanogaster@NP_001033954                                                ':0.51208258):0.78405836):0.59682653,(('296543_Tpseudonana@XP_002290825                                                ':0.23188763,('352472_Ddiscoideum@XP_642090                                                   ':2.2735242,'436017_Olucimarinus@XP_001416938                                               ':0.45131935):0.92908907):0.29865698,'556484_Ptricornutum@XP_002177799                                               ':0):0.51529279):0.077839957,'Daphnia_pulex@JGI                                                              ':0.53889127):1.0001716e-05,((('145481_Ppatens@XP_001767480                                                    ':0.25355653,(((('330879_Afumigatus@XP_753351                                                    ':2.2942943,'4896_Spombe@NP_595754                                                          ':0.54473252):1.1764564,'367110_Ncrassa@XP_960666                                                       ':0.88385366):9.3533113e-07,'39947_Osativa@NP_001060376                                                     ':0):0.034153845,'3702_Athaliana@NP_565057                                                       ':0.13272059):0.49397529):2.584591e-06,'Hrobusta@jgi                                                                   ':0.058944967):0.11033462,'403677_Pinfestans@EEY70446                                                     ':0.92834037):0.25750557,('3055_Creinhardtii@XP_001691845                                                 ':7.8185577e-05,'6279_Bmalayi@XP_001897845                                                      ':2.9223029):0.45740681);
((('10228_Tadhaerens@XP_002115489                                                  ':1.010102,'6279_Bmalayi@XP_001897845                                                      ':1.4093525):0.56334826,'3055_Creinhardtii@XP_001691845                                                 ':1.3023644e-05):0.54869629,(('145481_Ppatens@XP_001767480                                                    ':0.16624379,'Hrobusta@jgi                                                                   ':9.9664726e-05):0.05371022,((((('296543_Tpseudonana@XP_002290825                                                ':0.05415368,'403677_Pinfestans@EEY70446                                                     ':0.11759708):0.13624737,('564608_Mpusilla@EEH55073                                                       ':4.0100871e-05,'7227_Dmelanogaster@NP_001033954                                                ':0.2503344):0.37792348):1.2505067e-05,('352472_Ddiscoideum@XP_642090                                                   ':1.2426953,'436017_Olucimarinus@XP_001416938                                               ':0.28891193):0.38857586):0.20182969,'556484_Ptricornutum@XP_002177799                                               ':0.049434367):2.0115149e-05,('3702_Athaliana@NP_565057                                                       ':0.10542999,'39947_Osativa@NP_001060376                                                     ':0.10119564):0.11088386):0.097715071):2.8779471e-05,(((((('330879_Afumigatus@XP_753351                                                    ':0.96536636,'367110_Ncrassa@XP_960666                                                       ':5.2976776e-05):0.81286493,'Lgigantea@jgi                                                                  ':0.5473613):0.11051213,(('7955_Drerio@XP_697958                                                          ':0.090605832,'8364_Xtropicalis@NP_001017240                                                  ':0.041325534):0.029588251,'9606_Hsapiens@NP_056206                                                        ':0):0.13585773):0.32467174,('4896_Spombe@NP_595754                                                          ':0.51390356,'7460_Amellifera@XP_001120410                                                   ':1.0839795e-06):0.19533972):0.2631456,'7739_Bfloridae@XP_002590107                                                    ':5.6922254e-05):0.29093438,'Daphnia_pulex@JGI                                                              ':0.44754155):0.045926385);
((('10228_Tadhaerens@XP_002115489                                                  ':1.5159082,'39947_Osativa@NP_001060376                                                     ':7.5545875e-06):0.17393891,(('145481_Ppatens@XP_001767480                                                    ':0.094076673,(((('296543_Tpseudonana@XP_002290825                                                ':0.35226087,'436017_Olucimarinus@XP_001416938                                               ':0.64241802):1.3040045e-05,'556484_Ptricornutum@XP_002177799                                               ':2.4987607e-05):0.076830499,('4896_Spombe@NP_595754                                                          ':2.360124,'6279_Bmalayi@XP_001897845                                                      ':4.5605309):3.7536479e-05):0.27192253,'403677_Pinfestans@EEY70446                                                     ':0.41818388):0.37430285):0.095642658,'Hrobusta@jgi                                                                   ':0.08680851):0.18219854):0.10601118,(('3055_Creinhardtii@XP_001691845                                                 ':0.37347647,'352472_Ddiscoideum@XP_642090                                                   ':0.66496554):0.14270433,(((((('330879_Afumigatus@XP_753351                                                    ':0.95587137,'367110_Ncrassa@XP_960666                                                       ':0):0.78299365,'Lgigantea@jgi                                                                  ':0.10495403):0.50268203,(('7955_Drerio@XP_697958                                                          ':0.23844367,'8364_Xtropicalis@NP_001017240                                                  ':0):6.2127915e-05,'9606_Hsapiens@NP_056206                                                        ':0.054103554):0.80882254):0.0014755644,'7460_Amellifera@XP_001120410                                                   ':0.17637694):0.35237213,(('564608_Mpusilla@EEH55073                                                       ':0.044160339,'7227_Dmelanogaster@NP_001033954                                                ':0.22330705):0.24632088,'7739_Bfloridae@XP_002590107                                                    ':0.058006131):0.10474031):0.28332545,'Daphnia_pulex@JGI                                                              ':0.25874076):3.1036942e-07):0.45060113,'3702_Athaliana@NP_565057                                                       ':0.28553295);
(((((('10228_Tadhaerens@XP_002115489                                                  ':0.73344275,'Lgigantea@jgi                                                                  ':0.11095745):0.12089349,(('7955_Drerio@XP_697958                                                          ':0.22014865,'8364_Xtropicalis@NP_001017240                                                  ':0.069457152):0.03748461,'9606_Hsapiens@NP_056206                                                        ':0):0.21238603):0.034330875,'7460_Amellifera@XP_001120410                                                   ':0.447522):0.14006798,('564608_Mpusilla@EEH55073                                                       ':0.2454945,'7227_Dmelanogaster@NP_001033954                                                ':0.23859529):0.18260029):6.3988301e-05,'7739_Bfloridae@XP_002590107                                                    ':1.9246543e-05):0.27566079,((((('145481_Ppatens@XP_001767480                                                    ':0.068191811,'6279_Bmalayi@XP_001897845                                                      ':1.4886748):0.082294302,'Hrobusta@jgi                                                                   ':0.045128827):1.284292e-05,(('330879_Afumigatus@XP_753351                                                    ':0.80063098,'4896_Spombe@NP_595754                                                          ':0.61982064):0.49823691,('367110_Ncrassa@XP_960666                                                       ':0.34905383,('3702_Athaliana@NP_565057                                                       ':0.16045053,'39947_Osativa@NP_001060376                                                     ':0.086651707):0.045649591):6.236316e-08):0.27254547):0.10612143,((('296543_Tpseudonana@XP_002290825                                                ':5.796605e-05,'403677_Pinfestans@EEY70446                                                     ':0.25883438):0.31892087,'436017_Olucimarinus@XP_001416938                                               ':0.43354409):2.5053647e-06,'556484_Ptricornutum@XP_002177799                                               ':0):0.20112712):0.10851673,('3055_Creinhardtii@XP_001691845                                                 ':0,'352472_Ddiscoideum@XP_642090                                                   ':1.0248265):0.27773787):8.6350869e-07,'Daphnia_pulex@JGI                                                              ':0.22106491);
(((('10228_Tadhaerens@XP_002115489                                                  ':0.41068068,'Lgigantea@jgi                                                                  ':0.27409198):0.26524433,(((('564608_Mpusilla@EEH55073                                                       ':0.12994178,'7460_Amellifera@XP_001120410                                                   ':0.83004161):0.18663875,'7227_Dmelanogaster@NP_001033954                                                ':0.29514987):0.13723637,(('7955_Drerio@XP_697958                                                          ':0.16480913,'8364_Xtropicalis@NP_001017240                                                  ':0.072258722):0.049686461,'9606_Hsapiens@NP_056206                                                        ':0):0.43475559):0.19261533,'7739_Bfloridae@XP_002590107                                                    ':0.029232947):0.36767102):0.33816165,'Daphnia_pulex@JGI                                                              ':0.20249923):0.1045719,((('145481_Ppatens@XP_001767480                                                    ':0.193286,'6279_Bmalayi@XP_001897845                                                      ':1.5987038):0.083333561,'Hrobusta@jgi                                                                   ':8.2113567e-06):2.3462159e-06,(((('330879_Afumigatus@XP_753351                                                    ':1.4466135,'4896_Spombe@NP_595754                                                          ':0.38913879):0.50604995,'367110_Ncrassa@XP_960666                                                       ':0.4351679):1.3213733e-05,'39947_Osativa@NP_001060376                                                     ':0):0.10130408,'3702_Athaliana@NP_565057                                                       ':0.059357711):0.43782817):0.1144264,(((('296543_Tpseudonana@XP_002290825                                                ':0.21015854,'403677_Pinfestans@EEY70446                                                     ':0.23432196):0.20171195,'556484_Ptricornutum@XP_002177799                                               ':2.2194087e-05):0.048803028,'436017_Olucimarinus@XP_001416938                                               ':0.38146471):0.40003187,('3055_Creinhardtii@XP_001691845                                                 ':0.055523927,'352472_Ddiscoideum@XP_642090                                                   ':1.1994774):0.35389528):2.038091e-05);
(('10228_Tadhaerens@XP_002115489                                                  ':0.73167059,'Daphnia_pulex@JGI                                                              ':0.25513819):0.69063223,((('145481_Ppatens@XP_001767480                                                    ':0.30791645,((('3055_Creinhardtii@XP_001691845                                                 ':0,'352472_Ddiscoideum@XP_642090                                                   ':0.65671619):0.28199294,'436017_Olucimarinus@XP_001416938                                               ':0.64337592):0.15138061,'3702_Athaliana@NP_565057                                                       ':0.15048239):4.4999053e-07):0.11593769,((('296543_Tpseudonana@XP_002290825                                                ':0.11309779,('556484_Ptricornutum@XP_002177799                                               ':0.24711467,'6279_Bmalayi@XP_001897845                                                      ':2.4106091):3.1588243e-07):0.26820037,'403677_Pinfestans@EEY70446                                                     ':0.028608763):0.45705094,'Hrobusta@jgi                                                                   ':0.10676254):1.5707301e-06):0.12472374,'39947_Osativa@NP_001060376                                                     ':0.10170357):0.00040903104,(((((('330879_Afumigatus@XP_753351                                                    ':0.5577751,'367110_Ncrassa@XP_960666                                                       ':0.20281757):0.72365451,'Lgigantea@jgi                                                                  ':0.54424101):0.16520055,('7955_Drerio@XP_697958                                                          ':7.4080587e-05,('8364_Xtropicalis@NP_001017240                                                  ':3.9109382e-05,'9606_Hsapiens@NP_056206                                                        ':0.053246115):0.10392473):0.56977923):0.18019488,('4896_Spombe@NP_595754                                                          ':1.9176538,'7460_Amellifera@XP_001120410                                                   ':0.16454414):2.1415666e-05):0.39369725,'7739_Bfloridae@XP_002590107                                                    ':1.6380384e-05):0.053693605,('564608_Mpusilla@EEH55073                                                       ':0.16621582,'7227_Dmelanogaster@NP_001033954                                                ':0.12886952):0.30147408):0.541995);
((((((('10228_Tadhaerens@XP_002115489                                                  ':6.3850757e-05,'6279_Bmalayi@XP_001897845                                                      ':2.6355453):1.1522015,(('7955_Drerio@XP_697958                                                          ':0.1639399,'8364_Xtropicalis@NP_001017240                                                  ':0.020846534):0.11356346,'9606_Hsapiens@NP_056206                                                        ':0):0.034800027):0.414102,'564608_Mpusilla@EEH55073                                                       ':0.28002826):0.36902176,'7227_Dmelanogaster@NP_001033954                                                ':0.24964761):0.066861124,'7739_Bfloridae@XP_002590107                                                    ':0.07436262):2.935576e-06,((('330879_Afumigatus@XP_753351                                                    ':0.55759369,'367110_Ncrassa@XP_960666                                                       ':0.015597775):0.55671029,'Lgigantea@jgi                                                                  ':6.2600641e-07):0.19821867,'7460_Amellifera@XP_001120410                                                   ':0.43964582):0.1347859):0.082194409,(((('145481_Ppatens@XP_001767480                                                    ':0.37418941,((('3055_Creinhardtii@XP_001691845                                                 ':0,'352472_Ddiscoideum@XP_642090                                                   ':1.0462603):0.39079297,'436017_Olucimarinus@XP_001416938                                               ':0.48289001):0.17679199,'3702_Athaliana@NP_565057                                                       ':0.28278183):4.3256866e-05):0.32185174,'39947_Osativa@NP_001060376                                                     ':0.506547):3.8412077e-07,((('296543_Tpseudonana@XP_002290825                                                ':0.077870624,'403677_Pinfestans@EEY70446                                                     ':0.30698594):0.27491085,'556484_Ptricornutum@XP_002177799                                               ':6.1056106e-08):0.091538807,'4896_Spombe@NP_595754                                                          ':1.0465796):0.30353063):0.08274444,'Hrobusta@jgi                                                                   ':0.054078739):0.31297182,'Daphnia_pulex@JGI                                                              ':0.30076964);
(((((('10228_Tadhaerens@XP_002115489                                                  ':0.38197292,('3702_Athaliana@NP_565057                                                       ':0.11169096,'39947_Osativa@NP_001060376                                                     ':0):0.086587964):1.9971681e-06,'145481_Ppatens@XP_001767480                                                    ':0.089576561):0.18180774,'Hrobusta@jgi                                                                   ':0.14335636):0.11335651,(('7955_Drerio@XP_697958                                                          ':0.21147963,'8364_Xtropicalis@NP_001017240                                                  ':7.5306278e-05):0.18040652,'9606_Hsapiens@NP_056206                                                        ':4.2828691e-05):0.21575014):0.044070054,(((('330879_Afumigatus@XP_753351                                                    ':0.4761245,'367110_Ncrassa@XP_960666                                                       ':0):0.6680881,'7227_Dmelanogaster@NP_001033954                                                ':0.36897538):1.4864181e-05,'Lgigantea@jgi                                                                  ':1.5213394e-05):0.18386055,'7460_Amellifera@XP_001120410                                                   ':0.39605569):3.7557231e-05):1.40606e-06,(((((('296543_Tpseudonana@XP_002290825                                                ':0.14295822,'6279_Bmalayi@XP_001897845                                                      ':0.74155554):0.089583028,('4896_Spombe@NP_595754                                                          ':0.8240156,'556484_Ptricornutum@XP_002177799                                               ':0.25086154):2.8786501e-06):0.3803371,'403677_Pinfestans@EEY70446                                                     ':0.17298817):0.1965012,'564608_Mpusilla@EEH55073                                                       ':7.5995842e-06):0.16729925,('3055_Creinhardtii@XP_001691845                                                 ':0.031825901,('352472_Ddiscoideum@XP_642090                                                   ':0.46204734,'436017_Olucimarinus@XP_001416938                                               ':0.48222808):0.33681701):0.3779213):0.037472194,'7739_Bfloridae@XP_002590107                                                    ':0.12574145):0.20136739,'Daphnia_pulex@JGI                                                              ':0.18345101);
(((('10228_Tadhaerens@XP_002115489                                                  ':0.87652707,'Daphnia_pulex@JGI                                                              ':0.10976072):0.35656305,(('3055_Creinhardtii@XP_001691845                                                 ':6.1249549e-05,'352472_Ddiscoideum@XP_642090                                                   ':0.38564723):0.15621689,('3702_Athaliana@NP_565057                                                       ':0.17742657,('39947_Osativa@NP_001060376                                                     ':0.27667333,'Hrobusta@jgi                                                                   ':0.1348962):0.24213084):2.6050455e-05):3.3121934e-07):0.050182185,('564608_Mpusilla@EEH55073                                                       ':0.10345513,'7227_Dmelanogaster@NP_001033954                                                ':0.21706012):0.4735557):0.21710757,(('145481_Ppatens@XP_001767480                                                    ':6.4976871e-06,((('296543_Tpseudonana@XP_002290825                                                ':4.7857421e-08,'6279_Bmalayi@XP_001897845                                                      ':1.244608):0.18110122,('403677_Pinfestans@EEY70446                                                     ':0.24473,'436017_Olucimarinus@XP_001416938                                               ':0.8263511):0.091454457):0.35613732,'556484_Ptricornutum@XP_002177799                                               ':0.038562997):0.27465635):0.18219144,(('330879_Afumigatus@XP_753351                                                    ':1.1828615,'367110_Ncrassa@XP_960666                                                       ':0):0.63950353,'Lgigantea@jgi                                                                  ':0.089957982):0.21708239):0.31118263,((('4896_Spombe@NP_595754                                                          ':2.1530608,('7955_Drerio@XP_697958                                                          ':0.10925866,('8364_Xtropicalis@NP_001017240                                                  ':0.013982622,'9606_Hsapiens@NP_056206                                                        ':0.087263314):0.19984356):0.40708651):4.7892296e-05,'7460_Amellifera@XP_001120410                                                   ':3.410919e-06):0.26938046,'7739_Bfloridae@XP_002590107                                                    ':0.27779976):0.044259892);
((((('10228_Tadhaerens@XP_002115489                                                  ':0.56347486,'Daphnia_pulex@JGI                                                              ':0.1613676):0.39759246,((('3055_Creinhardtii@XP_001691845                                                 ':0.11633963,'352472_Ddiscoideum@XP_642090                                                   ':0.2033742):0.17744306,'3702_Athaliana@NP_565057                                                       ':0.11326089):0.065675339,('39947_Osativa@NP_001060376                                                     ':0.12658189,'Hrobusta@jgi                                                                   ':0.14332027):0.093693465):1.116109e-05):0.25072137,('145481_Ppatens@XP_001767480                                                    ':0.21915847,'7227_Dmelanogaster@NP_001033954                                                ':0.09826053):0.049761065):0.13745165,((('296543_Tpseudonana@XP_002290825                                                ':0.3134029,'6279_Bmalayi@XP_001897845                                                      ':1.1412401):0.074765495,(('436017_Olucimarinus@XP_001416938                                               ':0.65730383,'4896_Spombe@NP_595754                                                          ':1.1978446):9.4411851e-05,'556484_Ptricornutum@XP_002177799                                               ':5.6974071e-05):0.24150582):0.28736693,'403677_Pinfestans@EEY70446                                                     ':0.11806103):0.060041849):3.5202954e-05,((((('330879_Afumigatus@XP_753351                                                    ':0.76562394,'367110_Ncrassa@XP_960666                                                       ':3.5534631e-06):0.4393888,'Lgigantea@jgi                                                                  ':8.4258787e-08):0.54556101,'7460_Amellifera@XP_001120410                                                   ':0.21990957):0.13803602,('7955_Drerio@XP_697958                                                          ':0.15118452,('8364_Xtropicalis@NP_001017240                                                  ':3.5903535e-05,'9606_Hsapiens@NP_056206                                                        ':0.051713661):4.8056798e-05):0.43871373):0.38671089,'7739_Bfloridae@XP_002590107                                                    ':6.8758664e-05):0.27582178,'564608_Mpusilla@EEH55073                                                       ':0.34828067);
((((((('10228_Tadhaerens@XP_002115489                                                  ':0.69618512,'39947_Osativa@NP_001060376                                                     ':0.22720541):6.6575905e-06,'Hrobusta@jgi                                                                   ':5.8293068e-05):0.16899767,'3702_Athaliana@NP_565057                                                       ':0.090711992):2.3518201e-06,('3055_Creinhardtii@XP_001691845                                                 ':2.5387768e-05,'352472_Ddiscoideum@XP_642090                                                   ':0.28101669):0.12527045):7.0483891e-06,'Daphnia_pulex@JGI                                                              ':0.31883944):0.10814781,('564608_Mpusilla@EEH55073                                                       ':0.10833424,'7227_Dmelanogaster@NP_001033954                                                ':0.1319819):0.18987568):0.092017313,((('145481_Ppatens@XP_001767480                                                    ':4.7025554e-06,((('296543_Tpseudonana@XP_002290825                                                ':0.13090256,'403677_Pinfestans@EEY70446                                                     ':0.25969176):0.284052,('436017_Olucimarinus@XP_001416938                                               ':0.56850105,'556484_Ptricornutum@XP_002177799                                               ':3.4225938e-05):0.10700941):2.9629069e-06,'6279_Bmalayi@XP_001897845                                                      ':1.4894404):0.16701373):4.4025283e-05,(('330879_Afumigatus@XP_753351                                                    ':1.0416609,'367110_Ncrassa@XP_960666                                                       ':1.6245262e-05):0.56389501,'Lgigantea@jgi                                                                  ':0.12568756):0.40165847):0.20322301,(('4896_Spombe@NP_595754                                                          ':1.297069,(('7955_Drerio@XP_697958                                                          ':0.35514159,'8364_Xtropicalis@NP_001017240                                                  ':0.044732306):3.9168564e-07,'9606_Hsapiens@NP_056206                                                        ':0):0.19202716):6.2774211e-07,'7460_Amellifera@XP_001120410                                                   ':0.28996847):0.22866326):0.10695603,'7739_Bfloridae@XP_002590107                                                    ':2.5315117e-06);
((((('10228_Tadhaerens@XP_002115489                                                  ':0.9560735,'6279_Bmalayi@XP_001897845                                                      ':0.6176306):0.29862632,'7739_Bfloridae@XP_002590107                                                    ':0):2.6024976e-07,(((('3055_Creinhardtii@XP_001691845                                                 ':0.26432211,'352472_Ddiscoideum@XP_642090                                                   ':0.10038454):0.25499425,'564608_Mpusilla@EEH55073                                                       ':6.6587023e-06):0.23296644,'7227_Dmelanogaster@NP_001033954                                                ':4.684679e-06):0.21898859,'Daphnia_pulex@JGI                                                              ':0.3287996):0.021228618):0.24655194,(('330879_Afumigatus@XP_753351                                                    ':0.49304653,'367110_Ncrassa@XP_960666                                                       ':0.10333043):0.081733843,'7460_Amellifera@XP_001120410                                                   ':0.23040707):0.15897188):0.0030842642,((('145481_Ppatens@XP_001767480                                                    ':0.058098328,((('296543_Tpseudonana@XP_002290825                                                ':0.37141106,'403677_Pinfestans@EEY70446                                                     ':0.1513396):0.65205791,('3702_Athaliana@NP_565057                                                       ':0.35820053,'39947_Osativa@NP_001060376                                                     ':0.13722129):0.076966258):1.1935573e-05,'Hrobusta@jgi                                                                   ':0):0.12333307):1.3528628e-06,(('436017_Olucimarinus@XP_001416938                                               ':0.37990113,'4896_Spombe@NP_595754                                                          ':1.1391591):0.095046103,'556484_Ptricornutum@XP_002177799                                               ':8.2407964e-06):0.30230471):0.062465345,(('7955_Drerio@XP_697958                                                          ':0.3521637,'8364_Xtropicalis@NP_001017240                                                  ':0.047849161):8.7010264e-07,'9606_Hsapiens@NP_056206                                                        ':0):0.22937264):0.30365182,'Lgigantea@jgi                                                                  ':1.5971207e-05);
(((((('10228_Tadhaerens@XP_002115489                                                  ':1.0981874,'6279_Bmalayi@XP_001897845                                                      ':0.49828115):0.95355822,(('330879_Afumigatus@XP_753351                                                    ':0.35271419,'367110_Ncrassa@XP_960666                                                       ':4.505847e-05):0.87671304,'Lgigantea@jgi                                                                  ':0.43812969):5.4089127e-05):0.3354492,(('7955_Drerio@XP_697958                                                          ':0.071458057,'8364_Xtropicalis@NP_001017240                                                  ':0.11456475):0.28041349,'9606_Hsapiens@NP_056206                                                        ':3.6978202e-06):0.18895153):0.29934791,((('564608_Mpusilla@EEH55073                                                       ':0.35682343,'7460_Amellifera@XP_001120410                                                   ':0.088298596):0.22148756,'7739_Bfloridae@XP_002590107                                                    ':0.16984587):0.010005077,'7227_Dmelanogaster@NP_001033954                                                ':0.32458325):6.6805027e-06):0.16283341,(('3055_Creinhardtii@XP_001691845                                                 ':3.8302591e-06,'352472_Ddiscoideum@XP_642090                                                   ':1.1672541):0.31386822,'Daphnia_pulex@JGI                                                              ':0.23275906):1.3374682e-05):0.22955142,(('145481_Ppatens@XP_001767480                                                    ':0.20621346,((('296543_Tpseudonana@XP_002290825                                                ':0.43778118,'403677_Pinfestans@EEY70446                                                     ':0.3702322):0.30488127,'556484_Ptricornutum@XP_002177799                                               ':4.1854344e-06):1.8431355e-05,('436017_Olucimarinus@XP_001416938                                               ':0.48805107,'4896_Spombe@NP_595754                                                          ':0.7020817):0.26824554):0.74306747):0.18892175,('3702_Athaliana@NP_565057                                                       ':0.16246587,'39947_Osativa@NP_001060376                                                     ':0.34998666):0.22887583):0.11048714,'Hrobusta@jgi                                                                   ':0.28287971);
(((('10228_Tadhaerens@XP_002115489                                                  ':0.39876367,'Daphnia_pulex@JGI                                                              ':0.69989046):0.34052436,(((('330879_Afumigatus@XP_753351                                                    ':1.2918255,'367110_Ncrassa@XP_960666                                                       ':0):1.3435277,'Lgigantea@jgi                                                                  ':0.16767135):1.3531716,('4896_Spombe@NP_595754                                                          ':1.7837747,'7460_Amellifera@XP_001120410                                                   ':0.3273628):0.57349452):0.04574533,((('564608_Mpusilla@EEH55073                                                       ':0.15767028,'7227_Dmelanogaster@NP_001033954                                                ':0.47308241):0.15819587,(('7955_Drerio@XP_697958                                                          ':0.10696414,'8364_Xtropicalis@NP_001017240                                                  ':2.9565336e-05):0.11755257,'9606_Hsapiens@NP_056206                                                        ':5.667443e-06):1.2458177):0.45336071,'7739_Bfloridae@XP_002590107                                                    ':0.01087864):0.47032333):0.5537641):0.34695,'39947_Osativa@NP_001060376                                                     ':0.062611892):0.27849297,(('145481_Ppatens@XP_001767480                                                    ':0.15448396,(((('296543_Tpseudonana@XP_002290825                                                ':0,'6279_Bmalayi@XP_001897845                                                      ':2.7941483):0.16652935,'556484_Ptricornutum@XP_002177799                                               ':0.1358831):3.1108944e-06,'436017_Olucimarinus@XP_001416938                                               ':0.84063287):0.22411923,'403677_Pinfestans@EEY70446                                                     ':0.044385594):0.59633435):0.072774256,'Hrobusta@jgi                                                                   ':0.16675013):0.15165685,(('3055_Creinhardtii@XP_001691845                                                 ':7.6082781e-06,'352472_Ddiscoideum@XP_642090                                                   ':0.7632576):0.65530941,'3702_Athaliana@NP_565057                                                       ':0.1510868):0.15855353);
((((((('10228_Tadhaerens@XP_002115489                                                  ':0.37588548,'Daphnia_pulex@JGI                                                              ':0.30003101):0.45731274,'3055_Creinhardtii@XP_001691845                                                 ':0.19837626):0.052166851,('3702_Athaliana@NP_565057                                                       ':0.052373038,'39947_Osativa@NP_001060376                                                     ':0.049017624):0.076328439):5.271944e-07,'Hrobusta@jgi                                                                   ':0.090492001):0.043529109,'145481_Ppatens@XP_001767480                                                    ':0.19576153):0.1498579,(('352472_Ddiscoideum@XP_642090                                                   ':0.38152397,'7460_Amellifera@XP_001120410                                                   ':0.35249276):0.10618738,'7227_Dmelanogaster@NP_001033954                                                ':0.1189612):0.43986405):9.9153651e-06,((('296543_Tpseudonana@XP_002290825                                                ':0.36873695,((('436017_Olucimarinus@XP_001416938                                               ':0.59387466,'4896_Spombe@NP_595754                                                          ':1.8563355):0.10918481,'556484_Ptricornutum@XP_002177799                                               ':0):0.084394687,'6279_Bmalayi@XP_001897845                                                      ':5.1838027):3.1856739e-05):0.47852658,'403677_Pinfestans@EEY70446                                                     ':8.8846103e-06):0.27520852,'564608_Mpusilla@EEH55073                                                       ':0.11412853):0.093697027,(((('330879_Afumigatus@XP_753351                                                    ':1.0527618,'367110_Ncrassa@XP_960666                                                       ':0):0.77198189,'Lgigantea@jgi                                                                  ':0.15968084):0.27481044,(('7955_Drerio@XP_697958                                                          ':0.27035165,'8364_Xtropicalis@NP_001017240                                                  ':0.0073731722):0.10447468,'9606_Hsapiens@NP_056206                                                        ':1.022866e-06):0.34907315):0.36578532,'7739_Bfloridae@XP_002590107                                                    ':1.5273918e-08):0.095285951);
((('10228_Tadhaerens@XP_002115489                                                  ':0.30359687,'Daphnia_pulex@JGI                                                              ':0.24013939):0.18322494,((((('330879_Afumigatus@XP_753351                                                    ':1.6666482,'367110_Ncrassa@XP_960666                                                       ':5.6949946e-05):1.1178894,'Lgigantea@jgi                                                                  ':0.1406032):0.33998833,('4896_Spombe@NP_595754                                                          ':1.1603283,'7460_Amellifera@XP_001120410                                                   ':0.42962816):0.12880545):0.10442803,(('7955_Drerio@XP_697958                                                          ':0.20574918,'8364_Xtropicalis@NP_001017240                                                  ':0.041205563):0.014542967,'9606_Hsapiens@NP_056206                                                        ':0):0.40977642):0.4520546,('6279_Bmalayi@XP_001897845                                                      ':1.295354,'7739_Bfloridae@XP_002590107                                                    ':5.9498022e-05):8.7255909e-06):0.49402275):0.25923145,(('145481_Ppatens@XP_001767480                                                    ':0.29486422,'Hrobusta@jgi                                                                   ':4.3520422e-05):1.2072616e-05,(((('296543_Tpseudonana@XP_002290825                                                ':0.22998443,'403677_Pinfestans@EEY70446                                                     ':0.13901883):0.1988296,'556484_Ptricornutum@XP_002177799                                               ':0.12015995):0.094748345,'436017_Olucimarinus@XP_001416938                                               ':0.5141315):0.2495817,('3702_Athaliana@NP_565057                                                       ':0.057486742,'39947_Osativa@NP_001060376                                                     ':0.1181143):7.7756983e-05):0.26312418):0.035329114,('3055_Creinhardtii@XP_001691845                                                 ':0.10121221,('352472_Ddiscoideum@XP_642090                                                   ':0.44811751,('564608_Mpusilla@EEH55073                                                       ':0.071790715,'7227_Dmelanogaster@NP_001033954                                                ':0.26841503):0.66353466):2.1128638e-06):0.34610952);
(((((('10228_Tadhaerens@XP_002115489                                                  ':0.56093972,('4896_Spombe@NP_595754                                                          ':1.5384725,'Daphnia_pulex@JGI                                                              ':0.35019057):1.3677532e-06):0.45253524,('3702_Athaliana@NP_565057                                                       ':0.27145308,'39947_Osativa@NP_001060376                                                     ':0.087216559):0.17267941):5.3922576e-07,'Hrobusta@jgi                                                                   ':0.059756667):7.742559e-06,('3055_Creinhardtii@XP_001691845                                                 ':0.11129787,('352472_Ddiscoideum@XP_642090                                                   ':0.77804679,'436017_Olucimarinus@XP_001416938                                               ':0.47516881):0.29635748):0.3839033):0.10366685,(('296543_Tpseudonana@XP_002290825                                                ':0.070767261,'403677_Pinfestans@EEY70446                                                     ':0.071317209):0.3130665,'556484_Ptricornutum@XP_002177799                                               ':3.5329255e-06):0.22402523):0.10193065,'145481_Ppatens@XP_001767480                                                    ':0.11995985,(((((('330879_Afumigatus@XP_753351                                                    ':1.0333444,'367110_Ncrassa@XP_960666                                                       ':6.2148105e-07):0.95328323,'Lgigantea@jgi                                                                  ':0.0035145027):0.44120499,(('7955_Drerio@XP_697958                                                          ':0.16846411,'8364_Xtropicalis@NP_001017240                                                  ':0.062857771):0.13426121,'9606_Hsapiens@NP_056206                                                        ':3.9105053e-05):0.29749642):0.034706635,'7460_Amellifera@XP_001120410                                                   ':0.40414644):0.16391478,(('564608_Mpusilla@EEH55073                                                       ':0.23917006,'7227_Dmelanogaster@NP_001033954                                                ':0.30899194):0.29890686,'7739_Bfloridae@XP_002590107                                                    ':2.7423072e-05):0.11502719):0.18685252,'6279_Bmalayi@XP_001897845                                                      ':1.5187143):0.0307649);
(((((('10228_Tadhaerens@XP_002115489                                                  ':0.63765549,(('6279_Bmalayi@XP_001897845                                                      ':1.8372344,'7955_Drerio@XP_697958                                                          ':2.4569653e-05):0.15033149,('8364_Xtropicalis@NP_001017240                                                  ':0,'9606_Hsapiens@NP_056206                                                        ':1.234568e-14):1.6360586e-07):0.14824333):0.1930405,(('330879_Afumigatus@XP_753351                                                    ':0.69385308,'4896_Spombe@NP_595754                                                          ':0.92757759):0.64857761,('367110_Ncrassa@XP_960666                                                       ':0.36370741,'Lgigantea@jgi                                                                  ':0.12670417):0.20077797):0.1547391):0.059672865,'7460_Amellifera@XP_001120410                                                   ':0.10867767):0.35691069,'Daphnia_pulex@JGI                                                              ':0.17178671):2.4956247e-05,(('3055_Creinhardtii@XP_001691845                                                 ':0.053222119,'352472_Ddiscoideum@XP_642090                                                   ':0.44457327):0.074831237,'3702_Athaliana@NP_565057                                                       ':0.12108172):0.2665442):0.15327821,((('145481_Ppatens@XP_001767480                                                    ':0.24933128,(('296543_Tpseudonana@XP_002290825                                                ':0.24505125,'403677_Pinfestans@EEY70446                                                     ':1.2244093e-06):0.046683381,(('564608_Mpusilla@EEH55073                                                       ':0.23169406,'7739_Bfloridae@XP_002590107                                                    ':0.15987888):2.79005e-05,'7227_Dmelanogaster@NP_001033954                                                ':0.18092168):0.059336375):0.1349743):0.041892217,'556484_Ptricornutum@XP_002177799                                               ':1.5603272e-05):4.8987069e-05,'436017_Olucimarinus@XP_001416938                                               ':0.42135657):0.14562273,('39947_Osativa@NP_001060376                                                     ':0.18532089,'Hrobusta@jgi                                                                   ':9.5858557e-05):3.3318653e-05);
((((('10228_Tadhaerens@XP_002115489                                                  ':0.68895352,'Daphnia_pulex@JGI                                                              ':1.3778285e-05):0.27068909,'6279_Bmalayi@XP_001897845                                                      ':1.1457213):2.796558e-06,'7739_Bfloridae@XP_002590107                                                    ':7.028194e-05):0.27144423,((('296543_Tpseudonana@XP_002290825                                                ':0.093502362,(((('3055_Creinhardtii@XP_001691845                                                 ':0.081890206,'3702_Athaliana@NP_565057                                                       ':0.25850591):6.3851157e-06,'352472_Ddiscoideum@XP_642090                                                   ':0.20885866):0.072670265,('564608_Mpusilla@EEH55073                                                       ':8.6197206e-06,'7227_Dmelanogaster@NP_001033954                                                ':0.22469388):0.11445841):0.071739593,'403677_Pinfestans@EEY70446                                                     ':3.5075605e-06):0.13718259):2.256991e-05,'436017_Olucimarinus@XP_001416938                                               ':0.36339908):0.042449616,('39947_Osativa@NP_001060376                                                     ':0.092787817,'Hrobusta@jgi                                                                   ':0):5.6153356e-06):0.097891994):1.961337e-06,('145481_Ppatens@XP_001767480                                                    ':0.051142992,(((((('330879_Afumigatus@XP_753351                                                    ':1.0356614,'367110_Ncrassa@XP_960666                                                       ':2.2802063e-06):0.42560352,'7460_Amellifera@XP_001120410                                                   ':0.14456108):0.23354317,'4896_Spombe@NP_595754                                                          ':0.46362628):1.3887322e-05,'7955_Drerio@XP_697958                                                          ':0.058240106):0.11739497,('8364_Xtropicalis@NP_001017240                                                  ':6.2172489e-15,'9606_Hsapiens@NP_056206                                                        ':0):2.0022624e-05):0.14199481,'Lgigantea@jgi                                                                  ':0.38531116):0.085490454):4.4186566e-07,'556484_Ptricornutum@XP_002177799                                               ':0);
((('10228_Tadhaerens@XP_002115489                                                  ':1.115179,'3055_Creinhardtii@XP_001691845                                                 ':1.5434247e-06):0.40078195,(((((('330879_Afumigatus@XP_753351                                                    ':1.2246736,'367110_Ncrassa@XP_960666                                                       ':0):0.88606908,'Lgigantea@jgi                                                                  ':0.1115591):1.9323666e-05,(('7955_Drerio@XP_697958                                                          ':0.43996749,'8364_Xtropicalis@NP_001017240                                                  ':0.041868461):0.12787269,'9606_Hsapiens@NP_056206                                                        ':6.6841493e-06):0.36703722):0.15055799,'7460_Amellifera@XP_001120410                                                   ':0.52353868):0.29130557,'7739_Bfloridae@XP_002590107                                                    ':3.3801364e-05):0.36806079,'Daphnia_pulex@JGI                                                              ':0.46703322):3.1760633e-05):9.1618225e-06,(('145481_Ppatens@XP_001767480                                                    ':0.12802487,('3702_Athaliana@NP_565057                                                       ':0.076136979,'39947_Osativa@NP_001060376                                                     ':0.05288586):0.25117333):1.5322067e-05,'Hrobusta@jgi                                                                   ':0.06135852):0.20538931,(((('296543_Tpseudonana@XP_002290825                                                ':0.40383682,(('4896_Spombe@NP_595754                                                          ':1.2629848,'6279_Bmalayi@XP_001897845                                                      ':2.7366069):3.8227738e-05,'556484_Ptricornutum@XP_002177799                                               ':2.8493802e-06):0.31235703):2.0503984e-05,'436017_Olucimarinus@XP_001416938                                               ':0.9574365):0.46502929,'403677_Pinfestans@EEY70446                                                     ':0.25616887):0.10999437,(('352472_Ddiscoideum@XP_642090                                                   ':0.949405,'7227_Dmelanogaster@NP_001033954                                                ':0.18483777):0.40664339,'564608_Mpusilla@EEH55073                                                       ':1.0715012e-05):0.33506706):0.42379106);
(('10228_Tadhaerens@XP_002115489                                                  ':0.19288538,(((('330879_Afumigatus@XP_753351                                                    ':2.7795123,'367110_Ncrassa@XP_960666                                                       ':0.2944345):1.4656017,'Lgigantea@jgi                                                                  ':0):1.29652,(((('564608_Mpusilla@EEH55073                                                       ':0,'7227_Dmelanogaster@NP_001033954                                                ':1.3274761):0.56195398,(('7955_Drerio@XP_697958                                                          ':0.15453934,'8364_Xtropicalis@NP_001017240                                                  ':0):0.20304184,'9606_Hsapiens@NP_056206                                                        ':0.061708799):1.5517449):0.54505941,'7739_Bfloridae@XP_002590107                                                    ':2.1312133e-06):1.6915063,'7460_Amellifera@XP_001120410                                                   ':0.68610553):1.6769059e-05):0.53631897,'4896_Spombe@NP_595754                                                          ':0.69874176):0.38899541):0.32820233,(('145481_Ppatens@XP_001767480                                                    ':0.47575806,(((((('296543_Tpseudonana@XP_002290825                                                ':0.28802634,'403677_Pinfestans@EEY70446                                                     ':0.27180998):0.54870353,('556484_Ptricornutum@XP_002177799                                               ':3.8721031e-05,'6279_Bmalayi@XP_001897845                                                      ':8.1535549):0.014977931):0.48816128,'436017_Olucimarinus@XP_001416938                                               ':0.98479197):1.004125,'3702_Athaliana@NP_565057                                                       ':0.080890917):3.3249523e-06,'39947_Osativa@NP_001060376                                                     ':0.22938122):0.2529115,('3055_Creinhardtii@XP_001691845                                                 ':0.059934259,'352472_Ddiscoideum@XP_642090                                                   ':1.2263426):0.97554193):0.098990994):2.996012e-05,'Hrobusta@jgi                                                                   ':0.40026754):0.58174409,'Daphnia_pulex@JGI                                                              ':0.57775955);
(((((('10228_Tadhaerens@XP_002115489                                                  ':0.6566191,'Hrobusta@jgi                                                                   ':5.5116927e-06):0.21439913,'39947_Osativa@NP_001060376                                                     ':0.17708968):0.11265168,(('3055_Creinhardtii@XP_001691845                                                 ':9.2752361e-05,'352472_Ddiscoideum@XP_642090                                                   ':0.37945806):0.050186984,'3702_Athaliana@NP_565057                                                       ':7.3933313e-05):0.062438614):2.1821215e-06,'Daphnia_pulex@JGI                                                              ':0.45387274):0.16784894,(((('4896_Spombe@NP_595754                                                          ':1.5131219,'7460_Amellifera@XP_001120410                                                   ':0.5014467):6.8767623e-06,('7955_Drerio@XP_697958                                                          ':0.16296675,('8364_Xtropicalis@NP_001017240                                                  ':2.8619082e-14,'9606_Hsapiens@NP_056206                                                        ':0):0.010582168):0.059799146):0.56240308,'7739_Bfloridae@XP_002590107                                                    ':5.5187881e-05):0.20316824,('564608_Mpusilla@EEH55073                                                       ':0.066767133,'7227_Dmelanogaster@NP_001033954                                                ':0.2447819):0.11027771):0.15609344):0.38241643,('145481_Ppatens@XP_001767480                                                    ':0.2808235,((((('330879_Afumigatus@XP_753351                                                    ':2.2058935,'367110_Ncrassa@XP_960666                                                       ':0):1.0699958,'6279_Bmalayi@XP_001897845                                                      ':2.4960446):0.0094240277,'Lgigantea@jgi                                                                  ':9.1643771e-07):1.0068813,'436017_Olucimarinus@XP_001416938                                               ':0.20549698):0.36428521,'556484_Ptricornutum@XP_002177799                                               ':7.8843558e-07):0.20035726):0.043770124,('296543_Tpseudonana@XP_002290825                                                ':0.50488655,'403677_Pinfestans@EEY70446                                                     ':7.6676477e-06):0.21324664);
((((('10228_Tadhaerens@XP_002115489                                                  ':0.61196322,'39947_Osativa@NP_001060376                                                     ':8.2144581e-06):0.12329847,('145481_Ppatens@XP_001767480                                                    ':0.4460661,((('3055_Creinhardtii@XP_001691845                                                 ':3.5415608e-05,'352472_Ddiscoideum@XP_642090                                                   ':0.72688095):0.20199823,'436017_Olucimarinus@XP_001416938                                               ':0.63134902):0.2497599,'3702_Athaliana@NP_565057                                                       ':0.058564793):5.5741769e-05):0.13316835):0.30785212,'Hrobusta@jgi                                                                   ':0.24529366):0.068526731,'Daphnia_pulex@JGI                                                              ':0.12058225):0.036559931,((((('296543_Tpseudonana@XP_002290825                                                ':0.22427842,'403677_Pinfestans@EEY70446                                                     ':9.2438069e-05):0.12872301,(('4896_Spombe@NP_595754                                                          ':0.67622537,'556484_Ptricornutum@XP_002177799                                               ':8.6412705e-05):0.16267166,'6279_Bmalayi@XP_001897845                                                      ':1.1495491):0.19918864):0.12432907,'564608_Mpusilla@EEH55073                                                       ':0.39990358):5.9926972e-06,'7739_Bfloridae@XP_002590107                                                    ':0.2370602):0.33196238,'7227_Dmelanogaster@NP_001033954                                                ':0.65707341):3.2943414e-05,(((('330879_Afumigatus@XP_753351                                                    ':0.63857343,'367110_Ncrassa@XP_960666                                                       ':0):0.7412123,'Lgigantea@jgi                                                                  ':0.27956594):0.66652004,(('7955_Drerio@XP_697958                                                          ':0.084080001,'8364_Xtropicalis@NP_001017240                                                  ':9.6832146e-05):0.2044574,'9606_Hsapiens@NP_056206                                                        ':6.8539163e-06):0.3086406):0.17471342,'7460_Amellifera@XP_001120410                                                   ':0.48045886):0.076221099);
(((((('10228_Tadhaerens@XP_002115489                                                  ':0.37744997,'6279_Bmalayi@XP_001897845                                                      ':1.2130346):0.38234542,(('7955_Drerio@XP_697958                                                          ':2.8721093e-06,'8364_Xtropicalis@NP_001017240                                                  ':0.44932968):0.63447182,'9606_Hsapiens@NP_056206                                                        ':0):0.38105432):0.18803552,'145481_Ppatens@XP_001767480                                                    ':0.036371818):0.3616198,(('3055_Creinhardtii@XP_001691845                                                 ':0.42224766,(('7227_Dmelanogaster@NP_001033954                                                ':0.62921359,'Hrobusta@jgi                                                                   ':0.29972334):7.320993e-05,'Daphnia_pulex@JGI                                                              ':0.80438514):9.8351398e-07):0.30065903,'Lgigantea@jgi                                                                  ':0.50208678):0.15058425):0.22176964,'7739_Bfloridae@XP_002590107                                                    ':0.26505554):0.59617272,((('296543_Tpseudonana@XP_002290825                                                ':0.4075218,'403677_Pinfestans@EEY70446                                                     ':4.66003e-08):0.09252027,('352472_Ddiscoideum@XP_642090                                                   ':0.90987929,'564608_Mpusilla@EEH55073                                                       ':9.7418281e-05):0.42775846):0.32167944,'7460_Amellifera@XP_001120410                                                   ':0.82926605):4.9046074e-06,((((('330879_Afumigatus@XP_753351                                                    ':0.83123627,'367110_Ncrassa@XP_960666                                                       ':0):1.0426514,('3702_Athaliana@NP_565057                                                       ':0.15268726,'39947_Osativa@NP_001060376                                                     ':0.24555145):0.51467515):0.78368009,'436017_Olucimarinus@XP_001416938                                               ':0.71205948):1.2947146e-06,'4896_Spombe@NP_595754                                                          ':0.41832545):0.77997968,'556484_Ptricornutum@XP_002177799                                               ':1.8786033e-05):0.17560468);
(((('10228_Tadhaerens@XP_002115489                                                  ':0.31184254,'6279_Bmalayi@XP_001897845                                                      ':1.5401286):0.44244733,(('296543_Tpseudonana@XP_002290825                                                ':0.27519142,'403677_Pinfestans@EEY70446                                                     ':0):3.4133575e-06,'436017_Olucimarinus@XP_001416938                                               ':0.49342478):0.17304564):7.322264e-05,(((('3055_Creinhardtii@XP_001691845                                                 ':0.14409048,(('352472_Ddiscoideum@XP_642090                                                   ':0.30383029,'7227_Dmelanogaster@NP_001033954                                                ':0.23100787):0.32677613,'564608_Mpusilla@EEH55073                                                       ':0.0095500724):0.26476745):0.29161652,('Daphnia_pulex@JGI                                                              ':0.19921917,'Hrobusta@jgi                                                                   ':0.10956317):9.8652426e-05):0.04041187,'3702_Athaliana@NP_565057                                                       ':0):3.3902649e-06,'39947_Osativa@NP_001060376                                                     ':0.18268106):0.065988549):0.14140796,'145481_Ppatens@XP_001767480                                                    ':3.3417097e-08,(((('330879_Afumigatus@XP_753351                                                    ':1.2817022,'367110_Ncrassa@XP_960666                                                       ':0):0.50883986,'Lgigantea@jgi                                                                  ':1.6820491e-05):0.11463157,(((('4896_Spombe@NP_595754                                                          ':0.67772119,'7955_Drerio@XP_697958                                                          ':0.076142042):4.7981517e-06,'7460_Amellifera@XP_001120410                                                   ':0.4625877):0.11438396,'8364_Xtropicalis@NP_001017240                                                  ':5.7418859e-07):1.6072655e-05,'9606_Hsapiens@NP_056206                                                        ':0.059105316):0.089883689):0.18130875,('556484_Ptricornutum@XP_002177799                                               ':9.8042049e-07,'7739_Bfloridae@XP_002590107                                                    ':0.19240351):0.049716343):0.016493563);
(((((('10228_Tadhaerens@XP_002115489                                                  ':0.34256089,'Daphnia_pulex@JGI                                                              ':0.54424312):0.33936288,'Lgigantea@jgi                                                                  ':0.13261984):7.6266845e-08,((('330879_Afumigatus@XP_753351                                                    ':1.1721309,'4896_Spombe@NP_595754                                                          ':0.4367092):0.55952253,'367110_Ncrassa@XP_960666                                                       ':0.8252406):0.1888481,'7460_Amellifera@XP_001120410                                                   ':0.33282154):0.22631321):0.15420781,(('7955_Drerio@XP_697958                                                          ':0.43371633,'8364_Xtropicalis@NP_001017240                                                  ':0.12315328):0.052498463,'9606_Hsapiens@NP_056206                                                        ':0):0.15503063):0.29160428,('6279_Bmalayi@XP_001897845                                                      ':1.2587867,'7739_Bfloridae@XP_002590107                                                    ':0):0.23701756):0.18912053,'145481_Ppatens@XP_001767480                                                    ':0.034524004,((((('296543_Tpseudonana@XP_002290825                                                ':0.1537098,'403677_Pinfestans@EEY70446                                                     ':0.031591991):0.20565723,'556484_Ptricornutum@XP_002177799                                               ':0.10272119):0.13967523,(('3702_Athaliana@NP_565057                                                       ':0.06119093,'39947_Osativa@NP_001060376                                                     ':0.24939686):1.2438614e-06,'436017_Olucimarinus@XP_001416938                                               ':0.60981085):0.19581092):0.23581648,('3055_Creinhardtii@XP_001691845                                                 ':7.2745003e-06,('352472_Ddiscoideum@XP_642090                                                   ':0.50998583,('564608_Mpusilla@EEH55073                                                       ':0.32572325,'7227_Dmelanogaster@NP_001033954                                                ':0.13078242):0.51884781):0.046126244):0.31753803):5.1144721e-06,'Hrobusta@jgi                                                                   ':3.588994e-05):0.16754005);
(((((('10228_Tadhaerens@XP_002115489                                                  ':5.1630216e-05,(('7955_Drerio@XP_697958                                                          ':0.23677304,'8364_Xtropicalis@NP_001017240                                                  ':4.1600681e-07):0.11735867,'9606_Hsapiens@NP_056206                                                        ':6.7636866e-05):0.95583462):0.78662067,'39947_Osativa@NP_001060376                                                     ':2.2456638e-05):0.14830988,(('145481_Ppatens@XP_001767480                                                    ':0.54401912,'436017_Olucimarinus@XP_001416938                                               ':0.81959923):0.099076476,'3702_Athaliana@NP_565057                                                       ':0.36156051):0.27220749):0.24530301,'Hrobusta@jgi                                                                   ':0.081560268):0.41464277,'403677_Pinfestans@EEY70446                                                     ':0.54422557):4.7076338e-06,((((('296543_Tpseudonana@XP_002290825                                                ':0.64262249,('4896_Spombe@NP_595754                                                          ':1.4346695,'556484_Ptricornutum@XP_002177799                                               ':3.9425123e-05):4.0037193e-06):0.79849049,'6279_Bmalayi@XP_001897845                                                      ':0.69999148):0.39403139,'7739_Bfloridae@XP_002590107                                                    ':7.9804258e-06):0.55283488,((('330879_Afumigatus@XP_753351                                                    ':1.1583939,'367110_Ncrassa@XP_960666                                                       ':0):0.65942519,'Lgigantea@jgi                                                                  ':0.39517686):0.59983996,'7460_Amellifera@XP_001120410                                                   ':0.31154829):0.017596771):0.31004504,'Daphnia_pulex@JGI                                                              ':4.5103975e-06):0.18996649,((('3055_Creinhardtii@XP_001691845                                                 ':0,'352472_Ddiscoideum@XP_642090                                                   ':0.59336738):0.7094419,'564608_Mpusilla@EEH55073                                                       ':4.4066071e-05):0.73752665,'7227_Dmelanogaster@NP_001033954                                                ':0.074391831):0.64135574);
((('10228_Tadhaerens@XP_002115489                                                  ':0.77441064,('3055_Creinhardtii@XP_001691845                                                 ':3.6601538e-05,'6279_Bmalayi@XP_001897845                                                      ':1.137211):0.3024504):0.27535664,((((('352472_Ddiscoideum@XP_642090                                                   ':0.78528789,'436017_Olucimarinus@XP_001416938                                               ':0.050603412):0.22507349,'3702_Athaliana@NP_565057                                                       ':0.12687979):0.10894808,'39947_Osativa@NP_001060376                                                     ':0.044901009):0.049550978,('4896_Spombe@NP_595754                                                          ':0.51710935,'556484_Ptricornutum@XP_002177799                                               ':5.4268043e-05):0.15417012):2.4160379e-05,('Daphnia_pulex@JGI                                                              ':0.4846797,'Hrobusta@jgi                                                                   ':0.003027778):0.041839106):7.8609588e-05):0.1650527,'145481_Ppatens@XP_001767480                                                    ':0.13333239,((((('296543_Tpseudonana@XP_002290825                                                ':0.27766149,'403677_Pinfestans@EEY70446                                                     ':3.9545064e-05):0.11561973,'564608_Mpusilla@EEH55073                                                       ':0.084459185):0.17181258,'7739_Bfloridae@XP_002590107                                                    ':7.0806975e-06):0.04429107,((('330879_Afumigatus@XP_753351                                                    ':0.33779555,'367110_Ncrassa@XP_960666                                                       ':0.068732756):0.3272086,'Lgigantea@jgi                                                                  ':0.096364832):0.30642582,('7227_Dmelanogaster@NP_001033954                                                ':0.12455153,'7460_Amellifera@XP_001120410                                                   ':0.059403295):0.11101572):4.9405955e-06):0.14740396,(('7955_Drerio@XP_697958                                                          ':0.064899625,'8364_Xtropicalis@NP_001017240                                                  ':0.029826903):0.089322092,'9606_Hsapiens@NP_056206                                                        ':2.0521554e-06):0.29999162):0.02820342);
(('10228_Tadhaerens@XP_002115489                                                  ':0.73932178,'Hrobusta@jgi                                                                   ':7.6992609e-07):3.7385281e-06,(('145481_Ppatens@XP_001767480                                                    ':0.064067333,(((('330879_Afumigatus@XP_753351                                                    ':0.99363163,'367110_Ncrassa@XP_960666                                                       ':1.035516e-05):1.2758735,'Lgigantea@jgi                                                                  ':0.36921881):1.3539071e-05,'6279_Bmalayi@XP_001897845                                                      ':0.83411548):0.62548323,(('7955_Drerio@XP_697958                                                          ':0.098483221,'8364_Xtropicalis@NP_001017240                                                  ':0.1674869):0.15145312,'9606_Hsapiens@NP_056206                                                        ':0):0.45125338):0.24526261):0.16169123,((((('296543_Tpseudonana@XP_002290825                                                ':0.06330842,'403677_Pinfestans@EEY70446                                                     ':0.27558562):0.34141895,'556484_Ptricornutum@XP_002177799                                               ':9.188443e-06):0.30200018,'436017_Olucimarinus@XP_001416938                                               ':0.22346656):3.4029753e-05,'4896_Spombe@NP_595754                                                          ':0.87870757):0.15578649,('3702_Athaliana@NP_565057                                                       ':0.25294471,'39947_Osativa@NP_001060376                                                     ':0.1751546):0.33976462):0.28240838):0.12506917,('3055_Creinhardtii@XP_001691845                                                 ':0.33694376,((((('352472_Ddiscoideum@XP_642090                                                   ':0.71608029,'564608_Mpusilla@EEH55073                                                       ':1.7703194e-05):0.11361976,'7460_Amellifera@XP_001120410                                                   ':0.37144023):0.25774596,'7227_Dmelanogaster@NP_001033954                                                ':0.10731925):0.083774864,'7739_Bfloridae@XP_002590107                                                    ':0.085288621):0.31227452,'Daphnia_pulex@JGI                                                              ':0.54509379):6.5058932e-05):0.35646554);
(((('10228_Tadhaerens@XP_002115489                                                  ':0.5373016,'6279_Bmalayi@XP_001897845                                                      ':1.5154672):0.18542079,'3055_Creinhardtii@XP_001691845                                                 ':0.24857657):0.32289773,('7739_Bfloridae@XP_002590107                                                    ':0.0076166553,((('7955_Drerio@XP_697958                                                          ':0.28057018,'8364_Xtropicalis@NP_001017240                                                  ':0.20079019):0.26037623,'9606_Hsapiens@NP_056206                                                        ':8.9093091e-08):0.031624112,'Lgigantea@jgi                                                                  ':0.50559416):0.63369075):0.53253601):8.5321201e-06,((('145481_Ppatens@XP_001767480                                                    ':0.24966982,'7227_Dmelanogaster@NP_001033954                                                ':0.47571913):0.18548659,'Hrobusta@jgi                                                                   ':5.2407426e-06):0.031349791,'Daphnia_pulex@JGI                                                              ':0.70428577):0.057231178,(((('296543_Tpseudonana@XP_002290825                                                ':0.41088545,'403677_Pinfestans@EEY70446                                                     ':1.6821155e-05):0.16705269,('352472_Ddiscoideum@XP_642090                                                   ':0.941622,'564608_Mpusilla@EEH55073                                                       ':0.20025601):0.3015146):0.12040761,('556484_Ptricornutum@XP_002177799                                               ':8.5875969e-07,'7460_Amellifera@XP_001120410                                                   ':0.88139268):0.23949324):0.39159122,((('330879_Afumigatus@XP_753351                                                    ':1.5100224,'367110_Ncrassa@XP_960666                                                       ':7.6673538e-05):0.9734419,('3702_Athaliana@NP_565057                                                       ':0.052813323,'39947_Osativa@NP_001060376                                                     ':0.051244102):8.0215949e-05):0.38711395,('436017_Olucimarinus@XP_001416938                                               ':1.1445231,'4896_Spombe@NP_595754                                                          ':0.56404702):2.904179e-07):0.23518337):0.192907);
((('10228_Tadhaerens@XP_002115489                                                  ':0.90865315,'Lgigantea@jgi                                                                  ':7.2580097e-05):0.061537616,(((('352472_Ddiscoideum@XP_642090                                                   ':1.0441572,'7460_Amellifera@XP_001120410                                                   ':0.59550753):0.66286348,'564608_Mpusilla@EEH55073                                                       ':6.1724743e-06):0.73841972,('7739_Bfloridae@XP_002590107                                                    ':0.33048843,(('7955_Drerio@XP_697958                                                          ':0.38993247,'8364_Xtropicalis@NP_001017240                                                  ':0.15116295):0.20290176,'9606_Hsapiens@NP_056206                                                        ':0):0.78826526):5.8507566e-06):0.20306195,'7227_Dmelanogaster@NP_001033954                                                ':0.24518868):0.48967494):0.39244302,((('145481_Ppatens@XP_001767480                                                    ':0.37060606,'Hrobusta@jgi                                                                   ':0.10736926):0.29732499,((('296543_Tpseudonana@XP_002290825                                                ':0.23138532,'556484_Ptricornutum@XP_002177799                                               ':0.11355936):0.47958484,'403677_Pinfestans@EEY70446                                                     ':8.3191361e-06):1.3982413,'6279_Bmalayi@XP_001897845                                                      ':2.1025336):6.4051426e-07):0.24961611,('3055_Creinhardtii@XP_001691845                                                 ':0.7210919,'Daphnia_pulex@JGI                                                              ':0.55107571):0.09001611):0.17282853,(('330879_Afumigatus@XP_753351                                                    ':0.96601902,'367110_Ncrassa@XP_960666                                                       ':8.7799107e-06):2.4295402e-05,(('3702_Athaliana@NP_565057                                                       ':0.53948301,'39947_Osativa@NP_001060376                                                     ':0.071677212):0.41731714,('436017_Olucimarinus@XP_001416938                                               ':3.6751393e-06,'4896_Spombe@NP_595754                                                          ':2.3275946):2.4331463):1.5314226e-05):0.75824107);
((((((('10228_Tadhaerens@XP_002115489                                                  ':0.77729359,'352472_Ddiscoideum@XP_642090                                                   ':0.38294671):0.45763682,'3055_Creinhardtii@XP_001691845                                                 ':5.6395299e-05):0.11373671,('564608_Mpusilla@EEH55073                                                       ':2.7815949e-05,'7227_Dmelanogaster@NP_001033954                                                ':0.2961679):0.5232491):0.20449862,('436017_Olucimarinus@XP_001416938                                               ':0.4009068,'Daphnia_pulex@JGI                                                              ':9.8537399e-06):0.10897409):1.1549948e-06,('296543_Tpseudonana@XP_002290825                                                ':0.17622862,'403677_Pinfestans@EEY70446                                                     ':0.232474):0.30708512):0.16969872,'556484_Ptricornutum@XP_002177799                                               ':1.9793356e-05):7.3219656e-06,('145481_Ppatens@XP_001767480                                                    ':4.4349725e-05,(('3702_Athaliana@NP_565057                                                       ':0.045252475,'39947_Osativa@NP_001060376                                                     ':0.088259502):0.099170301,'Hrobusta@jgi                                                                   ':1.1585799e-05):0.11263438):0.11736852,(((((('330879_Afumigatus@XP_753351                                                    ':1.00107,'367110_Ncrassa@XP_960666                                                       ':8.6338839e-06):0.11558506,'6279_Bmalayi@XP_001897845                                                      ':1.4765612):0.27755977,'7955_Drerio@XP_697958                                                          ':0.061426056):4.6897576e-06,(('8364_Xtropicalis@NP_001017240                                                  ':0,'9606_Hsapiens@NP_056206                                                        ':0):5.4136724e-06,'Lgigantea@jgi                                                                  ':0.28529995):0.13100593):0.20785785,('4896_Spombe@NP_595754                                                          ':0.33763375,'7460_Amellifera@XP_001120410                                                   ':0.40160908):2.1584628e-07):0.14731929,'7739_Bfloridae@XP_002590107                                                    ':0.13758389):0.24168993);
(('10228_Tadhaerens@XP_002115489                                                  ':0.5830161,(('145481_Ppatens@XP_001767480                                                    ':0.21632264,((('296543_Tpseudonana@XP_002290825                                                ':0.14813034,'556484_Ptricornutum@XP_002177799                                               ':0.13890072):0.060699329,'403677_Pinfestans@EEY70446                                                     ':2.0190825e-05):0.46494842,'6279_Bmalayi@XP_001897845                                                      ':1.6258373):8.3650967e-05):1.4280401e-05,((((('3055_Creinhardtii@XP_001691845                                                 ':6.081824e-06,'352472_Ddiscoideum@XP_642090                                                   ':1.0629623):0.36464797,'436017_Olucimarinus@XP_001416938                                               ':0.61572483):0.19799261,'3702_Athaliana@NP_565057                                                       ':1.191512e-06):0.3010479,'39947_Osativa@NP_001060376                                                     ':0.12862856):0.37207769,'Hrobusta@jgi                                                                   ':0.056920855):0.085878824):0.21283847):0.0007441973,(('330879_Afumigatus@XP_753351                                                    ':1.1798025,'367110_Ncrassa@XP_960666                                                       ':0):1.1995988,'Lgigantea@jgi                                                                  ':0):0.61009417,((('4896_Spombe@NP_595754                                                          ':1.1110027,'7460_Amellifera@XP_001120410                                                   ':3.5178314e-05):0.63018808,((('564608_Mpusilla@EEH55073                                                       ':0.23577078,(('7955_Drerio@XP_697958                                                          ':0,'8364_Xtropicalis@NP_001017240                                                  ':0.096930762):0.15338042,'9606_Hsapiens@NP_056206                                                        ':0):0.41285426):0.19569676,'7227_Dmelanogaster@NP_001033954                                                ':0.29140279):0.19624533,'7739_Bfloridae@XP_002590107                                                    ':0.12008862):0.061862756):3.8461134e-05,'Daphnia_pulex@JGI                                                              ':0.72559675):0.1111351);
(((((('10228_Tadhaerens@XP_002115489                                                  ':0.9668875,'Daphnia_pulex@JGI                                                              ':0.33708432):0.40383395,'39947_Osativa@NP_001060376                                                     ':0.30715159):0.19116927,((('3055_Creinhardtii@XP_001691845                                                 ':0.17656791,'352472_Ddiscoideum@XP_642090                                                   ':0.70123319):4.9920291e-06,('564608_Mpusilla@EEH55073                                                       ':0.039217151,'7227_Dmelanogaster@NP_001033954                                                ':0.44311122):0.82684745):0.57840452,'Hrobusta@jgi                                                                   ':0.077533353):3.9464848e-05):0.32532092,(('296543_Tpseudonana@XP_002290825                                                ':0.18641454,'403677_Pinfestans@EEY70446                                                     ':0.024326583):0.28864566,('3702_Athaliana@NP_565057                                                       ':0.26128604,'436017_Olucimarinus@XP_001416938                                               ':0.69878838):0.11840826):1.1310521e-06):0.21587357,'556484_Ptricornutum@XP_002177799                                               ':0.087617088):0.20158237,'145481_Ppatens@XP_001767480                                                    ':0.071848053,(((((('330879_Afumigatus@XP_753351                                                    ':1.1435464,'4896_Spombe@NP_595754                                                          ':0.75038736):0.25669444,'367110_Ncrassa@XP_960666                                                       ':0.56878447):0.041357715,'7460_Amellifera@XP_001120410                                                   ':0.57841262):0.28948119,('6279_Bmalayi@XP_001897845                                                      ':1.8019872,'7739_Bfloridae@XP_002590107                                                    ':0.32611341):0.53721878):0.062954244,'Lgigantea@jgi                                                                  ':0.15535034):0.36205012,(('7955_Drerio@XP_697958                                                          ':0.38051316,'8364_Xtropicalis@NP_001017240                                                  ':2.9530323e-05):0.11401256,'9606_Hsapiens@NP_056206                                                        ':9.5569065e-06):0.35694186):0.47790924);
(((('10228_Tadhaerens@XP_002115489                                                  ':1.1921244,((('330879_Afumigatus@XP_753351                                                    ':0.92101531,'367110_Ncrassa@XP_960666                                                       ':2.2341096e-05):0.76787024,'Lgigantea@jgi                                                                  ':8.0707296e-06):0.29707156,'7460_Amellifera@XP_001120410                                                   ':0.37705733):2.9938583e-05):0.090326951,(('564608_Mpusilla@EEH55073                                                       ':0.047091206,'7227_Dmelanogaster@NP_001033954                                                ':0):1.0617881e-07,('7955_Drerio@XP_697958                                                          ':0.21524102,('8364_Xtropicalis@NP_001017240                                                  ':0,'9606_Hsapiens@NP_056206                                                        ':2.7899252e-14):1.8837514e-05):0.48601673):0.049193943):5.0899944e-05,'7739_Bfloridae@XP_002590107                                                    ':1.4201082e-05):0.25023248,((((('145481_Ppatens@XP_001767480                                                    ':0.045006019,'Hrobusta@jgi                                                                   ':3.4973557e-06):0.13341315,'403677_Pinfestans@EEY70446                                                     ':0.40978975):1.6379254e-05,('3702_Athaliana@NP_565057                                                       ':0.040735927,'39947_Osativa@NP_001060376                                                     ':0.12795184):2.5313513e-06):0.11298273,(((('296543_Tpseudonana@XP_002290825                                                ':0,'6279_Bmalayi@XP_001897845                                                      ':1.7966395):0.20580412,'556484_Ptricornutum@XP_002177799                                               ':4.6632876e-06):0.044211753,'4896_Spombe@NP_595754                                                          ':2.0261109):0.12594404,'436017_Olucimarinus@XP_001416938                                               ':0.075118506):0.26845309):0.10625555,('3055_Creinhardtii@XP_001691845                                                 ':0.19476261,'352472_Ddiscoideum@XP_642090                                                   ':0.11838514):0.069252532):4.4651547e-07,'Daphnia_pulex@JGI                                                              ':0.23313972);
((((('10228_Tadhaerens@XP_002115489                                                  ':0.58139738,('145481_Ppatens@XP_001767480                                                    ':0.16799285,((('296543_Tpseudonana@XP_002290825                                                ':0.054498015,'403677_Pinfestans@EEY70446                                                     ':0.1256801):0.34754233,'556484_Ptricornutum@XP_002177799                                               ':6.325072e-06):7.7181699e-05,'436017_Olucimarinus@XP_001416938                                               ':0.89105979):0.16192732):0.15691586):6.3574634e-06,('3702_Athaliana@NP_565057                                                       ':0.36997521,'39947_Osativa@NP_001060376                                                     ':0.003417669):0.20156983):0.040979559,'Hrobusta@jgi                                                                   ':0.011017159):0.26886311,'Daphnia_pulex@JGI                                                              ':0.43462745):5.8044695e-05,(('3055_Creinhardtii@XP_001691845                                                 ':0,'352472_Ddiscoideum@XP_642090                                                   ':0.57028243):0.23274028,'564608_Mpusilla@EEH55073                                                       ':0.36327107):0.23360593,(((((('330879_Afumigatus@XP_753351                                                    ':0.63710293,'367110_Ncrassa@XP_960666                                                       ':3.182428e-05):0.72305407,'6279_Bmalayi@XP_001897845                                                      ':1.0097292):9.0860043e-07,'Lgigantea@jgi                                                                  ':1.1894955e-05):0.3586758,((('4896_Spombe@NP_595754                                                          ':1.0955689,('7955_Drerio@XP_697958                                                          ':0.15550193,'8364_Xtropicalis@NP_001017240                                                  ':0.059461628):0.12693911):1.1620897e-06,'9606_Hsapiens@NP_056206                                                        ':4.1086697e-05):0.2147928,'7460_Amellifera@XP_001120410                                                   ':0.39601381):9.7692287e-06):0.18413445,'7739_Bfloridae@XP_002590107                                                    ':0.075787901):0.038676466,'7227_Dmelanogaster@NP_001033954                                                ':0.31491422):8.8660252e-07);
(((((('10228_Tadhaerens@XP_002115489                                                  ':0.70647383,('7955_Drerio@XP_697958                                                          ':0.31885899,('8364_Xtropicalis@NP_001017240                                                  ':4.733991e-14,'9606_Hsapiens@NP_056206                                                        ':0):2.292951e-07):0.22807675):0.1152391,(('330879_Afumigatus@XP_753351                                                    ':0.50921437,'4896_Spombe@NP_595754                                                          ':1.0784593):0.40286395,('367110_Ncrassa@XP_960666                                                       ':0.32595679,'Lgigantea@jgi                                                                  ':0.14079599):3.2033062e-05):0.11970387):0.05346415,'7460_Amellifera@XP_001120410                                                   ':0.20394147):0.28261923,'7739_Bfloridae@XP_002590107                                                    ':0.093288456):0.027546624,'Daphnia_pulex@JGI                                                              ':0.14501201):2.2350077e-06,((('145481_Ppatens@XP_001767480                                                    ':0.26330753,((('296543_Tpseudonana@XP_002290825                                                ':0.26199803,('556484_Ptricornutum@XP_002177799                                               ':3.8654652e-06,'6279_Bmalayi@XP_001897845                                                      ':1.8762495):0.062220368):4.9848727e-05,'436017_Olucimarinus@XP_001416938                                               ':0.53415776):0.20918372,'403677_Pinfestans@EEY70446                                                     ':2.1892457e-08):0.18899518):0.049549981,'7227_Dmelanogaster@NP_001033954                                                ':0.15029107):0.067305562,(('3055_Creinhardtii@XP_001691845                                                 ':0.14056843,('352472_Ddiscoideum@XP_642090                                                   ':0.38493155,'564608_Mpusilla@EEH55073                                                       ':0.2805611):6.1885161e-05):0.12946705,'3702_Athaliana@NP_565057                                                       ':0.061018129):0.16075024):2.1471861e-05,('39947_Osativa@NP_001060376                                                     ':0.14735777,'Hrobusta@jgi                                                                   ':2.4843896e-07):0.094968782);
((('10228_Tadhaerens@XP_002115489                                                  ':1.3239335,'39947_Osativa@NP_001060376                                                     ':6.3485969e-05):0.35939323,(('145481_Ppatens@XP_001767480                                                    ':0.31768679,((('296543_Tpseudonana@XP_002290825                                                ':0.26895234,('556484_Ptricornutum@XP_002177799                                               ':2.2941039e-07,'6279_Bmalayi@XP_001897845                                                      ':1.798597):0.16123903):4.3399237e-05,'436017_Olucimarinus@XP_001416938                                               ':0.6469284):0.2301614,'403677_Pinfestans@EEY70446                                                     ':0.066734896):0.37422126):0.15451991,'Hrobusta@jgi                                                                   ':0.093377351):0.062316228):0.12823008,(('3055_Creinhardtii@XP_001691845                                                 ':0.080858533,'352472_Ddiscoideum@XP_642090                                                   ':0.65912825):0.25704241,'3702_Athaliana@NP_565057                                                       ':0.12161565):0.18831189,((((('330879_Afumigatus@XP_753351                                                    ':0.77838452,'367110_Ncrassa@XP_960666                                                       ':0.15495715):0.11654488,'Lgigantea@jgi                                                                  ':0.32874343):0.52257979,('4896_Spombe@NP_595754                                                          ':1.8578592,'7460_Amellifera@XP_001120410                                                   ':0):3.8671624e-05):0.12180992,((('564608_Mpusilla@EEH55073                                                       ':1.2635213e-06,'7227_Dmelanogaster@NP_001033954                                                ':0.2957553):0.32887506,(('7955_Drerio@XP_697958                                                          ':0.19048718,'8364_Xtropicalis@NP_001017240                                                  ':4.2154674e-06):0.043293418,'9606_Hsapiens@NP_056206                                                        ':1.0853529e-06):0.63593064):0.35918756,'7739_Bfloridae@XP_002590107                                                    ':0.028704773):0.37447527):0.39116721,'Daphnia_pulex@JGI                                                              ':0.18395012):0.33104991);
(((((('10228_Tadhaerens@XP_002115489                                                  ':0.34810861,'6279_Bmalayi@XP_001897845                                                      ':1.9529555):0.94286579,((('330879_Afumigatus@XP_753351                                                    ':8.0299447e-05,'4896_Spombe@NP_595754                                                          ':0.93578975):0.4680838,'367110_Ncrassa@XP_960666                                                       ':0.3451738):0.37182949,'Lgigantea@jgi                                                                  ':0.22681833):2.8466875e-05):0.14863511,(('7955_Drerio@XP_697958                                                          ':0.25258547,'8364_Xtropicalis@NP_001017240                                                  ':0.049610443):0.0092349255,'9606_Hsapiens@NP_056206                                                        ':1.3520794e-07):0.2466876):0.05860498,'7460_Amellifera@XP_001120410                                                   ':0.24568599):0.42257822,((('3055_Creinhardtii@XP_001691845                                                 ':0.17087784,'352472_Ddiscoideum@XP_642090                                                   ':0.13727918):0.1283587,'564608_Mpusilla@EEH55073                                                       ':8.7124846e-05):0.16115929,'7227_Dmelanogaster@NP_001033954                                                ':7.8796955e-06):0.10569676):1.341724e-05,((('145481_Ppatens@XP_001767480                                                    ':4.7404261e-08,((('296543_Tpseudonana@XP_002290825                                                ':0.10477796,'403677_Pinfestans@EEY70446                                                     ':0.041839243):0.11068294,'556484_Ptricornutum@XP_002177799                                               ':0):1.1146708e-05,(('3702_Athaliana@NP_565057                                                       ':0.073129308,'39947_Osativa@NP_001060376                                                     ':0.60046618):0.09724937,'436017_Olucimarinus@XP_001416938                                               ':0.12264406):0.053380861):0.15899988):0.044832487,'Hrobusta@jgi                                                                   ':3.7532292e-07):0.21373535,'Daphnia_pulex@JGI                                                              ':0.26506333):0.076394083,'7739_Bfloridae@XP_002590107                                                    ':6.0985857e-07);
((((('10228_Tadhaerens@XP_002115489                                                  ':0.54467434,'Hrobusta@jgi                                                                   ':0.070026878):0.028411383,(('3702_Athaliana@NP_565057                                                       ':0.052819905,'39947_Osativa@NP_001060376                                                     ':0.10534882):4.4855525e-05,('436017_Olucimarinus@XP_001416938                                               ':0.14241923,('4896_Spombe@NP_595754                                                          ':0.96537094,'556484_Ptricornutum@XP_002177799                                               ':0.1097691):6.0089517e-07):0.2253517):0.051592686):5.692168e-06,('3055_Creinhardtii@XP_001691845                                                 ':0.13605802,'Daphnia_pulex@JGI                                                              ':0.27191492):0.076502855):0.10582306,'145481_Ppatens@XP_001767480                                                    ':0.053018033):2.6604183e-06,((((('296543_Tpseudonana@XP_002290825                                                ':0.080256006,'6279_Bmalayi@XP_001897845                                                      ':0.81505585):0.069966569,'403677_Pinfestans@EEY70446                                                     ':5.6973268e-06):0.099926653,'564608_Mpusilla@EEH55073                                                       ':0.044389763):8.7755209e-06,(('352472_Ddiscoideum@XP_642090                                                   ':0.30950564,'7227_Dmelanogaster@NP_001033954                                                ':0.12210166):0.039389422,'7460_Amellifera@XP_001120410                                                   ':0.23182353):0.17039704):0.155049,'7739_Bfloridae@XP_002590107                                                    ':4.4651431e-05):0.10954244,((('330879_Afumigatus@XP_753351                                                    ':0.93711319,'367110_Ncrassa@XP_960666                                                       ':0):0.74888916,'Lgigantea@jgi                                                                  ':2.3793619e-05):0.36746083,(('7955_Drerio@XP_697958                                                          ':0.21475334,'8364_Xtropicalis@NP_001017240                                                  ':0.0074923613):0.095415248,'9606_Hsapiens@NP_056206                                                        ':6.3262517e-07):0.033908248):0.2428801);
(((('10228_Tadhaerens@XP_002115489                                                  ':0.69793585,((('330879_Afumigatus@XP_753351                                                    ':0.98589827,'367110_Ncrassa@XP_960666                                                       ':1.0460717e-05):0.36780767,'6279_Bmalayi@XP_001897845                                                      ':1.3167286):0.064689054,'Lgigantea@jgi                                                                  ':0.28462618):0.18429141):0.15249287,('7955_Drerio@XP_697958                                                          ':0.16393133,('8364_Xtropicalis@NP_001017240                                                  ':0,'9606_Hsapiens@NP_056206                                                        ':2.5757174e-14):3.6814779e-05):0.13662008):0.24932096,'7460_Amellifera@XP_001120410                                                   ':0.13371595):0.15277563,((('145481_Ppatens@XP_001767480                                                    ':0.094880168,(('296543_Tpseudonana@XP_002290825                                                ':0.10140226,'403677_Pinfestans@EEY70446                                                     ':0.12743564):0.11199464,('436017_Olucimarinus@XP_001416938                                               ':0.30510909,'556484_Ptricornutum@XP_002177799                                               ':5.2652798e-06):0.072946721):0.18212499):0.16444497,('564608_Mpusilla@EEH55073                                                       ':0.18452184,'7227_Dmelanogaster@NP_001033954                                                ':0.043925635):0.016396351):0.065799479,'7739_Bfloridae@XP_002590107                                                    ':0.062432726):4.4341113e-05,((((('3055_Creinhardtii@XP_001691845                                                 ':0.053905033,'352472_Ddiscoideum@XP_642090                                                   ':0.53331195):0.15539555,'3702_Athaliana@NP_565057                                                       ':1.3222855e-05):0.051001901,'39947_Osativa@NP_001060376                                                     ':0.097568999):0.050689683,'Hrobusta@jgi                                                                   ':0.13992987):3.2384219e-05,('4896_Spombe@NP_595754                                                          ':2.2198206,'Daphnia_pulex@JGI                                                              ':0.1013177):0.16551407):0.10892363);
(((((('10228_Tadhaerens@XP_002115489                                                  ':0.73745921,'352472_Ddiscoideum@XP_642090                                                   ':0.46220435):0.32439636,'3055_Creinhardtii@XP_001691845                                                 ':7.3338905e-06):0.22088407,((('145481_Ppatens@XP_001767480                                                    ':0.22862143,'556484_Ptricornutum@XP_002177799                                               ':2.8575205e-05):0.10922809,(('296543_Tpseudonana@XP_002290825                                                ':0.2085616,'403677_Pinfestans@EEY70446                                                     ':0.077214435):2.4713721e-05,'436017_Olucimarinus@XP_001416938                                               ':0.60266884):0.08009947):0.23119437,'Daphnia_pulex@JGI                                                              ':0.37263767):7.8893293e-06):0.018292274,(('3702_Athaliana@NP_565057                                                       ':0.04792176,'39947_Osativa@NP_001060376                                                     ':0.0910326):0.08562298,'Hrobusta@jgi                                                                   ':0.14834233):0.029797713):0.097831219,('564608_Mpusilla@EEH55073                                                       ':0.12132173,'7227_Dmelanogaster@NP_001033954                                                ':0.12405482):0.26061272):0.16361065,(((((('330879_Afumigatus@XP_753351                                                    ':0.91118525,'367110_Ncrassa@XP_960666                                                       ':3.171874e-06):0.37897036,'6279_Bmalayi@XP_001897845                                                      ':1.1185257):0.17315419,'Lgigantea@jgi                                                                  ':0.29541846):0.36142356,('8364_Xtropicalis@NP_001017240                                                  ':0.046427025,'9606_Hsapiens@NP_056206                                                        ':0):6.4266151e-06):0.060037335,'7955_Drerio@XP_697958                                                          ':0.14184394):0.28032575,('4896_Spombe@NP_595754                                                          ':0.73647053,'7460_Amellifera@XP_001120410                                                   ':0):0.19499487):0.33170052,'7739_Bfloridae@XP_002590107                                                    ':1.6082776e-05);
((((((((('10228_Tadhaerens@XP_002115489                                                  ':0.6907063,'Lgigantea@jgi                                                                  ':0.68447467):2.6340648e-05,'7460_Amellifera@XP_001120410                                                   ':1.2534419):0.71107185,(('7955_Drerio@XP_697958                                                          ':0.2490119,'8364_Xtropicalis@NP_001017240                                                  ':0.014981957):0.11609463,'9606_Hsapiens@NP_056206                                                        ':0):0.20496093):0.98673345,'7227_Dmelanogaster@NP_001033954                                                ':0.14205968):3.0067313e-06,'7739_Bfloridae@XP_002590107                                                    ':0.4657997):0.083398441,'564608_Mpusilla@EEH55073                                                       ':0.074633277):1.6351918,'352472_Ddiscoideum@XP_642090                                                   ':1.2095837):2.5212334e-07,'3055_Creinhardtii@XP_001691845                                                 ':0):0.39330282,((((('145481_Ppatens@XP_001767480                                                    ':0.042287313,'6279_Bmalayi@XP_001897845                                                      ':3.8253517):9.7687709e-05,'Hrobusta@jgi                                                                   ':0.061317694):0.76547619,(((('330879_Afumigatus@XP_753351                                                    ':1.9675987,'4896_Spombe@NP_595754                                                          ':0.39101772):1.7533602,'367110_Ncrassa@XP_960666                                                       ':1.1629071):3.7362887e-05,'39947_Osativa@NP_001060376                                                     ':0):0.28390933,'3702_Athaliana@NP_565057                                                       ':0.064414619):3.1841336e-05):0.87613891,'436017_Olucimarinus@XP_001416938                                               ':0.11291964):0.07193031,(('296543_Tpseudonana@XP_002290825                                                ':0.022296207,'403677_Pinfestans@EEY70446                                                     ':0.77009244):0.16030169,'556484_Ptricornutum@XP_002177799                                               ':1.1614204e-06):0.21480273):0.51569322,'Daphnia_pulex@JGI                                                              ':0.66430799);
(((('10228_Tadhaerens@XP_002115489                                                  ':0.48139303,('4896_Spombe@NP_595754                                                          ':1.3468731,'Daphnia_pulex@JGI                                                              ':0.48707067):1.0415406e-05):0.54926682,((('3055_Creinhardtii@XP_001691845                                                 ':0.13483211,('352472_Ddiscoideum@XP_642090                                                   ':0.75225639,'436017_Olucimarinus@XP_001416938                                               ':0.44864908):0.4616124):0.82558925,'Hrobusta@jgi                                                                   ':0.18695839):1.2558908e-05,('3702_Athaliana@NP_565057                                                       ':0.28191732,'39947_Osativa@NP_001060376                                                     ':0):0.13061225):6.412008e-06):0.083074219,'556484_Ptricornutum@XP_002177799                                               ':0.42210234):0.069445315,'145481_Ppatens@XP_001767480                                                    ':0.29450925,(((((('296543_Tpseudonana@XP_002290825                                                ':0.45986798,'403677_Pinfestans@EEY70446                                                     ':0.024855571):0.25302895,'564608_Mpusilla@EEH55073                                                       ':0.13654672):0.61368437,('6279_Bmalayi@XP_001897845                                                      ':1.3525013,'7739_Bfloridae@XP_002590107                                                    ':2.592501e-06):3.7252961e-05):0.37636665,'7460_Amellifera@XP_001120410                                                   ':0.29604875):3.3304216e-07,((('330879_Afumigatus@XP_753351                                                    ':0.81115432,'367110_Ncrassa@XP_960666                                                       ':6.4686875e-05):1.0431453,'Lgigantea@jgi                                                                  ':6.8312127e-05):0.1919295,'7227_Dmelanogaster@NP_001033954                                                ':0.5639995):0.22293773):0.1920672,(('7955_Drerio@XP_697958                                                          ':0.083557748,'8364_Xtropicalis@NP_001017240                                                  ':0.03146354):0.18842681,'9606_Hsapiens@NP_056206                                                        ':2.2234685e-06):0.28043285):0.28736023);
(((((((('10228_Tadhaerens@XP_002115489                                                  ':1.8656451e-05,'6279_Bmalayi@XP_001897845                                                      ':3.436994):1.2560636,('367110_Ncrassa@XP_960666                                                       ':0.67093974,'Lgigantea@jgi                                                                  ':0.24882683):0.33895037):1.1332142e-06,('7955_Drerio@XP_697958                                                          ':0.2140728,('8364_Xtropicalis@NP_001017240                                                  ':0,'9606_Hsapiens@NP_056206                                                        ':1.1593066e-14):3.2267377e-05):0.34153727):0.14138126,('330879_Afumigatus@XP_753351                                                    ':0.72874681,'4896_Spombe@NP_595754                                                          ':0.16939402):0.38772868):2.6149522e-07,'7460_Amellifera@XP_001120410                                                   ':0.20242881):0.44812113,((('3055_Creinhardtii@XP_001691845                                                 ':0.35401462,'352472_Ddiscoideum@XP_642090                                                   ':0.51279688):0.3298683,'564608_Mpusilla@EEH55073                                                       ':6.1121375e-05):0.27844468,'7227_Dmelanogaster@NP_001033954                                                ':0.012837893):0.15270406):8.6479025e-06,'7739_Bfloridae@XP_002590107                                                    ':3.6498244e-05):0.13496822,((('145481_Ppatens@XP_001767480                                                    ':0.14551856,((('296543_Tpseudonana@XP_002290825                                                ':0.05249399,'403677_Pinfestans@EEY70446                                                     ':1.6592261e-05):0.13705152,'556484_Ptricornutum@XP_002177799                                               ':0.046579594):8.0153499e-06,('3702_Athaliana@NP_565057                                                       ':0.047650454,'436017_Olucimarinus@XP_001416938                                               ':0.28898362):0.11148236):0.088296651):0.041434521,'Hrobusta@jgi                                                                   ':8.0379825e-05):0.1055781,'39947_Osativa@NP_001060376                                                     ':0.17777929):0.048385121,'Daphnia_pulex@JGI                                                              ':0.18989856);
(('10228_Tadhaerens@XP_002115489                                                  ':0.19800541,(((('330879_Afumigatus@XP_753351                                                    ':3.0756492,'367110_Ncrassa@XP_960666                                                       ':0):1.0510593,'Lgigantea@jgi                                                                  ':6.0543719e-06):0.2318812,(((('564608_Mpusilla@EEH55073                                                       ':0,'7227_Dmelanogaster@NP_001033954                                                ':0.3228478):0.38721976,'7739_Bfloridae@XP_002590107                                                    ':0.26692889):0.20312714,(('7955_Drerio@XP_697958                                                          ':0.13232795,'8364_Xtropicalis@NP_001017240                                                  ':1.7639264e-05):0.042882789,'9606_Hsapiens@NP_056206                                                        ':2.9106668e-06):0.037172131):0.22927214,'7460_Amellifera@XP_001120410                                                   ':0.68537944):3.4721269e-05):0.26976134,'4896_Spombe@NP_595754                                                          ':0.75093954):0.25561826):0.25463806,((((((('145481_Ppatens@XP_001767480                                                    ':0.68316169,'6279_Bmalayi@XP_001897845                                                      ':0.92894597):2.3096821e-05,'403677_Pinfestans@EEY70446                                                     ':0):0.29937464,'296543_Tpseudonana@XP_002290825                                                ':0.29859505):0.10354254,'556484_Ptricornutum@XP_002177799                                               ':0.21256813):0.024441987,'436017_Olucimarinus@XP_001416938                                               ':0.27520565):0.1276825,('3702_Athaliana@NP_565057                                                       ':7.1170109e-06,('39947_Osativa@NP_001060376                                                     ':0.18590405,'Hrobusta@jgi                                                                   ':0.37403652):5.0718776e-06):0.21469721):0.068720561,('3055_Creinhardtii@XP_001691845                                                 ':2.148096e-05,'352472_Ddiscoideum@XP_642090                                                   ':0.56150822):0.048023132):0.47392508,'Daphnia_pulex@JGI                                                              ':0);
(((((((('10228_Tadhaerens@XP_002115489                                                  ':0.36656882,'4896_Spombe@NP_595754                                                          ':0.8760183):0.065239173,'Daphnia_pulex@JGI                                                              ':0.014660364):0.48473066,'Hrobusta@jgi                                                                   ':1.5092652e-05):0.1630796,(('3055_Creinhardtii@XP_001691845                                                 ':8.332263e-05,'352472_Ddiscoideum@XP_642090                                                   ':0.46432811):0.21531007,('3702_Athaliana@NP_565057                                                       ':0,'39947_Osativa@NP_001060376                                                     ':0.11015399):1.129347e-05):0.11015936):0.36547187,'436017_Olucimarinus@XP_001416938                                               ':0.47854744):0.3589324,'556484_Ptricornutum@XP_002177799                                               ':1.1219089e-05):0.27987919,('296543_Tpseudonana@XP_002290825                                                ':0.57649514,'403677_Pinfestans@EEY70446                                                     ':8.3751582e-05):0.25762575):1.8668223e-07,('145481_Ppatens@XP_001767480                                                    ':4.3451665e-06,('564608_Mpusilla@EEH55073                                                       ':0.38041574,'7227_Dmelanogaster@NP_001033954                                                ':0.11821919):0.37204233):0.32442734,(((((('330879_Afumigatus@XP_753351                                                    ':2.8251167,'367110_Ncrassa@XP_960666                                                       ':8.5907987e-06):1.1149901,'Lgigantea@jgi                                                                  ':5.8817373e-05):0.7396521,'7460_Amellifera@XP_001120410                                                   ':0.28600746):0.3436316,(('7955_Drerio@XP_697958                                                          ':0.26314042,'8364_Xtropicalis@NP_001017240                                                  ':2.0930035e-06):2.089021e-07,'9606_Hsapiens@NP_056206                                                        ':0.047842589):0.15758305):0.78746999,'7739_Bfloridae@XP_002590107                                                    ':0.00025130223):0.5946183,'6279_Bmalayi@XP_001897845                                                      ':2.0715057):2.3654684e-05);
((((('10228_Tadhaerens@XP_002115489                                                  ':0.73231551,(('7955_Drerio@XP_697958                                                          ':0.23179882,'8364_Xtropicalis@NP_001017240                                                  ':3.3201941e-05):0.089460725,'9606_Hsapiens@NP_056206                                                        ':1.1386632e-05):0.31231241):0.15210163,(('330879_Afumigatus@XP_753351                                                    ':0.57052833,'367110_Ncrassa@XP_960666                                                       ':0):0.52306805,'Lgigantea@jgi                                                                  ':0.32658707):0.29229536):0.2421799,'7460_Amellifera@XP_001120410                                                   ':0.32050336):0.12922312,(((('145481_Ppatens@XP_001767480                                                    ':0.39299933,'3702_Athaliana@NP_565057                                                       ':0.086599132):0.10043401,'39947_Osativa@NP_001060376                                                     ':0.098661419):0.1730945,'Hrobusta@jgi                                                                   ':0.14142173):0.14304528,'Daphnia_pulex@JGI                                                              ':0.21103883):2.0032168e-07):6.1358012e-06,((((('296543_Tpseudonana@XP_002290825                                                ':0,'6279_Bmalayi@XP_001897845                                                      ':1.1310234):0.32288542,('436017_Olucimarinus@XP_001416938                                               ':0.9275905,('4896_Spombe@NP_595754                                                          ':1.2599,'556484_Ptricornutum@XP_002177799                                               ':2.317722e-05):0.096009178):1.270613e-06):0.47098388,'403677_Pinfestans@EEY70446                                                     ':2.7236618e-05):0.46053628,(('3055_Creinhardtii@XP_001691845                                                 ':0,'352472_Ddiscoideum@XP_642090                                                   ':0.72769658):0.38905299,'564608_Mpusilla@EEH55073                                                       ':0.17044793):0.26131994):1.5409569e-06,'7739_Bfloridae@XP_002590107                                                    ':0.20500845):0.13726533,'7227_Dmelanogaster@NP_001033954                                                ':0.35774134);
(((('10228_Tadhaerens@XP_002115489                                                  ':0.47766357,((('145481_Ppatens@XP_001767480                                                    ':0.58386541,'3702_Athaliana@NP_565057                                                       ':0.070655538):0.034945467,'39947_Osativa@NP_001060376                                                     ':0.073165096):3.1765654e-07,'Hrobusta@jgi                                                                   ':0.29316948):0.30956309):0.23171021,((((('564608_Mpusilla@EEH55073                                                       ':0.16223125,'7227_Dmelanogaster@NP_001033954                                                ':0.12013516):0.16490253,'7739_Bfloridae@XP_002590107                                                    ':0.13335947):0.086670658,(('7955_Drerio@XP_697958                                                          ':0.15280272,'8364_Xtropicalis@NP_001017240                                                  ':5.1760469e-06):0.049372472,'9606_Hsapiens@NP_056206                                                        ':9.9262713e-05):0.29780305):0.052585109,'Lgigantea@jgi                                                                  ':0.2383644):2.7275423e-05,'7460_Amellifera@XP_001120410                                                   ':0.37424103):0.25423215):0.21998227,'Daphnia_pulex@JGI                                                              ':2.5553322e-06):0.09694817,(((((('296543_Tpseudonana@XP_002290825                                                ':0.32052545,'6279_Bmalayi@XP_001897845                                                      ':0.7914282):0.27386544,'556484_Ptricornutum@XP_002177799                                               ':2.7350103e-05):2.9712876e-05,'4896_Spombe@NP_595754                                                          ':1.9521723):0.24713156,'436017_Olucimarinus@XP_001416938                                               ':0.23170838):0.37213389,'403677_Pinfestans@EEY70446                                                     ':0.72908432):6.4236974e-05,('330879_Afumigatus@XP_753351                                                    ':1.1213479,'367110_Ncrassa@XP_960666                                                       ':7.456675e-05):0.71428134):0.1078695,('3055_Creinhardtii@XP_001691845                                                 ':0.047842507,'352472_Ddiscoideum@XP_642090                                                   ':0.447037):0.27507552);
((('10228_Tadhaerens@XP_002115489                                                  ':0.61729261,'39947_Osativa@NP_001060376                                                     ':4.1646538e-07):0.11595861,('145481_Ppatens@XP_001767480                                                    ':0.23432296,'3702_Athaliana@NP_565057                                                       ':0.015177299):0.075971158):0.25104021,((((('296543_Tpseudonana@XP_002290825                                                ':0,'6279_Bmalayi@XP_001897845                                                      ':0.96377575):0.41954206,('436017_Olucimarinus@XP_001416938                                               ':1.2188933,('4896_Spombe@NP_595754                                                          ':1.9956947,'556484_Ptricornutum@XP_002177799                                               ':5.512918e-07):0.15684604):2.3761342e-06):0.42017803,'403677_Pinfestans@EEY70446                                                     ':4.034179e-07):0.44931544,(('3055_Creinhardtii@XP_001691845                                                 ':0.067895901,'352472_Ddiscoideum@XP_642090                                                   ':0.42762441):0.28563657,'564608_Mpusilla@EEH55073                                                       ':0.23458375):0.23059958):2.898461e-06,'7739_Bfloridae@XP_002590107                                                    ':0.36040408):0.21726644,((((('330879_Afumigatus@XP_753351                                                    ':0.9782303,'367110_Ncrassa@XP_960666                                                       ':0):0.96985824,'Lgigantea@jgi                                                                  ':5.1491691e-07):0.43136541,('7460_Amellifera@XP_001120410                                                   ':0.31825292,(('7955_Drerio@XP_697958                                                          ':0.38074451,'8364_Xtropicalis@NP_001017240                                                  ':0):0.13497624,'9606_Hsapiens@NP_056206                                                        ':9.164714e-07):0.56793462):6.1400481e-06):0.36043249,'Daphnia_pulex@JGI                                                              ':0.17638566):0.084963263,('7227_Dmelanogaster@NP_001033954                                                ':0.53844338,'Hrobusta@jgi                                                                   ':1.80233e-05):0.1479364):7.5862987e-06);
((((((('10228_Tadhaerens@XP_002115489                                                  ':0.77092995,('39947_Osativa@NP_001060376                                                     ':0.78681474,'4896_Spombe@NP_595754                                                          ':0.55939046):0.09902911):0.21506839,'Daphnia_pulex@JGI                                                              ':0.54693685):0.04060297,(('330879_Afumigatus@XP_753351                                                    ':0.89619424,'367110_Ncrassa@XP_960666                                                       ':0.37594182):0.35922955,'Lgigantea@jgi                                                                  ':0.055910838):0.3838682):0.17773813,'7460_Amellifera@XP_001120410                                                   ':0.40617203):0.49578632,'7739_Bfloridae@XP_002590107                                                    ':2.8955108e-05):0.52151582,('564608_Mpusilla@EEH55073                                                       ':0.17780801,'7227_Dmelanogaster@NP_001033954                                                ':0.41025503):0.20928813):0.29936726,((('145481_Ppatens@XP_001767480                                                    ':0.26681126,(((('296543_Tpseudonana@XP_002290825                                                ':0.07423979,'403677_Pinfestans@EEY70446                                                     ':0.16377691):0.37670984,'556484_Ptricornutum@XP_002177799                                               ':1.4893894e-06):0.45964163,'436017_Olucimarinus@XP_001416938                                               ':0.24406239):0.34136613,'3702_Athaliana@NP_565057                                                       ':0.30090324):0.40302782):0.077535937,'Hrobusta@jgi                                                                   ':0.17175008):0.47340657,(('3055_Creinhardtii@XP_001691845                                                 ':1.5697041e-06,'6279_Bmalayi@XP_001897845                                                      ':1.9749789):0.16591715,'352472_Ddiscoideum@XP_642090                                                   ':0.92549595):1.5000404e-05):0.59158567,(('7955_Drerio@XP_697958                                                          ':0.15904989,'8364_Xtropicalis@NP_001017240                                                  ':0.072836416):0.14198181,'9606_Hsapiens@NP_056206                                                        ':3.1401056e-06):0.36909678);
(((((('10228_Tadhaerens@XP_002115489                                                  ':0.41253475,(('7955_Drerio@XP_697958                                                          ':0.31969889,'8364_Xtropicalis@NP_001017240                                                  ':0.048803059):7.3515594e-05,'9606_Hsapiens@NP_056206                                                        ':0):0.20921208):1.9750232e-05,'Lgigantea@jgi                                                                  ':0.22316639):0.12238919,'7460_Amellifera@XP_001120410                                                   ':0.31854342):0.1678676,(('3055_Creinhardtii@XP_001691845                                                 ':0.2810095,('352472_Ddiscoideum@XP_642090                                                   ':0.31151634,'564608_Mpusilla@EEH55073                                                       ':0.048426983):0.078813519):0.24083794,('7227_Dmelanogaster@NP_001033954                                                ':0.051065257,'7739_Bfloridae@XP_002590107                                                    ':0.062272993):7.4648418e-05):1.0136383e-05):0.051889575,'Daphnia_pulex@JGI                                                              ':0.22334471):1.7808493e-05,('145481_Ppatens@XP_001767480                                                    ':0.18047184,'Hrobusta@jgi                                                                   ':5.0742523e-06):0.084045545,(((((('296543_Tpseudonana@XP_002290825                                                ':0.30415451,'556484_Ptricornutum@XP_002177799                                               ':0):3.6183558e-06,'436017_Olucimarinus@XP_001416938                                               ':0.27481633):0.026504002,'6279_Bmalayi@XP_001897845                                                      ':1.2859584):0.14469568,'403677_Pinfestans@EEY70446                                                     ':0.1046717):0.3061046,(('330879_Afumigatus@XP_753351                                                    ':8.6610088e-07,'4896_Spombe@NP_595754                                                          ':1.3783368):0.35060127,'367110_Ncrassa@XP_960666                                                       ':2.3860429e-06):0.1511615):0.066711584,('3702_Athaliana@NP_565057                                                       ':0.053610175,'39947_Osativa@NP_001060376                                                     ':0.049814098):9.1603476e-05):0.12732031);
((((((('10228_Tadhaerens@XP_002115489                                                  ':0.62927794,'39947_Osativa@NP_001060376                                                     ':1.5253294e-05):0.034884644,'4896_Spombe@NP_595754                                                          ':1.3010189):0.14014695,'Hrobusta@jgi                                                                   ':0.35300915):0.027281016,'3702_Athaliana@NP_565057                                                       ':0.3225878):0.14208007,('145481_Ppatens@XP_001767480                                                    ':1.410426e-07,(('296543_Tpseudonana@XP_002290825                                                ':0.31395063,('403677_Pinfestans@EEY70446                                                     ':0.11296121,'6279_Bmalayi@XP_001897845                                                      ':0.58135326):0.2794237):0.18628229,('436017_Olucimarinus@XP_001416938                                               ':0.63520154,'556484_Ptricornutum@XP_002177799                                               ':4.8608979e-05):0.065721683):0.5675326):0.28602913):0.32098006,(('7955_Drerio@XP_697958                                                          ':0.12149306,'8364_Xtropicalis@NP_001017240                                                  ':0):0.13711068,'9606_Hsapiens@NP_056206                                                        ':3.248195e-05):0.41410572):0.51688772,(((((('3055_Creinhardtii@XP_001691845                                                 ':0.172768,'352472_Ddiscoideum@XP_642090                                                   ':0.25575833):0.51472323,'564608_Mpusilla@EEH55073                                                       ':2.12015e-06):0.081650701,'7227_Dmelanogaster@NP_001033954                                                ':0.46015261):0.40078355,'7739_Bfloridae@XP_002590107                                                    ':0.079721666):0.49635072,'7460_Amellifera@XP_001120410                                                   ':0.12355682):4.7142666e-05,(('330879_Afumigatus@XP_753351                                                    ':0.58247372,'367110_Ncrassa@XP_960666                                                       ':0.04256071):0.46033527,'Lgigantea@jgi                                                                  ':0.089353204):0.69114931):3.8976871e-05,'Daphnia_pulex@JGI                                                              ':0.2475149);
((((((('10228_Tadhaerens@XP_002115489                                                  ':1.6482933,'6279_Bmalayi@XP_001897845                                                      ':1.4516215):1.3734345,(('330879_Afumigatus@XP_753351                                                    ':0.70401731,'367110_Ncrassa@XP_960666                                                       ':0.21221651):0.085203879,'Lgigantea@jgi                                                                  ':0.42181884):2.4371207e-05):0.31553742,('7955_Drerio@XP_697958                                                          ':8.3103844e-06,('8364_Xtropicalis@NP_001017240                                                  ':9.7114845e-05,'9606_Hsapiens@NP_056206                                                        ':0.049655853):0.096078197):0.81107706):0.20976785,'7460_Amellifera@XP_001120410                                                   ':0.077927399):7.3089797e-07,'4896_Spombe@NP_595754                                                          ':0.4998956):0.13299597,(('564608_Mpusilla@EEH55073                                                       ':0.19178962,'7227_Dmelanogaster@NP_001033954                                                ':0.30571321):0.9667131,'7739_Bfloridae@XP_002590107                                                    ':0.11452182):0.5187823):0.46436577,(((('145481_Ppatens@XP_001767480                                                    ':0.65949012,((('3055_Creinhardtii@XP_001691845                                                 ':0.091785443,'352472_Ddiscoideum@XP_642090                                                   ':0.75598346):0.44398094,'3702_Athaliana@NP_565057                                                       ':0.043913614):0.16422749,'436017_Olucimarinus@XP_001416938                                               ':0.64805398):6.220248e-05):0.17431775,(('296543_Tpseudonana@XP_002290825                                                ':0.31383215,'403677_Pinfestans@EEY70446                                                     ':0.047141494):0.044229616,'556484_Ptricornutum@XP_002177799                                               ':0.17513276):0.25230531):0.14447112,'39947_Osativa@NP_001060376                                                     ':0.55672751):0.15464096,'Hrobusta@jgi                                                                   ':4.8573948e-05):0.50465316,'Daphnia_pulex@JGI                                                              ':0.15821585);
((('10228_Tadhaerens@XP_002115489                                                  ':0.1930683,((('330879_Afumigatus@XP_753351                                                    ':1.8678854,'367110_Ncrassa@XP_960666                                                       ':1.3900382e-05):1.3768628,'Lgigantea@jgi                                                                  ':0.13770524):0.58406117,(('4896_Spombe@NP_595754                                                          ':1.279102,'7460_Amellifera@XP_001120410                                                   ':0.38385434):0.097146793,((('6279_Bmalayi@XP_001897845                                                      ':3.0743706,'7955_Drerio@XP_697958                                                          ':0):0.38973583,'8364_Xtropicalis@NP_001017240                                                  ':1.5051422e-05):2.8015763e-05,'9606_Hsapiens@NP_056206                                                        ':0.051488453):0.11358237):5.7663871e-06):0.8744373):0.39908576,('436017_Olucimarinus@XP_001416938                                               ':0.56361537,'Daphnia_pulex@JGI                                                              ':2.9490652e-06):0.44170695):0.20952858,(((('145481_Ppatens@XP_001767480                                                    ':0.063119127,('556484_Ptricornutum@XP_002177799                                               ':0.089254882,'7739_Bfloridae@XP_002590107                                                    ':0.26128052):0.0594088):0.11692048,('296543_Tpseudonana@XP_002290825                                                ':0.15483321,'403677_Pinfestans@EEY70446                                                     ':0):0.098855449):0.10051868,((('3055_Creinhardtii@XP_001691845                                                 ':0.048831439,('564608_Mpusilla@EEH55073                                                       ':7.6337623e-06,'7227_Dmelanogaster@NP_001033954                                                ':0.35222805):0.35151191):1.8219486e-07,'352472_Ddiscoideum@XP_642090                                                   ':0.29418824):0.21830532,'3702_Athaliana@NP_565057                                                       ':0.0070501):0.12085103):4.9381615e-05,'Hrobusta@jgi                                                                   ':0.074509428):0.06669024,'39947_Osativa@NP_001060376                                                     ':0.054205783);
((((('10228_Tadhaerens@XP_002115489                                                  ':1.1852367,'39947_Osativa@NP_001060376                                                     ':0.14625999):0.19636182,'4896_Spombe@NP_595754                                                          ':1.8190174):0.22120086,(('145481_Ppatens@XP_001767480                                                    ':2.0590297e-06,((('296543_Tpseudonana@XP_002290825                                                ':0.20344858,'403677_Pinfestans@EEY70446                                                     ':0.40627112):0.16026974,'436017_Olucimarinus@XP_001416938                                               ':0.55828698):0.047506781,'556484_Ptricornutum@XP_002177799                                               ':2.4145686e-07):0.48411649):0.23207453,'Hrobusta@jgi                                                                   ':0.072696377):1.1944953e-06):0.35028824,'3702_Athaliana@NP_565057                                                       ':0.55241253):0.27090961,('3055_Creinhardtii@XP_001691845                                                 ':6.0933486e-06,'352472_Ddiscoideum@XP_642090                                                   ':0.6863285):0.17347203,(((((('330879_Afumigatus@XP_753351                                                    ':1.2267948,'367110_Ncrassa@XP_960666                                                       ':0):0.49376599,'6279_Bmalayi@XP_001897845                                                      ':2.012505):0.26249509,'Lgigantea@jgi                                                                  ':0.31890078):0.59245,'7460_Amellifera@XP_001120410                                                   ':0.19553346):0.20535593,((('564608_Mpusilla@EEH55073                                                       ':0.047683364,'7227_Dmelanogaster@NP_001033954                                                ':0.30267535):0.39129945,(('7955_Drerio@XP_697958                                                          ':0.15205301,'8364_Xtropicalis@NP_001017240                                                  ':0.019058518):0.10074214,'9606_Hsapiens@NP_056206                                                        ':2.3539917e-05):1.1199179):0.19341771,'7739_Bfloridae@XP_002590107                                                    ':0.072135753):0.404995):0.34656395,'Daphnia_pulex@JGI                                                              ':0.41659689):0.18999093);
(((((((('10228_Tadhaerens@XP_002115489                                                  ':8.3947914e-05,'6279_Bmalayi@XP_001897845                                                      ':3.9794456):1.0885036,'9606_Hsapiens@NP_056206                                                        ':3.190294e-05):0.061190453,('7955_Drerio@XP_697958                                                          ':0.35935325,'8364_Xtropicalis@NP_001017240                                                  ':2.9287025e-06):1.4013775e-06):0.07002933,'Lgigantea@jgi                                                                  ':0.48379647):0.24982045,'7460_Amellifera@XP_001120410                                                   ':0.33447848):6.910399e-06,('330879_Afumigatus@XP_753351                                                    ':1.680007,'4896_Spombe@NP_595754                                                          ':0.33221554):1.6909402):0.51438468,'7227_Dmelanogaster@NP_001033954                                                ':0.17446224):0.018253478,(((((('145481_Ppatens@XP_001767480                                                    ':0.26072235,'3702_Athaliana@NP_565057                                                       ':4.4179554e-06):0.053946506,'39947_Osativa@NP_001060376                                                     ':0.20639858):2.6233251e-05,'Hrobusta@jgi                                                                   ':0.25198316):0.19651909,'Daphnia_pulex@JGI                                                              ':0.095843091):0.04584821,(((('296543_Tpseudonana@XP_002290825                                                ':7.2022147e-07,'403677_Pinfestans@EEY70446                                                     ':0.33328056):0.17185001,'556484_Ptricornutum@XP_002177799                                               ':9.5345783e-05):2.3918971e-06,'436017_Olucimarinus@XP_001416938                                               ':0.30248831):0.070636995,'367110_Ncrassa@XP_960666                                                       ':0.87968726):0.071383078):0.15672798,'7739_Bfloridae@XP_002590107                                                    ':1.0932474e-06):2.2641611e-05,(('3055_Creinhardtii@XP_001691845                                                 ':0.29463422,'352472_Ddiscoideum@XP_642090                                                   ':0.6406343):0.20548958,'564608_Mpusilla@EEH55073                                                       ':6.6695276e-07):0.19584113);
(((('10228_Tadhaerens@XP_002115489                                                  ':0.68432548,'Daphnia_pulex@JGI                                                              ':0.42993198):0.45596511,('3702_Athaliana@NP_565057                                                       ':0.086143114,'39947_Osativa@NP_001060376                                                     ':0.062714645):0.15697411):4.6942893e-06,((('3055_Creinhardtii@XP_001691845                                                 ':0.21272394,('352472_Ddiscoideum@XP_642090                                                   ':0.48926139,('564608_Mpusilla@EEH55073                                                       ':2.6892566e-07,'7227_Dmelanogaster@NP_001033954                                                ':0.79982653):0.85669173):0.11963679):0.89101345,'436017_Olucimarinus@XP_001416938                                               ':1.3894924):6.1951504e-05,'Hrobusta@jgi                                                                   ':0.17644839):3.8296191e-05):0.19556234,('145481_Ppatens@XP_001767480                                                    ':3.9878518e-07,(((('330879_Afumigatus@XP_753351                                                    ':1.1932247,'367110_Ncrassa@XP_960666                                                       ':4.332308e-05):1.349811,'Lgigantea@jgi                                                                  ':1.3585777e-06):0.24043455,('7460_Amellifera@XP_001120410                                                   ':0.71887203,'7739_Bfloridae@XP_002590107                                                    ':0.53637465):5.0073237e-07):0.21493156,(('7955_Drerio@XP_697958                                                          ':0.33579965,'8364_Xtropicalis@NP_001017240                                                  ':3.6210269e-05):0.20557944,'9606_Hsapiens@NP_056206                                                        ':4.0174572e-05):0.074227703):0.45044081):0.050835751,(((('296543_Tpseudonana@XP_002290825                                                ':0.23041854,'403677_Pinfestans@EEY70446                                                     ':0.37088697):0.75565785,'556484_Ptricornutum@XP_002177799                                               ':8.095892e-05):0.084753001,'4896_Spombe@NP_595754                                                          ':1.2500921):0.00080528536,'6279_Bmalayi@XP_001897845                                                      ':1.9007286):0.55296053);
(((('10228_Tadhaerens@XP_002115489                                                  ':0.36263242,(('7955_Drerio@XP_697958                                                          ':0.28971481,'8364_Xtropicalis@NP_001017240                                                  ':0.032010489):0.19238393,'9606_Hsapiens@NP_056206                                                        ':9.1779083e-05):0.37222016):0.14820009,(('330879_Afumigatus@XP_753351                                                    ':1.0662208,'367110_Ncrassa@XP_960666                                                       ':0):1.2461301,'Lgigantea@jgi                                                                  ':0.2785862):0.23575691):0.19197999,('4896_Spombe@NP_595754                                                          ':1.0320173,'7460_Amellifera@XP_001120410                                                   ':0.14173477):0.20692796):0.19888986,(((('145481_Ppatens@XP_001767480                                                    ':0.31238085,'7227_Dmelanogaster@NP_001033954                                                ':0.35692106):0.1654578,'Hrobusta@jgi                                                                   ':6.9283883e-06):0.23352123,(('3055_Creinhardtii@XP_001691845                                                 ':2.1891924e-05,'352472_Ddiscoideum@XP_642090                                                   ':0.8329818):0.14198968,(('3702_Athaliana@NP_565057                                                       ':0.030340917,'39947_Osativa@NP_001060376                                                     ':0.31237513):0.27851901,'436017_Olucimarinus@XP_001416938                                               ':0.69547661):0.24592456):0.37697063):0.029906434,'Daphnia_pulex@JGI                                                              ':0.225357):0.18213704,((((('296543_Tpseudonana@XP_002290825                                                ':0.25669663,'403677_Pinfestans@EEY70446                                                     ':0.24498098):0.17557863,'556484_Ptricornutum@XP_002177799                                               ':2.4212117e-05):1.3678647e-06,'6279_Bmalayi@XP_001897845                                                      ':1.9341873):0.50382561,'564608_Mpusilla@EEH55073                                                       ':0.53157978):0.30527996,'7739_Bfloridae@XP_002590107                                                    ':0.075004145):0.40883987);
((((('10228_Tadhaerens@XP_002115489                                                  ':0.96479861,(('7955_Drerio@XP_697958                                                          ':0.24968806,'8364_Xtropicalis@NP_001017240                                                  ':9.8373653e-06):0.15211545,'9606_Hsapiens@NP_056206                                                        ':4.1807186e-05):0.25660467):0.21252091,('7227_Dmelanogaster@NP_001033954                                                ':0.63624444,'Lgigantea@jgi                                                                  ':0.089302668):0.13515932):2.1006847e-05,'7460_Amellifera@XP_001120410                                                   ':0.37673638):0.075631952,((('145481_Ppatens@XP_001767480                                                    ':0.05859383,('3702_Athaliana@NP_565057                                                       ':0.14546361,'39947_Osativa@NP_001060376                                                     ':0.21003298):0.16849714):0.12096189,'Hrobusta@jgi                                                                   ':0.061534988):0.26315312,(('330879_Afumigatus@XP_753351                                                    ':0.72916489,'367110_Ncrassa@XP_960666                                                       ':0):0.49451487,'Daphnia_pulex@JGI                                                              ':0.046086741):0.050496783):0.10523256):0.18341482,(((('296543_Tpseudonana@XP_002290825                                                ':1.7269642e-05,(('4896_Spombe@NP_595754                                                          ':1.476891,'556484_Ptricornutum@XP_002177799                                               ':2.5755178e-05):0.34000227,'6279_Bmalayi@XP_001897845                                                      ':1.5129593):0.16174503):0.37802074,'403677_Pinfestans@EEY70446                                                     ':1.92427e-05):0.60142514,'564608_Mpusilla@EEH55073                                                       ':3.5910212e-06):0.29087242,('3055_Creinhardtii@XP_001691845                                                 ':0.0017019364,('352472_Ddiscoideum@XP_642090                                                   ':0.80429566,'436017_Olucimarinus@XP_001416938                                               ':0.94389566):0.60655051):0.66523422):0.29256515,'7739_Bfloridae@XP_002590107                                                    ':6.0142001e-05);
((((((('10228_Tadhaerens@XP_002115489                                                  ':1.0684398,('8364_Xtropicalis@NP_001017240                                                  ':1.1601831e-14,'9606_Hsapiens@NP_056206                                                        ':0):4.1942254e-05):0.042934804,('6279_Bmalayi@XP_001897845                                                      ':2.9701874,'7955_Drerio@XP_697958                                                          ':0):0.26611623):0.4554462,'564608_Mpusilla@EEH55073                                                       ':5.5667411e-05):0.27542152,'7227_Dmelanogaster@NP_001033954                                                ':0.1589778):0.16047326,'7739_Bfloridae@XP_002590107                                                    ':0):2.4389314e-05,('7460_Amellifera@XP_001120410                                                   ':0.28768995,'Lgigantea@jgi                                                                  ':0.20204037):0.39320146):0.33157124,(((('145481_Ppatens@XP_001767480                                                    ':0.62429951,(('3055_Creinhardtii@XP_001691845                                                 ':0.36710275,('352472_Ddiscoideum@XP_642090                                                   ':1.3293725,'436017_Olucimarinus@XP_001416938                                               ':0):0.16660927):0.18678258,'3702_Athaliana@NP_565057                                                       ':0):2.1751488e-07):0.20561603,((('296543_Tpseudonana@XP_002290825                                                ':8.9990862e-07,'403677_Pinfestans@EEY70446                                                     ':0.16624821):0.50758969,'556484_Ptricornutum@XP_002177799                                               ':0):0.10722777,'Hrobusta@jgi                                                                   ':0.13800051):2.8750755e-05):0.044723335,'39947_Osativa@NP_001060376                                                     ':4.3676761e-06):7.4617457e-05,('330879_Afumigatus@XP_753351                                                    ':0.80901379,'4896_Spombe@NP_595754                                                          ':0):0.75361762):0.00081521999,('367110_Ncrassa@XP_960666                                                       ':0.46507062,'Daphnia_pulex@JGI                                                              ':0.22645492):0.13100229);
(((((((('10228_Tadhaerens@XP_002115489                                                  ':0.89547815,'4896_Spombe@NP_595754                                                          ':1.442518):7.8262703e-06,'Daphnia_pulex@JGI                                                              ':0):0.86042639,('564608_Mpusilla@EEH55073                                                       ':0.11164843,'7227_Dmelanogaster@NP_001033954                                                ':2.0986873e-06):0.2577569):2.5803125e-05,('6279_Bmalayi@XP_001897845                                                      ':1.2114046,'7739_Bfloridae@XP_002590107                                                    ':0):3.1997565e-05):0.23725234,'7460_Amellifera@XP_001120410                                                   ':0.27064892):5.2505197e-05,(('330879_Afumigatus@XP_753351                                                    ':0.96324918,'367110_Ncrassa@XP_960666                                                       ':0.17728969):0.59290719,'Lgigantea@jgi                                                                  ':3.4503143e-05):0.25898093):0.30767475,('7955_Drerio@XP_697958                                                          ':0.20065479,('8364_Xtropicalis@NP_001017240                                                  ':0,'9606_Hsapiens@NP_056206                                                        ':1.7446362e-15):1.9475668e-05):1.7822172e-05):0.35443463,'145481_Ppatens@XP_001767480                                                    ':0.07766034,(('296543_Tpseudonana@XP_002290825                                                ':0.35643626,'403677_Pinfestans@EEY70446                                                     ':0.22988664):0.47777244,((((('3055_Creinhardtii@XP_001691845                                                 ':0,'352472_Ddiscoideum@XP_642090                                                   ':0.17287054):0.21733145,'3702_Athaliana@NP_565057                                                       ':0.1611909):0.28827984,'39947_Osativa@NP_001060376                                                     ':0.39937928):1.0637917e-05,'Hrobusta@jgi                                                                   ':2.0439968e-05):0.22656328,('436017_Olucimarinus@XP_001416938                                               ':0.23380286,'556484_Ptricornutum@XP_002177799                                               ':1.8465359e-05):0.12711072):0.15435119):4.3863439e-08);
