# Supplementary material for: The phylogenomic analysis of the anaphase promoting complex and its targets points to complex and modern-like control of the cell cycle in the last common ancestor of eukaryotes
Source: BMC Evol Biol. 2011 Sep 23;11:265. doi: 10.1186/1471-2148-11-265 (PMC3195147; doi:10.1186/1471-2148-11-265)
Supplement: Additional file 3 — Data S1. Bayesian phylogenetic trees inferred MrBayes (*.con files) and ML phylogenetic trees inferred with TreeFinder (*.tre files = ML topologies; *.boot.trees = topologies generated by the bootstrap analysis) for each APC/C subunit, activator and main target (except Apc9, Apc14, Apc15 and Apc16 due to a too restricted number of homologues). [file 1471-2148-11-265-S3.ZIP › APC13s_10.tre]

#NEXUS

begin trees;
 tree t1 = ((('10228_Tadhaerens@XP_002115489                                                  ':0.9841041,(('145481_Ppatens@XP_001767480                                                    ':0.15775588,(((('296543_Tpseudonana@XP_002290825                                                ':0.17239726,'403677_Pinfestans@EEY70446                                                     ':0.2661335)76.253563:0.27840202,'436017_Olucimarinus@XP_001416938                                               ':0.65177863)33.334503:1.4204803e-05,'556484_Ptricornutum@XP_002177799                                               ':1.0173423e-05)35.836041:0.10212961,'6279_Bmalayi@XP_001897845                                                      ':1.9338369)51.227593:0.31556597)73.885792:0.16846083,'Hrobusta@jgi                                                                   ':0.084340894)33.335572:3.8386344e-05)36.085188:0.046178201,('3702_Athaliana@NP_565057                                                       ':0.16063736,'39947_Osativa@NP_001060376                                                     ':0.16566888)65.518868:0.15390413)72.100127:0.21521774,('3055_Creinhardtii@XP_001691845                                                 ':0.06799527,'352472_Ddiscoideum@XP_642090                                                   ':0.64351131)77.188855:0.30892994,((((((('330879_Afumigatus@XP_753351                                                    ':1.0709431,'367110_Ncrassa@XP_960666                                                       ':1.9418659e-05)92.371076:0.81935027,'Lgigantea@jgi                                                                  ':0.048390202)78.202039:0.41171651,(('7955_Drerio@XP_697958                                                          ':0.20534828,'8364_Xtropicalis@NP_001017240                                                  ':0.011702904)53.036851:0.098208311,'9606_Hsapiens@NP_056206                                                        ':3.786922e-05)80.725265:0.40003853)35.777742:0.055271438,('4896_Spombe@NP_595754                                                          ':1.4883277,'7460_Amellifera@XP_001120410                                                   ':0.36390714)33.334121:6.9866283e-06)66.320527:0.22883681,'7739_Bfloridae@XP_002590107                                                    ':0.17241631)34.694484:0.033128543,('564608_Mpusilla@EEH55073                                                       ':0.26142339,'7227_Dmelanogaster@NP_001033954                                                ':0.22723906)66.253072:0.24415981)79.431373:0.26824435,'Daphnia_pulex@JGI                                                              ':0.37655241)33.335856:2.6566423e-05);
end;
