# Supplementary material for: The phylogenomic analysis of the anaphase promoting complex and its targets points to complex and modern-like control of the cell cycle in the last common ancestor of eukaryotes
Source: BMC Evol Biol. 2011 Sep 23;11:265. doi: 10.1186/1471-2148-11-265 (PMC3195147; doi:10.1186/1471-2148-11-265)
Supplement: Additional file 3 — Data S1. Bayesian phylogenetic trees inferred MrBayes (*.con files) and ML phylogenetic trees inferred with TreeFinder (*.tre files = ML topologies; *.boot.trees = topologies generated by the bootstrap analysis) for each APC/C subunit, activator and main target (except Apc9, Apc14, Apc15 and Apc16 due to a too restricted number of homologues). [file 1471-2148-11-265-S3.ZIP › cdc20s7_10.boot.trees]

100
(((((((((((10228_TadhaerensBBBXP_002114324:0.20134689,45351_NvectensisBBBXP_001625800:0.14274169):0.04342523,45351_NvectensisBBBXP_001623504:0.11697049):0.062915123,(7739_BfloridaeBBBAAO85336:0.17885567,LgiganteaBBBjgi:0.10445568):0.0079571003):0.037854307,(7460_AmelliferaBBBXP_624567:0.19767961,(7955_DrerioBBBCAN88634:0.24633218,(8364_XtropicalisBBBNP_988945:0.1197033,9606_HsapiensBBBNP_001246:0.085401565):0.04585351):0.058878885):0.016281789):1.0925141e-05,(6279_BmalayiBBBXP_001893850:0.4460615,7227_DmelanogasterBBBAAQ23567:0.055969671):0.11228596):0.078736626,((((((214684_CneoformansBBBXP_572594:0.3276603,(BdendrobatidisBBBjgi_Batde5_2171_gw1.6.153.1:0.076241298,SpunctatusBBB03056T0:0.24289621):0.16679678):0.033478797,(237631_UmaydisBBBXP_757794:0.55707086,(367110_NcrassaBBBXP_965019:0.020068226,451804_AfumigatusBBBEDP56709:0.031668453):0.21694761):0.091297356):0.012458103,(((((330879_AfumigatusBBBXP_751769:0.33323421,5141_NcrassaBBBCAD01127:0.23755521):0.26704652,4932_ScerevisiaeBBBNP_011741:0.69930303):0.18699619,(4896_SpombeBBBNP_588462:0.25545126,4896_SpombeBBBNP_592834:0.48160065):0.26234955):0.48351376,4932_ScerevisiaeBBBNP_011399:0.3955755):0.22892455,4896_SpombeBBBNP_593161:0.16421726):0.03717945):0.1786267,(((284813_EcuniculiBBBNP_584809:7.0157166e-06,Encephalitozoon_intestinalisBBBXP_003072772:0.10507182):0.16536722,(Enterocytozoon_bieneusiBBBXP_002649951:0.54049209,Nosema_ceranaeBBBXP_002995258:0.29713456):0.13856788):0.39652745,SpunctatusBBB03409T0:0.63128288):0.12524388):0.035438397,((Caenorhabditis_elegansBBBNP_495051:1.1762404,Drosophila_melanogasterBBBNP_523494:2.9310614):0.61358445,CowczarzakiBBB06861T0:0.25948161):0.081893241):0.10176415,((431895_MbrevicollisBBBXP_001747841:0.14205107,SrosettaBBB00938T0:0.18739389):0.069103529,DpulexBBBjgi:0.39237478):0.02617246):0.033855403):0.066514055,((185431_TbruceiBBBXP_847480:0.076992678,353153_TcruziBBBXP_819329:0.09090821):0.12451272,(347515_LmajorBBBXP_001683689:0.0069595985,435258_LinfantumBBBXP_001463634:0):0.22795219):0.32965663):0.04819158,TtrahensBBB05545T0:0.1391975):0.036718172,(352472_DdiscoideumBBBXP_638150:0.14612907,(CmerolaeBBBCMA138C:0.24021233,PyezeoensisBBBAU191082:0.17827141):0.091342247):0.057393076):0.057473244,((5762_NgruberiBBBEFC37108:0.1125567,5911_TthermophilaBBBXP_001023872:0.2960844):0.06330372,(GsulphurariaBBBstig_15:0,PpolycephalumBBBPPL00000291:1.9984932):0.19573669):0.040172189):0.050861614,(((((((((145481_PpatensBBBXP_001753296:0.0092952487,145481_PpatensBBBXP_001765142:0.034090413):0.062946702,145481_PpatensBBBXP_001766400:3.5824329e-05):0.048642363,145481_PpatensBBBXP_001757257:0.020887808):0.044375467,145481_PpatensBBBXP_001775446:0.11203864):0.012481418,((((((((3702_AthalianaBBBAAB61049:0.0073033146,Arabidopsis_thalianaBBBNP_198060:0.014640753):0.02955297,3702_AthalianaBBBNP_568505:0.047152686):0.014611872,3702_AthalianaBBBNP_198109:4.0500472e-06):0.091753372,39947_OsativaBBBEEE69236:0.16486861):0.029029645,3702_AthalianaBBBNP_195053:0.023141056):0.05908349,39947_OsativaBBBCAE03470:0.055568294):0.018407652,39947_OsativaBBBEEE57631:5.3652336e-05):0.10845709,((412030_PtetraureliaBBBXP_001428021:0.48862489,SmoellendorffiBBBjgi1:0.18256908):0.059492277,(SmoellendorffiBBBjgi_Selmo1_229944_fgenesh1_pm.C_scaffold_0000129:2.4700911e-05,SmoellendorffiBBBjgi_Selmo1_92939_e_gw1.13.45.1:0.013860594):0.037433216):0.054388182):0.021564899):0.0082585384,EhuxleyiBBBjgi:0.4156416):0.034524147,((3055_CreinhardtiiBBBXP_001695197:4.2947028e-05,VcarteriBBBjgi_Volca1_106728_estExt_fgenesh4_pg.C_490111:0.055375128):0.23788921,((436017_OlucimarinusBBBXP_001417356:4.8614131e-05,70448_OtauriBBBAAV68609:0.027435073):0.068924161,564608_MpusillaBBBEEH56365:0.0078377455):0.093843283):0.063575882):0.043615667,CvulgarisBBBjgi:0.17175885):0.025510032,Blastocystis_hominisBBB300123848:0.39987276):9.3578342e-05,((((296543_TpseudonanaBBBXP_002287004:0.14865481,556484_PtricornutumBBBXP_002176387:0.13522673):0.052039886,AanophagefferensBBBjgi_Auran1_70027_estExt_fgenesh2_pm.C_10035:0.19185923):0.020293463,((403677_PinfestansBBBEEY53557:0.01572896,PramorumBBBjgi:1.0650983e-05):0.089863902,Ectocarpus_siliculosusBBB298712805:0.1334231):0.088833551):0.026166256,((296543_TpseudonanaBBBXP_002293959:0.16802334,556484_PtricornutumBBBXP_002180582:0.19513095):0.14140326,Ectocarpus_siliculosusBBB298715835:0.15693099):0.0013593515):0.0399044);
((((((((10228_TadhaerensBBBXP_002114324:0.29526638,(6279_BmalayiBBBXP_001893850:0.38854217,DpulexBBBjgi:0.45425706):0.1217671):0.014127328,45351_NvectensisBBBXP_001623504:0.088124924):0.090484973,LgiganteaBBBjgi:0.1135048):0.029903772,7739_BfloridaeBBBAAO85336:0.052140812):0.01605508,(45351_NvectensisBBBXP_001625800:0.14511839,7227_DmelanogasterBBBAAQ23567:0.17169664):0.075414081):0.062902151,7460_AmelliferaBBBXP_624567:0.15015453):0.075508287,(((((((((145481_PpatensBBBXP_001753296:5.3039322e-05,145481_PpatensBBBXP_001765142:0.046914178):0.022815234,145481_PpatensBBBXP_001766400:0.015031084):0.013727823,145481_PpatensBBBXP_001775446:0.1471601):0.044292178,(145481_PpatensBBBXP_001757257:9.1591399e-05,SmoellendorffiBBBjgi1:0.18126859):0.037353277):0.03473369,(SmoellendorffiBBBjgi_Selmo1_229944_fgenesh1_pm.C_scaffold_0000129:0.017366912,SmoellendorffiBBBjgi_Selmo1_92939_e_gw1.13.45.1:0.021278043):0.1219956):0.01593507,((436017_OlucimarinusBBBXP_001417356:0.01751846,(70448_OtauriBBBAAV68609:1.4157907e-05,(Drosophila_melanogasterBBBNP_523494:2.4468768,PpolycephalumBBBPPL00000291:1.9512642):1.6548667):0.012049985):0.099687413,564608_MpusillaBBBEEH56365:0.0077590584):0.12757551):0.087817649,EhuxleyiBBBjgi:0.22090217):0.056487976,(CmerolaeBBBCMA138C:0.22580065,GsulphurariaBBBstig_15:0.14869418):0.038641645):0.026325091,((352472_DdiscoideumBBBXP_638150:0.2281642,(5762_NgruberiBBBEFC37108:0.20397201,TtrahensBBB05545T0:0.13146853):1.6731482e-05):0.028094788,PyezeoensisBBBAU191082:0.26352818):0.017707079):0.018711915):0.027985624,(((185431_TbruceiBBBXP_847480:0.12583718,353153_TcruziBBBXP_819329:0.087809521):0.27743772,(347515_LmajorBBBXP_001683689:0.0076409588,435258_LinfantumBBBXP_001463634:0):0.27952601):0.26033205,(((((((((214684_CneoformansBBBXP_572594:0.46945485,SpunctatusBBB03409T0:0.92902151):0.085066792,(367110_NcrassaBBBXP_965019:0.073705096,451804_AfumigatusBBBEDP56709:0.034129281):0.24252344):0.085171313,4896_SpombeBBBNP_593161:0.19417485):0.070979769,237631_UmaydisBBBXP_757794:0.56845716):0.048369297,(BdendrobatidisBBBjgi_Batde5_2171_gw1.6.153.1:0.1023987,SpunctatusBBB03056T0:0.32559701):0.22464926):0.03650889,4932_ScerevisiaeBBBNP_011399:0.66462534):0.061184963,(((330879_AfumigatusBBBXP_751769:0.36682395,5141_NcrassaBBBCAD01127:0.20395584):0.24288593,(4896_SpombeBBBNP_588462:0.49957537,4896_SpombeBBBNP_592834:0.19295785):0.27196122):0.13963581,4932_ScerevisiaeBBBNP_011741:0.6202913):0.66370108):0.11561794,CowczarzakiBBB06861T0:0.32250392):0.0035128087,((431895_MbrevicollisBBBXP_001747841:0.06953629,SrosettaBBB00938T0:0.2838252):0.14257747,(7955_DrerioBBBCAN88634:0.28285569,(8364_XtropicalisBBBNP_988945:0.062589944,9606_HsapiensBBBNP_001246:0.074249179):0.1471036):0.073094624):0.066004429):0.050982351):0.10579855,((((((((284813_EcuniculiBBBNP_584809:1.1111057e-05,Encephalitozoon_intestinalisBBBXP_003072772:0.1266379):0.39888774,Enterocytozoon_bieneusiBBBXP_002649951:0.57407497):0.079839753,Nosema_ceranaeBBBXP_002995258:0.36028264):0.41820263,412030_PtetraureliaBBBXP_001428021:0.86376239):0.16835348,5911_TthermophilaBBBXP_001023872:0.29690216):0.075986408,(296543_TpseudonanaBBBXP_002293959:0.11431088,556484_PtricornutumBBBXP_002180582:0.11701507):0.13309805):0.018677349,((((((296543_TpseudonanaBBBXP_002287004:0.09368966,556484_PtricornutumBBBXP_002176387:0.10575499):0.023617601,AanophagefferensBBBjgi_Auran1_70027_estExt_fgenesh2_pm.C_10035:0.1822775):0.064107346,((403677_PinfestansBBBEEY53557:0.0064658674,PramorumBBBjgi:0.017433992):0.06929704,Ectocarpus_siliculosusBBB298712805:0.072656478):0.067882369):0.052539006,((3055_CreinhardtiiBBBXP_001695197:1.3094447e-05,VcarteriBBBjgi_Volca1_106728_estExt_fgenesh4_pg.C_490111:0.022230812):0.17403911,Blastocystis_hominisBBB300123848:0.39317214):0.024901347):0.032863796,((((((3702_AthalianaBBBAAB61049:0.0085709826,Arabidopsis_thalianaBBBNP_198060:0.024369044):0.019832792,(3702_AthalianaBBBNP_568505:0.1371118,Caenorhabditis_elegansBBBNP_495051:1.8144272):0.022857338):0.02093446,3702_AthalianaBBBNP_198109:0.0087088942):0.13494512,(3702_AthalianaBBBNP_195053:0.042375313,39947_OsativaBBBEEE69236:0.17546368):0.014090119):0.050600493,39947_OsativaBBBEEE57631:0.027751727):0.044009587,39947_OsativaBBBCAE03470:0.046431907):0.24486592):1.1137592e-06,CvulgarisBBBjgi:0.13173272):0.045367229):3.633019e-05,Ectocarpus_siliculosusBBB298715835:0.13404227):0.053886618);
((((10228_TadhaerensBBBXP_002114324:0.27061852,((((45351_NvectensisBBBXP_001623504:0.14778405,(45351_NvectensisBBBXP_001625800:0.10347752,LgiganteaBBBjgi:0.21071135):0.047579327):0.041208228,7739_BfloridaeBBBAAO85336:0.10679649):0.012832239,((7955_DrerioBBBCAN88634:0.1771869,(DpulexBBBjgi:3.2153474e-08,Drosophila_melanogasterBBBNP_523494:5.1257147):0.40429497):0.14767682,(8364_XtropicalisBBBNP_988945:0.099554555,9606_HsapiensBBBNP_001246:0.078000001):0.079373471):0.088397827):0.074858533,((6279_BmalayiBBBXP_001893850:0.6282552,7227_DmelanogasterBBBAAQ23567:0.1265115):0.16337437,(7460_AmelliferaBBBXP_624567:4.0357936e-06,PpolycephalumBBBPPL00000291:3.8186531):0.19804511):7.8774946e-05):0.090074214):0.011028099,(431895_MbrevicollisBBBXP_001747841:0.16341018,SrosettaBBB00938T0:0.31411086):0.079424592):0.073133292,((((((((185431_TbruceiBBBXP_847480:0.14675675,353153_TcruziBBBXP_819329:0.053908119):0.27814751,(347515_LmajorBBBXP_001683689:0.011257359,435258_LinfantumBBBXP_001463634:0.01166236):0.22658019):0.22933112,5911_TthermophilaBBBXP_001023872:0.24907969):0.073969259,412030_PtetraureliaBBBXP_001428021:0.49057682):0.1338195,CvulgarisBBBjgi:0.12292337):0.095479873,(((((((214684_CneoformansBBBXP_572594:0.42022452,4896_SpombeBBBNP_593161:0.19148394):0.063990669,(237631_UmaydisBBBXP_757794:0.65333357,(367110_NcrassaBBBXP_965019:0.064623031,451804_AfumigatusBBBEDP56709:0.038335482):0.11905606):0.034158141):0.080128469,(BdendrobatidisBBBjgi_Batde5_2171_gw1.6.153.1:0.077600521,SpunctatusBBB03056T0:0.36018354):0.14198956):0.098153626,(((((330879_AfumigatusBBBXP_751769:0.32304084,5141_NcrassaBBBCAD01127:0.29473325):0.21674545,4932_ScerevisiaeBBBNP_011741:0.72010414):0.21245687,(4896_SpombeBBBNP_588462:0.31067772,4896_SpombeBBBNP_592834:0.26385705):0.22469128):0.47800741,4932_ScerevisiaeBBBNP_011399:0.4308202):0.15144536,CowczarzakiBBB06861T0:0.50543186):0.075159504):0.095035381,(((284813_EcuniculiBBBNP_584809:1.1931709e-06,Encephalitozoon_intestinalisBBBXP_003072772:0.10417812):0.29832508,(Enterocytozoon_bieneusiBBBXP_002649951:0.53356192,Nosema_ceranaeBBBXP_002995258:0.2725738):0.13141921):0.42801232,SpunctatusBBB03409T0:0.76686963):0.061493406):0.10095826,Blastocystis_hominisBBB300123848:0.42984325):0.050495241,((((296543_TpseudonanaBBBXP_002287004:0.10120685,(AanophagefferensBBBjgi_Auran1_70027_estExt_fgenesh2_pm.C_10035:0.24889039,Ectocarpus_siliculosusBBB298712805:0.24577775):0.030966483):0.032796767,556484_PtricornutumBBBXP_002176387:0.1385604):0.025121679,(403677_PinfestansBBBEEY53557:0.017990652,PramorumBBBjgi:0.011000357):0.081345539):0.058136907,((296543_TpseudonanaBBBXP_002293959:0.089987646,556484_PtricornutumBBBXP_002180582:0.1838881):0.099276669,Ectocarpus_siliculosusBBB298715835:0.076918917):0.068765774):0.044014804):0.0058448493):0.016227265,TtrahensBBB05545T0:0.12456852):0.047752372,352472_DdiscoideumBBBXP_638150:0.14050205):0.033466255):1.4638599e-05,(((((((((145481_PpatensBBBXP_001753296:0.023289877,(145481_PpatensBBBXP_001765142:0.016639003,145481_PpatensBBBXP_001775446:0.18560911):0.048226049):0.031896796,145481_PpatensBBBXP_001766400:4.4564994e-07):0.041395613,145481_PpatensBBBXP_001757257:0.08760817):0.064499516,(SmoellendorffiBBBjgi_Selmo1_229944_fgenesh1_pm.C_scaffold_0000129:1.9656826e-06,SmoellendorffiBBBjgi_Selmo1_92939_e_gw1.13.45.1:0.039570173):0.064120367):0.02345559,((((((((3702_AthalianaBBBAAB61049:0.049838416,3702_AthalianaBBBNP_568505:0.13748416):0.019105127,Arabidopsis_thalianaBBBNP_198060:0.019077401):0.018363148,Caenorhabditis_elegansBBBNP_495051:1.9783623):2.8837187e-05,3702_AthalianaBBBNP_198109:0):0.21783474,39947_OsativaBBBEEE69236:0.10888088):0.057588178,3702_AthalianaBBBNP_195053:0.062491897):0.02561276,39947_OsativaBBBEEE57631:0.016935861):0.030807094,39947_OsativaBBBCAE03470:0.017629382):0.030091704):0.020794688,SmoellendorffiBBBjgi1:0.16676856):0.029986361,((3055_CreinhardtiiBBBXP_001695197:9.9865139e-05,VcarteriBBBjgi_Volca1_106728_estExt_fgenesh4_pg.C_490111:0.02947267):0.24797405,((436017_OlucimarinusBBBXP_001417356:9.7620792e-06,70448_OtauriBBBAAV68609:0.0073680916):0.023128494,564608_MpusillaBBBEEH56365:0.0063559417):0.10488935):0.047081941):0.089205853,5762_NgruberiBBBEFC37108:0.12137114):0.033122255,(CmerolaeBBBCMA138C:0.21017259,GsulphurariaBBBstig_15:0.041924756):0.06728489):0.021932941,(EhuxleyiBBBjgi:0.26459875,PyezeoensisBBBAU191082:5.2114358e-06):0.1076429);
(((((((((10228_TadhaerensBBBXP_002114324:0.20796288,(45351_NvectensisBBBXP_001623504:0.15230546,(45351_NvectensisBBBXP_001625800:0.17336251,LgiganteaBBBjgi:0.17533531):0.029036802):0.040893721):0.0088847904,7739_BfloridaeBBBAAO85336:0.1176012):0.026777806,(7460_AmelliferaBBBXP_624567:0.22027466,(7955_DrerioBBBCAN88634:0.27435545,(8364_XtropicalisBBBNP_988945:0.084932408,9606_HsapiensBBBNP_001246:0.080977811):0.044841865):0.067883079):0.03734865):0.024751329,(((((284813_EcuniculiBBBNP_584809:0.0088481205,Encephalitozoon_intestinalisBBBXP_003072772:0.093228723):0.33187841,Enterocytozoon_bieneusiBBBXP_002649951:0.56324335):0.12231459,Nosema_ceranaeBBBXP_002995258:0.48437699):0.18527026,Caenorhabditis_elegansBBBNP_495051:1.7314511):0.35659036,(6279_BmalayiBBBXP_001893850:0.52721039,DpulexBBBjgi:0.50274833):0.08271082):0.077427675):0.02502243,7227_DmelanogasterBBBAAQ23567:0.31812493):0.070028681,(214684_CneoformansBBBXP_572594:0.47848775,(Drosophila_melanogasterBBBNP_523494:3.621733,SpunctatusBBB03056T0:3.1521523e-05):0.4118835):0.1794263):0.043035985,((((((185431_TbruceiBBBXP_847480:0.073872406,353153_TcruziBBBXP_819329:0.05632488):0.33502228,(347515_LmajorBBBXP_001683689:0.0073738006,435258_LinfantumBBBXP_001463634:9.049155e-05):0.30383197):0.11801094,412030_PtetraureliaBBBXP_001428021:0.92400765):0.14466086,5762_NgruberiBBBEFC37108:0.16460549):0.014535403,((((3702_AthalianaBBBAAB61049:0.017343383,3702_AthalianaBBBNP_568505:0.15755382):0.023565466,Arabidopsis_thalianaBBBNP_198060:0.011321257):0.0066905355,3702_AthalianaBBBNP_198109:0.030900489):0.16121596,(3702_AthalianaBBBNP_195053:0.056812022,((39947_OsativaBBBCAE03470:0.03253902,39947_OsativaBBBEEE57631:0.022760076):0.047518066,39947_OsativaBBBEEE69236:0.15222049):3.908645e-05):0.03859293):0.17346884):0.029782775,((((237631_UmaydisBBBXP_757794:0.46830725,((4896_SpombeBBBNP_593161:0,PpolycephalumBBBPPL00000291:3.1381146):0.20557625,4932_ScerevisiaeBBBNP_011399:0.58680109):0.074412502):0.037170816,((((330879_AfumigatusBBBXP_751769:0.35852792,5141_NcrassaBBBCAD01127:0.18711519):0.29709369,(4896_SpombeBBBNP_588462:0.46695348,4896_SpombeBBBNP_592834:0.30050675):0.356186):0.12924881,4932_ScerevisiaeBBBNP_011741:0.60358621):0.61543188,(367110_NcrassaBBBXP_965019:0.08072796,451804_AfumigatusBBBEDP56709:0.0345014):0.11545752):0.12514238):0.033541171,BdendrobatidisBBBjgi_Batde5_2171_gw1.6.153.1:0.33598157):0.20187351,((431895_MbrevicollisBBBXP_001747841:0.067705845,SrosettaBBB00938T0:0.28999739):0.12227621,(CowczarzakiBBB06861T0:0.26859682,SpunctatusBBB03409T0:0.85678009):0.1274105):0.082700941):0.088501317):0.0097451535):0.080313173,5911_TthermophilaBBBXP_001023872:0.46717525):0.020908113,((((((((145481_PpatensBBBXP_001753296:0.023416507,145481_PpatensBBBXP_001765142:0.015614873):0.024540432,145481_PpatensBBBXP_001766400:0.0068571921):0.021716512,145481_PpatensBBBXP_001775446:0.17496738):0.027093593,(145481_PpatensBBBXP_001757257:0.048234532,SmoellendorffiBBBjgi1:0.14480814):4.4077419e-05):0.033171911,(SmoellendorffiBBBjgi_Selmo1_229944_fgenesh1_pm.C_scaffold_0000129:4.0408168e-06,SmoellendorffiBBBjgi_Selmo1_92939_e_gw1.13.45.1:0.0078063507):0.15218708):0.026085369,((((((296543_TpseudonanaBBBXP_002287004:0.062074623,556484_PtricornutumBBBXP_002176387:0.15470832):0.053375976,AanophagefferensBBBjgi_Auran1_70027_estExt_fgenesh2_pm.C_10035:0.30733751):0.0080133116,((296543_TpseudonanaBBBXP_002293959:0.053172794,556484_PtricornutumBBBXP_002180582:0.17160241):0.14927254,((403677_PinfestansBBBEEY53557:0.015602038,PramorumBBBjgi:0.020464278):0.08484564,Ectocarpus_siliculosusBBB298712805:0.14986935):0.0089610346):0.027672308):0.014205484,Ectocarpus_siliculosusBBB298715835:0.16067489):0.055384667,((3055_CreinhardtiiBBBXP_001695197:0.0077473094,VcarteriBBBjgi_Volca1_106728_estExt_fgenesh4_pg.C_490111:0.0072179692):0.19574281,Blastocystis_hominisBBB300123848:0.34884903):0.029335434):0.015422641,(((436017_OlucimarinusBBBXP_001417356:0,70448_OtauriBBBAAV68609:0):0.01980493,564608_MpusillaBBBEEH56365:0.019690961):0.060781569,CvulgarisBBBjgi:0.12332692):0.032920635):0.024572809):0.054124315,352472_DdiscoideumBBBXP_638150:0.20334931):0.036883671,TtrahensBBB05545T0:0.10786199):0.019382166,((CmerolaeBBBCMA138C:0.13852407,GsulphurariaBBBstig_15:0.20246245):0.04915377,(EhuxleyiBBBjgi:0.23467174,PyezeoensisBBBAU191082:0.14840085):0.042650465):0.030735099);
(((((((((((10228_TadhaerensBBBXP_002114324:0.092270748,6279_BmalayiBBBXP_001893850:0.54759793):0.059175923,((((((284813_EcuniculiBBBNP_584809:0.0078026227,Encephalitozoon_intestinalisBBBXP_003072772:0.077625821):0.20828344,(Enterocytozoon_bieneusiBBBXP_002649951:0.41788224,Nosema_ceranaeBBBXP_002995258:0.40467873):0.17160793):0.30373236,Drosophila_melanogasterBBBNP_523494:2.8095397):0.13862266,7460_AmelliferaBBBXP_624567:0.056582569):0.041841292,7739_BfloridaeBBBAAO85336:0.10607477):0.021895096,((7227_DmelanogasterBBBAAQ23567:0.16872193,DpulexBBBjgi:0.2865797):0.077254833,(7955_DrerioBBBCAN88634:0.18999285,(8364_XtropicalisBBBNP_988945:0.090350133,9606_HsapiensBBBNP_001246:0.094441891):0.050390183):0.053567294):0.030564133):0.045046238):0.0071202329,((431895_MbrevicollisBBBXP_001747841:0.12436318,SrosettaBBB00938T0:0.23907941):0.12224885,45351_NvectensisBBBXP_001623504:0.12804745):0.039244057):0.037231017,(45351_NvectensisBBBXP_001625800:0.15367545,LgiganteaBBBjgi:0.16340972):0.002967931):0.095420853,((((214684_CneoformansBBBXP_572594:0.46422934,237631_UmaydisBBBXP_757794:0.62683006):0.034761238,(4896_SpombeBBBNP_593161:0.15330939,4932_ScerevisiaeBBBNP_011399:0.45443427):0.037028212):0.082301615,((367110_NcrassaBBBXP_965019:0.01545084,451804_AfumigatusBBBEDP56709:0.035979266):0.24700208,(BdendrobatidisBBBjgi_Batde5_2171_gw1.6.153.1:0.038784275,SpunctatusBBB03056T0:0.2850753):0.17164834):0.0098034117):0.042166616,SpunctatusBBB03409T0:0.7378675):0.041827413):0.031886552,CowczarzakiBBB06861T0:0.24533189):0.024342993,((185431_TbruceiBBBXP_847480:0.1038479,353153_TcruziBBBXP_819329:0.047786703):0.23402795,(347515_LmajorBBBXP_001683689:0,435258_LinfantumBBBXP_001463634:0):0.2638215):0.16148583):0.043207359,(5762_NgruberiBBBEFC37108:0.061907214,5911_TthermophilaBBBXP_001023872:0.17861297):0.063746116):0.015485624,(((330879_AfumigatusBBBXP_751769:0.2429462,5141_NcrassaBBBCAD01127:0.23055451):0.25052875,4932_ScerevisiaeBBBNP_011741:0.61119922):0.12851253,(4896_SpombeBBBNP_588462:0.40003773,4896_SpombeBBBNP_592834:0.25815491):0.1759885):0.68877063):0.0096341003,(((GsulphurariaBBBstig_15:0,PpolycephalumBBBPPL00000291:2.1156334):0.13210242,PyezeoensisBBBAU191082:0.060112422):0.054066205,TtrahensBBB05545T0:0.075011552):0.049921011):0.013376601,((((((((((145481_PpatensBBBXP_001753296:0.0077613529,145481_PpatensBBBXP_001765142:0.013551842):0.030217847,(((145481_PpatensBBBXP_001757257:0.037302741,SmoellendorffiBBBjgi1:0.12024698):0.037387498,145481_PpatensBBBXP_001766400:5.7645195e-05):0.0098390067,145481_PpatensBBBXP_001775446:0.13098169):0.004059481):0.039403968,(((((((3702_AthalianaBBBAAB61049:0.031074616,Arabidopsis_thalianaBBBNP_198060:0.030465528):0.014560229,3702_AthalianaBBBNP_568505:0.090030263):0.014594449,3702_AthalianaBBBNP_198109:0.0078728771):0.11359175,3702_AthalianaBBBNP_195053:0.0067594363):0.045589621,39947_OsativaBBBEEE57631:5.9895216e-06):0.036330773,(39947_OsativaBBBEEE69236:7.9594775e-07,Caenorhabditis_elegansBBBNP_495051:1.6065007):0.18456681):0.033489498,39947_OsativaBBBCAE03470:3.3334672e-05):0.10094961):0.015537259,(SmoellendorffiBBBjgi_Selmo1_229944_fgenesh1_pm.C_scaffold_0000129:2.9569865e-06,SmoellendorffiBBBjgi_Selmo1_92939_e_gw1.13.45.1:0.013958893):0.088176725):0.027461156,((436017_OlucimarinusBBBXP_001417356:0.0035211927,70448_OtauriBBBAAV68609:0.010143538):0.068226415,564608_MpusillaBBBEEH56365:0.032984688):0.033577963):0.030619684,((3055_CreinhardtiiBBBXP_001695197:0.036018956,VcarteriBBBjgi_Volca1_106728_estExt_fgenesh4_pg.C_490111:0.012249739):0.12390638,Blastocystis_hominisBBB300123848:0.33374861):0.028095216):0.028414257,((((296543_TpseudonanaBBBXP_002287004:0.11079733,556484_PtricornutumBBBXP_002176387:0.078403134):0.069933367,((403677_PinfestansBBBEEY53557:0.031832904,PramorumBBBjgi:0.03038399):0.092687274,(AanophagefferensBBBjgi_Auran1_70027_estExt_fgenesh2_pm.C_10035:0.22039856,Ectocarpus_siliculosusBBB298712805:0.16302273):0.041095548):0.017616584):0.010611466,((296543_TpseudonanaBBBXP_002293959:0.053995716,556484_PtricornutumBBBXP_002180582:0.19488656):0.15942236,Ectocarpus_siliculosusBBB298715835:0.068140259):0.04231722):0.043580333,412030_PtetraureliaBBBXP_001428021:0.60848125):0.037190235):0.026097204,CvulgarisBBBjgi:0.075881819):0.033063948,EhuxleyiBBBjgi:0.34391991):0.062506446,352472_DdiscoideumBBBXP_638150:0.1176869):0.0096466729,CmerolaeBBBCMA138C:0.22335735);
(((((((((((10228_TadhaerensBBBXP_002114324:0.27139153,((6279_BmalayiBBBXP_001893850:0.64706234,DpulexBBBjgi:0.44440281):0.095192141,PyezeoensisBBBAU191082:0.11196078):0.094829441):0.065517551,45351_NvectensisBBBXP_001623504:0.14732112):0.017884892,(8364_XtropicalisBBBNP_988945:0.079265187,9606_HsapiensBBBNP_001246:0.10304187):0.17432173):0.066283461,((((431895_MbrevicollisBBBXP_001747841:0.14628229,SrosettaBBB00938T0:0.28443173):0.15507591,Drosophila_melanogasterBBBNP_523494:4.446604):0.11216161,7739_BfloridaeBBBAAO85336:0.082032145):0.071854093,((7227_DmelanogasterBBBAAQ23567:0.29636511,7955_DrerioBBBCAN88634:0.4079852):0.010526585,LgiganteaBBBjgi:0.18749478):0.015234632):0.032518949):0.055684193,7460_AmelliferaBBBXP_624567:0.19714278):0.033734451,((((284813_EcuniculiBBBNP_584809:0.022425785,Encephalitozoon_intestinalisBBBXP_003072772:0.087488781):0.29304194,Enterocytozoon_bieneusiBBBXP_002649951:0.55312726):0.22070402,Nosema_ceranaeBBBXP_002995258:0.36673066):0.60957006,45351_NvectensisBBBXP_001625800:0.23164217):2.490062e-05):0.067747142,((5762_NgruberiBBBEFC37108:0.10333359,5911_TthermophilaBBBXP_001023872:0.32113513):0.050480614,EhuxleyiBBBjgi:0.31110807):1.4271805e-05):0.033236754,(((CmerolaeBBBCMA138C:1.8227911e-05,PpolycephalumBBBPPL00000291:3.3490211):0.25281226,GsulphurariaBBBstig_15:0.10889175):0.094500169,TtrahensBBB05545T0:0.17569918):0.043113577):0.075552893,(((((185431_TbruceiBBBXP_847480:0.12487138,353153_TcruziBBBXP_819329:0.042038628):0.20604353,(347515_LmajorBBBXP_001683689:0.033275207,435258_LinfantumBBBXP_001463634:3.4612169e-05):0.34316376):0.22119725,(412030_PtetraureliaBBBXP_001428021:0.67983197,4932_ScerevisiaeBBBNP_011399:0.65932349):0.12547898):0.097346313,((((330879_AfumigatusBBBXP_751769:0.38436836,5141_NcrassaBBBCAD01127:0.2756542):0.37111075,(4896_SpombeBBBNP_588462:0.4780859,4896_SpombeBBBNP_592834:0.18031599):0.22224316):0.099990012,4932_ScerevisiaeBBBNP_011741:0.75776738):0.54799898,CowczarzakiBBB06861T0:0.34604143):0.079638879):0.10400177,(((214684_CneoformansBBBXP_572594:0.48606698,((237631_UmaydisBBBXP_757794:0.75512031,SpunctatusBBB03056T0:0.29393526):0.13385875,BdendrobatidisBBBjgi_Batde5_2171_gw1.6.153.1:0.081635743):0.19117885):0.070090052,((367110_NcrassaBBBXP_965019:0.077682348,451804_AfumigatusBBBEDP56709:0.0016881179):0.26269306,4896_SpombeBBBNP_593161:0.17731032):0.0048229204):0.22010449,SpunctatusBBB03409T0:0.88495131):0.020663159):5.9959345e-06):0.073488256,(3055_CreinhardtiiBBBXP_001695197:6.9673334e-05,VcarteriBBBjgi_Volca1_106728_estExt_fgenesh4_pg.C_490111:0.03022018):0.24893458):0.025758557,(((((((145481_PpatensBBBXP_001753296:0.044654095,((145481_PpatensBBBXP_001757257:0.053564488,SmoellendorffiBBBjgi1:0.20151014):0.050072113,145481_PpatensBBBXP_001766400:1.1388024e-05):0.031031678):0.023638761,145481_PpatensBBBXP_001765142:0.051446513):0.040149448,145481_PpatensBBBXP_001775446:0.10954669):0.024683722,((((((((3702_AthalianaBBBAAB61049:0.0085840973,Arabidopsis_thalianaBBBNP_198060:0.033296536):0.010812522,3702_AthalianaBBBNP_568505:0.14343905):0.021556609,(3702_AthalianaBBBNP_198109:0,Caenorhabditis_elegansBBBNP_495051:1.8984446):0.018500876):0.091973402,3702_AthalianaBBBNP_195053:0.078168211):0.025299486,39947_OsativaBBBEEE69236:0.18178184):0.064729856,39947_OsativaBBBEEE57631:2.0601944e-05):0.044290629,39947_OsativaBBBCAE03470:0.023472815):0.14597268,(SmoellendorffiBBBjgi_Selmo1_229944_fgenesh1_pm.C_scaffold_0000129:1.9335639e-05,SmoellendorffiBBBjgi_Selmo1_92939_e_gw1.13.45.1:0.042218787):0.14678921):0.015118918):0.034321786,((436017_OlucimarinusBBBXP_001417356:1.0463797e-05,70448_OtauriBBBAAV68609:0.015922638):0.080863452,564608_MpusillaBBBEEH56365:0.017796326):0.071747744):0.0637286,352472_DdiscoideumBBBXP_638150:0.24618619):0.018579986,(((296543_TpseudonanaBBBXP_002287004:0.17262507,556484_PtricornutumBBBXP_002176387:0.10905738):0.082544,((403677_PinfestansBBBEEY53557:0.0076424028,PramorumBBBjgi:0.018288417):0.087445663,((AanophagefferensBBBjgi_Auran1_70027_estExt_fgenesh2_pm.C_10035:0.25418409,Blastocystis_hominisBBB300123848:0.41965138):2.7768351e-06,Ectocarpus_siliculosusBBB298712805:0.12532564):0.10089601):0.015625932):0.036065717,((296543_TpseudonanaBBBXP_002293959:0.025599773,556484_PtricornutumBBBXP_002180582:0.22629596):0.14063441,Ectocarpus_siliculosusBBB298715835:0.1059989):0.053905365):0.069516575):0.041669608,CvulgarisBBBjgi:0.14929696);
((((((((((10228_TadhaerensBBBXP_002114324:0.17438068,((431895_MbrevicollisBBBXP_001747841:0.17642759,SrosettaBBB00938T0:0.2653726):0.10693075,DpulexBBBjgi:0.33721461):0.047720713):0.059317657,(6279_BmalayiBBBXP_001893850:0.68706356,(8364_XtropicalisBBBNP_988945:0.096298908,9606_HsapiensBBBNP_001246:0.063449597):0.067573965):0.056632443):2.4449133e-05,45351_NvectensisBBBXP_001623504:0.15299451):0.075696048,(7227_DmelanogasterBBBAAQ23567:0.23265443,7955_DrerioBBBCAN88634:0.22302634):0.078412862):0.0211757,(7460_AmelliferaBBBXP_624567:0.24258972,7739_BfloridaeBBBAAO85336:0.09589428):0.0058809007):0.020838772,45351_NvectensisBBBXP_001625800:0.19343948):0.030688188,LgiganteaBBBjgi:0.2246881):0.05681851,((((185431_TbruceiBBBXP_847480:0.077956783,353153_TcruziBBBXP_819329:0.069274025):0.17930101,((347515_LmajorBBBXP_001683689:5.1677271e-05,PpolycephalumBBBPPL00000291:2.6175252):0.024345631,435258_LinfantumBBBXP_001463634:5.6409375e-06):0.3107512):0.22067251,412030_PtetraureliaBBBXP_001428021:0.50155812):0.14310544,((((((214684_CneoformansBBBXP_572594:0.41163559,(((237631_UmaydisBBBXP_757794:0.50035192,SpunctatusBBB03409T0:0.67799812):0.045170658,(((330879_AfumigatusBBBXP_751769:0.44694799,5141_NcrassaBBBCAD01127:0.4300147):0.15000064,4932_ScerevisiaeBBBNP_011741:0.70325709):0.25353743,((4896_SpombeBBBNP_588462:0.23523945,Drosophila_melanogasterBBBNP_523494:3.8021039):0.24032534,4896_SpombeBBBNP_592834:0.36754467):0.27411653):0.73705857):0.12150679,(367110_NcrassaBBBXP_965019:0.064040342,451804_AfumigatusBBBEDP56709:8.6658653e-06):0.23521525):0.13643288):0.040724975,(BdendrobatidisBBBjgi_Batde5_2171_gw1.6.153.1:0.052784658,SpunctatusBBB03056T0:0.36693804):0.27908154):0.019440031,4896_SpombeBBBNP_593161:0.15449588):0.1572488,4932_ScerevisiaeBBBNP_011399:0.69922476):0.11483249,((284813_EcuniculiBBBNP_584809:5.9609025e-05,Encephalitozoon_intestinalisBBBXP_003072772:0.058984825):0.38503724,(Enterocytozoon_bieneusiBBBXP_002649951:0.50625468,Nosema_ceranaeBBBXP_002995258:0.31650601):0.12127133):0.26513724):0.13485782,5911_TthermophilaBBBXP_001023872:0.31304358):3.8718313e-05):0.080044795):0.030119716,5762_NgruberiBBBEFC37108:0.20130237):0.011164692,((((((((145481_PpatensBBBXP_001753296:0.031733142,(145481_PpatensBBBXP_001765142:0.024056783,145481_PpatensBBBXP_001775446:0.18785061):0.033574769):0.0032639621,145481_PpatensBBBXP_001766400:4.7011463e-05):0.070484844,((436017_OlucimarinusBBBXP_001417356:0.0012061662,70448_OtauriBBBAAV68609:0.040691836):0.049708649,564608_MpusillaBBBEEH56365:2.2121456e-05):0.18373751):0.059432776,((((((((3702_AthalianaBBBAAB61049:0.046834478,3702_AthalianaBBBNP_568505:0.14646264):5.5598293e-05,Arabidopsis_thalianaBBBNP_198060:0):5.8516295e-05,(3702_AthalianaBBBNP_198109:1.3414869e-05,Caenorhabditis_elegansBBBNP_495051:1.5837003):0.0092631335):0.12317193,3702_AthalianaBBBNP_195053:0.039190445):0.06497929,39947_OsativaBBBEEE57631:7.5853199e-07):0.075965333,39947_OsativaBBBEEE69236:0.15153622):1.684231e-05,39947_OsativaBBBCAE03470:0.02720057):0.15431807,(SmoellendorffiBBBjgi_Selmo1_229944_fgenesh1_pm.C_scaffold_0000129:1.9633717e-05,SmoellendorffiBBBjgi_Selmo1_92939_e_gw1.13.45.1:0.017645278):0.052924585):0.015705154):0.051422221,145481_PpatensBBBXP_001757257:0.036725499):0.015098387,SmoellendorffiBBBjgi1:0.11724455):0.048151666,((((((296543_TpseudonanaBBBXP_002287004:0.092434364,556484_PtricornutumBBBXP_002176387:0.152613):0.051779733,(AanophagefferensBBBjgi_Auran1_70027_estExt_fgenesh2_pm.C_10035:0.27798081,(Blastocystis_hominisBBB300123848:0.32844671,Ectocarpus_siliculosusBBB298712805:0.18155465):0.01489299):0.13790095):5.5943752e-06,((296543_TpseudonanaBBBXP_002293959:0.10431185,556484_PtricornutumBBBXP_002180582:0.18606139):0.1640666,Ectocarpus_siliculosusBBB298715835:0.098854432):0.11092503):0.023624492,(403677_PinfestansBBBEEY53557:0.041865787,PramorumBBBjgi:7.8922619e-06):0.12436999):0.084941198,((3055_CreinhardtiiBBBXP_001695197:2.5019701e-06,VcarteriBBBjgi_Volca1_106728_estExt_fgenesh4_pg.C_490111:0.050964777):0.1678294,CvulgarisBBBjgi:0.19509515):0.040154559):0.073705655,(352472_DdiscoideumBBBXP_638150:0.094796235,(CowczarzakiBBB06861T0:0.72704556,PyezeoensisBBBAU191082:0.075854893):0.080661552):0.080091773):0.086160173):0.05406889,(GsulphurariaBBBstig_15:0.1104025,TtrahensBBB05545T0:0.070424404):0.023765455):0.024373056,(CmerolaeBBBCMA138C:0.20297517,EhuxleyiBBBjgi:0.27154635):0.077998599);
(((((((((((((10228_TadhaerensBBBXP_002114324:0.18219486,6279_BmalayiBBBXP_001893850:0.69430973):0.02931847,(((((284813_EcuniculiBBBNP_584809:0.029232126,Encephalitozoon_intestinalisBBBXP_003072772:0.063454253):0.24073476,(Enterocytozoon_bieneusiBBBXP_002649951:0.62917888,Nosema_ceranaeBBBXP_002995258:0.55292659):0.05240205):0.47112819,Drosophila_melanogasterBBBNP_523494:2.5173079):0.046177557,DpulexBBBjgi:0.34633182):0.1230291,7227_DmelanogasterBBBAAQ23567:0.16877488):0.060587095):0.0093841788,7739_BfloridaeBBBAAO85336:0.095294997):0.027702439,(((45351_NvectensisBBBXP_001625800:0.14586963,7460_AmelliferaBBBXP_624567:0.23462106):0.046079065,LgiganteaBBBjgi:0.11217608):0.064669786,((7955_DrerioBBBCAN88634:0.086228612,SpunctatusBBB03409T0:0.83668597):0.12294711,(8364_XtropicalisBBBNP_988945:0.078942955,9606_HsapiensBBBNP_001246:0.15845116):0.059292052):0.070082989):8.2999396e-06):0.078951768,45351_NvectensisBBBXP_001623504:0.077907598):0.072511884,PpolycephalumBBBPPL00000291:1.831309):2.99975e-05,431895_MbrevicollisBBBXP_001747841:0.20415485):0.043623421,((((214684_CneoformansBBBXP_572594:0.52443925,SpunctatusBBB03056T0:0.2448531):0.098711075,(237631_UmaydisBBBXP_757794:0.74986283,((367110_NcrassaBBBXP_965019:0.072469663,451804_AfumigatusBBBEDP56709:0.010452454):0.3447886,(4896_SpombeBBBNP_593161:0.16217833,4932_ScerevisiaeBBBNP_011399:0.60925608):0.087782678):0.11159087):1.2390535e-05):0.02518841,BdendrobatidisBBBjgi_Batde5_2171_gw1.6.153.1:0.182828):0.11787802,CowczarzakiBBB06861T0:0.41551115):0.067534017):0.040080449,SrosettaBBB00938T0:0.24902978):0.06044292,(((185431_TbruceiBBBXP_847480:0.19868562,353153_TcruziBBBXP_819329:0.040030027):0.32654003,(347515_LmajorBBBXP_001683689:0.034395404,435258_LinfantumBBBXP_001463634:4.3941403e-05):0.24904837):0.31469239,412030_PtetraureliaBBBXP_001428021:0.79992742):0.0027658891):0.13275888,(((((330879_AfumigatusBBBXP_751769:0.47978442,5141_NcrassaBBBCAD01127:0.20203045):0.20704446,4932_ScerevisiaeBBBNP_011741:0.79966968):0.31134131,(4896_SpombeBBBNP_588462:0.51141998,4896_SpombeBBBNP_592834:0.36854772):0.11633502):0.93084719,5911_TthermophilaBBBXP_001023872:0.10469289):0.2085834,5762_NgruberiBBBEFC37108:0.10331081):0.090029147):8.4899843e-05,GsulphurariaBBBstig_15:0.15258371):0.022664881,((((((((((((145481_PpatensBBBXP_001753296:0.019723959,145481_PpatensBBBXP_001765142:0.020014767):0.0093629909,145481_PpatensBBBXP_001766400:0):0.013066339,145481_PpatensBBBXP_001775446:0.15721091):0.066789601,(145481_PpatensBBBXP_001757257:0.03251929,SmoellendorffiBBBjgi1:0.16224707):0.036112242):0.017844245,(((((((3702_AthalianaBBBAAB61049:0.031095115,Arabidopsis_thalianaBBBNP_198060:0.014441473):0.0076453337,3702_AthalianaBBBNP_568505:0.099660286):0.0063240457,3702_AthalianaBBBNP_198109:0.0081947595):0.17913231,3702_AthalianaBBBNP_195053:0.036594677):0.087077649,39947_OsativaBBBEEE57631:2.3142623e-05):0.047771029,(39947_OsativaBBBEEE69236:1.2084664e-05,Caenorhabditis_elegansBBBNP_495051:1.5710469):0.27972729):0.017961902,39947_OsativaBBBCAE03470:0.059639357):0.19717193):0.075521636,(SmoellendorffiBBBjgi_Selmo1_229944_fgenesh1_pm.C_scaffold_0000129:2.4548522e-05,SmoellendorffiBBBjgi_Selmo1_92939_e_gw1.13.45.1:0.020725821):0.088664698):0.040717337,((436017_OlucimarinusBBBXP_001417356:0.0050427452,70448_OtauriBBBAAV68609:0.022789834):0.04798193,564608_MpusillaBBBEEH56365:0.014158205):0.1008982):0.019847599,(3055_CreinhardtiiBBBXP_001695197:3.520916e-05,VcarteriBBBjgi_Volca1_106728_estExt_fgenesh4_pg.C_490111:0.034266357):0.22070451):0.075702452,(((((296543_TpseudonanaBBBXP_002287004:0.029714229,556484_PtricornutumBBBXP_002176387:0.1624538):0.019063427,AanophagefferensBBBjgi_Auran1_70027_estExt_fgenesh2_pm.C_10035:0.1928246):0.05422633,((403677_PinfestansBBBEEY53557:1.9678624e-05,PramorumBBBjgi:0.053662033):0.14692175,Ectocarpus_siliculosusBBB298712805:0.13139634):0.048466711):0.018870867,((296543_TpseudonanaBBBXP_002293959:0.16747027,556484_PtricornutumBBBXP_002180582:0.14634745):0.17102307,Ectocarpus_siliculosusBBB298715835:0.14143552):0.024185312):0.092350803,Blastocystis_hominisBBB300123848:0.45073126):0.014186734):0.022543959,CvulgarisBBBjgi:0.12475742):0.071731853,352472_DdiscoideumBBBXP_638150:0.14289552):0.066426575,TtrahensBBB05545T0:0.14463963):0.05203314,(CmerolaeBBBCMA138C:0.19831825,(EhuxleyiBBBjgi:0.28745453,PyezeoensisBBBAU191082:2.8355026e-05):0.070359012):0.080029385);
(((((((((10228_TadhaerensBBBXP_002114324:0.23703948,45351_NvectensisBBBXP_001623504:0.038948476):0.065249715,LgiganteaBBBjgi:0.11577077):0.059823603,(45351_NvectensisBBBXP_001625800:0.1996804,7739_BfloridaeBBBAAO85336:0.086713891):0.033750493):0.0099137926,((6279_BmalayiBBBXP_001893850:0.65860781,DpulexBBBjgi:0.25518307):0.18643248,((7955_DrerioBBBCAN88634:0.29750724,(8364_XtropicalisBBBNP_988945:0.082085236,9606_HsapiensBBBNP_001246:0.071446195):0.077014177):5.8980331e-07,SpunctatusBBB03409T0:0.92249515):0.073064712):0.020494573):0.067171148,7460_AmelliferaBBBXP_624567:0.14163939):0.018675239,7227_DmelanogasterBBBAAQ23567:0.20762462):0.11714448,(((((185431_TbruceiBBBXP_847480:0.068425807,353153_TcruziBBBXP_819329:0.10905258):0.28784692,(347515_LmajorBBBXP_001683689:0.014737806,435258_LinfantumBBBXP_001463634:6.9793079e-05):0.19450617):0.21281198,412030_PtetraureliaBBBXP_001428021:0.49825893):0.21659672,5762_NgruberiBBBEFC37108:0.2161823):3.6030269e-06,((((((((214684_CneoformansBBBXP_572594:0.44206074,4896_SpombeBBBNP_593161:0.22732073):0.082286706,(367110_NcrassaBBBXP_965019:0.050543902,451804_AfumigatusBBBEDP56709:0.011750468):0.22508033):0.034670755,(237631_UmaydisBBBXP_757794:0.55627502,(((330879_AfumigatusBBBXP_751769:0.4277837,5141_NcrassaBBBCAD01127:0.17120771):0.41663223,4932_ScerevisiaeBBBNP_011741:0.83717136):0.22831325,(4896_SpombeBBBNP_588462:0.26736867,4896_SpombeBBBNP_592834:0.40297819):0.30041125):0.45602448):0.12917689):0.078257369,(BdendrobatidisBBBjgi_Batde5_2171_gw1.6.153.1:0.0479848,SpunctatusBBB03056T0:0.2329244):0.15135167):0.038015015,4932_ScerevisiaeBBBNP_011399:0.74373393):0.090341218,((CowczarzakiBBB06861T0:0.24548248,Drosophila_melanogasterBBBNP_523494:3.3941386):0.21844213,PyezeoensisBBBAU191082:0.12398312):0.14704721):0.028957611,SrosettaBBB00938T0:0.18363232):0.056283281,431895_MbrevicollisBBBXP_001747841:0.20681935):0.023081195):0.057593694):0.052920336,(PpolycephalumBBBPPL00000291:3.3821893,TtrahensBBB05545T0:1.1865723e-05):0.12288897):0.017302365,((((((145481_PpatensBBBXP_001753296:0.015935773,145481_PpatensBBBXP_001765142:0.037352623):0.029522011,(145481_PpatensBBBXP_001766400:0,(145481_PpatensBBBXP_001775446:0.15570212,(((436017_OlucimarinusBBBXP_001417356:0.0070642933,70448_OtauriBBBAAV68609:1.799641e-06):0.058463775,564608_MpusillaBBBEEH56365:0.045065789):0.077475467,(SmoellendorffiBBBjgi_Selmo1_229944_fgenesh1_pm.C_scaffold_0000129:1.8341757e-06,SmoellendorffiBBBjgi_Selmo1_92939_e_gw1.13.45.1:0.022309693):0.088040126):0.04874851):8.576972e-06):0.037179646):0.023802814,((3055_CreinhardtiiBBBXP_001695197:4.2090197e-05,VcarteriBBBjgi_Volca1_106728_estExt_fgenesh4_pg.C_490111:0.058357865):0.30111143,352472_DdiscoideumBBBXP_638150:0.20610818):0.082901842):0.022592429,(145481_PpatensBBBXP_001757257:0.018177932,(((((284813_EcuniculiBBBNP_584809:4.6062262e-05,Encephalitozoon_intestinalisBBBXP_003072772:0.050853678):0.29914738,(Enterocytozoon_bieneusiBBBXP_002649951:0.45483239,Nosema_ceranaeBBBXP_002995258:0.45273092):0.10573074):0.22635476,Caenorhabditis_elegansBBBNP_495051:1.5381398):0.25258156,(((((((3702_AthalianaBBBAAB61049:0.021948508,3702_AthalianaBBBNP_568505:0.11087856):0.0040854564,Arabidopsis_thalianaBBBNP_198060:0.020278986):0.011737751,3702_AthalianaBBBNP_198109:1.7956988e-06):0.10290855,3702_AthalianaBBBNP_195053:0.049881109):0.071671843,39947_OsativaBBBEEE57631:7.4873868e-06):0.060456176,39947_OsativaBBBCAE03470:0.043981443):0.017579883,39947_OsativaBBBEEE69236:0.1521393):0.081726393):0.0058855273,SmoellendorffiBBBjgi1:0.12038711):0.093184188):0.013906253):0.041063284,((CmerolaeBBBCMA138C:0.19566427,EhuxleyiBBBjgi:0.33754263):0.085417104,GsulphurariaBBBstig_15:0.20289291):0.056735734):0.019134586,(((((296543_TpseudonanaBBBXP_002287004:0.065489284,556484_PtricornutumBBBXP_002176387:0.082410104):0.11297185,((AanophagefferensBBBjgi_Auran1_70027_estExt_fgenesh2_pm.C_10035:0.18288394,Blastocystis_hominisBBB300123848:0.34275365):0.004152052,Ectocarpus_siliculosusBBB298712805:0.23941882):0.090282838):0.060904334,(403677_PinfestansBBBEEY53557:0.034268281,PramorumBBBjgi:0):0.11702335):0.072638262,((296543_TpseudonanaBBBXP_002293959:1.6728071e-05,556484_PtricornutumBBBXP_002180582:0.3275467):0.14276848,Ectocarpus_siliculosusBBB298715835:0.15086296):0.058966724):0.083505759,5911_TthermophilaBBBXP_001023872:0.35277786):0.015414855):0.010987335,CvulgarisBBBjgi:0.16745903);
(((((((((10228_TadhaerensBBBXP_002114324:0.21756181,DpulexBBBjgi:0.20645146):0.079033256,(431895_MbrevicollisBBBXP_001747841:0.13998381,SrosettaBBB00938T0:0.21641817):0.028071676):0.053293737,(((((214684_CneoformansBBBXP_572594:0.41324513,(BdendrobatidisBBBjgi_Batde5_2171_gw1.6.153.1:0.12084188,SpunctatusBBB03056T0:0.24867796):0.14928896):0.080313389,(237631_UmaydisBBBXP_757794:0.35515373,(367110_NcrassaBBBXP_965019:0.036751373,451804_AfumigatusBBBEDP56709:0.031782733):0.053063439):0.067480992):0.022732645,4896_SpombeBBBNP_593161:0.20387499):0.03329801,((((330879_AfumigatusBBBXP_751769:0.3422665,5141_NcrassaBBBCAD01127:0.19701545):0.26368853,(4896_SpombeBBBNP_588462:0.44998003,4896_SpombeBBBNP_592834:0.23718234):0.31301981):0.23299379,4932_ScerevisiaeBBBNP_011741:0.30137719):0.4189976,4932_ScerevisiaeBBBNP_011399:0.54371916):0.14556302):0.13330368,CowczarzakiBBB06861T0:0.42141047):0.04575086):0.035481888,((((((((284813_EcuniculiBBBNP_584809:0.025595485,Encephalitozoon_intestinalisBBBXP_003072772:0.072741669):0.099890967,(Enterocytozoon_bieneusiBBBXP_002649951:0.32311117,Nosema_ceranaeBBBXP_002995258:0.34351936):0.12551068):0.29477725,412030_PtetraureliaBBBXP_001428021:0.65192078):0.096960793,((Caenorhabditis_elegansBBBNP_495051:1.5779766,(Drosophila_melanogasterBBBNP_523494:3.81601,PpolycephalumBBBPPL00000291:1.5019975):1.0176466):0.10855516,PyezeoensisBBBAU191082:0.055181946):0.27086819):0.094765181,(6279_BmalayiBBBXP_001893850:0.4793225,7227_DmelanogasterBBBAAQ23567:0.15596565):0.077826267):0.043986011,7955_DrerioBBBCAN88634:0.19687654):0.040913357,((45351_NvectensisBBBXP_001623504:0.082703725,(8364_XtropicalisBBBNP_988945:0.10595067,9606_HsapiensBBBNP_001246:0.08323395):0.094418041):0.039535643,((45351_NvectensisBBBXP_001625800:0.18641042,7739_BfloridaeBBBAAO85336:0.073232862):6.9952418e-06,LgiganteaBBBjgi:0.16571415):0.016076455):0.052052448):0.077356019,7460_AmelliferaBBBXP_624567:0.11536338):0.069831549):0.091599692,TtrahensBBB05545T0:0.09873753):0.009024599,GsulphurariaBBBstig_15:0.12363995):0.042101277,(5762_NgruberiBBBEFC37108:0.03287013,5911_TthermophilaBBBXP_001023872:0.31606843):0.037050945):0.0263116,((((185431_TbruceiBBBXP_847480:0.081312911,353153_TcruziBBBXP_819329:0.02644292):0.20333583,(347515_LmajorBBBXP_001683689:0.034021928,435258_LinfantumBBBXP_001463634:1.7241065e-05):0.15622205):0.33757902,CmerolaeBBBCMA138C:0.057992639):0.082943355,(352472_DdiscoideumBBBXP_638150:0.052762777,SpunctatusBBB03409T0:0.88239096):0.17081496):0.015418779):0.0429329,(((((((((145481_PpatensBBBXP_001753296:0.0085306912,145481_PpatensBBBXP_001765142:0.016826699):0.017237951,145481_PpatensBBBXP_001766400:5.8101235e-05):0.0088036866,145481_PpatensBBBXP_001775446:0.10230122):0.04767282,(145481_PpatensBBBXP_001757257:0.047894504,SmoellendorffiBBBjgi1:0.13574237):0.030517868):0.058883865,(((((((3702_AthalianaBBBAAB61049:0.043233388,3702_AthalianaBBBNP_568505:0.14011407):0.019814642,Arabidopsis_thalianaBBBNP_198060:0):0.013058527,3702_AthalianaBBBNP_198109:0.01301224):0.11167919,39947_OsativaBBBEEE69236:0.13886114):0.016223357,3702_AthalianaBBBNP_195053:0.0093722333):0.032377632,39947_OsativaBBBEEE57631:3.3418404e-05):0.06096352,39947_OsativaBBBCAE03470:0.0097527013):0.092963803):0.0085207346,(SmoellendorffiBBBjgi_Selmo1_229944_fgenesh1_pm.C_scaffold_0000129:1.0032253e-05,SmoellendorffiBBBjgi_Selmo1_92939_e_gw1.13.45.1:0.025386282):0.039519278):0.046681179,CvulgarisBBBjgi:0.13918903):0.024723646,((3055_CreinhardtiiBBBXP_001695197:5.3817005e-05,VcarteriBBBjgi_Volca1_106728_estExt_fgenesh4_pg.C_490111:0.049967627):0.19349505,((436017_OlucimarinusBBBXP_001417356:0.010422379,70448_OtauriBBBAAV68609:0.014168931):0.047264678,564608_MpusillaBBBEEH56365:0.02723288):0.024304547):0.03035866):0.036636762,(((((296543_TpseudonanaBBBXP_002287004:0.038625511,556484_PtricornutumBBBXP_002176387:0.080514685):0.059574816,((AanophagefferensBBBjgi_Auran1_70027_estExt_fgenesh2_pm.C_10035:0.11422653,Blastocystis_hominisBBB300123848:0.28892535):0.0040496512,Ectocarpus_siliculosusBBB298712805:0.21413109):0.072472895):0.01490832,(403677_PinfestansBBBEEY53557:0.028105609,PramorumBBBjgi:0.010567857):0.13606348):0.077981345,Ectocarpus_siliculosusBBB298715835:0.11353931):0.054668114,(296543_TpseudonanaBBBXP_002293959:0.10462957,556484_PtricornutumBBBXP_002180582:0.15438706):0.10820003):0.084764942):0.052598097,EhuxleyiBBBjgi:0.31901338);
(((((((((10228_TadhaerensBBBXP_002114324:0.22176727,(((214684_CneoformansBBBXP_572594:0.4621758,((237631_UmaydisBBBXP_757794:0.44046467,(BdendrobatidisBBBjgi_Batde5_2171_gw1.6.153.1:0.17927097,SpunctatusBBB03056T0:0.3194745):0.13733576):0.062351292,((367110_NcrassaBBBXP_965019:0.015278162,451804_AfumigatusBBBEDP56709:0.054401344):0.25963572,4896_SpombeBBBNP_593161:0.18771597):0.079703578):2.7572978e-05):0.068357162,(6279_BmalayiBBBXP_001893850:0.4030086,DpulexBBBjgi:0.23403207):0.11194346):0.095802826,((431895_MbrevicollisBBBXP_001747841:0.15302523,SrosettaBBB00938T0:0.29651699):0.074777908,45351_NvectensisBBBXP_001623504:0.045941874):0.048318397):0.0064408979):0.01311429,((((((330879_AfumigatusBBBXP_751769:0.24179759,5141_NcrassaBBBCAD01127:0.32881575):0.10669244,4932_ScerevisiaeBBBNP_011741:0.82641853):0.19484528,(4896_SpombeBBBNP_588462:0.41685614,4896_SpombeBBBNP_592834:0.24596761):0.13768682):0.35802703,4932_ScerevisiaeBBBNP_011399:0.42668125):0.19537957,CowczarzakiBBB06861T0:0.31330742):0.17891875,((7955_DrerioBBBCAN88634:0.10119234,(8364_XtropicalisBBBNP_988945:0.059380589,9606_HsapiensBBBNP_001246:0.064342334):0.074378291):0.017974827,SpunctatusBBB03409T0:0.74757781):0.060289819):0.044737829):0.043182516,(7739_BfloridaeBBBAAO85336:0.15920044,LgiganteaBBBjgi:0.11442024):0.026248044):0.030906171,(45351_NvectensisBBBXP_001625800:0.11252465,7227_DmelanogasterBBBAAQ23567:0.23601062):0.048206288):0.083134608,((284813_EcuniculiBBBNP_584809:0.00017237049,Encephalitozoon_intestinalisBBBXP_003072772:0.062960726):0.25309553,(Enterocytozoon_bieneusiBBBXP_002649951:0.50426576,Nosema_ceranaeBBBXP_002995258:0.31200349):0.11189113):0.25310937):0.0098949077,7460_AmelliferaBBBXP_624567:0.10243844):0.068098961,(((((185431_TbruceiBBBXP_847480:0.034231882,353153_TcruziBBBXP_819329:0.090461062):0.17322635,(347515_LmajorBBBXP_001683689:2.877211e-05,435258_LinfantumBBBXP_001463634:0.022298665):0.39979956):0.14180581,412030_PtetraureliaBBBXP_001428021:0.45826386):0.18524035,5911_TthermophilaBBBXP_001023872:0.17047107):0.15640053,5762_NgruberiBBBEFC37108:0.053116236):0.011389782):0.015241063,((CmerolaeBBBCMA138C:0.13980969,EhuxleyiBBBjgi:0.38579443):0.12864976,GsulphurariaBBBstig_15:0.073906943):0.066543846):0.017281196,(((((((((145481_PpatensBBBXP_001753296:0.0077979488,145481_PpatensBBBXP_001765142:0.04748384):0.038729767,145481_PpatensBBBXP_001766400:3.1161645e-05):0.012586258,(SmoellendorffiBBBjgi_Selmo1_229944_fgenesh1_pm.C_scaffold_0000129:1.8380377e-05,SmoellendorffiBBBjgi_Selmo1_92939_e_gw1.13.45.1:0.030117521):0.066482777):0.012028536,145481_PpatensBBBXP_001757257:0.075085077):0.032235174,145481_PpatensBBBXP_001775446:0.089865992):4.9273093e-05,(((((((((3702_AthalianaBBBAAB61049:0.01021462,3702_AthalianaBBBNP_568505:0.10620655):0.034532123,Arabidopsis_thalianaBBBNP_198060:0.021452695):0.037874318,Caenorhabditis_elegansBBBNP_495051:1.9437484):2.6913349e-05,3702_AthalianaBBBNP_198109:2.4513464e-05):0.18317093,3702_AthalianaBBBNP_195053:0.039871205):0.056899803,39947_OsativaBBBEEE69236:0.12148829):0.0488858,39947_OsativaBBBCAE03470:3.1680049e-05):0.029195946,39947_OsativaBBBEEE57631:0.040432522):0.087636956,SmoellendorffiBBBjgi1:0.10544529):0.053275873):0.071576881,((3055_CreinhardtiiBBBXP_001695197:1.1269556e-05,VcarteriBBBjgi_Volca1_106728_estExt_fgenesh4_pg.C_490111:0.021349099):0.32660185,((436017_OlucimarinusBBBXP_001417356:3.1700774e-08,70448_OtauriBBBAAV68609:0.0068257079):0.085513797,564608_MpusillaBBBEEH56365:0.0077856821):0.038089327):0.057277631):0.096431381,CvulgarisBBBjgi:0.1069034):0.029246735,((((296543_TpseudonanaBBBXP_002287004:0.097220154,556484_PtricornutumBBBXP_002176387:0.071380678):0.065972035,((AanophagefferensBBBjgi_Auran1_70027_estExt_fgenesh2_pm.C_10035:0.13029336,Blastocystis_hominisBBB300123848:0.28166174):4.4364146e-06,Ectocarpus_siliculosusBBB298712805:0.084008788):0.099575018):0.0080114766,(403677_PinfestansBBBEEY53557:0,PramorumBBBjgi:0.026123097):0.08698657):0.089212873,((296543_TpseudonanaBBBXP_002293959:0.039510967,556484_PtricornutumBBBXP_002180582:0.22030056):0.10349957,Ectocarpus_siliculosusBBB298715835:0.012061448):0.016152303):0.10339874):0.012286872,((352472_DdiscoideumBBBXP_638150:2.2203135e-05,(Drosophila_melanogasterBBBNP_523494:2.5451166,PpolycephalumBBBPPL00000291:0.95986578):1.0446684):0.11506843,(PyezeoensisBBBAU191082:0.12036021,TtrahensBBB05545T0:0.039366615):0.13487747):0.06674674);
((((((10228_TadhaerensBBBXP_002114324:0.13994423,DpulexBBBjgi:0.38735188):0.064135472,45351_NvectensisBBBXP_001625800:0.21994597):0.045846325,(((((((((214684_CneoformansBBBXP_572594:0.5896229,(237631_UmaydisBBBXP_757794:0.60726623,(BdendrobatidisBBBjgi_Batde5_2171_gw1.6.153.1:0.13092615,SpunctatusBBB03056T0:0.42073577):0.099377658):0.090206524):0.051183444,(367110_NcrassaBBBXP_965019:0.052228777,451804_AfumigatusBBBEDP56709:0.025464654):0.34347661):0.05868481,(4896_SpombeBBBNP_593161:0.20794409,4932_ScerevisiaeBBBNP_011399:0.7492764):0.087952725):0.018659344,((((330879_AfumigatusBBBXP_751769:0.34863778,5141_NcrassaBBBCAD01127:0.27640513):0.27419472,(4896_SpombeBBBNP_588462:0.50648952,4896_SpombeBBBNP_592834:0.39590317):0.32346273):0.15954156,4932_ScerevisiaeBBBNP_011741:0.78037552):0.64556427,SpunctatusBBB03409T0:0.73473669):0.2345708):0.11285899,CowczarzakiBBB06861T0:0.29151079):0.10049457,PyezeoensisBBBAU191082:0.16019854):0.03688112,(431895_MbrevicollisBBBXP_001747841:0.13370182,SrosettaBBB00938T0:0.43370855):0.14954527):0.11647527,45351_NvectensisBBBXP_001623504:0.024218318):0.099174861,((7739_BfloridaeBBBAAO85336:0.14172874,LgiganteaBBBjgi:0.15070308):0.033321295,((7955_DrerioBBBCAN88634:7.3132512e-05,(Drosophila_melanogasterBBBNP_523494:4.2110306,PpolycephalumBBBPPL00000291:2.638043):0.77583989):0.29403786,(8364_XtropicalisBBBNP_988945:0.050140574,9606_HsapiensBBBNP_001246:0.12203071):0.031059269):0.12578196):0.036836482):0.065550084):0.05934044,(6279_BmalayiBBBXP_001893850:0.76684294,7227_DmelanogasterBBBAAQ23567:0.18698355):0.075856164):0.0086019619,((284813_EcuniculiBBBNP_584809:6.4628137e-05,Encephalitozoon_intestinalisBBBXP_003072772:0.056969827):0.23470965,(Enterocytozoon_bieneusiBBBXP_002649951:0.49142754,Nosema_ceranaeBBBXP_002995258:0.43318474):0.15639726):0.4811521):0.021679251,(((((((((((145481_PpatensBBBXP_001753296:0.020310463,145481_PpatensBBBXP_001765142:0.063869297):0.035627122,(SmoellendorffiBBBjgi_Selmo1_229944_fgenesh1_pm.C_scaffold_0000129:0.0057595526,SmoellendorffiBBBjgi_Selmo1_92939_e_gw1.13.45.1:0.033875818):0.21509917):0.019535687,145481_PpatensBBBXP_001766400:1.2460078e-08):0.057471592,145481_PpatensBBBXP_001775446:0.13124333):0.020057794,((436017_OlucimarinusBBBXP_001417356:2.1405708e-05,70448_OtauriBBBAAV68609:0.037629632):0.11360216,564608_MpusillaBBBEEH56365:5.6503977e-06):0.13041934):0.057321307,SmoellendorffiBBBjgi1:0.13658679):1.1426909e-05,(145481_PpatensBBBXP_001757257:0.031761294,(((((((3702_AthalianaBBBAAB61049:0.0075238481,(3702_AthalianaBBBNP_568505:0.10314522,Caenorhabditis_elegansBBBNP_495051:1.6370309):0.029715134):0.01738647,Arabidopsis_thalianaBBBNP_198060:0):0.038427966,3702_AthalianaBBBNP_198109:0.012158047):0.18217616,3702_AthalianaBBBNP_195053:0.051260214):0.032832201,39947_OsativaBBBEEE69236:0.087037296):0.11178887,39947_OsativaBBBEEE57631:1.7420802e-07):0.092234639,39947_OsativaBBBCAE03470:0.028207794):0.29437209):0.021486797):0.07006691,((352472_DdiscoideumBBBXP_638150:0.31170438,TtrahensBBB05545T0:0.17823895):0.027395999,GsulphurariaBBBstig_15:0.13790571):0.051524751):0.014368873,((((296543_TpseudonanaBBBXP_002287004:0.15326175,556484_PtricornutumBBBXP_002176387:0.059001206):0.055189211,(AanophagefferensBBBjgi_Auran1_70027_estExt_fgenesh2_pm.C_10035:0.12678486,(Blastocystis_hominisBBB300123848:0.39040518,Ectocarpus_siliculosusBBB298712805:0.18278901):3.6784067e-05):0.12903559):0.037708801,(403677_PinfestansBBBEEY53557:0.034745174,PramorumBBBjgi:0.019461842):0.092256944):0.04965175,((296543_TpseudonanaBBBXP_002293959:0.086525985,556484_PtricornutumBBBXP_002180582:0.28112217):0.11901132,Ectocarpus_siliculosusBBB298715835:0.10313875):0.013273837):0.049456457):0.026561828,(((3055_CreinhardtiiBBBXP_001695197:9.6401276e-06,VcarteriBBBjgi_Volca1_106728_estExt_fgenesh4_pg.C_490111:0.037977475):0.30960369,((5762_NgruberiBBBEFC37108:0.24664381,CmerolaeBBBCMA138C:0.20323808):0.023003469,EhuxleyiBBBjgi:0.34895659):0.066349192):0.062518676,CvulgarisBBBjgi:0.13059843):0.0046754838):0.025641914,((((185431_TbruceiBBBXP_847480:0.064316579,353153_TcruziBBBXP_819329:0.091430391):0.422936,(347515_LmajorBBBXP_001683689:0.0074294647,435258_LinfantumBBBXP_001463634:2.0772432e-05):0.3088325):0.15718952,412030_PtetraureliaBBBXP_001428021:0.50832987):0.098244078,5911_TthermophilaBBBXP_001023872:0.25096548):0.056083834):0.11017823,7460_AmelliferaBBBXP_624567:0.2259722);
(((((((((((((10228_TadhaerensBBBXP_002114324:0.28750344,PpolycephalumBBBPPL00000291:2.8252286):0.0099325857,45351_NvectensisBBBXP_001623504:0.077651889):0.090872288,((6279_BmalayiBBBXP_001893850:0.57346096,DpulexBBBjgi:0.35036072):0.18119175,(8364_XtropicalisBBBNP_988945:0.095542807,9606_HsapiensBBBNP_001246:0.083546418):0.18409735):0.0087801892):0.077053624,((431895_MbrevicollisBBBXP_001747841:0.080551986,SrosettaBBB00938T0:0.36239255):0.18122436,7955_DrerioBBBCAN88634:0.26252701):0.092935021):8.6577552e-05,7227_DmelanogasterBBBAAQ23567:0.33899046):0.038863639,((45351_NvectensisBBBXP_001625800:0.18855301,(Drosophila_melanogasterBBBNP_523494:5.2937936,LgiganteaBBBjgi:1.9069072e-05):0.17283264):0.040515837,7739_BfloridaeBBBAAO85336:0.099013964):0.031984674):0.017370005,7460_AmelliferaBBBXP_624567:0.2419991):0.12989889,(((((((214684_CneoformansBBBXP_572594:0.58063622,4896_SpombeBBBNP_593161:0.22113558):0.12594232,237631_UmaydisBBBXP_757794:0.89537604):9.3754013e-07,(367110_NcrassaBBBXP_965019:0.0612809,451804_AfumigatusBBBEDP56709:0.038389956):0.32590961):0.068914683,(BdendrobatidisBBBjgi_Batde5_2171_gw1.6.153.1:0.11597969,SpunctatusBBB03056T0:0.32526891):0.24473212):0.03734058,4932_ScerevisiaeBBBNP_011399:0.91485612):0.088658953,(((((330879_AfumigatusBBBXP_751769:0.35942138,5141_NcrassaBBBCAD01127:0.33287507):0.049824027,4932_ScerevisiaeBBBNP_011741:0.87078877):0.2640775,(4896_SpombeBBBNP_588462:0.40972234,4896_SpombeBBBNP_592834:0.37679688):0.2850445):0.63670788,CowczarzakiBBB06861T0:0.33981285):0.13284994,SpunctatusBBB03409T0:0.67304157):0.16446475):0.029232407,PyezeoensisBBBAU191082:0.058877286):0.15952382):0.022728464,((((((284813_EcuniculiBBBNP_584809:1.4222564e-07,Encephalitozoon_intestinalisBBBXP_003072772:0.064351323):0.30542844,(Enterocytozoon_bieneusiBBBXP_002649951:0.71213333,Nosema_ceranaeBBBXP_002995258:0.3978476):0.13383831):0.25145858,Caenorhabditis_elegansBBBNP_495051:2.5193423):0.3863939,5911_TthermophilaBBBXP_001023872:0.24962116):0.11938669,5762_NgruberiBBBEFC37108:0.13183213):0.18750495,(352472_DdiscoideumBBBXP_638150:0.20290158,TtrahensBBB05545T0:0.18712597):0.018069018):0.031956263):0.024457636,EhuxleyiBBBjgi:0.40036033):0.050362476,CmerolaeBBBCMA138C:0.25498117):0.031466355,GsulphurariaBBBstig_15:0.13276711):0.031582928,((((((((145481_PpatensBBBXP_001753296:0.0036706024,145481_PpatensBBBXP_001765142:0.058413905):0.045926557,145481_PpatensBBBXP_001766400:1.3453909e-05):0.034703919,145481_PpatensBBBXP_001775446:0.14988677):0.043792459,145481_PpatensBBBXP_001757257:0.090112768):0.016593663,((((((((3702_AthalianaBBBAAB61049:0.020394183,Arabidopsis_thalianaBBBNP_198060:0.01851983):0.029953893,3702_AthalianaBBBNP_568505:0.1126776):0.0087858767,3702_AthalianaBBBNP_198109:0):0.16817722,39947_OsativaBBBEEE69236:0.20865707):0.031735232,3702_AthalianaBBBNP_195053:0.11474077):0.050521515,39947_OsativaBBBEEE57631:0.059743492):0.047632283,39947_OsativaBBBCAE03470:3.3451681e-06):0.14768529,SmoellendorffiBBBjgi1:0.1134027):0.03126838):0.042663525,(SmoellendorffiBBBjgi_Selmo1_229944_fgenesh1_pm.C_scaffold_0000129:6.0350339e-06,SmoellendorffiBBBjgi_Selmo1_92939_e_gw1.13.45.1:0.068194424):0.084490513):0.05374142,((436017_OlucimarinusBBBXP_001417356:9.8276174e-05,70448_OtauriBBBAAV68609:0.01821795):0.050816788,564608_MpusillaBBBEEH56365:0.013189233):0.172049):0.061374449,((((((296543_TpseudonanaBBBXP_002287004:0.077922324,556484_PtricornutumBBBXP_002176387:0.10219228):0.048270861,(AanophagefferensBBBjgi_Auran1_70027_estExt_fgenesh2_pm.C_10035:0.28312102,(Blastocystis_hominisBBB300123848:0.47946332,Ectocarpus_siliculosusBBB298712805:0.1715429):1.264234e-05):0.099919526):0.023809386,((296543_TpseudonanaBBBXP_002293959:0.043060495,556484_PtricornutumBBBXP_002180582:0.2161089):0.15249457,Ectocarpus_siliculosusBBB298715835:0.13155976):0.085820509):0.0099471155,(403677_PinfestansBBBEEY53557:0.010514058,PramorumBBBjgi:0.011174703):0.12330055):0.098219385,(3055_CreinhardtiiBBBXP_001695197:1.1631221e-05,VcarteriBBBjgi_Volca1_106728_estExt_fgenesh4_pg.C_490111:0.028121907):0.25487499):0.054867975,CvulgarisBBBjgi:0.14303993):0.059296477):0.087446129,(((185431_TbruceiBBBXP_847480:0.093271858,353153_TcruziBBBXP_819329:0.074142536):0.35377904,(347515_LmajorBBBXP_001683689:0.039075497,435258_LinfantumBBBXP_001463634:1.1139363e-06):0.26305128):0.27089101,412030_PtetraureliaBBBXP_001428021:0.53047744):0.12789355);
((((((((10228_TadhaerensBBBXP_002114324:0.14119087,((431895_MbrevicollisBBBXP_001747841:0.094236213,SrosettaBBB00938T0:0.22703265):0.14518101,(((45351_NvectensisBBBXP_001623504:0.12764829,((8364_XtropicalisBBBNP_988945:0.065371633,9606_HsapiensBBBNP_001246:0.070400861):0.058450213,DpulexBBBjgi:0.30903413):0.034101426):0.008091941,7460_AmelliferaBBBXP_624567:0.13661515):0.045879762,((((6279_BmalayiBBBXP_001893850:0.43921739,7227_DmelanogasterBBBAAQ23567:0.14785988):0.11413349,LgiganteaBBBjgi:0.16383351):0.028225654,7955_DrerioBBBCAN88634:0.24560821):0.022259945,7739_BfloridaeBBBAAO85336:0.086331979):0.022319642):0.03283677):0.019281842):0.025614539,45351_NvectensisBBBXP_001625800:0.092297836):0.061985333,((((214684_CneoformansBBBXP_572594:0.47906458,(((237631_UmaydisBBBXP_757794:0.71169852,(367110_NcrassaBBBXP_965019:0.033115551,451804_AfumigatusBBBEDP56709:0.018251704):0.30721542):8.9187275e-05,(4932_ScerevisiaeBBBNP_011399:0.39169727,SpunctatusBBB03409T0:0.90721478):0.060979806):0.10022103,4896_SpombeBBBNP_593161:0.17293752):0.018291225):0.018333632,(BdendrobatidisBBBjgi_Batde5_2171_gw1.6.153.1:0.1439597,SpunctatusBBB03056T0:0.26692164):0.25668215):0.10927465,((((284813_EcuniculiBBBNP_584809:5.3646586e-05,Encephalitozoon_intestinalisBBBXP_003072772:0.10310177):0.20564305,Enterocytozoon_bieneusiBBBXP_002649951:0.66778127):0.018483274,Nosema_ceranaeBBBXP_002995258:0.49021695):0.50413426,(((330879_AfumigatusBBBXP_751769:0.33471116,5141_NcrassaBBBCAD01127:0.28298462):0.3265193,(4896_SpombeBBBNP_588462:0.59458895,4896_SpombeBBBNP_592834:0.41383375):0.37797468):0.22204149,4932_ScerevisiaeBBBNP_011741:0.83604797):0.55686704):0.17312708):0.10302829,GsulphurariaBBBstig_15:0.13648789):0.019925805):0.019783309,((5762_NgruberiBBBEFC37108:0.13243978,CowczarzakiBBB06861T0:0.63221096):0.015642531,5911_TthermophilaBBBXP_001023872:0.33420555):0.054278117):0.046132125,((((((185431_TbruceiBBBXP_847480:0.048464472,353153_TcruziBBBXP_819329:0.11688322):0.089495214,PpolycephalumBBBPPL00000291:1.911397):0.20549361,(347515_LmajorBBBXP_001683689:0.012061155,435258_LinfantumBBBXP_001463634:0.002872223):0.22328193):0.38996916,CmerolaeBBBCMA138C:0.11542273):0.07892069,PyezeoensisBBBAU191082:0.2015928):0.079408489,(352472_DdiscoideumBBBXP_638150:0.20476884,TtrahensBBB05545T0:0.1539176):0.024417415):0.05998742):0.047208977,(Drosophila_melanogasterBBBNP_523494:3.5061938,EhuxleyiBBBjgi:0.22183993):0.20741019):0.021555294,(((((296543_TpseudonanaBBBXP_002287004:0.062179153,556484_PtricornutumBBBXP_002176387:0.10264803):0.017202116,((((296543_TpseudonanaBBBXP_002293959:0.11354093,556484_PtricornutumBBBXP_002180582:0.21898012):0.11555433,((403677_PinfestansBBBEEY53557:0.038524378,(Caenorhabditis_elegansBBBNP_495051:1.9915465,PramorumBBBjgi:4.0835151e-06):0.016486148):0.10371257,Ectocarpus_siliculosusBBB298712805:0.10112267):0.036447363):0.046247049,AanophagefferensBBBjgi_Auran1_70027_estExt_fgenesh2_pm.C_10035:0.26965606):1.9410482e-06,Ectocarpus_siliculosusBBB298715835:0.15730055):0.026831151):0.088557351,Blastocystis_hominisBBB300123848:0.41418184):0.048018663,((3055_CreinhardtiiBBBXP_001695197:1.6956802e-05,VcarteriBBBjgi_Volca1_106728_estExt_fgenesh4_pg.C_490111:0.061478211):0.17337489,CvulgarisBBBjgi:0.18101879):0.010725266):0.045384601,((436017_OlucimarinusBBBXP_001417356:3.8298152e-05,70448_OtauriBBBAAV68609:0.02217324):0.068102186,564608_MpusillaBBBEEH56365:0.016441656):0.11664931):0.046028429):0.010397925,(((145481_PpatensBBBXP_001753296:0.015460821,145481_PpatensBBBXP_001765142:0.022849562):0.035824791,(145481_PpatensBBBXP_001766400:0.016860841,(145481_PpatensBBBXP_001775446:0.18238682,((((((((3702_AthalianaBBBAAB61049:0.041292764,Arabidopsis_thalianaBBBNP_198060:0.0082218757):0.027660622,3702_AthalianaBBBNP_568505:0.15430327):3.3688666e-05,3702_AthalianaBBBNP_198109:0.012999044):0.12188129,3702_AthalianaBBBNP_195053:0.055319746):0.053593117,39947_OsativaBBBEEE57631:2.4173506e-05):0.044929465,39947_OsativaBBBEEE69236:0.18104292):3.7825783e-05,39947_OsativaBBBCAE03470:0.058296382):0.16150478,(SmoellendorffiBBBjgi_Selmo1_229944_fgenesh1_pm.C_scaffold_0000129:3.9218788e-05,SmoellendorffiBBBjgi_Selmo1_92939_e_gw1.13.45.1:0.031068763):0.038548491):0.066436047):0.012975019):0.022905828):0.073753691,145481_PpatensBBBXP_001757257:0.024002374):0.0085195765,(412030_PtetraureliaBBBXP_001428021:0.46255656,SmoellendorffiBBBjgi1:0.085311881):0.10931774);
((((10228_TadhaerensBBBXP_002114324:0.18070266,((431895_MbrevicollisBBBXP_001747841:0.12514216,SrosettaBBB00938T0:0.18633426):0.16225103,((45351_NvectensisBBBXP_001623504:0.11428745,(45351_NvectensisBBBXP_001625800:0.16652241,(7460_AmelliferaBBBXP_624567:0.14880735,LgiganteaBBBjgi:0.19437424):0.085725486):0.04433055):0.021183045,((((7227_DmelanogasterBBBAAQ23567:0.13693037,(Drosophila_melanogasterBBBNP_523494:3.4481413,PpolycephalumBBBPPL00000291:1.8379313):0.88856451):0.1613178,(8364_XtropicalisBBBNP_988945:0.078585627,9606_HsapiensBBBNP_001246:0.071723071):0.069420395):0.035746099,(7955_DrerioBBBCAN88634:0.21871244,DpulexBBBjgi:0.38393591):0.030594019):0.028433775,7739_BfloridaeBBBAAO85336:0.10544706):0.036467871):0.069642283):0.015330498):0.015273616,((((284813_EcuniculiBBBNP_584809:7.040533e-07,Encephalitozoon_intestinalisBBBXP_003072772:0.11963575):0.15133092,(Enterocytozoon_bieneusiBBBXP_002649951:0.4161906,Nosema_ceranaeBBBXP_002995258:0.38618427):0.090340618):0.46559923,412030_PtetraureliaBBBXP_001428021:0.56325962):0.14009553,Blastocystis_hominisBBB300123848:0.3034121):0.13910897):0.082276078,(((214684_CneoformansBBBXP_572594:0.1616995,6279_BmalayiBBBXP_001893850:0.75268167):0.16133743,((((237631_UmaydisBBBXP_757794:0.58206095,((((330879_AfumigatusBBBXP_751769:0.40936492,5141_NcrassaBBBCAD01127:0.16323747):0.14352526,4932_ScerevisiaeBBBNP_011741:0.91426864):0.17219246,(4896_SpombeBBBNP_588462:0.28081689,4896_SpombeBBBNP_592834:0.36748286):0.25283133):0.46903913,SpunctatusBBB03409T0:0.84161305):0.20184362):0.072272613,(367110_NcrassaBBBXP_965019:0.052869857,451804_AfumigatusBBBEDP56709:2.0846863e-05):0.21245775):0.066086162,(BdendrobatidisBBBjgi_Batde5_2171_gw1.6.153.1:0.030619088,(Caenorhabditis_elegansBBBNP_495051:2.2633157,SpunctatusBBB03056T0:0.174838):0.13586142):0.16195887):0.032543483,(4896_SpombeBBBNP_593161:0.12179637,4932_ScerevisiaeBBBNP_011399:0.69360956):0.1561486):0.011089561):0.077172498,(CowczarzakiBBB06861T0:0.36126165,PyezeoensisBBBAU191082:0.012342943):0.16135695):1.1007165e-05):0.051235844,(((((((((145481_PpatensBBBXP_001753296:2.9999181e-05,145481_PpatensBBBXP_001765142:0.049137675):0.043526125,145481_PpatensBBBXP_001766400:0.013330739):0.03790598,145481_PpatensBBBXP_001775446:0.10955238):0.030558693,SmoellendorffiBBBjgi1:0.13199445):0.026235695,145481_PpatensBBBXP_001757257:0.094259965):0.020982032,((436017_OlucimarinusBBBXP_001417356:3.1234509e-06,70448_OtauriBBBAAV68609:0.020150923):0.059599018,564608_MpusillaBBBEEH56365:0.0080963215):0.19057113):0.017267464,((((((((3702_AthalianaBBBAAB61049:0.053849277,Arabidopsis_thalianaBBBNP_198060:0.023014394):0.0068811851,3702_AthalianaBBBNP_568505:0.096580484):1.4615104e-05,3702_AthalianaBBBNP_198109:1.3910117e-06):0.1342516,3702_AthalianaBBBNP_195053:0.048807243):0.029332384,39947_OsativaBBBEEE69236:0.19939709):0.074893877,39947_OsativaBBBEEE57631:0.0020082363):0.080394045,39947_OsativaBBBCAE03470:0.040846745):0.1825473,(SmoellendorffiBBBjgi_Selmo1_229944_fgenesh1_pm.C_scaffold_0000129:6.6972517e-06,SmoellendorffiBBBjgi_Selmo1_92939_e_gw1.13.45.1:0.043123852):0.06052463):0.032412065):0.038075349,((3055_CreinhardtiiBBBXP_001695197:0.0082296558,VcarteriBBBjgi_Volca1_106728_estExt_fgenesh4_pg.C_490111:0.026239047):0.15825321,352472_DdiscoideumBBBXP_638150:0.28542254):0.075573152):0.034847241,((((185431_TbruceiBBBXP_847480:0.11296622,353153_TcruziBBBXP_819329:0.081241124):0.25936158,(347515_LmajorBBBXP_001683689:0.01445377,435258_LinfantumBBBXP_001463634:1.3701479e-05):0.23937522):0.39359938,CmerolaeBBBCMA138C:0.067962368):0.13738966,EhuxleyiBBBjgi:0.343501):0.089729033):0.040380738,(((((((296543_TpseudonanaBBBXP_002287004:0.13900234,556484_PtricornutumBBBXP_002176387:0.08354331):0.10653724,(AanophagefferensBBBjgi_Auran1_70027_estExt_fgenesh2_pm.C_10035:0.2645053,Ectocarpus_siliculosusBBB298712805:0.20565572):0.0833724):2.1476363e-05,((296543_TpseudonanaBBBXP_002293959:0.027008106,556484_PtricornutumBBBXP_002180582:0.23904007):0.19223534,Ectocarpus_siliculosusBBB298715835:0.086762378):0.10395649):0.034961793,(403677_PinfestansBBBEEY53557:0.031649859,PramorumBBBjgi:0.016765794):0.059667273):0.059990048,CvulgarisBBBjgi:0.12049269):0.006267011,(5762_NgruberiBBBEFC37108:0.19715935,5911_TthermophilaBBBXP_001023872:0.21357799):0.088142159):0.035400499,(GsulphurariaBBBstig_15:0.13540703,TtrahensBBB05545T0:0.14831294):0.057345725):0.057888757);
(((((((((((10228_TadhaerensBBBXP_002114324:0.15911098,(((45351_NvectensisBBBXP_001623504:0.10624129,((45351_NvectensisBBBXP_001625800:0.18890826,LgiganteaBBBjgi:0.10862233):0.024079502,7739_BfloridaeBBBAAO85336:0.13144357):0.024361223):0.0093022273,(7227_DmelanogasterBBBAAQ23567:0.28545837,(7460_AmelliferaBBBXP_624567:0.18006428,(8364_XtropicalisBBBNP_988945:0.092188478,9606_HsapiensBBBNP_001246:0.068443091):0.059263526):0.07217822):0.0066233473):0.045829772,((6279_BmalayiBBBXP_001893850:0.64242539,DpulexBBBjgi:0.24045658):0.11597695,(7955_DrerioBBBCAN88634:0.17020501,(Drosophila_melanogasterBBBNP_523494:3.4238206,PpolycephalumBBBPPL00000291:1.338686):0.75369191):8.3947655e-05):0.067698751):0.026516546):0.034070021,(431895_MbrevicollisBBBXP_001747841:0.032451192,SrosettaBBB00938T0:0.31918156):0.15361154):0.043681399,((((((214684_CneoformansBBBXP_572594:0.37074569,(BdendrobatidisBBBjgi_Batde5_2171_gw1.6.153.1:0.14454899,SpunctatusBBB03056T0:0.27219069):0.17006719):0.065357389,(237631_UmaydisBBBXP_757794:0.61908428,(367110_NcrassaBBBXP_965019:0.058795342,451804_AfumigatusBBBEDP56709:0.015831857):0.24557971):0.041405735):0.050782127,4896_SpombeBBBNP_593161:0.20134389):0.022819226,((((330879_AfumigatusBBBXP_751769:0.30400134,5141_NcrassaBBBCAD01127:0.16733707):0.28861402,4932_ScerevisiaeBBBNP_011741:0.8998586):0.25925649,(4896_SpombeBBBNP_588462:0.22566008,4896_SpombeBBBNP_592834:0.43409684):0.085104284):0.45633053,(4932_ScerevisiaeBBBNP_011399:0.36463543,Caenorhabditis_elegansBBBNP_495051:2.4228359):0.14317241):0.21846808):0.10891121,SpunctatusBBB03409T0:0.78935793):0.063118562,CowczarzakiBBB06861T0:0.33050471):0.025333976):0.06731713,((185431_TbruceiBBBXP_847480:0.11135644,353153_TcruziBBBXP_819329:0.060339332):0.19104294,(347515_LmajorBBBXP_001683689:0.030129645,435258_LinfantumBBBXP_001463634:1.2814117e-05):0.30485489):0.36418466):0.072202794,PyezeoensisBBBAU191082:0.082245232):0.029814315,GsulphurariaBBBstig_15:0.11490665):0.058073174,352472_DdiscoideumBBBXP_638150:0.15116975):0.029012255,TtrahensBBB05545T0:0.18025666):0.041988568,(((284813_EcuniculiBBBNP_584809:7.3814428e-05,Encephalitozoon_intestinalisBBBXP_003072772:0.09974987):0.19208539,(Enterocytozoon_bieneusiBBBXP_002649951:0.46040003,Nosema_ceranaeBBBXP_002995258:0.42622365):0.12293365):0.47362512,412030_PtetraureliaBBBXP_001428021:0.52133699):0.11495754):4.2536787e-06,(CmerolaeBBBCMA138C:0.091571104,EhuxleyiBBBjgi:0.32065306):0.12701165):0.046131104,((((((((((145481_PpatensBBBXP_001753296:0.011965545,145481_PpatensBBBXP_001765142:0.037942988):0.044089776,145481_PpatensBBBXP_001766400:0.0015129448):0.018955961,(145481_PpatensBBBXP_001757257:0.037593245,SmoellendorffiBBBjgi1:0.091967206):0.04069382):0.014763867,(((((((3702_AthalianaBBBAAB61049:0,Arabidopsis_thalianaBBBNP_198060:0.0078975881):0.015908752,3702_AthalianaBBBNP_568505:0.14416149):6.3574793e-08,3702_AthalianaBBBNP_198109:0):0.10041868,3702_AthalianaBBBNP_195053:0.046830857):0.038489962,39947_OsativaBBBEEE69236:0.16030681):0.061315713,39947_OsativaBBBEEE57631:6.5341608e-05):0.075474412,39947_OsativaBBBCAE03470:0.031855786):0.15031985):8.19848e-07,145481_PpatensBBBXP_001775446:0.11521958):0.0079708656,(SmoellendorffiBBBjgi_Selmo1_229944_fgenesh1_pm.C_scaffold_0000129:9.100926e-07,SmoellendorffiBBBjgi_Selmo1_92939_e_gw1.13.45.1:0.02285201):0.058048227):0.067419411,((436017_OlucimarinusBBBXP_001417356:0.0030571627,70448_OtauriBBBAAV68609:0.011112574):0.066638606,564608_MpusillaBBBEEH56365:0.02139477):0.097700607):0.039418358,(((((296543_TpseudonanaBBBXP_002287004:0.040855243,556484_PtricornutumBBBXP_002176387:0.13665386):0.048390584,AanophagefferensBBBjgi_Auran1_70027_estExt_fgenesh2_pm.C_10035:0.29269745):0.025377498,((403677_PinfestansBBBEEY53557:0.041414713,PramorumBBBjgi:0.0086870707):0.079648083,Ectocarpus_siliculosusBBB298712805:0.14115699):0.036241114):0.019488811,((296543_TpseudonanaBBBXP_002293959:0.048192551,556484_PtricornutumBBBXP_002180582:0.22765848):0.19347608,Ectocarpus_siliculosusBBB298715835:0.10698402):0.061826096):0.039738754,Blastocystis_hominisBBB300123848:0.28638135):0.016457723):0.022466219,(3055_CreinhardtiiBBBXP_001695197:1.6185108e-05,VcarteriBBBjgi_Volca1_106728_estExt_fgenesh4_pg.C_490111:0.046140624):0.236331):0.047471589,CvulgarisBBBjgi:0.12266466):0.11079834,(5762_NgruberiBBBEFC37108:0.14639417,5911_TthermophilaBBBXP_001023872:0.30462336):0.035636567);
(((((((((((10228_TadhaerensBBBXP_002114324:0.21944288,(45351_NvectensisBBBXP_001623504:0.12316799,(45351_NvectensisBBBXP_001625800:0.25262678,LgiganteaBBBjgi:0.15051728):0.072084987):0.040162347):0.084143026,((7955_DrerioBBBCAN88634:0.25794012,(DpulexBBBjgi:0.21930746,Drosophila_melanogasterBBBNP_523494:3.4559003):0.072360099):0.11031033,(8364_XtropicalisBBBNP_988945:0.12296644,9606_HsapiensBBBNP_001246:0.087134369):0.033546631):0.038047096):0.018152447,6279_BmalayiBBBXP_001893850:0.77962429):3.4466767e-05,((((((284813_EcuniculiBBBNP_584809:0.027499295,Encephalitozoon_intestinalisBBBXP_003072772:0.096436946):0.18190178,(Enterocytozoon_bieneusiBBBXP_002649951:0.67249452,Nosema_ceranaeBBBXP_002995258:0.66164975):0.094315544):0.40151866,Caenorhabditis_elegansBBBNP_495051:2.159703):0.17623837,7227_DmelanogasterBBBAAQ23567:0.1993842):0.042570046,7739_BfloridaeBBBAAO85336:0.098062516):0.022525292,7460_AmelliferaBBBXP_624567:0.24285185):0.068740614):0.056860275,(431895_MbrevicollisBBBXP_001747841:0.17868206,SrosettaBBB00938T0:0.26887571):0.096264642):0.052943814,((((214684_CneoformansBBBXP_572594:0.36900219,SpunctatusBBB03056T0:0.39878118):0.11796267,237631_UmaydisBBBXP_757794:0.80342571):0.02751373,((((((330879_AfumigatusBBBXP_751769:0.2928987,5141_NcrassaBBBCAD01127:0.44735774):0.32770968,4932_ScerevisiaeBBBNP_011741:0.57137999):0.30468024,(4896_SpombeBBBNP_588462:0.1927174,4896_SpombeBBBNP_592834:0.57929022):0.30683519):0.5677539,4932_ScerevisiaeBBBNP_011399:0.54198998):0.080589665,((367110_NcrassaBBBXP_965019:6.7297096e-05,SpunctatusBBB03409T0:1.1464603):0.02073674,451804_AfumigatusBBBEDP56709:0.026846544):0.14882414):0.094199553,4896_SpombeBBBNP_593161:0.21406484):0.06149346):0.18539417,CowczarzakiBBB06861T0:0.38741073):0.025158234):0.079420169,EhuxleyiBBBjgi:0.36576488):0.050224099,((((185431_TbruceiBBBXP_847480:0.063959387,353153_TcruziBBBXP_819329:0.07896723):0.41479599,(347515_LmajorBBBXP_001683689:0.022897761,435258_LinfantumBBBXP_001463634:2.0548944e-06):0.14128783):0.21594159,5911_TthermophilaBBBXP_001023872:0.36143949):0.057846224,5762_NgruberiBBBEFC37108:0.16052146):0.03270664):1.5780195e-06,CmerolaeBBBCMA138C:0.21327937):0.052880245,(((BdendrobatidisBBBjgi_Batde5_2171_gw1.6.153.1:0.43552023,PyezeoensisBBBAU191082:0.1033645):0.18609302,(GsulphurariaBBBstig_15:2.6631828e-05,PpolycephalumBBBPPL00000291:2.7467631):0.18117828):0.012363251,TtrahensBBB05545T0:0.076166605):0.057101066):0.046827279,(((((((145481_PpatensBBBXP_001753296:0.0048091173,145481_PpatensBBBXP_001765142:0.028845391):0.036274816,145481_PpatensBBBXP_001766400:0.0073363878):0.043821143,145481_PpatensBBBXP_001775446:0.14758445):0.026983212,(((((((((3702_AthalianaBBBAAB61049:0.024592174,Arabidopsis_thalianaBBBNP_198060:0.024569578):0.016499519,3702_AthalianaBBBNP_198109:0.016223192):7.7691745e-07,3702_AthalianaBBBNP_568505:0.13297109):0.14226894,3702_AthalianaBBBNP_195053:0.056996758):0.039981328,39947_OsativaBBBEEE57631:6.1367444e-05):0.063798848,39947_OsativaBBBEEE69236:0.13264331):5.7120979e-05,39947_OsativaBBBCAE03470:0.074998998):0.15510149,(SmoellendorffiBBBjgi_Selmo1_229944_fgenesh1_pm.C_scaffold_0000129:1.6257056e-05,SmoellendorffiBBBjgi_Selmo1_92939_e_gw1.13.45.1:0.0078243212):0.038623488):9.1844661e-06,((436017_OlucimarinusBBBXP_001417356:2.8424879e-05,564608_MpusillaBBBEEH56365:0.089447709):0.040167971,70448_OtauriBBBAAV68609:4.085427e-06):0.13802912):0.10036838):0.02935988,CvulgarisBBBjgi:0.1245424):0.053180139,(145481_PpatensBBBXP_001757257:0.085527339,SmoellendorffiBBBjgi1:0.18073377):0.0048168189):0.017916807,((((((296543_TpseudonanaBBBXP_002287004:0.057537362,556484_PtricornutumBBBXP_002176387:0.092004208):0.058497588,AanophagefferensBBBjgi_Auran1_70027_estExt_fgenesh2_pm.C_10035:0.23192249):0.031088209,((403677_PinfestansBBBEEY53557:0.023073069,PramorumBBBjgi:0.028580482):0.16685406,Ectocarpus_siliculosusBBB298712805:0.13604421):0.060239804):0.042901877,((296543_TpseudonanaBBBXP_002293959:0.056617842,556484_PtricornutumBBBXP_002180582:0.19410617):0.15042576,Ectocarpus_siliculosusBBB298715835:0.1311221):0.077834319):0.011802939,(412030_PtetraureliaBBBXP_001428021:0.58642825,Blastocystis_hominisBBB300123848:0.31347246):0.20760825):0.057566388,(3055_CreinhardtiiBBBXP_001695197:1.4048416e-05,VcarteriBBBjgi_Volca1_106728_estExt_fgenesh4_pg.C_490111:0.081466578):0.22389223):0.035591066):0.041840709,352472_DdiscoideumBBBXP_638150:0.23131343);
(((((((((((10228_TadhaerensBBBXP_002114324:0.19972892,45351_NvectensisBBBXP_001623504:0.080883339):0.053541199,(6279_BmalayiBBBXP_001893850:0.77744045,((8364_XtropicalisBBBNP_988945:0.053369903,9606_HsapiensBBBNP_001246:0.11270428):0.13491941,(Caenorhabditis_elegansBBBNP_495051:1.774662,DpulexBBBjgi:0.16298112):0.25709158):0.098114166):8.9449573e-05):0.042207708,((45351_NvectensisBBBXP_001625800:0.21273674,LgiganteaBBBjgi:0.20867594):0.036616363,(7460_AmelliferaBBBXP_624567:0.23689003,7739_BfloridaeBBBAAO85336:0.12884788):0.066861867):0.018746621):0.027999335,7955_DrerioBBBCAN88634:0.31699866):0.023013226,(431895_MbrevicollisBBBXP_001747841:0.12406537,SrosettaBBB00938T0:0.251512):0.11987475):0.045523681,(7227_DmelanogasterBBBAAQ23567:0,Drosophila_melanogasterBBBNP_523494:3.210695):0.41095824):0.024952652,(((CowczarzakiBBB06861T0:0.17859429,PpolycephalumBBBPPL00000291:2.7254791):0.26772372,PyezeoensisBBBAU191082:0.071593373):0.069389554,TtrahensBBB05545T0:0.048218499):0.054628677):0.01281329,((185431_TbruceiBBBXP_847480:0.12004062,353153_TcruziBBBXP_819329:0.14172408):0.16704788,(347515_LmajorBBBXP_001683689:0.036248003,435258_LinfantumBBBXP_001463634:1.6164425e-06):0.45014148):0.38621432):0.039823528,(((436017_OlucimarinusBBBXP_001417356:0.006209936,70448_OtauriBBBAAV68609:0.029642138):0.051293507,564608_MpusillaBBBEEH56365:0.011731224):0.15409169,CvulgarisBBBjgi:0.22139773):0.073948296):0.040550648,((((((214684_CneoformansBBBXP_572594:0.53452346,((237631_UmaydisBBBXP_757794:0.77074999,4896_SpombeBBBNP_593161:0.13501207):0.057531129,((367110_NcrassaBBBXP_965019:0.01222968,451804_AfumigatusBBBEDP56709:0.024708869):0.22559842,4932_ScerevisiaeBBBNP_011399:0.75815691):0.023077069):0.088436889):0.080228277,(BdendrobatidisBBBjgi_Batde5_2171_gw1.6.153.1:0.14270744,SpunctatusBBB03056T0:0.32308251):0.17614214):0.076670811,(((284813_EcuniculiBBBNP_584809:0.0053717338,Encephalitozoon_intestinalisBBBXP_003072772:0.080504779):0.41561354,(Enterocytozoon_bieneusiBBBXP_002649951:0.82708428,Nosema_ceranaeBBBXP_002995258:0.39788811):0.084280692):0.36882233,((((330879_AfumigatusBBBXP_751769:0.32994902,5141_NcrassaBBBCAD01127:0.29613745):0.27780712,(4896_SpombeBBBNP_588462:0.57741099,4896_SpombeBBBNP_592834:0.16812746):0.25734861):0.22100827,4932_ScerevisiaeBBBNP_011741:0.73583314):0.60496111,SpunctatusBBB03409T0:0.77778013):0.22608878):0.13808193):0.15505917,(412030_PtetraureliaBBBXP_001428021:0.78584256,5911_TthermophilaBBBXP_001023872:0.15127648):0.14242771):0.045720027,(5762_NgruberiBBBEFC37108:0.15305164,(CmerolaeBBBCMA138C:0.25164591,GsulphurariaBBBstig_15:0.12385694):0.065137228):3.7811381e-06):0.023541907,EhuxleyiBBBjgi:0.44192794):0.048281688):1.7492262e-05,((((((145481_PpatensBBBXP_001753296:0.011626169,145481_PpatensBBBXP_001765142:0.064384973):0.063536679,145481_PpatensBBBXP_001766400:0):0.0053601964,145481_PpatensBBBXP_001775446:0.22490454):0.031342598,((((((((3702_AthalianaBBBAAB61049:0.010283487,Arabidopsis_thalianaBBBNP_198060:0.068786224):0.023682359,3702_AthalianaBBBNP_568505:0.22862805):0.023368936,3702_AthalianaBBBNP_198109:0.011526502):0.15186407,3702_AthalianaBBBNP_195053:0.040784132):0.059853458,39947_OsativaBBBEEE57631:3.2646326e-05):0.027077823,39947_OsativaBBBCAE03470:0.017074001):0.0018752221,39947_OsativaBBBEEE69236:0.17130677):0.18564446,(SmoellendorffiBBBjgi_Selmo1_229944_fgenesh1_pm.C_scaffold_0000129:3.3351434e-06,SmoellendorffiBBBjgi_Selmo1_92939_e_gw1.13.45.1:0.026711291):0.072423265):0.072727303):0.072021724,145481_PpatensBBBXP_001757257:0.004747336):0.012099366,SmoellendorffiBBBjgi1:0.29127461):0.065280361,((((((296543_TpseudonanaBBBXP_002287004:0.074941475,556484_PtricornutumBBBXP_002176387:0.18750124):0.025169,AanophagefferensBBBjgi_Auran1_70027_estExt_fgenesh2_pm.C_10035:0.31434421):0.030272799,Ectocarpus_siliculosusBBB298712805:0.14351726):7.7740885e-06,((296543_TpseudonanaBBBXP_002293959:0.041169262,556484_PtricornutumBBBXP_002180582:0.22597463):0.11452126,Ectocarpus_siliculosusBBB298715835:0.15307932):0.1325226):0.0459908,(403677_PinfestansBBBEEY53557:0.010976037,PramorumBBBjgi:3.7261438e-07):0.093468803):0.094228418,((3055_CreinhardtiiBBBXP_001695197:4.9831156e-05,VcarteriBBBjgi_Volca1_106728_estExt_fgenesh4_pg.C_490111:0.027364391):0.24646498,(352472_DdiscoideumBBBXP_638150:0.14492426,Blastocystis_hominisBBB300123848:0.5328159):0.028366163):0.037232155):0.050930024);
(((((((((((10228_TadhaerensBBBXP_002114324:0.22928243,(((431895_MbrevicollisBBBXP_001747841:0.15824759,SrosettaBBB00938T0:0.26177437):0.11790667,45351_NvectensisBBBXP_001623504:0.11250461):0.037187023,(7955_DrerioBBBCAN88634:0.24438364,(8364_XtropicalisBBBNP_988945:0.10186843,9606_HsapiensBBBNP_001246:0.033043991):0.050953305):0.14093077):0.023615284):0.018664661,(7227_DmelanogasterBBBAAQ23567:0.047535318,DpulexBBBjgi:0.55023253):0.1544579):0.023638917,(6279_BmalayiBBBXP_001893850:0.7040778,7739_BfloridaeBBBAAO85336:0.052582486):0.10803046):0.038446411,7460_AmelliferaBBBXP_624567:0.16101568):0.046078199,(45351_NvectensisBBBXP_001625800:0.170963,LgiganteaBBBjgi:0.16133043):0.051710922):0.013093213,(((284813_EcuniculiBBBNP_584809:0.033691011,Encephalitozoon_intestinalisBBBXP_003072772:0.037409077):0.087104719,(Enterocytozoon_bieneusiBBBXP_002649951:0.52494749,Nosema_ceranaeBBBXP_002995258:0.41272589):0.17515352):0.65588411,Drosophila_melanogasterBBBNP_523494:3.3254247):1.4636005e-05):0.11058338,5762_NgruberiBBBEFC37108:0.15360135):2.6772763e-05,(((GsulphurariaBBBstig_15:5.0639846e-06,PpolycephalumBBBPPL00000291:3.101861):0.10383081,PyezeoensisBBBAU191082:0.13949683):0.055401571,TtrahensBBB05545T0:0.14551777):0.070809374):0.036064541,((((((214684_CneoformansBBBXP_572594:0.34602584,(4896_SpombeBBBNP_593161:0.090650053,4932_ScerevisiaeBBBNP_011399:0.73263926):0.13198824):0.0093573581,237631_UmaydisBBBXP_757794:0.76610845):0.12679855,(367110_NcrassaBBBXP_965019:0.051004064,451804_AfumigatusBBBEDP56709:6.68883e-05):0.29271779):0.044537736,(BdendrobatidisBBBjgi_Batde5_2171_gw1.6.153.1:0.087964252,SpunctatusBBB03056T0:0.29339611):0.18698382):0.14176581,((((330879_AfumigatusBBBXP_751769:0.47969712,5141_NcrassaBBBCAD01127:0.27389284):0.14800608,4932_ScerevisiaeBBBNP_011741:0.73640453):0.48236962,(4896_SpombeBBBNP_588462:0.4622413,4896_SpombeBBBNP_592834:0.49972635):0.20422186):0.7253333,(CowczarzakiBBB06861T0:0.45718448,SpunctatusBBB03409T0:0.78044773):0.064533148):0.069026436):0.1456993,(412030_PtetraureliaBBBXP_001428021:0.84819441,5911_TthermophilaBBBXP_001023872:0.024072081):0.23745822):0.055136962):0.029083496,((((185431_TbruceiBBBXP_847480:0.11936273,353153_TcruziBBBXP_819329:0.026810883):0.15215378,(347515_LmajorBBBXP_001683689:0.040942237,435258_LinfantumBBBXP_001463634:4.0588672e-06):0.41910464):0.42802359,CmerolaeBBBCMA138C:0.15624121):0.10599107,EhuxleyiBBBjgi:0.31513339):0.063206616):0.078270547,(((((((((145481_PpatensBBBXP_001753296:0.028811183,145481_PpatensBBBXP_001765142:0.064914917):0.022405969,145481_PpatensBBBXP_001766400:5.3589583e-06):0.033609386,(145481_PpatensBBBXP_001757257:0.077649677,SmoellendorffiBBBjgi1:0.17420721):0.010559245):0.035969748,145481_PpatensBBBXP_001775446:0.078374405):0.051780538,((((((((3702_AthalianaBBBAAB61049:0.051426129,Arabidopsis_thalianaBBBNP_198060:0.025457925):0.0085097362,(3702_AthalianaBBBNP_198109:9.5775485e-05,Caenorhabditis_elegansBBBNP_495051:2.3428672):0.0083035102):8.4424019e-06,3702_AthalianaBBBNP_568505:0.15938276):0.17548076,3702_AthalianaBBBNP_195053:0.024089142):0.091609969,39947_OsativaBBBEEE69236:0.18305004):0.046112215,39947_OsativaBBBEEE57631:0.0023908416):0.034214159,39947_OsativaBBBCAE03470:0.055996424):0.20944821,(SmoellendorffiBBBjgi_Selmo1_229944_fgenesh1_pm.C_scaffold_0000129:2.4258515e-05,SmoellendorffiBBBjgi_Selmo1_92939_e_gw1.13.45.1:0.033444135):0.036938006):0.02460984):0.046478471,((436017_OlucimarinusBBBXP_001417356:9.5475529e-05,70448_OtauriBBBAAV68609:0.041329444):0.031430644,564608_MpusillaBBBEEH56365:0.0089872313):0.13160052):0.0089691512,((3055_CreinhardtiiBBBXP_001695197:0.036866767,VcarteriBBBjgi_Volca1_106728_estExt_fgenesh4_pg.C_490111:0.035332456):0.1346106,Blastocystis_hominisBBB300123848:0.37259471):0.062875343):0.097950313,((296543_TpseudonanaBBBXP_002287004:0.17667637,556484_PtricornutumBBBXP_002176387:0.11297878):0.10383599,(((296543_TpseudonanaBBBXP_002293959:0.059623079,556484_PtricornutumBBBXP_002180582:0.20777931):0.14455237,Ectocarpus_siliculosusBBB298715835:0.15712007):0.059832731,((403677_PinfestansBBBEEY53557:0,PramorumBBBjgi:0.0097373193):0.12512677,(AanophagefferensBBBjgi_Auran1_70027_estExt_fgenesh2_pm.C_10035:0.30699289,Ectocarpus_siliculosusBBB298712805:0.093919849):0.053879726):0.046596168):0.040796071):0.065350982):1.6717272e-05,CvulgarisBBBjgi:0.12393753):0.016823621,352472_DdiscoideumBBBXP_638150:0.29403884);
((((((((10228_TadhaerensBBBXP_002114324:0.17021368,(45351_NvectensisBBBXP_001623504:0.04022773,(45351_NvectensisBBBXP_001625800:0.153313,LgiganteaBBBjgi:0.13461448):0.027504506):0.036826838):0.041314825,(7739_BfloridaeBBBAAO85336:0.14168318,(7955_DrerioBBBCAN88634:0.30741067,(8364_XtropicalisBBBNP_988945:0.08065732,9606_HsapiensBBBNP_001246:0.096521359):0.014420443):0.044630113):0.00402149):0.022977852,(((((284813_EcuniculiBBBNP_584809:4.6509011e-06,Encephalitozoon_intestinalisBBBXP_003072772:0.037806568):0.19276414,((Caenorhabditis_elegansBBBNP_495051:1.4682746,Enterocytozoon_bieneusiBBBXP_002649951:0.37105649):0.065980501,Nosema_ceranaeBBBXP_002995258:0.28059999):0.15210818):0.42933969,(6279_BmalayiBBBXP_001893850:0.47240296,7227_DmelanogasterBBBAAQ23567:0.22192856):0.041110351):0.078284546,7460_AmelliferaBBBXP_624567:0.19631973):0.026998694,((431895_MbrevicollisBBBXP_001747841:0.19375885,SrosettaBBB00938T0:0.26439615):0.072040479,(DpulexBBBjgi:0.058547536,Drosophila_melanogasterBBBNP_523494:3.9354034):0.3280633):0.043470965):0.026765568):0.046240043,((((214684_CneoformansBBBXP_572594:0.38893238,(BdendrobatidisBBBjgi_Batde5_2171_gw1.6.153.1:0.034390215,SpunctatusBBB03056T0:0.20915902):0.28037562):0.093284081,((237631_UmaydisBBBXP_757794:0.63971934,((((330879_AfumigatusBBBXP_751769:0.32426117,5141_NcrassaBBBCAD01127:0.34282902):0.26065128,4932_ScerevisiaeBBBNP_011741:0.66639437):0.097013721,(4896_SpombeBBBNP_588462:0.44415107,4896_SpombeBBBNP_592834:0.22403981):0.23828736):0.69632238,(367110_NcrassaBBBXP_965019:0.054467454,451804_AfumigatusBBBEDP56709:8.2924916e-05):0.10951388):0.21794173):0.077456918,(4896_SpombeBBBNP_593161:0.066468036,4932_ScerevisiaeBBBNP_011399:0.64770782):0.071337128):9.2293884e-07):0.084253187,SpunctatusBBB03409T0:1.0235777):0.074774243,CowczarzakiBBB06861T0:0.37599539):0.02592654):0.069203143,EhuxleyiBBBjgi:0.3389516):0.041492696,(5762_NgruberiBBBEFC37108:0.050342026,5911_TthermophilaBBBXP_001023872:0.30468678):0.11505289):1.480077e-06,PpolycephalumBBBPPL00000291:2.0535883):0.036415424,(((((((((((145481_PpatensBBBXP_001753296:0.0076273717,145481_PpatensBBBXP_001765142:0.014603386):0.015854886,145481_PpatensBBBXP_001766400:0.014161274):0.029810496,145481_PpatensBBBXP_001775446:0.12825263):0.074917606,((436017_OlucimarinusBBBXP_001417356:0.0069386195,70448_OtauriBBBAAV68609:9.5659611e-06):0.036413292,564608_MpusillaBBBEEH56365:0.013113096):0.085299026):0.032762225,(SmoellendorffiBBBjgi_Selmo1_229944_fgenesh1_pm.C_scaffold_0000129:1.4122405e-05,SmoellendorffiBBBjgi_Selmo1_92939_e_gw1.13.45.1:0.029719171):0.08670968):0.0052490546,((((((3702_AthalianaBBBAAB61049:0.0150011,Arabidopsis_thalianaBBBNP_198060:0.022716406):0.015262669,(3702_AthalianaBBBNP_198109:0.0074601107,3702_AthalianaBBBNP_568505:0.094428589):2.0680488e-06):0.092612054,3702_AthalianaBBBNP_195053:0.044978597):0.038770007,39947_OsativaBBBEEE57631:5.2812142e-05):0.039376266,39947_OsativaBBBCAE03470:0.029677302):0.051605186,39947_OsativaBBBEEE69236:0.08353252):0.12627908):0.050234159,(145481_PpatensBBBXP_001757257:0.040261642,SmoellendorffiBBBjgi1:0.18408955):0.064828091):0.055991109,(((((296543_TpseudonanaBBBXP_002287004:0.087675853,556484_PtricornutumBBBXP_002176387:0.10282737):0.010471933,AanophagefferensBBBjgi_Auran1_70027_estExt_fgenesh2_pm.C_10035:0.22029954):0.017586788,(((296543_TpseudonanaBBBXP_002293959:0.07050392,556484_PtricornutumBBBXP_002180582:0.16863094):0.18783017,Ectocarpus_siliculosusBBB298715835:0.075421554):0.053950365,((403677_PinfestansBBBEEY53557:0.015989511,PramorumBBBjgi:0.0079429701):0.071732735,Ectocarpus_siliculosusBBB298712805:0.1563836):0.021379353):0.024072321):0.068017346,Blastocystis_hominisBBB300123848:0.34363186):0.036807952,((3055_CreinhardtiiBBBXP_001695197:4.502e-06,VcarteriBBBjgi_Volca1_106728_estExt_fgenesh4_pg.C_490111:0.029396268):0.18431585,CvulgarisBBBjgi:0.1405279):0.038711543):0.033369771):0.072608083,352472_DdiscoideumBBBXP_638150:0.20604247):0.0098445603,412030_PtetraureliaBBBXP_001428021:0.59696201):0.064244397,TtrahensBBB05545T0:0.10232147):0.083985739,(((((185431_TbruceiBBBXP_847480:0.1467377,353153_TcruziBBBXP_819329:0.023203409):0.24842315,(347515_LmajorBBBXP_001683689:0.0073606034,435258_LinfantumBBBXP_001463634:2.3840551e-05):0.30297379):0.43119128,CmerolaeBBBCMA138C:0.20610872):0.12591849,GsulphurariaBBBstig_15:0.10460932):0.077534428,PyezeoensisBBBAU191082:0.11441189):2.3857735e-05);
(((((((((((10228_TadhaerensBBBXP_002114324:0.11428585,PyezeoensisBBBAU191082:0.22646991):0.074544576,(45351_NvectensisBBBXP_001625800:0.15631396,6279_BmalayiBBBXP_001893850:0.53671408):0.029866544):0.035801466,45351_NvectensisBBBXP_001623504:0.099425705):0.039692704,(7739_BfloridaeBBBAAO85336:0.019414356,LgiganteaBBBjgi:0.17233519):0.023693278):0.012042906,(7955_DrerioBBBCAN88634:0.23135446,(8364_XtropicalisBBBNP_988945:0.032188923,9606_HsapiensBBBNP_001246:0.046712902):0.091329581):0.094456075):0.051435693,(((((((((284813_EcuniculiBBBNP_584809:0.017010692,Encephalitozoon_intestinalisBBBXP_003072772:0.037277725):0.26514228,Nosema_ceranaeBBBXP_002995258:0.2518705):0.12841354,Enterocytozoon_bieneusiBBBXP_002649951:0.43352087):0.23208512,Caenorhabditis_elegansBBBNP_495051:1.5745027):0.12308276,Drosophila_melanogasterBBBNP_523494:4.3631877):0.19778998,DpulexBBBjgi:0.3949678):9.2988442e-06,7227_DmelanogasterBBBAAQ23567:0.19627497):0.10631366,7460_AmelliferaBBBXP_624567:0.17397954):2.6550762e-05,(431895_MbrevicollisBBBXP_001747841:0.15501003,SrosettaBBB00938T0:0.40304542):0.13647256):0.039506106):0.045141633,((((214684_CneoformansBBBXP_572594:0.3397861,(4896_SpombeBBBNP_593161:0.053920623,4932_ScerevisiaeBBBNP_011399:0.45476219):0.049658458):0.098668619,(((237631_UmaydisBBBXP_757794:0.49326977,SpunctatusBBB03409T0:0.73372302):0.16284141,(367110_NcrassaBBBXP_965019:0.07253361,451804_AfumigatusBBBEDP56709:0.021279231):0.25885095):0.094442091,(BdendrobatidisBBBjgi_Batde5_2171_gw1.6.153.1:0.070971606,SpunctatusBBB03056T0:0.20109403):0.14796075):0.034805334):0.066215613,((((330879_AfumigatusBBBXP_751769:0.29194758,5141_NcrassaBBBCAD01127:0.21903765):0.23833413,4932_ScerevisiaeBBBNP_011741:0.55010731):0.2029114,4896_SpombeBBBNP_592834:0.39251073):0.19751007,4896_SpombeBBBNP_588462:0.26698565):0.60543585):0.11503918,CowczarzakiBBB06861T0:0.41606818):0.019206293):0.054323606,((((185431_TbruceiBBBXP_847480:0.059214015,(353153_TcruziBBBXP_819329:2.4872962e-06,PpolycephalumBBBPPL00000291:2.8679621):0.075901212):0.17530421,(347515_LmajorBBBXP_001683689:0.0072135098,435258_LinfantumBBBXP_001463634:3.6462063e-05):0.25121354):0.34868316,CmerolaeBBBCMA138C:0.2063834):0.038820269,TtrahensBBB05545T0:0.19646166):1.1223909e-06):0.055367241,GsulphurariaBBBstig_15:0.10281648):0.046393816,(5762_NgruberiBBBEFC37108:0.12850495,5911_TthermophilaBBBXP_001023872:0.2492417):0.063151099):0.032939294,(((((((145481_PpatensBBBXP_001753296:0.017363367,145481_PpatensBBBXP_001765142:0.027108757):0.042705983,145481_PpatensBBBXP_001766400:0):0.0075297233,145481_PpatensBBBXP_001775446:0.1746009):0.036163907,(145481_PpatensBBBXP_001757257:0.016064811,SmoellendorffiBBBjgi1:0.1274853):0.046605285):0.020370209,(((3055_CreinhardtiiBBBXP_001695197:9.5412834e-07,VcarteriBBBjgi_Volca1_106728_estExt_fgenesh4_pg.C_490111:0.022555964):0.1436977,EhuxleyiBBBjgi:0.40875725):0.064536278,(((((((((3702_AthalianaBBBAAB61049:0.016532331,Arabidopsis_thalianaBBBNP_198060:0.02265635):0.045406483,3702_AthalianaBBBNP_568505:0.14921785):0.0093319118,3702_AthalianaBBBNP_198109:0):0.12825323,3702_AthalianaBBBNP_195053:0.073242871):0.012889634,39947_OsativaBBBEEE69236:0.18237594):0.055594604,39947_OsativaBBBCAE03470:0.04951396):0.014473364,39947_OsativaBBBEEE57631:7.3363053e-06):0.22557591,((436017_OlucimarinusBBBXP_001417356:0.00062665768,70448_OtauriBBBAAV68609:0.036306013):0.059752241,564608_MpusillaBBBEEH56365:9.828932e-07):0.089439356):0.017918127,(412030_PtetraureliaBBBXP_001428021:0.46917924,(SmoellendorffiBBBjgi_Selmo1_229944_fgenesh1_pm.C_scaffold_0000129:1.9603577e-05,SmoellendorffiBBBjgi_Selmo1_92939_e_gw1.13.45.1:0.022747931):8.0052731e-05):0.11160797):0.041674374):0.011425991):0.059050777,352472_DdiscoideumBBBXP_638150:0.27700561):0.011481967,CvulgarisBBBjgi:0.14827655):0.017171603,(((((296543_TpseudonanaBBBXP_002287004:0.070475528,556484_PtricornutumBBBXP_002176387:0.038193206):0.07843363,AanophagefferensBBBjgi_Auran1_70027_estExt_fgenesh2_pm.C_10035:0.22995818):0.039103278,((403677_PinfestansBBBEEY53557:4.1531282e-06,PramorumBBBjgi:0.032029226):0.10405387,Ectocarpus_siliculosusBBB298712805:0.095056964):0.038465466):0.047999768,((296543_TpseudonanaBBBXP_002293959:0.080436082,556484_PtricornutumBBBXP_002180582:0.18532789):0.12844903,Ectocarpus_siliculosusBBB298715835:0.074434601):0.056455337):0.069878801,Blastocystis_hominisBBB300123848:0.48360153):0.052354037);
(((((((10228_TadhaerensBBBXP_002114324:0.18202363,(Blastocystis_hominisBBB300123848:0.3390615,DpulexBBBjgi:0.50205901):0.013748331):0.08307092,(((45351_NvectensisBBBXP_001623504:0.14982986,(((((6279_BmalayiBBBXP_001893850:0.84267193,7739_BfloridaeBBBAAO85336:1.1920032e-05):0.034666289,7460_AmelliferaBBBXP_624567:0.24729159):0.066950609,7227_DmelanogasterBBBAAQ23567:0.28590735):0.055406143,LgiganteaBBBjgi:0.23138479):2.6243657e-06,7955_DrerioBBBCAN88634:0.32037674):0.04018905):0.056541422,(8364_XtropicalisBBBNP_988945:0.017232083,(9606_HsapiensBBBNP_001246:0.066539644,Drosophila_melanogasterBBBNP_523494:3.2989634):0.065657279):0.10305616):0.049694863,45351_NvectensisBBBXP_001625800:0.25651193):0.033718443):0.02879517,((((185431_TbruceiBBBXP_847480:0.046472134,353153_TcruziBBBXP_819329:0.10014513):0.2438328,(347515_LmajorBBBXP_001683689:0.026594371,435258_LinfantumBBBXP_001463634:0.0016367433):0.33014282):0.28733394,CowczarzakiBBB06861T0:0.37335889):0.024469395,(431895_MbrevicollisBBBXP_001747841:0.13233147,SrosettaBBB00938T0:0.37923676):0.12561666):0.050293668):0.013836223,(((214684_CneoformansBBBXP_572594:0.36795115,(4896_SpombeBBBNP_593161:0.13696061,4932_ScerevisiaeBBBNP_011399:0.67028556):0.077016941):0.09135993,((237631_UmaydisBBBXP_757794:0.76353529,(BdendrobatidisBBBjgi_Batde5_2171_gw1.6.153.1:0.10037576,SpunctatusBBB03056T0:0.26106789):0.1082499):0.12397351,(367110_NcrassaBBBXP_965019:0.065348093,451804_AfumigatusBBBEDP56709:0.016774326):0.16667628):0.04804309):0.11470277,((((330879_AfumigatusBBBXP_751769:0.25309538,5141_NcrassaBBBCAD01127:0.37146619):0.36954142,4932_ScerevisiaeBBBNP_011741:0.6949933):0.16026775,(4896_SpombeBBBNP_588462:0.51474398,4896_SpombeBBBNP_592834:0.32923607):0.20753038):0.60929295,SpunctatusBBB03409T0:0.513466):0.23462705):0.082118094):0.080920192,((((((284813_EcuniculiBBBNP_584809:0.017297986,Encephalitozoon_intestinalisBBBXP_003072772:0.051222229):0.26471018,Enterocytozoon_bieneusiBBBXP_002649951:0.4965463):0.11865677,Nosema_ceranaeBBBXP_002995258:0.38196721):0.3537718,412030_PtetraureliaBBBXP_001428021:0.6377296):0.16335415,5911_TthermophilaBBBXP_001023872:0.14511114):0.12708325,(5762_NgruberiBBBEFC37108:0.2008922,((CmerolaeBBBCMA138C:0.2039929,(GsulphurariaBBBstig_15:0,PpolycephalumBBBPPL00000291:2.1140652):0.13394671):0.071985603,(EhuxleyiBBBjgi:0.33895536,(PyezeoensisBBBAU191082:0.11072008,TtrahensBBB05545T0:0.11194238):0.0785855):0.047988332):1.8229337e-05):0.014810049):0.068444174):0.0065640895,((((296543_TpseudonanaBBBXP_002287004:0.061179304,(AanophagefferensBBBjgi_Auran1_70027_estExt_fgenesh2_pm.C_10035:0.21669266,Ectocarpus_siliculosusBBB298712805:0.11568833):0.018568116):0.030592771,556484_PtricornutumBBBXP_002176387:0.090644217):1.7420393e-05,((296543_TpseudonanaBBBXP_002293959:0.058476329,556484_PtricornutumBBBXP_002180582:0.19149234):0.18038697,Ectocarpus_siliculosusBBB298715835:0.1568567):0.039164908):0.041231507,(403677_PinfestansBBBEEY53557:0.030968893,PramorumBBBjgi:0.027503186):0.06865551):0.10948739):0.031237595,(((((((145481_PpatensBBBXP_001753296:0.0025810781,145481_PpatensBBBXP_001765142:0.026152401):0.040460399,145481_PpatensBBBXP_001766400:4.5250184e-06):0.022948087,145481_PpatensBBBXP_001775446:0.13020474):0.029758258,((((((((3702_AthalianaBBBAAB61049:0.021697972,Arabidopsis_thalianaBBBNP_198060:0.021727378):4.1859506e-06,(3702_AthalianaBBBNP_568505:0.060109673,Caenorhabditis_elegansBBBNP_495051:1.6763648):0.033783515):0.013478352,3702_AthalianaBBBNP_198109:0.014931242):0.18900113,3702_AthalianaBBBNP_195053:0.033187358):0.066880591,39947_OsativaBBBEEE69236:0.18089085):0.044866181,39947_OsativaBBBEEE57631:2.4950459e-06):0.050852303,39947_OsativaBBBCAE03470:0.033049779):0.10293833,(SmoellendorffiBBBjgi_Selmo1_229944_fgenesh1_pm.C_scaffold_0000129:1.0210337e-05,SmoellendorffiBBBjgi_Selmo1_92939_e_gw1.13.45.1:0.020356468):0.1542422):0.049107606):0.050685238,145481_PpatensBBBXP_001757257:0.024585473):0.01938166,SmoellendorffiBBBjgi1:0.16914267):0.033101437,((436017_OlucimarinusBBBXP_001417356:6.6400179e-05,70448_OtauriBBBAAV68609:0.027887544):0.031178571,564608_MpusillaBBBEEH56365:0.01716043):0.12709312):0.080323703,(((3055_CreinhardtiiBBBXP_001695197:2.1420468e-05,VcarteriBBBjgi_Volca1_106728_estExt_fgenesh4_pg.C_490111:0.055841326):0.26593044,CvulgarisBBBjgi:0.1542689):0.0070320304,352472_DdiscoideumBBBXP_638150:0.17892619):0.014520847);
(((((10228_TadhaerensBBBXP_002114324:0.16845012,(((((214684_CneoformansBBBXP_572594:0.39103723,(((330879_AfumigatusBBBXP_751769:0.19037667,5141_NcrassaBBBCAD01127:0.39670291):0.32586688,4932_ScerevisiaeBBBNP_011741:0.58735807):0.16376819,(4896_SpombeBBBNP_588462:0.44228445,4896_SpombeBBBNP_592834:0.45834168):0.19788291):0.61186454):0.044531726,(367110_NcrassaBBBXP_965019:0.0062916995,451804_AfumigatusBBBEDP56709:0.045580141):0.22588148):0.056809292,(237631_UmaydisBBBXP_757794:0.88780193,(4896_SpombeBBBNP_593161:0,PpolycephalumBBBPPL00000291:2.8376763):0.21487):1.6729918e-06):0.050961894,BdendrobatidisBBBjgi_Batde5_2171_gw1.6.153.1:0.28967912):0.088776342,CowczarzakiBBB06861T0:0.36057658):0.14278583):0.043408115,((((45351_NvectensisBBBXP_001623504:0.091842859,7460_AmelliferaBBBXP_624567:0.21722879):0.053389687,((45351_NvectensisBBBXP_001625800:0.12636214,LgiganteaBBBjgi:0.2065454):0.039085552,7739_BfloridaeBBBAAO85336:0.11912925):0.055859483):0.032715214,(7955_DrerioBBBCAN88634:0.33128006,(8364_XtropicalisBBBNP_988945:0.036362458,9606_HsapiensBBBNP_001246:0.098550093):0.023315398):0.086061181):3.2192555e-07,(((6279_BmalayiBBBXP_001893850:0.67713325,(Drosophila_melanogasterBBBNP_523494:4.3315149,SpunctatusBBB03056T0:0.3895664):0.17913185):2.6798272e-05,(7227_DmelanogasterBBBAAQ23567:0.19457325,DpulexBBBjgi:0.34563449):0.12183197):0.034260419,PyezeoensisBBBAU191082:0.1825563):0.024400021):0.052611281):0.060481271,(431895_MbrevicollisBBBXP_001747841:0.20243174,SrosettaBBB00938T0:0.27895576):0.081062019):0.058793967,5762_NgruberiBBBEFC37108:0.13218808):0.029840117,(((((((145481_PpatensBBBXP_001753296:0.02047144,145481_PpatensBBBXP_001765142:0.03832899):0.045867443,145481_PpatensBBBXP_001766400:6.7366227e-05):0.032846373,145481_PpatensBBBXP_001775446:0.19257434):0.030622907,((145481_PpatensBBBXP_001757257:0.033531197,SmoellendorffiBBBjgi1:0.21732872):0.011170016,TtrahensBBB05545T0:0.16929488):0.0079481118):0.061939091,(((((((((3702_AthalianaBBBAAB61049:0.017708503,Arabidopsis_thalianaBBBNP_198060:0.024549101):0.025903951,3702_AthalianaBBBNP_568505:0.11080635):0.0054570201,3702_AthalianaBBBNP_198109:0.028181582):0.10849408,3702_AthalianaBBBNP_195053:0.061661703):0.026709053,39947_OsativaBBBEEE57631:4.525442e-06):0.055083979,39947_OsativaBBBCAE03470:0.038006168):0.018914542,39947_OsativaBBBEEE69236:0.16122677):0.11260428,(SmoellendorffiBBBjgi_Selmo1_229944_fgenesh1_pm.C_scaffold_0000129:2.1173232e-05,SmoellendorffiBBBjgi_Selmo1_92939_e_gw1.13.45.1:0.032322028):0.10926407):0.023674062,(((436017_OlucimarinusBBBXP_001417356:2.2405563e-06,70448_OtauriBBBAAV68609:0.030171866):0.077180805,564608_MpusillaBBBEEH56365:5.5124018e-05):0.079380969,EhuxleyiBBBjgi:0.40678878):0.0071337245):0.06201223):0.050120014,(((((185431_TbruceiBBBXP_847480:0.060280651,353153_TcruziBBBXP_819329:0.082892674):0.33290967,(347515_LmajorBBBXP_001683689:0.0075033892,435258_LinfantumBBBXP_001463634:8.7439666e-06):0.21621665):0.10548339,412030_PtetraureliaBBBXP_001428021:0.520802):0.010856166,(((((((296543_TpseudonanaBBBXP_002287004:0.083521682,556484_PtricornutumBBBXP_002176387:0.042954933):0.030278296,(AanophagefferensBBBjgi_Auran1_70027_estExt_fgenesh2_pm.C_10035:0.18792855,Blastocystis_hominisBBB300123848:0.37171934):0.047822352):0.028344086,Ectocarpus_siliculosusBBB298712805:0.1125415):0.075295416,((296543_TpseudonanaBBBXP_002293959:0.095202077,556484_PtricornutumBBBXP_002180582:0.13045306):0.092240018,Ectocarpus_siliculosusBBB298715835:0.11326227):0.045794778):0.01776507,(403677_PinfestansBBBEEY53557:0.017686779,PramorumBBBjgi:5.4428212e-07):0.15210104):0.075810658,((3055_CreinhardtiiBBBXP_001695197:3.9544924e-06,VcarteriBBBjgi_Volca1_106728_estExt_fgenesh4_pg.C_490111:0.03878998):0.2738554,CvulgarisBBBjgi:0.076684183):0.010482938):0.022617488,352472_DdiscoideumBBBXP_638150:0.19392286):0.044666501):7.550914e-07,(CmerolaeBBBCMA138C:0.21165275,GsulphurariaBBBstig_15:0.11989619):0.10833492):0.044717313):1.0343475e-05,5911_TthermophilaBBBXP_001023872:0.33808127):0.039151898,(((((284813_EcuniculiBBBNP_584809:0.05464927,Encephalitozoon_intestinalisBBBXP_003072772:0.044880458):0.22196233,Enterocytozoon_bieneusiBBBXP_002649951:0.62905563):0.18156336,Nosema_ceranaeBBBXP_002995258:0.28719851):0.44698696,SpunctatusBBB03409T0:0.49031828):0.15302249,(4932_ScerevisiaeBBBNP_011399:0.19162668,Caenorhabditis_elegansBBBNP_495051:2.2214372):0.35249063):0.13993643);
((((((((10228_TadhaerensBBBXP_002114324:0.16481712,LgiganteaBBBjgi:0.20548649):0.03603015,45351_NvectensisBBBXP_001623504:0.081863265):0.030030333,(((((((185431_TbruceiBBBXP_847480:0.04219449,353153_TcruziBBBXP_819329:0.082795501):0.298025,(347515_LmajorBBBXP_001683689:0.032584172,435258_LinfantumBBBXP_001463634:6.1741258e-06):0.32901058):0.31978511,412030_PtetraureliaBBBXP_001428021:0.79552093):0.17686004,(CowczarzakiBBB06861T0:0.44481806,(Drosophila_melanogasterBBBNP_523494:3.5595189,PyezeoensisBBBAU191082:9.2839579e-05):0.15956792):0.079440286):4.3845554e-07,((((214684_CneoformansBBBXP_572594:0.4450782,4896_SpombeBBBNP_593161:0.077275117):0.091444111,((((330879_AfumigatusBBBXP_751769:0.37544983,5141_NcrassaBBBCAD01127:0.28720535):0.34119669,4932_ScerevisiaeBBBNP_011741:0.61675593):0.26343102,(4896_SpombeBBBNP_588462:0.52213608,4896_SpombeBBBNP_592834:0.353168):0.15896237):0.68695799,4932_ScerevisiaeBBBNP_011399:0.402861):0.17927619):0.050866938,((237631_UmaydisBBBXP_757794:0.65947514,(367110_NcrassaBBBXP_965019:0.044910372,451804_AfumigatusBBBEDP56709:0.044475128):0.25843164):0.13937327,(BdendrobatidisBBBjgi_Batde5_2171_gw1.6.153.1:0.1127308,SpunctatusBBB03056T0:0.27251311):0.23100104):0.063168109):0.10660534,((((284813_EcuniculiBBBNP_584809:7.858879e-07,Encephalitozoon_intestinalisBBBXP_003072772:0.082910872):0.62113717,Enterocytozoon_bieneusiBBBXP_002649951:0.62537692):0.16112511,Nosema_ceranaeBBBXP_002995258:0.38002456):0.52232557,SpunctatusBBB03409T0:0.79336495):0.32938658):0.067421775):0.041195027,((431895_MbrevicollisBBBXP_001747841:0.20791062,SrosettaBBB00938T0:0.22789567):0.12032397,DpulexBBBjgi:0.41953001):0.096486234):0.10146722,(6279_BmalayiBBBXP_001893850:0.42707928,PpolycephalumBBBPPL00000291:3.3032518):0.63843203):9.7306634e-06):1.1532663e-06,(7227_DmelanogasterBBBAAQ23567:0.23893007,7739_BfloridaeBBBAAO85336:0.20070034):0.055318387):0.044551307,(7955_DrerioBBBCAN88634:0.35299313,(8364_XtropicalisBBBNP_988945:0.070851484,9606_HsapiensBBBNP_001246:0.11203602):0.038067183):0.073395743):0.072149762,45351_NvectensisBBBXP_001625800:0.21729399):0.031771263,7460_AmelliferaBBBXP_624567:0.13936883):0.033970868,((((((((((145481_PpatensBBBXP_001753296:0.021152333,145481_PpatensBBBXP_001765142:0.038782974):0.032582505,145481_PpatensBBBXP_001766400:0.0040587453):0.013968774,145481_PpatensBBBXP_001775446:0.21185217):0.043510083,SmoellendorffiBBBjgi1:0.19853981):0.039352055,145481_PpatensBBBXP_001757257:0.023352073):0.022022444,(((((((296543_TpseudonanaBBBXP_002287004:0.093726185,556484_PtricornutumBBBXP_002176387:0.11721832):0.053126463,AanophagefferensBBBjgi_Auran1_70027_estExt_fgenesh2_pm.C_10035:0.25920533):0.103552,Ectocarpus_siliculosusBBB298715835:0.16913405):0.0090708809,((296543_TpseudonanaBBBXP_002293959:0.063652665,556484_PtricornutumBBBXP_002180582:0.19107524):0.23125505,((403677_PinfestansBBBEEY53557:0.019974585,PramorumBBBjgi:0.015698871):0.13833495,Ectocarpus_siliculosusBBB298712805:0.15897209):0.011486137):0.018798412):0.10498882,Blastocystis_hominisBBB300123848:0.45137455):0.035824526,(((3055_CreinhardtiiBBBXP_001695197:2.5903322e-05,VcarteriBBBjgi_Volca1_106728_estExt_fgenesh4_pg.C_490111:0.083126362):0.41163993,CvulgarisBBBjgi:0.092414509):0.028883717,((436017_OlucimarinusBBBXP_001417356:1.5993344e-07,564608_MpusillaBBBEEH56365:0.080629009):0.023864444,70448_OtauriBBBAAV68609:2.48342e-06):0.065868975):0.048502703):0.042181991,((((((((3702_AthalianaBBBAAB61049:0.016911048,Arabidopsis_thalianaBBBNP_198060:0.041517329):0.012364583,3702_AthalianaBBBNP_568505:0.1150416):0.011857304,(3702_AthalianaBBBNP_198109:5.7618948e-06,Caenorhabditis_elegansBBBNP_495051:2.1775518):0.0087191014):0.16641761,3702_AthalianaBBBNP_195053:0.049024298):0.042011407,39947_OsativaBBBEEE69236:0.23230399):0.069982154,39947_OsativaBBBCAE03470:0.046191274):0.024952215,39947_OsativaBBBEEE57631:0.003742934):0.22292468,(SmoellendorffiBBBjgi_Selmo1_229944_fgenesh1_pm.C_scaffold_0000129:1.1426484e-05,SmoellendorffiBBBjgi_Selmo1_92939_e_gw1.13.45.1:0.023945594):0.14341819):4.2162912e-06):0.05113465):0.02560786,352472_DdiscoideumBBBXP_638150:0.29967529):0.10537284,(CmerolaeBBBCMA138C:0.28060516,EhuxleyiBBBjgi:0.2453123):0.075108209):0.0731628,GsulphurariaBBBstig_15:0.20695086):0.030790378,(5762_NgruberiBBBEFC37108:0.10423854,5911_TthermophilaBBBXP_001023872:0.33874403):0.060771552):0.020755625,TtrahensBBB05545T0:0.26670417);
((((((((10228_TadhaerensBBBXP_002114324:0.15585119,((431895_MbrevicollisBBBXP_001747841:0.14491176,SrosettaBBB00938T0:0.37618614):0.13221882,((45351_NvectensisBBBXP_001623504:0.082883056,(7460_AmelliferaBBBXP_624567:0.23290897,(Caenorhabditis_elegansBBBNP_495051:2.070967,DpulexBBBjgi:0.089006364):0.36734131):0.018057506):0.087924952,((6279_BmalayiBBBXP_001893850:0.59698119,7227_DmelanogasterBBBAAQ23567:0.2002777):0.1220961,((7739_BfloridaeBBBAAO85336:0.1358793,LgiganteaBBBjgi:0.19630452):0.031176156,(7955_DrerioBBBCAN88634:0.21729461,(8364_XtropicalisBBBNP_988945:0.033443453,9606_HsapiensBBBNP_001246:0.091971209):0.063561934):0.045773188):0.02117):2.5150047e-05):0.10995347):3.9015383e-05):0.035152706,(((284813_EcuniculiBBBNP_584809:7.7070117e-05,Encephalitozoon_intestinalisBBBXP_003072772:0.09907894):0.20646592,(Enterocytozoon_bieneusiBBBXP_002649951:0.6578647,Nosema_ceranaeBBBXP_002995258:0.32053735):0.056153785):0.62471807,(45351_NvectensisBBBXP_001625800:0.13889794,Drosophila_melanogasterBBBNP_523494:4.5402593):0.12182636):5.9672708e-05):0.077084176,(((214684_CneoformansBBBXP_572594:0.44824081,((((((330879_AfumigatusBBBXP_751769:0.42972274,5141_NcrassaBBBCAD01127:0.090688965):0.3340877,4932_ScerevisiaeBBBNP_011741:0.95486926):0.41114664,4896_SpombeBBBNP_592834:0.32826338):0.19197775,4896_SpombeBBBNP_588462:0.48975474):0.62933569,4932_ScerevisiaeBBBNP_011399:0.48524266):0.12125734,4896_SpombeBBBNP_593161:0.14236162):0.019334105):0.074902567,((237631_UmaydisBBBXP_757794:0.93112899,(BdendrobatidisBBBjgi_Batde5_2171_gw1.6.153.1:0.14114893,SpunctatusBBB03056T0:0.2245678):0.15461668):0.023397649,(367110_NcrassaBBBXP_965019:0.053485324,451804_AfumigatusBBBEDP56709:0.020679747):0.25568453):0.047203975):0.15327329,((CowczarzakiBBB06861T0:2.2230557e-05,PpolycephalumBBBPPL00000291:3.7113916):0.42504003,SpunctatusBBB03409T0:0.82951619):0.11732314):4.3773997e-06):0.070920386,5762_NgruberiBBBEFC37108:0.15239123):0.020602582,((((185431_TbruceiBBBXP_847480:0.066379198,353153_TcruziBBBXP_819329:0.10594899):0.16040852,(347515_LmajorBBBXP_001683689:0.029113218,435258_LinfantumBBBXP_001463634:1.017202e-05):0.45117468):0.20644106,5911_TthermophilaBBBXP_001023872:0.28739621):0.13025282,(GsulphurariaBBBstig_15:0.15672778,PyezeoensisBBBAU191082:0.22428):0.081507918):0.044742527):0.032814093,(CmerolaeBBBCMA138C:0.20530899,EhuxleyiBBBjgi:0.31472576):0.051581284):0.039220375,TtrahensBBB05545T0:0.19089499):0.070193691,(((((((145481_PpatensBBBXP_001753296:0.053583418,145481_PpatensBBBXP_001765142:1.8018822e-05):0.014652662,((((((((3702_AthalianaBBBAAB61049:0.015573441,3702_AthalianaBBBNP_568505:0.11980211):0.016369402,Arabidopsis_thalianaBBBNP_198060:8.4548128e-05):0.023663085,3702_AthalianaBBBNP_198109:1.6313292e-05):0.14241399,39947_OsativaBBBEEE69236:0.19332084):0.032457666,3702_AthalianaBBBNP_195053:0.041756564):0.066982446,39947_OsativaBBBEEE57631:7.3774053e-07):0.057789738,39947_OsativaBBBCAE03470:0.022517866):0.19453701,(((436017_OlucimarinusBBBXP_001417356:1.8719104e-06,70448_OtauriBBBAAV68609:0.021118383):0.049502261,564608_MpusillaBBBEEH56365:0.0076545926):0.10751475,(SmoellendorffiBBBjgi_Selmo1_229944_fgenesh1_pm.C_scaffold_0000129:3.306038e-05,SmoellendorffiBBBjgi_Selmo1_92939_e_gw1.13.45.1:0.037734529):0.10199164):0.012915204):0.035598263):0.01817953,145481_PpatensBBBXP_001766400:0.038779477):0.026929307,145481_PpatensBBBXP_001775446:0.12136319):0.057015809,145481_PpatensBBBXP_001757257:0.085034934):1.5350996e-05,((3055_CreinhardtiiBBBXP_001695197:2.1204563e-05,VcarteriBBBjgi_Volca1_106728_estExt_fgenesh4_pg.C_490111:0.020259888):0.26917744,(412030_PtetraureliaBBBXP_001428021:0.61269298,SmoellendorffiBBBjgi1:3.067556e-06):0.080049232):0.074681609):0.0661905,(((((296543_TpseudonanaBBBXP_002287004:0.1030146,556484_PtricornutumBBBXP_002176387:0.12829745):0.035265904,AanophagefferensBBBjgi_Auran1_70027_estExt_fgenesh2_pm.C_10035:0.26986623):0.052296958,((403677_PinfestansBBBEEY53557:0.018122394,PramorumBBBjgi:0.015392985):0.070307492,Ectocarpus_siliculosusBBB298712805:0.14656628):0.071125591):0.054165144,((296543_TpseudonanaBBBXP_002293959:0.10560959,556484_PtricornutumBBBXP_002180582:0.19893445):0.11872808,Ectocarpus_siliculosusBBB298715835:0.13239909):0.0019288049):0.080603255,(Blastocystis_hominisBBB300123848:0.3562375,CvulgarisBBBjgi:0.21133543):0.023744018):0.024586963):0.058805875,352472_DdiscoideumBBBXP_638150:0.22236343);
((((10228_TadhaerensBBBXP_002114324:0.22085605,(((((214684_CneoformansBBBXP_572594:0.49194898,(((367110_NcrassaBBBXP_965019:0.032615627,451804_AfumigatusBBBEDP56709:0.04947503):0.33379058,(4896_SpombeBBBNP_593161:4.3299895e-05,PpolycephalumBBBPPL00000291:2.3631647):0.21083055):0.068690863,BdendrobatidisBBBjgi_Batde5_2171_gw1.6.153.1:0.27906915):0.025498961):6.9993258e-06,(237631_UmaydisBBBXP_757794:0.60643349,((((330879_AfumigatusBBBXP_751769:0.3531342,5141_NcrassaBBBCAD01127:0.43091538):0.26392077,4932_ScerevisiaeBBBNP_011741:0.96168709):0.2284471,(4896_SpombeBBBNP_588462:0.4407944,4896_SpombeBBBNP_592834:0.27795289):0.22813626):0.42445153,SpunctatusBBB03409T0:0.57357108):0.20339363):0.17072106):0.10967944,CowczarzakiBBB06861T0:0.44618538):0.0423253,(431895_MbrevicollisBBBXP_001747841:0.065964026,SrosettaBBB00938T0:0.26643986):0.16734189):5.3136179e-06,45351_NvectensisBBBXP_001623504:0.10840725):0.029702093):0.022090974,(((((((284813_EcuniculiBBBNP_584809:0.010864894,Encephalitozoon_intestinalisBBBXP_003072772:0.05302679):0.33609325,Enterocytozoon_bieneusiBBBXP_002649951:0.50416194):0.16518395,Nosema_ceranaeBBBXP_002995258:0.34119725):0.6402104,(7227_DmelanogasterBBBAAQ23567:0.1409145,7460_AmelliferaBBBXP_624567:0.19756035):1.1844866e-06):0.043816485,7739_BfloridaeBBBAAO85336:0.064619999):0.051085261,(45351_NvectensisBBBXP_001625800:0.10545282,LgiganteaBBBjgi:0.12889609):0.042689234):0.017891828,(7955_DrerioBBBCAN88634:0.21223035,(8364_XtropicalisBBBNP_988945:0.039798298,9606_HsapiensBBBNP_001246:0.056090904):0.017922661):0.045964392):0.042924779):0.064993511,((6279_BmalayiBBBXP_001893850:0.58389169,DpulexBBBjgi:0.29205876):0.029756758,(Drosophila_melanogasterBBBNP_523494:3.3075117,SpunctatusBBB03056T0:9.0900649e-06):0.46833965):0.033895834):0.060689445,(((((((145481_PpatensBBBXP_001753296:1.6247727e-05,145481_PpatensBBBXP_001765142:0.029444118):0.021338422,145481_PpatensBBBXP_001766400:0.015690202):0.046550363,145481_PpatensBBBXP_001775446:0.095124897):0.04813614,((((((((3702_AthalianaBBBAAB61049:0.02380026,Arabidopsis_thalianaBBBNP_198060:0.038995042):0.019877521,3702_AthalianaBBBNP_568505:0.089861566):0.0088215955,(3702_AthalianaBBBNP_198109:6.5100781e-05,Caenorhabditis_elegansBBBNP_495051:1.8025229):0.0098535032):0.11262425,3702_AthalianaBBBNP_195053:0.059045604):0.056783867,39947_OsativaBBBEEE57631:7.7411235e-06):0.058359543,(39947_OsativaBBBCAE03470:0.026581756,39947_OsativaBBBEEE69236:0.13589309):0.035980404):0.16874554,(412030_PtetraureliaBBBXP_001428021:0.61505735,(SmoellendorffiBBBjgi_Selmo1_229944_fgenesh1_pm.C_scaffold_0000129:1.4497783e-05,SmoellendorffiBBBjgi_Selmo1_92939_e_gw1.13.45.1:0.045708542):0.077650036):0.0305082):0.022244034,((436017_OlucimarinusBBBXP_001417356:0,70448_OtauriBBBAAV68609:0.0073517826):0.084282276,564608_MpusillaBBBEEH56365:4.8083815e-06):0.11140684):0.039377169):0.010962952,(145481_PpatensBBBXP_001757257:0.041441727,SmoellendorffiBBBjgi1:0.14533739):0.070357429):0.06679491,(((296543_TpseudonanaBBBXP_002287004:0.11192093,556484_PtricornutumBBBXP_002176387:0.079788972):0.065923026,(((296543_TpseudonanaBBBXP_002293959:0.032811311,556484_PtricornutumBBBXP_002180582:0.15857729):0.12159274,Ectocarpus_siliculosusBBB298715835:0.085816553):0.054289549,((403677_PinfestansBBBEEY53557:4.5982012e-06,PramorumBBBjgi:0.015122299):0.078221742,((AanophagefferensBBBjgi_Auran1_70027_estExt_fgenesh2_pm.C_10035:0.30482203,Blastocystis_hominisBBB300123848:0.37586747):0.049706108,Ectocarpus_siliculosusBBB298712805:0.095942505):0.092685263):0.032114305):0.046557979):0.076872662,(((3055_CreinhardtiiBBBXP_001695197:1.3460711e-05,VcarteriBBBjgi_Volca1_106728_estExt_fgenesh4_pg.C_490111:0.084121344):0.36613997,(352472_DdiscoideumBBBXP_638150:0.13679429,TtrahensBBB05545T0:0.21399523):0.036527288):0.057684921,CvulgarisBBBjgi:0.12051127):2.7193306e-05):0.067283983):0.032036475,((((((185431_TbruceiBBBXP_847480:0.040932231,353153_TcruziBBBXP_819329:0.05690204):0.14117093,(347515_LmajorBBBXP_001683689:0,435258_LinfantumBBBXP_001463634:0):0.34259475):0.23227753,4932_ScerevisiaeBBBNP_011399:0.57252476):0.068872179,(CmerolaeBBBCMA138C:0.23060084,EhuxleyiBBBjgi:0.40033368):0.095445551):0.12887985,5762_NgruberiBBBEFC37108:0.037216407):0.075838786,5911_TthermophilaBBBXP_001023872:0.29059676):0.070622287):0.045963156,(GsulphurariaBBBstig_15:0.12990597,PyezeoensisBBBAU191082:0.13722189):0.084057684);
((((((((((((((10228_TadhaerensBBBXP_002114324:0.23443025,45351_NvectensisBBBXP_001623504:0.098747677):0.042797178,LgiganteaBBBjgi:0.076083078):0.03196069,7227_DmelanogasterBBBAAQ23567:0.30734845):0.047721216,(6279_BmalayiBBBXP_001893850:0.55718964,7739_BfloridaeBBBAAO85336:0.07672841):0.042606024):0.017029731,(7460_AmelliferaBBBXP_624567:0.17204366,(7955_DrerioBBBCAN88634:0.2777025,(8364_XtropicalisBBBNP_988945:0.04354728,9606_HsapiensBBBNP_001246:0.10236787):0.031843186):0.061543603):2.8407073e-05):0.066046785,(Caenorhabditis_elegansBBBNP_495051:2.1011634,DpulexBBBjgi:0):0.52571583):5.2351731e-05,45351_NvectensisBBBXP_001625800:0.12115913):0.039639396,(((185431_TbruceiBBBXP_847480:0.073207114,353153_TcruziBBBXP_819329:0.10770673):0.22636321,(347515_LmajorBBBXP_001683689:0.0084238852,435258_LinfantumBBBXP_001463634:3.8006066e-05):0.377195):0.26904516,(CmerolaeBBBCMA138C:0.24847521,GsulphurariaBBBstig_15:0.15741903):0.083112922):2.2929658e-07):0.013494923,((214684_CneoformansBBBXP_572594:0.45713841,4896_SpombeBBBNP_593161:0.16267755):0.30224725,((CowczarzakiBBB06861T0:0.47200449,EhuxleyiBBBjgi:0.45425777):0.037821606,((PpolycephalumBBBPPL00000291:3.8559517,PyezeoensisBBBAU191082:2.3610471e-05):0.11884286,TtrahensBBB05545T0:0.08348431):0.040523702):0.044053891):0.050325311):0.028087419,((((284813_EcuniculiBBBNP_584809:7.9119734e-06,Encephalitozoon_intestinalisBBBXP_003072772:0.056389134):0.30420448,(Enterocytozoon_bieneusiBBBXP_002649951:0.3532238,Nosema_ceranaeBBBXP_002995258:0.50998412):0.10958579):0.43111633,(((4896_SpombeBBBNP_588462:0.43836587,4896_SpombeBBBNP_592834:0.35486881):0.55974952,Drosophila_melanogasterBBBNP_523494:4.3809157):0.45896859,5911_TthermophilaBBBXP_001023872:0.088164338):0.16957166):0.013476721,5762_NgruberiBBBEFC37108:0.087449602):0.03306431):0.0092576849,((((237631_UmaydisBBBXP_757794:0.77885633,((((330879_AfumigatusBBBXP_751769:0.28018024,5141_NcrassaBBBCAD01127:0.27110135):0.35392026,4932_ScerevisiaeBBBNP_011741:0.77983955):0.61706621,4932_ScerevisiaeBBBNP_011399:0.49294334):0.10968245,SpunctatusBBB03409T0:0.79028166):0.091373389):0.034733771,(367110_NcrassaBBBXP_965019:0.073263063,451804_AfumigatusBBBEDP56709:0.0043746131):0.22287844):0.079244351,(BdendrobatidisBBBjgi_Batde5_2171_gw1.6.153.1:0.086512184,SpunctatusBBB03056T0:0.27880808):0.13828448):0.17571559,(431895_MbrevicollisBBBXP_001747841:0.16627771,SrosettaBBB00938T0:0.24087534):0.10915032):0.030681531):0.029534618,((((3055_CreinhardtiiBBBXP_001695197:5.1496995e-05,VcarteriBBBjgi_Volca1_106728_estExt_fgenesh4_pg.C_490111:0.062628638):0.20901804,SmoellendorffiBBBjgi1:0.062073107):0.060838005,CvulgarisBBBjgi:0.088365021):0.033268073,(352472_DdiscoideumBBBXP_638150:0.22050027,(412030_PtetraureliaBBBXP_001428021:0.67376939,Blastocystis_hominisBBB300123848:0.31341815):0.12769891):0.0040951953):0.012805973):0.012949575,((296543_TpseudonanaBBBXP_002287004:0.053480877,556484_PtricornutumBBBXP_002176387:0.066707636):0.026510042,(((296543_TpseudonanaBBBXP_002293959:0.020793938,556484_PtricornutumBBBXP_002180582:0.19141096):0.13609582,(((403677_PinfestansBBBEEY53557:1.2510885e-08,PramorumBBBjgi:0.042051555):0.10094535,Ectocarpus_siliculosusBBB298712805:0.124781):0.023017284,Ectocarpus_siliculosusBBB298715835:0.139241):0.048683871):0.062046714,AanophagefferensBBBjgi_Auran1_70027_estExt_fgenesh2_pm.C_10035:0.24551279):0.029258582):0.094881711):0.018144181,((145481_PpatensBBBXP_001753296:0.016186935,145481_PpatensBBBXP_001765142:0.024335134):0.012898388,(145481_PpatensBBBXP_001766400:0.0080916856,(145481_PpatensBBBXP_001775446:0.11602419,(((((((((3702_AthalianaBBBAAB61049:0.04660313,3702_AthalianaBBBNP_568505:0.12034778):0.0089828334,Arabidopsis_thalianaBBBNP_198060:0.021909296):0.012005169,3702_AthalianaBBBNP_198109:0):0.15374076,3702_AthalianaBBBNP_195053:0.01511347):0.04574359,39947_OsativaBBBEEE69236:0.13292207):0.056404645,39947_OsativaBBBEEE57631:9.510022e-06):0.067661314,39947_OsativaBBBCAE03470:0.055187513):0.16856281,((436017_OlucimarinusBBBXP_001417356:0.015704278,70448_OtauriBBBAAV68609:7.0182022e-06):0.097381814,564608_MpusillaBBBEEH56365:0.027576452):0.055504322):0.0074646278,(SmoellendorffiBBBjgi_Selmo1_229944_fgenesh1_pm.C_scaffold_0000129:7.1618488e-05,SmoellendorffiBBBjgi_Selmo1_92939_e_gw1.13.45.1:0.015914664):0.13142981):0.045387438):5.046313e-06):0.021684478):0.041789672,145481_PpatensBBBXP_001757257:0.040225901);
(((((10228_TadhaerensBBBXP_002114324:0.26481517,(431895_MbrevicollisBBBXP_001747841:0.20495203,SrosettaBBB00938T0:0.22858104):0.17334916):3.0947635e-05,(((45351_NvectensisBBBXP_001623504:0.17524992,((7460_AmelliferaBBBXP_624567:0.17848482,(7739_BfloridaeBBBAAO85336:0.12255956,LgiganteaBBBjgi:0.15646421):0.034876406):0.016453352,(((7955_DrerioBBBCAN88634:0,(Drosophila_melanogasterBBBNP_523494:3.1720675,PpolycephalumBBBPPL00000291:2.0204585):0.83102905):0.2204504,DpulexBBBjgi:0.4426199):0.06685054,(8364_XtropicalisBBBNP_988945:0.033765285,9606_HsapiensBBBNP_001246:0.080846883):0.080640148):0.11531115):0.061656517):0.015091862,(6279_BmalayiBBBXP_001893850:0.56520225,7227_DmelanogasterBBBAAQ23567:0.18087802):0.18824575):0.035530878,45351_NvectensisBBBXP_001625800:0.1888362):0.030655216):0.020208526,((((214684_CneoformansBBBXP_572594:0.56522021,(((237631_UmaydisBBBXP_757794:0.66783836,((((330879_AfumigatusBBBXP_751769:0.3495421,5141_NcrassaBBBCAD01127:0.3452569):0.21517108,4932_ScerevisiaeBBBNP_011741:0.83164759):0.19757217,(4896_SpombeBBBNP_588462:0.40458769,4896_SpombeBBBNP_592834:0.26304506):0.15755372):0.60437213,CowczarzakiBBB06861T0:0.37956691):0.020629425):0.2119907,(367110_NcrassaBBBXP_965019:0.033980291,451804_AfumigatusBBBEDP56709:0.055551069):0.21178597):0.023771909,(4896_SpombeBBBNP_593161:0.16553136,4932_ScerevisiaeBBBNP_011399:0.73761588):0.13388765):0.085499816):0.041648791,(BdendrobatidisBBBjgi_Batde5_2171_gw1.6.153.1:0.12567295,(Caenorhabditis_elegansBBBNP_495051:2.4964016,SpunctatusBBB03056T0:0.030745463):0.22567782):0.22184185):0.18159014,(Blastocystis_hominisBBB300123848:0.22979125,SpunctatusBBB03409T0:0.83513302):0.22230373):6.920434e-05,(((284813_EcuniculiBBBNP_584809:9.3187199e-05,Encephalitozoon_intestinalisBBBXP_003072772:0.095723433):0.18977793,(Enterocytozoon_bieneusiBBBXP_002649951:0.55745711,Nosema_ceranaeBBBXP_002995258:0.27547101):0.11426799):0.39694206,412030_PtetraureliaBBBXP_001428021:0.91207731):0.31289959):0.072914267):0.13854709,((((((((185431_TbruceiBBBXP_847480:0.076004233,353153_TcruziBBBXP_819329:0.10117221):0.26450129,(347515_LmajorBBBXP_001683689:0.0084013964,435258_LinfantumBBBXP_001463634:0.0067208516):0.22404067):0.36104207,PyezeoensisBBBAU191082:0.16198486):0.0012020267,352472_DdiscoideumBBBXP_638150:0.22148407):0.076215465,CmerolaeBBBCMA138C:0.27286776):1.6052447e-05,TtrahensBBB05545T0:0.1345309):0.067350613,5762_NgruberiBBBEFC37108:0.15628045):0.041196215,GsulphurariaBBBstig_15:0.15611011):1.5761956e-05):0.017688468,(((((((((145481_PpatensBBBXP_001753296:0.018839974,145481_PpatensBBBXP_001765142:0.0343696):0.061949314,145481_PpatensBBBXP_001766400:0.011884):0.025274106,145481_PpatensBBBXP_001775446:0.1580562):0.055027491,(SmoellendorffiBBBjgi_Selmo1_229944_fgenesh1_pm.C_scaffold_0000129:5.6324919e-05,SmoellendorffiBBBjgi_Selmo1_92939_e_gw1.13.45.1:0.043917451):0.068207288):0.027686983,(((((((3702_AthalianaBBBAAB61049:0.040370653,Arabidopsis_thalianaBBBNP_198060:0.01546782):0.022893246,3702_AthalianaBBBNP_568505:0.075880118):0.024543686,3702_AthalianaBBBNP_198109:0.01575861):0.19016528,3702_AthalianaBBBNP_195053:0.018236776):0.035372706,39947_OsativaBBBEEE69236:0.18576169):0.10905281,39947_OsativaBBBEEE57631:2.1301879e-06):0.046985104,39947_OsativaBBBCAE03470:0.06294742):0.14394827):0.025089726,((436017_OlucimarinusBBBXP_001417356:7.6856313e-08,70448_OtauriBBBAAV68609:0.014522539):0.081789139,564608_MpusillaBBBEEH56365:4.3439377e-06):0.10303901):0.031286748,(145481_PpatensBBBXP_001757257:0.082644003,(((3055_CreinhardtiiBBBXP_001695197:5.4319817e-05,VcarteriBBBjgi_Volca1_106728_estExt_fgenesh4_pg.C_490111:0.051241606):0.21356177,SmoellendorffiBBBjgi1:0.17397543):0.063261893,EhuxleyiBBBjgi:0.36029186):0.0012008046):0.037008193):0.071265101,CvulgarisBBBjgi:0.17215486):0.0091010855,((((296543_TpseudonanaBBBXP_002287004:0.097310047,556484_PtricornutumBBBXP_002176387:0.11584726):0.015786824,AanophagefferensBBBjgi_Auran1_70027_estExt_fgenesh2_pm.C_10035:0.22682315):0.070544231,((403677_PinfestansBBBEEY53557:1.4955021e-05,PramorumBBBjgi:0.025688279):0.16512931,Ectocarpus_siliculosusBBB298712805:0.14638833):0.027450195):0.04738489,((296543_TpseudonanaBBBXP_002293959:0.06382059,556484_PtricornutumBBBXP_002180582:0.22299136):0.077747838,Ectocarpus_siliculosusBBB298715835:0.12409223):0.016871106):0.11094693):0.017424725,5911_TthermophilaBBBXP_001023872:0.36659437);
(((((10228_TadhaerensBBBXP_002114324:0.21544318,DpulexBBBjgi:0.35368729):0.09788489,((45351_NvectensisBBBXP_001623504:0.1737503,((7460_AmelliferaBBBXP_624567:0.2116515,(7739_BfloridaeBBBAAO85336:0.078613839,(Drosophila_melanogasterBBBNP_523494:4.0970639,LgiganteaBBBjgi:3.3417222e-06):0.28523785):0.028297223):0.050524129,(7955_DrerioBBBCAN88634:0.26067617,(8364_XtropicalisBBBNP_988945:0.039581308,9606_HsapiensBBBNP_001246:0.11955034):0.033326513):0.045416688):0.028426512):0.074414403,(6279_BmalayiBBBXP_001893850:0.37631123,7227_DmelanogasterBBBAAQ23567:0.192709):0.083308228):2.7443782e-05):0.084719399,45351_NvectensisBBBXP_001625800:0.17508021):0.092119345,((((((145481_PpatensBBBXP_001753296:0.025693029,145481_PpatensBBBXP_001765142:0.024313995):0.034990577,(145481_PpatensBBBXP_001766400:0.0086084598,145481_PpatensBBBXP_001775446:0.15709163):4.6275852e-06):0.040706184,(145481_PpatensBBBXP_001757257:0.037003051,((((((((((3702_AthalianaBBBAAB61049:0.042220981,Arabidopsis_thalianaBBBNP_198060:0.015995279):0.024777193,3702_AthalianaBBBNP_568505:0.20247598):6.4134573e-07,(3702_AthalianaBBBNP_198109:0,Caenorhabditis_elegansBBBNP_495051:1.7322764):0.0083306231):0.086508792,3702_AthalianaBBBNP_195053:0.015235132):0.014747075,39947_OsativaBBBEEE69236:0.18016127):0.037428403,39947_OsativaBBBEEE57631:0):0.0084221462,39947_OsativaBBBCAE03470:0.01654001):0.090655191,(SmoellendorffiBBBjgi_Selmo1_229944_fgenesh1_pm.C_scaffold_0000129:3.0411073e-05,SmoellendorffiBBBjgi_Selmo1_92939_e_gw1.13.45.1:0.024977195):0.096342165):8.2038313e-05,((436017_OlucimarinusBBBXP_001417356:0,70448_OtauriBBBAAV68609:0):0.04129561,564608_MpusillaBBBEEH56365:1.2371936e-05):0.10064043):0.027577616,CvulgarisBBBjgi:0.18498952):0.026422635):0.017403587):9.7177817e-06,(((296543_TpseudonanaBBBXP_002287004:0.12806507,556484_PtricornutumBBBXP_002176387:0.11248295):0.021008972,((((296543_TpseudonanaBBBXP_002293959:0.017066052,556484_PtricornutumBBBXP_002180582:0.27833131):0.15692905,Ectocarpus_siliculosusBBB298715835:0.12090234):0.11400037,((403677_PinfestansBBBEEY53557:0.014243436,PramorumBBBjgi:0.019993299):0.11259291,Ectocarpus_siliculosusBBB298712805:0.21586747):1.7240027e-06):0.049235303,AanophagefferensBBBjgi_Auran1_70027_estExt_fgenesh2_pm.C_10035:0.28673276):0.060105315):0.09111249,Blastocystis_hominisBBB300123848:0.38573886):0.10526652):0.008392157,SmoellendorffiBBBjgi1:0.16664748):0.091671401,((((284813_EcuniculiBBBNP_584809:8.483778e-05,Encephalitozoon_intestinalisBBBXP_003072772:0.081870888):0.25268487,(Enterocytozoon_bieneusiBBBXP_002649951:0.61344654,Nosema_ceranaeBBBXP_002995258:0.4649153):0.165512):0.39423997,(412030_PtetraureliaBBBXP_001428021:0.74747656,5911_TthermophilaBBBXP_001023872:0.11152548):0.076412354):0.083315221,5762_NgruberiBBBEFC37108:0.12416158):0.052710797):0.047507836):0.042301075,(((((((185431_TbruceiBBBXP_847480:0.054198401,353153_TcruziBBBXP_819329:0.1550063):0.23647133,(347515_LmajorBBBXP_001683689:0.01548125,435258_LinfantumBBBXP_001463634:1.7682016e-05):0.39560158):0.28452661,CmerolaeBBBCMA138C:0.23980558):0.035524946,EhuxleyiBBBjgi:0.33838787):0.062996233,(((((((214684_CneoformansBBBXP_572594:0.5221506,SpunctatusBBB03056T0:0.20227046):0.086716036,BdendrobatidisBBBjgi_Batde5_2171_gw1.6.153.1:0.12107707):0.20880215,((237631_UmaydisBBBXP_757794:0.61784884,(((((330879_AfumigatusBBBXP_751769:0.3660236,5141_NcrassaBBBCAD01127:0.26688428):0.41648416,(4896_SpombeBBBNP_588462:0.49950306,4896_SpombeBBBNP_592834:0.32067474):0.19317398):0.19188358,4932_ScerevisiaeBBBNP_011741:0.85205897):0.41717574,4932_ScerevisiaeBBBNP_011399:0.46830178):0.23419375,4896_SpombeBBBNP_593161:0.20670307):0.0012141972):0.0493674,(367110_NcrassaBBBXP_965019:0.025096675,451804_AfumigatusBBBEDP56709:0.016703146):0.13043914):0.011042955):0.14608959,PpolycephalumBBBPPL00000291:2.4291714):0.0060307007,SpunctatusBBB03409T0:0.8391114):0.12390768,((431895_MbrevicollisBBBXP_001747841:0.10321856,SrosettaBBB00938T0:0.23296222):0.16047729,CowczarzakiBBB06861T0:0.4409678):1.7183066e-05):0.07542368,((3055_CreinhardtiiBBBXP_001695197:9.5491567e-06,VcarteriBBBjgi_Volca1_106728_estExt_fgenesh4_pg.C_490111:0.056857015):0.34773967,352472_DdiscoideumBBBXP_638150:0.11566195):0.0575279):0.036412468):0.047740324,TtrahensBBB05545T0:0.081009904):0.056883223,PyezeoensisBBBAU191082:0.13220243):0.06766446,GsulphurariaBBBstig_15:0.14986363);
((((((((10228_TadhaerensBBBXP_002114324:0.27976089,((45351_NvectensisBBBXP_001623504:0.16058127,(45351_NvectensisBBBXP_001625800:0.17000788,LgiganteaBBBjgi:0.22565343):0.056322061):0.052774496,(7955_DrerioBBBCAN88634:0.33628589,(8364_XtropicalisBBBNP_988945:0.10132685,9606_HsapiensBBBNP_001246:0.13043924):0.024177907):0.13512954):0.022179098):3.5648739e-06,7739_BfloridaeBBBAAO85336:0.08454716):0.020684856,(6279_BmalayiBBBXP_001893850:0.60913204,7227_DmelanogasterBBBAAQ23567:0.22529236):0.13348048):0.031995363,7460_AmelliferaBBBXP_624567:0.20176728):0.086209488,(((((185431_TbruceiBBBXP_847480:0.088831739,353153_TcruziBBBXP_819329:0.10882005):0.45779987,(347515_LmajorBBBXP_001683689:0.014975054,435258_LinfantumBBBXP_001463634:7.9809826e-06):0.26080193):0.27193157,CmerolaeBBBCMA138C:0.17797304):0.043460603,EhuxleyiBBBjgi:0.40967998):0.040286206,GsulphurariaBBBstig_15:0.16957781):0.032583781):1.4711062e-05,((((((214684_CneoformansBBBXP_572594:0.47931057,(((((284813_EcuniculiBBBNP_584809:6.97635e-05,Encephalitozoon_intestinalisBBBXP_003072772:0.092137513):0.20905107,(Enterocytozoon_bieneusiBBBXP_002649951:0.42092667,Nosema_ceranaeBBBXP_002995258:0.48546868):0.12999059):0.15269385,Drosophila_melanogasterBBBNP_523494:5.5326211):0.32660373,SpunctatusBBB03409T0:0.76870879):0.24807965,(((330879_AfumigatusBBBXP_751769:0.34595991,5141_NcrassaBBBCAD01127:0.23129911):0.40198341,(4896_SpombeBBBNP_588462:0.27737542,4896_SpombeBBBNP_592834:0.36863663):0.27890492):0.20308534,4932_ScerevisiaeBBBNP_011741:1.0735333):0.41495289):0.30938597):5.3832204e-05,(367110_NcrassaBBBXP_965019:0.03266506,451804_AfumigatusBBBEDP56709:0.0093350065):0.26794113):0.042256876,(BdendrobatidisBBBjgi_Batde5_2171_gw1.6.153.1:0.090090874,SpunctatusBBB03056T0:0.2587857):0.27997714):0.010015678,(237631_UmaydisBBBXP_757794:0.86635575,((4896_SpombeBBBNP_593161:7.8713386e-05,PpolycephalumBBBPPL00000291:5.7710966):0.19868208,4932_ScerevisiaeBBBNP_011399:0.54104682):0.042792902):0.040965507):0.2055066,(3055_CreinhardtiiBBBXP_001695197:1.7291933e-05,VcarteriBBBjgi_Volca1_106728_estExt_fgenesh4_pg.C_490111:0.060856116):0.22664636):0.047389651,(CowczarzakiBBB06861T0:0.36034761,PyezeoensisBBBAU191082:0.094953499):0.11416516):0.057271115):0.034210121,(((412030_PtetraureliaBBBXP_001428021:0.65037448,5911_TthermophilaBBBXP_001023872:0.41488164):0.07349743,(Caenorhabditis_elegansBBBNP_495051:1.6242288,DpulexBBBjgi:0.14904974):0.38031807):0.12448616,(431895_MbrevicollisBBBXP_001747841:0.17242658,SrosettaBBB00938T0:0.23016474):0.1892383):5.4428951e-05):0.016549622,((((((((145481_PpatensBBBXP_001753296:0.016280124,145481_PpatensBBBXP_001765142:0.034770315):0.040755319,145481_PpatensBBBXP_001766400:2.0691967e-06):0.060203423,(145481_PpatensBBBXP_001757257:0.015866758,SmoellendorffiBBBjgi1:0.2850736):0.032407988):0.032371587,145481_PpatensBBBXP_001775446:0.25845777):0.041256106,(((((((((3702_AthalianaBBBAAB61049:0.0082879315,Arabidopsis_thalianaBBBNP_198060:0):0.0167367,3702_AthalianaBBBNP_198109:0.016561216):5.2445311e-06,3702_AthalianaBBBNP_568505:0.15817989):0.16633893,3702_AthalianaBBBNP_195053:0.079130222):0.090990522,39947_OsativaBBBEEE57631:0.028630593):0.041953144,39947_OsativaBBBCAE03470:0.055396589):0.01613146,39947_OsativaBBBEEE69236:0.19617603):0.17971883,(((436017_OlucimarinusBBBXP_001417356:9.9655746e-06,564608_MpusillaBBBEEH56365:0.067067776):0.022492917,70448_OtauriBBBAAV68609:5.8934264e-06):0.11153882,Blastocystis_hominisBBB300123848:0.55746781):0.044710331):2.1044757e-05,(SmoellendorffiBBBjgi_Selmo1_229944_fgenesh1_pm.C_scaffold_0000129:3.1164158e-07,SmoellendorffiBBBjgi_Selmo1_92939_e_gw1.13.45.1:0.0076267523):0.08286619):0.090683744):0.092276803,(((((((296543_TpseudonanaBBBXP_002287004:0.055051462,556484_PtricornutumBBBXP_002176387:0.10874347):0.069609349,AanophagefferensBBBjgi_Auran1_70027_estExt_fgenesh2_pm.C_10035:0.22349067):0.070923608,Ectocarpus_siliculosusBBB298712805:0.098187165):0.050606804,(403677_PinfestansBBBEEY53557:0.025242913,PramorumBBBjgi:0.045295372):0.11172891):0.048229527,(296543_TpseudonanaBBBXP_002293959:0.081333355,556484_PtricornutumBBBXP_002180582:0.22153851):0.11955375):0.024252422,Ectocarpus_siliculosusBBB298715835:0.10031408):0.11622404,CvulgarisBBBjgi:0.078104859):0.046535987):0.052349883,352472_DdiscoideumBBBXP_638150:0.1621234):0.0087085846,TtrahensBBB05545T0:0.15763908):0.070163689,5762_NgruberiBBBEFC37108:0.23916043);
(((((((((((10228_TadhaerensBBBXP_002114324:0.1961296,45351_NvectensisBBBXP_001623504:0.12577139):0.02593399,LgiganteaBBBjgi:0.149685):0.063306502,(((6279_BmalayiBBBXP_001893850:0.5097926,DpulexBBBjgi:0.30213112):0.11973843,(PpolycephalumBBBPPL00000291:1.9897481,PyezeoensisBBBAU191082:0.0050105732):0.31245324):0.038694448,(7955_DrerioBBBCAN88634:0.25160296,(8364_XtropicalisBBBNP_988945:0.037030024,9606_HsapiensBBBNP_001246:0.05889833):0.065481695):0.051406158):3.4697996e-06):0.018544976,7739_BfloridaeBBBAAO85336:0.14547212):0.015743633,45351_NvectensisBBBXP_001625800:0.11913372):0.053282456,7460_AmelliferaBBBXP_624567:0.28286333):0.011286756,(431895_MbrevicollisBBBXP_001747841:0.15113143,SrosettaBBB00938T0:0.25169354):0.099284204):0.023279854,7227_DmelanogasterBBBAAQ23567:0.25064472):0.049415549,(((((214684_CneoformansBBBXP_572594:0.34399093,(((((330879_AfumigatusBBBXP_751769:0.33898452,5141_NcrassaBBBCAD01127:0.28835535):0.28141987,(4896_SpombeBBBNP_588462:0.54239132,4896_SpombeBBBNP_592834:0.27980883):0.28138484):0.096440474,4932_ScerevisiaeBBBNP_011741:0.81142215):0.46957436,4932_ScerevisiaeBBBNP_011399:0.44449528):0.13242995,SpunctatusBBB03409T0:0.77429347):0.13715337):0.025612626,(367110_NcrassaBBBXP_965019:0.096188352,451804_AfumigatusBBBEDP56709:7.9652788e-06):0.23079699):0.064004109,(237631_UmaydisBBBXP_757794:0.53033227,4896_SpombeBBBNP_593161:0.05946709):0.21349479):0.038628881,(BdendrobatidisBBBjgi_Batde5_2171_gw1.6.153.1:0.060674073,SpunctatusBBB03056T0:0.27493308):0.11859957):0.17010516,(((3055_CreinhardtiiBBBXP_001695197:0.031408318,VcarteriBBBjgi_Volca1_106728_estExt_fgenesh4_pg.C_490111:0.01047385):0.26809967,EhuxleyiBBBjgi:0.32305357):0.092396517,352472_DdiscoideumBBBXP_638150:0.2713451):0.055819206):0.035822685):0.066375432,((((((284813_EcuniculiBBBNP_584809:1.0675348e-05,Encephalitozoon_intestinalisBBBXP_003072772:0.11261267):0.20252942,Nosema_ceranaeBBBXP_002995258:0.37489072):0.20538659,Enterocytozoon_bieneusiBBBXP_002649951:0.38041159):0.27694455,Caenorhabditis_elegansBBBNP_495051:1.4662869):0.071174262,5911_TthermophilaBBBXP_001023872:0.32074709):0.11897344,(5762_NgruberiBBBEFC37108:0.080812642,(CowczarzakiBBB06861T0:0.072771625,Drosophila_melanogasterBBBNP_523494:3.4401596):0.52877083):4.3366203e-05):0.12920828):0.017504521,((((145481_PpatensBBBXP_001753296:0.024891717,(145481_PpatensBBBXP_001757257:0.11512577,145481_PpatensBBBXP_001766400:8.13584e-06):0.038547858):0.023414522,145481_PpatensBBBXP_001765142:0.048583828):0.0097093166,(145481_PpatensBBBXP_001775446:0.12449509,((((((((3702_AthalianaBBBAAB61049:0.021103507,Arabidopsis_thalianaBBBNP_198060:0.033123999):0.027568708,3702_AthalianaBBBNP_568505:0.11947418):0.020740404,3702_AthalianaBBBNP_198109:0.0057807726):0.12742214,3702_AthalianaBBBNP_195053:0.041609448):0.069351938,39947_OsativaBBBEEE57631:1.0220409e-05):0.028101385,39947_OsativaBBBEEE69236:0.14383858):0.021664027,39947_OsativaBBBCAE03470:0.026508689):0.14162348,(((436017_OlucimarinusBBBXP_001417356:0.012412605,70448_OtauriBBBAAV68609:3.5248932e-05):0.069116241,564608_MpusillaBBBEEH56365:0.0089809291):0.082041904,(SmoellendorffiBBBjgi_Selmo1_229944_fgenesh1_pm.C_scaffold_0000129:3.3318081e-05,SmoellendorffiBBBjgi_Selmo1_92939_e_gw1.13.45.1:0.055759894):0.057205151):2.8575881e-05):0.052720426):1.5929916e-05):0.019397984,SmoellendorffiBBBjgi1:0.18100792):0.046789488,((((((185431_TbruceiBBBXP_847480:0.021191165,353153_TcruziBBBXP_819329:0.077577924):0.18715963,(347515_LmajorBBBXP_001683689:3.2181196e-06,435258_LinfantumBBBXP_001463634:0.013484852):0.2581302):0.17550413,412030_PtetraureliaBBBXP_001428021:0.51158642):0.21083316,CvulgarisBBBjgi:0.14852153):0.0034706218,(CmerolaeBBBCMA138C:0.18644393,GsulphurariaBBBstig_15:0.13723217):0.060767441):0.079554979,((((296543_TpseudonanaBBBXP_002287004:0.12934524,556484_PtricornutumBBBXP_002176387:0.087720625):0.081143504,((403677_PinfestansBBBEEY53557:0.014303416,PramorumBBBjgi:1.0839521e-05):0.14088585,((AanophagefferensBBBjgi_Auran1_70027_estExt_fgenesh2_pm.C_10035:0.25701248,Blastocystis_hominisBBB300123848:0.51439824):8.6522304e-06,Ectocarpus_siliculosusBBB298712805:0.15731858):0.083849804):0.036044266):0.067328333,((296543_TpseudonanaBBBXP_002293959:0.069611208,556484_PtricornutumBBBXP_002180582:0.14781829):0.084796899,Ectocarpus_siliculosusBBB298715835:0.11648429):0.021826076):0.10279569,TtrahensBBB05545T0:0.17512823):5.6413743e-06):0.060740694);
((((((((10228_TadhaerensBBBXP_002114324:0.27064579,((45351_NvectensisBBBXP_001623504:0.20783855,((45351_NvectensisBBBXP_001625800:0.19481774,LgiganteaBBBjgi:0.19606386):0.0021705003,7739_BfloridaeBBBAAO85336:0.11606891):0.037961527):0.021158239,(((6279_BmalayiBBBXP_001893850:0.46336581,7227_DmelanogasterBBBAAQ23567:0.12245256):0.011246174,Caenorhabditis_elegansBBBNP_495051:2.0210575):0.09556003,((7955_DrerioBBBCAN88634:0.04914016,(Drosophila_melanogasterBBBNP_523494:2.5067473,PpolycephalumBBBPPL00000291:1.1282726):1.0827745):0.24577513,((8364_XtropicalisBBBNP_988945:0.057699738,9606_HsapiensBBBNP_001246:0.075382065):0.025557982,DpulexBBBjgi:0.47860276):0.038206852):0.060617071):0.011115148):0.037956152):0.021543044,((((((214684_CneoformansBBBXP_572594:0.43725656,4896_SpombeBBBNP_593161:0.14432225):0.060229579,(237631_UmaydisBBBXP_757794:0.68015162,(367110_NcrassaBBBXP_965019:0.045748591,451804_AfumigatusBBBEDP56709:0.037846307):0.080544387):0.099448431):0.10201579,(BdendrobatidisBBBjgi_Batde5_2171_gw1.6.153.1:0.12005033,SpunctatusBBB03056T0:0.25836366):0.089660556):0.032690575,4932_ScerevisiaeBBBNP_011399:0.58816667):0.090036879,(((((330879_AfumigatusBBBXP_751769:0.33212603,5141_NcrassaBBBCAD01127:0.28201509):0.26792101,4932_ScerevisiaeBBBNP_011741:0.9172562):0.25899458,(4896_SpombeBBBNP_588462:0.45183364,4896_SpombeBBBNP_592834:0.28812299):0.20725763):0.54024965,SpunctatusBBB03409T0:0.58551024):0.17626391,CowczarzakiBBB06861T0:0.40239495):0.22735117):0.081437332,(431895_MbrevicollisBBBXP_001747841:0.086978042,SrosettaBBB00938T0:0.19313958):0.082706769):0.045621881):0.074333769,((185431_TbruceiBBBXP_847480:0.054001948,353153_TcruziBBBXP_819329:0.066869597):0.13247559,(347515_LmajorBBBXP_001683689:0.0068743184,435258_LinfantumBBBXP_001463634:0):0.27123421):0.3062326):0.037803886,7460_AmelliferaBBBXP_624567:0.25131905):0.038790676,5762_NgruberiBBBEFC37108:0.19295371):0.036206671,(((EhuxleyiBBBjgi:0.39727503,PyezeoensisBBBAU191082:0.14510372):0.064759513,TtrahensBBB05545T0:0.22289797):0.025904952,GsulphurariaBBBstig_15:0.19605211):0.051546366):1.2638783e-06,(352472_DdiscoideumBBBXP_638150:0.20220934,CmerolaeBBBCMA138C:0.24120162):0.029551551):0.025507126,((((((((145481_PpatensBBBXP_001753296:0.02759994,145481_PpatensBBBXP_001765142:0.027550078):0.0078727395,145481_PpatensBBBXP_001766400:0.0079035653):0.020661214,145481_PpatensBBBXP_001775446:0.11570461):0.037287357,145481_PpatensBBBXP_001757257:0.072397527):0.023667154,((((((((3702_AthalianaBBBAAB61049:0.023252706,Arabidopsis_thalianaBBBNP_198060:0.037690946):0.0076137965,3702_AthalianaBBBNP_568505:0.15050181):0.0064193275,3702_AthalianaBBBNP_198109:0.0081892952):0.12839836,39947_OsativaBBBEEE69236:0.12149331):0.030291126,3702_AthalianaBBBNP_195053:0.040455494):0.08537918,39947_OsativaBBBEEE57631:6.0371568e-06):0.058242018,39947_OsativaBBBCAE03470:0.048672256):0.19299725,(SmoellendorffiBBBjgi_Selmo1_229944_fgenesh1_pm.C_scaffold_0000129:6.9454887e-05,SmoellendorffiBBBjgi_Selmo1_92939_e_gw1.13.45.1:0.057795463):0.021172198):0.063469838):0.021953371,SmoellendorffiBBBjgi1:0.13549556):0.015126906,((3055_CreinhardtiiBBBXP_001695197:5.7572235e-05,VcarteriBBBjgi_Volca1_106728_estExt_fgenesh4_pg.C_490111:0.075994102):0.27647301,((436017_OlucimarinusBBBXP_001417356:2.1413182e-06,70448_OtauriBBBAAV68609:0.020809158):0.056289728,564608_MpusillaBBBEEH56365:0.0071928468):0.10936348):0.034939795):0.035834009,(((296543_TpseudonanaBBBXP_002287004:0.080563274,556484_PtricornutumBBBXP_002176387:0.11849715):0.047443321,(((296543_TpseudonanaBBBXP_002293959:0.079575344,556484_PtricornutumBBBXP_002180582:0.21277492):0.13119481,Ectocarpus_siliculosusBBB298715835:0.081751407):0.056286626,((403677_PinfestansBBBEEY53557:0.0145279,PramorumBBBjgi:0.0129748):0.081702299,((AanophagefferensBBBjgi_Auran1_70027_estExt_fgenesh2_pm.C_10035:0.26856862,Blastocystis_hominisBBB300123848:0.38064434):0.078387973,Ectocarpus_siliculosusBBB298712805:0.1215048):0.11323511):0.038004768):0.05750411):0.089899782,CvulgarisBBBjgi:0.16031101):0.052753939):0.036660534,((((284813_EcuniculiBBBNP_584809:2.4122087e-05,Encephalitozoon_intestinalisBBBXP_003072772:0.0944641):0.1579604,(Enterocytozoon_bieneusiBBBXP_002649951:0.51514152,Nosema_ceranaeBBBXP_002995258:0.34008776):0.15991817):0.50772135,412030_PtetraureliaBBBXP_001428021:0.53405496):0.19935602,5911_TthermophilaBBBXP_001023872:0.29544841):0.081022023);
((((((10228_TadhaerensBBBXP_002114324:0.2069582,(((((45351_NvectensisBBBXP_001623504:0.040426934,PyezeoensisBBBAU191082:0.20471157):0.13630397,((6279_BmalayiBBBXP_001893850:0.81330442,SrosettaBBB00938T0:0.45489769):2.2944559e-05,(7955_DrerioBBBCAN88634:0.34004336,(DpulexBBBjgi:0.31834761,(Drosophila_melanogasterBBBNP_523494:2.887892,PpolycephalumBBBPPL00000291:3.1795315):1.5517911):6.4551629e-05):0.061404707):0.10428585):5.2321842e-06,(8364_XtropicalisBBBNP_988945:0.020554972,9606_HsapiensBBBNP_001246:0.1294861):0.11885666):0.038641826,((7227_DmelanogasterBBBAAQ23567:0.32071497,LgiganteaBBBjgi:0.15044004):0.056148995,7739_BfloridaeBBBAAO85336:0.080748885):0.028582):0.028272656,(45351_NvectensisBBBXP_001625800:0.1683699,7460_AmelliferaBBBXP_624567:0.22995914):1.2899344e-06):0.057530189):0.015691044,((((214684_CneoformansBBBXP_572594:0.49051058,((((237631_UmaydisBBBXP_757794:0.53551325,SpunctatusBBB03409T0:1.0021017):0.10579587,(367110_NcrassaBBBXP_965019:3.3470175e-06,451804_AfumigatusBBBEDP56709:0.075639073):0.28541528):0.067656605,4932_ScerevisiaeBBBNP_011399:0.73644306):0.066122464,4896_SpombeBBBNP_593161:0.2431844):0.06592232):0.069492365,(BdendrobatidisBBBjgi_Batde5_2171_gw1.6.153.1:0.20760596,SpunctatusBBB03056T0:0.25489963):0.19309448):0.17093084,((284813_EcuniculiBBBNP_584809:2.0594643e-05,Encephalitozoon_intestinalisBBBXP_003072772:0.080699286):0.31070215,(Enterocytozoon_bieneusiBBBXP_002649951:0.59128986,Nosema_ceranaeBBBXP_002995258:0.39979249):0.17701696):0.26959991):0.14721481,431895_MbrevicollisBBBXP_001747841:0.19133783):0.035759174):0.044518319,((((330879_AfumigatusBBBXP_751769:0.37807853,5141_NcrassaBBBCAD01127:0.38556862):0.20698865,(4896_SpombeBBBNP_588462:0.57450971,4896_SpombeBBBNP_592834:0.22526095):0.41062681):0.24987638,4932_ScerevisiaeBBBNP_011741:0.47844645):0.44021155,CowczarzakiBBB06861T0:0.38252854):0.3049427):0.020301887,((185431_TbruceiBBBXP_847480:0.035080106,353153_TcruziBBBXP_819329:0.16997993):0.3219406,(347515_LmajorBBBXP_001683689:5.235091e-05,435258_LinfantumBBBXP_001463634:0.0076751117):0.29234101):0.37568475):0.020717323,GsulphurariaBBBstig_15:0.16245688):0.033787181,((((((((145481_PpatensBBBXP_001753296:0.024777661,145481_PpatensBBBXP_001765142:0.058467701):0.065887253,145481_PpatensBBBXP_001766400:0):0.014812767,145481_PpatensBBBXP_001775446:0.1807095):0.026481055,(SmoellendorffiBBBjgi_Selmo1_229944_fgenesh1_pm.C_scaffold_0000129:1.2629889e-05,SmoellendorffiBBBjgi_Selmo1_92939_e_gw1.13.45.1:0.037800536):0.11493):0.057008085,((((((((3702_AthalianaBBBAAB61049:0.051742994,Arabidopsis_thalianaBBBNP_198060:0.031176317):0.025407272,3702_AthalianaBBBNP_568505:0.11775342):0.0042007725,(3702_AthalianaBBBNP_198109:5.0297279e-06,Caenorhabditis_elegansBBBNP_495051:1.7594546):0.018676517):0.1891191,39947_OsativaBBBEEE69236:0.18266046):0.054866804,3702_AthalianaBBBNP_195053:0.08968054):0.044792261,39947_OsativaBBBEEE57631:0.0082101351):0.14546394,39947_OsativaBBBCAE03470:0.010067191):0.18100933,SmoellendorffiBBBjgi1:0.11734163):0.065293825):0.036346119,145481_PpatensBBBXP_001757257:0.06894846):0.0297643,((((((296543_TpseudonanaBBBXP_002287004:0.093863449,556484_PtricornutumBBBXP_002176387:0.07391608):0.083757424,((AanophagefferensBBBjgi_Auran1_70027_estExt_fgenesh2_pm.C_10035:0.18923276,Blastocystis_hominisBBB300123848:0.54516821):0.0097151091,Ectocarpus_siliculosusBBB298712805:0.19959307):0.098568005):0.052093582,(403677_PinfestansBBBEEY53557:0.016816094,PramorumBBBjgi:0.0089680202):0.11857768):0.065443738,(3055_CreinhardtiiBBBXP_001695197:3.2219598e-06,VcarteriBBBjgi_Volca1_106728_estExt_fgenesh4_pg.C_490111:0.069381996):0.33093538):0.0067001998,CvulgarisBBBjgi:0.1715934):0.045364405,((436017_OlucimarinusBBBXP_001417356:0.0045333735,70448_OtauriBBBAAV68609:0.025794751):0.092631616,564608_MpusillaBBBEEH56365:8.4834226e-06):0.19920414):0.030597455):0.030163364,(((296543_TpseudonanaBBBXP_002293959:0.016371041,556484_PtricornutumBBBXP_002180582:0.22451923):0.15158557,Ectocarpus_siliculosusBBB298715835:0.094991416):0.14942856,(412030_PtetraureliaBBBXP_001428021:0.67404436,5911_TthermophilaBBBXP_001023872:0.42527816):0.072134738):0.021120179):0.011837195,((352472_DdiscoideumBBBXP_638150:0.27903979,TtrahensBBB05545T0:0.15004053):0.031943067,(5762_NgruberiBBBEFC37108:0.19543879,(CmerolaeBBBCMA138C:0.1714244,EhuxleyiBBBjgi:0.31108838):0.099525961):0.046854689):0.024909713);
(((((((((10228_TadhaerensBBBXP_002114324:0.23957561,(((((((((284813_EcuniculiBBBNP_584809:0.030222136,Encephalitozoon_intestinalisBBBXP_003072772:0.054359626):0.27717202,(Enterocytozoon_bieneusiBBBXP_002649951:0.54708676,Nosema_ceranaeBBBXP_002995258:0.35887849):0.040696528):0.23728959,Caenorhabditis_elegansBBBNP_495051:1.9445752):0.19604909,((6279_BmalayiBBBXP_001893850:0.65450899,DpulexBBBjgi:0.30408827):0.21324998,(7227_DmelanogasterBBBAAQ23567:5.2510531e-05,Drosophila_melanogasterBBBNP_523494:2.9589593):0.16680025):0.051547569):0.1096929,7460_AmelliferaBBBXP_624567:0.15402479):0.070235084,7739_BfloridaeBBBAAO85336:0.14705468):0.02358967,LgiganteaBBBjgi:0.21025906):0.047481453,45351_NvectensisBBBXP_001625800:0.25990424):0.06501769,(7955_DrerioBBBCAN88634:0.21366519,(8364_XtropicalisBBBNP_988945:0.027485455,9606_HsapiensBBBNP_001246:0.11348925):0.038311266):0.040224905):0.026470377):0.050615414,45351_NvectensisBBBXP_001623504:0.14224441):0.0090667818,((431895_MbrevicollisBBBXP_001747841:0.18363699,SrosettaBBB00938T0:0.24266663):0.15396566,PpolycephalumBBBPPL00000291:2.9501879):8.2152293e-06):0.063939996,SpunctatusBBB03409T0:0.8060288):2.9425624e-05,((((214684_CneoformansBBBXP_572594:0.49502059,(237631_UmaydisBBBXP_757794:0.60511718,(BdendrobatidisBBBjgi_Batde5_2171_gw1.6.153.1:0.059845983,SpunctatusBBB03056T0:0.22696069):0.20992144):0.028553515):0.052456511,(367110_NcrassaBBBXP_965019:0.069895223,451804_AfumigatusBBBEDP56709:0.01301952):0.31626852):0.067300678,4896_SpombeBBBNP_593161:0.18959516):0.018125896,((((330879_AfumigatusBBBXP_751769:0.40832061,5141_NcrassaBBBCAD01127:0.30461428):0.1546733,4932_ScerevisiaeBBBNP_011741:0.82725823):0.27011561,(4896_SpombeBBBNP_588462:0.44911677,4896_SpombeBBBNP_592834:0.33947817):0.097930972):0.43600693,4932_ScerevisiaeBBBNP_011399:0.50306707):0.12930333):0.15950964):0.053165972,(CowczarzakiBBB06861T0:0.33164349,PyezeoensisBBBAU191082:0.069327592):0.088170809):0.10970971,GsulphurariaBBBstig_15:0.1806893):0.046506425,TtrahensBBB05545T0:0.16009321):0.042407647,(((((((((((((145481_PpatensBBBXP_001753296:0.024078086,145481_PpatensBBBXP_001765142:0.023212194):0.041786962,145481_PpatensBBBXP_001766400:0.0075796627):0.016009157,145481_PpatensBBBXP_001775446:0.10576174):0.030185066,(145481_PpatensBBBXP_001757257:0.022963893,SmoellendorffiBBBjgi1:0.14184979):0.066490143):0.023436639,(((((((3702_AthalianaBBBAAB61049:0.0073538823,3702_AthalianaBBBNP_568505:0.14104794):0.0054536886,Arabidopsis_thalianaBBBNP_198060:0.018628173):0.017985741,3702_AthalianaBBBNP_198109:0.026245915):0.17647418,3702_AthalianaBBBNP_195053:0.030840892):0.064746649,39947_OsativaBBBEEE69236:0.21413649):0.052276265,39947_OsativaBBBCAE03470:0.04603971):0.016755851,39947_OsativaBBBEEE57631:0.00056842027):0.20899317):0.011518007,(SmoellendorffiBBBjgi_Selmo1_229944_fgenesh1_pm.C_scaffold_0000129:1.3066402e-05,SmoellendorffiBBBjgi_Selmo1_92939_e_gw1.13.45.1:0.0076145643):0.08246459):0.089758056,564608_MpusillaBBBEEH56365:0.028763538):0.021752993,(436017_OlucimarinusBBBXP_001417356:0.014573158,70448_OtauriBBBAAV68609:2.1189052e-05):0.0382552):0.043853706,Blastocystis_hominisBBB300123848:0.45784333):0.033386243,(((((((296543_TpseudonanaBBBXP_002287004:0.087229554,556484_PtricornutumBBBXP_002176387:0.15861963):0.047980991,AanophagefferensBBBjgi_Auran1_70027_estExt_fgenesh2_pm.C_10035:0.23898119):0.051115954,Ectocarpus_siliculosusBBB298712805:0.14914431):0.046634905,(403677_PinfestansBBBEEY53557:0.0060060741,PramorumBBBjgi:0.032833506):0.12080571):0.045258745,Ectocarpus_siliculosusBBB298715835:0.083514239):0.033517159,(296543_TpseudonanaBBBXP_002293959:0.022348909,556484_PtricornutumBBBXP_002180582:0.3112898):0.1469151):0.10002617,412030_PtetraureliaBBBXP_001428021:0.86597444):0.064935605):0.034913157,CvulgarisBBBjgi:0.15424011):0.073682674,352472_DdiscoideumBBBXP_638150:0.23556824):0.021930379,((((185431_TbruceiBBBXP_847480:0.051612298,353153_TcruziBBBXP_819329:0.055010024):0.2649976,(347515_LmajorBBBXP_001683689:0.014204953,435258_LinfantumBBBXP_001463634:7.4546989e-05):0.40057204):0.32580041,CmerolaeBBBCMA138C:0.18011426):0.098944337,((3055_CreinhardtiiBBBXP_001695197:2.3484735e-05,VcarteriBBBjgi_Volca1_106728_estExt_fgenesh4_pg.C_490111:0.087470095):0.15762932,EhuxleyiBBBjgi:0.29416677):0.074036865):0.10032537):0.052451814,(5762_NgruberiBBBEFC37108:0.10436845,5911_TthermophilaBBBXP_001023872:0.24193954):0.083423938);
((((((10228_TadhaerensBBBXP_002114324:0.12974695,((45351_NvectensisBBBXP_001623504:0.13069306,((7460_AmelliferaBBBXP_624567:0.2108116,((7955_DrerioBBBCAN88634:2.4126506e-05,Drosophila_melanogasterBBBNP_523494:3.5448631):0.25522637,(8364_XtropicalisBBBNP_988945:0.05765079,9606_HsapiensBBBNP_001246:0.11241935):0.044877283):0.027569867):0.058536049,(7739_BfloridaeBBBAAO85336:0.14417605,LgiganteaBBBjgi:0.2134297):0.023780913):0.045700249):0.054475633,45351_NvectensisBBBXP_001625800:0.13514825):0.053249923):0.11146175,(((284813_EcuniculiBBBNP_584809:0.03376583,Encephalitozoon_intestinalisBBBXP_003072772:0.026995825):0.19544281,Nosema_ceranaeBBBXP_002995258:0.43258059):0.10031139,Enterocytozoon_bieneusiBBBXP_002649951:0.55904959):0.32629067):0.020637148,((6279_BmalayiBBBXP_001893850:0.59347495,7227_DmelanogasterBBBAAQ23567:0.17122063):0.069334861,DpulexBBBjgi:0.45515097):0.1576982):0.030632965,Blastocystis_hominisBBB300123848:0.32386994):0.12164681,((((((((185431_TbruceiBBBXP_847480:0.085844138,353153_TcruziBBBXP_819329:0.12455988):0.27097069,(347515_LmajorBBBXP_001683689:0.0071809983,435258_LinfantumBBBXP_001463634:5.1198246e-05):0.3136132):0.24061657,((431895_MbrevicollisBBBXP_001747841:6.7403847e-06,PpolycephalumBBBPPL00000291:3.3083901):0.11723219,SrosettaBBB00938T0:0.24844343):0.1749999):0.10307895,(((352472_DdiscoideumBBBXP_638150:0.23777652,TtrahensBBB05545T0:0.095181312):0.031211879,(GsulphurariaBBBstig_15:0.14993128,PyezeoensisBBBAU191082:0.16324957):0.069673707):0.038372936,((CmerolaeBBBCMA138C:0.21724886,EhuxleyiBBBjgi:0.19612796):0.053557844,CowczarzakiBBB06861T0:0.42636891):0.048820798):7.2893165e-07):0.029446473,(((((((214684_CneoformansBBBXP_572594:0.44093525,SpunctatusBBB03409T0:0.85622803):0.037224959,237631_UmaydisBBBXP_757794:0.74962443):0.03890543,(BdendrobatidisBBBjgi_Batde5_2171_gw1.6.153.1:0.044040936,SpunctatusBBB03056T0:0.34947048):0.20232182):0.098145544,(4896_SpombeBBBNP_593161:0.071382435,4932_ScerevisiaeBBBNP_011399:0.58905102):0.13177871):0.11098255,(367110_NcrassaBBBXP_965019:0.041135264,451804_AfumigatusBBBEDP56709:0.054812287):0.17597634):0.12596966,(((330879_AfumigatusBBBXP_751769:0.36062901,5141_NcrassaBBBCAD01127:0.46566159):0.15002817,4932_ScerevisiaeBBBNP_011741:0.68786801):0.078260012,(4896_SpombeBBBNP_588462:0.43713766,4896_SpombeBBBNP_592834:0.36391138):0.31881176):0.42092596):0.1348219,(412030_PtetraureliaBBBXP_001428021:0.64653106,5911_TthermophilaBBBXP_001023872:0.17807312):0.013788774):0.092664991):0.029762959,5762_NgruberiBBBEFC37108:0.18856987):0.048147101,CvulgarisBBBjgi:0.082418624):0.048425311,(((((296543_TpseudonanaBBBXP_002287004:0.098478158,556484_PtricornutumBBBXP_002176387:0.14170735):0.030420944,AanophagefferensBBBjgi_Auran1_70027_estExt_fgenesh2_pm.C_10035:0.21119446):0.020428821,Ectocarpus_siliculosusBBB298712805:0.15367185):0.016011781,((296543_TpseudonanaBBBXP_002293959:1.5095515e-05,556484_PtricornutumBBBXP_002180582:0.30221556):0.18385517,Ectocarpus_siliculosusBBB298715835:0.07668442):0.071282213):0.0096947108,(403677_PinfestansBBBEEY53557:0.031881285,PramorumBBBjgi:0.036226711):0.074638294):0.069820597):0.046253883):0.03712299,(((((((145481_PpatensBBBXP_001753296:0.023842863,145481_PpatensBBBXP_001765142:0.023110836):0.030540711,145481_PpatensBBBXP_001766400:0.0095608032):0.014692989,145481_PpatensBBBXP_001775446:0.16424186):0.023957553,(SmoellendorffiBBBjgi_Selmo1_229944_fgenesh1_pm.C_scaffold_0000129:2.3673462e-06,SmoellendorffiBBBjgi_Selmo1_92939_e_gw1.13.45.1:0.015443093):0.079142):0.033830903,(145481_PpatensBBBXP_001757257:0.063470269,(((((((3702_AthalianaBBBAAB61049:0.054618466,Arabidopsis_thalianaBBBNP_198060:0.010589336):0.043469434,3702_AthalianaBBBNP_568505:0.10754918):0.00074165063,3702_AthalianaBBBNP_198109:0.0285305):0.20475173,(39947_OsativaBBBEEE69236:6.3944333e-06,Caenorhabditis_elegansBBBNP_495051:1.7027245):0.11747669):0.024042481,3702_AthalianaBBBNP_195053:0.043817444):0.024526281,39947_OsativaBBBCAE03470:0.026029827):0.016923918,39947_OsativaBBBEEE57631:0.011915728):0.15650266):0.010266156):0.010570017,SmoellendorffiBBBjgi1:0.11389654):0.044886265,(3055_CreinhardtiiBBBXP_001695197:8.1721427e-05,VcarteriBBBjgi_Volca1_106728_estExt_fgenesh4_pg.C_490111:0.044194935):0.24570185):0.0020666598,((436017_OlucimarinusBBBXP_001417356:0.0071803386,70448_OtauriBBBAAV68609:1.0855053e-07):0.098678365,564608_MpusillaBBBEEH56365:5.3891183e-05):0.11710824);
(((((10228_TadhaerensBBBXP_002114324:0.17627294,(((((((((214684_CneoformansBBBXP_572594:0.33712152,(367110_NcrassaBBBXP_965019:0.098971628,451804_AfumigatusBBBEDP56709:8.3661737e-06):0.19863848):0.049852082,237631_UmaydisBBBXP_757794:0.59023099):0.047058812,4896_SpombeBBBNP_593161:0.23853909):0.025941454,(BdendrobatidisBBBjgi_Batde5_2171_gw1.6.153.1:0.031604348,SpunctatusBBB03056T0:0.23265801):0.23755869):0.054236446,DpulexBBBjgi:0.36283867):0.062699301,((((330879_AfumigatusBBBXP_751769:0.43057438,5141_NcrassaBBBCAD01127:0.42776254):0.26381789,(4896_SpombeBBBNP_588462:0.29272201,4896_SpombeBBBNP_592834:0.18355234):0.25154385):0.22941914,4932_ScerevisiaeBBBNP_011741:0.48084921):0.41249126,(CowczarzakiBBB06861T0:0.32674295,SpunctatusBBB03409T0:0.99692312):0.036594813):0.1553791):0.013803719,PyezeoensisBBBAU191082:0.22560328):0.065231764,(431895_MbrevicollisBBBXP_001747841:0.094783186,((Drosophila_melanogasterBBBNP_523494:2.9247652,PpolycephalumBBBPPL00000291:1.736062):1.6064829,SrosettaBBB00938T0:0.22388415):0.064781625):0.14547138):0.074792174,45351_NvectensisBBBXP_001623504:0.080421568):0.04044046):0.1102878,45351_NvectensisBBBXP_001625800:0.17765194):0.03411207,(((6279_BmalayiBBBXP_001893850:0.73280131,7227_DmelanogasterBBBAAQ23567:0.080689362):0.19467041,7739_BfloridaeBBBAAO85336:0.096473604):0.038227667,((7460_AmelliferaBBBXP_624567:0.17897914,LgiganteaBBBjgi:0.17022273):0.0033400885,(7955_DrerioBBBCAN88634:0.38420898,(8364_XtropicalisBBBNP_988945:0.093415382,9606_HsapiensBBBNP_001246:0.072508244):0.057812937):0.098691018):0.047443761):0.03787728):0.085541588,EhuxleyiBBBjgi:0.34784061):0.027279977,((((((((145481_PpatensBBBXP_001753296:0.010090168,145481_PpatensBBBXP_001765142:0.035997173):0.052305483,145481_PpatensBBBXP_001766400:0.0082951484):0.023251581,145481_PpatensBBBXP_001775446:0.17308695):0.053472474,145481_PpatensBBBXP_001757257:0.10137099):0.040019868,SmoellendorffiBBBjgi1:0.18428269):0.035885015,((((((((296543_TpseudonanaBBBXP_002287004:0.098354178,556484_PtricornutumBBBXP_002176387:0.091921371):0.11447279,((AanophagefferensBBBjgi_Auran1_70027_estExt_fgenesh2_pm.C_10035:0.26191747,Blastocystis_hominisBBB300123848:0.48674316):0.0085721751,Ectocarpus_siliculosusBBB298712805:0.16495722):0.061990813):0.0019536278,(403677_PinfestansBBBEEY53557:0.01151601,PramorumBBBjgi:0.028565235):0.14981286):0.10937671,Ectocarpus_siliculosusBBB298715835:0.15546934):0.0083446064,(296543_TpseudonanaBBBXP_002293959:0.083819044,556484_PtricornutumBBBXP_002180582:0.21158267):0.17406907):0.1243085,((436017_OlucimarinusBBBXP_001417356:2.725802e-06,70448_OtauriBBBAAV68609:0.039322506):0.067618942,564608_MpusillaBBBEEH56365:0.028864657):0.057565608):0.058074724,(((((((3702_AthalianaBBBAAB61049:0.033888146,((3702_AthalianaBBBNP_198109:3.1433044e-05,3702_AthalianaBBBNP_568505:0.13003342):0.0083757253,Arabidopsis_thalianaBBBNP_198060:0.008424217):2.9453813e-05):0.038661655,Caenorhabditis_elegansBBBNP_495051:1.5273498):0.16547803,3702_AthalianaBBBNP_195053:0.083308112):0.028577421,39947_OsativaBBBEEE57631:4.4633375e-05):0.070425626,39947_OsativaBBBCAE03470:0.059069615):0.016652223,39947_OsativaBBBEEE69236:0.13901569):0.092523476,(SmoellendorffiBBBjgi_Selmo1_229944_fgenesh1_pm.C_scaffold_0000129:2.6601009e-05,SmoellendorffiBBBjgi_Selmo1_92939_e_gw1.13.45.1:0.023008186):0.084143479):0.067857888):0.032656718,CvulgarisBBBjgi:0.1952785):0.035509872):0.050926473,((3055_CreinhardtiiBBBXP_001695197:0.00027087687,VcarteriBBBjgi_Volca1_106728_estExt_fgenesh4_pg.C_490111:0.056333623):0.17047039,352472_DdiscoideumBBBXP_638150:0.23449782):0.075224119):0.059179082,(((((284813_EcuniculiBBBNP_584809:0.0066156526,Encephalitozoon_intestinalisBBBXP_003072772:0.068946032):0.41891056,(Enterocytozoon_bieneusiBBBXP_002649951:0.64834258,Nosema_ceranaeBBBXP_002995258:0.24190573):0.03722083):0.44126594,412030_PtetraureliaBBBXP_001428021:0.90372878):0.17792037,5911_TthermophilaBBBXP_001023872:0.19659309):0.23654691,5762_NgruberiBBBEFC37108:0.25076604):0.011620351):0.017915176,(((((185431_TbruceiBBBXP_847480:0.058038186,353153_TcruziBBBXP_819329:0.1854982):0.25446444,(347515_LmajorBBBXP_001683689:0.023000218,435258_LinfantumBBBXP_001463634:8.4793937e-05):0.13559226):0.24631072,4932_ScerevisiaeBBBNP_011399:0.47774052):0.13151869,CmerolaeBBBCMA138C:0.10320225):0.056885105,(GsulphurariaBBBstig_15:0.13826216,TtrahensBBB05545T0:0.19106355):0.06543796):0.033102073);
((((((((10228_TadhaerensBBBXP_002114324:0.21422568,(((((((284813_EcuniculiBBBNP_584809:3.8946051e-05,Encephalitozoon_intestinalisBBBXP_003072772:0.062663183):0.36038875,Nosema_ceranaeBBBXP_002995258:0.40980713):0.084637229,Enterocytozoon_bieneusiBBBXP_002649951:0.50154438):0.19627527,Caenorhabditis_elegansBBBNP_495051:1.4976944):0.2141383,SpunctatusBBB03409T0:0.7929532):0.22038971,(DpulexBBBjgi:0.061577831,Drosophila_melanogasterBBBNP_523494:4.0329969):0.27531093):0.046267026,(7955_DrerioBBBCAN88634:0.34165653,(8364_XtropicalisBBBNP_988945:0.045496037,9606_HsapiensBBBNP_001246:0.093160228):0.048047393):0.094547697):0.021796524):0.033631462,((45351_NvectensisBBBXP_001623504:0.10437386,((6279_BmalayiBBBXP_001893850:0.58349345,7227_DmelanogasterBBBAAQ23567:0.23552289):0.094207349,((7460_AmelliferaBBBXP_624567:0.20460526,LgiganteaBBBjgi:0.17905877):0.04897961,7739_BfloridaeBBBAAO85336:0.080181338):0.030449306):0.029464821):0.052621518,45351_NvectensisBBBXP_001625800:0.14981744):0.020420857):0.043837423,(431895_MbrevicollisBBBXP_001747841:0.11227238,SrosettaBBB00938T0:0.23731147):0.13463203):0.011731713,CowczarzakiBBB06861T0:0.41190625):0.01263017,((214684_CneoformansBBBXP_572594:0.38685985,(((((330879_AfumigatusBBBXP_751769:0.29635964,5141_NcrassaBBBCAD01127:0.18163863):0.32738924,(4896_SpombeBBBNP_588462:0.22804488,4896_SpombeBBBNP_592834:0.46326956):0.22876943):0.25572837,4932_ScerevisiaeBBBNP_011741:0.52003285):0.53916376,4932_ScerevisiaeBBBNP_011399:0.42116231):0.15508503,4896_SpombeBBBNP_593161:0.22898392):0.0018893656):0.042105137,((237631_UmaydisBBBXP_757794:0.61639979,(367110_NcrassaBBBXP_965019:0.078694297,451804_AfumigatusBBBEDP56709:1.016478e-05):0.13388713):0.1196419,(BdendrobatidisBBBjgi_Batde5_2171_gw1.6.153.1:0.081544293,SpunctatusBBB03056T0:0.33282427):0.10533685):0.047222501):0.075988973):0.069787481,((GsulphurariaBBBstig_15:0.012608855,PpolycephalumBBBPPL00000291:2.0103865):0.16025451,(PyezeoensisBBBAU191082:0.10659444,TtrahensBBB05545T0:0.14326204):0.033729476):0.025365125):0.029976546,((((((185431_TbruceiBBBXP_847480:0.05255872,353153_TcruziBBBXP_819329:0.16121307):0.28053841,(347515_LmajorBBBXP_001683689:0.013687432,435258_LinfantumBBBXP_001463634:6.3220109e-06):0.25122295):0.16735194,412030_PtetraureliaBBBXP_001428021:0.59851986):0.107981,((((296543_TpseudonanaBBBXP_002287004:0.11355085,556484_PtricornutumBBBXP_002176387:0.070090057):0.04011788,((AanophagefferensBBBjgi_Auran1_70027_estExt_fgenesh2_pm.C_10035:0.20053263,Blastocystis_hominisBBB300123848:0.43671651):0.025584733,Ectocarpus_siliculosusBBB298712805:0.2291889):0.098862747):0.066995216,((296543_TpseudonanaBBBXP_002293959:0.10430287,556484_PtricornutumBBBXP_002180582:0.14461651):0.14295045,Ectocarpus_siliculosusBBB298715835:0.12602471):0.077152181):0.039243533,(403677_PinfestansBBBEEY53557:0.03100267,PramorumBBBjgi:0.010302754):0.055823539):0.047659383):0.04181843,5911_TthermophilaBBBXP_001023872:0.30155469):0.044107875,5762_NgruberiBBBEFC37108:0.1228192):0.072673907):0.033307992,(((((((145481_PpatensBBBXP_001753296:0.018921787,145481_PpatensBBBXP_001765142:0.040841896):0.040927067,145481_PpatensBBBXP_001766400:0.0077806913):0.010966848,145481_PpatensBBBXP_001775446:0.16853907):0.071168499,(((((((((3702_AthalianaBBBAAB61049:0.021581809,Arabidopsis_thalianaBBBNP_198060:0.021563113):0.00024647354,3702_AthalianaBBBNP_568505:0.10083738):0.0066119982,3702_AthalianaBBBNP_198109:0):0.11921677,3702_AthalianaBBBNP_195053:0.043979439):0.065684828,39947_OsativaBBBEEE69236:0.15103403):0.031749351,39947_OsativaBBBCAE03470:0.066963475):0.0052245766,39947_OsativaBBBEEE57631:0.011832846):0.15270468,(((436017_OlucimarinusBBBXP_001417356:2.5601731e-05,564608_MpusillaBBBEEH56365:0.08437501):0.020972377,70448_OtauriBBBAAV68609:3.500082e-05):0.13106714,(SmoellendorffiBBBjgi_Selmo1_229944_fgenesh1_pm.C_scaffold_0000129:6.7342546e-06,SmoellendorffiBBBjgi_Selmo1_92939_e_gw1.13.45.1:0.021290399):0.062128679):8.3987684e-06):0.052807266,CvulgarisBBBjgi:0.12729651):0.029370474):0.048740186,(145481_PpatensBBBXP_001757257:0.032170474,SmoellendorffiBBBjgi1:0.18165173):0.029328347):0.034686497,(3055_CreinhardtiiBBBXP_001695197:0.020292205,VcarteriBBBjgi_Volca1_106728_estExt_fgenesh4_pg.C_490111:0.036198098):0.29598336):0.030388608,(CmerolaeBBBCMA138C:0.18946806,EhuxleyiBBBjgi:0.35533091):0.024726371):0.030575658,352472_DdiscoideumBBBXP_638150:0.26587622);
((((((((10228_TadhaerensBBBXP_002114324:0.21187364,(DpulexBBBjgi:0.31488642,SrosettaBBB00938T0:0.2821189):0.051708005):0.051596919,((431895_MbrevicollisBBBXP_001747841:0.12508314,CowczarzakiBBB06861T0:0.34250257):0.096169402,((7955_DrerioBBBCAN88634:4.0573708e-05,Drosophila_melanogasterBBBNP_523494:3.2188882):0.35095739,(8364_XtropicalisBBBNP_988945:0.082905676,9606_HsapiensBBBNP_001246:0.11753435):0.0034589597):0.073767338):0.027469765):6.3210903e-06,(45351_NvectensisBBBXP_001625800:0.18549206,6279_BmalayiBBBXP_001893850:0.59905554):0.032294145):0.080377087,((45351_NvectensisBBBXP_001623504:0.13572203,(7227_DmelanogasterBBBAAQ23567:0.18976241,LgiganteaBBBjgi:0.08952649):0.064497484):0.078956536,7739_BfloridaeBBBAAO85336:0.18080108):4.6695387e-05):0.061451137,((((214684_CneoformansBBBXP_572594:0.43996994,(((330879_AfumigatusBBBXP_751769:0.39081967,5141_NcrassaBBBCAD01127:0.27759218):0.34981352,4932_ScerevisiaeBBBNP_011741:0.42747182):0.24905109,(4896_SpombeBBBNP_588462:0.51036005,4896_SpombeBBBNP_592834:0.39673852):0.29797325):0.61151693):0.028464319,(((237631_UmaydisBBBXP_757794:0.5622003,(367110_NcrassaBBBXP_965019:0.055091435,451804_AfumigatusBBBEDP56709:0.031365835):0.087128341):0.092998503,(BdendrobatidisBBBjgi_Batde5_2171_gw1.6.153.1:0.12871452,SpunctatusBBB03056T0:0.23425976):0.23008083):0.13501142,4896_SpombeBBBNP_593161:0.070808714):0.06943103):0.1286041,(4932_ScerevisiaeBBBNP_011399:0.44662411,SpunctatusBBB03409T0:1.0275652):0.1491032):0.058525958,((284813_EcuniculiBBBNP_584809:2.2395264e-05,Encephalitozoon_intestinalisBBBXP_003072772:0.13685438):0.10244328,(Enterocytozoon_bieneusiBBBXP_002649951:0.39385911,Nosema_ceranaeBBBXP_002995258:0.49402902):0.14467966):0.48301928):0.067305914):0.013008687,7460_AmelliferaBBBXP_624567:0.15570594):0.0684999,((((((((3702_AthalianaBBBAAB61049:0.0071249574,Arabidopsis_thalianaBBBNP_198060:0.035516568):0.024566153,3702_AthalianaBBBNP_568505:0.081567572):0.025412334,(3702_AthalianaBBBNP_198109:1.3162865e-06,Caenorhabditis_elegansBBBNP_495051:1.4975217):0.0072813645):0.099107474,3702_AthalianaBBBNP_195053:0.064696476):0.033052186,39947_OsativaBBBEEE69236:0.13927371):0.031195235,39947_OsativaBBBEEE57631:0.017103535):0.0061433343,39947_OsativaBBBCAE03470:0.073905):0.13483793,5762_NgruberiBBBEFC37108:0.082837802):0.025937884):0.05605639,(((((145481_PpatensBBBXP_001753296:0.026780594,145481_PpatensBBBXP_001765142:0.04150284):0.015771782,145481_PpatensBBBXP_001766400:0.021701562):0.043002465,(145481_PpatensBBBXP_001757257:0.06022273,(EhuxleyiBBBjgi:0.35822219,(SmoellendorffiBBBjgi_Selmo1_229944_fgenesh1_pm.C_scaffold_0000129:2.3835439e-05,SmoellendorffiBBBjgi_Selmo1_92939_e_gw1.13.45.1:0.0068105705):0.04122863):0.035270043):0.015260703):0.019393527,145481_PpatensBBBXP_001775446:0.15737168):0.013138508,(((((296543_TpseudonanaBBBXP_002287004:0.096809433,556484_PtricornutumBBBXP_002176387:0.10630937):0.0566456,((((296543_TpseudonanaBBBXP_002293959:4.0194548e-05,556484_PtricornutumBBBXP_002180582:0.22610342):0.14583939,Ectocarpus_siliculosusBBB298715835:0.081356203):0.073435548,((403677_PinfestansBBBEEY53557:0.022280511,PramorumBBBjgi:0.0086664312):0.050998491,Ectocarpus_siliculosusBBB298712805:0.13827786):0.022603596):0.041021743,AanophagefferensBBBjgi_Auran1_70027_estExt_fgenesh2_pm.C_10035:0.30015706):0.0026109069):0.066953534,((3055_CreinhardtiiBBBXP_001695197:0.02224451,VcarteriBBBjgi_Volca1_106728_estExt_fgenesh4_pg.C_490111:0.058033215):0.14530067,Blastocystis_hominisBBB300123848:0.48739946):0.0081318697):0.020408364,((436017_OlucimarinusBBBXP_001417356:0.011022982,70448_OtauriBBBAAV68609:0.022129596):0.052589872,564608_MpusillaBBBEEH56365:0.0070728076):0.058248408):0.061803204,CvulgarisBBBjgi:0.16114584):0.023015744):0.007274626,((((((185431_TbruceiBBBXP_847480:0.051442169,353153_TcruziBBBXP_819329:0.058491566):0.25925259,(347515_LmajorBBBXP_001683689:1.8210444e-05,435258_LinfantumBBBXP_001463634:0.0068471534):0.15632209):0.41233257,352472_DdiscoideumBBBXP_638150:0.15241532):0.066076092,CmerolaeBBBCMA138C:0.093507638):0.047875883,(412030_PtetraureliaBBBXP_001428021:0.6118331,5911_TthermophilaBBBXP_001023872:0.39352237):0.16868352):0.033736114,(((GsulphurariaBBBstig_15:1.2472524e-06,PpolycephalumBBBPPL00000291:2.0988239):0.15347987,(PyezeoensisBBBAU191082:0.27284791,TtrahensBBB05545T0:0.067666546):0.16469002):0.054146221,SmoellendorffiBBBjgi1:0.10612966):0.0082977347):0.029639823);
(((((10228_TadhaerensBBBXP_002114324:0.26463652,((((((45351_NvectensisBBBXP_001623504:0.15294017,LgiganteaBBBjgi:0.19178964):0.080135902,7739_BfloridaeBBBAAO85336:0.10817914):0.023407298,((7955_DrerioBBBCAN88634:0.20242029,DpulexBBBjgi:0.47214739):0.10680982,(8364_XtropicalisBBBNP_988945:0.080486893,9606_HsapiensBBBNP_001246:0.042247196):0.063009633):0.071534302):5.3246671e-05,7460_AmelliferaBBBXP_624567:0.29305023):0.054685227,(6279_BmalayiBBBXP_001893850:0.68049144,7227_DmelanogasterBBBAAQ23567:0.16333763):0.14945854):0.029373053,45351_NvectensisBBBXP_001625800:0.28992943):0.033150099):0.04951378,((((185431_TbruceiBBBXP_847480:0.10056381,353153_TcruziBBBXP_819329:0.098416537):0.31230663,(347515_LmajorBBBXP_001683689:0.020463393,435258_LinfantumBBBXP_001463634:3.1322489e-06):0.33655238):0.16794359,CmerolaeBBBCMA138C:0.23238897):0.14671913,(((((214684_CneoformansBBBXP_572594:0.52511395,4932_ScerevisiaeBBBNP_011399:0.74131946):0.087930899,(237631_UmaydisBBBXP_757794:0.69478947,(367110_NcrassaBBBXP_965019:0.055047598,451804_AfumigatusBBBEDP56709:0.028548245):0.30114457):0.052132064):0.16077216,((Drosophila_melanogasterBBBNP_523494:4.6783948,PyezeoensisBBBAU191082:7.8257753e-05):0.092816376,SrosettaBBB00938T0:0.20325891):0.044012503):0.023523156,((((((330879_AfumigatusBBBXP_751769:0.36866422,5141_NcrassaBBBCAD01127:0.34316689):0.31480919,(4896_SpombeBBBNP_588462:0.29464177,4896_SpombeBBBNP_592834:0.40536923):0.25779833):0.11109172,4932_ScerevisiaeBBBNP_011741:0.59212903):0.5386488,SpunctatusBBB03409T0:0.63858859):0.34740093,CowczarzakiBBB06861T0:0.3051778):0.050595011,431895_MbrevicollisBBBXP_001747841:0.12568858):0.077963018):0.018268344,TtrahensBBB05545T0:0.19360593):0.043262965):0.050496811):0.028726066,(((4896_SpombeBBBNP_593161:6.7618033e-08,PpolycephalumBBBPPL00000291:3.7397459):0.34579934,BdendrobatidisBBBjgi_Batde5_2171_gw1.6.153.1:0.13747932):0.17888092,GsulphurariaBBBstig_15:0.20915079):0.017261615):0.031080624,(((((((284813_EcuniculiBBBNP_584809:0.059842622,Encephalitozoon_intestinalisBBBXP_003072772:0.051351823):0.13262027,Nosema_ceranaeBBBXP_002995258:0.41036199):0.09949252,Enterocytozoon_bieneusiBBBXP_002649951:0.560414):0.29127651,412030_PtetraureliaBBBXP_001428021:0.70364183):0.24186882,(Blastocystis_hominisBBB300123848:0.42666143,(Caenorhabditis_elegansBBBNP_495051:2.1500658,SpunctatusBBB03056T0:0.35366859):0.12927317):0.0146371):0.079901751,5762_NgruberiBBBEFC37108:0.11088853):0.068141171,5911_TthermophilaBBBXP_001023872:0.30631446):0.03651108):0.017400038,((((((145481_PpatensBBBXP_001753296:0.018281123,145481_PpatensBBBXP_001765142:0.034020104):0.024668663,145481_PpatensBBBXP_001766400:3.1568165e-05):0.038374203,(((((((3702_AthalianaBBBAAB61049:0.02236189,Arabidopsis_thalianaBBBNP_198060:0.05149526):0.0082283597,3702_AthalianaBBBNP_568505:0.085798111):0.01268526,3702_AthalianaBBBNP_198109:0.046217075):0.11046009,3702_AthalianaBBBNP_195053:0.092018921):0.023541763,39947_OsativaBBBEEE57631:5.9915233e-05):0.047461124,(39947_OsativaBBBCAE03470:0.071660412,39947_OsativaBBBEEE69236:0.14764095):8.4695978e-05):0.11704776,(SmoellendorffiBBBjgi_Selmo1_229944_fgenesh1_pm.C_scaffold_0000129:1.0187202e-06,SmoellendorffiBBBjgi_Selmo1_92939_e_gw1.13.45.1:0.020886853):0.07703249):0.059613299):0.033532914,145481_PpatensBBBXP_001775446:0.098691085):0.0096733604,(145481_PpatensBBBXP_001757257:0.040121291,SmoellendorffiBBBjgi1:0.2528934):0.020094817):0.058275378,(((((296543_TpseudonanaBBBXP_002287004:0.08622133,556484_PtricornutumBBBXP_002176387:0.070707611):0.050825569,AanophagefferensBBBjgi_Auran1_70027_estExt_fgenesh2_pm.C_10035:0.30085619):0.019055439,(((296543_TpseudonanaBBBXP_002293959:0.061308471,556484_PtricornutumBBBXP_002180582:0.28771778):0.12337855,Ectocarpus_siliculosusBBB298715835:0.18229867):0.089759985,((403677_PinfestansBBBEEY53557:0.026668599,PramorumBBBjgi:0.014816858):0.11707826,Ectocarpus_siliculosusBBB298712805:0.13666435):8.0740421e-06):0.051187748):0.065749529,(((436017_OlucimarinusBBBXP_001417356:9.407388e-07,70448_OtauriBBBAAV68609:0.034550006):0.052936986,564608_MpusillaBBBEEH56365:0.0088828595):0.11552103,CvulgarisBBBjgi:0.19440672):0.043613576):0.031593655,((3055_CreinhardtiiBBBXP_001695197:0.00048578926,VcarteriBBBjgi_Volca1_106728_estExt_fgenesh4_pg.C_490111:0.039925666):0.2744096,352472_DdiscoideumBBBXP_638150:0.18995031):0.049220002):0.047091748):0.017966757,EhuxleyiBBBjgi:0.46981177);
(((((((10228_TadhaerensBBBXP_002114324:0.20068889,(((((((214684_CneoformansBBBXP_572594:0.39285184,(((330879_AfumigatusBBBXP_751769:0.29080711,5141_NcrassaBBBCAD01127:0.36431688):0.24528273,4932_ScerevisiaeBBBNP_011741:0.6592248):0.11604082,(4896_SpombeBBBNP_588462:0.28958701,4896_SpombeBBBNP_592834:0.4352512):0.2158817):0.74486029):0.067218525,CowczarzakiBBB06861T0:0.3091162):0.15384688,237631_UmaydisBBBXP_757794:0.61907651):0.066815928,((((((284813_EcuniculiBBBNP_584809:0.014591955,Encephalitozoon_intestinalisBBBXP_003072772:0.089601871):0.21802749,Enterocytozoon_bieneusiBBBXP_002649951:0.46189318):0.1405718,Nosema_ceranaeBBBXP_002995258:0.52924612):0.5975569,(4932_ScerevisiaeBBBNP_011399:0.33743325,Caenorhabditis_elegansBBBNP_495051:1.632993):0.25867729):0.00021307311,(4896_SpombeBBBNP_593161:0.0020205526,PpolycephalumBBBPPL00000291:1.674095):0.13811611):0.12766547,(367110_NcrassaBBBXP_965019:0.047016518,451804_AfumigatusBBBEDP56709:0.0018541466):0.25287377):0.0081439098):0.046125306,(BdendrobatidisBBBjgi_Batde5_2171_gw1.6.153.1:0.095771664,(Drosophila_melanogasterBBBNP_523494:3.6225598,SpunctatusBBB03056T0:0.18816792):0.18650341):0.17137617):0.078628987,DpulexBBBjgi:0.30581775):0.12027143,(431895_MbrevicollisBBBXP_001747841:0.16740327,SrosettaBBB00938T0:0.29304908):0.055852364):1.1908038e-05):0.044602187,45351_NvectensisBBBXP_001623504:0.179059):0.059600278,((7955_DrerioBBBCAN88634:0.21341585,SpunctatusBBB03409T0:0.75963003):0.042848093,(8364_XtropicalisBBBNP_988945:0.077974642,9606_HsapiensBBBNP_001246:0.095753928):0.046114296):0.066235151):2.3436101e-06,6279_BmalayiBBBXP_001893850:0.52568228):0.032286912,(45351_NvectensisBBBXP_001625800:0.1322526,LgiganteaBBBjgi:0.17100079):0.047503445):0.079697241,7227_DmelanogasterBBBAAQ23567:0.14876198):0.049175755,((((((((((145481_PpatensBBBXP_001753296:0.032640963,145481_PpatensBBBXP_001765142:0.031509484):0.031491449,145481_PpatensBBBXP_001766400:0.0066329054):0.032072325,145481_PpatensBBBXP_001775446:0.10370113):0.025621962,(145481_PpatensBBBXP_001757257:0.059722579,SmoellendorffiBBBjgi1:0.23892646):0.010537482):0.053656891,(((((((((3702_AthalianaBBBAAB61049:0.0073478123,3702_AthalianaBBBNP_568505:0.108033):0.010744801,Arabidopsis_thalianaBBBNP_198060:0.058539928):0.013765016,3702_AthalianaBBBNP_198109:7.4068355e-06):0.19125075,3702_AthalianaBBBNP_195053:0.083171973):0.067851368,39947_OsativaBBBEEE57631:5.3770089e-05):0.089888162,39947_OsativaBBBCAE03470:0.033679122):0.032110697,39947_OsativaBBBEEE69236:0.18596943):0.10215491,((436017_OlucimarinusBBBXP_001417356:0.0092887989,70448_OtauriBBBAAV68609:0.010724601):0.072769377,564608_MpusillaBBBEEH56365:0.031807804):0.10718115):0.0017955872,(SmoellendorffiBBBjgi_Selmo1_229944_fgenesh1_pm.C_scaffold_0000129:2.1377953e-05,SmoellendorffiBBBjgi_Selmo1_92939_e_gw1.13.45.1:0.033870602):0.065484272):0.10285163):0.10745876,((((((185431_TbruceiBBBXP_847480:0.09042368,353153_TcruziBBBXP_819329:0.05775929):0.25663048,(347515_LmajorBBBXP_001683689:0.01242517,435258_LinfantumBBBXP_001463634:1.3682211e-05):0.24062492):0.13774604,(412030_PtetraureliaBBBXP_001428021:0.44098877,5911_TthermophilaBBBXP_001023872:0.29405924):0.10724441):0.19338392,CvulgarisBBBjgi:0.044196296):0.053911553,(3055_CreinhardtiiBBBXP_001695197:1.36535e-05,VcarteriBBBjgi_Volca1_106728_estExt_fgenesh4_pg.C_490111:0.052483721):0.26276963):0.053502772,((296543_TpseudonanaBBBXP_002287004:0.10871424,556484_PtricornutumBBBXP_002176387:0.074341972):0.047789736,(((296543_TpseudonanaBBBXP_002293959:0.10073761,556484_PtricornutumBBBXP_002180582:0.1943359):0.11982603,Ectocarpus_siliculosusBBB298715835:0.13512832):0.083432841,((403677_PinfestansBBBEEY53557:0.016831443,PramorumBBBjgi:8.0552943e-08):0.090664038,((AanophagefferensBBBjgi_Auran1_70027_estExt_fgenesh2_pm.C_10035:0.23956468,(Blastocystis_hominisBBB300123848:0.22412954,PyezeoensisBBBAU191082:0.22899518):0.13079006):0.048186034,Ectocarpus_siliculosusBBB298712805:0.12346947):0.074910283):0.001700612):0.041122557):0.06260465):0.0057151005):0.03095647,352472_DdiscoideumBBBXP_638150:0.13882447):0.038684553,(GsulphurariaBBBstig_15:0.14229708,TtrahensBBB05545T0:0.16100559):0.067339343):0.055721482,(5762_NgruberiBBBEFC37108:0.24343615,(CmerolaeBBBCMA138C:0.14930181,EhuxleyiBBBjgi:0.34590667):0.048651716):0.047840476):0.11741398,7460_AmelliferaBBBXP_624567:0.14599977):0.089176825,7739_BfloridaeBBBAAO85336:0.072493869);
((((((10228_TadhaerensBBBXP_002114324:0.20648896,((((((45351_NvectensisBBBXP_001623504:0.095834238,LgiganteaBBBjgi:0.098184993):0.028376565,(7955_DrerioBBBCAN88634:0.17367416,(8364_XtropicalisBBBNP_988945:0.061460049,9606_HsapiensBBBNP_001246:0.041135732):0.052459307):0.048253302):0.017053622,(6279_BmalayiBBBXP_001893850:0.51402732,7227_DmelanogasterBBBAAQ23567:0.10472919):0.068583305):0.025248798,7739_BfloridaeBBBAAO85336:0.089979567):0.02275183,7460_AmelliferaBBBXP_624567:0.059987768):0.064401848,(45351_NvectensisBBBXP_001625800:0.10481398,DpulexBBBjgi:0.29273861):2.4675666e-05):0.018587851):0.051864848,EhuxleyiBBBjgi:0.36094935):0.00426881,GsulphurariaBBBstig_15:0.11043198):0.012823055,(((((((185431_TbruceiBBBXP_847480:0.053219708,353153_TcruziBBBXP_819329:0.061359752):0.25666038,(347515_LmajorBBBXP_001683689:0.015135654,435258_LinfantumBBBXP_001463634:4.2870418e-06):0.21207171):0.28180326,PpolycephalumBBBPPL00000291:2.7420077):7.1193867e-05,CmerolaeBBBCMA138C:0.087243):0.09220232,PyezeoensisBBBAU191082:0.064459796):0.029803098,352472_DdiscoideumBBBXP_638150:0.12559092):0.085082237,((431895_MbrevicollisBBBXP_001747841:0.16868985,SrosettaBBB00938T0:0.23301717):0.10981056,TtrahensBBB05545T0:0.1022944):0.011183256):0.022402689):0.024302104,(((((214684_CneoformansBBBXP_572594:0.28356583,4896_SpombeBBBNP_593161:0.15247934):0.12652179,((((237631_UmaydisBBBXP_757794:2.5603703e-05,Drosophila_melanogasterBBBNP_523494:3.9287766):0.44373213,(((((330879_AfumigatusBBBXP_751769:0.29953144,5141_NcrassaBBBCAD01127:0.12478284):0.16454005,4932_ScerevisiaeBBBNP_011741:0.57880185):0.22266022,(4896_SpombeBBBNP_588462:0.35150809,4896_SpombeBBBNP_592834:0.22270035):0.25268497):0.39129674,4932_ScerevisiaeBBBNP_011399:0.37544235):0.036015021,SpunctatusBBB03409T0:0.70131779):0.11554068):0.03642011,(367110_NcrassaBBBXP_965019:0.033319424,451804_AfumigatusBBBEDP56709:0.026671846):0.14586303):0.074286642,(BdendrobatidisBBBjgi_Batde5_2171_gw1.6.153.1:0.11407448,(Caenorhabditis_elegansBBBNP_495051:1.6404499,SpunctatusBBB03056T0:0.10183139):0.14512171):0.16037336):0.052343225):0.13062223,CowczarzakiBBB06861T0:0.34071004):0.031919376,5762_NgruberiBBBEFC37108:0.098269492):0.043768881,(((284813_EcuniculiBBBNP_584809:1.6472006e-05,Encephalitozoon_intestinalisBBBXP_003072772:0.065981947):0.1494093,(Enterocytozoon_bieneusiBBBXP_002649951:0.30013846,Nosema_ceranaeBBBXP_002995258:0.37074109):0.18715536):0.21117298,(412030_PtetraureliaBBBXP_001428021:0.52900304,5911_TthermophilaBBBXP_001023872:0.14388444):0.077311498):0.053102065):0.026627931):0.016197375,((((((((((145481_PpatensBBBXP_001753296:0.0074681911,145481_PpatensBBBXP_001765142:0.02893269):0.043323233,145481_PpatensBBBXP_001766400:0.0086949349):0.016148196,145481_PpatensBBBXP_001775446:0.099936869):0.018739503,(SmoellendorffiBBBjgi_Selmo1_229944_fgenesh1_pm.C_scaffold_0000129:6.7445789e-06,SmoellendorffiBBBjgi_Selmo1_92939_e_gw1.13.45.1:0.014328404):0.064415186):0.016755347,(145481_PpatensBBBXP_001757257:0.034015181,SmoellendorffiBBBjgi1:0.11332437):0.044615725):5.1112348e-07,(((((((3702_AthalianaBBBAAB61049:2.5155534e-05,3702_AthalianaBBBNP_568505:0.10547178):0.0074521866,Arabidopsis_thalianaBBBNP_198060:9.6929337e-06):0.022278703,3702_AthalianaBBBNP_198109:1.2302412e-05):0.10846045,3702_AthalianaBBBNP_195053:5.1624489e-05):0.060051835,39947_OsativaBBBEEE69236:0.13865185):0.067637529,39947_OsativaBBBEEE57631:3.7866203e-07):0.05030631,39947_OsativaBBBCAE03470:0.010923744):0.1167495):0.042186341,((436017_OlucimarinusBBBXP_001417356:0.013691789,70448_OtauriBBBAAV68609:9.6202813e-06):0.093571277,564608_MpusillaBBBEEH56365:0.01650352):0.060629802):0.040749652,CvulgarisBBBjgi:0.073732106):0.029599281,(3055_CreinhardtiiBBBXP_001695197:1.1066927e-06,VcarteriBBBjgi_Volca1_106728_estExt_fgenesh4_pg.C_490111:0.056866195):0.1985697):0.014730864,Blastocystis_hominisBBB300123848:0.27546557):1.2598956e-05,(((296543_TpseudonanaBBBXP_002287004:0.08838665,556484_PtricornutumBBBXP_002176387:0.061137977):0.065038237,((403677_PinfestansBBBEEY53557:0.039272448,PramorumBBBjgi:8.2471e-05):0.10210628,(AanophagefferensBBBjgi_Auran1_70027_estExt_fgenesh2_pm.C_10035:0.13684908,Ectocarpus_siliculosusBBB298712805:0.11763982):0.063547054):0.026025893):0.034782961,((296543_TpseudonanaBBBXP_002293959:0.0053349246,556484_PtricornutumBBBXP_002180582:0.21655873):0.086014433,Ectocarpus_siliculosusBBB298715835:0.055807787):0.018908544):0.033263845);
(((((((((((10228_TadhaerensBBBXP_002114324:0.10957617,(45351_NvectensisBBBXP_001625800:0.092102767,LgiganteaBBBjgi:0.14730807):0.034236457):0.0065968688,(7955_DrerioBBBCAN88634:0.2010319,(8364_XtropicalisBBBNP_988945:0.029331354,9606_HsapiensBBBNP_001246:0.14208329):0.025198353):0.052819968):0.021605582,((((431895_MbrevicollisBBBXP_001747841:0.10649927,SrosettaBBB00938T0:0.23178545):0.10322844,(Drosophila_melanogasterBBBNP_523494:2.418559,PpolycephalumBBBPPL00000291:1.4209657):0.98724394):5.9962334e-06,7739_BfloridaeBBBAAO85336:0.12947687):0.033762482,DpulexBBBjgi:0.32491342):0.013669969):0.034878934,45351_NvectensisBBBXP_001623504:0.12564161):0.022172444,((((214684_CneoformansBBBXP_572594:0.30635589,(BdendrobatidisBBBjgi_Batde5_2171_gw1.6.153.1:0.20265687,SpunctatusBBB03056T0:0.22784195):0.14306062):0.083027911,(((330879_AfumigatusBBBXP_751769:0.35926534,5141_NcrassaBBBCAD01127:0.18075898):0.31560535,(4896_SpombeBBBNP_588462:0.34243953,4896_SpombeBBBNP_592834:0.30046054):0.25286789):0.16142114,4932_ScerevisiaeBBBNP_011741:0.77907354):0.40231245):0.041955291,((((237631_UmaydisBBBXP_757794:0.53108513,SpunctatusBBB03409T0:0.66057968):0.11236335,4932_ScerevisiaeBBBNP_011399:0.37744844):0.028959137,(367110_NcrassaBBBXP_965019:0.038172665,451804_AfumigatusBBBEDP56709:0.020512717):0.16345572):0.029232243,4896_SpombeBBBNP_593161:0.16708254):0.0039306195):0.11616024,CowczarzakiBBB06861T0:0.34925329):0.049542274):0.056927693,7460_AmelliferaBBBXP_624567:0.15148743):0.011537628,(((185431_TbruceiBBBXP_847480:0.060621117,353153_TcruziBBBXP_819329:0.088185455):0.15407069,(347515_LmajorBBBXP_001683689:0.018994104,435258_LinfantumBBBXP_001463634:2.3208142e-05):0.26721892):0.27793538,(CmerolaeBBBCMA138C:0.13536771,EhuxleyiBBBjgi:0.23748269):0.036408209):0.057885076):0.025496042,(GsulphurariaBBBstig_15:0.058960224,PyezeoensisBBBAU191082:0.14005506):0.051746098):0.060873429,(352472_DdiscoideumBBBXP_638150:0.11230327,TtrahensBBB05545T0:0.11842377):0.031648746):0.015391203,(((((((284813_EcuniculiBBBNP_584809:8.1690637e-05,Encephalitozoon_intestinalisBBBXP_003072772:0.082813493):0.18279481,(Caenorhabditis_elegansBBBNP_495051:1.4279193,(Enterocytozoon_bieneusiBBBXP_002649951:0.29184334,Nosema_ceranaeBBBXP_002995258:0.42066563):0.057516201):0.11754024):0.2700987,412030_PtetraureliaBBBXP_001428021:0.44863677):0.073251772,(6279_BmalayiBBBXP_001893850:0.39158325,7227_DmelanogasterBBBAAQ23567:0.22486701):0.019710977):0.068364103,Blastocystis_hominisBBB300123848:0.26348953):0.065847935,(((((296543_TpseudonanaBBBXP_002287004:0.050234471,556484_PtricornutumBBBXP_002176387:0.1060064):0.050212658,AanophagefferensBBBjgi_Auran1_70027_estExt_fgenesh2_pm.C_10035:0.15682958):0.013972851,Ectocarpus_siliculosusBBB298712805:0.074373197):0.036045484,(403677_PinfestansBBBEEY53557:0.034879608,PramorumBBBjgi:0.03409345):0.055350803):0.052473731,((296543_TpseudonanaBBBXP_002293959:0.073154477,556484_PtricornutumBBBXP_002180582:0.18181445):0.14589484,Ectocarpus_siliculosusBBB298715835:0.054008782):0.028098262):0.12972809):5.7751842e-07,((5762_NgruberiBBBEFC37108:0.091140981,5911_TthermophilaBBBXP_001023872:0.231966):0.042180827,CvulgarisBBBjgi:0.12337466):0.030287165):0.053276715):0.080300971,(((((145481_PpatensBBBXP_001753296:7.5375549e-07,145481_PpatensBBBXP_001765142:0.019079659):0.012637523,145481_PpatensBBBXP_001766400:0.01270073):0.021167505,145481_PpatensBBBXP_001775446:0.088318618):0.032565999,(((3055_CreinhardtiiBBBXP_001695197:0.016908009,VcarteriBBBjgi_Volca1_106728_estExt_fgenesh4_pg.C_490111:0.021042312):0.23615716,((436017_OlucimarinusBBBXP_001417356:0.0074433289,70448_OtauriBBBAAV68609:0.010046418):0.069251041,564608_MpusillaBBBEEH56365:0.0026649784):0.046323227):0.095349246,((((((((3702_AthalianaBBBAAB61049:0.0136032,Arabidopsis_thalianaBBBNP_198060:0.019883546):0.006665238,3702_AthalianaBBBNP_568505:0.11726991):0.0063859071,3702_AthalianaBBBNP_198109:0):0.13649722,3702_AthalianaBBBNP_195053:0.032487689):0.034448234,39947_OsativaBBBEEE57631:3.4085656e-05):0.035499723,39947_OsativaBBBCAE03470:0.0094371732):0.01389993,39947_OsativaBBBEEE69236:0.085050464):0.073013265,(SmoellendorffiBBBjgi_Selmo1_229944_fgenesh1_pm.C_scaffold_0000129:1.7491693e-07,SmoellendorffiBBBjgi_Selmo1_92939_e_gw1.13.45.1:0.019143166):0.071732221):0.0099229021):0.057680991):0.012035255,SmoellendorffiBBBjgi1:0.11042482):0.0068722106,145481_PpatensBBBXP_001757257:0.023746093);
(((((((((10228_TadhaerensBBBXP_002114324:0.16849661,DpulexBBBjgi:0.39717249):0.04987713,((((((284813_EcuniculiBBBNP_584809:1.300631e-06,Encephalitozoon_intestinalisBBBXP_003072772:0.063662347):0.12591329,(Enterocytozoon_bieneusiBBBXP_002649951:0.42398719,Nosema_ceranaeBBBXP_002995258:0.44592692):0.12878163):0.3870879,412030_PtetraureliaBBBXP_001428021:0.5884192):0.12311185,4932_ScerevisiaeBBBNP_011399:0.82266201):0.064091662,(Caenorhabditis_elegansBBBNP_495051:2.2312964,SpunctatusBBB03056T0:0.1566599):0.24507497):0.069899297,(((45351_NvectensisBBBXP_001623504:0.20939343,6279_BmalayiBBBXP_001893850:0.81666018):0.0015472622,(45351_NvectensisBBBXP_001625800:0.26361845,(((7227_DmelanogasterBBBAAQ23567:0.19072774,LgiganteaBBBjgi:0.15400704):0.014886064,7460_AmelliferaBBBXP_624567:0.17221101):0.034159372,7739_BfloridaeBBBAAO85336:0.069951002):0.045279502):0.044225182):3.6588853e-05,(7955_DrerioBBBCAN88634:0.25495263,(8364_XtropicalisBBBNP_988945:0.13018747,9606_HsapiensBBBNP_001246:0.095520182):0.079126373):0.057068083):0.039944362):0.023348772):0.060302209,(431895_MbrevicollisBBBXP_001747841:0.14225256,SrosettaBBB00938T0:0.19416237):0.061095635):0.033517375,((((214684_CneoformansBBBXP_572594:0.6641224,(((((330879_AfumigatusBBBXP_751769:0.33110771,5141_NcrassaBBBCAD01127:0.22389319):0.17760107,4932_ScerevisiaeBBBNP_011741:0.62856227):0.1323772,(4896_SpombeBBBNP_588462:0.36212521,4896_SpombeBBBNP_592834:0.37274597):0.17950306):0.76776384,SpunctatusBBB03409T0:0.60942726):0.26439185,(367110_NcrassaBBBXP_965019:0.020611618,451804_AfumigatusBBBEDP56709:0.019236767):0.18138953):0.066867491):0.039555585,237631_UmaydisBBBXP_757794:0.74715227):3.6127308e-06,((4896_SpombeBBBNP_593161:0,(Drosophila_melanogasterBBBNP_523494:3.3784975,PpolycephalumBBBPPL00000291:1.9956758):0.7670898):0.24651524,BdendrobatidisBBBjgi_Batde5_2171_gw1.6.153.1:0.23982942):0.03522344):0.20394185,CowczarzakiBBB06861T0:0.48003189):0.0095711782):0.073635418,((185431_TbruceiBBBXP_847480:0.063835557,353153_TcruziBBBXP_819329:0.039093428):0.21471733,(347515_LmajorBBBXP_001683689:0.037429051,435258_LinfantumBBBXP_001463634:1.3848023e-05):0.3604598):0.32672411):0.094154642,(5762_NgruberiBBBEFC37108:0.086090864,5911_TthermophilaBBBXP_001023872:0.3439549):0.040531485):0.022182587,((EhuxleyiBBBjgi:0.36574489,PyezeoensisBBBAU191082:0.18012008):0.016428759,TtrahensBBB05545T0:0.12182712):0.058543427):2.7209723e-05,(CmerolaeBBBCMA138C:0.14082504,GsulphurariaBBBstig_15:0.17335841):0.077311858):0.097335667,(((((((145481_PpatensBBBXP_001753296:0.020686865,145481_PpatensBBBXP_001765142:0.019552763):0.045793389,145481_PpatensBBBXP_001766400:0.0069722703):0.039223996,(((((((((3702_AthalianaBBBAAB61049:0,3702_AthalianaBBBNP_568505:0.074763824):0.014707812,Arabidopsis_thalianaBBBNP_198060:0.038703508):0.010891151,3702_AthalianaBBBNP_198109:1.6951395e-05):0.097824396,3702_AthalianaBBBNP_195053:0.067742851):0.071140971,39947_OsativaBBBEEE57631:3.9040033e-05):0.071596247,39947_OsativaBBBCAE03470:0.047624297):0.034950183,39947_OsativaBBBEEE69236:0.15891514):0.095630936,((436017_OlucimarinusBBBXP_001417356:3.398045e-05,70448_OtauriBBBAAV68609:0.022644834):0.071397493,564608_MpusillaBBBEEH56365:0.014163051):0.082598197):0.025144184,(SmoellendorffiBBBjgi_Selmo1_229944_fgenesh1_pm.C_scaffold_0000129:5.6872558e-06,SmoellendorffiBBBjgi_Selmo1_92939_e_gw1.13.45.1:0.030631765):0.072331146):0.022728591):0.0066051737,145481_PpatensBBBXP_001775446:0.11869435):0.064446414,145481_PpatensBBBXP_001757257:0.056409272):0.053227954,(((((296543_TpseudonanaBBBXP_002287004:0.10903872,556484_PtricornutumBBBXP_002176387:0.070764907):0.050325848,AanophagefferensBBBjgi_Auran1_70027_estExt_fgenesh2_pm.C_10035:0.29712276):0.05768732,(((296543_TpseudonanaBBBXP_002293959:0.008493442,556484_PtricornutumBBBXP_002180582:0.27697369):0.1314898,Ectocarpus_siliculosusBBB298715835:0.12893999):0.04157945,((403677_PinfestansBBBEEY53557:4.7276631e-05,PramorumBBBjgi:0.024931255):0.1428594,Ectocarpus_siliculosusBBB298712805:0.1350857):0.018475788):0.037310891):0.075961876,((3055_CreinhardtiiBBBXP_001695197:0.026513152,VcarteriBBBjgi_Volca1_106728_estExt_fgenesh4_pg.C_490111:0.051355173):0.16097724,Blastocystis_hominisBBB300123848:0.47922218):0.052603666):0.042358486,CvulgarisBBBjgi:0.16919395):0.012554479):0.060259987,SmoellendorffiBBBjgi1:0.17870283):0.031669707,352472_DdiscoideumBBBXP_638150:0.18234709);
(((((((((((10228_TadhaerensBBBXP_002114324:0.26716326,(45351_NvectensisBBBXP_001623504:0.092455281,45351_NvectensisBBBXP_001625800:0.11034601):0.021043538):0.041081385,7739_BfloridaeBBBAAO85336:0.16813672):1.1094629e-05,((8364_XtropicalisBBBNP_988945:0.090932786,9606_HsapiensBBBNP_001246:0.1641694):0.063051232,LgiganteaBBBjgi:0.13379104):0.032362068):0.040971821,(6279_BmalayiBBBXP_001893850:0.69787141,7227_DmelanogasterBBBAAQ23567:0.14583706):0.10209532):9.5992824e-05,(431895_MbrevicollisBBBXP_001747841:0.035044105,SrosettaBBB00938T0:0.24943218):0.2181555):0.065401652,7955_DrerioBBBCAN88634:0.28884324):1.3112978e-05,7460_AmelliferaBBBXP_624567:0.25751612):0.095323393,(((((214684_CneoformansBBBXP_572594:0.45263782,(4896_SpombeBBBNP_593161:0.02635405,4932_ScerevisiaeBBBNP_011399:0.71159393):0.098105193):0.095660386,(237631_UmaydisBBBXP_757794:0.7458731,(367110_NcrassaBBBXP_965019:0.10161734,451804_AfumigatusBBBEDP56709:0.0085696831):0.22449941):0.015235688):0.081109335,(BdendrobatidisBBBjgi_Batde5_2171_gw1.6.153.1:0.064955929,SpunctatusBBB03056T0:0.37705032):0.20176469):0.18497255,(((((((296543_TpseudonanaBBBXP_002287004:0.12372543,556484_PtricornutumBBBXP_002176387:0.062106374):0.05640686,((AanophagefferensBBBjgi_Auran1_70027_estExt_fgenesh2_pm.C_10035:0.29527361,Blastocystis_hominisBBB300123848:0.42249474):1.587323e-05,Ectocarpus_siliculosusBBB298712805:0.12414212):0.050107855):0.035242343,(403677_PinfestansBBBEEY53557:0.0073720793,PramorumBBBjgi:0.020363143):0.050378212):0.051729873,((296543_TpseudonanaBBBXP_002293959:0.016165829,556484_PtricornutumBBBXP_002180582:0.19403367):0.15915679,Ectocarpus_siliculosusBBB298715835:0.06905937):0.025449671):0.068728715,((330879_AfumigatusBBBXP_751769:0.32723699,5141_NcrassaBBBCAD01127:0.26308895):0.15028866,((4896_SpombeBBBNP_588462:0.46236457,4896_SpombeBBBNP_592834:0.26558396):0.19735422,4932_ScerevisiaeBBBNP_011741:0.70509523):0.13133468):0.66163655):0.026656035,TtrahensBBB05545T0:0.14049633):0.050579718,352472_DdiscoideumBBBXP_638150:0.16739174):0.031217239):0.031141899,CvulgarisBBBjgi:0.15368194):0.028740275):7.3240942e-06,((((185431_TbruceiBBBXP_847480:0.095580198,353153_TcruziBBBXP_819329:0.065167394):0.13440548,(347515_LmajorBBBXP_001683689:0.0074283803,435258_LinfantumBBBXP_001463634:0):0.23409672):0.31342076,(DpulexBBBjgi:0.30171996,PyezeoensisBBBAU191082:0.076337438):0.092520008):0.040561092,SpunctatusBBB03409T0:0.89204539):0.11378703):0.014585924,CowczarzakiBBB06861T0:0.42354074):0.018972946,(((((((145481_PpatensBBBXP_001753296:0.011756895,145481_PpatensBBBXP_001765142:0.035288336):0.02666808,145481_PpatensBBBXP_001766400:0.029789403):0.023739629,((((((((3702_AthalianaBBBAAB61049:0.023524003,Arabidopsis_thalianaBBBNP_198060:0.03040039):0.01148763,3702_AthalianaBBBNP_568505:0.13501055):0.010937825,3702_AthalianaBBBNP_198109:9.7064774e-07):0.12257794,3702_AthalianaBBBNP_195053:0.052111665):0.031004704,39947_OsativaBBBCAE03470:0.034917581):0.030521303,(39947_OsativaBBBEEE69236:3.9507204e-05,Caenorhabditis_elegansBBBNP_495051:2.1765225):0.22741676):5.0917453e-05,39947_OsativaBBBEEE57631:0.021040194):0.11406036,(SmoellendorffiBBBjgi_Selmo1_229944_fgenesh1_pm.C_scaffold_0000129:1.5029303e-05,SmoellendorffiBBBjgi_Selmo1_92939_e_gw1.13.45.1:0.045297212):0.074384237):0.021690114):0.017474613,145481_PpatensBBBXP_001775446:0.11098976):0.037037313,145481_PpatensBBBXP_001757257:0.10534135):0.028546437,(((436017_OlucimarinusBBBXP_001417356:6.0358846e-05,70448_OtauriBBBAAV68609:0.029590606):0.075055988,564608_MpusillaBBBEEH56365:0.031450274):0.097244202,(((CmerolaeBBBCMA138C:8.2773383e-06,PpolycephalumBBBPPL00000291:3.08854):0.26446823,GsulphurariaBBBstig_15:0.049607669):0.098021164,SmoellendorffiBBBjgi1:0.13718728):0.053894651):0.0006365299):0.037401185,((3055_CreinhardtiiBBBXP_001695197:5.6478265e-06,VcarteriBBBjgi_Volca1_106728_estExt_fgenesh4_pg.C_490111:0.093361124):0.25347405,EhuxleyiBBBjgi:0.37320458):2.5172875e-06):0.035929282,(((((((284813_EcuniculiBBBNP_584809:7.6604162e-05,Encephalitozoon_intestinalisBBBXP_003072772:0.078704467):0.30555163,Nosema_ceranaeBBBXP_002995258:0.4481381):0.084113567,Enterocytozoon_bieneusiBBBXP_002649951:0.23386263):0.42168576,412030_PtetraureliaBBBXP_001428021:0.59312418):0.082074748,5911_TthermophilaBBBXP_001023872:0.18355142):0.12508707,5762_NgruberiBBBEFC37108:0.092068464):1.1826169e-06,Drosophila_melanogasterBBBNP_523494:4.6516863):0.018311307);
((((((((10228_TadhaerensBBBXP_002114324:0.20453957,45351_NvectensisBBBXP_001623504:0.11722069):0.063754241,((45351_NvectensisBBBXP_001625800:0.19925235,LgiganteaBBBjgi:0.10935358):0.05577878,7739_BfloridaeBBBAAO85336:0.15588438):0.008431022):0.053001748,((6279_BmalayiBBBXP_001893850:0.59850954,7227_DmelanogasterBBBAAQ23567:0.17619932):0.073767759,7955_DrerioBBBCAN88634:0.16209109):0.042465354):0.043893713,(7460_AmelliferaBBBXP_624567:0.20077994,((8364_XtropicalisBBBNP_988945:0.10563307,9606_HsapiensBBBNP_001246:0.070594876):0.033219842,DpulexBBBjgi:0.43635374):0.093537919):0.030456118):0.055760611,(431895_MbrevicollisBBBXP_001747841:0.12191611,SrosettaBBB00938T0:0.33127495):0.082348408):0.031121544,(((((214684_CneoformansBBBXP_572594:0.33454417,(((((330879_AfumigatusBBBXP_751769:0.3999122,5141_NcrassaBBBCAD01127:0.11301427):0.30139717,4932_ScerevisiaeBBBNP_011741:0.69464516):0.15975517,(4896_SpombeBBBNP_588462:0.44554545,4896_SpombeBBBNP_592834:0.43811964):0.28779668):0.45510411,4932_ScerevisiaeBBBNP_011399:0.41258898):0.20603605,(4896_SpombeBBBNP_593161:1.2774631e-05,PpolycephalumBBBPPL00000291:2.1300408):0.16309986):1.2523204e-05):0.07045546,((237631_UmaydisBBBXP_757794:0.61122913,(BdendrobatidisBBBjgi_Batde5_2171_gw1.6.153.1:0.20236068,SpunctatusBBB03056T0:0.18190487):0.18825503):0.036627131,(367110_NcrassaBBBXP_965019:0.044484012,451804_AfumigatusBBBEDP56709:0.047177819):0.17330705):0.090558692):0.057283999,(((284813_EcuniculiBBBNP_584809:5.4874238e-05,Encephalitozoon_intestinalisBBBXP_003072772:0.059408491):0.2063953,(Enterocytozoon_bieneusiBBBXP_002649951:0.42185903,Nosema_ceranaeBBBXP_002995258:0.40920321):0.070300651):0.36672007,(Caenorhabditis_elegansBBBNP_495051:1.0944117,Drosophila_melanogasterBBBNP_523494:2.356303):0.50928442):0.23223443):0.03107418,SpunctatusBBB03409T0:0.81838642):0.022133265,CowczarzakiBBB06861T0:0.31832087):0.10858752):0.077359919,TtrahensBBB05545T0:0.20912249):0.016887195,((((((((145481_PpatensBBBXP_001753296:0.026668827,145481_PpatensBBBXP_001765142:0.018040751):0.026087279,145481_PpatensBBBXP_001766400:0.013602287):0.028413733,((436017_OlucimarinusBBBXP_001417356:0.0021895145,70448_OtauriBBBAAV68609:0.010809572):0.032864167,564608_MpusillaBBBEEH56365:0.013382748):0.14967126):0.022892067,145481_PpatensBBBXP_001775446:0.17376106):0.034462804,(SmoellendorffiBBBjgi1:0.14167549,(SmoellendorffiBBBjgi_Selmo1_229944_fgenesh1_pm.C_scaffold_0000129:1.0687143e-05,SmoellendorffiBBBjgi_Selmo1_92939_e_gw1.13.45.1:0.019497359):0.052992624):0.03976243):0.036829188,(145481_PpatensBBBXP_001757257:0.041195335,(((((((3702_AthalianaBBBAAB61049:0.0068097874,Arabidopsis_thalianaBBBNP_198060:0):0.013636591,3702_AthalianaBBBNP_568505:0.1052424):7.0526391e-06,3702_AthalianaBBBNP_198109:0):0.16024019,3702_AthalianaBBBNP_195053:0.041236626):0.093288127,39947_OsativaBBBEEE57631:4.4251409e-05):0.070531222,39947_OsativaBBBCAE03470:0.038085933):0.0051555103,39947_OsativaBBBEEE69236:0.19580833):0.16772205):0.02483843):0.014400463,((((((296543_TpseudonanaBBBXP_002287004:0.049109102,556484_PtricornutumBBBXP_002176387:0.10632017):0.034079212,AanophagefferensBBBjgi_Auran1_70027_estExt_fgenesh2_pm.C_10035:0.22039662):0.011007779,((((296543_TpseudonanaBBBXP_002293959:0.03481405,556484_PtricornutumBBBXP_002180582:0.23378242):0.068157708,Ectocarpus_siliculosusBBB298715835:0.085606511):0.066273463,(403677_PinfestansBBBEEY53557:0,PramorumBBBjgi:0.016587677):0.081365912):0.025527713,Ectocarpus_siliculosusBBB298712805:0.068325984):0.042912583):0.091978612,Blastocystis_hominisBBB300123848:0.2871267):0.023814966,((3055_CreinhardtiiBBBXP_001695197:9.3855906e-06,VcarteriBBBjgi_Volca1_106728_estExt_fgenesh4_pg.C_490111:0.046797925):0.23052325,352472_DdiscoideumBBBXP_638150:0.23211218):0.022296234):0.0050053801,CvulgarisBBBjgi:0.12833644):0.066637121):0.025288835,((((185431_TbruceiBBBXP_847480:0.046526059,353153_TcruziBBBXP_819329:0.086264394):0.26807793,(347515_LmajorBBBXP_001683689:4.0685641e-05,435258_LinfantumBBBXP_001463634:0.013083755):0.24703264):0.2982476,5911_TthermophilaBBBXP_001023872:0.22415612):0.16079222,412030_PtetraureliaBBBXP_001428021:0.49946848):0.10347616):0.039565592,((5762_NgruberiBBBEFC37108:0.12968806,GsulphurariaBBBstig_15:0.18897424):0.030281063,((CmerolaeBBBCMA138C:0.23792199,PyezeoensisBBBAU191082:0.080061123):0.043399296,EhuxleyiBBBjgi:0.30207):2.8325502e-05):0.080333381);
(((((((((10228_TadhaerensBBBXP_002114324:0.17112457,45351_NvectensisBBBXP_001625800:0.17906471):0.040484492,(45351_NvectensisBBBXP_001623504:0.087147782,((7739_BfloridaeBBBAAO85336:0.11161026,LgiganteaBBBjgi:0.11729433):0.075255329,((7955_DrerioBBBCAN88634:0.35638178,9606_HsapiensBBBNP_001246:0.085363712):0.019979197,8364_XtropicalisBBBNP_988945:0.096080731):0.11189178):0.042765938):0.036311001):0.08480045,(((((214684_CneoformansBBBXP_572594:0.41999705,6279_BmalayiBBBXP_001893850:0.7260117):0.099667093,((((330879_AfumigatusBBBXP_751769:0.39305535,5141_NcrassaBBBCAD01127:0.18173651):0.34886908,4932_ScerevisiaeBBBNP_011741:0.75565696):0.19628222,(4896_SpombeBBBNP_588462:0.56303779,4896_SpombeBBBNP_592834:0.4312454):0.17214003):0.51870662,4932_ScerevisiaeBBBNP_011399:0.47703208):0.24140736):0.044938133,4896_SpombeBBBNP_593161:0.12463914):0.084161122,((237631_UmaydisBBBXP_757794:0.60874348,SpunctatusBBB03409T0:1.0339885):0.23485521,(367110_NcrassaBBBXP_965019:0.050776517,451804_AfumigatusBBBEDP56709:0):0.23965378):0.085501336):0.046766879,(BdendrobatidisBBBjgi_Batde5_2171_gw1.6.153.1:0.10473923,SpunctatusBBB03056T0:0.22859776):0.29661772):0.28308188):0.033854979,((431895_MbrevicollisBBBXP_001747841:0.12080037,SrosettaBBB00938T0:0.30216728):0.15707047,CowczarzakiBBB06861T0:0.38898133):0.042552468):0.081911884,(((185431_TbruceiBBBXP_847480:0.06654939,353153_TcruziBBBXP_819329:0.11406966):0.32382401,(347515_LmajorBBBXP_001683689:0.022749203,435258_LinfantumBBBXP_001463634:1.4638064e-05):0.28760035):0.4308401,(PpolycephalumBBBPPL00000291:3.3607883,PyezeoensisBBBAU191082:0):0.13293911):0.037224914):0.064041957,(CmerolaeBBBCMA138C:0.28666355,GsulphurariaBBBstig_15:0.11798455):0.073762254):0.051372937,((((284813_EcuniculiBBBNP_584809:6.849472e-05,Encephalitozoon_intestinalisBBBXP_003072772:0.099348981):0.33473061,(Enterocytozoon_bieneusiBBBXP_002649951:0.62205646,Nosema_ceranaeBBBXP_002995258:0.44971227):0.12014843):0.54439609,7227_DmelanogasterBBBAAQ23567:0.19484026):0.12750735,(7460_AmelliferaBBBXP_624567:0,Drosophila_melanogasterBBBNP_523494:2.9018844):0.15611785):0.058133528):0.03200455,TtrahensBBB05545T0:0.16339077):0.068522035,(((((((((145481_PpatensBBBXP_001753296:0.016465723,145481_PpatensBBBXP_001765142:0.024814889):0.058408675,145481_PpatensBBBXP_001766400:5.429871e-07):0.065720861,145481_PpatensBBBXP_001757257:0.0098931783):0.038947496,((((((((3702_AthalianaBBBAAB61049:0.025361462,Arabidopsis_thalianaBBBNP_198060:0.033020667):0.044599952,3702_AthalianaBBBNP_568505:0.099537148):0.030069213,3702_AthalianaBBBNP_198109:0.017593944):0.086903863,(39947_OsativaBBBEEE69236:0.16998431,(Caenorhabditis_elegansBBBNP_495051:1.6430253,DpulexBBBjgi:0.37239269):0.5758323):0.071468797):0.018223885,3702_AthalianaBBBNP_195053:0.055239867):0.12004728,39947_OsativaBBBEEE57631:4.9641156e-07):0.049320201,39947_OsativaBBBCAE03470:0.051627387):0.17813349,(412030_PtetraureliaBBBXP_001428021:0.78547944,(SmoellendorffiBBBjgi_Selmo1_229944_fgenesh1_pm.C_scaffold_0000129:2.6812052e-05,SmoellendorffiBBBjgi_Selmo1_92939_e_gw1.13.45.1:0.024301378):0.004068058):0.181689):0.029245088):1.7411341e-05,145481_PpatensBBBXP_001775446:0.26236233):0.027848997,SmoellendorffiBBBjgi1:0.19371255):0.04079412,((((((296543_TpseudonanaBBBXP_002287004:0.079448644,556484_PtricornutumBBBXP_002176387:0.11787056):0.022446643,AanophagefferensBBBjgi_Auran1_70027_estExt_fgenesh2_pm.C_10035:0.25100234):0.044607432,((403677_PinfestansBBBEEY53557:0.031826856,PramorumBBBjgi:0.015562495):0.12134005,Ectocarpus_siliculosusBBB298712805:0.16012747):0.081832926):0.069387496,Blastocystis_hominisBBB300123848:0.38477201):0.028851551,(3055_CreinhardtiiBBBXP_001695197:0.017794168,VcarteriBBBjgi_Volca1_106728_estExt_fgenesh4_pg.C_490111:0.0337495):0.25050983):0.10445938,(((296543_TpseudonanaBBBXP_002293959:0.031155452,556484_PtricornutumBBBXP_002180582:0.2990426):0.11814825,Ectocarpus_siliculosusBBB298715835:0.090475666):0.093465901,(((436017_OlucimarinusBBBXP_001417356:0.0097752428,70448_OtauriBBBAAV68609:0.013120476):0.050736685,564608_MpusillaBBBEEH56365:0.018557805):0.094363937,CvulgarisBBBjgi:0.15523606):0.050040301):5.0715014e-06):0.023630071):0.031192062,352472_DdiscoideumBBBXP_638150:0.27387843):0.057607778,EhuxleyiBBBjgi:0.39506539):0.035610175,(5762_NgruberiBBBEFC37108:0.18666893,5911_TthermophilaBBBXP_001023872:0.29664334):0.042349996);
(((((((((((10228_TadhaerensBBBXP_002114324:0.1780217,45351_NvectensisBBBXP_001623504:0.10426058):0.052045599,6279_BmalayiBBBXP_001893850:0.52012273):0.0026954925,((431895_MbrevicollisBBBXP_001747841:0.15548473,SrosettaBBB00938T0:0.24519902):0.097593808,(7955_DrerioBBBCAN88634:0.30577784,(8364_XtropicalisBBBNP_988945:0.057677859,9606_HsapiensBBBNP_001246:0.10203807):0.031488858):0.07982386):0.033586227):0.063613311,(((((((284813_EcuniculiBBBNP_584809:0.050892417,Encephalitozoon_intestinalisBBBXP_003072772:0.089191241):0.26479839,(Enterocytozoon_bieneusiBBBXP_002649951:0.5217445,Nosema_ceranaeBBBXP_002995258:0.21587985):0.083489546):0.29369979,412030_PtetraureliaBBBXP_001428021:0.61206741):0.15531198,7227_DmelanogasterBBBAAQ23567:0.1899562):0.032642276,45351_NvectensisBBBXP_001625800:0.15479652):0.0090756212,LgiganteaBBBjgi:0.19869786):0.045915475,7739_BfloridaeBBBAAO85336:0.16081819):0.058982844):0.090428576,7460_AmelliferaBBBXP_624567:0.08274345):0.043736166,CmerolaeBBBCMA138C:0.26811605):0.081231329,(((185431_TbruceiBBBXP_847480:0.085313415,353153_TcruziBBBXP_819329:0.059348392):0.30746642,(347515_LmajorBBBXP_001683689:0.018517918,435258_LinfantumBBBXP_001463634:1.407071e-07):0.23088376):0.2611597,5762_NgruberiBBBEFC37108:0.045641569):0.045239453):7.9426027e-06,((((296543_TpseudonanaBBBXP_002293959:0.033148629,556484_PtricornutumBBBXP_002180582:0.14643248):0.15517866,Ectocarpus_siliculosusBBB298715835:0.094458608):0.11455568,GsulphurariaBBBstig_15:0.095796722):0.065308826,((EhuxleyiBBBjgi:0.27002756,PyezeoensisBBBAU191082:0.078604223):0.02863416,TtrahensBBB05545T0:0.079095073):0.047674491):0.019350979):0.056084877,352472_DdiscoideumBBBXP_638150:0.12764107):0.04677075,((((436017_OlucimarinusBBBXP_001417356:0.016980815,Drosophila_melanogasterBBBNP_523494:4.1971954):7.2095689e-05,70448_OtauriBBBAAV68609:0):0.064597995,564608_MpusillaBBBEEH56365:0.045810651):0.16153849,CvulgarisBBBjgi:0.094933482):0.01657815):0.064874224,((((145481_PpatensBBBXP_001753296:6.2170665e-06,((145481_PpatensBBBXP_001757257:0.051904182,(((((((3702_AthalianaBBBAAB61049:0.030042846,Arabidopsis_thalianaBBBNP_198060:0.057950409):0.0097731117,3702_AthalianaBBBNP_568505:0.13494813):0.0141112,3702_AthalianaBBBNP_198109:0.05490444):0.17586017,3702_AthalianaBBBNP_195053:0.028280216):0.037107585,39947_OsativaBBBEEE57631:1.8161128e-07):0.040421544,(39947_OsativaBBBCAE03470:0.032846338,39947_OsativaBBBEEE69236:0.20972119):3.2409069e-05):0.091571243,(SmoellendorffiBBBjgi_Selmo1_229944_fgenesh1_pm.C_scaffold_0000129:2.0561007e-05,SmoellendorffiBBBjgi_Selmo1_92939_e_gw1.13.45.1:0.01809546):0.0422631):0.02922306):0.035938171,145481_PpatensBBBXP_001766400:0.017909655):7.6240353e-06):0.019615581,(145481_PpatensBBBXP_001765142:0,145481_PpatensBBBXP_001775446:0.17336822):0.007664648):0.031906517,(5911_TthermophilaBBBXP_001023872:0.38438796,SmoellendorffiBBBjgi1:0.11302572):2.8144602e-05):0.063843266,(((214684_CneoformansBBBXP_572594:0.44407273,(((237631_UmaydisBBBXP_757794:0.52379808,(((((330879_AfumigatusBBBXP_751769:0.25742703,5141_NcrassaBBBCAD01127:0.45896613):0.1658765,(4896_SpombeBBBNP_588462:0.49322563,4896_SpombeBBBNP_592834:0.25710133):0.35282831):0.1495932,4932_ScerevisiaeBBBNP_011741:0.52252405):0.28195124,PpolycephalumBBBPPL00000291:2.9377471):0.15159169,(CowczarzakiBBB06861T0:0.3451755,SpunctatusBBB03409T0:1.0485337):0.073755748):0.12282698):0.091132503,(367110_NcrassaBBBXP_965019:0.039967852,451804_AfumigatusBBBEDP56709:0.032785289):0.19900301):0.016570066,(4896_SpombeBBBNP_593161:0.12227521,4932_ScerevisiaeBBBNP_011399:0.50576467):0.11964071):0.11403396):0.057542936,(BdendrobatidisBBBjgi_Batde5_2171_gw1.6.153.1:0.051260332,SpunctatusBBB03056T0:0.27276897):0.11873836):0.089322442,(Caenorhabditis_elegansBBBNP_495051:1.7555906,DpulexBBBjgi:0.26649487):0.33933475):0.091289305):0.014819503,(((296543_TpseudonanaBBBXP_002287004:0.079001334,556484_PtricornutumBBBXP_002176387:0.099202839):0.014758404,(((403677_PinfestansBBBEEY53557:0,PramorumBBBjgi:0.010519028):0.13098344,Ectocarpus_siliculosusBBB298712805:0.14059676):0.049570269,AanophagefferensBBBjgi_Auran1_70027_estExt_fgenesh2_pm.C_10035:0.27689034):0.062844302):0.08921747,((3055_CreinhardtiiBBBXP_001695197:7.1119869e-07,VcarteriBBBjgi_Volca1_106728_estExt_fgenesh4_pg.C_490111:0.054074538):0.137403,Blastocystis_hominisBBB300123848:0.41236252):0.025238815):0.053437877);
(((((((((10228_TadhaerensBBBXP_002114324:0.23228802,45351_NvectensisBBBXP_001623504:0.12990803):0.0053747372,LgiganteaBBBjgi:0.16416068):0.063841538,(45351_NvectensisBBBXP_001625800:0.21823064,(7955_DrerioBBBCAN88634:0.30851881,(8364_XtropicalisBBBNP_988945:0.073310079,9606_HsapiensBBBNP_001246:0.076084098):0.10799212):0.094308004):0.0075192774):0.035892799,(7227_DmelanogasterBBBAAQ23567:0.1668378,7739_BfloridaeBBBAAO85336:0.062858066):0.11784424):1.5186652e-05,((Caenorhabditis_elegansBBBNP_495051:1.8204469,PyezeoensisBBBAU191082:0.22233193):0.065688363,(DpulexBBBjgi:0.33852737,SpunctatusBBB03056T0:0.29812449):0.077265208):0.11377308):0.04663276,((6279_BmalayiBBBXP_001893850:0.50627628,(Drosophila_melanogasterBBBNP_523494:2.8493425,PpolycephalumBBBPPL00000291:2.3471581):1.0661546):0.038953898,7460_AmelliferaBBBXP_624567:0.16524735):0.0022390705):0.093866786,GsulphurariaBBBstig_15:0.1586413):0.018652688,(((((((185431_TbruceiBBBXP_847480:0.060166853,353153_TcruziBBBXP_819329:0.088870589):0.17775913,(347515_LmajorBBBXP_001683689:0.0072004649,435258_LinfantumBBBXP_001463634:0):0.36399305):0.099066854,SpunctatusBBB03409T0:0.84363172):0.1362324,((((330879_AfumigatusBBBXP_751769:0.11779353,5141_NcrassaBBBCAD01127:0.5846874):0.26572602,4932_ScerevisiaeBBBNP_011741:0.52981005):0.18964794,(4896_SpombeBBBNP_588462:0.40300938,4896_SpombeBBBNP_592834:0.37056644):0.13420047):0.59402084,4932_ScerevisiaeBBBNP_011399:0.49695038):0.19693847):0.052859315,(((((214684_CneoformansBBBXP_572594:0.41616445,4896_SpombeBBBNP_593161:0.16120633):0.047305338,BdendrobatidisBBBjgi_Batde5_2171_gw1.6.153.1:0.27587351):0.089389084,(237631_UmaydisBBBXP_757794:0.72456281,(367110_NcrassaBBBXP_965019:0.027966939,451804_AfumigatusBBBEDP56709:0.034394208):0.21249022):0.051546158):0.11960194,CowczarzakiBBB06861T0:0.42560544):0.14034211,(431895_MbrevicollisBBBXP_001747841:0.10770708,SrosettaBBB00938T0:0.32318775):0.096191407):2.3959878e-05):0.092402537,(((((3702_AthalianaBBBAAB61049:0.028441915,Arabidopsis_thalianaBBBNP_198060:0.043376589):0.027624192,3702_AthalianaBBBNP_568505:0.18495429):0.0030825285,3702_AthalianaBBBNP_198109:0.040522707):0.19082983,(3702_AthalianaBBBNP_195053:0.074283789,((39947_OsativaBBBCAE03470:0.10368242,39947_OsativaBBBEEE57631:2.5593282e-05):0.036228972,39947_OsativaBBBEEE69236:0.14969466):0.037718665):0.055618317):0.11679694,5762_NgruberiBBBEFC37108:0.10936251):0.074651464):0.015915044,(((284813_EcuniculiBBBNP_584809:0.038533772,Encephalitozoon_intestinalisBBBXP_003072772:0.071652854):0.23256056,(Enterocytozoon_bieneusiBBBXP_002649951:0.4040457,Nosema_ceranaeBBBXP_002995258:0.46418224):0.11419102):0.61761308,(412030_PtetraureliaBBBXP_001428021:0.74122661,5911_TthermophilaBBBXP_001023872:0.13677926):0.06105884):0.12006557):4.4238553e-05):0.046196828,(((((((((145481_PpatensBBBXP_001753296:0.024997126,145481_PpatensBBBXP_001757257:0.050212971):0.0095186558,145481_PpatensBBBXP_001765142:0.042354077):0.011258094,(145481_PpatensBBBXP_001766400:1.311567e-06,145481_PpatensBBBXP_001775446:0.16098205):0.0080912835):0.053806935,(SmoellendorffiBBBjgi_Selmo1_229944_fgenesh1_pm.C_scaffold_0000129:1.099589e-05,SmoellendorffiBBBjgi_Selmo1_92939_e_gw1.13.45.1:0.040868714):0.062742691):0.031237713,SmoellendorffiBBBjgi1:0.16581669):0.01247964,((436017_OlucimarinusBBBXP_001417356:2.6603251e-05,70448_OtauriBBBAAV68609:0.016320838):0.084728501,564608_MpusillaBBBEEH56365:0.016452948):0.053347171):0.017765987,(3055_CreinhardtiiBBBXP_001695197:0.016703904,VcarteriBBBjgi_Volca1_106728_estExt_fgenesh4_pg.C_490111:0.034196524):0.13814081):0.018070242,((((296543_TpseudonanaBBBXP_002287004:0.12610921,556484_PtricornutumBBBXP_002176387:0.11171952):0.029117928,(((403677_PinfestansBBBEEY53557:6.9638643e-05,PramorumBBBjgi:0.020131437):0.17970476,Ectocarpus_siliculosusBBB298712805:0.078463185):0.059718081,AanophagefferensBBBjgi_Auran1_70027_estExt_fgenesh2_pm.C_10035:0.28907884):0.043098422):0.024949725,((296543_TpseudonanaBBBXP_002293959:0.081440721,556484_PtricornutumBBBXP_002180582:0.32343461):0.17038,Ectocarpus_siliculosusBBB298715835:0.145206):0.0766565):0.05808653,Blastocystis_hominisBBB300123848:0.40552576):0.030005017):0.038282745,CvulgarisBBBjgi:0.14839139):0.017938139,(352472_DdiscoideumBBBXP_638150:0.13492027,((CmerolaeBBBCMA138C:0.11614663,EhuxleyiBBBjgi:0.40347483):0.11853014,TtrahensBBB05545T0:0.1873684):0.017417537):0.035480811);
((((((((((10228_TadhaerensBBBXP_002114324:0.17401987,45351_NvectensisBBBXP_001623504:0.10808822):0.056944231,(8364_XtropicalisBBBNP_988945:0.065656042,9606_HsapiensBBBNP_001246:0.076429907):0.10786688):0.020362988,((45351_NvectensisBBBXP_001625800:0.22502393,LgiganteaBBBjgi:0.15998182):0.051786686,(7460_AmelliferaBBBXP_624567:0.25413966,7739_BfloridaeBBBAAO85336:0.079069628):0.048461486):0.041921373):0.026277567,(6279_BmalayiBBBXP_001893850:0.53569983,7227_DmelanogasterBBBAAQ23567:0.20510848):0.085081265):0.034594105,((431895_MbrevicollisBBBXP_001747841:0.13103323,SrosettaBBB00938T0:0.27502832):0.067824247,((7955_DrerioBBBCAN88634:0.27920851,(CowczarzakiBBB06861T0:0.56350424,(Drosophila_melanogasterBBBNP_523494:6.6037879,SpunctatusBBB03409T0:0.35954452):0.57432004):0.13548045):0.085567406,DpulexBBBjgi:0.32145881):0.036972449):0.046253113):0.050678413,((((214684_CneoformansBBBXP_572594:0.42320625,((((330879_AfumigatusBBBXP_751769:0.35409248,5141_NcrassaBBBCAD01127:0.31717185):0.32994026,4932_ScerevisiaeBBBNP_011741:0.58187251):0.076927594,(4896_SpombeBBBNP_588462:0.45548343,4896_SpombeBBBNP_592834:0.21227374):0.25935288):0.84025539,(367110_NcrassaBBBXP_965019:0.062151259,451804_AfumigatusBBBEDP56709:0.020432384):0.18879287):0.027742935):0.071664452,(237631_UmaydisBBBXP_757794:0.77726589,4896_SpombeBBBNP_593161:0.098906949):0.081356725):0.025578314,4932_ScerevisiaeBBBNP_011399:0.61504543):0.058171369,(BdendrobatidisBBBjgi_Batde5_2171_gw1.6.153.1:0.083241224,SpunctatusBBB03056T0:0.33786833):0.15949716):0.11512748):0.10523344,((((((284813_EcuniculiBBBNP_584809:0.059169038,Encephalitozoon_intestinalisBBBXP_003072772:0.037801384):0.16530828,(Enterocytozoon_bieneusiBBBXP_002649951:0.47111677,Nosema_ceranaeBBBXP_002995258:0.37778549):0.055717531):0.2324033,412030_PtetraureliaBBBXP_001428021:0.59850591):0.18138656,5911_TthermophilaBBBXP_001023872:0.36776095):0.039076305,5762_NgruberiBBBEFC37108:0.1012239):0.11110679,((((CmerolaeBBBCMA138C:0.22807828,PyezeoensisBBBAU191082:0.12997248):0.018934727,GsulphurariaBBBstig_15:0.12457744):0.06816703,TtrahensBBB05545T0:0.18628236):0.032900254,EhuxleyiBBBjgi:0.36904308):0.049322118):0.019944755):0.039176083,352472_DdiscoideumBBBXP_638150:0.26885459):0.017459608,(((((185431_TbruceiBBBXP_847480:0.064897252,353153_TcruziBBBXP_819329:0.10904829):0.31306986,(347515_LmajorBBBXP_001683689:0.02014677,435258_LinfantumBBBXP_001463634:0.0032400515):0.20401728):0.37638442,CvulgarisBBBjgi:0.11627403):0.056954634,((296543_TpseudonanaBBBXP_002287004:0.10239793,(556484_PtricornutumBBBXP_002176387:0.0027803101,PpolycephalumBBBPPL00000291:4.6823933):0.054564605):0.086712915,(((296543_TpseudonanaBBBXP_002293959:0.037994525,556484_PtricornutumBBBXP_002180582:0.19172325):0.1369042,Ectocarpus_siliculosusBBB298715835:0.085370967):0.055088096,((403677_PinfestansBBBEEY53557:0.012115548,PramorumBBBjgi:0.014577287):0.13125179,(AanophagefferensBBBjgi_Auran1_70027_estExt_fgenesh2_pm.C_10035:0.25434456,Ectocarpus_siliculosusBBB298712805:0.070258101):0.034105735):0.0075180992):0.06954564):0.042814352):0.009306743,((3055_CreinhardtiiBBBXP_001695197:1.1143109e-07,VcarteriBBBjgi_Volca1_106728_estExt_fgenesh4_pg.C_490111:0.060844202):0.19128383,Blastocystis_hominisBBB300123848:0.47626601):0.025216186):0.04035282):0.039781864,((((145481_PpatensBBBXP_001753296:0.01270451,145481_PpatensBBBXP_001765142:0.034210407):0.030155837,(((((((((3702_AthalianaBBBAAB61049:0.016202487,Arabidopsis_thalianaBBBNP_198060:0.0078812419):0.01454722,3702_AthalianaBBBNP_568505:0.1921421):1.1997935e-06,(3702_AthalianaBBBNP_198109:4.4295715e-06,Caenorhabditis_elegansBBBNP_495051:1.7444393):0.017532481):0.13237842,3702_AthalianaBBBNP_195053:0.076870941):0.028862749,39947_OsativaBBBEEE69236:0.14198783):0.026712972,39947_OsativaBBBEEE57631:4.7073412e-07):0.042513718,39947_OsativaBBBCAE03470:0.055332117):0.13684505,(SmoellendorffiBBBjgi_Selmo1_229944_fgenesh1_pm.C_scaffold_0000129:3.9376264e-05,SmoellendorffiBBBjgi_Selmo1_92939_e_gw1.13.45.1:0.030708646):0.06977224):0.0091661171,((436017_OlucimarinusBBBXP_001417356:3.3118435e-05,564608_MpusillaBBBEEH56365:0.070887763):0.047548688,70448_OtauriBBBAAV68609:7.1143178e-07):0.10839628):0.080805267):0.0077942925,145481_PpatensBBBXP_001766400:0):0.021032566,145481_PpatensBBBXP_001775446:0.096543935):0.04306401,(145481_PpatensBBBXP_001757257:0.056624891,SmoellendorffiBBBjgi1:0.14036155):0.0095946738);
(((((((((10228_TadhaerensBBBXP_002114324:0.2012982,DpulexBBBjgi:0.45764343):0.073242996,6279_BmalayiBBBXP_001893850:0.62296769):1.7789861e-06,(((((((((214684_CneoformansBBBXP_572594:0.56577481,4896_SpombeBBBNP_593161:0.1742252):0.042809503,4932_ScerevisiaeBBBNP_011399:0.58946759):0.038274733,237631_UmaydisBBBXP_757794:0.83356861):0.048069589,((367110_NcrassaBBBXP_965019:0.043641281,451804_AfumigatusBBBEDP56709:0.027888831):0.24848712,(BdendrobatidisBBBjgi_Batde5_2171_gw1.6.153.1:0.070153559,SpunctatusBBB03056T0:0.34809191):0.21251994):0.025237103):0.18102643,(((330879_AfumigatusBBBXP_751769:0.3289374,5141_NcrassaBBBCAD01127:0.28564354):0.20535655,((4896_SpombeBBBNP_588462:0.64155726,4896_SpombeBBBNP_592834:0.33134148):0.28959428,4932_ScerevisiaeBBBNP_011741:0.57353326):0.33014948):0.72256615,SpunctatusBBB03409T0:0.61118189):0.27058011):0.01588343,CowczarzakiBBB06861T0:0.3663647):0.10707736,(431895_MbrevicollisBBBXP_001747841:0.10955009,SrosettaBBB00938T0:0.3584639):0.054348912):0.073254814,(7955_DrerioBBBCAN88634:0.2126289,(8364_XtropicalisBBBNP_988945:0.10595094,9606_HsapiensBBBNP_001246:0.1353919):0.070513141):0.071912189):0.065064108,(45351_NvectensisBBBXP_001623504:0.12306098,(45351_NvectensisBBBXP_001625800:0.20862046,LgiganteaBBBjgi:0.1428078):0.06804705):0.024828314):0.032476295):0.032349085,(7460_AmelliferaBBBXP_624567:0.24578395,7739_BfloridaeBBBAAO85336:0.050345381):0.094791349):0.045310991,7227_DmelanogasterBBBAAQ23567:0.21711514):0.085346239,(((185431_TbruceiBBBXP_847480:0.13041129,353153_TcruziBBBXP_819329:0.06974084):0.17328774,(347515_LmajorBBBXP_001683689:0,435258_LinfantumBBBXP_001463634:0):0.46517614):0.22646245,CmerolaeBBBCMA138C:0.25501907):0.14498468):0.052997936,((GsulphurariaBBBstig_15:1.0747564e-05,PpolycephalumBBBPPL00000291:2.0690896):0.28378421,(PyezeoensisBBBAU191082:0.20586348,TtrahensBBB05545T0:0.063037324):0.089389148):0.049495496):0.034387802,(((((284813_EcuniculiBBBNP_584809:1.2888896e-05,Encephalitozoon_intestinalisBBBXP_003072772:0.0923135):0.24133854,Enterocytozoon_bieneusiBBBXP_002649951:0.4629834):0.09927622,Nosema_ceranaeBBBXP_002995258:0.53177302):0.40044018,(5911_TthermophilaBBBXP_001023872:0.04964668,Drosophila_melanogasterBBBNP_523494:4.6013586):0.30165015):0.046118857,5762_NgruberiBBBEFC37108:0.13163574):0.081460456):0.0616474,((((((((((145481_PpatensBBBXP_001753296:0.011765867,145481_PpatensBBBXP_001765142:0.07094423):0.019001976,145481_PpatensBBBXP_001766400:1.3071721e-07):0.015981912,145481_PpatensBBBXP_001757257:0.068706493):0.018296055,145481_PpatensBBBXP_001775446:0.20645049):0.026663894,(EhuxleyiBBBjgi:0.5398296,(SmoellendorffiBBBjgi_Selmo1_229944_fgenesh1_pm.C_scaffold_0000129:2.1553068e-06,SmoellendorffiBBBjgi_Selmo1_92939_e_gw1.13.45.1:0.022912589):0.057609811):0.045583731):0.030091733,(((((((((3702_AthalianaBBBAAB61049:0.0068268737,3702_AthalianaBBBNP_568505:0.15129505):0.025517123,Caenorhabditis_elegansBBBNP_495051:1.6632178):6.6354786e-06,3702_AthalianaBBBNP_198109:0):5.5798047e-05,Arabidopsis_thalianaBBBNP_198060:0.055487632):0.22146093,3702_AthalianaBBBNP_195053:0.029093676):0.06026213,39947_OsativaBBBEEE69236:0.1770604):0.028812216,39947_OsativaBBBEEE57631:0.0031673888):0.017703082,39947_OsativaBBBCAE03470:0.067235624):0.14362056,Blastocystis_hominisBBB300123848:0.364844):4.9015358e-07):0.035070094,(412030_PtetraureliaBBBXP_001428021:0.76575614,((436017_OlucimarinusBBBXP_001417356:5.1873894e-05,564608_MpusillaBBBEEH56365:0.074117733):0.036904342,70448_OtauriBBBAAV68609:3.3290316e-06):0.17103415):8.1612291e-06):0.036222286,CvulgarisBBBjgi:0.13921316):0.035190246,((3055_CreinhardtiiBBBXP_001695197:6.5664083e-07,VcarteriBBBjgi_Volca1_106728_estExt_fgenesh4_pg.C_490111:0.058132398):0.2241397,SmoellendorffiBBBjgi1:0.15665567):0.082608533):0.008581252,((296543_TpseudonanaBBBXP_002287004:0.11637304,556484_PtricornutumBBBXP_002176387:0.095435668):0.038918759,(((((296543_TpseudonanaBBBXP_002293959:0.054319128,556484_PtricornutumBBBXP_002180582:0.29424039):0.22061115,Ectocarpus_siliculosusBBB298715835:0.10565952):0.11579677,(403677_PinfestansBBBEEY53557:4.4545113e-06,PramorumBBBjgi:0.022974528):0.11958009):0.051264651,Ectocarpus_siliculosusBBB298712805:0.067718588):0.059765222,AanophagefferensBBBjgi_Auran1_70027_estExt_fgenesh2_pm.C_10035:0.24571885):0.048927748):0.10013094):0.011623171,352472_DdiscoideumBBBXP_638150:0.21283672);
(((((((((((10228_TadhaerensBBBXP_002114324:0.20470445,45351_NvectensisBBBXP_001625800:0.12250881):1.086346e-05,45351_NvectensisBBBXP_001623504:0.079105171):0.056946528,LgiganteaBBBjgi:0.090615697):0.024212367,7739_BfloridaeBBBAAO85336:0.10160309):0.026018925,(8364_XtropicalisBBBNP_988945:0.052301519,9606_HsapiensBBBNP_001246:0.084836917):0.074045819):0.024647282,7460_AmelliferaBBBXP_624567:0.21210847):0.0080408041,(6279_BmalayiBBBXP_001893850:0.45933306,7227_DmelanogasterBBBAAQ23567:0.17049379):0.049041681):1.0886896e-06,(((284813_EcuniculiBBBNP_584809:4.2912127e-05,Encephalitozoon_intestinalisBBBXP_003072772:0.053840512):0.14745658,(Enterocytozoon_bieneusiBBBXP_002649951:0.40160744,Nosema_ceranaeBBBXP_002995258:0.34456465):0.17404386):0.20575357,SpunctatusBBB03409T0:0.91500293):0.24433782):0.068404757,(((214684_CneoformansBBBXP_572594:0.52575533,(BdendrobatidisBBBjgi_Batde5_2171_gw1.6.153.1:0.095686613,SpunctatusBBB03056T0:0.187708):0.17382063):0.0078209923,(((237631_UmaydisBBBXP_757794:0.77486303,((((330879_AfumigatusBBBXP_751769:0.33944197,5141_NcrassaBBBCAD01127:0.25874586):0.25078538,4932_ScerevisiaeBBBNP_011741:0.81030659):0.049948173,(4896_SpombeBBBNP_588462:0.2001235,4896_SpombeBBBNP_592834:0.29712076):0.29863124):0.79629628,4932_ScerevisiaeBBBNP_011399:0.42576524):0.13060439):0.048166164,(367110_NcrassaBBBXP_965019:0.035954791,451804_AfumigatusBBBEDP56709:0.026613323):0.19428649):0.020962947,4896_SpombeBBBNP_593161:0.18534385):0.050994596):0.086306431,(Caenorhabditis_elegansBBBNP_495051:1.6543395,DpulexBBBjgi:0.0093134685):0.33322299):0.069476172):0.017902969,(((412030_PtetraureliaBBBXP_001428021:0.54985546,7955_DrerioBBBCAN88634:0.10847711):0.13730243,(431895_MbrevicollisBBBXP_001747841:0.15307555,SrosettaBBB00938T0:0.19939232):0.080254035):6.3262635e-06,(5762_NgruberiBBBEFC37108:0.11296517,(CowczarzakiBBB06861T0:0.16315102,Drosophila_melanogasterBBBNP_523494:3.7439065):0.24742736):0.038242538):0.044316682):0.063142816,((((((((145481_PpatensBBBXP_001753296:0.030045268,145481_PpatensBBBXP_001765142:0.006523842):0.030359733,(145481_PpatensBBBXP_001766400:0.0077552104,145481_PpatensBBBXP_001775446:0.19230595):0.022697179):0.062909155,((436017_OlucimarinusBBBXP_001417356:0.022527366,70448_OtauriBBBAAV68609:2.3721158e-06):0.048314361,564608_MpusillaBBBEEH56365:0.053389615):0.041502407):0.037366972,(SmoellendorffiBBBjgi_Selmo1_229944_fgenesh1_pm.C_scaffold_0000129:3.7021751e-05,SmoellendorffiBBBjgi_Selmo1_92939_e_gw1.13.45.1:0.029320278):0.052135291):1.4430577e-06,(((((((3702_AthalianaBBBAAB61049:0.031896411,Arabidopsis_thalianaBBBNP_198060:0.023741849):0.023131138,3702_AthalianaBBBNP_568505:0.11996203):2.7232958e-05,3702_AthalianaBBBNP_198109:0.0079079697):0.083098483,39947_OsativaBBBEEE69236:0.11632256):0.0099737087,3702_AthalianaBBBNP_195053:0.026597398):0.095056982,39947_OsativaBBBEEE57631:2.1145022e-05):0.049704764,39947_OsativaBBBCAE03470:0.031096475):0.17765566):0.079495142,((3055_CreinhardtiiBBBXP_001695197:4.9924045e-05,VcarteriBBBjgi_Volca1_106728_estExt_fgenesh4_pg.C_490111:0.043319394):0.14053666,SmoellendorffiBBBjgi1:0.16155666):0.056801317):0.0042156186,145481_PpatensBBBXP_001757257:0.067812853):0.024357743,EhuxleyiBBBjgi:0.39522786):0.047815306,((((((((185431_TbruceiBBBXP_847480:0.13769947,353153_TcruziBBBXP_819329:0.036072143):0.2191683,(347515_LmajorBBBXP_001683689:0.01429393,435258_LinfantumBBBXP_001463634:1.8935458e-06):0.18802141):0.45255467,CmerolaeBBBCMA138C:0.10166784):0.20635135,GsulphurariaBBBstig_15:0.10341454):0.050649287,CvulgarisBBBjgi:0.15257851):0.01430696,((((296543_TpseudonanaBBBXP_002287004:0.098503973,556484_PtricornutumBBBXP_002176387:0.1152506):0.062097439,(AanophagefferensBBBjgi_Auran1_70027_estExt_fgenesh2_pm.C_10035:0.053826385,(PpolycephalumBBBPPL00000291:3.6347718,PyezeoensisBBBAU191082:0.1574987):7.5231178e-05):0.12264858):0.039460697,((403677_PinfestansBBBEEY53557:0.0083033637,PramorumBBBjgi:0):0.049164584,Ectocarpus_siliculosusBBB298712805:0.17058796):0.033410674):0.021572058,((296543_TpseudonanaBBBXP_002293959:0.080049138,556484_PtricornutumBBBXP_002180582:0.25776383):0.14584091,Ectocarpus_siliculosusBBB298715835:0.076206962):0.057280062):0.03518719):0.022970368,((352472_DdiscoideumBBBXP_638150:0.1416496,5911_TthermophilaBBBXP_001023872:0.26270574):0.069419298,TtrahensBBB05545T0:0.056625635):0.024593215):0.019036211,Blastocystis_hominisBBB300123848:0.36120388):0.0098685046);
(((((10228_TadhaerensBBBXP_002114324:0.13171356,((431895_MbrevicollisBBBXP_001747841:0.18934804,SrosettaBBB00938T0:0.13000872):0.14410247,((((((45351_NvectensisBBBXP_001623504:0.1193905,7460_AmelliferaBBBXP_624567:0.16099495):0.070129109,(45351_NvectensisBBBXP_001625800:0.18187446,LgiganteaBBBjgi:0.11724545):0.073240343):0.046303435,(7227_DmelanogasterBBBAAQ23567:0.24697472,7739_BfloridaeBBBAAO85336:0.059281156):0.04862645):0.024541023,(7955_DrerioBBBCAN88634:0.22929498,(8364_XtropicalisBBBNP_988945:0.11358651,9606_HsapiensBBBNP_001246:0.064858693):0.04276729):0.12964999):0.017242841,(Drosophila_melanogasterBBBNP_523494:2.6202384,PpolycephalumBBBPPL00000291:2.0606788):0.76737231):6.3548282e-05,(6279_BmalayiBBBXP_001893850:0.66902761,(Caenorhabditis_elegansBBBNP_495051:1.6754858,DpulexBBBjgi:0.025514528):0.52202134):0.087098836):0.020332354):0.0099222944):0.085686955,((((214684_CneoformansBBBXP_572594:0.5153142,(((330879_AfumigatusBBBXP_751769:0.26133299,5141_NcrassaBBBCAD01127:0.19937147):0.15557158,4932_ScerevisiaeBBBNP_011741:0.81159881):0.092692575,(4896_SpombeBBBNP_588462:0.49866493,4896_SpombeBBBNP_592834:0.30307576):0.24020175):0.6058215):0.086859691,((237631_UmaydisBBBXP_757794:0.53415756,((367110_NcrassaBBBXP_965019:1.1969803e-05,451804_AfumigatusBBBEDP56709:0.065817931):0.22752174,4932_ScerevisiaeBBBNP_011399:0.53128053):0.036088812):0.050870074,4896_SpombeBBBNP_593161:0.20341589):0.082323938):0.15919988,(BdendrobatidisBBBjgi_Batde5_2171_gw1.6.153.1:0.10812101,SpunctatusBBB03056T0:0.33765966):0.14394434):0.10298696,(CowczarzakiBBB06861T0:0.29783342,SpunctatusBBB03409T0:0.64762693):0.044419818):0.041088114):0.041312559,((185431_TbruceiBBBXP_847480:0.081472289,353153_TcruziBBBXP_819329:0.12077763):0.30772912,(347515_LmajorBBBXP_001683689:0.013837923,435258_LinfantumBBBXP_001463634:4.664917e-05):0.32046831):0.18831321):0.045984407,(((5762_NgruberiBBBEFC37108:0.19092989,CmerolaeBBBCMA138C:0.27663765):0.022322323,((EhuxleyiBBBjgi:0.27594138,PyezeoensisBBBAU191082:0.077664128):0.066199192,(GsulphurariaBBBstig_15:0.23661138,TtrahensBBB05545T0:0.18077863):0.03618386):0.033018993):0.052435859,5911_TthermophilaBBBXP_001023872:0.35190935):0.082396573):0.0008701978,(((((145481_PpatensBBBXP_001753296:0.027909278,145481_PpatensBBBXP_001765142:0.027489252):0.024358263,(145481_PpatensBBBXP_001766400:1.2085272e-05,145481_PpatensBBBXP_001775446:0.18119989):0.018448427):0.084067848,(145481_PpatensBBBXP_001757257:9.6777735e-06,SmoellendorffiBBBjgi1:0.31733544):0.013679896):0.05298826,(((((((((3702_AthalianaBBBAAB61049:0.016738051,3702_AthalianaBBBNP_568505:0.15747981):2.8453219e-05,3702_AthalianaBBBNP_198109:0.016727813):8.6080801e-06,Arabidopsis_thalianaBBBNP_198060:0.0167305):0.18249822,3702_AthalianaBBBNP_195053:0.084762941):0.043450396,39947_OsativaBBBEEE57631:2.438953e-05):0.10407899,39947_OsativaBBBCAE03470:0.05881184):0.029990019,39947_OsativaBBBEEE69236:0.21966483):0.20519335,(SmoellendorffiBBBjgi_Selmo1_229944_fgenesh1_pm.C_scaffold_0000129:4.6556459e-05,SmoellendorffiBBBjgi_Selmo1_92939_e_gw1.13.45.1:0.038025536):0.098991227):2.9567123e-05,((436017_OlucimarinusBBBXP_001417356:0.0028963644,70448_OtauriBBBAAV68609:0.012667295):0.052652604,564608_MpusillaBBBEEH56365:0.033968272):0.12161247):0.12574402):0.021314891,((((296543_TpseudonanaBBBXP_002287004:0.066746206,556484_PtricornutumBBBXP_002176387:0.097337255):0.069354796,((((296543_TpseudonanaBBBXP_002293959:0.088326247,556484_PtricornutumBBBXP_002180582:0.19616491):0.21896971,Ectocarpus_siliculosusBBB298715835:0.1044746):0.054725602,((403677_PinfestansBBBEEY53557:1.0888968e-05,PramorumBBBjgi:0.039658593):0.10476805,Ectocarpus_siliculosusBBB298712805:0.089442465):0.023642684):0.020220423,AanophagefferensBBBjgi_Auran1_70027_estExt_fgenesh2_pm.C_10035:0.30920483):0.021421469):0.065518864,CvulgarisBBBjgi:0.13788235):0.012466923,(((3055_CreinhardtiiBBBXP_001695197:0.00044348323,VcarteriBBBjgi_Volca1_106728_estExt_fgenesh4_pg.C_490111:0.029696545):0.19251495,Blastocystis_hominisBBB300123848:0.35734542):0.045241854,352472_DdiscoideumBBBXP_638150:0.18820092):0.020382377):0.062004323):0.10406459,(((284813_EcuniculiBBBNP_584809:0.030169242,Encephalitozoon_intestinalisBBBXP_003072772:0.052350126):0.29675467,(Enterocytozoon_bieneusiBBBXP_002649951:0.51220846,Nosema_ceranaeBBBXP_002995258:0.42492214):0.14762049):0.50397937,412030_PtetraureliaBBBXP_001428021:0.63834352):0.16913842);
(((((((10228_TadhaerensBBBXP_002114324:0.21615873,((((45351_NvectensisBBBXP_001623504:0.11737836,(45351_NvectensisBBBXP_001625800:0.17692486,LgiganteaBBBjgi:0.13903838):0.018488072):0.040715556,(7955_DrerioBBBCAN88634:0.25090307,(8364_XtropicalisBBBNP_988945:0.093494541,9606_HsapiensBBBNP_001246:0.072510037):0.038882084):0.050862046):0.009049527,7739_BfloridaeBBBAAO85336:0.12094362):7.9111025e-05,((6279_BmalayiBBBXP_001893850:0.5028339,7227_DmelanogasterBBBAAQ23567:0.12785153):0.07099628,(7460_AmelliferaBBBXP_624567:0.14334118,DpulexBBBjgi:0.45764931):0.11668348):0.048049264):0.031726086):0.091870826,(BdendrobatidisBBBjgi_Batde5_2171_gw1.6.153.1:0.18050145,SpunctatusBBB03056T0:0.33970088):0.26287478):0.0049868651,((((214684_CneoformansBBBXP_572594:0.26588036,((330879_AfumigatusBBBXP_751769:0.25332343,5141_NcrassaBBBCAD01127:0.22651672):0.20818118,4932_ScerevisiaeBBBNP_011741:0.7393386):0.60243995):0.10245721,((237631_UmaydisBBBXP_757794:0.62060151,(367110_NcrassaBBBXP_965019:0.056547736,451804_AfumigatusBBBEDP56709:0.028340788):0.30333197):0.054077102,((4896_SpombeBBBNP_593161:0,PpolycephalumBBBPPL00000291:1.9886424):0.11327664,4932_ScerevisiaeBBBNP_011399:0.64632152):0.051630546):0.070023534):0.16165533,((((431895_MbrevicollisBBBXP_001747841:0.13773032,SrosettaBBB00938T0:0.19882792):0.098174659,TtrahensBBB05545T0:0.18174859):0.059283608,CowczarzakiBBB06861T0:0.35733511):0.060212616,PyezeoensisBBBAU191082:0.20090871):0.020989359):0.0021066076,GsulphurariaBBBstig_15:0.21052144):0.066996446):0.099457711,(5762_NgruberiBBBEFC37108:0.13219657,5911_TthermophilaBBBXP_001023872:0.3338307):0.034105627):0.025956798,((((((185431_TbruceiBBBXP_847480:0.08338983,353153_TcruziBBBXP_819329:0.082043664):0.19630142,(347515_LmajorBBBXP_001683689:0.0071778064,435258_LinfantumBBBXP_001463634:5.5142926e-07):0.32699065):0.23591958,SpunctatusBBB03409T0:0.56957745):0.13360882,((4896_SpombeBBBNP_588462:0.36121169,4896_SpombeBBBNP_592834:0.37837356):0.6169206,Drosophila_melanogasterBBBNP_523494:3.6631131):0.26367714):0.098293604,CmerolaeBBBCMA138C:0.22643327):0.026779902,EhuxleyiBBBjgi:0.31957465):0.083992983):0.069308126,352472_DdiscoideumBBBXP_638150:0.16371959):0.055249043,(((((((((145481_PpatensBBBXP_001753296:0.014760085,145481_PpatensBBBXP_001765142:0.014332421):0.022461745,145481_PpatensBBBXP_001766400:0.021482239):0.033585265,145481_PpatensBBBXP_001775446:0.1525123):0.021357775,SmoellendorffiBBBjgi1:0.1961127):0.028336092,145481_PpatensBBBXP_001757257:0.076869873):0.094995215,((436017_OlucimarinusBBBXP_001417356:0,70448_OtauriBBBAAV68609:0.0072345574):0.067455782,564608_MpusillaBBBEEH56365:0.038491244):0.11398537):0.0086661078,((((((((3702_AthalianaBBBAAB61049:0.024015617,Arabidopsis_thalianaBBBNP_198060:0.013620639):0.023380542,3702_AthalianaBBBNP_568505:0.1374729):0.0053778335,(3702_AthalianaBBBNP_198109:5.1534256e-05,Caenorhabditis_elegansBBBNP_495051:1.6932464):0.0082263637):0.11131051,3702_AthalianaBBBNP_195053:0.047021773):0.037855754,39947_OsativaBBBEEE57631:1.1985667e-05):0.048253218,39947_OsativaBBBCAE03470:0.027248618):0.028466686,39947_OsativaBBBEEE69236:0.15571969):0.13069091,(SmoellendorffiBBBjgi_Selmo1_229944_fgenesh1_pm.C_scaffold_0000129:8.2242273e-06,SmoellendorffiBBBjgi_Selmo1_92939_e_gw1.13.45.1:0.022234795):0.078861866):0.015930846):0.054430853,(3055_CreinhardtiiBBBXP_001695197:1.6927178e-06,VcarteriBBBjgi_Volca1_106728_estExt_fgenesh4_pg.C_490111:0.022421666):0.30476481):0.053747132,CvulgarisBBBjgi:0.15135453):0.0041957338,((((((284813_EcuniculiBBBNP_584809:0.060608795,Encephalitozoon_intestinalisBBBXP_003072772:0.047568373):0.25079407,Enterocytozoon_bieneusiBBBXP_002649951:0.46661848):0.1981887,Nosema_ceranaeBBBXP_002995258:0.42789578):0.40604174,412030_PtetraureliaBBBXP_001428021:0.65784975):0.091669809,Blastocystis_hominisBBB300123848:0.2659913):0.094392711,((296543_TpseudonanaBBBXP_002287004:0.066812287,556484_PtricornutumBBBXP_002176387:0.074003365):0.1386596,(((296543_TpseudonanaBBBXP_002293959:0.12006531,556484_PtricornutumBBBXP_002180582:0.19062926):0.11086626,Ectocarpus_siliculosusBBB298715835:0.026752751):0.038386573,((403677_PinfestansBBBEEY53557:4.1936264e-05,PramorumBBBjgi:0.017007067):0.084786413,(AanophagefferensBBBjgi_Auran1_70027_estExt_fgenesh2_pm.C_10035:0.22137012,Ectocarpus_siliculosusBBB298712805:0.022744055):0.054222405):0.026979499):0.02801449):0.031340881):0.034005096);
((((((((((10228_TadhaerensBBBXP_002114324:0.28518039,45351_NvectensisBBBXP_001623504:0.056736813):0.025758645,((((431895_MbrevicollisBBBXP_001747841:0.25239151,SrosettaBBB00938T0:0.2647972):0.2403028,7739_BfloridaeBBBAAO85336:0.048884774):0.066065584,(45351_NvectensisBBBXP_001625800:0.11548914,LgiganteaBBBjgi:0.17182622):0.02108247):0.012600726,(7955_DrerioBBBCAN88634:0.29993943,(8364_XtropicalisBBBNP_988945:0.023911815,9606_HsapiensBBBNP_001246:0.11137232):0.057129359):0.087533073):0.022153995):0.032506007,(((4896_SpombeBBBNP_593161:0.24373053,(CowczarzakiBBB06861T0:1.7281163e-05,PpolycephalumBBBPPL00000291:3.0686023):0.4748931):0.0087384051,CmerolaeBBBCMA138C:0.374618):0.027165484,7460_AmelliferaBBBXP_624567:0.18582507):0.024034419):3.4855896e-05,214684_CneoformansBBBXP_572594:0.52094281):0.064376172,PyezeoensisBBBAU191082:0.15975127):0.055653961,6279_BmalayiBBBXP_001893850:0.61059614):0.023982509,((7227_DmelanogasterBBBAAQ23567:0.076256868,Drosophila_melanogasterBBBNP_523494:3.7940228):0.15622228,DpulexBBBjgi:0.33543668):0.01751511):0.069164895,(((237631_UmaydisBBBXP_757794:0.76136316,(BdendrobatidisBBBjgi_Batde5_2171_gw1.6.153.1:0.16240598,SpunctatusBBB03056T0:0.23158407):0.098183429):0.049770015,(((((330879_AfumigatusBBBXP_751769:0.28174829,5141_NcrassaBBBCAD01127:0.24112853):0.20425476,(4896_SpombeBBBNP_588462:0.47569543,4896_SpombeBBBNP_592834:0.34036939):0.13544382):0.087332098,4932_ScerevisiaeBBBNP_011741:0.69167146):0.48936129,4932_ScerevisiaeBBBNP_011399:0.47757183):0.132242,(367110_NcrassaBBBXP_965019:0.034745142,451804_AfumigatusBBBEDP56709:6.2058912e-06):0.24982163):0.063524539):0.048605945,5762_NgruberiBBBEFC37108:0.24874873):0.058504173):0.025894679,352472_DdiscoideumBBBXP_638150:0.17846543):0.010580244,(((((((145481_PpatensBBBXP_001753296:0.042547242,145481_PpatensBBBXP_001765142:0.039237549):0.013452873,(((145481_PpatensBBBXP_001757257:0.038772542,SmoellendorffiBBBjgi1:0.12440858):0.080438378,145481_PpatensBBBXP_001766400:1.5362921e-05):0.011096457,145481_PpatensBBBXP_001775446:0.10741657):0.013400792):0.046210535,(((((((3702_AthalianaBBBAAB61049:0,3702_AthalianaBBBNP_568505:0.15236339):0.0064698742,Arabidopsis_thalianaBBBNP_198060:0.011473698):0.010470547,3702_AthalianaBBBNP_198109:0.011866763):0.08191674,3702_AthalianaBBBNP_195053:0.054925556):0.025296679,(39947_OsativaBBBEEE69236:1.7881557e-05,Caenorhabditis_elegansBBBNP_495051:1.8790376):0.28523425):0.044895732,39947_OsativaBBBCAE03470:0.024409049):0.022619559,39947_OsativaBBBEEE57631:2.404199e-06):0.18848475):0.044294035,((436017_OlucimarinusBBBXP_001417356:0.0018780537,70448_OtauriBBBAAV68609:0.013472414):0.11296919,564608_MpusillaBBBEEH56365:5.5260686e-05):0.10759318):0.018259958,(SmoellendorffiBBBjgi_Selmo1_229944_fgenesh1_pm.C_scaffold_0000129:1.3437264e-05,SmoellendorffiBBBjgi_Selmo1_92939_e_gw1.13.45.1:0.040583271):0.10082674):0.12681732,((((296543_TpseudonanaBBBXP_002287004:0.10127422,556484_PtricornutumBBBXP_002176387:0.077091533):0.089650094,((AanophagefferensBBBjgi_Auran1_70027_estExt_fgenesh2_pm.C_10035:0.16357589,Blastocystis_hominisBBB300123848:0.30419874):1.5081475e-06,Ectocarpus_siliculosusBBB298712805:0.1003563):0.046421775):0.066115811,(403677_PinfestansBBBEEY53557:0.007729942,PramorumBBBjgi:0.0090868039):0.064824434):0.047122425,((296543_TpseudonanaBBBXP_002293959:0.056021591,556484_PtricornutumBBBXP_002180582:0.22328298):0.11835924,Ectocarpus_siliculosusBBB298715835:0.075563215):0.03809062):0.10556426):0.028346897,(GsulphurariaBBBstig_15:0.15785215,TtrahensBBB05545T0:0.098881782):0.040487832):0.037348104,(((((((185431_TbruceiBBBXP_847480:0.13057565,353153_TcruziBBBXP_819329:0.026778662):0.34456553,(347515_LmajorBBBXP_001683689:0.0074658131,435258_LinfantumBBBXP_001463634:1.8581892e-06):0.23036272):0.17321603,SpunctatusBBB03409T0:0.83431518):0.19776183,412030_PtetraureliaBBBXP_001428021:0.53862706):0.057991913,((((284813_EcuniculiBBBNP_584809:2.3794739e-06,Encephalitozoon_intestinalisBBBXP_003072772:0.073726674):0.15564823,Enterocytozoon_bieneusiBBBXP_002649951:0.4833521):0.083011944,Nosema_ceranaeBBBXP_002995258:0.41424748):0.28305247,5911_TthermophilaBBBXP_001023872:0.21604266):0.067017491):0.08975841,CvulgarisBBBjgi:0.13660048):1.4699861e-07,((3055_CreinhardtiiBBBXP_001695197:1.9249944e-05,VcarteriBBBjgi_Volca1_106728_estExt_fgenesh4_pg.C_490111:0.054714101):0.16707458,EhuxleyiBBBjgi:0.33529695):0.11706177):0.12205859);
((((((((10228_TadhaerensBBBXP_002114324:0.20821875,((431895_MbrevicollisBBBXP_001747841:0.15544654,SrosettaBBB00938T0:0.20863004):0.077210122,DpulexBBBjgi:0.42040909):0.080925093):0.01664661,((45351_NvectensisBBBXP_001623504:0.07045833,(8364_XtropicalisBBBNP_988945:0.086372226,9606_HsapiensBBBNP_001246:0.088908265):0.10650376):0.036554493,(((45351_NvectensisBBBXP_001625800:0.20263026,LgiganteaBBBjgi:0.16285286):0.034366684,((7227_DmelanogasterBBBAAQ23567:0.15940797,7460_AmelliferaBBBXP_624567:0.20596556):0.048272007,7739_BfloridaeBBBAAO85336:0.083412414):0.028580018):0.018372722,(6279_BmalayiBBBXP_001893850:0.60227782,7955_DrerioBBBCAN88634:0.17070639):0.1074327):0.024726793):0.068259504):0.09039188,(((((214684_CneoformansBBBXP_572594:0.52635911,(BdendrobatidisBBBjgi_Batde5_2171_gw1.6.153.1:0.095474396,SpunctatusBBB03056T0:0.17605613):0.15228921):0.079508436,(237631_UmaydisBBBXP_757794:0.88619489,(367110_NcrassaBBBXP_965019:0.061856161,451804_AfumigatusBBBEDP56709:1.270882e-05):0.25506982):0.06171619):0.08407893,((4896_SpombeBBBNP_593161:0,PpolycephalumBBBPPL00000291:3.5282726):0.13300439,4932_ScerevisiaeBBBNP_011399:0.48017219):0.12507913):1.0775261e-05,((((330879_AfumigatusBBBXP_751769:0.36038181,5141_NcrassaBBBCAD01127:0.34135252):0.3160477,(4896_SpombeBBBNP_588462:0.54228066,4896_SpombeBBBNP_592834:0.19691579):0.33441829):0.11516407,4932_ScerevisiaeBBBNP_011741:0.66989643):0.63291879,SpunctatusBBB03409T0:0.59580052):0.39542832):0.089785531,(CowczarzakiBBB06861T0:0.33058047,(Drosophila_melanogasterBBBNP_523494:4.9946631,PyezeoensisBBBAU191082:0):0.13329967):0.059105709):0.031976585):0.0844576,GsulphurariaBBBstig_15:0.20654572):0.031371134,(((((185431_TbruceiBBBXP_847480:0.078500956,353153_TcruziBBBXP_819329:0.061302735):0.21970607,(347515_LmajorBBBXP_001683689:0.0073408343,435258_LinfantumBBBXP_001463634:2.5857953e-05):0.20332302):0.30302295,5911_TthermophilaBBBXP_001023872:0.19058262):0.097557691,5762_NgruberiBBBEFC37108:0.10322259):0.030779473,((((284813_EcuniculiBBBNP_584809:0.011483901,Encephalitozoon_intestinalisBBBXP_003072772:0.082953862):0.25018085,Nosema_ceranaeBBBXP_002995258:0.43891338):0.058937707,Enterocytozoon_bieneusiBBBXP_002649951:0.34382697):0.41011426,412030_PtetraureliaBBBXP_001428021:0.47421535):0.22026628):0.012749054):0.011618084,TtrahensBBB05545T0:0.17643003):0.042002817,(352472_DdiscoideumBBBXP_638150:0.16719948,CmerolaeBBBCMA138C:0.25582868):0.046406013):0.070835059,(((((((145481_PpatensBBBXP_001753296:0.0075798929,145481_PpatensBBBXP_001766400:0.015309978):6.5990058e-06,145481_PpatensBBBXP_001765142:0.030899233):0.029858085,145481_PpatensBBBXP_001775446:0.21789881):0.048456724,((145481_PpatensBBBXP_001757257:0.034426878,SmoellendorffiBBBjgi1:0.17495014):0.061531018,((((((3702_AthalianaBBBAAB61049:0.039828923,Arabidopsis_thalianaBBBNP_198060:0.021391152):0.015891506,3702_AthalianaBBBNP_568505:0.097671658):0.0049188869,3702_AthalianaBBBNP_198109:0.016854614):0.13888258,3702_AthalianaBBBNP_195053:0.045062757):0.057664424,(39947_OsativaBBBCAE03470:0.0054350825,(39947_OsativaBBBEEE69236:0,Caenorhabditis_elegansBBBNP_495051:1.8821485):0.22027527):0.026173344):0.022628327,39947_OsativaBBBEEE57631:3.5840332e-06):0.14370767):0.0072151522):0.01830752,(EhuxleyiBBBjgi:0.43392195,(SmoellendorffiBBBjgi_Selmo1_229944_fgenesh1_pm.C_scaffold_0000129:9.8488901e-06,SmoellendorffiBBBjgi_Selmo1_92939_e_gw1.13.45.1:0.022666126):0.096313864):0.0021422912):0.032756649,((3055_CreinhardtiiBBBXP_001695197:3.6805801e-06,VcarteriBBBjgi_Volca1_106728_estExt_fgenesh4_pg.C_490111:0.065779717):0.25477673,((436017_OlucimarinusBBBXP_001417356:0.00030976117,70448_OtauriBBBAAV68609:0.035675104):0.057699733,564608_MpusillaBBBEEH56365:2.369943e-05):0.049486587):0.063714225):0.058599889,CvulgarisBBBjgi:0.065860998):0.0073611137,(((((((296543_TpseudonanaBBBXP_002287004:0.093586596,556484_PtricornutumBBBXP_002176387:0.13629659):0.041569035,AanophagefferensBBBjgi_Auran1_70027_estExt_fgenesh2_pm.C_10035:0.23877531):0.061500716,Ectocarpus_siliculosusBBB298712805:0.068588386):0.029949305,(403677_PinfestansBBBEEY53557:0.012049462,PramorumBBBjgi:0.011290902):0.12394507):0.023465033,Ectocarpus_siliculosusBBB298715835:0.16753376):0.049575909,Blastocystis_hominisBBB300123848:0.298653):0.032241945,(296543_TpseudonanaBBBXP_002293959:0.015519045,556484_PtricornutumBBBXP_002180582:0.21209089):0.1776873):0.093440868);
((((((((((((((10228_TadhaerensBBBXP_002114324:0.16599181,PyezeoensisBBBAU191082:0.16259537):0.05627769,45351_NvectensisBBBXP_001623504:0.082076333):0.031035012,Drosophila_melanogasterBBBNP_523494:6.0450266):6.4722496e-07,(8364_XtropicalisBBBNP_988945:0.088994803,9606_HsapiensBBBNP_001246:0.081579125):0.11312238):0.065375232,((45351_NvectensisBBBXP_001625800:0.14603348,7460_AmelliferaBBBXP_624567:0.20921431):0.080275695,7739_BfloridaeBBBAAO85336:0.13862447):3.5520168e-06):1.1486841e-05,(7227_DmelanogasterBBBAAQ23567:0.21341606,7955_DrerioBBBCAN88634:0.22800622):0.047296918):0.0080694573,LgiganteaBBBjgi:0.18777275):0.076454474,(431895_MbrevicollisBBBXP_001747841:0.15948324,SrosettaBBB00938T0:0.2229197):0.11864312):0.080297025,(((((185431_TbruceiBBBXP_847480:0.12825823,353153_TcruziBBBXP_819329:0.07132101):0.21899905,(347515_LmajorBBBXP_001683689:0.043587905,435258_LinfantumBBBXP_001463634:7.0156572e-06):0.32735567):0.17219092,((((330879_AfumigatusBBBXP_751769:0.28242357,5141_NcrassaBBBCAD01127:0.27115325):0.36312154,(4896_SpombeBBBNP_588462:0.3828937,4896_SpombeBBBNP_592834:0.2525033):0.29147944):0.23133352,4932_ScerevisiaeBBBNP_011741:0.65514546):0.54122271,SpunctatusBBB03409T0:0.53922396):0.26110509):0.078096128,CowczarzakiBBB06861T0:0.42964924):0.082275627,TtrahensBBB05545T0:0.13800821):0.016091986):0.020679697,(352472_DdiscoideumBBBXP_638150:0.18419412,(4932_ScerevisiaeBBBNP_011399:0.47298763,5762_NgruberiBBBEFC37108:0.11167151):0.077458843):0.0087749507):0.030075496,((CmerolaeBBBCMA138C:2.640199e-05,PpolycephalumBBBPPL00000291:2.4066115):0.12932249,GsulphurariaBBBstig_15:0.11103916):0.088502843):0.017938823,EhuxleyiBBBjgi:0.4803571):0.042051081,((((296543_TpseudonanaBBBXP_002287004:0.12791865,556484_PtricornutumBBBXP_002176387:0.098140893):0.042252616,((((296543_TpseudonanaBBBXP_002293959:0.052173575,556484_PtricornutumBBBXP_002180582:0.17509074):0.19018447,Ectocarpus_siliculosusBBB298715835:0.077522773):0.14708873,((403677_PinfestansBBBEEY53557:1.0110565e-05,PramorumBBBjgi:0.028492706):0.10929289,Ectocarpus_siliculosusBBB298712805:0.079741774):2.6819443e-05):0.043912455,AanophagefferensBBBjgi_Auran1_70027_estExt_fgenesh2_pm.C_10035:0.19524295):0.036087863):0.080582092,((3055_CreinhardtiiBBBXP_001695197:4.9892527e-06,VcarteriBBBjgi_Volca1_106728_estExt_fgenesh4_pg.C_490111:0.023726583):0.19642316,(Blastocystis_hominisBBB300123848:0.27440393,CvulgarisBBBjgi:0.18820611):0.081141415):1.1813504e-05):0.046425137,((436017_OlucimarinusBBBXP_001417356:1.9087436e-06,70448_OtauriBBBAAV68609:0.049910236):0.081322156,564608_MpusillaBBBEEH56365:1.3298486e-05):0.19463406):3.8733923e-05):0.047937899,(((((145481_PpatensBBBXP_001753296:0.035266665,145481_PpatensBBBXP_001765142:0.063202539):2.4041529e-05,((145481_PpatensBBBXP_001766400:0.0085818289,145481_PpatensBBBXP_001775446:0.1313832):4.1326763e-06,(((((((3702_AthalianaBBBAAB61049:0.026844084,Arabidopsis_thalianaBBBNP_198060:0.043492697):0.0088377511,(3702_AthalianaBBBNP_568505:0.12233582,Caenorhabditis_elegansBBBNP_495051:2.6778552):0.033977245):0.0079015908,3702_AthalianaBBBNP_198109:0):0.17223113,3702_AthalianaBBBNP_195053:0.043419675):0.063011142,39947_OsativaBBBEEE57631:2.1676082e-05):0.054023052,(39947_OsativaBBBCAE03470:0.041824955,39947_OsativaBBBEEE69236:0.11907426):1.2277124e-05):0.14174678,(SmoellendorffiBBBjgi_Selmo1_229944_fgenesh1_pm.C_scaffold_0000129:3.6288947e-05,SmoellendorffiBBBjgi_Selmo1_92939_e_gw1.13.45.1:0.0086148357):0.049093837):0.033034925):0.036728067):0.08477742,145481_PpatensBBBXP_001757257:0.058515099):0.024228222,SmoellendorffiBBBjgi1:0.1754177):0.021003713,(((214684_CneoformansBBBXP_572594:0.4719915,4896_SpombeBBBNP_593161:0.13665184):0.054279394,((237631_UmaydisBBBXP_757794:0.71707003,(367110_NcrassaBBBXP_965019:0.051623693,451804_AfumigatusBBBEDP56709:9.5362646e-06):0.24334505):0.067758167,(BdendrobatidisBBBjgi_Batde5_2171_gw1.6.153.1:0.15377308,SpunctatusBBB03056T0:0.3309585):0.16578858):0.034379908):0.06684261,(6279_BmalayiBBBXP_001893850:0.66726908,DpulexBBBjgi:0.19373112):0.14828626):0.089541816):0.014832895,(((((284813_EcuniculiBBBNP_584809:3.4085978e-05,Encephalitozoon_intestinalisBBBXP_003072772:0.088597073):0.18454727,Enterocytozoon_bieneusiBBBXP_002649951:0.60533639):0.14672123,Nosema_ceranaeBBBXP_002995258:0.29454863):0.44902932,412030_PtetraureliaBBBXP_001428021:0.59846578):0.15888179,5911_TthermophilaBBBXP_001023872:0.27533496):0.14492614);
(((((((((10228_TadhaerensBBBXP_002114324:0.17878874,45351_NvectensisBBBXP_001623504:0.059297487):0.058624256,(8364_XtropicalisBBBNP_988945:0.10950372,9606_HsapiensBBBNP_001246:0.087792054):0.098083233):0.0058470485,((((((((214684_CneoformansBBBXP_572594:0.50123005,(BdendrobatidisBBBjgi_Batde5_2171_gw1.6.153.1:0.040449701,SpunctatusBBB03056T0:0.25745527):0.16203106):0.062943141,237631_UmaydisBBBXP_757794:0.71582656):0.004574606,(367110_NcrassaBBBXP_965019:0.021582558,451804_AfumigatusBBBEDP56709:0.019864162):0.20617695):0.026039716,4896_SpombeBBBNP_593161:0.11027974):0.018763604,((((330879_AfumigatusBBBXP_751769:0.34456464,5141_NcrassaBBBCAD01127:0.34588734):0.40146984,((4896_SpombeBBBNP_588462:0.21687836,Drosophila_melanogasterBBBNP_523494:2.8646518):0.16844441,4896_SpombeBBBNP_592834:0.35791537):0.15528656):0.13665813,4932_ScerevisiaeBBBNP_011741:0.70382074):0.38458652,4932_ScerevisiaeBBBNP_011399:0.30677654):0.20700212):0.041813693,CowczarzakiBBB06861T0:0.33787432):0.053505059,(((6279_BmalayiBBBXP_001893850:0.39163051,Caenorhabditis_elegansBBBNP_495051:1.6922532):0.027097658,PpolycephalumBBBPPL00000291:2.1730851):0.15118512,(7955_DrerioBBBCAN88634:0.21780409,DpulexBBBjgi:0.32459503):0.079487663):5.0837418e-05):0.024842874,(431895_MbrevicollisBBBXP_001747841:0.16701155,SrosettaBBB00938T0:0.30355156):0.12604715):0.03741334):0.043451672,(45351_NvectensisBBBXP_001625800:0.17124622,LgiganteaBBBjgi:0.26644672):0.041352254):0.036869043,((((((284813_EcuniculiBBBNP_584809:0.006488463,Encephalitozoon_intestinalisBBBXP_003072772:0.090061549):0.16377529,Enterocytozoon_bieneusiBBBXP_002649951:0.56081751):0.10670025,Nosema_ceranaeBBBXP_002995258:0.36723451):0.11964055,SpunctatusBBB03409T0:0.7774864):0.1585422,(7227_DmelanogasterBBBAAQ23567:0.3256073,7739_BfloridaeBBBAAO85336:0.048027085):0.063924306):5.7599999e-05,7460_AmelliferaBBBXP_624567:0.13022576):0.044671236):0.10334498,5762_NgruberiBBBEFC37108:0.15104846):0.040858004,(((185431_TbruceiBBBXP_847480:0.094082336,353153_TcruziBBBXP_819329:0.068124588):0.29170601,(347515_LmajorBBBXP_001683689:0,435258_LinfantumBBBXP_001463634:0):0.19297233):0.23345362,CmerolaeBBBCMA138C:0.16664037):0.077492816):7.5785401e-06,((((3055_CreinhardtiiBBBXP_001695197:2.6728006e-05,VcarteriBBBjgi_Volca1_106728_estExt_fgenesh4_pg.C_490111:0.046025804):0.16318184,CvulgarisBBBjgi:0.092166102):0.026954852,EhuxleyiBBBjgi:0.28069202):0.032067138,(412030_PtetraureliaBBBXP_001428021:0.49868582,5911_TthermophilaBBBXP_001023872:0.2274385):0.028999049):0.030546921):0.03376819,((((((((145481_PpatensBBBXP_001753296:0.030314292,145481_PpatensBBBXP_001765142:0.046161702):0.037045248,145481_PpatensBBBXP_001766400:0.0093602339):0.030706309,(((((((((3702_AthalianaBBBAAB61049:0.034146909,Arabidopsis_thalianaBBBNP_198060:0.025372195):0.0085316789,3702_AthalianaBBBNP_198109:0.025335634):3.5309559e-07,3702_AthalianaBBBNP_568505:0.11358059):0.14159006,3702_AthalianaBBBNP_195053:0.027283531):0.069860754,39947_OsativaBBBEEE57631:3.8093813e-07):0.036061042,39947_OsativaBBBCAE03470:0.050462821):0.021694928,39947_OsativaBBBEEE69236:0.12037895):0.086842086,((436017_OlucimarinusBBBXP_001417356:0.0053285216,70448_OtauriBBBAAV68609:0.02671502):0.10980088,564608_MpusillaBBBEEH56365:0.017023865):0.1437951):0.022378699,(SmoellendorffiBBBjgi_Selmo1_229944_fgenesh1_pm.C_scaffold_0000129:1.0126892e-06,SmoellendorffiBBBjgi_Selmo1_92939_e_gw1.13.45.1:0.024408429):0.022215975):0.064266217):0.0091326642,145481_PpatensBBBXP_001775446:0.11449609):0.033594326,((296543_TpseudonanaBBBXP_002287004:0.097646543,(((((296543_TpseudonanaBBBXP_002293959:0.044059101,556484_PtricornutumBBBXP_002180582:0.22524696):0.1044037,Ectocarpus_siliculosusBBB298715835:0.070462939):0.090954205,(403677_PinfestansBBBEEY53557:7.1994104e-05,PramorumBBBjgi:0.021600755):0.1081773):0.034167311,Ectocarpus_siliculosusBBB298712805:0.066032514):0.037834256,(AanophagefferensBBBjgi_Auran1_70027_estExt_fgenesh2_pm.C_10035:0.16843879,(Blastocystis_hominisBBB300123848:0.29590844,PyezeoensisBBBAU191082:0.039525036):0.081724284):0.029809359):0.043361848):0.027729904,556484_PtricornutumBBBXP_002176387:0.076855244):0.093717379):1.7101667e-05,145481_PpatensBBBXP_001757257:0.037660591):0.030708675,SmoellendorffiBBBjgi1:0.15032961):0.020644118,TtrahensBBB05545T0:0.060196089):0.045472121,(352472_DdiscoideumBBBXP_638150:0.19400686,GsulphurariaBBBstig_15:0.12864404):0.030438853);
(((((((((((10228_TadhaerensBBBXP_002114324:0.28872048,7739_BfloridaeBBBAAO85336:0.14880559):0.017333847,(45351_NvectensisBBBXP_001623504:0.14184797,(45351_NvectensisBBBXP_001625800:0.19079141,LgiganteaBBBjgi:0.10520561):0.027354064):0.027475752):0.04138504,(((431895_MbrevicollisBBBXP_001747841:0.025458384,SrosettaBBB00938T0:0.3185256):0.27696692,(7955_DrerioBBBCAN88634:0,(Drosophila_melanogasterBBBNP_523494:2.6240007,PpolycephalumBBBPPL00000291:1.1860394):1.081252):0.13899767):0.072274801,(8364_XtropicalisBBBNP_988945:0.11759197,9606_HsapiensBBBNP_001246:0.12474739):0.080974406):0.055482719):0.035614747,((6279_BmalayiBBBXP_001893850:0.43578376,7227_DmelanogasterBBBAAQ23567:0.17427368):0.075748155,DpulexBBBjgi:0.53764329):0.088974866):0.064169099,7460_AmelliferaBBBXP_624567:0.17662455):0.052763813,((284813_EcuniculiBBBNP_584809:5.1185585e-05,Encephalitozoon_intestinalisBBBXP_003072772:0.11635693):0.23682316,(Enterocytozoon_bieneusiBBBXP_002649951:0.45756751,Nosema_ceranaeBBBXP_002995258:0.39966327):0.090743006):0.39626953):0.042061596,(((((185431_TbruceiBBBXP_847480:0.073606205,353153_TcruziBBBXP_819329:0.092658937):0.13877372,(347515_LmajorBBBXP_001683689:0,435258_LinfantumBBBXP_001463634:0):0.33554841):0.30332816,412030_PtetraureliaBBBXP_001428021:0.47570955):0.16871475,((((((214684_CneoformansBBBXP_572594:0.362015,4896_SpombeBBBNP_593161:0.1570133):0.040576072,(367110_NcrassaBBBXP_965019:0.041091731,451804_AfumigatusBBBEDP56709:0.055981976):0.21434672):0.059540918,(237631_UmaydisBBBXP_757794:0.65389372,(BdendrobatidisBBBjgi_Batde5_2171_gw1.6.153.1:0.058097045,SpunctatusBBB03056T0:0.2779041):0.17444961):0.037080769):0.048782723,4932_ScerevisiaeBBBNP_011399:0.4937923):0.042118085,(((330879_AfumigatusBBBXP_751769:0.30051934,(4932_ScerevisiaeBBBNP_011741:0.80691953,5141_NcrassaBBBCAD01127:0.21332182):0.096365078):0.26299011,(4896_SpombeBBBNP_588462:0.33662012,4896_SpombeBBBNP_592834:0.40006256):0.36128254):0.42842009,SpunctatusBBB03409T0:0.89958726):0.13857018):0.07877765,CowczarzakiBBB06861T0:0.42820174):0.13568617):0.041523021,5762_NgruberiBBBEFC37108:0.12770122):0.043423781):1.1234704e-05,5911_TthermophilaBBBXP_001023872:0.28851142):0.017389685,GsulphurariaBBBstig_15:0.19309402):0.0099854247,(PyezeoensisBBBAU191082:0.22631146,TtrahensBBB05545T0:0.097792055):0.1778566):0.029912112,(((((((145481_PpatensBBBXP_001753296:0.0071900756,145481_PpatensBBBXP_001765142:0.028167603):0.035668031,145481_PpatensBBBXP_001766400:0.0351312):0.03130748,145481_PpatensBBBXP_001775446:0.10166215):0.064440489,((((((((3702_AthalianaBBBAAB61049:0.014345225,Arabidopsis_thalianaBBBNP_198060:0.013766237):0.0088232883,(3702_AthalianaBBBNP_568505:0.062537025,Caenorhabditis_elegansBBBNP_495051:1.9314165):0.019146125):0.019341928,3702_AthalianaBBBNP_198109:2.2433971e-07):0.1836214,3702_AthalianaBBBNP_195053:0.028366715):0.019328943,39947_OsativaBBBEEE69236:0.24767961):0.048296484,39947_OsativaBBBEEE57631:0.0087286494):0.048053899,39947_OsativaBBBCAE03470:0.019456045):0.22503862,(SmoellendorffiBBBjgi_Selmo1_229944_fgenesh1_pm.C_scaffold_0000129:3.2550748e-06,SmoellendorffiBBBjgi_Selmo1_92939_e_gw1.13.45.1:0.020654439):0.057341481):0.0394028):0.043682682,145481_PpatensBBBXP_001757257:0.068601855):0.032909412,((3055_CreinhardtiiBBBXP_001695197:1.8308302e-06,VcarteriBBBjgi_Volca1_106728_estExt_fgenesh4_pg.C_490111:0.035016391):0.27045886,SmoellendorffiBBBjgi1:0.16171793):0.093500874):6.0635022e-05,(((436017_OlucimarinusBBBXP_001417356:0,70448_OtauriBBBAAV68609:0):0.039430406,564608_MpusillaBBBEEH56365:0.023655001):0.15296907,(CmerolaeBBBCMA138C:0.25440016,EhuxleyiBBBjgi:0.22545918):0.15250423):0.0073351483):0.069017093,(((((((296543_TpseudonanaBBBXP_002287004:0.086595247,556484_PtricornutumBBBXP_002176387:0.14418831):0.06650998,AanophagefferensBBBjgi_Auran1_70027_estExt_fgenesh2_pm.C_10035:0.20291143):0.023580705,Ectocarpus_siliculosusBBB298712805:0.11963658):0.038570272,((296543_TpseudonanaBBBXP_002293959:0.085740457,556484_PtricornutumBBBXP_002180582:0.29197285):0.11484446,Ectocarpus_siliculosusBBB298715835:0.061201806):0.040625666):0.026666137,((403677_PinfestansBBBEEY53557:0.018579936,PramorumBBBjgi:0.026642891):0.044038788,Blastocystis_hominisBBB300123848:0.50169696):0.04114982):0.082222309,CvulgarisBBBjgi:0.12197342):0.052108345,352472_DdiscoideumBBBXP_638150:0.23534149):0.048876486);
((((((10228_TadhaerensBBBXP_002114324:0.11362753,LgiganteaBBBjgi:0.15652031):0.02979375,45351_NvectensisBBBXP_001623504:0.074222294):0.0275036,((45351_NvectensisBBBXP_001625800:0.11875558,(7460_AmelliferaBBBXP_624567:0.10953168,7739_BfloridaeBBBAAO85336:0.10081057):0.032868606):0.032128547,(7955_DrerioBBBCAN88634:0.2266909,(8364_XtropicalisBBBNP_988945:0.082334583,9606_HsapiensBBBNP_001246:0.058720353):0.03971826):0.042800845):1.5563199e-05):0.031960097,(((((((((3702_AthalianaBBBAAB61049:0,3702_AthalianaBBBNP_568505:0.082807908):0.021463289,3702_AthalianaBBBNP_198109:0.011554624):4.6756824e-05,Arabidopsis_thalianaBBBNP_198060:0.031364393):0.14509831,3702_AthalianaBBBNP_195053:0.0066665916):0.020278425,(39947_OsativaBBBCAE03470:0.056642042,39947_OsativaBBBEEE57631:0.0083403515):0.019152416):0.055475048,39947_OsativaBBBEEE69236:0.086424983):0.17142083,DpulexBBBjgi:0.30687684):0.040061043,7227_DmelanogasterBBBAAQ23567:0.19851324):0.020641889,6279_BmalayiBBBXP_001893850:0.39040535):0.062002505):0.019908324,((((((214684_CneoformansBBBXP_572594:0.23793242,237631_UmaydisBBBXP_757794:0.44196404):0.028607331,((((((284813_EcuniculiBBBNP_584809:0.040698245,Encephalitozoon_intestinalisBBBXP_003072772:0.025588389):0.23693443,Enterocytozoon_bieneusiBBBXP_002649951:0.64519357):0.098402489,Caenorhabditis_elegansBBBNP_495051:1.6814054):0.078804035,Nosema_ceranaeBBBXP_002995258:0.33326618):0.25883089,4932_ScerevisiaeBBBNP_011399:0.41482823):0.096456916,4896_SpombeBBBNP_593161:0.015220971):0.083625496):0.090509475,(((((330879_AfumigatusBBBXP_751769:0.21171988,5141_NcrassaBBBCAD01127:0.15380317):0.13553655,4932_ScerevisiaeBBBNP_011741:0.63790939):0.14735607,(4896_SpombeBBBNP_588462:0.39861058,4896_SpombeBBBNP_592834:0.25587451):0.18079275):0.42083916,SpunctatusBBB03409T0:0.66640167):0.1596271,(367110_NcrassaBBBXP_965019:0.080244815,451804_AfumigatusBBBEDP56709:0.011240944):0.12929186):0.10788176):0.0091464295,(BdendrobatidisBBBjgi_Batde5_2171_gw1.6.153.1:0.053482083,(Drosophila_melanogasterBBBNP_523494:3.0702495,SpunctatusBBB03056T0:5.4018e-05):0.2426878):0.19197402):0.080523669,(431895_MbrevicollisBBBXP_001747841:0.18898539,SrosettaBBB00938T0:0.13891046):0.11508022):4.6520901e-06,(CowczarzakiBBB06861T0:0.32711618,PyezeoensisBBBAU191082:0.10183767):0.073313581):0.053461379):0.069889542,(((((((((145481_PpatensBBBXP_001753296:0.026415604,145481_PpatensBBBXP_001765142:0.04103517):0.056797417,145481_PpatensBBBXP_001766400:1.7918952e-05):0.0056351998,145481_PpatensBBBXP_001775446:0.082161101):0.040248356,(SmoellendorffiBBBjgi_Selmo1_229944_fgenesh1_pm.C_scaffold_0000129:2.7421079e-05,SmoellendorffiBBBjgi_Selmo1_92939_e_gw1.13.45.1:0.013768899):0.10724669):0.04301479,145481_PpatensBBBXP_001757257:0.016306692):0.051741013,((((((((296543_TpseudonanaBBBXP_002287004:0.083572323,556484_PtricornutumBBBXP_002176387:0.090563549):0.072139127,AanophagefferensBBBjgi_Auran1_70027_estExt_fgenesh2_pm.C_10035:0.17827444):0.023070825,((403677_PinfestansBBBEEY53557:0.026821971,PramorumBBBjgi:0.011333577):0.076655136,Ectocarpus_siliculosusBBB298712805:0.11543206):0.01309293):0.048158002,((296543_TpseudonanaBBBXP_002293959:0.024487881,556484_PtricornutumBBBXP_002180582:0.23291655):0.20342917,Ectocarpus_siliculosusBBB298715835:0.10629145):0.044528839):0.050240466,Blastocystis_hominisBBB300123848:0.32024914):0.061800533,352472_DdiscoideumBBBXP_638150:0.23429069):0.0068954514,((3055_CreinhardtiiBBBXP_001695197:2.2167297e-05,VcarteriBBBjgi_Volca1_106728_estExt_fgenesh4_pg.C_490111:0.046220272):0.23712491,CvulgarisBBBjgi:0.084262754):0.010515578):0.030790279,((436017_OlucimarinusBBBXP_001417356:8.8336546e-06,564608_MpusillaBBBEEH56365:0.055683483):0.0068371164,70448_OtauriBBBAAV68609:3.5476437e-05):0.085355313):0.031628898):0.01827984,(((185431_TbruceiBBBXP_847480:0.059004281,353153_TcruziBBBXP_819329:0.078364061):0.18242168,(347515_LmajorBBBXP_001683689:0.0047844633,435258_LinfantumBBBXP_001463634:0.0093898627):0.19885906):0.20420837,412030_PtetraureliaBBBXP_001428021:0.4961727):0.15695588):0.0048262279,(CmerolaeBBBCMA138C:0.11238418,EhuxleyiBBBjgi:0.21120034):0.048244542):0.037987356,(((GsulphurariaBBBstig_15:0,PpolycephalumBBBPPL00000291:1.7964459):0.095135118,SmoellendorffiBBBjgi1:0.13213225):0.039223082,TtrahensBBB05545T0:0.049108942):0.04896036):0.028909063,(5762_NgruberiBBBEFC37108:0.030793651,5911_TthermophilaBBBXP_001023872:0.31363878):0.074429583);
((((((((10228_TadhaerensBBBXP_002114324:0.15887732,45351_NvectensisBBBXP_001623504:0.10602751):0.097415231,((6279_BmalayiBBBXP_001893850:0.56549149,DpulexBBBjgi:0.25980811):0.092890558,(8364_XtropicalisBBBNP_988945:0.058243067,9606_HsapiensBBBNP_001246:0.10471439):0.049188261):0.052517801):0.079264832,((45351_NvectensisBBBXP_001625800:0.18595875,LgiganteaBBBjgi:0.18271281):0.048570385,7739_BfloridaeBBBAAO85336:0.094823041):0.015237812):0.041315964,(((((((214684_CneoformansBBBXP_572594:0.50957687,((330879_AfumigatusBBBXP_751769:0.19510724,5141_NcrassaBBBCAD01127:0.41607523):0.28259957,4932_ScerevisiaeBBBNP_011741:0.82929012):0.83605467):0.092473111,(BdendrobatidisBBBjgi_Batde5_2171_gw1.6.153.1:0.17979953,SpunctatusBBB03056T0:0.13933595):0.23700228):0.10589761,((237631_UmaydisBBBXP_757794:0.66265003,(367110_NcrassaBBBXP_965019:0.045586222,451804_AfumigatusBBBEDP56709:0.028361045):0.35603426):0.073723539,4896_SpombeBBBNP_593161:0.25741627):0.096063634):4.0459783e-05,4932_ScerevisiaeBBBNP_011399:0.77791286):0.091730392,(((4896_SpombeBBBNP_588462:0.46109582,4896_SpombeBBBNP_592834:0.37917841):0.6526048,Drosophila_melanogasterBBBNP_523494:4.0910224):0.2768272,SpunctatusBBB03409T0:0.47302313):0.24169642):0.039723469,(CowczarzakiBBB06861T0:0.4316471,SrosettaBBB00938T0:0.42663704):0.10315721):0.16235654,(431895_MbrevicollisBBBXP_001747841:0.23107204,7955_DrerioBBBCAN88634:0.18007147):0.089940391):0.036993579):0.022532679,7227_DmelanogasterBBBAAQ23567:0.20850063):0.086553812,7460_AmelliferaBBBXP_624567:0.16415961):0.11415955,((284813_EcuniculiBBBNP_584809:0.024993597,Encephalitozoon_intestinalisBBBXP_003072772:0.054104903):0.2192198,(Enterocytozoon_bieneusiBBBXP_002649951:0.53949641,Nosema_ceranaeBBBXP_002995258:0.32883043):0.1137262):0.40871919):0.11533499,(((((((145481_PpatensBBBXP_001753296:0.0224333,145481_PpatensBBBXP_001765142:0.043193924):0.069034272,(((412030_PtetraureliaBBBXP_001428021:0.61442653,SmoellendorffiBBBjgi_Selmo1_92939_e_gw1.13.45.1:7.4223754e-05):0.016111246,SmoellendorffiBBBjgi_Selmo1_229944_fgenesh1_pm.C_scaffold_0000129:1.3711812e-06):0.086485474,((436017_OlucimarinusBBBXP_001417356:1.835568e-05,564608_MpusillaBBBEEH56365:0.099770997):0.02465036,70448_OtauriBBBAAV68609:7.4843249e-06):0.14454732):0.075416161):0.027455743,145481_PpatensBBBXP_001766400:2.1141665e-05):0.0128031,145481_PpatensBBBXP_001775446:0.17053055):0.065637443,(145481_PpatensBBBXP_001757257:0.046744754,(((((((((185431_TbruceiBBBXP_847480:0.11905019,353153_TcruziBBBXP_819329:0.097224142):0.091742802,PpolycephalumBBBPPL00000291:2.5351094):0.23464758,(347515_LmajorBBBXP_001683689:0.0079606157,435258_LinfantumBBBXP_001463634:3.7970562e-05):0.17967628):0.37575775,CmerolaeBBBCMA138C:0.14058069):0.093838232,EhuxleyiBBBjgi:0.45482732):0.052701428,(5911_TthermophilaBBBXP_001023872:0.39929449,GsulphurariaBBBstig_15:0.13923983):0.043002067):0.051904387,TtrahensBBB05545T0:0.14968035):0.034361163,((296543_TpseudonanaBBBXP_002293959:0.047086683,556484_PtricornutumBBBXP_002180582:0.21685803):0.20805473,Ectocarpus_siliculosusBBB298715835:0.084384848):0.17118301):0.0086328845,(((((296543_TpseudonanaBBBXP_002287004:0.11713697,556484_PtricornutumBBBXP_002176387:0.058922047):0.050023114,(((403677_PinfestansBBBEEY53557:1.8529726e-05,PramorumBBBjgi:0.03759159):0.077681138,Ectocarpus_siliculosusBBB298712805:0.098073028):0.056084988,AanophagefferensBBBjgi_Auran1_70027_estExt_fgenesh2_pm.C_10035:0.22796287):0.030040651):0.091752506,(Blastocystis_hominisBBB300123848:0.30340361,PyezeoensisBBBAU191082:0.18404673):0.13158969):2.2009925e-05,((3055_CreinhardtiiBBBXP_001695197:3.1075296e-05,VcarteriBBBjgi_Volca1_106728_estExt_fgenesh4_pg.C_490111:0.040612189):0.18401123,CvulgarisBBBjgi:0.16794973):0.030050408):0.016952128,352472_DdiscoideumBBBXP_638150:0.29608767):0.053058808):0.06223001):0.036738322):0.059983901,SmoellendorffiBBBjgi1:0.13080324):0.035014684,(((((((3702_AthalianaBBBAAB61049:0.038654862,Arabidopsis_thalianaBBBNP_198060:0.026954606):0.019365859,3702_AthalianaBBBNP_568505:0.20251079):0.016362112,3702_AthalianaBBBNP_198109:5.4976427e-05):0.15413248,3702_AthalianaBBBNP_195053:0.07977972):0.081228474,39947_OsativaBBBEEE57631:1.7737725e-05):0.091889553,(39947_OsativaBBBEEE69236:3.6318889e-06,Caenorhabditis_elegansBBBNP_495051:1.8783396):0.16843063):0.045335798,39947_OsativaBBBCAE03470:0.033546028):0.092720379):0.045647677,5762_NgruberiBBBEFC37108:0.13964561);
((((((((((((10228_TadhaerensBBBXP_002114324:0.23161868,45351_NvectensisBBBXP_001623504:0.074420878):0.063077134,45351_NvectensisBBBXP_001625800:0.20796494):0.0078756549,(7739_BfloridaeBBBAAO85336:0.068591475,LgiganteaBBBjgi:0.15749373):0.015968582):0.030349912,((8364_XtropicalisBBBNP_988945:0.05461101,9606_HsapiensBBBNP_001246:0.10279271):0.12425631,(((Caenorhabditis_elegansBBBNP_495051:2.4671261,SpunctatusBBB03056T0:0.21755523):0.18406807,PyezeoensisBBBAU191082:0.24306717):0.044577528,DpulexBBBjgi:0.40556896):0.03164442):0.11348472):0.032077878,((6279_BmalayiBBBXP_001893850:0.68912055,7227_DmelanogasterBBBAAQ23567:0.1288115):0.055752241,7955_DrerioBBBCAN88634:0.32320021):0.046532832):2.4607091e-05,7460_AmelliferaBBBXP_624567:0.18319608):0.10305274,(((185431_TbruceiBBBXP_847480:0.10219389,353153_TcruziBBBXP_819329:0.14785005):0.14834763,(347515_LmajorBBBXP_001683689:0.0089507955,435258_LinfantumBBBXP_001463634:2.2402001e-05):0.41517281):0.41412105,((((214684_CneoformansBBBXP_572594:0.65301923,(4896_SpombeBBBNP_593161:8.0461966e-05,PpolycephalumBBBPPL00000291:3.7239819):0.1733979):0.057243877,BdendrobatidisBBBjgi_Batde5_2171_gw1.6.153.1:0.18428159):0.28622546,(CowczarzakiBBB06861T0:0.5348949,SrosettaBBB00938T0:0.29805042):0.028858758):0.049280843,(((237631_UmaydisBBBXP_757794:0.84138359,SpunctatusBBB03409T0:0.86406952):0.21842946,((367110_NcrassaBBBXP_965019:0.026117856,451804_AfumigatusBBBEDP56709:0.044973215):0.24969412,4932_ScerevisiaeBBBNP_011399:0.88496193):0.062242491):0.2336967,431895_MbrevicollisBBBXP_001747841:0.11183011):0.15783368):1.1235138e-05):0.056280587):0.072345438,GsulphurariaBBBstig_15:0.17293712):0.016140184,(5762_NgruberiBBBEFC37108:0.14810065,5911_TthermophilaBBBXP_001023872:0.22847202):0.023540854):0.029478968,(CmerolaeBBBCMA138C:0.20351614,EhuxleyiBBBjgi:0.37090664):0.14438718):5.0517642e-06,TtrahensBBB05545T0:0.16717858):0.032752636,(((((145481_PpatensBBBXP_001753296:0.037926894,145481_PpatensBBBXP_001765142:0.024223473):0.029905315,(145481_PpatensBBBXP_001766400:0,(145481_PpatensBBBXP_001775446:0.19152507,((((((3702_AthalianaBBBAAB61049:0.045705971,Arabidopsis_thalianaBBBNP_198060:0.018918748):0.022658644,3702_AthalianaBBBNP_568505:0.15090591):0.0075442086,3702_AthalianaBBBNP_198109:0.011765973):0.20308906,39947_OsativaBBBCAE03470:0.041894499):0.020503525,((3702_AthalianaBBBNP_195053:0.079349885,39947_OsativaBBBEEE57631:7.7364956e-05):0.029485301,39947_OsativaBBBEEE69236:0.14518057):1.2596955e-06):0.16377072,(SmoellendorffiBBBjgi_Selmo1_229944_fgenesh1_pm.C_scaffold_0000129:1.3498036e-05,SmoellendorffiBBBjgi_Selmo1_92939_e_gw1.13.45.1:0.029225978):0.060441844):0.11798815):0.0013703114):0.025855364):0.080283091,145481_PpatensBBBXP_001757257:0.058067771):0.036220954,SmoellendorffiBBBjgi1:0.13585456):0.01415447,(((((296543_TpseudonanaBBBXP_002287004:0.11139863,556484_PtricornutumBBBXP_002176387:0.076940979):0.037200791,((403677_PinfestansBBBEEY53557:0.018171319,PramorumBBBjgi:0.015291554):0.11510546,(AanophagefferensBBBjgi_Auran1_70027_estExt_fgenesh2_pm.C_10035:0.19908874,Ectocarpus_siliculosusBBB298712805:0.11853167):0.040889944):0.071418986):0.066944572,((296543_TpseudonanaBBBXP_002293959:0.00051209215,556484_PtricornutumBBBXP_002180582:0.41078269):0.24875735,Ectocarpus_siliculosusBBB298715835:0.10293611):0.067535561):0.031341676,Blastocystis_hominisBBB300123848:0.48012235):0.055052917,((3055_CreinhardtiiBBBXP_001695197:3.9170101e-05,VcarteriBBBjgi_Volca1_106728_estExt_fgenesh4_pg.C_490111:0.049475658):0.17217896,(((((((330879_AfumigatusBBBXP_751769:0.35900934,5141_NcrassaBBBCAD01127:0.28052283):0.17967974,4932_ScerevisiaeBBBNP_011741:0.74845269):0.13034233,(4896_SpombeBBBNP_588462:0.57875778,(4896_SpombeBBBNP_592834:0,Drosophila_melanogasterBBBNP_523494:9.061302):0.39998352):0.19301396):1.3470318,(436017_OlucimarinusBBBXP_001417356:0.021071437,70448_OtauriBBBAAV68609:0.04950105):0.094753141):0.048859887,564608_MpusillaBBBEEH56365:0.03337212):0.19058918,CvulgarisBBBjgi:0.16494718):0.079093058,352472_DdiscoideumBBBXP_638150:0.15724587):2.1367397e-05):0.025803726):0.023547616):0.041241017,(((284813_EcuniculiBBBNP_584809:0.0024918214,Encephalitozoon_intestinalisBBBXP_003072772:0.08710021):0.21349944,(Enterocytozoon_bieneusiBBBXP_002649951:0.44581281,Nosema_ceranaeBBBXP_002995258:0.63849236):0.096862507):0.52026379,412030_PtetraureliaBBBXP_001428021:0.7378907):0.14797593);
(((((((((((10228_TadhaerensBBBXP_002114324:0.16890179,(Caenorhabditis_elegansBBBNP_495051:2.0926354,DpulexBBBjgi:0.29954607):0.20192014):0.10144447,(7955_DrerioBBBCAN88634:0.33129627,(8364_XtropicalisBBBNP_988945:0.091919213,9606_HsapiensBBBNP_001246:0.076579548):0.071158437):0.099194827):0.029855902,45351_NvectensisBBBXP_001623504:0.15558783):0.071910891,(45351_NvectensisBBBXP_001625800:0.24133953,LgiganteaBBBjgi:0.091918297):0.019097455):0.062836455,7739_BfloridaeBBBAAO85336:0.12677148):0.12250817,7460_AmelliferaBBBXP_624567:0.071207247):0.14298145,TtrahensBBB05545T0:0.14001017):0.030472944,((352472_DdiscoideumBBBXP_638150:0.12729001,PyezeoensisBBBAU191082:0.2234747):0.15863136,(CmerolaeBBBCMA138C:0.14430305,EhuxleyiBBBjgi:0.32965088):0.084427902):0.0082131964):0.058829385,(5762_NgruberiBBBEFC37108:0.19509525,((Drosophila_melanogasterBBBNP_523494:5.2145763,PpolycephalumBBBPPL00000291:1.9623038):0.71750026,GsulphurariaBBBstig_15:3.5957777e-05):0.19498614):0.0057543134):0.045117367,(((((185431_TbruceiBBBXP_847480:0.052093824,353153_TcruziBBBXP_819329:0.080146012):0.21936923,(347515_LmajorBBBXP_001683689:0.023404042,435258_LinfantumBBBXP_001463634:8.6207553e-06):0.267667):0.27339013,((((((214684_CneoformansBBBXP_572594:0.3799756,(BdendrobatidisBBBjgi_Batde5_2171_gw1.6.153.1:0.090536568,SpunctatusBBB03056T0:0.29463597):0.17949445):0.10370692,(237631_UmaydisBBBXP_757794:0.60089361,(367110_NcrassaBBBXP_965019:0.06247872,451804_AfumigatusBBBEDP56709:0.0097700065):0.15064484):0.054808067):0.07644597,4896_SpombeBBBNP_593161:0.24083354):0.17119315,((((330879_AfumigatusBBBXP_751769:0.40343965,5141_NcrassaBBBCAD01127:0.25372862):0.33248102,(4896_SpombeBBBNP_588462:0.40631961,4896_SpombeBBBNP_592834:0.41288052):0.13238659):0.21658735,4932_ScerevisiaeBBBNP_011741:0.63956433):0.43844073,4932_ScerevisiaeBBBNP_011399:0.5059138):0.057817694):0.22509297,(CowczarzakiBBB06861T0:0.32169689,SpunctatusBBB03409T0:0.89471155):0.040088243):0.058650921,(431895_MbrevicollisBBBXP_001747841:0.04557827,SrosettaBBB00938T0:0.33524993):0.1457904):0.11670365):0.11399481,(((((284813_EcuniculiBBBNP_584809:1.7367017e-05,Encephalitozoon_intestinalisBBBXP_003072772:0.11029751):0.26313638,Enterocytozoon_bieneusiBBBXP_002649951:0.63900859):0.047314951,Nosema_ceranaeBBBXP_002995258:0.4076247):0.26016005,412030_PtetraureliaBBBXP_001428021:0.83783392):0.16726405,(6279_BmalayiBBBXP_001893850:0.80921631,7227_DmelanogasterBBBAAQ23567:0.16520028):0.016684395):0.23615697):0.071409536,CvulgarisBBBjgi:0.15481587):0.047080589):0.019863337,(((((((145481_PpatensBBBXP_001753296:0.0077550311,145481_PpatensBBBXP_001765142:0.038789476):0.038493643,145481_PpatensBBBXP_001766400:7.6077554e-06):0.049846484,145481_PpatensBBBXP_001757257:0.056310067):0.021290803,SmoellendorffiBBBjgi1:0.16732315):0.0206531,145481_PpatensBBBXP_001775446:0.15151363):0.065287434,((((((((3702_AthalianaBBBAAB61049:0.033746192,Arabidopsis_thalianaBBBNP_198060:0.024286602):0.010848331,3702_AthalianaBBBNP_568505:0.10579295):0.022009589,3702_AthalianaBBBNP_198109:0.0082452306):0.14777206,3702_AthalianaBBBNP_195053:0.043741078):0.022570165,39947_OsativaBBBEEE69236:0.25127908):0.08177223,39947_OsativaBBBEEE57631:3.1715718e-07):0.065187993,39947_OsativaBBBCAE03470:0.0060655585):0.14165657,(SmoellendorffiBBBjgi_Selmo1_229944_fgenesh1_pm.C_scaffold_0000129:6.7702293e-06,SmoellendorffiBBBjgi_Selmo1_92939_e_gw1.13.45.1:0.037996964):0.081142805):1.6789533e-06):0.03506524,((3055_CreinhardtiiBBBXP_001695197:0.021905985,VcarteriBBBjgi_Volca1_106728_estExt_fgenesh4_pg.C_490111:0.056975335):0.36626361,((436017_OlucimarinusBBBXP_001417356:0.0074615806,70448_OtauriBBBAAV68609:7.9897202e-07):0.028933319,564608_MpusillaBBBEEH56365:0.024097986):0.079466408):0.05098918):0.075682856,(((((296543_TpseudonanaBBBXP_002287004:0.080109742,556484_PtricornutumBBBXP_002176387:0.20119996):0.073027671,((AanophagefferensBBBjgi_Auran1_70027_estExt_fgenesh2_pm.C_10035:0.21257827,Blastocystis_hominisBBB300123848:0.43091538):1.9114967e-06,Ectocarpus_siliculosusBBB298712805:0.14717325):0.10608672):0.031927368,(403677_PinfestansBBBEEY53557:0.0084305734,PramorumBBBjgi:0.0094906942):0.089024456):0.080543908,((296543_TpseudonanaBBBXP_002293959:0.080155156,556484_PtricornutumBBBXP_002180582:0.19481785):0.12323083,Ectocarpus_siliculosusBBB298715835:0.17168142):0.021314683):0.083464443,5911_TthermophilaBBBXP_001023872:0.38787936):0.009243456);
((((((10228_TadhaerensBBBXP_002114324:0.2401197,(45351_NvectensisBBBXP_001623504:0.11462999,((45351_NvectensisBBBXP_001625800:0.18199506,LgiganteaBBBjgi:0.11191273):0.058752352,((((6279_BmalayiBBBXP_001893850:0.52655931,7227_DmelanogasterBBBAAQ23567:0.10498557):0.10907743,DpulexBBBjgi:0.39499368):0.048492831,(7460_AmelliferaBBBXP_624567:0.25983798,(7739_BfloridaeBBBAAO85336:8.9308456e-06,Drosophila_melanogasterBBBNP_523494:3.9976611):0.099263616):0.01732298):0.043122023,(7955_DrerioBBBCAN88634:0.22748713,(8364_XtropicalisBBBNP_988945:0.061629191,9606_HsapiensBBBNP_001246:0.095677427):0.063613304):0.058220002):0.018587529):0.065292514):0.049674883):0.094656653,(431895_MbrevicollisBBBXP_001747841:0.12491668,SrosettaBBB00938T0:0.27584611):0.17964597):0.097758565,((((214684_CneoformansBBBXP_572594:0.31988375,4932_ScerevisiaeBBBNP_011399:0.36579575):0.034251767,4896_SpombeBBBNP_593161:0.17943759):0.076279363,(((237631_UmaydisBBBXP_757794:0.89401197,SpunctatusBBB03056T0:0.23538323):0.11525038,BdendrobatidisBBBjgi_Batde5_2171_gw1.6.153.1:0.0649795):0.18938249,(367110_NcrassaBBBXP_965019:0.047165551,451804_AfumigatusBBBEDP56709:0.039058193):0.23933199):0.018865892):0.044443626,((((330879_AfumigatusBBBXP_751769:0.42188714,5141_NcrassaBBBCAD01127:0.24686434):0.50985505,4932_ScerevisiaeBBBNP_011741:0.51445887):0.22834174,(4896_SpombeBBBNP_588462:0.42024658,4896_SpombeBBBNP_592834:0.3026188):0.31057804):0.42657922,SpunctatusBBB03409T0:0.90235672):0.17687949):0.034387474):0.098322535,(((((((185431_TbruceiBBBXP_847480:0.059887181,353153_TcruziBBBXP_819329:0.061812358):0.16333886,(347515_LmajorBBBXP_001683689:0.014214784,435258_LinfantumBBBXP_001463634:5.6187616e-06):0.27931414):0.35248431,(CowczarzakiBBB06861T0:0.073528813,PpolycephalumBBBPPL00000291:2.935038):0.38030149):0.093851955,(PyezeoensisBBBAU191082:0.12847632,TtrahensBBB05545T0:0.10465735):0.11865385):0.079541575,5762_NgruberiBBBEFC37108:0.15963807):7.5128344e-05,((CmerolaeBBBCMA138C:0.23805125,EhuxleyiBBBjgi:0.29862597):0.11712142,GsulphurariaBBBstig_15:0.12115154):0.026855431):0.055092461,(((((284813_EcuniculiBBBNP_584809:1.5691891e-05,Encephalitozoon_intestinalisBBBXP_003072772:0.095973327):0.12897046,Nosema_ceranaeBBBXP_002995258:0.36879298):0.052902639,Enterocytozoon_bieneusiBBBXP_002649951:0.39414763):0.52468072,5911_TthermophilaBBBXP_001023872:0.16284155):0.052904176,412030_PtetraureliaBBBXP_001428021:0.59797306):0.065588449):0.031182296):0.058792576,((((((296543_TpseudonanaBBBXP_002287004:0.077169178,556484_PtricornutumBBBXP_002176387:0.11195827):0.087268861,AanophagefferensBBBjgi_Auran1_70027_estExt_fgenesh2_pm.C_10035:0.17516778):0.038390445,Blastocystis_hominisBBB300123848:0.51038693):0.030500058,Ectocarpus_siliculosusBBB298712805:0.068869057):0.070186372,(403677_PinfestansBBBEEY53557:0.0045608668,PramorumBBBjgi:0.02687784):0.037141675):0.01944943,((296543_TpseudonanaBBBXP_002293959:0.047763292,556484_PtricornutumBBBXP_002180582:0.23594007):0.11389127,Ectocarpus_siliculosusBBB298715835:0.092314673):0.060071328):0.086681661):0.029800922,((((((145481_PpatensBBBXP_001753296:7.3807619e-06,145481_PpatensBBBXP_001765142:0.036141038):0.029222595,((145481_PpatensBBBXP_001757257:0.017054544,SmoellendorffiBBBjgi1:0.18389777):0.051082144,145481_PpatensBBBXP_001766400:9.8682465e-05):0.028399634):0.026329944,145481_PpatensBBBXP_001775446:0.15092279):0.051399099,((436017_OlucimarinusBBBXP_001417356:9.2788846e-06,70448_OtauriBBBAAV68609:0.021871203):0.066672271,564608_MpusillaBBBEEH56365:0.007678492):0.075651935):0.011728918,((((((352472_DdiscoideumBBBXP_638150:0.30469259,(((3702_AthalianaBBBAAB61049:0,Arabidopsis_thalianaBBBNP_198060:0.015193978):0.030549362,3702_AthalianaBBBNP_568505:0.10741283):0.015275275,3702_AthalianaBBBNP_198109:1.9567715e-05):0.13580855):0.024267819,3702_AthalianaBBBNP_195053:0.047995159):0.097690589,39947_OsativaBBBEEE57631:3.2915217e-05):0.036608132,(39947_OsativaBBBEEE69236:3.4085192e-05,Caenorhabditis_elegansBBBNP_495051:1.6019928):0.27021789):0.0033101912,39947_OsativaBBBCAE03470:0.037887696):0.10050456,(SmoellendorffiBBBjgi_Selmo1_229944_fgenesh1_pm.C_scaffold_0000129:1.5820005e-05,SmoellendorffiBBBjgi_Selmo1_92939_e_gw1.13.45.1:0.028800806):0.072366075):7.012746e-05):0.080389868,(3055_CreinhardtiiBBBXP_001695197:0.018297649,VcarteriBBBjgi_Volca1_106728_estExt_fgenesh4_pg.C_490111:0.026917335):0.21902687):0.068832753,CvulgarisBBBjgi:0.078836305);
((((((((10228_TadhaerensBBBXP_002114324:0.28948081,45351_NvectensisBBBXP_001625800:0.082473394):0.051283116,(((45351_NvectensisBBBXP_001623504:0.10042144,(7460_AmelliferaBBBXP_624567:0.2795788,7739_BfloridaeBBBAAO85336:0.071333419):0.091603328):0.022254078,((7955_DrerioBBBCAN88634:4.6628753e-05,Drosophila_melanogasterBBBNP_523494:8.1774851):0.24270311,(8364_XtropicalisBBBNP_988945:0.048958326,9606_HsapiensBBBNP_001246:0.17407098):0.054771406):0.17037969):0.0036695207,LgiganteaBBBjgi:0.16510151):0.041463204):0.055290254,((284813_EcuniculiBBBNP_584809:8.0852779e-05,Encephalitozoon_intestinalisBBBXP_003072772:0.063898343):0.17823709,(Enterocytozoon_bieneusiBBBXP_002649951:0.46624121,Nosema_ceranaeBBBXP_002995258:0.53169152):0.19396466):0.49554881):0.01176419,6279_BmalayiBBBXP_001893850:0.57923637):0.024675452,(7227_DmelanogasterBBBAAQ23567:0.12597385,Blastocystis_hominisBBB300123848:0.52342273):0.084540632):0.05805924,((((((((214684_CneoformansBBBXP_572594:0.51837702,BdendrobatidisBBBjgi_Batde5_2171_gw1.6.153.1:0.23790432):0.042542518,(237631_UmaydisBBBXP_757794:0.19101866,PpolycephalumBBBPPL00000291:3.2389094):0.42808076):0.0099483142,(367110_NcrassaBBBXP_965019:0.10305945,451804_AfumigatusBBBEDP56709:0.014744674):0.33378076):0.069574859,(((((330879_AfumigatusBBBXP_751769:0.6015248,5141_NcrassaBBBCAD01127:0.14097554):0.37301101,(4896_SpombeBBBNP_588462:0.28255738,4896_SpombeBBBNP_592834:0.45494448):0.21826958):0.13252514,4932_ScerevisiaeBBBNP_011741:0.88197473):0.6979989,4932_ScerevisiaeBBBNP_011399:0.62855742):0.15560816,4896_SpombeBBBNP_593161:0.26220149):7.4610165e-06):0.092083658,SpunctatusBBB03409T0:1.1973932):0.076883351,CowczarzakiBBB06861T0:0.49953696):0.095396446,PyezeoensisBBBAU191082:0.12115505):1.2065231e-06,(352472_DdiscoideumBBBXP_638150:0.25540369,(((431895_MbrevicollisBBBXP_001747841:0.2375268,SrosettaBBB00938T0:0.19728318):0.1424994,(Caenorhabditis_elegansBBBNP_495051:1.7707615,DpulexBBBjgi:0.08835498):0.37738775):0.060814997,TtrahensBBB05545T0:0.11320313):0.037473567):0.024440858):0.082407604):0.097182111,GsulphurariaBBBstig_15:0.11748153):0.049442747,((((((((((145481_PpatensBBBXP_001753296:0.022367198,145481_PpatensBBBXP_001765142:0.078061977):0.043272209,145481_PpatensBBBXP_001766400:0.0061428464):0.015034723,145481_PpatensBBBXP_001775446:0.16635116):0.063740902,145481_PpatensBBBXP_001757257:0.035583952):0.023690946,SmoellendorffiBBBjgi1:0.16008329):0.017148292,(((((((3702_AthalianaBBBAAB61049:0.025481176,Arabidopsis_thalianaBBBNP_198060:0.024576067):0.011003501,3702_AthalianaBBBNP_568505:0.098345831):0.021963312,3702_AthalianaBBBNP_198109:0):0.16368159,3702_AthalianaBBBNP_195053:0.048246135):0.13186266,39947_OsativaBBBCAE03470:0.029062211):0.026499722,39947_OsativaBBBEEE57631:0.0027325404):0.021250635,39947_OsativaBBBEEE69236:0.16554472):0.18833819):0.019005706,(((436017_OlucimarinusBBBXP_001417356:0.0041888379,70448_OtauriBBBAAV68609:0.011878672):0.054692611,564608_MpusillaBBBEEH56365:0.027771646):0.094667348,(SmoellendorffiBBBjgi_Selmo1_229944_fgenesh1_pm.C_scaffold_0000129:9.4341062e-05,SmoellendorffiBBBjgi_Selmo1_92939_e_gw1.13.45.1:0.016762311):0.087727787):0.027581542):0.027497572,((((296543_TpseudonanaBBBXP_002287004:0.10561869,(AanophagefferensBBBjgi_Auran1_70027_estExt_fgenesh2_pm.C_10035:0.13554155,Ectocarpus_siliculosusBBB298712805:0.17721499):0.069536233):0.034175615,(403677_PinfestansBBBEEY53557:0.0081577881,PramorumBBBjgi:0.011895209):0.13646471):0.052137028,556484_PtricornutumBBBXP_002176387:0.039059311):0.049459087,((296543_TpseudonanaBBBXP_002293959:0.092087048,556484_PtricornutumBBBXP_002180582:0.20655876):0.10858177,Ectocarpus_siliculosusBBB298715835:0.07910784):0.078703042):0.08498576):0.030546489,CvulgarisBBBjgi:0.08931649):0.025091285,(((3055_CreinhardtiiBBBXP_001695197:1.0812148e-05,VcarteriBBBjgi_Volca1_106728_estExt_fgenesh4_pg.C_490111:0.088068116):0.19875791,EhuxleyiBBBjgi:0.3140099):0.053114043,CmerolaeBBBCMA138C:0.20527586):0.10849311):0.024731901,((((185431_TbruceiBBBXP_847480:0.04057224,353153_TcruziBBBXP_819329:0.10456542):0.34876001,(347515_LmajorBBBXP_001683689:0.008214547,435258_LinfantumBBBXP_001463634:1.3717311e-05):0.2752819):0.25869673,(412030_PtetraureliaBBBXP_001428021:0.36251096,SpunctatusBBB03056T0:0.43589858):0.082986991):0.22430067,(5762_NgruberiBBBEFC37108:0.090711405,5911_TthermophilaBBBXP_001023872:0.33395719):0.12581245):0.018368043);
(((((((10228_TadhaerensBBBXP_002114324:0.28934393,45351_NvectensisBBBXP_001623504:0.12398631):0.020054595,LgiganteaBBBjgi:0.17743572):0.027729494,(((6279_BmalayiBBBXP_001893850:0.60700814,7227_DmelanogasterBBBAAQ23567:0.14793222):0.075878393,DpulexBBBjgi:0.48600013):0.055071436,((7955_DrerioBBBCAN88634:0.1556112,SpunctatusBBB03409T0:1.123092):0.13596927,((8364_XtropicalisBBBNP_988945:0.04043808,9606_HsapiensBBBNP_001246:0.091261987):0.074908252,Drosophila_melanogasterBBBNP_523494:3.8775555):1.5754777e-05):0.085277528):0.010059178):0.019675057,((431895_MbrevicollisBBBXP_001747841:0.16564931,SrosettaBBB00938T0:0.21772203):0.21188119,7739_BfloridaeBBBAAO85336:0.11988804):0.046039574):0.026104328,((((214684_CneoformansBBBXP_572594:0.53504254,4896_SpombeBBBNP_593161:0.058926621):0.060104906,(((237631_UmaydisBBBXP_757794:0.71943087,((((330879_AfumigatusBBBXP_751769:0.23266793,5141_NcrassaBBBCAD01127:0.25494959):0.20941624,4932_ScerevisiaeBBBNP_011741:0.65867134):0.28917176,4896_SpombeBBBNP_592834:0.13740244):0.28602597,4896_SpombeBBBNP_588462:0.20932557):0.60882742):0.222671,(367110_NcrassaBBBXP_965019:1.6299174e-06,451804_AfumigatusBBBEDP56709:0.068266529):0.22557658):0.10304964,4932_ScerevisiaeBBBNP_011399:0.5478316):0.041264186):0.062570471,(BdendrobatidisBBBjgi_Batde5_2171_gw1.6.153.1:0.032705448,SpunctatusBBB03056T0:0.24083365):0.15891851):0.10764826,((((284813_EcuniculiBBBNP_584809:4.7432251e-06,Encephalitozoon_intestinalisBBBXP_003072772:0.097177722):0.29109488,(Enterocytozoon_bieneusiBBBXP_002649951:0.61763153,Nosema_ceranaeBBBXP_002995258:0.39239903):0.071664677):0.27730862,412030_PtetraureliaBBBXP_001428021:0.67766989):0.16622934,CowczarzakiBBB06861T0:0.3869132):0.058705875):0.051919601):0.051297177,(45351_NvectensisBBBXP_001625800:0.18839454,7460_AmelliferaBBBXP_624567:0.097956696):0.050503525):0.03722094,(((((((((145481_PpatensBBBXP_001753296:0.013918991,145481_PpatensBBBXP_001765142:0.032442967):0.0097185636,(((436017_OlucimarinusBBBXP_001417356:3.1088329e-06,70448_OtauriBBBAAV68609:0.048506002):0.10740146,564608_MpusillaBBBEEH56365:1.0895475e-05):0.14872132,(SmoellendorffiBBBjgi_Selmo1_229944_fgenesh1_pm.C_scaffold_0000129:3.1496632e-05,SmoellendorffiBBBjgi_Selmo1_92939_e_gw1.13.45.1:0.016145943):0.070776518):0.091730674):0.020485347,145481_PpatensBBBXP_001766400:0.0065283142):0.025974829,145481_PpatensBBBXP_001775446:0.10874724):0.068734034,145481_PpatensBBBXP_001757257:0.041354422):0.034396025,SmoellendorffiBBBjgi1:0.12843145):0.036182413,((((296543_TpseudonanaBBBXP_002293959:0.086464164,556484_PtricornutumBBBXP_002180582:0.20851629):0.154194,Ectocarpus_siliculosusBBB298715835:0.077511693):0.037598032,(((403677_PinfestansBBBEEY53557:0.0096946574,PramorumBBBjgi:7.1879983e-06):0.0942396,((((AanophagefferensBBBjgi_Auran1_70027_estExt_fgenesh2_pm.C_10035:0.20426391,PyezeoensisBBBAU191082:0.092752543):0.066520201,((CmerolaeBBBCMA138C:0.026350029,PpolycephalumBBBPPL00000291:3.0996491):0.26531466,GsulphurariaBBBstig_15:0.064268001):0.097708967):0.017950127,EhuxleyiBBBjgi:0.41118962):0.0087932958,TtrahensBBB05545T0:0.10756507):0.073615852):0.046330101,Ectocarpus_siliculosusBBB298712805:0.10679043):0.020967128):0.046686546,((((((((3702_AthalianaBBBAAB61049:6.7223296e-05,3702_AthalianaBBBNP_568505:0.14847595):0.025881688,3702_AthalianaBBBNP_198109:0.013942004):1.7330701e-06,Arabidopsis_thalianaBBBNP_198060:0.037946635):0.13710451,3702_AthalianaBBBNP_195053:0.049326076):0.026757805,(39947_OsativaBBBCAE03470:0.044892575,39947_OsativaBBBEEE57631:0.013174008):0.030539904):0.060097434,39947_OsativaBBBEEE69236:0.10429834):0.22236963,Blastocystis_hominisBBB300123848:0.27523218):0.082680443,Caenorhabditis_elegansBBBNP_495051:1.9098008):0.0048752317):0.026145218):0.0077355634,352472_DdiscoideumBBBXP_638150:0.17078846):0.029267691,((((185431_TbruceiBBBXP_847480:0.083727852,353153_TcruziBBBXP_819329:0.029593075):0.22652954,(347515_LmajorBBBXP_001683689:0.015980942,435258_LinfantumBBBXP_001463634:1.5041368e-05):0.27079292):0.36870264,((296543_TpseudonanaBBBXP_002287004:0.1210981,556484_PtricornutumBBBXP_002176387:0.097696764):0.069869875,(3055_CreinhardtiiBBBXP_001695197:3.5852018e-05,VcarteriBBBjgi_Volca1_106728_estExt_fgenesh4_pg.C_490111:0.055754241):0.18985998):0.058446032):0.025025365,CvulgarisBBBjgi:0.18655562):1.9728925e-05):0.054055121,(5762_NgruberiBBBEFC37108:0.15082819,5911_TthermophilaBBBXP_001023872:0.30975248):0.055676422);
((((((((10228_TadhaerensBBBXP_002114324:0.2021285,(((214684_CneoformansBBBXP_572594:0.56449547,(BdendrobatidisBBBjgi_Batde5_2171_gw1.6.153.1:0.13696107,SpunctatusBBB03056T0:0.29078232):0.1977259):0.068920663,(((237631_UmaydisBBBXP_757794:0.51765269,4932_ScerevisiaeBBBNP_011399:0.42938618):0.082013441,(((((330879_AfumigatusBBBXP_751769:0.43996229,5141_NcrassaBBBCAD01127:0.25491744):0.40003525,4932_ScerevisiaeBBBNP_011741:0.57005086):0.17850488,(4896_SpombeBBBNP_588462:0.71999336,4896_SpombeBBBNP_592834:0.12407069):0.23262052):0.44817906,SpunctatusBBB03409T0:0.62711876):0.26866081,(367110_NcrassaBBBXP_965019:0.064869573,451804_AfumigatusBBBEDP56709:0.016275968):0.20097796):0.079958548):0.065959359,(4896_SpombeBBBNP_593161:2.3188554e-05,PpolycephalumBBBPPL00000291:3.0545492):0.21510646):6.326521e-07):0.11575182,CowczarzakiBBB06861T0:0.60440935):0.029058697):0.023474682,(431895_MbrevicollisBBBXP_001747841:0.24014363,(DpulexBBBjgi:0.34463779,SrosettaBBB00938T0:0.35259443):0.058861773):0.079820647):0.012173802,45351_NvectensisBBBXP_001623504:0.082177688):0.046823924,((((6279_BmalayiBBBXP_001893850:0.66742323,(7955_DrerioBBBCAN88634:0.28974893,(8364_XtropicalisBBBNP_988945:0.044179434,9606_HsapiensBBBNP_001246:0.091482839):0.03062722):0.067644833):0.034576485,7460_AmelliferaBBBXP_624567:0.21335599):1.2749387e-05,LgiganteaBBBjgi:0.19429925):0.048851525,7739_BfloridaeBBBAAO85336:0.14508738):0.027825613):0.034546463,45351_NvectensisBBBXP_001625800:0.078163432):0.039264295,(GsulphurariaBBBstig_15:0.085897194,PyezeoensisBBBAU191082:0.17068402):0.086237988):0.037183203,(7227_DmelanogasterBBBAAQ23567:0.1477664,Drosophila_melanogasterBBBNP_523494:4.4718801):0.20608781):0.01388775,((((((((145481_PpatensBBBXP_001753296:0.042026008,(145481_PpatensBBBXP_001765142:0.012393235,145481_PpatensBBBXP_001775446:0.13782704):0.065766319):0.016338471,145481_PpatensBBBXP_001766400:7.7823508e-07):0.023473704,(((((((((3702_AthalianaBBBAAB61049:0.040512939,3702_AthalianaBBBNP_568505:0.21976616):0.011060259,Arabidopsis_thalianaBBBNP_198060:0.022515957):0.011839735,(3702_AthalianaBBBNP_198109:6.6031511e-06,Caenorhabditis_elegansBBBNP_495051:2.1496558):0.010628285):0.12580135,3702_AthalianaBBBNP_195053:0.041460524):0.034091204,39947_OsativaBBBEEE69236:0.16589635):0.052360516,39947_OsativaBBBEEE57631:1.1937413e-05):0.071058544,39947_OsativaBBBCAE03470:1.0181349e-05):0.17802478,(((436017_OlucimarinusBBBXP_001417356:3.1782193e-05,70448_OtauriBBBAAV68609:0.023249883):0.054651745,564608_MpusillaBBBEEH56365:2.1920734e-06):0.19421505,(SmoellendorffiBBBjgi_Selmo1_229944_fgenesh1_pm.C_scaffold_0000129:5.8779251e-05,SmoellendorffiBBBjgi_Selmo1_92939_e_gw1.13.45.1:0.04277905):0.12894169):1.1579403e-05):0.030559507,CvulgarisBBBjgi:0.17477297):0.061614886):0.047382092,(145481_PpatensBBBXP_001757257:0.061447901,SmoellendorffiBBBjgi1:0.15974127):0.008662691):0.012969845,(((((185431_TbruceiBBBXP_847480:0.16377315,353153_TcruziBBBXP_819329:0.10966817):0.25995066,(347515_LmajorBBBXP_001683689:0.0080243696,435258_LinfantumBBBXP_001463634:6.5419892e-06):0.36293716):0.40937418,CmerolaeBBBCMA138C:0.075176839):0.13571182,EhuxleyiBBBjgi:0.34177538):0.039510111,(3055_CreinhardtiiBBBXP_001695197:1.580685e-05,VcarteriBBBjgi_Volca1_106728_estExt_fgenesh4_pg.C_490111:0.081183978):0.26500263):0.15392271):0.020272424,((284813_EcuniculiBBBNP_584809:1.8798768e-06,Encephalitozoon_intestinalisBBBXP_003072772:0.056259504):0.2425697,(Enterocytozoon_bieneusiBBBXP_002649951:0.57416211,Nosema_ceranaeBBBXP_002995258:0.42504294):0.18864037):0.45159105):1.3355557e-05,(((((296543_TpseudonanaBBBXP_002287004:0.044295484,556484_PtricornutumBBBXP_002176387:0.092427211):0.07264977,(((403677_PinfestansBBBEEY53557:0.028575613,PramorumBBBjgi:0):0.083693771,Ectocarpus_siliculosusBBB298712805:0.11960442):0.0120589,AanophagefferensBBBjgi_Auran1_70027_estExt_fgenesh2_pm.C_10035:0.21337887):0.010135822):0.053173472,((296543_TpseudonanaBBBXP_002293959:0.025836724,556484_PtricornutumBBBXP_002180582:0.10772726):0.13496088,Ectocarpus_siliculosusBBB298715835:0.061858991):0.090370024):0.035925792,(412030_PtetraureliaBBBXP_001428021:0.69451579,5911_TthermophilaBBBXP_001023872:0.28945525):0.1044523):0.017675341,Blastocystis_hominisBBB300123848:0.25433853):0.088884561):0.043663807,(352472_DdiscoideumBBBXP_638150:0.31788008,TtrahensBBB05545T0:0.091703693):0.13503017):0.033144611,5762_NgruberiBBBEFC37108:0.16481292);
(((((((((10228_TadhaerensBBBXP_002114324:0.26056464,45351_NvectensisBBBXP_001625800:0.13032102):0.068728166,LgiganteaBBBjgi:0.089510677):0.023850417,45351_NvectensisBBBXP_001623504:0.12492465):0.03926592,7739_BfloridaeBBBAAO85336:0.089868416):0.045323305,((8364_XtropicalisBBBNP_988945:0.10770681,9606_HsapiensBBBNP_001246:0.069775875):0.079983863,DpulexBBBjgi:0.5586157):0.095035302):0.063895595,(((((284813_EcuniculiBBBNP_584809:0.0081180059,Encephalitozoon_intestinalisBBBXP_003072772:0.053943776):0.34414458,(Enterocytozoon_bieneusiBBBXP_002649951:0.68608188,Nosema_ceranaeBBBXP_002995258:0.55724237):0.11991688):0.51118496,Caenorhabditis_elegansBBBNP_495051:2.2838978):0.10474003,((412030_PtetraureliaBBBXP_001428021:0.75869188,7227_DmelanogasterBBBAAQ23567:0.1941768):0.018113421,6279_BmalayiBBBXP_001893850:0.44681102):0.067641486):1.814026e-07,(7955_DrerioBBBCAN88634:0,(Drosophila_melanogasterBBBNP_523494:2.5604368,PpolycephalumBBBPPL00000291:1.9679391):1.2019224):0.25578889):0.10830489):1.8303025e-06,7460_AmelliferaBBBXP_624567:0.19014538):0.077503107,(CvulgarisBBBjgi:0.1512875,GsulphurariaBBBstig_15:0.19521437):0.025767548):0.051361106,((((((((145481_PpatensBBBXP_001753296:0.036422073,145481_PpatensBBBXP_001765142:2.8505092e-06):0.028146449,145481_PpatensBBBXP_001766400:0.008452451):0.058918135,145481_PpatensBBBXP_001775446:0.1072795):0.012034774,145481_PpatensBBBXP_001757257:0.05526061):0.029727503,SmoellendorffiBBBjgi1:0.16146615):0.034232559,((((((((3702_AthalianaBBBAAB61049:0.029167613,Arabidopsis_thalianaBBBNP_198060:0.038465709):0.029227492,3702_AthalianaBBBNP_198109:0):3.6634396e-06,3702_AthalianaBBBNP_568505:0.10092345):0.19200361,39947_OsativaBBBEEE69236:0.06851078):0.040197482,3702_AthalianaBBBNP_195053:0.031505945):0.018750094,39947_OsativaBBBEEE57631:0.015740242):0.061062272,39947_OsativaBBBCAE03470:0.012199219):0.11507751,(SmoellendorffiBBBjgi_Selmo1_229944_fgenesh1_pm.C_scaffold_0000129:1.7235467e-05,SmoellendorffiBBBjgi_Selmo1_92939_e_gw1.13.45.1:0.046561492):0.069236201):0.0091357736):0.021005968,5911_TthermophilaBBBXP_001023872:0.32868223):0.022365569,5762_NgruberiBBBEFC37108:0.073516458):0.034671621,(((((((((185431_TbruceiBBBXP_847480:0.091274789,353153_TcruziBBBXP_819329:0.12062504):0.17671249,(347515_LmajorBBBXP_001683689:0.026610915,435258_LinfantumBBBXP_001463634:6.5778749e-07):0.45239113):0.054489663,SpunctatusBBB03409T0:0.87994552):0.10159431,((((330879_AfumigatusBBBXP_751769:0.39714004,5141_NcrassaBBBCAD01127:0.2335313):0.36451748,4932_ScerevisiaeBBBNP_011741:0.68493337):0.15046838,(4896_SpombeBBBNP_588462:0.39911324,4896_SpombeBBBNP_592834:0.33290254):0.26614336):0.46316894,4932_ScerevisiaeBBBNP_011399:0.76138438):0.3083674):0.12432777,((((296543_TpseudonanaBBBXP_002287004:0.096693392,556484_PtricornutumBBBXP_002176387:0.087635376):0.037016223,(((403677_PinfestansBBBEEY53557:1.4822363e-05,PramorumBBBjgi:0.021070133):0.059022011,PyezeoensisBBBAU191082:0.18632986):0.071930624,(AanophagefferensBBBjgi_Auran1_70027_estExt_fgenesh2_pm.C_10035:0.22155206,Ectocarpus_siliculosusBBB298712805:0.17830531):0.024087421):0.038577201):0.038684535,((296543_TpseudonanaBBBXP_002293959:0.075400379,556484_PtricornutumBBBXP_002180582:0.41346122):0.1624016,Ectocarpus_siliculosusBBB298715835:0.11769807):0.076837385):0.065099619,Blastocystis_hominisBBB300123848:0.38254221):2.0256606e-06):0.040990284,(352472_DdiscoideumBBBXP_638150:0.17101256,TtrahensBBB05545T0:0.14538777):0.0015566281):0.02672499,(3055_CreinhardtiiBBBXP_001695197:0.00063647973,VcarteriBBBjgi_Volca1_106728_estExt_fgenesh4_pg.C_490111:0.044188049):0.19201241):0.040416295,((((((214684_CneoformansBBBXP_572594:0.50066972,(BdendrobatidisBBBjgi_Batde5_2171_gw1.6.153.1:0.099775238,SpunctatusBBB03056T0:0.35783785):0.19311626):0.07326182,4896_SpombeBBBNP_593161:0.17108139):0.088336733,237631_UmaydisBBBXP_757794:0.69676):3.3408683e-07,(367110_NcrassaBBBXP_965019:0.075898208,451804_AfumigatusBBBEDP56709:0.048149768):0.20893775):0.17966655,CowczarzakiBBB06861T0:0.3452201):0.041152661,(431895_MbrevicollisBBBXP_001747841:0.099488087,SrosettaBBB00938T0:0.2607827):0.075263829):0.071117459):1.9114948e-06,(((436017_OlucimarinusBBBXP_001417356:3.9607204e-05,70448_OtauriBBBAAV68609:0.027541872):0.044868551,564608_MpusillaBBBEEH56365:0.040331335):0.084548809,(CmerolaeBBBCMA138C:0.24646698,EhuxleyiBBBjgi:0.37627947):0.09795682):0.049666775):0.030319767);
(((((((10228_TadhaerensBBBXP_002114324:0.28379172,((((((214684_CneoformansBBBXP_572594:0.42818199,4896_SpombeBBBNP_593161:0.23862097):0.0016076633,(BdendrobatidisBBBjgi_Batde5_2171_gw1.6.153.1:0.10100247,(Caenorhabditis_elegansBBBNP_495051:1.9445204,SpunctatusBBB03056T0:0.28622836):2.1720355e-05):0.19713356):0.061229897,(237631_UmaydisBBBXP_757794:0.50597164,(((((330879_AfumigatusBBBXP_751769:0.1448082,5141_NcrassaBBBCAD01127:0.40551388):0.19685687,(4896_SpombeBBBNP_588462:0.43713919,4896_SpombeBBBNP_592834:0.2837352):0.40385413):0.11928811,4932_ScerevisiaeBBBNP_011741:0.62343203):0.54538555,4932_ScerevisiaeBBBNP_011399:0.60272625):0.28779088,(367110_NcrassaBBBXP_965019:0.067831366,451804_AfumigatusBBBEDP56709:0.027871417):0.16300472):0.12993724):0.033470513):0.12648536,DpulexBBBjgi:0.36071423):0.032470625,((Drosophila_melanogasterBBBNP_523494:3.2372677,SrosettaBBB00938T0:5.9113031e-06):0.25557883,PyezeoensisBBBAU191082:0.16069591):0.10076619):0.049534763,(431895_MbrevicollisBBBXP_001747841:0.098441181,SpunctatusBBB03409T0:0.78867409):0.15362638):0.04416922):0.046813213,45351_NvectensisBBBXP_001623504:0.10549948):0.057935275,((((((284813_EcuniculiBBBNP_584809:0.11680283,Encephalitozoon_intestinalisBBBXP_003072772:0.030153218):0.26451737,(Enterocytozoon_bieneusiBBBXP_002649951:0.62995523,Nosema_ceranaeBBBXP_002995258:0.3778442):0.14892731):0.41787963,412030_PtetraureliaBBBXP_001428021:0.55760423):0.1183788,(6279_BmalayiBBBXP_001893850:0.54252012,7227_DmelanogasterBBBAAQ23567:0.094157495):0.077673382):0.11873075,7739_BfloridaeBBBAAO85336:0.10133239):0.024639105,(45351_NvectensisBBBXP_001625800:0.24134515,LgiganteaBBBjgi:0.25061216):0.022849804):0.038255702):0.0089342635,(((7955_DrerioBBBCAN88634:0,PpolycephalumBBBPPL00000291:2.0884103):0.19952617,CowczarzakiBBB06861T0:0.63244497):0.12821056,(8364_XtropicalisBBBNP_988945:0.12205745,9606_HsapiensBBBNP_001246:0.029445832):0.043734536):0.051317969):0.10203809,7460_AmelliferaBBBXP_624567:0.11225829):0.06426221,((((185431_TbruceiBBBXP_847480:0.074677168,353153_TcruziBBBXP_819329:0.066772802):0.26113827,(347515_LmajorBBBXP_001683689:0.016183981,435258_LinfantumBBBXP_001463634:8.9482524e-06):0.20246249):0.302346,CmerolaeBBBCMA138C:0.10653802):0.07875203,352472_DdiscoideumBBBXP_638150:0.19676218):0.065641998):1.6952217e-06,(((((((((((145481_PpatensBBBXP_001753296:0.0047564023,145481_PpatensBBBXP_001765142:0.057593675):0.028632537,145481_PpatensBBBXP_001766400:0.0078215263):0.020572235,145481_PpatensBBBXP_001775446:0.1035846):0.045262707,(((((((3702_AthalianaBBBAAB61049:0.021481369,3702_AthalianaBBBNP_568505:0.13380839):0.04038858,Arabidopsis_thalianaBBBNP_198060:0.012905731):0.014816712,3702_AthalianaBBBNP_198109:0.050342302):0.15883922,39947_OsativaBBBEEE57631:0.019026232):0.013243022,(39947_OsativaBBBCAE03470:0.013667756,39947_OsativaBBBEEE69236:0.1381474):0.011989532):0.039393198,3702_AthalianaBBBNP_195053:0.022248316):0.19878336,(SmoellendorffiBBBjgi_Selmo1_229944_fgenesh1_pm.C_scaffold_0000129:0,SmoellendorffiBBBjgi_Selmo1_92939_e_gw1.13.45.1:0):0.033899156):0.10135039):0.052043527,145481_PpatensBBBXP_001757257:0.054076008):0.036723408,SmoellendorffiBBBjgi1:0.24293075):0.087261928,(3055_CreinhardtiiBBBXP_001695197:2.5414102e-05,VcarteriBBBjgi_Volca1_106728_estExt_fgenesh4_pg.C_490111:0.038418018):0.20977956):0.022813694,(((436017_OlucimarinusBBBXP_001417356:5.7739117e-05,70448_OtauriBBBAAV68609:0.015527133):0.054931468,564608_MpusillaBBBEEH56365:2.3354558e-05):0.10349145,CvulgarisBBBjgi:0.17866545):0.067232079):0.06032702,(((((296543_TpseudonanaBBBXP_002287004:0.10315194,556484_PtricornutumBBBXP_002176387:0.15385696):0.069775164,AanophagefferensBBBjgi_Auran1_70027_estExt_fgenesh2_pm.C_10035:0.26747426):0.019675561,Ectocarpus_siliculosusBBB298712805:0.13159436):0.011197376,(403677_PinfestansBBBEEY53557:0.038692285,PramorumBBBjgi:8.968773e-05):0.13496888):0.081597688,Blastocystis_hominisBBB300123848:0.3681477):1.0849445e-07):0.070276175,((296543_TpseudonanaBBBXP_002293959:0.06424069,556484_PtricornutumBBBXP_002180582:0.21679478):0.18967887,Ectocarpus_siliculosusBBB298715835:0.10631711):0.06065407):0.075099401,(5762_NgruberiBBBEFC37108:0.1048594,5911_TthermophilaBBBXP_001023872:0.3519115):0.083157469):0.032005612,(EhuxleyiBBBjgi:0.41508313,(GsulphurariaBBBstig_15:0.12082388,TtrahensBBB05545T0:0.13756034):0.059997585):0.012575895);
((((((10228_TadhaerensBBBXP_002114324:0.21834025,(((45351_NvectensisBBBXP_001623504:0.087876629,((6279_BmalayiBBBXP_001893850:0.63172399,7460_AmelliferaBBBXP_624567:0.066226091):0.12628301,((7227_DmelanogasterBBBAAQ23567:0.25878991,7739_BfloridaeBBBAAO85336:0.091537535):0.031148001,LgiganteaBBBjgi:0.17877323):0.03273379):0.062472853):0.052064254,45351_NvectensisBBBXP_001625800:0.15518054):0.010879629,(((7955_DrerioBBBCAN88634:2.377228e-06,(Drosophila_melanogasterBBBNP_523494:2.7697519,PpolycephalumBBBPPL00000291:1.9298362):0.76734298):0.28249739,(8364_XtropicalisBBBNP_988945:0.057245976,9606_HsapiensBBBNP_001246:0.13488405):0.062336261):0.094983778,DpulexBBBjgi:0.50507663):0.063466663):0.019011945):0.030988021,(431895_MbrevicollisBBBXP_001747841:0.12972011,SrosettaBBB00938T0:0.25160858):0.066963202):0.060668707,(CowczarzakiBBB06861T0:0.3543895,PyezeoensisBBBAU191082:0.033852046):0.11018276):0.0088799416,((214684_CneoformansBBBXP_572594:0.45711577,(237631_UmaydisBBBXP_757794:0.96048699,(BdendrobatidisBBBjgi_Batde5_2171_gw1.6.153.1:0.050985986,SpunctatusBBB03056T0:0.25049995):0.12818189):0.036681088):0.031089303,((367110_NcrassaBBBXP_965019:0.040700268,451804_AfumigatusBBBEDP56709:0.015059916):0.38946742,4896_SpombeBBBNP_593161:0.28928065):0.0054524658):0.15078631):0.051698854,(((((185431_TbruceiBBBXP_847480:0.042389353,353153_TcruziBBBXP_819329:0.14360351):0.176725,(347515_LmajorBBBXP_001683689:0,435258_LinfantumBBBXP_001463634:0):0.37805753):0.14138805,412030_PtetraureliaBBBXP_001428021:0.52546306):0.17615068,(Blastocystis_hominisBBB300123848:0.36276378,SpunctatusBBB03409T0:0.98567203):0.1413053):3.6240632e-05,(((((296543_TpseudonanaBBBXP_002287004:0.13926741,556484_PtricornutumBBBXP_002176387:0.11273129):0.023266731,Ectocarpus_siliculosusBBB298715835:0.14824854):0.0296549,(296543_TpseudonanaBBBXP_002293959:1.8092885e-05,556484_PtricornutumBBBXP_002180582:0.3929465):0.2137414):3.8718739e-05,(AanophagefferensBBBjgi_Auran1_70027_estExt_fgenesh2_pm.C_10035:0.22616155,Ectocarpus_siliculosusBBB298712805:0.12367958):0.071426686):0.028003172,(403677_PinfestansBBBEEY53557:5.1119407e-06,PramorumBBBjgi:0.017235004):0.055360921):0.045122698):0.076813952):0.044183475,((((((((((145481_PpatensBBBXP_001753296:0.02517684,145481_PpatensBBBXP_001765142:0.04117454):0.076555892,145481_PpatensBBBXP_001766400:1.5581069e-06):1.415585e-05,((436017_OlucimarinusBBBXP_001417356:3.402728e-05,564608_MpusillaBBBEEH56365:0.070072555):0.039307832,70448_OtauriBBBAAV68609:7.0053341e-06):0.16229059):0.051204129,145481_PpatensBBBXP_001775446:0.12458121):0.030403701,(SmoellendorffiBBBjgi_Selmo1_229944_fgenesh1_pm.C_scaffold_0000129:5.1352204e-05,SmoellendorffiBBBjgi_Selmo1_92939_e_gw1.13.45.1:0.053819909):0.076506821):0.061333233,SmoellendorffiBBBjgi1:0.14917532):0.056596863,145481_PpatensBBBXP_001757257:0.066915359):0.029528597,TtrahensBBB05545T0:0.20128402):0.02104467,((((3055_CreinhardtiiBBBXP_001695197:9.1829097e-05,VcarteriBBBjgi_Volca1_106728_estExt_fgenesh4_pg.C_490111:0.077879393):0.14731507,352472_DdiscoideumBBBXP_638150:0.14990614):0.080215961,CvulgarisBBBjgi:0.097892979):0.047248207,(CmerolaeBBBCMA138C:0.21062584,EhuxleyiBBBjgi:0.25066376):0.099629402):0.017426055):0.029931261,(((((284813_EcuniculiBBBNP_584809:0.0046875116,Encephalitozoon_intestinalisBBBXP_003072772:0.062551519):0.13523004,(Enterocytozoon_bieneusiBBBXP_002649951:0.41790388,Nosema_ceranaeBBBXP_002995258:0.4529843):0.14889158):0.35454038,Caenorhabditis_elegansBBBNP_495051:2.3418661):0.19368609,5911_TthermophilaBBBXP_001023872:0.13171451):0.086399443,(((((((330879_AfumigatusBBBXP_751769:0.54444734,5141_NcrassaBBBCAD01127:0.23702712):0.29844789,4932_ScerevisiaeBBBNP_011741:0.6320011):0.11666139,4896_SpombeBBBNP_592834:0.55348113):0.23752694,4896_SpombeBBBNP_588462:0.23089041):0.7366379,4932_ScerevisiaeBBBNP_011399:0.42702155):0.23781862,((((((3702_AthalianaBBBAAB61049:0.050169183,(3702_AthalianaBBBNP_198109:0.024443373,3702_AthalianaBBBNP_568505:0.060838754):2.5827396e-06):1.0147049e-06,Arabidopsis_thalianaBBBNP_198060:0.016536541):0.21479081,3702_AthalianaBBBNP_195053:0.097255584):0.093528484,39947_OsativaBBBEEE57631:0.0037569737):0.051102627,39947_OsativaBBBCAE03470:0.04467223):0.077503849,39947_OsativaBBBEEE69236:0.10509839):0.15332574):0.077050146,5762_NgruberiBBBEFC37108:0.11953425):0.073610454):0.019895487):2.5160221e-06,GsulphurariaBBBstig_15:0.21342626);
(((((((((((10228_TadhaerensBBBXP_002114324:0.24852752,45351_NvectensisBBBXP_001623504:0.089498488):0.1038282,((45351_NvectensisBBBXP_001625800:0.21042637,LgiganteaBBBjgi:0.15571846):0.041110301,7739_BfloridaeBBBAAO85336:0.058054053):0.020464531):0.039256529,(7955_DrerioBBBCAN88634:0.34965435,(8364_XtropicalisBBBNP_988945:0.1302095,9606_HsapiensBBBNP_001246:0.070044689):0.12946839):0.076884827):0.027365025,(6279_BmalayiBBBXP_001893850:0.59380309,7227_DmelanogasterBBBAAQ23567:0.12698614):0.19194371):0.018219563,7460_AmelliferaBBBXP_624567:0.17230454):0.065777726,(431895_MbrevicollisBBBXP_001747841:0.18196333,SrosettaBBB00938T0:0.27026912):0.12368585):0.044015533,(((((((214684_CneoformansBBBXP_572594:0.55397353,(((330879_AfumigatusBBBXP_751769:0.47477947,5141_NcrassaBBBCAD01127:0.31729266):0.097079634,4932_ScerevisiaeBBBNP_011741:0.61050878):0.21326578,(4896_SpombeBBBNP_588462:0.44570596,(4896_SpombeBBBNP_592834:0.19132316,Drosophila_melanogasterBBBNP_523494:4.0340731):0.27262809):0.23103865):0.57596945):0.10429632,SpunctatusBBB03409T0:0.7284943):0.038528228,(367110_NcrassaBBBXP_965019:0.039745028,451804_AfumigatusBBBEDP56709:0.049259473):0.18223007):0.093918233,(BdendrobatidisBBBjgi_Batde5_2171_gw1.6.153.1:0.028647653,SpunctatusBBB03056T0:0.29498484):0.21839728):1.7301888e-05,(4896_SpombeBBBNP_593161:0.16398517,4932_ScerevisiaeBBBNP_011399:0.57339421):0.15889443):0.066000692,(237631_UmaydisBBBXP_757794:0.69620495,CowczarzakiBBB06861T0:0.44830261):0.23748931):0.07241585,DpulexBBBjgi:0.28271128):0.11032518):0.046215949,((PpolycephalumBBBPPL00000291:3.3552869,TtrahensBBB05545T0:5.0128305e-05):0.06776926,PyezeoensisBBBAU191082:0.14465266):0.10383482):0.036228124,(((284813_EcuniculiBBBNP_584809:0.069019471,Encephalitozoon_intestinalisBBBXP_003072772:0.031114267):0.21664796,(Enterocytozoon_bieneusiBBBXP_002649951:0.68901521,Nosema_ceranaeBBBXP_002995258:0.30315554):0.20774242):0.48981669,(5762_NgruberiBBBEFC37108:0.097520338,5911_TthermophilaBBBXP_001023872:0.37118564):0.070912673):0.078088215):0.012787677,(CmerolaeBBBCMA138C:0.24375004,EhuxleyiBBBjgi:0.32597312):0.095659247):0.026175168,(((((((145481_PpatensBBBXP_001753296:0.011147817,145481_PpatensBBBXP_001765142:0.049452072):0.050203582,145481_PpatensBBBXP_001766400:0.0072988943):0.022533555,(145481_PpatensBBBXP_001775446:0.12325591,((((((((3702_AthalianaBBBAAB61049:0.035075954,Arabidopsis_thalianaBBBNP_198060:0.034762967):0.016796815,3702_AthalianaBBBNP_568505:0.092836198):0.017207349,3702_AthalianaBBBNP_198109:0.008891175):0.13525975,3702_AthalianaBBBNP_195053:0.054948991):0.015532355,(39947_OsativaBBBEEE69236:4.5710481e-06,Caenorhabditis_elegansBBBNP_495051:1.7097104):0.22890315):0.055448734,39947_OsativaBBBEEE57631:0.00290705):0.039775112,39947_OsativaBBBCAE03470:0.026591617):0.11372814,(SmoellendorffiBBBjgi_Selmo1_229944_fgenesh1_pm.C_scaffold_0000129:1.1117554e-06,SmoellendorffiBBBjgi_Selmo1_92939_e_gw1.13.45.1:0.067328063):0.10745923):0.068091742):0.021112182):0.064011124,145481_PpatensBBBXP_001757257:0.042444864):0.066903132,SmoellendorffiBBBjgi1:0.16921364):0.038628445,(((((((((296543_TpseudonanaBBBXP_002287004:0.089193127,556484_PtricornutumBBBXP_002176387:0.09499788):0.069175268,AanophagefferensBBBjgi_Auran1_70027_estExt_fgenesh2_pm.C_10035:0.2640952):0.076822759,Ectocarpus_siliculosusBBB298712805:0.16179002):6.6495972e-07,(403677_PinfestansBBBEEY53557:0.029180766,PramorumBBBjgi:0.012252061):0.17240953):0.069371597,((296543_TpseudonanaBBBXP_002293959:0.067477314,556484_PtricornutumBBBXP_002180582:0.34939661):0.088540834,Ectocarpus_siliculosusBBB298715835:0.15646084):0.059263895):0.031746037,Blastocystis_hominisBBB300123848:0.56593656):0.089296549,CvulgarisBBBjgi:0.1227887):0.02842689,(3055_CreinhardtiiBBBXP_001695197:2.0513717e-05,VcarteriBBBjgi_Volca1_106728_estExt_fgenesh4_pg.C_490111:0.074015939):0.24944488):0.061480922,((436017_OlucimarinusBBBXP_001417356:0.0055684192,70448_OtauriBBBAAV68609:0.027645099):0.048743718,564608_MpusillaBBBEEH56365:2.513605e-06):0.14777073):0.043321536):0.044412122,352472_DdiscoideumBBBXP_638150:0.26315286):0.070254385,((((185431_TbruceiBBBXP_847480:0.085109565,353153_TcruziBBBXP_819329:0.086312576):0.19807825,(347515_LmajorBBBXP_001683689:0.032772632,435258_LinfantumBBBXP_001463634:4.1323595e-05):0.3000927):0.31153233,412030_PtetraureliaBBBXP_001428021:0.5751421):0.2217788,GsulphurariaBBBstig_15:0.12777224):0.019315404);
((((((((((10228_TadhaerensBBBXP_002114324:0.21616551,(Drosophila_melanogasterBBBNP_523494:5.3636204,PyezeoensisBBBAU191082:0.0084600249):0.20617076):0.054165647,DpulexBBBjgi:0.36338061):0.036932085,45351_NvectensisBBBXP_001625800:0.069426961):0.068343954,((((45351_NvectensisBBBXP_001623504:0.094237072,LgiganteaBBBjgi:0.19759398):0.086168443,7460_AmelliferaBBBXP_624567:0.12702779):0.0071348202,(8364_XtropicalisBBBNP_988945:0.090989097,9606_HsapiensBBBNP_001246:0.02562021):0.12773755):0.026873619,7739_BfloridaeBBBAAO85336:0.13202171):0.0005189429):0.027290175,((6279_BmalayiBBBXP_001893850:0.53120444,(7227_DmelanogasterBBBAAQ23567:7.8552397e-05,Caenorhabditis_elegansBBBNP_495051:2.3382242):0.10697279):0.18236791,(7955_DrerioBBBCAN88634:0.21469652,PpolycephalumBBBPPL00000291:3.328608):0.041673928):0.082065624):0.11234493,GsulphurariaBBBstig_15:0.20267643):0.034048208,(431895_MbrevicollisBBBXP_001747841:0.17854747,SrosettaBBB00938T0:0.33774065):0.137483):0.032820812,TtrahensBBB05545T0:0.072831083):0.037154946,((((((((185431_TbruceiBBBXP_847480:0.096182913,353153_TcruziBBBXP_819329:0.048658179):0.1636911,(347515_LmajorBBBXP_001683689:0.0079532861,435258_LinfantumBBBXP_001463634:8.5130569e-06):0.26375295):0.43141931,5911_TthermophilaBBBXP_001023872:0.1337218):0.087928523,(((284813_EcuniculiBBBNP_584809:5.1300794e-06,Encephalitozoon_intestinalisBBBXP_003072772:0.038182128):0.29346764,(Enterocytozoon_bieneusiBBBXP_002649951:0.33993999,Nosema_ceranaeBBBXP_002995258:0.42228896):0.10493057):0.41975396,412030_PtetraureliaBBBXP_001428021:0.7244917):0.023900146):0.089237582,((((296543_TpseudonanaBBBXP_002287004:0.099414914,556484_PtricornutumBBBXP_002176387:0.12338207):0.068758558,(AanophagefferensBBBjgi_Auran1_70027_estExt_fgenesh2_pm.C_10035:0.18382671,(Blastocystis_hominisBBB300123848:0.39773324,Ectocarpus_siliculosusBBB298712805:0.11995997):0.0043635181):0.064427797):0.014413477,(403677_PinfestansBBBEEY53557:0.018098458,PramorumBBBjgi:1.8493732e-05):0.096099644):0.05088626,((296543_TpseudonanaBBBXP_002293959:0.13335746,556484_PtricornutumBBBXP_002180582:0.25563774):0.15092155,Ectocarpus_siliculosusBBB298715835:0.12608549):0.10160371):0.10122189):0.036626738,((((214684_CneoformansBBBXP_572594:0.33618901,(4896_SpombeBBBNP_593161:0.027130724,4932_ScerevisiaeBBBNP_011399:0.61624168):0.13959672):0.10017046,(((237631_UmaydisBBBXP_757794:0.76981607,SpunctatusBBB03409T0:0.94005169):0.12275608,(367110_NcrassaBBBXP_965019:0.096847416,451804_AfumigatusBBBEDP56709:2.4474396e-05):0.2847681):0.059983985,(BdendrobatidisBBBjgi_Batde5_2171_gw1.6.153.1:0.086033624,SpunctatusBBB03056T0:0.2849205):0.18003342):0.063717249):0.19477905,((((330879_AfumigatusBBBXP_751769:0.35395831,5141_NcrassaBBBCAD01127:0.4785202):0.34126697,4932_ScerevisiaeBBBNP_011741:0.78443744):0.070003404,(4896_SpombeBBBNP_588462:0.3775336,4896_SpombeBBBNP_592834:0.43302411):0.34755111):0.57400362,CowczarzakiBBB06861T0:0.33982067):0.2036491):0.092136867,5762_NgruberiBBBEFC37108:0.16095382):0.03055488):0.061198063,((3055_CreinhardtiiBBBXP_001695197:0.0074659743,VcarteriBBBjgi_Volca1_106728_estExt_fgenesh4_pg.C_490111:0.038707093):0.28155787,CvulgarisBBBjgi:0.10064096):0.044836254):0.04792893,(CmerolaeBBBCMA138C:0.16395643,EhuxleyiBBBjgi:0.25478848):0.07908839):0.035037112):0.014717601,((((((145481_PpatensBBBXP_001753296:0.034614157,145481_PpatensBBBXP_001765142:0.051912144):0.0077003168,145481_PpatensBBBXP_001766400:9.2696521e-07):0.01656532,145481_PpatensBBBXP_001775446:0.16073824):0.044377447,SmoellendorffiBBBjgi1:0.13829167):0.016739286,(145481_PpatensBBBXP_001757257:0.0270826,(((((((3702_AthalianaBBBAAB61049:0.034465703,Arabidopsis_thalianaBBBNP_198060:0.032846844):0.025785519,3702_AthalianaBBBNP_568505:0.1089602):0.0072640581,3702_AthalianaBBBNP_198109:0):0.18584285,39947_OsativaBBBEEE69236:0.16823585):0.061637562,3702_AthalianaBBBNP_195053:0.048124084):0.064744897,39947_OsativaBBBEEE57631:3.0704801e-05):0.018635492,39947_OsativaBBBCAE03470:0.023315425):0.171271):0.021052764):0.035839821,(((436017_OlucimarinusBBBXP_001417356:0.015080794,70448_OtauriBBBAAV68609:2.1166478e-06):0.069985414,564608_MpusillaBBBEEH56365:0.00093042687):0.1353421,(SmoellendorffiBBBjgi_Selmo1_229944_fgenesh1_pm.C_scaffold_0000129:6.7992888e-06,SmoellendorffiBBBjgi_Selmo1_92939_e_gw1.13.45.1:0.024911844):0.048582967):0.035456801):0.068267529,352472_DdiscoideumBBBXP_638150:0.22883033);
(((((((((10228_TadhaerensBBBXP_002114324:0.20296106,(45351_NvectensisBBBXP_001623504:0.077545598,LgiganteaBBBjgi:0.18604374):0.013443351):0.051324439,((((214684_CneoformansBBBXP_572594:0.51512323,(BdendrobatidisBBBjgi_Batde5_2171_gw1.6.153.1:0.1221496,SpunctatusBBB03056T0:0.1973979):0.17648764):0.10065976,((237631_UmaydisBBBXP_757794:0.66974175,((((330879_AfumigatusBBBXP_751769:0.34348087,5141_NcrassaBBBCAD01127:0.33840984):0.50871886,(4896_SpombeBBBNP_588462:0.40844795,4896_SpombeBBBNP_592834:0.35400637):0.2090299):0.096814689,4932_ScerevisiaeBBBNP_011741:0.81503048):0.66777522,(367110_NcrassaBBBXP_965019:0.023285808,451804_AfumigatusBBBEDP56709:0.04124904):0.10965444):0.079070949):0.045939574,(4896_SpombeBBBNP_593161:0.044253479,4932_ScerevisiaeBBBNP_011399:0.69285131):0.13016328):0.062862638):0.14228003,((284813_EcuniculiBBBNP_584809:8.0476826e-06,Encephalitozoon_intestinalisBBBXP_003072772:0.073195968):0.37375947,(Enterocytozoon_bieneusiBBBXP_002649951:0.584878,Nosema_ceranaeBBBXP_002995258:0.32359198):0.10625523):0.48681767):0.073456153,CowczarzakiBBB06861T0:0.47810915):0.080187989):0.02975371,7227_DmelanogasterBBBAAQ23567:0.27136422):1.3201028e-06,((((431895_MbrevicollisBBBXP_001747841:0.17958461,SrosettaBBB00938T0:0.27027862):0.02055466,DpulexBBBjgi:0.32374179):0.092570812,((7955_DrerioBBBCAN88634:0.12991724,(Drosophila_melanogasterBBBNP_523494:3.0169514,SpunctatusBBB03409T0:0.46500726):0.49175163):0.12989271,(8364_XtropicalisBBBNP_988945:0.086181944,9606_HsapiensBBBNP_001246:0.064172936):0.056423831):0.073459249):5.2252351e-05,(6279_BmalayiBBBXP_001893850:0.56343882,7739_BfloridaeBBBAAO85336:0.12485237):0.018979565):0.030398921):0.044579594,7460_AmelliferaBBBXP_624567:0.18510162):0.026105379,45351_NvectensisBBBXP_001625800:0.16995709):0.1160984,5762_NgruberiBBBEFC37108:0.13221429):0.041878362,((CmerolaeBBBCMA138C:0.26762258,(GsulphurariaBBBstig_15:1.5221298e-05,PpolycephalumBBBPPL00000291:2.4371067):0.15316755):0.031701,PyezeoensisBBBAU191082:0.17871612):0.029259215):0.0079951364,(((((((((((145481_PpatensBBBXP_001753296:0.0076641862,(145481_PpatensBBBXP_001765142:0.0074647963,145481_PpatensBBBXP_001775446:0.14577325):0.032269626):0.023347336,145481_PpatensBBBXP_001766400:7.6731272e-06):0.090631497,(145481_PpatensBBBXP_001757257:0.025976536,SmoellendorffiBBBjgi1:0.20176045):0.016496323):0.039626902,(((((((3702_AthalianaBBBAAB61049:0.031638731,3702_AthalianaBBBNP_568505:0.11644216):0.0096491253,(3702_AthalianaBBBNP_198109:9.5022585e-06,Caenorhabditis_elegansBBBNP_495051:1.564493):0.010768152):6.3653179e-05,Arabidopsis_thalianaBBBNP_198060:0.030719429):0.12921344,3702_AthalianaBBBNP_195053:0.028567403):0.018540239,39947_OsativaBBBEEE69236:0.14110329):0.026603354,39947_OsativaBBBEEE57631:4.6021247e-05):0.025648108,39947_OsativaBBBCAE03470:0.03443172):0.11990636):0.019769189,(SmoellendorffiBBBjgi_Selmo1_229944_fgenesh1_pm.C_scaffold_0000129:5.8929581e-07,SmoellendorffiBBBjgi_Selmo1_92939_e_gw1.13.45.1:0.023248816):0.10902707):0.03408194,Blastocystis_hominisBBB300123848:0.45784667):0.023013221,(3055_CreinhardtiiBBBXP_001695197:0.013603819,VcarteriBBBjgi_Volca1_106728_estExt_fgenesh4_pg.C_490111:0.031747946):0.18194184):0.033486898,(((((296543_TpseudonanaBBBXP_002287004:0.056330552,556484_PtricornutumBBBXP_002176387:0.15343774):0.065161175,AanophagefferensBBBjgi_Auran1_70027_estExt_fgenesh2_pm.C_10035:0.35298723):0.039224786,((403677_PinfestansBBBEEY53557:0.014664303,PramorumBBBjgi:0.010956894):0.10343516,Ectocarpus_siliculosusBBB298712805:0.16352225):0.035035793):0.045835079,((296543_TpseudonanaBBBXP_002293959:0.058167334,556484_PtricornutumBBBXP_002180582:0.16289489):0.15453803,Ectocarpus_siliculosusBBB298715835:0.18791564):0.051307268):0.059163924,(((436017_OlucimarinusBBBXP_001417356:0,70448_OtauriBBBAAV68609:0.0072624918):0.057892653,564608_MpusillaBBBEEH56365:0.010143223):0.15019605,CvulgarisBBBjgi:0.11392773):0.010784676):0.012636204):0.051909141,352472_DdiscoideumBBBXP_638150:0.18445487):0.06341478,((((185431_TbruceiBBBXP_847480:0.16268589,353153_TcruziBBBXP_819329:0.050990188):0.2769428,(347515_LmajorBBBXP_001683689:0.030217337,435258_LinfantumBBBXP_001463634:5.1820289e-06):0.28736414):0.35069872,5911_TthermophilaBBBXP_001023872:0.19537977):0.14735301,412030_PtetraureliaBBBXP_001428021:0.65421343):0.069146189):0.023968834,TtrahensBBB05545T0:0.11708956):0.022395324,EhuxleyiBBBjgi:0.31210374);
((((10228_TadhaerensBBBXP_002114324:0.22781929,(((284813_EcuniculiBBBNP_584809:8.6533766e-09,Encephalitozoon_intestinalisBBBXP_003072772:0.14850236):0.24427625,(Enterocytozoon_bieneusiBBBXP_002649951:0.52992207,Nosema_ceranaeBBBXP_002995258:0.49489285):0.1723212):0.51401607,(((45351_NvectensisBBBXP_001623504:0.11670484,7460_AmelliferaBBBXP_624567:0.23598745):0.05465426,((((((6279_BmalayiBBBXP_001893850:0.25522213,Drosophila_melanogasterBBBNP_523494:3.3440901):0.20079475,DpulexBBBjgi:0.30834662):0.11307931,7227_DmelanogasterBBBAAQ23567:0.21500233):0.067683293,7739_BfloridaeBBBAAO85336:0.14628759):0.027354707,LgiganteaBBBjgi:0.21779875):0.021138515,(7955_DrerioBBBCAN88634:0.21273335,(8364_XtropicalisBBBNP_988945:0.076104839,9606_HsapiensBBBNP_001246:0.1121169):0.058423732):0.13835007):0.017579904):0.078676971,45351_NvectensisBBBXP_001625800:0.091905843):0.06847795):0.00012129326):0.023442901,((((((214684_CneoformansBBBXP_572594:0.64135109,4896_SpombeBBBNP_593161:0.14884699):0.084059363,(367110_NcrassaBBBXP_965019:0.028239712,451804_AfumigatusBBBEDP56709:0.056722547):0.21135588):0.045947299,237631_UmaydisBBBXP_757794:0.60857763):0.048782393,(BdendrobatidisBBBjgi_Batde5_2171_gw1.6.153.1:0.13770394,SpunctatusBBB03056T0:0.38780692):0.23056128):0.090119865,(((((330879_AfumigatusBBBXP_751769:0.39745977,5141_NcrassaBBBCAD01127:0.29441572):0.32520095,(4896_SpombeBBBNP_588462:0.611766,4896_SpombeBBBNP_592834:0.3368262):0.31957899):0.11485883,4932_ScerevisiaeBBBNP_011741:0.64851527):0.52608156,4932_ScerevisiaeBBBNP_011399:0.38115459):0.24671874,(CowczarzakiBBB06861T0:0.26091091,SpunctatusBBB03409T0:0.93525266):0.11312635):0.15109623):0.11699337,(431895_MbrevicollisBBBXP_001747841:0.1815493,SrosettaBBB00938T0:0.32646155):0.064888547):0.06685865):0.098300883,GsulphurariaBBBstig_15:0.14982607):0.0034644315,((((((((((145481_PpatensBBBXP_001753296:0.015524307,145481_PpatensBBBXP_001765142:0.065456185):0.031701546,145481_PpatensBBBXP_001766400:3.9310201e-05):0.011234536,145481_PpatensBBBXP_001775446:0.2105577):0.061865333,145481_PpatensBBBXP_001757257:0.051337053):0.048991916,(SmoellendorffiBBBjgi_Selmo1_229944_fgenesh1_pm.C_scaffold_0000129:3.5707958e-05,SmoellendorffiBBBjgi_Selmo1_92939_e_gw1.13.45.1:0.039916415):0.080529269):0.039742066,(((((((3702_AthalianaBBBAAB61049:0.02457789,3702_AthalianaBBBNP_568505:0.08719823):0.030101833,Arabidopsis_thalianaBBBNP_198060:0.051052926):0.014937531,(3702_AthalianaBBBNP_198109:0,Caenorhabditis_elegansBBBNP_495051:1.795933):0.028394492):0.27994763,39947_OsativaBBBEEE69236:0.14958904):0.03494295,3702_AthalianaBBBNP_195053:0.077576291):0.071946175,39947_OsativaBBBEEE57631:0.010280923):0.097042733,39947_OsativaBBBCAE03470:8.9432292e-06):0.16259035):0.012825468,SmoellendorffiBBBjgi1:0.13799206):0.031870942,((436017_OlucimarinusBBBXP_001417356:0,70448_OtauriBBBAAV68609:0):0.07845275,564608_MpusillaBBBEEH56365:0.029262384):0.14374137):0.043040236,((3055_CreinhardtiiBBBXP_001695197:6.7714296e-05,VcarteriBBBjgi_Volca1_106728_estExt_fgenesh4_pg.C_490111:0.075483054):0.24320205,(352472_DdiscoideumBBBXP_638150:0.23380122,CvulgarisBBBjgi:0.063970014):0.022297559):0.05779536):0.025299533,(((((296543_TpseudonanaBBBXP_002287004:0.043249108,556484_PtricornutumBBBXP_002176387:0.13574555):0.052864046,(AanophagefferensBBBjgi_Auran1_70027_estExt_fgenesh2_pm.C_10035:0.20468995,(Blastocystis_hominisBBB300123848:0.39150297,Ectocarpus_siliculosusBBB298712805:0.19820504):7.4700248e-06):0.080229183):0.08436772,(403677_PinfestansBBBEEY53557:0.0163329,PramorumBBBjgi:0.023994043):0.1134556):0.080308317,((296543_TpseudonanaBBBXP_002293959:0.012114167,556484_PtricornutumBBBXP_002180582:0.16684481):0.097585041,Ectocarpus_siliculosusBBB298715835:0.097429442):0.043232033):0.081683985,(412030_PtetraureliaBBBXP_001428021:0.537279,5911_TthermophilaBBBXP_001023872:0.20496643):0.12025804):0.018717108):0.034436327,(((((185431_TbruceiBBBXP_847480:0.11065189,353153_TcruziBBBXP_819329:0.04832304):0.26706523,(347515_LmajorBBBXP_001683689:0.015486079,435258_LinfantumBBBXP_001463634:0):0.3263644):0.3801337,(CmerolaeBBBCMA138C:1.2716356e-05,PpolycephalumBBBPPL00000291:2.2488223):0.13648107):0.12905599,((EhuxleyiBBBjgi:0.33821883,PyezeoensisBBBAU191082:0.094038867):4.18715e-05,TtrahensBBB05545T0:0.15428375):0.077712689):0.011934271,5762_NgruberiBBBEFC37108:0.14438038):0.063738493);
(((((((((10228_TadhaerensBBBXP_002114324:0.29237399,45351_NvectensisBBBXP_001623504:0.069500788):0.04439264,((45351_NvectensisBBBXP_001625800:0.16455101,LgiganteaBBBjgi:0.082553144):0.033296229,7739_BfloridaeBBBAAO85336:0.12415474):0.03088268):0.024510681,((7955_DrerioBBBCAN88634:0.13039832,Caenorhabditis_elegansBBBNP_495051:1.798895):0.14864511,(8364_XtropicalisBBBNP_988945:0.086719469,9606_HsapiensBBBNP_001246:0.058722494):0.061833293):0.069551985):0.0091718425,(6279_BmalayiBBBXP_001893850:0.4396294,7227_DmelanogasterBBBAAQ23567:0.18841591):0.10010427):0.046019418,DpulexBBBjgi:0.49774265):0.011804242,(431895_MbrevicollisBBBXP_001747841:0.074680181,(Drosophila_melanogasterBBBNP_523494:3.7837522,SrosettaBBB00938T0:6.9938338e-05):0.25861899):0.089396877):0.025774996,((((214684_CneoformansBBBXP_572594:0.064865032,PpolycephalumBBBPPL00000291:2.431966):0.24336513,4896_SpombeBBBNP_593161:0.1430254):0.070153429,((237631_UmaydisBBBXP_757794:0.53459327,((((((330879_AfumigatusBBBXP_751769:0.25976332,5141_NcrassaBBBCAD01127:0.26617832):0.31935632,4932_ScerevisiaeBBBNP_011741:0.71738563):0.1997911,(4896_SpombeBBBNP_588462:0.21474047,4896_SpombeBBBNP_592834:0.32637167):0.22542354):0.37797856,4932_ScerevisiaeBBBNP_011399:0.37491593):0.098833805,SpunctatusBBB03409T0:0.79820006):0.095953609,(367110_NcrassaBBBXP_965019:0.080782011,451804_AfumigatusBBBEDP56709:0.017669266):0.18476307):0.026154982):0.057189273,(BdendrobatidisBBBjgi_Batde5_2171_gw1.6.153.1:0.063320237,SpunctatusBBB03056T0:0.27900325):0.18537995):0.031361115):0.12327335,CowczarzakiBBB06861T0:0.34461502):0.068719008):0.066870725,(((284813_EcuniculiBBBNP_584809:2.7136758e-05,Encephalitozoon_intestinalisBBBXP_003072772:0.052584971):0.26446448,(Enterocytozoon_bieneusiBBBXP_002649951:0.4325022,Nosema_ceranaeBBBXP_002995258:0.28928853):0.039023067):0.58114431,7460_AmelliferaBBBXP_624567:0.13446732):2.6150428e-05):0.05782187,((((((((((((145481_PpatensBBBXP_001753296:0.0076052867,145481_PpatensBBBXP_001765142:0.014897423):0.01572248,(145481_PpatensBBBXP_001757257:0.07017508,145481_PpatensBBBXP_001766400:1.3897241e-06):0.022194828):0.013604119,145481_PpatensBBBXP_001775446:0.140646):0.038966691,((3055_CreinhardtiiBBBXP_001695197:7.5547936e-06,VcarteriBBBjgi_Volca1_106728_estExt_fgenesh4_pg.C_490111:0.038439037):0.16344771,SmoellendorffiBBBjgi1:0.12056388):0.09111817):0.041414577,((436017_OlucimarinusBBBXP_001417356:0,70448_OtauriBBBAAV68609:0):0.057185619,564608_MpusillaBBBEEH56365:0.019762644):0.043114389):0.012793643,(SmoellendorffiBBBjgi_Selmo1_229944_fgenesh1_pm.C_scaffold_0000129:4.6203155e-06,SmoellendorffiBBBjgi_Selmo1_92939_e_gw1.13.45.1:0.038359672):0.055199125):0.060894603,CvulgarisBBBjgi:0.14684541):0.033199191,(((3702_AthalianaBBBAAB61049:0,Arabidopsis_thalianaBBBNP_198060:0.015841429):0.0081835149,(3702_AthalianaBBBNP_198109:0.015488777,3702_AthalianaBBBNP_568505:0.086692863):2.8241097e-06):0.18136027,(((3702_AthalianaBBBNP_195053:0.08508318,39947_OsativaBBBEEE69236:0.1242433):0.034931081,39947_OsativaBBBCAE03470:0.072453775):2.3263774e-06,39947_OsativaBBBEEE57631:0.025764652):0.07498956):0.079955404):0.071298799,(((((296543_TpseudonanaBBBXP_002287004:0.069135402,556484_PtricornutumBBBXP_002176387:0.044279242):0.053267628,(AanophagefferensBBBjgi_Auran1_70027_estExt_fgenesh2_pm.C_10035:0.19555991,Blastocystis_hominisBBB300123848:0.3261677):0.063438222):0.076977513,Ectocarpus_siliculosusBBB298712805:0.065593621):0.047522074,(403677_PinfestansBBBEEY53557:5.0025796e-05,PramorumBBBjgi:0.013027486):0.063198247):0.045865604,((296543_TpseudonanaBBBXP_002293959:0.063251606,556484_PtricornutumBBBXP_002180582:0.22766802):0.090152992,Ectocarpus_siliculosusBBB298715835:0.094675509):0.023296238):0.064345048):0.025024932,((((185431_TbruceiBBBXP_847480:0.021484927,353153_TcruziBBBXP_819329:0.098902951):0.21756374,(347515_LmajorBBBXP_001683689:0.0072905518,435258_LinfantumBBBXP_001463634:1.6385319e-05):0.34117619):0.10864082,412030_PtetraureliaBBBXP_001428021:0.53470706):0.13324689,5911_TthermophilaBBBXP_001023872:0.18601606):0.083934491):0.033714533,5762_NgruberiBBBEFC37108:0.11733204):6.011273e-06,GsulphurariaBBBstig_15:0.2133921):0.039169177,(352472_DdiscoideumBBBXP_638150:0.17739176,(((CmerolaeBBBCMA138C:0.24384338,EhuxleyiBBBjgi:0.28792939):0.027995926,PyezeoensisBBBAU191082:0.069822445):0.082736293,TtrahensBBB05545T0:0.20126459):0.027816224):0.041774061);
((((((((((((10228_TadhaerensBBBXP_002114324:0.24507784,45351_NvectensisBBBXP_001623504:0.035470939):0.049466917,431895_MbrevicollisBBBXP_001747841:0.2887373):0.034451602,((7739_BfloridaeBBBAAO85336:0.10649818,LgiganteaBBBjgi:0.15798664):0.018027456,((7955_DrerioBBBCAN88634:0.26814647,(8364_XtropicalisBBBNP_988945:0.090744401,9606_HsapiensBBBNP_001246:0.083635892):0.095769085):0.088381865,(DpulexBBBjgi:0.43525027,(Drosophila_melanogasterBBBNP_523494:2.3476787,SrosettaBBB00938T0:1.2363322e-05):0.36623707):0.051832431):0.049747836):0.039519832):3.7027617e-05,7227_DmelanogasterBBBAAQ23567:0.2975791):0.06525034,45351_NvectensisBBBXP_001625800:0.15233192):0.052891157,7460_AmelliferaBBBXP_624567:0.094013561):0.064613405,5762_NgruberiBBBEFC37108:0.1626663):0.022247231,EhuxleyiBBBjgi:0.37535765):0.018491441,(CmerolaeBBBCMA138C:0.16407172,(GsulphurariaBBBstig_15:0.09314738,PyezeoensisBBBAU191082:0.19607887):0.068202727):0.044419781):0.014123474,TtrahensBBB05545T0:0.1239214):0.022147022,((((185431_TbruceiBBBXP_847480:0.077548108,353153_TcruziBBBXP_819329:0.05511413):0.29024118,(347515_LmajorBBBXP_001683689:0,435258_LinfantumBBBXP_001463634:0):0.21183333):0.1411897,412030_PtetraureliaBBBXP_001428021:0.49019048):0.13230574,5911_TthermophilaBBBXP_001023872:0.1713205):0.15077852):0.018765058,((((((((((145481_PpatensBBBXP_001753296:0.026546223,145481_PpatensBBBXP_001765142:0.041604474):0.057634639,145481_PpatensBBBXP_001766400:9.5008492e-06):0.034468414,145481_PpatensBBBXP_001775446:0.18410746):6.2127231e-05,(SmoellendorffiBBBjgi_Selmo1_229944_fgenesh1_pm.C_scaffold_0000129:1.3262071e-05,SmoellendorffiBBBjgi_Selmo1_92939_e_gw1.13.45.1:0.021747375):0.12575538):0.02601845,(((((((3702_AthalianaBBBAAB61049:0.023624699,Arabidopsis_thalianaBBBNP_198060:0.031332663):0.015003862,3702_AthalianaBBBNP_568505:0.084778471):0.015853412,(3702_AthalianaBBBNP_198109:6.3860609e-06,Caenorhabditis_elegansBBBNP_495051:1.5507398):0.0077587101):0.20837898,3702_AthalianaBBBNP_195053:0.044627969):0.034356558,39947_OsativaBBBEEE69236:0.11455197):0.052226759,39947_OsativaBBBEEE57631:0.0036948059):0.044603725,39947_OsativaBBBCAE03470:0.012283556):0.1678401):0.019301724,Blastocystis_hominisBBB300123848:0.31224603):0.019936956,145481_PpatensBBBXP_001757257:0.072574744):0.033969883,(((3055_CreinhardtiiBBBXP_001695197:4.2931205e-05,VcarteriBBBjgi_Volca1_106728_estExt_fgenesh4_pg.C_490111:0.030008564):0.12570684,SmoellendorffiBBBjgi1:0.13231068):0.056861276,((436017_OlucimarinusBBBXP_001417356:1.9663923e-05,70448_OtauriBBBAAV68609:0.029154951):0.067606399,564608_MpusillaBBBEEH56365:0.014739413):0.15643351):0.0045050158):0.078386845,((((296543_TpseudonanaBBBXP_002287004:0.12368052,556484_PtricornutumBBBXP_002176387:0.077235059):0.04705216,(AanophagefferensBBBjgi_Auran1_70027_estExt_fgenesh2_pm.C_10035:0.19220278,Ectocarpus_siliculosusBBB298712805:0.14844991):0.020321121):0.029083315,((296543_TpseudonanaBBBXP_002293959:0.039480456,556484_PtricornutumBBBXP_002180582:0.2206074):0.14180318,Ectocarpus_siliculosusBBB298715835:0.098301684):0.071157229):0.018079599,(403677_PinfestansBBBEEY53557:0.0086970155,PramorumBBBjgi:3.7866631e-07):0.1145215):0.059079843):3.9008933e-05,CvulgarisBBBjgi:0.10574539):0.030487036,(((((((214684_CneoformansBBBXP_572594:0.44346516,(4896_SpombeBBBNP_593161:4.6287144e-05,PpolycephalumBBBPPL00000291:2.087385):0.2007875):0.012586881,((((330879_AfumigatusBBBXP_751769:0.25564653,5141_NcrassaBBBCAD01127:0.25957031):0.325905,4932_ScerevisiaeBBBNP_011741:0.50882963):0.27200479,(4896_SpombeBBBNP_588462:0.35743753,4896_SpombeBBBNP_592834:0.25441362):0.17243889):0.53027413,4932_ScerevisiaeBBBNP_011399:0.40891281):0.22462429):0.060051582,((237631_UmaydisBBBXP_757794:0.5550033,(367110_NcrassaBBBXP_965019:0.044255122,451804_AfumigatusBBBEDP56709:0.016358824):0.16104244):0.070773252,(BdendrobatidisBBBjgi_Batde5_2171_gw1.6.153.1:0.11877498,SpunctatusBBB03056T0:0.20984709):0.16674752):0.04120673):0.12482939,CowczarzakiBBB06861T0:0.29995559):0.081858167,6279_BmalayiBBBXP_001893850:0.59056908):0.055015143,(((284813_EcuniculiBBBNP_584809:2.1456769e-05,Encephalitozoon_intestinalisBBBXP_003072772:0.060729461):0.34721187,(Enterocytozoon_bieneusiBBBXP_002649951:0.52096294,Nosema_ceranaeBBBXP_002995258:0.2786252):0.15862382):0.32910832,SpunctatusBBB03409T0:0.78743972):0.19938302):0.083486684,352472_DdiscoideumBBBXP_638150:0.25274088):7.256467e-06);
((((((((((10228_TadhaerensBBBXP_002114324:0.10984749,(431895_MbrevicollisBBBXP_001747841:0.10199308,SrosettaBBB00938T0:0.31431265):0.16971292):1.8598505e-05,(45351_NvectensisBBBXP_001623504:0.14783941,(((6279_BmalayiBBBXP_001893850:0.5900873,7227_DmelanogasterBBBAAQ23567:0.25093717):0.11072796,((7955_DrerioBBBCAN88634:0.28823159,(8364_XtropicalisBBBNP_988945:0.11374457,9606_HsapiensBBBNP_001246:0.10975565):0.028018597):0.03905294,Drosophila_melanogasterBBBNP_523494:3.1981124):0.026385896):0.026678571,(7460_AmelliferaBBBXP_624567:0.22139015,7739_BfloridaeBBBAAO85336:0.10482246):0.048700841):0.0074653712):0.054569244):0.035847341,((45351_NvectensisBBBXP_001625800:0.11286271,LgiganteaBBBjgi:0.18470411):0.048332933,((Caenorhabditis_elegansBBBNP_495051:1.4199946,PpolycephalumBBBPPL00000291:1.8377776):0.32912665,DpulexBBBjgi:0.046874431):0.34814652):0.018191408):1.305739e-05,(((284813_EcuniculiBBBNP_584809:1.7462927e-06,Encephalitozoon_intestinalisBBBXP_003072772:0.10495802):0.21260231,(Enterocytozoon_bieneusiBBBXP_002649951:0.59882782,Nosema_ceranaeBBBXP_002995258:0.33550107):0.12068463):0.29018236,SpunctatusBBB03409T0:0.79553791):0.22958483):0.13024614,(((((214684_CneoformansBBBXP_572594:0.42817584,(BdendrobatidisBBBjgi_Batde5_2171_gw1.6.153.1:0.14905137,SpunctatusBBB03056T0:0.32550376):0.24445987):0.12664732,237631_UmaydisBBBXP_757794:0.5917098):0.021142064,(((((330879_AfumigatusBBBXP_751769:0.30688652,5141_NcrassaBBBCAD01127:0.37459993):0.40363495,(4896_SpombeBBBNP_588462:0.40969005,4896_SpombeBBBNP_592834:0.40192919):0.19269518):0.13587921,4932_ScerevisiaeBBBNP_011741:0.54851781):0.49270195,4932_ScerevisiaeBBBNP_011399:0.33723519):0.12409358,4896_SpombeBBBNP_593161:0.18499683):0.042386823):0.059529674,(367110_NcrassaBBBXP_965019:0.0088947607,451804_AfumigatusBBBEDP56709:0.041177536):0.2326423):0.17186448,CowczarzakiBBB06861T0:0.37293535):1.6845874e-06):0.073490621,EhuxleyiBBBjgi:0.34585198):0.038461974,((((((185431_TbruceiBBBXP_847480:0.079078258,353153_TcruziBBBXP_819329:0.075541971):0.3081308,(347515_LmajorBBBXP_001683689:0.014502038,435258_LinfantumBBBXP_001463634:9.9433427e-06):0.32595926):0.13239894,5911_TthermophilaBBBXP_001023872:0.30288617):0.093640279,5762_NgruberiBBBEFC37108:0.094740656):0.046798849,GsulphurariaBBBstig_15:0.1221986):0.04365753,CmerolaeBBBCMA138C:0.24583758):8.4570466e-05):0.010047537,412030_PtetraureliaBBBXP_001428021:0.67219581):0.041349181,TtrahensBBB05545T0:0.11555292):0.055216287,(((((((((((145481_PpatensBBBXP_001753296:0.031775845,145481_PpatensBBBXP_001765142:0.030093827):0.020345471,145481_PpatensBBBXP_001766400:0.019781537):0.034017904,145481_PpatensBBBXP_001775446:0.16400276):0.025206663,(145481_PpatensBBBXP_001757257:0.053708958,SmoellendorffiBBBjgi1:0.14762811):0.044543451):0.035923976,((((((3702_AthalianaBBBAAB61049:0.0080241664,Arabidopsis_thalianaBBBNP_198060:0.016488327):0.031856301,3702_AthalianaBBBNP_568505:0.16501472):3.5540808e-06,3702_AthalianaBBBNP_198109:0.017442074):0.081285094,(3702_AthalianaBBBNP_195053:0.035989099,39947_OsativaBBBEEE69236:0.25328774):0.025613088):0.065607727,39947_OsativaBBBEEE57631:1.7861358e-05):0.059689885,39947_OsativaBBBCAE03470:1.5546778e-06):0.11247302):0.027516872,(SmoellendorffiBBBjgi_Selmo1_229944_fgenesh1_pm.C_scaffold_0000129:7.1246389e-05,SmoellendorffiBBBjgi_Selmo1_92939_e_gw1.13.45.1:0.039206694):0.079601979):0.061730699,((436017_OlucimarinusBBBXP_001417356:0,70448_OtauriBBBAAV68609:0):0.053804856,564608_MpusillaBBBEEH56365:1.1012111e-06):0.0786081):0.041134833,CvulgarisBBBjgi:0.10962181):0.028319395,(((((296543_TpseudonanaBBBXP_002287004:0.074886237,556484_PtricornutumBBBXP_002176387:0.10330195):0.01927099,AanophagefferensBBBjgi_Auran1_70027_estExt_fgenesh2_pm.C_10035:0.38646436):0.019011934,Ectocarpus_siliculosusBBB298712805:0.19862096):0.012746715,((296543_TpseudonanaBBBXP_002293959:0.051829937,556484_PtricornutumBBBXP_002180582:0.19919714):0.11661757,Ectocarpus_siliculosusBBB298715835:0.097130571):0.094441771):0.008971443,(403677_PinfestansBBBEEY53557:0.026360964,PramorumBBBjgi:0.017432072):0.095837372):0.05599865):0.045611458,(3055_CreinhardtiiBBBXP_001695197:0.015161012,VcarteriBBBjgi_Volca1_106728_estExt_fgenesh4_pg.C_490111:0.055401132):0.24016055):1.9878051e-05,(Blastocystis_hominisBBB300123848:0.33225472,PyezeoensisBBBAU191082:0.063281055):0.17755889):0.095498521,352472_DdiscoideumBBBXP_638150:0.14857219);
((((10228_TadhaerensBBBXP_002114324:0.19073249,((45351_NvectensisBBBXP_001623504:0.21956122,(((6279_BmalayiBBBXP_001893850:0.64467292,(((7227_DmelanogasterBBBAAQ23567:0.071684757,Drosophila_melanogasterBBBNP_523494:4.099475):0.11196539,DpulexBBBjgi:0.28818358):0.050673325,(7955_DrerioBBBCAN88634:0.31050001,(8364_XtropicalisBBBNP_988945:0.041613762,(9606_HsapiensBBBNP_001246:0.14801443,PpolycephalumBBBPPL00000291:4.1481369):1.1485093e-05):0.014395429):0.062617614):0.024556737):0.023531666,(7460_AmelliferaBBBXP_624567:0.16273976,LgiganteaBBBjgi:0.16115411):0.029831409):0.059341361,7739_BfloridaeBBBAAO85336:0.10649808):0.0016707747):0.032258392,45351_NvectensisBBBXP_001625800:0.10584502):0.022242045):0.081253261,(431895_MbrevicollisBBBXP_001747841:0.17070254,SrosettaBBB00938T0:0.31897853):0.12394949):0.097407281,(((352472_DdiscoideumBBBXP_638150:0.066788163,(CmerolaeBBBCMA138C:0.25935,PyezeoensisBBBAU191082:0.13826329):0.087980151):0.055617266,5762_NgruberiBBBEFC37108:0.18932659):0.038625489,(GsulphurariaBBBstig_15:0.08653167,TtrahensBBB05545T0:0.13332369):0.051676814):3.6425913e-05):0.030564594,((((((145481_PpatensBBBXP_001753296:0.016188861,(145481_PpatensBBBXP_001765142:0.020217973,145481_PpatensBBBXP_001775446:0.2166327):0.04576615):0.015899107,145481_PpatensBBBXP_001766400:9.2257521e-07):0.049795237,(145481_PpatensBBBXP_001757257:0.024472952,SmoellendorffiBBBjgi1:0.14345171):0.014776253):0.088845711,(((((((((3702_AthalianaBBBAAB61049:0.026926405,Arabidopsis_thalianaBBBNP_198060:0.02491213):0.0087896953,3702_AthalianaBBBNP_568505:0.2111434):0.0069296987,3702_AthalianaBBBNP_198109:0.0092795405):0.15150918,3702_AthalianaBBBNP_195053:0.039903105):0.066060614,39947_OsativaBBBCAE03470:0.052337838):0.0080499388,39947_OsativaBBBEEE57631:3.4863712e-05):0.040724857,39947_OsativaBBBEEE69236:0.22771534):0.12674959,(SmoellendorffiBBBjgi_Selmo1_229944_fgenesh1_pm.C_scaffold_0000129:2.6146818e-05,SmoellendorffiBBBjgi_Selmo1_92939_e_gw1.13.45.1:0.057794756):0.018801659):0.046690727,((436017_OlucimarinusBBBXP_001417356:0.0044647669,70448_OtauriBBBAAV68609:0.025722094):0.084283506,564608_MpusillaBBBEEH56365:0.0082721533):0.14380043):0.034691599):0.0147062,((3055_CreinhardtiiBBBXP_001695197:3.317408e-05,VcarteriBBBjgi_Volca1_106728_estExt_fgenesh4_pg.C_490111:0.0787936):0.25727268,EhuxleyiBBBjgi:0.33509239):0.011212473):0.051298497,(((((214684_CneoformansBBBXP_572594:0.61699351,(4896_SpombeBBBNP_593161:0.17060287,4932_ScerevisiaeBBBNP_011399:0.51674775):0.027061482):0.075360153,(237631_UmaydisBBBXP_757794:0.54688292,(((330879_AfumigatusBBBXP_751769:0.55407792,5141_NcrassaBBBCAD01127:0.25413717):0.4040971,4932_ScerevisiaeBBBNP_011741:0.87706867):0.14775984,(4896_SpombeBBBNP_588462:0.43908756,4896_SpombeBBBNP_592834:0.41439722):0.29669034):0.5323924):0.14304023):0.031521262,(367110_NcrassaBBBXP_965019:0.018774165,451804_AfumigatusBBBEDP56709:0.031378885):0.18388215):0.078762429,(BdendrobatidisBBBjgi_Batde5_2171_gw1.6.153.1:0.20089975,SpunctatusBBB03056T0:0.37875776):0.16959559):0.039768153,(((284813_EcuniculiBBBNP_584809:8.4615472e-05,Encephalitozoon_intestinalisBBBXP_003072772:0.12368184):0.28529378,((Caenorhabditis_elegansBBBNP_495051:1.5962469,Enterocytozoon_bieneusiBBBXP_002649951:0.43603611):0.21417708,Nosema_ceranaeBBBXP_002995258:0.42498686):0.051058291):0.33762338,SpunctatusBBB03409T0:0.97936422):0.19681053):0.13492312):0.0068987362,((((((185431_TbruceiBBBXP_847480:0.15312803,353153_TcruziBBBXP_819329:0.070401355):0.36898983,(347515_LmajorBBBXP_001683689:0.007725084,435258_LinfantumBBBXP_001463634:4.1989947e-06):0.30446781):0.21451819,5911_TthermophilaBBBXP_001023872:0.18925087):0.21133422,CowczarzakiBBB06861T0:0.53026823):9.8426909e-05,CvulgarisBBBjgi:0.10666428):0.049638775,((296543_TpseudonanaBBBXP_002287004:0.11255581,556484_PtricornutumBBBXP_002176387:0.1085186):0.076842489,(((296543_TpseudonanaBBBXP_002293959:0.10265712,556484_PtricornutumBBBXP_002180582:0.21470734):0.081108915,Ectocarpus_siliculosusBBB298715835:0.082197014):0.059065902,((403677_PinfestansBBBEEY53557:0.022815481,PramorumBBBjgi:0.039755528):0.085115013,(((412030_PtetraureliaBBBXP_001428021:0.76987819,Blastocystis_hominisBBB300123848:0.2161343):0.16786564,Ectocarpus_siliculosusBBB298712805:0.089068145):8.3548245e-05,AanophagefferensBBBjgi_Auran1_70027_estExt_fgenesh2_pm.C_10035:0.24640502):0.1001307):0.035585088):0.041266638):0.049570363):0.038618792);
((((10228_TadhaerensBBBXP_002114324:0.21719438,(((((214684_CneoformansBBBXP_572594:0.28444742,4896_SpombeBBBNP_593161:0.25582913):1.5226733e-05,(237631_UmaydisBBBXP_757794:0.49709736,SpunctatusBBB03409T0:0.634445):0.14722376):0.034631393,(367110_NcrassaBBBXP_965019:0.058846767,451804_AfumigatusBBBEDP56709:0.0072224873):0.16948122):0.028843775,(((((330879_AfumigatusBBBXP_751769:0.28062238,5141_NcrassaBBBCAD01127:0.21637147):0.28977184,(4896_SpombeBBBNP_588462:0.33564258,4896_SpombeBBBNP_592834:0.38640724):0.27171829):0.13236388,4932_ScerevisiaeBBBNP_011741:0.65895139):0.29787275,4932_ScerevisiaeBBBNP_011399:0.46490318):0.19872055,((BdendrobatidisBBBjgi_Batde5_2171_gw1.6.153.1:0.049468957,Caenorhabditis_elegansBBBNP_495051:1.6630073):0.070077897,SpunctatusBBB03056T0:0.22547173):0.21436571):0.045207848):0.092696516,CowczarzakiBBB06861T0:0.29157846):0.055631975):0.0023748666,PyezeoensisBBBAU191082:0.20177561):0.02956872,((((((((((3702_AthalianaBBBAAB61049:0.0082208029,Arabidopsis_thalianaBBBNP_198060:0.016288049):0.023760979,3702_AthalianaBBBNP_568505:0.16681322):2.8456165e-05,3702_AthalianaBBBNP_198109:0.016891661):0.11931701,39947_OsativaBBBEEE69236:0.19924035):0.044560854,3702_AthalianaBBBNP_195053:0.037852234):0.10106326,39947_OsativaBBBEEE57631:0.01619501):0.022945776,39947_OsativaBBBCAE03470:0.052072305):0.25149445,DpulexBBBjgi:0.30163429):0.10739209,(6279_BmalayiBBBXP_001893850:0.50360435,7227_DmelanogasterBBBAAQ23567:0.24915486):0.15656249):0.10633517,(45351_NvectensisBBBXP_001623504:0.094779903,((((45351_NvectensisBBBXP_001625800:0.16351692,LgiganteaBBBjgi:0.14888997):0.032609791,7739_BfloridaeBBBAAO85336:0.14294037):0.043707905,7460_AmelliferaBBBXP_624567:0.18615995):0.023126339,(((7955_DrerioBBBCAN88634:4.0043085e-05,Drosophila_melanogasterBBBNP_523494:2.7428893):0.33971442,8364_XtropicalisBBBNP_988945:0.11979992):0.0038844594,9606_HsapiensBBBNP_001246:0.074936764):0.049517718):0.017097099):0.036203854):0.05355545):0.048776842,(((((((((145481_PpatensBBBXP_001753296:0.039684172,145481_PpatensBBBXP_001765142:0.025567956):0.056063365,((145481_PpatensBBBXP_001757257:0.13491302,145481_PpatensBBBXP_001766400:3.243594e-05):0.020170224,145481_PpatensBBBXP_001775446:0.17666378):0.02265935):0.074035012,(SmoellendorffiBBBjgi_Selmo1_229944_fgenesh1_pm.C_scaffold_0000129:7.7313259e-06,SmoellendorffiBBBjgi_Selmo1_92939_e_gw1.13.45.1:0.02402861):0.095465867):0.081456907,((436017_OlucimarinusBBBXP_001417356:0.0098260632,70448_OtauriBBBAAV68609:0.01350963):0.062531449,564608_MpusillaBBBEEH56365:7.4902186e-05):0.08157886):0.055259204,((((((296543_TpseudonanaBBBXP_002287004:0.064541743,556484_PtricornutumBBBXP_002176387:0.14877762):0.041381598,AanophagefferensBBBjgi_Auran1_70027_estExt_fgenesh2_pm.C_10035:0.28205902):0.016978196,Ectocarpus_siliculosusBBB298712805:0.15265049):0.027811988,((296543_TpseudonanaBBBXP_002293959:0.045755612,556484_PtricornutumBBBXP_002180582:0.23536394):0.12466169,Ectocarpus_siliculosusBBB298715835:0.10161851):0.088828413):0.051747312,(403677_PinfestansBBBEEY53557:0.03645361,PramorumBBBjgi:9.8590485e-07):0.099212852):0.083052499,(((3055_CreinhardtiiBBBXP_001695197:0.010115092,VcarteriBBBjgi_Volca1_106728_estExt_fgenesh4_pg.C_490111:0.035649857):0.22579299,Blastocystis_hominisBBB300123848:0.33808135):0.046204427,CvulgarisBBBjgi:0.14988495):0.032534435):0.078003711):0.066061369,(GsulphurariaBBBstig_15:0.16988374,SmoellendorffiBBBjgi1:0.21362495):0.066205167):0.031484399,((352472_DdiscoideumBBBXP_638150:0.2507315,TtrahensBBB05545T0:0.14791908):0.034264762,((CmerolaeBBBCMA138C:0.061893215,PpolycephalumBBBPPL00000291:2.4246243):0.13007061,EhuxleyiBBBjgi:0.35201767):0.075629152):0.026251557):0.015281243,(((185431_TbruceiBBBXP_847480:0.06671942,353153_TcruziBBBXP_819329:0.14818174):0.23210745,(347515_LmajorBBBXP_001683689:1.4793704e-06,435258_LinfantumBBBXP_001463634:0.0078654528):0.16454343):0.29360006,(((((284813_EcuniculiBBBNP_584809:1.1726355e-05,Encephalitozoon_intestinalisBBBXP_003072772:0.10491281):0.31963291,Nosema_ceranaeBBBXP_002995258:0.44353851):0.052418677,Enterocytozoon_bieneusiBBBXP_002649951:0.44623601):0.50305704,412030_PtetraureliaBBBXP_001428021:0.73371851):0.1793099,5911_TthermophilaBBBXP_001023872:0.25175426):0.083171761):0.09593485):0.037863453,5762_NgruberiBBBEFC37108:0.17013008):0.096223704,(431895_MbrevicollisBBBXP_001747841:0.081251952,SrosettaBBB00938T0:0.20682093):0.083792139);
((((((((((((10228_TadhaerensBBBXP_002114324:0.25649984,45351_NvectensisBBBXP_001623504:0.074173096):0.075910058,45351_NvectensisBBBXP_001625800:0.15443386):0.0083780433,7739_BfloridaeBBBAAO85336:0.058829623):0.026378444,LgiganteaBBBjgi:0.21210872):0.030728411,7460_AmelliferaBBBXP_624567:0.17155501):0.042169298,((7955_DrerioBBBCAN88634:0.34768619,(8364_XtropicalisBBBNP_988945:0.083878605,9606_HsapiensBBBNP_001246:0.10554863):0.049303649):0.032797039,DpulexBBBjgi:0.43640125):0.076583264):0.0032697175,((((284813_EcuniculiBBBNP_584809:3.6445656e-05,Encephalitozoon_intestinalisBBBXP_003072772:0.067983218):0.14626868,(Enterocytozoon_bieneusiBBBXP_002649951:0.45290726,Nosema_ceranaeBBBXP_002995258:0.45954004):0.065921978):0.42597684,Caenorhabditis_elegansBBBNP_495051:1.7826879):0.22022137,(6279_BmalayiBBBXP_001893850:0.6515987,7227_DmelanogasterBBBAAQ23567:0.15932566):0.0094761314):0.060182992):0.085078338,(((((((214684_CneoformansBBBXP_572594:0.52403153,4896_SpombeBBBNP_593161:0.15307546):0.10973809,(237631_UmaydisBBBXP_757794:0.66858788,(367110_NcrassaBBBXP_965019:0.0090507877,451804_AfumigatusBBBEDP56709:0.035280938):0.13692026):0.10406445):0.054196381,4932_ScerevisiaeBBBNP_011399:0.55205437):0.019182281,(BdendrobatidisBBBjgi_Batde5_2171_gw1.6.153.1:0.068669721,SpunctatusBBB03056T0:0.2961172):0.12524336):0.1014005,(((((330879_AfumigatusBBBXP_751769:0.27857206,5141_NcrassaBBBCAD01127:0.19083323):0.2482424,4932_ScerevisiaeBBBNP_011741:0.49890405):0.26130645,(4896_SpombeBBBNP_588462:0.43465835,4896_SpombeBBBNP_592834:0.49862395):0.20021789):0.62234019,SpunctatusBBB03409T0:0.69166539):0.064662017,CowczarzakiBBB06861T0:0.29281298):0.18080897):0.019520277,PyezeoensisBBBAU191082:0.098667117):0.019715351,((431895_MbrevicollisBBBXP_001747841:0.18515318,SrosettaBBB00938T0:0.21414146):1.7414357e-05,Drosophila_melanogasterBBBNP_523494:2.899171):0.1330778):0.020713292):0.037430147,((185431_TbruceiBBBXP_847480:0.11978507,353153_TcruziBBBXP_819329:0.03740407):0.24418406,((347515_LmajorBBBXP_001683689:2.1807771e-06,PpolycephalumBBBPPL00000291:3.3973801):0.0129103,435258_LinfantumBBBXP_001463634:1.7040534e-06):0.31051492):0.33712996):0.050234282,(CmerolaeBBBCMA138C:0.22925581,GsulphurariaBBBstig_15:0.11948465):0.037903715):0.046890119,(5762_NgruberiBBBEFC37108:0.10901106,5911_TthermophilaBBBXP_001023872:0.28971961):0.089778318):0.020523798,((((((((145481_PpatensBBBXP_001753296:0.058132758,145481_PpatensBBBXP_001765142:0.033070599):0.034271704,145481_PpatensBBBXP_001766400:0.007300772):0.006745878,145481_PpatensBBBXP_001775446:0.13373557):0.03408377,(SmoellendorffiBBBjgi_Selmo1_229944_fgenesh1_pm.C_scaffold_0000129:5.2952738e-05,SmoellendorffiBBBjgi_Selmo1_92939_e_gw1.13.45.1:0.021093895):0.08478473):0.038171971,(145481_PpatensBBBXP_001757257:0.015877395,(((((((3702_AthalianaBBBAAB61049:0.0071873093,Arabidopsis_thalianaBBBNP_198060:0.021287422):0.010627163,3702_AthalianaBBBNP_568505:0.10876505):0.010523799,3702_AthalianaBBBNP_198109:0):0.065227656,39947_OsativaBBBEEE69236:0.23472426):0.021415859,3702_AthalianaBBBNP_195053:0.051302226):0.067842639,39947_OsativaBBBCAE03470:0.061553628):0.010499617,39947_OsativaBBBEEE57631:9.3526685e-07):0.18316247):0.027794499):0.033787863,((((3055_CreinhardtiiBBBXP_001695197:0.0040433478,VcarteriBBBjgi_Volca1_106728_estExt_fgenesh4_pg.C_490111:0.037489835):0.20637357,SmoellendorffiBBBjgi1:0.1281238):0.0070660017,(412030_PtetraureliaBBBXP_001428021:0.50179706,CvulgarisBBBjgi:0.095318171):0.042707303):0.019248947,EhuxleyiBBBjgi:0.35762905):0.053100231):3.054479e-06,(((((296543_TpseudonanaBBBXP_002287004:0.038606448,556484_PtricornutumBBBXP_002176387:0.10268543):0.054744392,(AanophagefferensBBBjgi_Auran1_70027_estExt_fgenesh2_pm.C_10035:0.174376,(Blastocystis_hominisBBB300123848:0.38512335,Ectocarpus_siliculosusBBB298712805:0.1308035):1.2860267e-05):0.069650344):0.057553852,((296543_TpseudonanaBBBXP_002293959:0.030513493,556484_PtricornutumBBBXP_002180582:0.27591784):0.12617316,Ectocarpus_siliculosusBBB298715835:0.071275768):0.088933627):0.027656311,(403677_PinfestansBBBEEY53557:0.023169285,PramorumBBBjgi:4.2586339e-05):0.18641952):0.069014176,((436017_OlucimarinusBBBXP_001417356:0.0026344172,70448_OtauriBBBAAV68609:0.01091569):0.076415987,564608_MpusillaBBBEEH56365:0.0090181846):0.094734486):0.019447568):0.089196434,352472_DdiscoideumBBBXP_638150:0.21019546):0.03390768,TtrahensBBB05545T0:0.12433369);
(((((((((10228_TadhaerensBBBXP_002114324:0.19174109,(((45351_NvectensisBBBXP_001623504:0.11876493,((((45351_NvectensisBBBXP_001625800:0.1233298,7460_AmelliferaBBBXP_624567:0.21003431):0.070915586,7739_BfloridaeBBBAAO85336:0.093052499):3.1088097e-05,LgiganteaBBBjgi:0.1347971):0.016867146,(7227_DmelanogasterBBBAAQ23567:0.31765794,7955_DrerioBBBCAN88634:0.34359758):5.5974923e-06):0.025952148):0.014059458,(8364_XtropicalisBBBNP_988945:0.038835203,9606_HsapiensBBBNP_001246:0.10107887):0.12522515):0.04345905,((DpulexBBBjgi:0.23751942,(Drosophila_melanogasterBBBNP_523494:3.5766488,PpolycephalumBBBPPL00000291:2.4677158):0.48727786):0.069850992,PyezeoensisBBBAU191082:0.20880527):0.09264037):0.036523443):0.10390122,(431895_MbrevicollisBBBXP_001747841:0.12689563,SrosettaBBB00938T0:0.28255203):0.043100888):0.025841652,((((((214684_CneoformansBBBXP_572594:0.29604472,(237631_UmaydisBBBXP_757794:0.54980201,6279_BmalayiBBBXP_001893850:0.54421078):0.1889245):0.058478006,4896_SpombeBBBNP_593161:0.29381999):0.070288386,(367110_NcrassaBBBXP_965019:0.079398341,451804_AfumigatusBBBEDP56709:9.4782146e-06):0.2804293):0.055261577,(BdendrobatidisBBBjgi_Batde5_2171_gw1.6.153.1:0.14870023,(Caenorhabditis_elegansBBBNP_495051:1.5425775,SpunctatusBBB03056T0:0.35987045):0.11456956):0.174184):0.010322149,(((((330879_AfumigatusBBBXP_751769:0.23559549,5141_NcrassaBBBCAD01127:0.22349796):0.14960324,4932_ScerevisiaeBBBNP_011741:0.65908075):0.15852697,(4896_SpombeBBBNP_588462:0.42300289,4896_SpombeBBBNP_592834:0.56998869):0.29085802):0.45716057,SpunctatusBBB03409T0:0.6805595):0.093631381,4932_ScerevisiaeBBBNP_011399:0.61333781):0.15455176):0.076692072,CowczarzakiBBB06861T0:0.3938846):0.041979759):0.089875614,((185431_TbruceiBBBXP_847480:0.058065667,353153_TcruziBBBXP_819329:0.093649853):0.10041915,(347515_LmajorBBBXP_001683689:0.022739174,435258_LinfantumBBBXP_001463634:5.7780996e-06):0.33877201):0.27558599):0.04799481,5762_NgruberiBBBEFC37108:0.11384725):0.048312059,(CmerolaeBBBCMA138C:0.21085931,EhuxleyiBBBjgi:0.51979084):0.099183354):8.6239325e-06,(((284813_EcuniculiBBBNP_584809:3.0181408e-05,Encephalitozoon_intestinalisBBBXP_003072772:0.04370036):0.24079156,(Enterocytozoon_bieneusiBBBXP_002649951:0.40761037,Nosema_ceranaeBBBXP_002995258:0.40310061):0.13099911):0.52933156,(412030_PtetraureliaBBBXP_001428021:0.67812306,5911_TthermophilaBBBXP_001023872:0.19503172):0.0447085):0.092234849):0.018859458,TtrahensBBB05545T0:0.17255473):0.028179548,(((((((((145481_PpatensBBBXP_001753296:0.023315577,145481_PpatensBBBXP_001765142:0.023548207):0.039929528,145481_PpatensBBBXP_001766400:4.1810783e-05):0.010298758,((((((((3702_AthalianaBBBAAB61049:0.020969795,3702_AthalianaBBBNP_568505:0.091099422):0.018839899,Arabidopsis_thalianaBBBNP_198060:0):0.030987685,3702_AthalianaBBBNP_198109:4.2405587e-05):0.10753323,39947_OsativaBBBEEE69236:0.13667846):0.03503007,3702_AthalianaBBBNP_195053:0.016910026):0.074614642,39947_OsativaBBBEEE57631:3.9334583e-06):0.071729865,39947_OsativaBBBCAE03470:0.015633523):0.15564233,(SmoellendorffiBBBjgi_Selmo1_229944_fgenesh1_pm.C_scaffold_0000129:1.6190413e-05,SmoellendorffiBBBjgi_Selmo1_92939_e_gw1.13.45.1:0.046369391):0.086741237):0.046951843):0.043350497,145481_PpatensBBBXP_001775446:0.12213112):0.028577014,145481_PpatensBBBXP_001757257:0.048992576):0.028050789,((3055_CreinhardtiiBBBXP_001695197:5.0054e-05,VcarteriBBBjgi_Volca1_106728_estExt_fgenesh4_pg.C_490111:0.045208877):0.30325975,SmoellendorffiBBBjgi1:0.046796265):0.10227142):0.021129293,(((436017_OlucimarinusBBBXP_001417356:0,70448_OtauriBBBAAV68609:0.037848715):0.091931871,564608_MpusillaBBBEEH56365:6.4993822e-05):0.083218633,CvulgarisBBBjgi:0.21190797):0.057067933):0.038821509,((((296543_TpseudonanaBBBXP_002287004:0.091355242,556484_PtricornutumBBBXP_002176387:0.067852444):0.036033425,((403677_PinfestansBBBEEY53557:0.016841501,PramorumBBBjgi:3.0137144e-05):0.15714874,((AanophagefferensBBBjgi_Auran1_70027_estExt_fgenesh2_pm.C_10035:0.1947689,Blastocystis_hominisBBB300123848:0.36637714):1.0823089e-05,Ectocarpus_siliculosusBBB298712805:0.17856608):0.12426889):0.021248496):0.12124985,(296543_TpseudonanaBBBXP_002293959:0.14837944,556484_PtricornutumBBBXP_002180582:0.27314731):0.11790172):6.7521419e-05,Ectocarpus_siliculosusBBB298715835:0.12932742):0.08950747):1.91392e-05,352472_DdiscoideumBBBXP_638150:0.21665251):0.034701715,GsulphurariaBBBstig_15:0.22914722);
((((((10228_TadhaerensBBBXP_002114324:0.16728615,(Caenorhabditis_elegansBBBNP_495051:2.455518,DpulexBBBjgi:2.1427924e-06):0.50963125):0.098352588,(((45351_NvectensisBBBXP_001623504:0.17613055,(45351_NvectensisBBBXP_001625800:0.29131209,LgiganteaBBBjgi:0.11606509):0.069188859):0.042712931,(7955_DrerioBBBCAN88634:0.19956483,(8364_XtropicalisBBBNP_988945:0.072591028,9606_HsapiensBBBNP_001246:0.097531012):0.0974186):0.042063277):0.040056751,(7460_AmelliferaBBBXP_624567:0.27604694,7739_BfloridaeBBBAAO85336:0.14685781):0.059707347):0.058470098):0.035666459,(((((284813_EcuniculiBBBNP_584809:0.030001119,Encephalitozoon_intestinalisBBBXP_003072772:0.043863829):0.18460206,(Drosophila_melanogasterBBBNP_523494:4.1456064,(Enterocytozoon_bieneusiBBBXP_002649951:0.61352127,Nosema_ceranaeBBBXP_002995258:0.36347324):0.030822499):0.078769126):0.28832213,412030_PtetraureliaBBBXP_001428021:0.72700122):0.12373538,(6279_BmalayiBBBXP_001893850:0.69377775,7227_DmelanogasterBBBAAQ23567:0.0864834):0.093962987):0.081157056,Blastocystis_hominisBBB300123848:0.44649622):0.016722224):0.03802343,(((((214684_CneoformansBBBXP_572594:0.29218389,(((((330879_AfumigatusBBBXP_751769:0.29646394,5141_NcrassaBBBCAD01127:0.38307562):0.27476245,4932_ScerevisiaeBBBNP_011741:0.7230785):0.099708741,(4896_SpombeBBBNP_588462:0.39657113,4896_SpombeBBBNP_592834:0.38862014):0.27461785):0.44395276,4932_ScerevisiaeBBBNP_011399:0.52970853):0.18447173,4896_SpombeBBBNP_593161:0.23139524):0.0095681056):0.064903868,(((237631_UmaydisBBBXP_757794:0.72671783,367110_NcrassaBBBXP_965019:6.06082e-05):0.049213777,451804_AfumigatusBBBEDP56709:0.0088018254):0.17320454,(BdendrobatidisBBBjgi_Batde5_2171_gw1.6.153.1:0.1406958,SpunctatusBBB03056T0:0.21961629):0.17509517):0.034038211):0.18590941,SpunctatusBBB03409T0:0.83296394):0.021268786,CowczarzakiBBB06861T0:0.56748599):0.015576651,(431895_MbrevicollisBBBXP_001747841:0.059014258,SrosettaBBB00938T0:0.40950971):0.10585209):0.083626228):0.043983911,(((((((((296543_TpseudonanaBBBXP_002287004:0.12750178,556484_PtricornutumBBBXP_002176387:0.12764387):0.040390328,(AanophagefferensBBBjgi_Auran1_70027_estExt_fgenesh2_pm.C_10035:8.995143e-06,PpolycephalumBBBPPL00000291:2.6745658):0.21610326):0.098643344,Ectocarpus_siliculosusBBB298712805:0.11553052):0.034326856,((296543_TpseudonanaBBBXP_002293959:0.079985435,556484_PtricornutumBBBXP_002180582:0.24179983):0.10607589,Ectocarpus_siliculosusBBB298715835:0.15898241):0.03357591):0.068153632,(403677_PinfestansBBBEEY53557:6.0075429e-07,PramorumBBBjgi:0.0083978811):0.070834158):0.1164253,5911_TthermophilaBBBXP_001023872:0.28064353):0.012004512,GsulphurariaBBBstig_15:0.13606934):0.079132048,(5762_NgruberiBBBEFC37108:0.17558165,(CmerolaeBBBCMA138C:0.1091068,EhuxleyiBBBjgi:0.35004613):0.085936709):0.043734579):0.048416591,(PyezeoensisBBBAU191082:0.26262474,TtrahensBBB05545T0:0.15509726):0.069213663):3.2853613e-05):0.071416436,((((((((145481_PpatensBBBXP_001753296:0.033325589,145481_PpatensBBBXP_001765142:0.022354991):0.030354155,145481_PpatensBBBXP_001766400:0.005926041):0.030421823,((145481_PpatensBBBXP_001757257:0.038025312,SmoellendorffiBBBjgi1:0.17341478):0.0096830658,145481_PpatensBBBXP_001775446:0.11632706):0.0080385853):0.050123869,(SmoellendorffiBBBjgi_Selmo1_229944_fgenesh1_pm.C_scaffold_0000129:6.3750266e-06,SmoellendorffiBBBjgi_Selmo1_92939_e_gw1.13.45.1:0.022610839):0.058665115):0.0035865151,(((((((3702_AthalianaBBBAAB61049:0.024566463,Arabidopsis_thalianaBBBNP_198060:0.0082099981):5.1296016e-05,3702_AthalianaBBBNP_568505:0.1250795):0.0068950614,3702_AthalianaBBBNP_198109:0.0091820369):0.1741749,3702_AthalianaBBBNP_195053:0.083546085):0.047618009,39947_OsativaBBBEEE69236:0.17236766):0.042934463,39947_OsativaBBBEEE57631:0.023201299):0.027336216,39947_OsativaBBBCAE03470:0.032254412):0.099844962):0.099848212,((436017_OlucimarinusBBBXP_001417356:8.5761513e-05,564608_MpusillaBBBEEH56365:0.054900282):0.040074235,70448_OtauriBBBAAV68609:2.0651175e-05):0.046495696):0.01394239,CvulgarisBBBjgi:0.26322794):0.045389377,(3055_CreinhardtiiBBBXP_001695197:1.1766369e-05,VcarteriBBBjgi_Volca1_106728_estExt_fgenesh4_pg.C_490111:0.054171299):0.30587724):0.026118846,(((185431_TbruceiBBBXP_847480:0.044898845,353153_TcruziBBBXP_819329:0.098047822):0.17957722,(347515_LmajorBBBXP_001683689:0.052312717,435258_LinfantumBBBXP_001463634:0.010914332):0.31399027):0.30355889,352472_DdiscoideumBBBXP_638150:0.22370072):0.038932723);
(((((((((((10228_TadhaerensBBBXP_002114324:0.077648454,(Drosophila_melanogasterBBBNP_523494:2.3082919,PpolycephalumBBBPPL00000291:1.9398655):1.0331313):0.058472484,45351_NvectensisBBBXP_001623504:0.070842929):0.031924564,(7955_DrerioBBBCAN88634:0.23855374,(8364_XtropicalisBBBNP_988945:0.071856044,9606_HsapiensBBBNP_001246:0.11797977):0.0042530235):0.067978653):0.014384214,((((6279_BmalayiBBBXP_001893850:0.44857823,DpulexBBBjgi:0.3120977):0.13645981,7227_DmelanogasterBBBAAQ23567:0.10050551):0.056900099,7460_AmelliferaBBBXP_624567:0.10758713):0.019931865,(7739_BfloridaeBBBAAO85336:0.12913444,LgiganteaBBBjgi:0.10560124):0.030439663):0.044967959):0.017111583,(431895_MbrevicollisBBBXP_001747841:0.10246727,SrosettaBBB00938T0:0.24482245):0.14004488):0.037947148,45351_NvectensisBBBXP_001625800:0.074891475):0.07277271,(GsulphurariaBBBstig_15:0.14931056,(PyezeoensisBBBAU191082:0.15885588,TtrahensBBB05545T0:0.076536979):0.066377777):0.052781021):0.010333012,(352472_DdiscoideumBBBXP_638150:0.21228428,(5762_NgruberiBBBEFC37108:0.095715418,(CmerolaeBBBCMA138C:0.22831965,EhuxleyiBBBjgi:0.24321755):0.044619546):0.024130288):0.049916291):0.023418048,(((((185431_TbruceiBBBXP_847480:0.062666224,353153_TcruziBBBXP_819329:0.10511306):0.24959662,(347515_LmajorBBBXP_001683689:2.9048734e-06,435258_LinfantumBBBXP_001463634:0.013590835):0.29033219):0.08477331,SpunctatusBBB03409T0:1.0729096):0.076419831,5911_TthermophilaBBBXP_001023872:0.21743579):0.1169772,(((((214684_CneoformansBBBXP_572594:0.34481296,(4896_SpombeBBBNP_593161:0.11133152,4932_ScerevisiaeBBBNP_011399:0.43855661):0.016771358):0.073175339,(BdendrobatidisBBBjgi_Batde5_2171_gw1.6.153.1:0.13262207,SpunctatusBBB03056T0:0.20106779):0.18632787):0.029800609,(367110_NcrassaBBBXP_965019:0.03792437,451804_AfumigatusBBBEDP56709:0.049816904):0.19412472):0.028087843,((237631_UmaydisBBBXP_757794:0.66002558,CowczarzakiBBB06861T0:0.33609763):0.083173811,(((330879_AfumigatusBBBXP_751769:0.19243676,5141_NcrassaBBBCAD01127:0.319938):0.10069815,4932_ScerevisiaeBBBNP_011741:0.86096628):0.22092503,(4896_SpombeBBBNP_588462:0.34968777,4896_SpombeBBBNP_592834:0.39392439):0.34703363):0.52072924):0.14280323):0.14160965,(((284813_EcuniculiBBBNP_584809:1.2215638e-05,Encephalitozoon_intestinalisBBBXP_003072772:0.082075135):0.25692579,(Enterocytozoon_bieneusiBBBXP_002649951:0.48870447,Nosema_ceranaeBBBXP_002995258:0.31697989):0.14341493):0.31937954,412030_PtetraureliaBBBXP_001428021:0.5174374):0.086521201):0.062514823):0.046052244):0.035123029,CvulgarisBBBjgi:0.090546464):0.009618987,((((((145481_PpatensBBBXP_001753296:0,145481_PpatensBBBXP_001765142:0.0068009119):0.0043817394,(145481_PpatensBBBXP_001766400:0.016311831,(145481_PpatensBBBXP_001775446:0.1247577,(SmoellendorffiBBBjgi_Selmo1_229944_fgenesh1_pm.C_scaffold_0000129:2.3207834e-06,SmoellendorffiBBBjgi_Selmo1_92939_e_gw1.13.45.1:0.020449899):0.13034916):0.0068463507):0.01345485):0.0400074,((((((3702_AthalianaBBBAAB61049:0.014627422,Arabidopsis_thalianaBBBNP_198060:0.037023622):0.0074899343,(3702_AthalianaBBBNP_198109:0.007232744,(3702_AthalianaBBBNP_568505:0.097242749,Caenorhabditis_elegansBBBNP_495051:1.5911426):0.025348534):5.9471677e-06):0.1734066,39947_OsativaBBBEEE69236:0.1583516):0.013465959,3702_AthalianaBBBNP_195053:0.0049122705):0.030888096,39947_OsativaBBBEEE57631:8.6333401e-05):0.049268687,39947_OsativaBBBCAE03470:0.026918294):0.17326018):0.015639629,145481_PpatensBBBXP_001757257:0.03543663):0.030819251,SmoellendorffiBBBjgi1:0.1754564):0.039076047,(3055_CreinhardtiiBBBXP_001695197:1.0512704e-05,VcarteriBBBjgi_Volca1_106728_estExt_fgenesh4_pg.C_490111:0.082281523):0.23416077):0.040576413,(((((296543_TpseudonanaBBBXP_002287004:0.044963873,556484_PtricornutumBBBXP_002176387:0.086887079):0.059208711,((403677_PinfestansBBBEEY53557:0.022323795,PramorumBBBjgi:0.0089935231):0.090640081,(AanophagefferensBBBjgi_Auran1_70027_estExt_fgenesh2_pm.C_10035:0.15465295,Blastocystis_hominisBBB300123848:0.26119288):0.02950874):0.032472422):5.7282932e-05,Ectocarpus_siliculosusBBB298712805:0.10071658):0.049440379,((296543_TpseudonanaBBBXP_002293959:0.051645738,556484_PtricornutumBBBXP_002180582:0.17232194):0.14381116,Ectocarpus_siliculosusBBB298715835:0.089658418):0.013843628):0.050153331,((436017_OlucimarinusBBBXP_001417356:0.0019111003,70448_OtauriBBBAAV68609:0.01171442):0.061144677,564608_MpusillaBBBEEH56365:0.0088521665):0.071992397):0.029244761);
((((((((10228_TadhaerensBBBXP_002114324:0.2537086,(((((((214684_CneoformansBBBXP_572594:0.45412596,4896_SpombeBBBNP_593161:0.20592687):0.15407221,(367110_NcrassaBBBXP_965019:0.062153992,451804_AfumigatusBBBEDP56709:9.6969455e-07):0.19843444):0.052237567,(237631_UmaydisBBBXP_757794:0.58289105,(BdendrobatidisBBBjgi_Batde5_2171_gw1.6.153.1:0.10029661,SpunctatusBBB03056T0:0.20177159):0.15826617):0.080875638):0.1179526,(((((330879_AfumigatusBBBXP_751769:0.39132596,5141_NcrassaBBBCAD01127:0.25503527):0.24245845,4932_ScerevisiaeBBBNP_011741:0.51675618):0.33154742,(4896_SpombeBBBNP_588462:0.47474466,4896_SpombeBBBNP_592834:0.27424261):0.39077967):0.56326992,4932_ScerevisiaeBBBNP_011399:0.40059183):0.13544077,SpunctatusBBB03409T0:0.66514463):0.065948562):0.028016416,CowczarzakiBBB06861T0:0.39782927):0.03832466,(7955_DrerioBBBCAN88634:1.9525597e-05,(Drosophila_melanogasterBBBNP_523494:2.2868458,PpolycephalumBBBPPL00000291:1.6685546):1.0570066):0.36872015):0.069000973,(431895_MbrevicollisBBBXP_001747841:0.13894103,SrosettaBBB00938T0:0.27655309):0.083222679):0.076156626):0.05154853,45351_NvectensisBBBXP_001623504:0.09673521):0.036717574,(((6279_BmalayiBBBXP_001893850:0.47228643,7227_DmelanogasterBBBAAQ23567:0.22104971):0.055340303,DpulexBBBjgi:0.3804774):0.099963165,(8364_XtropicalisBBBNP_988945:0.06254455,9606_HsapiensBBBNP_001246:0.093240024):0.15784978):0.014022246):0.055544155,LgiganteaBBBjgi:0.14462368):0.0066346534,45351_NvectensisBBBXP_001625800:0.14972147):0.06123699,7739_BfloridaeBBBAAO85336:0.085585126):0.021225613,7460_AmelliferaBBBXP_624567:0.10926193):0.084026451,((((((((((((145481_PpatensBBBXP_001753296:0.022554536,(145481_PpatensBBBXP_001765142:0.0049676906,((436017_OlucimarinusBBBXP_001417356:0.013902912,70448_OtauriBBBAAV68609:3.8446741e-05):0.087858824,564608_MpusillaBBBEEH56365:1.2650796e-05):0.15824639):0.040525182):0.046051464,145481_PpatensBBBXP_001766400:1.0946718e-05):0.051172956,(145481_PpatensBBBXP_001757257:0.037414498,SmoellendorffiBBBjgi1:0.14919897):0.0344294):0.028082025,145481_PpatensBBBXP_001775446:0.1863728):0.028758281,((((((((3702_AthalianaBBBAAB61049:0.04651111,Arabidopsis_thalianaBBBNP_198060:0.014013069):0.011559148,3702_AthalianaBBBNP_568505:0.11429812):0.010370428,3702_AthalianaBBBNP_198109:0.0074422253):0.045490871,Caenorhabditis_elegansBBBNP_495051:1.0563952):0.081783037,3702_AthalianaBBBNP_195053:0.028861376):0.053810548,39947_OsativaBBBEEE69236:0.10998547):0.080783061,39947_OsativaBBBCAE03470:0.034876068):0.017206719,39947_OsativaBBBEEE57631:0.00028053876):0.18135077):0.0065768005,(SmoellendorffiBBBjgi_Selmo1_229944_fgenesh1_pm.C_scaffold_0000129:1.0412351e-05,SmoellendorffiBBBjgi_Selmo1_92939_e_gw1.13.45.1:0.037776546):0.082520797):0.052368907,((3055_CreinhardtiiBBBXP_001695197:0.015749268,VcarteriBBBjgi_Volca1_106728_estExt_fgenesh4_pg.C_490111:0.050505982):0.1815105,Blastocystis_hominisBBB300123848:0.26270554):0.086536626):0.013992036,((((296543_TpseudonanaBBBXP_002287004:0.089215154,556484_PtricornutumBBBXP_002176387:0.098808697):0.057423418,AanophagefferensBBBjgi_Auran1_70027_estExt_fgenesh2_pm.C_10035:0.15709598):0.0451668,(((296543_TpseudonanaBBBXP_002293959:0.13123129,Ectocarpus_siliculosusBBB298715835:0.087202462):0.0444289,(403677_PinfestansBBBEEY53557:0.011285913,PramorumBBBjgi:0.015327885):0.12465106):0.024534892,Ectocarpus_siliculosusBBB298712805:0.15924025):0.06536113):0.042321082,556484_PtricornutumBBBXP_002180582:0.17848601):0.077421632):0.046672036,CvulgarisBBBjgi:0.11004459):0.01424837,((((284813_EcuniculiBBBNP_584809:0.0090990892,Encephalitozoon_intestinalisBBBXP_003072772:0.062365386):0.19451485,(Enterocytozoon_bieneusiBBBXP_002649951:0.43359023,Nosema_ceranaeBBBXP_002995258:0.43922273):0.099881326):0.38252509,412030_PtetraureliaBBBXP_001428021:0.4865531):0.20477268,5911_TthermophilaBBBXP_001023872:0.19776759):0.059839669):0.055886526,5762_NgruberiBBBEFC37108:0.17912146):0.022425952,(352472_DdiscoideumBBBXP_638150:0.27945616,TtrahensBBB05545T0:0.12550999):0.0067415185):0.054599039,(((((185431_TbruceiBBBXP_847480:0.14144073,353153_TcruziBBBXP_819329:0.082267181):0.27387055,(347515_LmajorBBBXP_001683689:0.0076876217,435258_LinfantumBBBXP_001463634:1.5453217e-05):0.22074035):0.3537118,CmerolaeBBBCMA138C:0.13260095):0.10058732,EhuxleyiBBBjgi:0.30498058):0.089672057,(GsulphurariaBBBstig_15:0.1830524,PyezeoensisBBBAU191082:0.1272418):0.084817291):0.015242957);
(((10228_TadhaerensBBBXP_002114324:0.26675857,((((45351_NvectensisBBBXP_001623504:0.085816116,7460_AmelliferaBBBXP_624567:0.14046017):0.048429659,((7227_DmelanogasterBBBAAQ23567:0.13480486,LgiganteaBBBjgi:0.13018178):0.025130341,7739_BfloridaeBBBAAO85336:0.066208402):0.024388217):0.021023584,((7955_DrerioBBBCAN88634:0.1812542,(Caenorhabditis_elegansBBBNP_495051:1.7345621,DpulexBBBjgi:0.098334046):0.25881479):0.062407087,(8364_XtropicalisBBBNP_988945:0.04511474,9606_HsapiensBBBNP_001246:0.075286625):0.03255863):0.0518041):0.0072861566,(45351_NvectensisBBBXP_001625800:0.070869958,6279_BmalayiBBBXP_001893850:0.46878714):0.05392529):0.028995635):0.013427754,(431895_MbrevicollisBBBXP_001747841:0.13223099,SrosettaBBB00938T0:0.18065433):0.11828611):0.049279065,((((((((145481_PpatensBBBXP_001753296:0.02690844,145481_PpatensBBBXP_001765142:0.011800386):0.010535226,145481_PpatensBBBXP_001766400:0.027740606):0.027754919,145481_PpatensBBBXP_001775446:0.13652136):0.026491803,(145481_PpatensBBBXP_001757257:0.043860867,(EhuxleyiBBBjgi:0.32747887,SmoellendorffiBBBjgi1:0.20761155):0.0026765822):0.043170454):0.036495789,(((((((3702_AthalianaBBBAAB61049:0.02227622,3702_AthalianaBBBNP_568505:0.12082749):8.0713544e-05,3702_AthalianaBBBNP_198109:0.0074364289):2.6984093e-06,Arabidopsis_thalianaBBBNP_198060:0.014846877):0.079711891,3702_AthalianaBBBNP_195053:0.022471884):0.03722263,(39947_OsativaBBBCAE03470:0.019795581,39947_OsativaBBBEEE69236:0.21898521):0.062543856):0.036736363,39947_OsativaBBBEEE57631:7.2369517e-05):0.17114895,(SmoellendorffiBBBjgi_Selmo1_229944_fgenesh1_pm.C_scaffold_0000129:4.8713283e-05,SmoellendorffiBBBjgi_Selmo1_92939_e_gw1.13.45.1:0.028607567):0.03968568):0.025834977):0.016826853,((436017_OlucimarinusBBBXP_001417356:4.2161752e-05,70448_OtauriBBBAAV68609:0.021493762):0.064659796,564608_MpusillaBBBEEH56365:9.5262903e-05):0.053657298):0.072348726,((((((296543_TpseudonanaBBBXP_002287004:0.055045652,556484_PtricornutumBBBXP_002176387:0.04432867):0.058101718,(AanophagefferensBBBjgi_Auran1_70027_estExt_fgenesh2_pm.C_10035:0.17818943,GsulphurariaBBBstig_15:0.1700141):0.0598011):0.049951008,((403677_PinfestansBBBEEY53557:0.0050507654,PramorumBBBjgi:0.011637544):0.10583887,Ectocarpus_siliculosusBBB298712805:0.057235454):0.0039778643):0.018069817,((296543_TpseudonanaBBBXP_002293959:0.060675728,556484_PtricornutumBBBXP_002180582:0.14587427):0.1254634,Ectocarpus_siliculosusBBB298715835:0.063301112):0.028600928):0.03013547,(((3055_CreinhardtiiBBBXP_001695197:5.3985122e-06,VcarteriBBBjgi_Volca1_106728_estExt_fgenesh4_pg.C_490111:0.048880551):0.21461251,CvulgarisBBBjgi:0.065420355):0.041851881,PyezeoensisBBBAU191082:0.16375604):0.042049722):0.0097377874,(Blastocystis_hominisBBB300123848:0.087727097,(Drosophila_melanogasterBBBNP_523494:4.5349578,SpunctatusBBB03409T0:0.075255486):0.74246527):0.15154726):0.03066624):0.013930574,(((((284813_EcuniculiBBBNP_584809:0.012896094,Encephalitozoon_intestinalisBBBXP_003072772:0.092504821):0.14832564,Nosema_ceranaeBBBXP_002995258:0.2154269):0.01023248,Enterocytozoon_bieneusiBBBXP_002649951:0.3451299):0.37800199,412030_PtetraureliaBBBXP_001428021:0.57351346):0.13791883,5911_TthermophilaBBBXP_001023872:0.16705239):0.18308342):0.035998548,((((((185431_TbruceiBBBXP_847480:0.055440391,353153_TcruziBBBXP_819329:0.085211335):0.24447975,(347515_LmajorBBBXP_001683689:0,435258_LinfantumBBBXP_001463634:0):0.20649633):0.2990567,CmerolaeBBBCMA138C:0.1624669):0.073618833,352472_DdiscoideumBBBXP_638150:0.15008693):0.05170193,TtrahensBBB05545T0:0.21041753):6.3609818e-06,((((214684_CneoformansBBBXP_572594:0.29875729,CowczarzakiBBB06861T0:0.40498588):0.050327872,((((237631_UmaydisBBBXP_757794:0.44088566,(((330879_AfumigatusBBBXP_751769:0.29554236,5141_NcrassaBBBCAD01127:0.20182439):0.18944831,(4896_SpombeBBBNP_588462:0.43526553,4896_SpombeBBBNP_592834:0.3322431):0.51960822):0.11894082,4932_ScerevisiaeBBBNP_011741:0.66602419):0.37866279):0.19229677,(367110_NcrassaBBBXP_965019:0.055017052,451804_AfumigatusBBBEDP56709:0.028737536):0.1283072):0.088092227,(BdendrobatidisBBBjgi_Batde5_2171_gw1.6.153.1:0.1572582,SpunctatusBBB03056T0:0.16259567):0.096513714):0.049343533,(4896_SpombeBBBNP_593161:0,PpolycephalumBBBPPL00000291:3.2359861):0.22034406):0.0011379996):0.040911086,4932_ScerevisiaeBBBNP_011399:0.33410479):0.066093971,5762_NgruberiBBBEFC37108:0.066162102):0.036128695):0.05951086);
((((((((10228_TadhaerensBBBXP_002114324:0.30947896,((((45351_NvectensisBBBXP_001623504:0.15606846,(45351_NvectensisBBBXP_001625800:0.20552542,LgiganteaBBBjgi:0.17866431):0.053256066):0.057313627,(7955_DrerioBBBCAN88634:0.27674301,(8364_XtropicalisBBBNP_988945:0.063334578,9606_HsapiensBBBNP_001246:0.087062375):0.071444961):0.083653114):0.036283583,(((7227_DmelanogasterBBBAAQ23567:0.29216189,(Drosophila_melanogasterBBBNP_523494:5.7195621,EhuxleyiBBBjgi:0):0.60257589):0.057076109,7460_AmelliferaBBBXP_624567:0.14606345):0.068833301,7739_BfloridaeBBBAAO85336:0.088965707):0.025156342):0.030948839,(6279_BmalayiBBBXP_001893850:0.51534184,DpulexBBBjgi:0.31977899):0.16690315):0.025701666):0.0025274962,(431895_MbrevicollisBBBXP_001747841:0.18407031,SrosettaBBB00938T0:0.35703895):0.1877093):0.066434339,((((185431_TbruceiBBBXP_847480:0.14374217,353153_TcruziBBBXP_819329:0.072143261):0.20890214,(347515_LmajorBBBXP_001683689:0.031282906,435258_LinfantumBBBXP_001463634:0):0.32295274):0.084416799,SpunctatusBBB03409T0:0.86893967):0.18466614,CmerolaeBBBCMA138C:0.19670196):0.12635413):0.057513281,(((CowczarzakiBBB06861T0:0.0015933755,PpolycephalumBBBPPL00000291:4.0740416):0.56152175,PyezeoensisBBBAU191082:0.089574497):0.064017756,GsulphurariaBBBstig_15:0.18314183):2.5480829e-05):0.077944088,TtrahensBBB05545T0:0.067803822):0.045145002,352472_DdiscoideumBBBXP_638150:0.25062729):0.02433621,5762_NgruberiBBBEFC37108:0.26733893):0.060640985,(((((((((145481_PpatensBBBXP_001753296:0.028888333,145481_PpatensBBBXP_001765142:0.044271801):0.04435865,145481_PpatensBBBXP_001766400:1.2537463e-06):0.024485706,(145481_PpatensBBBXP_001757257:0.052082519,SmoellendorffiBBBjgi1:0.18859738):0.023863933):0.035595183,145481_PpatensBBBXP_001775446:0.10755012):0.02199422,(((((((3702_AthalianaBBBAAB61049:0.059752339,Arabidopsis_thalianaBBBNP_198060:0.0073214251):0.033543849,3702_AthalianaBBBNP_568505:0.12551887):2.3833341e-05,3702_AthalianaBBBNP_198109:0.0084271259):0.13908972,3702_AthalianaBBBNP_195053:0.056550798):0.076884881,39947_OsativaBBBEEE69236:0.1350706):0.054867848,39947_OsativaBBBEEE57631:0.024638407):0.0019691497,39947_OsativaBBBCAE03470:0.021826951):0.09365397):0.041282683,(SmoellendorffiBBBjgi_Selmo1_229944_fgenesh1_pm.C_scaffold_0000129:8.8635665e-06,SmoellendorffiBBBjgi_Selmo1_92939_e_gw1.13.45.1:0.031973676):0.085513232):0.043278097,((436017_OlucimarinusBBBXP_001417356:0.011542517,70448_OtauriBBBAAV68609:0.011534183):0.047455569,564608_MpusillaBBBEEH56365:0.022996883):0.16450052):0.060349877,(((((214684_CneoformansBBBXP_572594:0.422765,((237631_UmaydisBBBXP_757794:0.73539977,(367110_NcrassaBBBXP_965019:0.020043046,451804_AfumigatusBBBEDP56709:0.021550387):0.18754316):0.066780743,(4896_SpombeBBBNP_593161:0.075773028,4932_ScerevisiaeBBBNP_011399:0.64775368):0.12938545):0.070728295):0.051766611,(BdendrobatidisBBBjgi_Batde5_2171_gw1.6.153.1:0.10313704,SpunctatusBBB03056T0:0.16911266):0.16953426):0.049382688,(((330879_AfumigatusBBBXP_751769:0.37566606,5141_NcrassaBBBCAD01127:0.24034063):0.35842101,(4896_SpombeBBBNP_588462:0.30282037,4896_SpombeBBBNP_592834:0.26327536):0.27256679):0.14506209,4932_ScerevisiaeBBBNP_011741:1.0186454):0.68820945):0.17224122,(3055_CreinhardtiiBBBXP_001695197:4.8336101e-05,VcarteriBBBjgi_Volca1_106728_estExt_fgenesh4_pg.C_490111:0.038410662):0.15847704):0.082608339,((284813_EcuniculiBBBNP_584809:2.7862826e-05,Encephalitozoon_intestinalisBBBXP_003072772:0.076468124):0.23095721,(Enterocytozoon_bieneusiBBBXP_002649951:0.61427302,Nosema_ceranaeBBBXP_002995258:0.51941881):0.060342579):0.56928562):3.3233481e-06):0.039471809,((296543_TpseudonanaBBBXP_002287004:0.095301167,((((((296543_TpseudonanaBBBXP_002293959:0.06122122,556484_PtricornutumBBBXP_002180582:0.22078692):0.089874812,Ectocarpus_siliculosusBBB298715835:0.10822494):0.11014089,(403677_PinfestansBBBEEY53557:0.0086409857,PramorumBBBjgi:0):0.06983525):0.056020718,Ectocarpus_siliculosusBBB298712805:0.13221812):0.047432409,AanophagefferensBBBjgi_Auran1_70027_estExt_fgenesh2_pm.C_10035:0.15077277):0.031302531,Blastocystis_hominisBBB300123848:0.36624223):0.02293134):0.016600026,556484_PtricornutumBBBXP_002176387:0.14730985):0.08661769):3.03264e-05,(((412030_PtetraureliaBBBXP_001428021:0.49622369,Caenorhabditis_elegansBBBNP_495051:1.6739773):0.091637456,5911_TthermophilaBBBXP_001023872:0.1848442):0.1150173,CvulgarisBBBjgi:0.11927055):0.11647362);
((((((((((((10228_TadhaerensBBBXP_002114324:0.30432629,45351_NvectensisBBBXP_001623504:0.063768854):0.062466734,((45351_NvectensisBBBXP_001625800:0.32881975,LgiganteaBBBjgi:0.14878848):0.022828531,7739_BfloridaeBBBAAO85336:0.10562915):0.037314795):0.044845621,(7955_DrerioBBBCAN88634:0.26219367,(8364_XtropicalisBBBNP_988945:0.053729348,9606_HsapiensBBBNP_001246:0.051359243):0.031157548):0.091129712):0.040135774,(((431895_MbrevicollisBBBXP_001747841:0.10263797,SrosettaBBB00938T0:0.23562243):0.044872953,(CowczarzakiBBB06861T0:0.095611128,(Drosophila_melanogasterBBBNP_523494:2.5354442,PpolycephalumBBBPPL00000291:1.6484155):1.2614425):0.38517398):0.094981601,PyezeoensisBBBAU191082:0.16694963):0.030214332):0.038649588,((6279_BmalayiBBBXP_001893850:0.51502036,7227_DmelanogasterBBBAAQ23567:0.19390782):0.076205256,DpulexBBBjgi:0.31530576):0.058528909):0.05275454,7460_AmelliferaBBBXP_624567:0.27344613):0.052895084,(((((214684_CneoformansBBBXP_572594:0.57331634,((237631_UmaydisBBBXP_757794:0.6037628,4932_ScerevisiaeBBBNP_011399:0.75644634):0.037505048,4896_SpombeBBBNP_593161:0.11869033):0.086539038):0.051389654,(367110_NcrassaBBBXP_965019:0.087520211,451804_AfumigatusBBBEDP56709:0.050837219):0.26416024):0.020677962,(BdendrobatidisBBBjgi_Batde5_2171_gw1.6.153.1:0.070283597,SpunctatusBBB03056T0:0.41463177):0.20065191):0.20071456,5762_NgruberiBBBEFC37108:0.2934088):0.071641699,352472_DdiscoideumBBBXP_638150:0.24632871):5.8244031e-05):0.064827104,(CmerolaeBBBCMA138C:0.29850937,(GsulphurariaBBBstig_15:0.12323533,TtrahensBBB05545T0:0.23527525):0.030842975):0.0066771302):0.0075074747,((185431_TbruceiBBBXP_847480:0.1035998,353153_TcruziBBBXP_819329:0.10138859):0.21009486,(347515_LmajorBBBXP_001683689:0,435258_LinfantumBBBXP_001463634:0):0.23437522):0.43666581):0.033776497,(((284813_EcuniculiBBBNP_584809:2.4879332e-05,Encephalitozoon_intestinalisBBBXP_003072772:0.1417402):0.23482366,(Enterocytozoon_bieneusiBBBXP_002649951:0.54656069,Nosema_ceranaeBBBXP_002995258:0.39610198):2.3909767e-05):0.45314414,412030_PtetraureliaBBBXP_001428021:0.65693956):0.14949934):0.056722747,(((((296543_TpseudonanaBBBXP_002287004:0.1381486,556484_PtricornutumBBBXP_002176387:0.079009316):0.068855818,(((296543_TpseudonanaBBBXP_002293959:0.054266787,556484_PtricornutumBBBXP_002180582:0.30532672):0.18053625,Ectocarpus_siliculosusBBB298715835:0.047393609):0.065979873,(((((((330879_AfumigatusBBBXP_751769:0.47480469,5141_NcrassaBBBCAD01127:0.20557751):0.11563819,4932_ScerevisiaeBBBNP_011741:0.86276184):0.14963941,(4896_SpombeBBBNP_588462:0.5608128,4896_SpombeBBBNP_592834:0.25729933):0.34422198):0.52574856,SpunctatusBBB03409T0:0.49036916):0.41888779,Blastocystis_hominisBBB300123848:0.2133008):0.13703367,Ectocarpus_siliculosusBBB298712805:0.054152954):0.10314298,(403677_PinfestansBBBEEY53557:0.020199567,PramorumBBBjgi:3.8856607e-06):0.03471396):4.4298351e-05):0.034345515):0.045788033,AanophagefferensBBBjgi_Auran1_70027_estExt_fgenesh2_pm.C_10035:0.24499732):0.050510607,(3055_CreinhardtiiBBBXP_001695197:3.7241456e-05,VcarteriBBBjgi_Volca1_106728_estExt_fgenesh4_pg.C_490111:0.023944952):0.26519837):0.015460651,CvulgarisBBBjgi:0.17762452):0.0077532164):0.040022782,(((((((145481_PpatensBBBXP_001753296:0.023627575,145481_PpatensBBBXP_001765142:0.062669993):0.041640682,145481_PpatensBBBXP_001766400:0.0091937009):0.0083670019,((((((((3702_AthalianaBBBAAB61049:0.017837262,3702_AthalianaBBBNP_568505:0.147394):0.017877782,Arabidopsis_thalianaBBBNP_198060:0):0.040740814,3702_AthalianaBBBNP_198109:0.013684106):0.1731558,3702_AthalianaBBBNP_195053:0.047199096):0.029261088,(39947_OsativaBBBEEE69236:3.726786e-06,Caenorhabditis_elegansBBBNP_495051:2.2958545):0.15264113):0.12905598,39947_OsativaBBBCAE03470:0.061063457):0.011106961,39947_OsativaBBBEEE57631:1.3807537e-05):0.23551924,(SmoellendorffiBBBjgi_Selmo1_229944_fgenesh1_pm.C_scaffold_0000129:1.2025561e-06,SmoellendorffiBBBjgi_Selmo1_92939_e_gw1.13.45.1:0.090267148):0.068173289):0.088481727):0.042151075,(145481_PpatensBBBXP_001775446:0.11935911,((436017_OlucimarinusBBBXP_001417356:3.8900594e-05,70448_OtauriBBBAAV68609:0.034394566):0.06053842,564608_MpusillaBBBEEH56365:0.02491781):0.11602277):9.8215676e-06):0.051850384,SmoellendorffiBBBjgi1:0.12895807):0.0057134034,145481_PpatensBBBXP_001757257:0.087123313):0.047652275,EhuxleyiBBBjgi:0.47813861):0.044177882,5911_TthermophilaBBBXP_001023872:0.3661099);
(((((((((((10228_TadhaerensBBBXP_002114324:0.17361456,45351_NvectensisBBBXP_001623504:0.069488501):0.051612654,(Drosophila_melanogasterBBBNP_523494:2.1255155,PpolycephalumBBBPPL00000291:1.7726623):1.4812894):1.0919736e-05,((45351_NvectensisBBBXP_001625800:0.1671879,LgiganteaBBBjgi:0.19627719):0.01899012,7739_BfloridaeBBBAAO85336:0.15621605):0.075342985):0.018731519,((7955_DrerioBBBCAN88634:0.15469018,SpunctatusBBB03409T0:0.91291625):0.0074881219,(8364_XtropicalisBBBNP_988945:0.047717758,9606_HsapiensBBBNP_001246:0.087390218):0.061446573):0.063612534):0.059558421,(((((214684_CneoformansBBBXP_572594:0.29528824,(((330879_AfumigatusBBBXP_751769:0.28057963,5141_NcrassaBBBCAD01127:0.34293388):0.32452651,4932_ScerevisiaeBBBNP_011741:0.70336232):0.16225841,(4896_SpombeBBBNP_588462:0.36648733,4896_SpombeBBBNP_592834:0.29733095):0.25354921):0.42340988):0.039022264,(367110_NcrassaBBBXP_965019:0.043662001,451804_AfumigatusBBBEDP56709:0.04390622):0.25120465):0.028353007,(237631_UmaydisBBBXP_757794:0.55195952,(BdendrobatidisBBBjgi_Batde5_2171_gw1.6.153.1:0.066859977,SpunctatusBBB03056T0:0.31714285):0.13607296):0.10973659):0.029185984,4896_SpombeBBBNP_593161:0.15847707):0.14760032,CowczarzakiBBB06861T0:0.29028581):0.11596981):0.018274187,PyezeoensisBBBAU191082:0.12657072):0.092407523,(431895_MbrevicollisBBBXP_001747841:0.16036734,SrosettaBBB00938T0:0.1289388):0.22472863):1.293786e-06,((((((284813_EcuniculiBBBNP_584809:4.0586353e-05,Encephalitozoon_intestinalisBBBXP_003072772:0.082147705):0.2936946,(Enterocytozoon_bieneusiBBBXP_002649951:0.52201407,Nosema_ceranaeBBBXP_002995258:0.41779252):0.083235862):0.61140185,6279_BmalayiBBBXP_001893850:0.38290565):9.5804964e-07,7227_DmelanogasterBBBAAQ23567:0.18769917):0.070216272,7460_AmelliferaBBBXP_624567:0.21319139):0.063612955,DpulexBBBjgi:0.33472929):0.045699253):0.064357884,(352472_DdiscoideumBBBXP_638150:0.20726431,Blastocystis_hominisBBB300123848:0.29723177):0.087124042):0.048329012,TtrahensBBB05545T0:0.23300685):0.089964001,((((145481_PpatensBBBXP_001753296:0.020620564,145481_PpatensBBBXP_001765142:0.038446283):0.035382435,(((145481_PpatensBBBXP_001757257:0.041853976,SmoellendorffiBBBjgi1:0.1521827):0.083727659,145481_PpatensBBBXP_001766400:6.8249354e-06):0.038874279,145481_PpatensBBBXP_001775446:0.096782763):0.0048014038):0.047888902,(((((3055_CreinhardtiiBBBXP_001695197:0.040711855,VcarteriBBBjgi_Volca1_106728_estExt_fgenesh4_pg.C_490111:6.5376038e-05):0.17006696,(CmerolaeBBBCMA138C:0.18364421,EhuxleyiBBBjgi:0.34918163):0.018654998):0.13864023,((((((((3702_AthalianaBBBAAB61049:0.01348011,3702_AthalianaBBBNP_568505:0.079277747):0.0065059774,3702_AthalianaBBBNP_198109:0.0095893889):6.5449405e-06,Arabidopsis_thalianaBBBNP_198060:0.017641046):0.17473579,3702_AthalianaBBBNP_195053:0.067778357):0.021836659,((39947_OsativaBBBEEE69236:1.1196067e-06,Caenorhabditis_elegansBBBNP_495051:1.6858567):0.24568122,4932_ScerevisiaeBBBNP_011399:0.65608447):0.049662865):0.045520505,39947_OsativaBBBEEE57631:0.023445925):0.018019122,39947_OsativaBBBCAE03470:0.053243561):0.13411332,5762_NgruberiBBBEFC37108:0.18368824):0.036033857):0.052460387,(SmoellendorffiBBBjgi_Selmo1_229944_fgenesh1_pm.C_scaffold_0000129:3.1209164e-05,SmoellendorffiBBBjgi_Selmo1_92939_e_gw1.13.45.1:0.0067274008):0.079793548):0.046265255,((436017_OlucimarinusBBBXP_001417356:9.174205e-06,70448_OtauriBBBAAV68609:0.019389001):0.078602161,564608_MpusillaBBBEEH56365:0.03680363):0.09463999):0.025111363):0.085319632,(((((((((185431_TbruceiBBBXP_847480:0.021939076,353153_TcruziBBBXP_819329:0.12044551):0.25405402,(347515_LmajorBBBXP_001683689:3.0044341e-06,435258_LinfantumBBBXP_001463634:0.0066117907):0.22423904):0.25926158,AanophagefferensBBBjgi_Auran1_70027_estExt_fgenesh2_pm.C_10035:0.31626614):0.074350985,Ectocarpus_siliculosusBBB298712805:0.14518239):2.6370608e-06,(296543_TpseudonanaBBBXP_002287004:0.0043673821,412030_PtetraureliaBBBXP_001428021:0.80522263):0.13128795):0.030348901,556484_PtricornutumBBBXP_002176387:0.11503232):0.033076349,(403677_PinfestansBBBEEY53557:0.013056227,PramorumBBBjgi:0.015932489):0.071831987):0.01427674,Ectocarpus_siliculosusBBB298715835:0.13943781):0.033333056,(((296543_TpseudonanaBBBXP_002293959:0.054416928,556484_PtricornutumBBBXP_002180582:0.14391056):0.11118623,5911_TthermophilaBBBXP_001023872:0.24892202):0.074359247,GsulphurariaBBBstig_15:0.15124549):0.059587538):0.021539604):0.032750785,CvulgarisBBBjgi:0.085307338);
((((((((((10228_TadhaerensBBBXP_002114324:0.10491178,(6279_BmalayiBBBXP_001893850:0.57806872,(7227_DmelanogasterBBBAAQ23567:0.33348655,(Caenorhabditis_elegansBBBNP_495051:1.469835,DpulexBBBjgi:0.15894484):0.18715833):0.083788664):0.081335372):0.0049358057,45351_NvectensisBBBXP_001625800:0.19373468):0.048795231,(45351_NvectensisBBBXP_001623504:0.090681196,(Drosophila_melanogasterBBBNP_523494:3.3173634,LgiganteaBBBjgi:3.1593346e-05):0.2117424):0.060062521):0.022864491,(7460_AmelliferaBBBXP_624567:0.2404858,7739_BfloridaeBBBAAO85336:0.078645706):0.059826716):1.591129e-06,(7955_DrerioBBBCAN88634:0.21521281,(8364_XtropicalisBBBNP_988945:0.076236778,9606_HsapiensBBBNP_001246:0.095012708):0.053080969):0.040407595):0.11255896,(431895_MbrevicollisBBBXP_001747841:0.066710655,SrosettaBBB00938T0:0.35069972):0.045153398):0.046256042,((CowczarzakiBBB06861T0:3.8290336e-05,PpolycephalumBBBPPL00000291:2.4893794):0.25528645,SpunctatusBBB03409T0:0.84447095):0.034837888):0.042394789,((185431_TbruceiBBBXP_847480:0.080716446,353153_TcruziBBBXP_819329:0.087119214):0.17941932,(347515_LmajorBBBXP_001683689:0.013353095,435258_LinfantumBBBXP_001463634:0):0.30867363):0.19570326):0.02711848,(((214684_CneoformansBBBXP_572594:0.44335378,((237631_UmaydisBBBXP_757794:0.49713616,((367110_NcrassaBBBXP_965019:6.9094986e-06,451804_AfumigatusBBBEDP56709:0.043574583):0.23271337,4896_SpombeBBBNP_593161:0.2027591):0.062313722):7.4850112e-05,((((330879_AfumigatusBBBXP_751769:0.40358466,5141_NcrassaBBBCAD01127:0.21532966):0.44385867,(4896_SpombeBBBNP_588462:0.47879755,4896_SpombeBBBNP_592834:0.39087361):0.15666427):0.17616677,4932_ScerevisiaeBBBNP_011741:0.84150262):0.4263463,4932_ScerevisiaeBBBNP_011399:0.39950164):0.13553946):0.070375145):0.12592387,(BdendrobatidisBBBjgi_Batde5_2171_gw1.6.153.1:0.19762111,SpunctatusBBB03056T0:0.16290153):0.070519111):0.1197129,5762_NgruberiBBBEFC37108:0.2055684):0.073833532):0.076480133,((((((((((145481_PpatensBBBXP_001753296:0.014118704,145481_PpatensBBBXP_001765142:0.0060554837):0.049302471,145481_PpatensBBBXP_001766400:3.7096551e-07):0.027222567,145481_PpatensBBBXP_001775446:0.15930094):0.045834469,(145481_PpatensBBBXP_001757257:0.023977187,SmoellendorffiBBBjgi1:0.2356518):0.0065271928):0.034963468,((((((3702_AthalianaBBBAAB61049:0.021665189,Arabidopsis_thalianaBBBNP_198060:0.014163534):0.011794576,(3702_AthalianaBBBNP_198109:0.016746245,3702_AthalianaBBBNP_568505:0.12506308):2.6865516e-05):0.13608725,3702_AthalianaBBBNP_195053:0.089515056):0.047248825,39947_OsativaBBBEEE57631:6.1932754e-05):0.070958132,39947_OsativaBBBCAE03470:0.025230594):0.014649015,39947_OsativaBBBEEE69236:0.2238643):0.11984289):0.026250985,(SmoellendorffiBBBjgi_Selmo1_229944_fgenesh1_pm.C_scaffold_0000129:6.0025435e-06,SmoellendorffiBBBjgi_Selmo1_92939_e_gw1.13.45.1:0.013731345):0.13497355):0.019983185,((436017_OlucimarinusBBBXP_001417356:0.0069106701,70448_OtauriBBBAAV68609:2.4568557e-05):0.020195406,564608_MpusillaBBBEEH56365:0.021535756):0.084661021):0.054096949,(((((296543_TpseudonanaBBBXP_002287004:0.025603949,556484_PtricornutumBBBXP_002176387:0.097859554):0.06435223,((AanophagefferensBBBjgi_Auran1_70027_estExt_fgenesh2_pm.C_10035:0.20863968,Blastocystis_hominisBBB300123848:0.36203301):0.011732092,Ectocarpus_siliculosusBBB298712805:0.1133997):0.054568545):0.047689702,((296543_TpseudonanaBBBXP_002293959:0.11160239,556484_PtricornutumBBBXP_002180582:0.18144711):0.13979812,Ectocarpus_siliculosusBBB298715835:0.11460205):0.01568909):0.0080979001,(403677_PinfestansBBBEEY53557:0.016066288,PramorumBBBjgi:2.2273011e-07):0.098988563):0.044021415,CvulgarisBBBjgi:0.13982664):0.052878486):0.04001231,(((((284813_EcuniculiBBBNP_584809:4.5682536e-05,Encephalitozoon_intestinalisBBBXP_003072772:0.061573798):0.23886992,Nosema_ceranaeBBBXP_002995258:0.58527485):0.10520765,Enterocytozoon_bieneusiBBBXP_002649951:0.63690697):0.29666431,412030_PtetraureliaBBBXP_001428021:0.55582499):0.17485462,5911_TthermophilaBBBXP_001023872:0.28341272):0.060800677):0.039899847,GsulphurariaBBBstig_15:0.21484093):0.065394929,(((3055_CreinhardtiiBBBXP_001695197:0.0013006632,VcarteriBBBjgi_Volca1_106728_estExt_fgenesh4_pg.C_490111:0.041540353):0.38536957,(CmerolaeBBBCMA138C:0.21348074,(EhuxleyiBBBjgi:0.34469013,PyezeoensisBBBAU191082:0.055398603):0.077398864):0.0090045747):0.041009476,(352472_DdiscoideumBBBXP_638150:0.125093,TtrahensBBB05545T0:0.13126219):0.060239191):0.020856259);
((((((((10228_TadhaerensBBBXP_002114324:0.18039512,DpulexBBBjgi:0.43646908):0.068477355,(45351_NvectensisBBBXP_001623504:0.1580626,(45351_NvectensisBBBXP_001625800:0.14309589,LgiganteaBBBjgi:0.15484828):0.0097275162):0.046510325):9.7847226e-06,7739_BfloridaeBBBAAO85336:0.10152172):0.058142184,((((284813_EcuniculiBBBNP_584809:5.4967403e-06,Encephalitozoon_intestinalisBBBXP_003072772:0.074931314):0.31267151,Enterocytozoon_bieneusiBBBXP_002649951:0.49976763):0.11975899,Nosema_ceranaeBBBXP_002995258:0.2662888):0.51053447,(7227_DmelanogasterBBBAAQ23567:0.07075222,Drosophila_melanogasterBBBNP_523494:4.4901157):0.078993677):0.061628289):0.11481858,7460_AmelliferaBBBXP_624567:0.1511358):0.057491043,5762_NgruberiBBBEFC37108:0.14197465):1.520141e-06,(((((185431_TbruceiBBBXP_847480:0.014925982,353153_TcruziBBBXP_819329:0.081427675):0.39517463,(347515_LmajorBBBXP_001683689:0,435258_LinfantumBBBXP_001463634:0):0.30711622):0.14987,5911_TthermophilaBBBXP_001023872:0.23863348):0.12750152,(((214684_CneoformansBBBXP_572594:0.50057058,((BdendrobatidisBBBjgi_Batde5_2171_gw1.6.153.1:0.077973247,SpunctatusBBB03056T0:0.28195903):0.18564543,PyezeoensisBBBAU191082:0.15973846):0.050404158):0.00070882771,((237631_UmaydisBBBXP_757794:0.54966415,((((((330879_AfumigatusBBBXP_751769:0.37469163,5141_NcrassaBBBCAD01127:0.12740992):0.3606874,4932_ScerevisiaeBBBNP_011741:0.52421624):0.41040306,(4896_SpombeBBBNP_588462:0.59456064,4896_SpombeBBBNP_592834:0.23125827):0.14150352):0.52287973,4932_ScerevisiaeBBBNP_011399:0.27937542):0.084137212,SpunctatusBBB03409T0:0.86218003):0.0002059314,(367110_NcrassaBBBXP_965019:0.013405065,451804_AfumigatusBBBEDP56709:0.042354914):0.21016133):0.018074094):0.052767058,4896_SpombeBBBNP_593161:0.18746873):0.048381848):0.092977083,((7955_DrerioBBBCAN88634:0.30855122,(8364_XtropicalisBBBNP_988945:0.04905337,9606_HsapiensBBBNP_001246:0.083792879):0.14534585):0.12848216,CowczarzakiBBB06861T0:0.33945994):0.010435117):0.08592107):0.045472073,((431895_MbrevicollisBBBXP_001747841:0.10488065,PpolycephalumBBBPPL00000291:2.5876409):0.13620871,SrosettaBBB00938T0:0.18678715):0.15693173):0.038313802):0.01024117,(((((((((145481_PpatensBBBXP_001753296:0.022397166,145481_PpatensBBBXP_001766400:0.03012575):3.1988707e-05,(145481_PpatensBBBXP_001765142:1.0605725e-05,145481_PpatensBBBXP_001775446:0.16974648):0.046285344):0.028868622,(SmoellendorffiBBBjgi_Selmo1_229944_fgenesh1_pm.C_scaffold_0000129:0.030918393,SmoellendorffiBBBjgi_Selmo1_92939_e_gw1.13.45.1:0.0078390441):0.10072157):0.055074697,((436017_OlucimarinusBBBXP_001417356:7.7094601e-08,70448_OtauriBBBAAV68609:0.014691876):0.036624454,564608_MpusillaBBBEEH56365:6.2930316e-05):0.068178511):0.028184755,(145481_PpatensBBBXP_001757257:0.036689343,SmoellendorffiBBBjgi1:0.14345933):0.041519047):0.063722116,((((((296543_TpseudonanaBBBXP_002287004:0.11405757,((AanophagefferensBBBjgi_Auran1_70027_estExt_fgenesh2_pm.C_10035:0.14412445,Blastocystis_hominisBBB300123848:0.39317061):1.2591919e-05,Ectocarpus_siliculosusBBB298712805:0.13161001):0.043539777):0.045865064,556484_PtricornutumBBBXP_002176387:0.090027293):0.020815412,(403677_PinfestansBBBEEY53557:0.0046633687,(Caenorhabditis_elegansBBBNP_495051:1.3685629,PramorumBBBjgi:0):0.018916937):0.12019264):0.030734314,((296543_TpseudonanaBBBXP_002293959:0.048055779,556484_PtricornutumBBBXP_002180582:0.23711661):0.093205135,Ectocarpus_siliculosusBBB298715835:0.055409903):0.045512561):0.039890299,(412030_PtetraureliaBBBXP_001428021:0.43688215,6279_BmalayiBBBXP_001893850:0.55457758):0.15615977):0.017910793,((3055_CreinhardtiiBBBXP_001695197:2.6141868e-05,VcarteriBBBjgi_Volca1_106728_estExt_fgenesh4_pg.C_490111:0.029673814):0.26398482,(((((3702_AthalianaBBBAAB61049:0.016410005,Arabidopsis_thalianaBBBNP_198060:0.015670338):0.0080454578,3702_AthalianaBBBNP_568505:0.10182912):0.0072355301,3702_AthalianaBBBNP_198109:0.0086802168):0.1017621,(3702_AthalianaBBBNP_195053:0.050230499,((39947_OsativaBBBCAE03470:0.04875961,39947_OsativaBBBEEE69236:0.16238075):0.01796108,39947_OsativaBBBEEE57631:0.0066932495):0.055855602):0.01122912):0.13162881,CvulgarisBBBjgi:0.090717696):0.062614036):4.0080269e-05):0.046245465):0.038039096,352472_DdiscoideumBBBXP_638150:0.17842595):0.0122137,(CmerolaeBBBCMA138C:0.12222544,EhuxleyiBBBjgi:0.29430634):0.16232542):0.028632879,TtrahensBBB05545T0:0.2137449):0.020071503,GsulphurariaBBBstig_15:0.11739716);
((((((((((10228_TadhaerensBBBXP_002114324:0.19647652,(45351_NvectensisBBBXP_001623504:0.096127358,(((45351_NvectensisBBBXP_001625800:0.28113413,(7955_DrerioBBBCAN88634:0.24878281,(8364_XtropicalisBBBNP_988945:0.07466796,9606_HsapiensBBBNP_001246:0.066687904):0.084409077):0.12188387):0.01298561,((6279_BmalayiBBBXP_001893850:0.82630681,7227_DmelanogasterBBBAAQ23567:0.1454957):0.15381361,7739_BfloridaeBBBAAO85336:0.1349615):0.044517054):0.053406107,LgiganteaBBBjgi:0.14055289):0.10712729):0.052517473):0.016095617,((214684_CneoformansBBBXP_572594:0.34150589,(4896_SpombeBBBNP_593161:0,PpolycephalumBBBPPL00000291:2.967813):0.26938164):0.13863972,(((237631_UmaydisBBBXP_757794:0.74141412,BdendrobatidisBBBjgi_Batde5_2171_gw1.6.153.1:0.33489081):0.0088651166,(367110_NcrassaBBBXP_965019:0.084026833,451804_AfumigatusBBBEDP56709:3.2380368e-05):0.4631683):0.073340768,(((((330879_AfumigatusBBBXP_751769:0.30032766,5141_NcrassaBBBCAD01127:0.3464026):0.25917743,4932_ScerevisiaeBBBNP_011741:0.74392849):0.16521692,(4896_SpombeBBBNP_588462:0.67667333,4896_SpombeBBBNP_592834:0.31769052):0.31704795):0.74523672,SpunctatusBBB03409T0:0.70800884):0.26375562,4932_ScerevisiaeBBBNP_011399:0.85232277):0.097806895):0.026792831):0.17642886):0.050235519,(431895_MbrevicollisBBBXP_001747841:0.15206876,CowczarzakiBBB06861T0:0.47230717):0.082653948):0.075561364,(Drosophila_melanogasterBBBNP_523494:5.1864746,SrosettaBBB00938T0:0.32922095):0.169148):1.9741379e-05,((((284813_EcuniculiBBBNP_584809:0.027490093,Encephalitozoon_intestinalisBBBXP_003072772:0.083383811):0.18494728,(Enterocytozoon_bieneusiBBBXP_002649951:0.51126412,Nosema_ceranaeBBBXP_002995258:0.4459971):0.12526756):0.48780576,412030_PtetraureliaBBBXP_001428021:0.61580427):0.2396596,(((Caenorhabditis_elegansBBBNP_495051:2.0048667,DpulexBBBjgi:0.071673488):0.34488085,PyezeoensisBBBAU191082:0.19043613):4.3452994e-05,SpunctatusBBB03056T0:0.63943162):0.058449273):0.09258623):0.10129661,7460_AmelliferaBBBXP_624567:0.15115847):0.050751618,(5762_NgruberiBBBEFC37108:0.12447742,5911_TthermophilaBBBXP_001023872:0.39252128):0.088413163):0.04719806,((((185431_TbruceiBBBXP_847480:0.10166322,353153_TcruziBBBXP_819329:0.14724829):0.25689943,(347515_LmajorBBBXP_001683689:0.0083382535,435258_LinfantumBBBXP_001463634:7.7148117e-05):0.29420511):0.36274667,CmerolaeBBBCMA138C:0.18354656):0.13838924,EhuxleyiBBBjgi:0.30750595):0.064466134):0.047050064,(GsulphurariaBBBstig_15:0.19844742,TtrahensBBB05545T0:0.17705531):0.035036804):0.056604543,(((((((((145481_PpatensBBBXP_001753296:0.030150709,145481_PpatensBBBXP_001765142:0.058075425):0.023319569,(((145481_PpatensBBBXP_001757257:0.056325582,SmoellendorffiBBBjgi1:0.25827398):0.009257376,145481_PpatensBBBXP_001775446:0.19651717):0.026464586,145481_PpatensBBBXP_001766400:3.5051627e-06):0.017457719):0.052130612,(((((((3702_AthalianaBBBAAB61049:0.028675922,Arabidopsis_thalianaBBBNP_198060:0.017165616):0.027701445,3702_AthalianaBBBNP_568505:0.14359231):0.027699866,3702_AthalianaBBBNP_198109:0.0087678498):0.18190334,3702_AthalianaBBBNP_195053:0.046076781):0.10126228,39947_OsativaBBBEEE69236:0.20289167):0.078759863,39947_OsativaBBBEEE57631:3.4272947e-06):0.071927647,39947_OsativaBBBCAE03470:0.036274246):0.28643277):0.0089768714,(SmoellendorffiBBBjgi_Selmo1_229944_fgenesh1_pm.C_scaffold_0000129:8.5056642e-06,SmoellendorffiBBBjgi_Selmo1_92939_e_gw1.13.45.1:0.024938428):0.10236284):0.046377502,((436017_OlucimarinusBBBXP_001417356:1.7060307e-05,70448_OtauriBBBAAV68609:0.024348632):0.081803426,564608_MpusillaBBBEEH56365:1.5741413e-06):0.066505023):0.070357634,(3055_CreinhardtiiBBBXP_001695197:0.015426612,VcarteriBBBjgi_Volca1_106728_estExt_fgenesh4_pg.C_490111:0.06566027):0.28571002):0.0475125,((((296543_TpseudonanaBBBXP_002287004:0.10980259,556484_PtricornutumBBBXP_002176387:0.13928722):0.063596956,AanophagefferensBBBjgi_Auran1_70027_estExt_fgenesh2_pm.C_10035:0.25706928):0.022183158,((403677_PinfestansBBBEEY53557:0.02939239,PramorumBBBjgi:4.3245681e-05):0.12238172,Ectocarpus_siliculosusBBB298712805:0.10317652):0.031403357):0.076194541,Blastocystis_hominisBBB300123848:0.36446864):0.016766436):0.045883887,CvulgarisBBBjgi:0.17424425):0.026968309,((296543_TpseudonanaBBBXP_002293959:0.10726749,556484_PtricornutumBBBXP_002180582:0.20458422):0.15670902,Ectocarpus_siliculosusBBB298715835:0.072909552):0.10266864):0.042232999,352472_DdiscoideumBBBXP_638150:0.27511363);
((((((((((((10228_TadhaerensBBBXP_002114324:0.15474509,45351_NvectensisBBBXP_001623504:0.065162338):0.066388001,((45351_NvectensisBBBXP_001625800:0.16943255,LgiganteaBBBjgi:0.20558211):0.013875638,7739_BfloridaeBBBAAO85336:0.1556252):0.026261985):0.037361502,(7460_AmelliferaBBBXP_624567:0.18382392,(7955_DrerioBBBCAN88634:0.32456591,(8364_XtropicalisBBBNP_988945:0.064520836,9606_HsapiensBBBNP_001246:0.092474601):0.024784914):0.054133594):0.047396919):5.4704796e-06,(6279_BmalayiBBBXP_001893850:0.57795245,7227_DmelanogasterBBBAAQ23567:0.11000902):0.17795591):0.062043678,((431895_MbrevicollisBBBXP_001747841:0.16601098,SrosettaBBB00938T0:0.18847815):0.1016229,DpulexBBBjgi:0.37135986):0.076951029):0.076466564,CowczarzakiBBB06861T0:0.51984877):0.024330356,(((214684_CneoformansBBBXP_572594:0.43846184,(4896_SpombeBBBNP_593161:0,PpolycephalumBBBPPL00000291:2.4495221):0.19685113):0.14213977,(BdendrobatidisBBBjgi_Batde5_2171_gw1.6.153.1:0.14677902,(Caenorhabditis_elegansBBBNP_495051:1.2504362,SpunctatusBBB03056T0:0.23791121):0.051946056):0.15063619):0.13767471,(Drosophila_melanogasterBBBNP_523494:3.640583,PyezeoensisBBBAU191082:1.8079521e-05):0.21091089):0.028553874):0.043342825,((((185431_TbruceiBBBXP_847480:0.021514021,353153_TcruziBBBXP_819329:0.096927494):0.17878679,(347515_LmajorBBBXP_001683689:0,435258_LinfantumBBBXP_001463634:0):0.2679978):0.16147672,5911_TthermophilaBBBXP_001023872:0.33013876):0.11587889,5762_NgruberiBBBEFC37108:0.16502828):0.019701311):0.042925203,(((((237631_UmaydisBBBXP_757794:0.91814876,367110_NcrassaBBBXP_965019:8.2307994e-05):0.043431963,451804_AfumigatusBBBEDP56709:0.069467353):0.26651953,((((330879_AfumigatusBBBXP_751769:0.24369017,5141_NcrassaBBBCAD01127:0.28054709):0.27410337,4932_ScerevisiaeBBBNP_011741:0.49640568):0.1130988,(4896_SpombeBBBNP_588462:0.44459759,4896_SpombeBBBNP_592834:0.49456807):0.23552578):0.53170623,SpunctatusBBB03409T0:0.7306808):0.10440289):0.08788738,4932_ScerevisiaeBBBNP_011399:0.5483766):0.1572791,(((284813_EcuniculiBBBNP_584809:0.01693646,Encephalitozoon_intestinalisBBBXP_003072772:0.060617132):0.27101166,(Enterocytozoon_bieneusiBBBXP_002649951:0.52406813,Nosema_ceranaeBBBXP_002995258:0.2657129):0.078541854):0.51534875,412030_PtetraureliaBBBXP_001428021:0.6684883):0.10647023):0.084900598):0.017099332,(CmerolaeBBBCMA138C:0.20616049,EhuxleyiBBBjgi:0.31118021):0.030427604):0.020851296,TtrahensBBB05545T0:0.24554893):0.01955787,(((((((((145481_PpatensBBBXP_001753296:0.03054924,145481_PpatensBBBXP_001765142:0.037240558):0.043073017,145481_PpatensBBBXP_001766400:0.008035925):0.020898942,145481_PpatensBBBXP_001775446:0.11702012):0.079028713,(SmoellendorffiBBBjgi_Selmo1_229944_fgenesh1_pm.C_scaffold_0000129:1.9334079e-05,SmoellendorffiBBBjgi_Selmo1_92939_e_gw1.13.45.1:0.027218148):0.079200423):0.022001605,(((((((3702_AthalianaBBBAAB61049:0.00022746104,3702_AthalianaBBBNP_568505:0.086897087):0.012625094,Arabidopsis_thalianaBBBNP_198060:0.025849683):0.026843887,3702_AthalianaBBBNP_198109:0.007731817):0.17299539,39947_OsativaBBBEEE69236:0.19908949):0.010281442,3702_AthalianaBBBNP_195053:0.040856314):0.055356913,39947_OsativaBBBEEE57631:5.7200459e-07):0.015471286,39947_OsativaBBBCAE03470:0.093021954):0.20363329):0.010452802,(((436017_OlucimarinusBBBXP_001417356:5.0767208e-07,564608_MpusillaBBBEEH56365:0.05673593):0.035371716,70448_OtauriBBBAAV68609:2.1411674e-05):0.086868628,CvulgarisBBBjgi:0.10447018):0.039545966):0.034661898,((((296543_TpseudonanaBBBXP_002287004:0.11402803,556484_PtricornutumBBBXP_002176387:0.063711491):0.048656652,AanophagefferensBBBjgi_Auran1_70027_estExt_fgenesh2_pm.C_10035:0.28057239):3.0821404e-06,((403677_PinfestansBBBEEY53557:0,PramorumBBBjgi:0.0085920233):0.11206662,Ectocarpus_siliculosusBBB298712805:0.062056608):0.068107763):0.038572525,(((296543_TpseudonanaBBBXP_002293959:0.08791247,556484_PtricornutumBBBXP_002180582:0.26230207):0.18316972,GsulphurariaBBBstig_15:0.20779625):0.078471361,Ectocarpus_siliculosusBBB298715835:0.11310447):0.05649276):0.051276743):0.046449496,(145481_PpatensBBBXP_001757257:0.036685432,SmoellendorffiBBBjgi1:0.2305868):0.055896146):0.028925007,((3055_CreinhardtiiBBBXP_001695197:0.02821085,VcarteriBBBjgi_Volca1_106728_estExt_fgenesh4_pg.C_490111:0.043943928):0.18795319,Blastocystis_hominisBBB300123848:0.31976041):0.052919872):0.03788903,352472_DdiscoideumBBBXP_638150:0.22255271);
[truncated: 39,403 more chars]
