# Supplementary material for: The phylogenomic analysis of the anaphase promoting complex and its targets points to complex and modern-like control of the cell cycle in the last common ancestor of eukaryotes
Source: BMC Evol Biol. 2011 Sep 23;11:265. doi: 10.1186/1471-2148-11-265 (PMC3195147; doi:10.1186/1471-2148-11-265)
Supplement: Additional file 3 — Data S1. Bayesian phylogenetic trees inferred MrBayes (*.con files) and ML phylogenetic trees inferred with TreeFinder (*.tre files = ML topologies; *.boot.trees = topologies generated by the bootstrap analysis) for each APC/C subunit, activator and main target (except Apc9, Apc14, Apc15 and Apc16 due to a too restricted number of homologues). [file 1471-2148-11-265-S3.ZIP › cdc20s7_10.tre]

#NEXUS

begin trees;
 tree t1 = (((((((((((10228_TadhaerensBBBXP_002114324:0.23844882,45351_NvectensisBBBXP_001623504:0.10285223)74.57546:0.053693841,(((6279_BmalayiBBBXP_001893850:0.59438596,(7227_DmelanogasterBBBAAQ23567:0.12132593,Drosophila_melanogasterBBBNP_523494:4.0575714)38.510543:0.061976606)63.940209:0.075074874,DpulexBBBjgi:0.46168118)55.946898:0.055119273,(7955_DrerioBBBCAN88634:0.26936607,(8364_XtropicalisBBBNP_988945:0.074946677,9606_HsapiensBBBNP_001246:0.089650031)84.699881:0.064689957)93.148702:0.070421116)67.376554:0.025507281)68.929785:0.019843516,(45351_NvectensisBBBXP_001625800:0.18410859,LgiganteaBBBjgi:0.15726363)68.323034:0.030942009)41.713896:0.015323608,7739_BfloridaeBBBAAO85336:0.11613855)71.445566:0.064536423,7460_AmelliferaBBBXP_624567:0.18507948)75.180721:0.059023282,(((((((214684_CneoformansBBBXP_572594:0.44094518,4896_SpombeBBBNP_593161:0.17708914)63.588351:0.066890376,(237631_UmaydisBBBXP_757794:0.67646432,(367110_NcrassaBBBXP_965019:0.045798161,451804_AfumigatusBBBEDP56709:0.028250445)97.550821:0.22781872)44.472536:0.050679967)50.291389:0.051228754,(BdendrobatidisBBBjgi_Batde5_2171_gw1.6.153.1:0.091124142,SpunctatusBBB03056T0:0.29868208)99.656767:0.20175951)42.257673:0.02483926,4932_ScerevisiaeBBBNP_011399:0.65591961)50.956506:0.057001452,((((330879_AfumigatusBBBXP_751769:0.3507547,5141_NcrassaBBBCAD01127:0.26395919)96.736109:0.27330222,4932_ScerevisiaeBBBNP_011741:0.71532761)62.518865:0.15227414,(4896_SpombeBBBNP_588462:0.43314708,4896_SpombeBBBNP_592834:0.32331259)92.42475:0.25822125)100:0.63380707,SpunctatusBBB03409T0:0.78622899)57.545561:0.19612186)52.953202:0.067891032,CowczarzakiBBB06861T0:0.42762109)76.175821:0.063451258,(431895_MbrevicollisBBBXP_001747841:0.11864707,SrosettaBBB00938T0:0.28399077)91.075408:0.12789119)70.000273:0.065669812)88.479316:0.069537081,((((185431_TbruceiBBBXP_847480:0.083971967,353153_TcruziBBBXP_819329:0.081657531)99.829084:0.2246201,(347515_LmajorBBBXP_001683689:0.01508124,435258_LinfantumBBBXP_001463634:1.5872927e-05)99.927288:0.28423396)100:0.32756563,CmerolaeBBBCMA138C:0.21127957)78.951055:0.080393887,((GsulphurariaBBBstig_15:0,PpolycephalumBBBPPL00000291:2.8044077)75.787544:0.16149884,(PyezeoensisBBBAU191082:0.18283258,TtrahensBBB05545T0:0.14006586)52.154529:0.04207941)60.942131:0.033103256)46.247029:0.014929091)56.032646:0.033531507,(((((284813_EcuniculiBBBNP_584809:0.0014730611,Encephalitozoon_intestinalisBBBXP_003072772:0.084961955)99.038166:0.2425552,(Enterocytozoon_bieneusiBBBXP_002649951:0.51080618,Nosema_ceranaeBBBXP_002995258:0.41464693)64.306974:0.093244715)99.525034:0.42009068,412030_PtetraureliaBBBXP_001428021:0.67987508)54.056853:0.13220969,5911_TthermophilaBBBXP_001023872:0.23168232)60.666215:0.11008232,5762_NgruberiBBBEFC37108:0.15459394)52.886426:0.042627819)44.822192:0.013992428,EhuxleyiBBBjgi:0.40679706)83.26478:0.061592358,352472_DdiscoideumBBBXP_638150:0.21287486)84.408969:0.056942508,(((((((((145481_PpatensBBBXP_001753296:0.020719663,145481_PpatensBBBXP_001765142:0.037283063)92.411965:0.036201869,145481_PpatensBBBXP_001766400:0.0080305053)62.432122:0.018500345,145481_PpatensBBBXP_001775446:0.15656956)55.382216:0.032151018,(145481_PpatensBBBXP_001757257:0.05369344,SmoellendorffiBBBjgi1:0.18316059)64.897084:0.036049527)91.383636:0.048228971,(((((((3702_AthalianaBBBAAB61049:0.024739433,Arabidopsis_thalianaBBBNP_198060:0.023843961)66.595483:0.012092452,3702_AthalianaBBBNP_568505:0.1228439)54.089499:0.011365846,(3702_AthalianaBBBNP_198109:5.1268608e-05,Caenorhabditis_elegansBBBNP_495051:1.9474777)41.586289:0.0083787946)100:0.14776112,3702_AthalianaBBBNP_195053:0.047893402)48.933512:0.032722788,39947_OsativaBBBEEE69236:0.19859651)61.9349:0.047883142,39947_OsativaBBBEEE57631:3.5946104e-07)76.953417:0.059184586,39947_OsativaBBBCAE03470:0.0339078)100:0.16503187)49.253449:0.011601491,(SmoellendorffiBBBjgi_Selmo1_229944_fgenesh1_pm.C_scaffold_0000129:1.3154857e-05,SmoellendorffiBBBjgi_Selmo1_92939_e_gw1.13.45.1:0.030922183)99.375999:0.084094141)92.710519:0.055571582,((436017_OlucimarinusBBBXP_001417356:7.8395325e-06,70448_OtauriBBBAAV68609:0.022519796)87.172711:0.060939077,564608_MpusillaBBBEEH56365:0.015989591)99.044573:0.096320023)72.912621:0.047195143,(3055_CreinhardtiiBBBXP_001695197:0.016281527,VcarteriBBBjgi_Volca1_106728_estExt_fgenesh4_pg.C_490111:0.037921978)100:0.24620964)60.272229:0.045977461,((((296543_TpseudonanaBBBXP_002287004:0.095545757,556484_PtricornutumBBBXP_002176387:0.1038336)92.49782:0.075769907,((AanophagefferensBBBjgi_Auran1_70027_estExt_fgenesh2_pm.C_10035:0.22072872,Blastocystis_hominisBBB300123848:0.41320816)33.62104:0.0040937807,Ectocarpus_siliculosusBBB298712805:0.13713533)67.359513:0.065383564)47.590366:0.022831637,(403677_PinfestansBBBEEY53557:0.016734302,PramorumBBBjgi:0.0098729379)99.831903:0.12777549)52.543521:0.028363617,((296543_TpseudonanaBBBXP_002293959:0.06377645,556484_PtricornutumBBBXP_002180582:0.22289912)99.552637:0.14364687,Ectocarpus_siliculosusBBB298715835:0.10283495)81.359452:0.056630849)98.476428:0.084047438)52.621686:0.014814607,CvulgarisBBBjgi:0.15029088);
end;
