# Supplementary material for: The phylogenomic analysis of the anaphase promoting complex and its targets points to complex and modern-like control of the cell cycle in the last common ancestor of eukaryotes
Source: BMC Evol Biol. 2011 Sep 23;11:265. doi: 10.1186/1471-2148-11-265 (PMC3195147; doi:10.1186/1471-2148-11-265)
Supplement: Additional file 3 — Data S1. Bayesian phylogenetic trees inferred MrBayes (*.con files) and ML phylogenetic trees inferred with TreeFinder (*.tre files = ML topologies; *.boot.trees = topologies generated by the bootstrap analysis) for each APC/C subunit, activator and main target (except Apc9, Apc14, Apc15 and Apc16 due to a too restricted number of homologues). [file 1471-2148-11-265-S3.ZIP › cdh1s6_10.boot.trees]

100
((((((10228_TadhaerensBBBXP_002114232:0.18195522,7227_DmelanogasterBBBNP_611854:0.49514606):0.073807179,((((((45351_NvectensisBBBXP_001637197:0.087729152,HrobustaBBBjgi:0.13371308):0.04936344,7955_DrerioBBBXP_001922908:0.06541269):4.6856891e-06,7739_BfloridaeBBBXP_002603872:0.33652379):0.02177461,(7955_DrerioBBBNP_956547:0.011764033,(8364_XtropicalisBBBNP_001120001:2.7864421e-15,9606_HsapiensBBBNP_057347:0):4.1577932e-05):0.042821952):0.027141345,(7227_DmelanogasterBBBNP_524852:0.053608777,7460_AmelliferaBBBXP_623291:0.020441745):0.08524242):0.024135876,LgiganteaBBBjgi2:0.038925212):0.065853032):0.022864599,(6239_CelegansBBBNP_496075:0.12736504,6279_BmalayiBBBXP_001899995:0.043186541):0.24668678):0.11003666,(353151_ChominisBBBXP_665894:0.41792957,SrosettaBBB08105T0:0.43327039):0.041277671):7.4713424e-05,(((((214684_CneoformansBBBXP_572082:0.16450948,237631_UmaydisBBBXP_760064:0.31802549):0.065366365,(330879_AfumigatusBBBXP_754786:0.14822014,5141_NcrassaBBBCAE76124:0.081094033):0.066480492):0.025578734,BdendrobatidisBBBjgi:0.38506295):0.06143199,((((307796_ScerevisiaeBBBEDN61598:0.70257218,(412030_PtetraureliaBBBXP_001449473:0.26656121,412030_PtetraureliaBBBXP_001452380:0.11489366):0.56788584):0.11170402,((412030_PtetraureliaBBBXP_001431487:0.12779194,412030_PtetraureliaBBBXP_001446793:0.053318783):0.99301389,5911_TthermophilaBBBXP_001033107:0.68490071):0.50937353):0.129842,((4896_SpombeBBBNP_594674:0.49759935,4896_SpombeBBBNP_595081:0.4366427):0.0077521031,5762_NgruberiBBBEFC42486:0.91308454):0.1877445):0.086648474,(SpunctatusBBB08012T0:0.35227012,SrosettaBBB00938T0:0.63290229):0.087208451):0.089262248):2.5807076e-05,(352472_DdiscoideumBBBXP_637334:0.28786127,(AanophagefferensBBBjgi_Auran1_1966_gw1.3.135.1:0.67726081,(CowczarzakiBBB00145T0:0.16747031,Monosiga_brevicollisBBB167537751:0.57213697):0.085335932):0.088631864):0.10303942):0.047737596):0.06053687,((((((((((145481_PpatensBBBXP_001769243:0.082715804,145481_PpatensBBBXP_001774759:0.056554991):0.0492862,145481_PpatensBBBXP_001773274:0.0026762396):0.032853327,145481_PpatensBBBXP_001769827:0.017362033):0.067951917,564608_MpusillaBBBEEH57236:0.094988141):0.0070723121,(((3055_CreinhardtiiBBBXP_001697615:0.22954469,VcarteriBBBjgi2:0.0089867854):0.18690662,70448_OtauriBBBCAL56578:0.051117385):0.034339044,(3702_AthalianaBBBNP_196888:0.15143691,39947_OsativaBBBNP_001045543:0.037934995):0.17332497):2.2502262e-05):0.018797917,Selaginella_moellendorffiiBBBjgi:0.017656824):1.0927815e-05,((3702_AthalianaBBBNP_192929:0.090776173,3702_AthalianaBBBNP_194022:0.01017165):0.048929535,39947_OsativaBBBNP_001048804:0.065475719):0.077682391):0.092948293,((((((296543_TpseudonanaBBBXP_002290622:0.18526006,296543_TpseudonanaBBBXP_002293663:0.15087826):0.12686633,423536_PmarinusBBBEER09499:0.52435929):0.037965092,GsulphurariaBBBstig28:0.3675593):0.067826162,Oxytricha_trifallaxBBBaCdh1_WGS:0.18098274):0.053654571,(403677_PinfestansBBBEEY64288:0,PramorumBBBjgi2:0):0.1136373):0.027519282,(556484_PtricornutumBBBXP_002179858:0.23589168,(Ectocarpus_siliculosusBBB299115215:0.068815391,EhuxleyiBBBjgi2:0.27561084):0.036908987):9.8493561e-06):0.027621414):0.034399792,(5911_TthermophilaBBBXP_001010332:0.09752075,5911_TthermophilaBBBXP_001030793:0.45777752):0.11625163):0.004085708,(((((((284813_EcuniculiBBBNP_597660:0.27349965,(Enterocytozoon_bieneusiBBBXP_002650580:1.6256146,Nosema_ceranaeBBBXP_002996735:0.38961394):0.25070786):1.9469944,5911_TthermophilaBBBXP_001031406:0.47307471):0.26747235,5911_TthermophilaBBBXP_001028072:0.26089953):0.28436307,(412030_PtetraureliaBBBXP_001460408:0.010877608,412030_PtetraureliaBBBXP_001462391:0.0068679686):0.20037229):0.030880931,5911_TthermophilaBBBXP_001024950:0.21200849):0.037167073,((412030_PtetraureliaBBBXP_001456512:0.053662919,5911_TthermophilaBBBXP_001012331:0.59009126):0.083475021,5911_TthermophilaBBBXP_001017096:0.18927316):0.23003765):0.062825645,CmerolaeBBB1:0.45896952):0.02977009):0.019755118,(((412030_PtetraureliaBBBXP_001423825:0.14656282,412030_PtetraureliaBBBXP_001434711:0):0.091915134,412030_PtetraureliaBBBXP_001448596:0.041440201):0.18237069,TtrahensBBB05490T0:0.39362169):8.6920616e-05);
((((((((10228_TadhaerensBBBXP_002114232:0.29237393,(6239_CelegansBBBNP_496075:0.10103433,6279_BmalayiBBBXP_001899995:0.069303945):0.13416811):0.082850868,(((45351_NvectensisBBBXP_001637197:0.074042828,7955_DrerioBBBXP_001922908:0.064049311):0.0078703282,7739_BfloridaeBBBXP_002603872:0.37626428):0.019305498,(7955_DrerioBBBNP_956547:0.0020803205,(8364_XtropicalisBBBNP_001120001:0,9606_HsapiensBBBNP_057347:0):0.0040210345):0.042752942):1.1996571e-06):0.0068482479,((7227_DmelanogasterBBBNP_524852:0.053554259,7460_AmelliferaBBBXP_623291:0.051073565):0.033302282,HrobustaBBBjgi:0.13399861):0.017285058):0.06683435,LgiganteaBBBjgi2:4.4741664e-05):0.15038959,((((214684_CneoformansBBBXP_572082:0.23376386,((237631_UmaydisBBBXP_760064:0.33183167,BdendrobatidisBBBjgi:0.33145034):0.03274917,(330879_AfumigatusBBBXP_754786:0.13153475,5141_NcrassaBBBCAE76124:0.13324478):0.1208849):0.051001915):0.0036550646,((307796_ScerevisiaeBBBEDN61598:0.48920014,(412030_PtetraureliaBBBXP_001449473:0.2591309,412030_PtetraureliaBBBXP_001452380:0.15580621):0.49978872):0.12185365,((4896_SpombeBBBNP_594674:0.3211793,5762_NgruberiBBBEFC42486:0.68274026):0.0022655369,4896_SpombeBBBNP_595081:0.39582561):0.13600643):0.11523497):0.029601584,SpunctatusBBB08012T0:0.43342837):0.028880178,352472_DdiscoideumBBBXP_637334:0.46061319):0.087577703):1.4403983e-06,((((((((284813_EcuniculiBBBNP_597660:0.47784881,Nosema_ceranaeBBBXP_002996735:0.3871876):0.74553055,Enterocytozoon_bieneusiBBBXP_002650580:0.58801227):1.1317878,Monosiga_brevicollisBBB167537751:0.37324624):0.26319864,SrosettaBBB08105T0:0.30824808):0.12055124,CowczarzakiBBB00145T0:0.30826784):0.039059501,5911_TthermophilaBBBXP_001030793:0.31330945):0.051522784,((((412030_PtetraureliaBBBXP_001431487:0.10131408,412030_PtetraureliaBBBXP_001446793:0.010264625):0.95543838,5911_TthermophilaBBBXP_001033107:0.47508623):0.51298489,5911_TthermophilaBBBXP_001024950:0.058798831):0.15861036,((((412030_PtetraureliaBBBXP_001456512:0.13715886,5911_TthermophilaBBBXP_001012331:0.46237891):0.045494054,5911_TthermophilaBBBXP_001017096:0.19845293):0.20352531,5911_TthermophilaBBBXP_001028072:0.45746574):0.081047337,5911_TthermophilaBBBXP_001031406:0.74511231):0.051234845):0.075778062):0.013786632,((((412030_PtetraureliaBBBXP_001423825:0.10187137,412030_PtetraureliaBBBXP_001434711:0):0.049497096,412030_PtetraureliaBBBXP_001448596:0.15981117):0.25310426,SrosettaBBB00938T0:0.92142151):0.050999952,7227_DmelanogasterBBBNP_611854:0.54146595):1.6656827e-07):0.024026667):0.040330042,5911_TthermophilaBBBXP_001010332:0.1721327):0.016957709,(((((((((145481_PpatensBBBXP_001769243:0.040139071,145481_PpatensBBBXP_001774759:0.05088493):0.01994178,145481_PpatensBBBXP_001773274:0.025127352):0.022460184,145481_PpatensBBBXP_001769827:4.8163666e-07):0.020795257,(3702_AthalianaBBBNP_196888:0.066872297,39947_OsativaBBBNP_001045543:0.074853332):0.12308708):0.019657428,Selaginella_moellendorffiiBBBjgi:0.017904842):0.032629546,((3702_AthalianaBBBNP_192929:0.029089966,3702_AthalianaBBBNP_194022:0.042815853):0.049598199,39947_OsativaBBBNP_001048804:0.069777324):0.071076038):0.011675259,(((3055_CreinhardtiiBBBXP_001697615:0.16535746,VcarteriBBBjgi2:0.01398121):0.090729129,564608_MpusillaBBBEEH57236:0.1669068):0.027844858,70448_OtauriBBBCAL56578:0.083920358):0.013518219):0.047160461,((((353151_ChominisBBBXP_665894:0.20831264,423536_PmarinusBBBEER09499:0.40925545):0.10475828,TtrahensBBB05490T0:0.24917189):0.095117528,((AanophagefferensBBBjgi_Auran1_1966_gw1.3.135.1:0.42522872,EhuxleyiBBBjgi2:0.1339882):0.043146925,CmerolaeBBB1:0.24324477):0.032577916):0.077781883,GsulphurariaBBBstig28:0.32632065):0.018637561):0.01548104,((((403677_PinfestansBBBEEY64288:0.01601636,PramorumBBBjgi2:3.8401625e-05):0.084468133,Oxytricha_trifallaxBBBaCdh1_WGS:0.23367815):0.0088164956,Ectocarpus_siliculosusBBB299115215:0.11860163):0.0057313549,(412030_PtetraureliaBBBXP_001460408:0.004753466,412030_PtetraureliaBBBXP_001462391:0.012041149):0.30648256):0.01664087):0.0045782458,((296543_TpseudonanaBBBXP_002290622:0.16984267,296543_TpseudonanaBBBXP_002293663:0.16447702):0.17732613,556484_PtricornutumBBBXP_002179858:0.10685393):0.11222703);
((((10228_TadhaerensBBBXP_002114232:0.34082226,(((((45351_NvectensisBBBXP_001637197:0.092327922,7955_DrerioBBBXP_001922908:0.027613018):0.0095691372,((7955_DrerioBBBNP_956547:0,9606_HsapiensBBBNP_057347:0):2.3129646e-15,8364_XtropicalisBBBNP_001120001:0):0.036082234):7.1396829e-05,7739_BfloridaeBBBXP_002603872:0.36932436):0.020210151,(7227_DmelanogasterBBBNP_524852:0.052244312,7460_AmelliferaBBBXP_623291:0.03255224):0.10879529):0.020099319,LgiganteaBBBjgi2:0.087964138):0.062037865):0.011194593,((6239_CelegansBBBNP_496075:0.049985249,6279_BmalayiBBBXP_001899995:0.061071768):0.28375164,HrobustaBBBjgi:0.14170303):0.056282452):0.10039235,(((214684_CneoformansBBBXP_572082:0.24527038,237631_UmaydisBBBXP_760064:0.33304729):0.054463494,(330879_AfumigatusBBBXP_754786:0.18713176,5141_NcrassaBBBCAE76124:0.10037959):0.098642789):0.097639462,(((((307796_ScerevisiaeBBBEDN61598:0.88677508,(412030_PtetraureliaBBBXP_001449473:0.23603246,412030_PtetraureliaBBBXP_001452380:0.17323603):0.67158641):0.2218457,((4896_SpombeBBBNP_594674:0.63650553,4896_SpombeBBBNP_595081:0.38559358):0.075078688,5762_NgruberiBBBEFC42486:0.85496774):0.075579556):0.13547212,7227_DmelanogasterBBBNP_611854:0.58259802):0.13803111,((AanophagefferensBBBjgi_Auran1_1966_gw1.3.135.1:0.79723356,SrosettaBBB08105T0:0.29958553):0.087064264,SrosettaBBB00938T0:1.4193125):0.10528803):1.1213736e-05,(352472_DdiscoideumBBBXP_637334:0.48671477,((412030_PtetraureliaBBBXP_001431487:0.22887763,412030_PtetraureliaBBBXP_001446793:0.085688305):1.0296559,5911_TthermophilaBBBXP_001033107:0.65724536):0.50244694):0.11278559):0.066687559):0.015657073):0.024477663,(((((((145481_PpatensBBBXP_001769243:0.088439399,((145481_PpatensBBBXP_001769827:0.0083085835,145481_PpatensBBBXP_001773274:0.023121436):0.010513414,145481_PpatensBBBXP_001774759:0.088111291):0.032711447):0.051391594,(((3055_CreinhardtiiBBBXP_001697615:0.18776451,VcarteriBBBjgi2:0):0.25484299,70448_OtauriBBBCAL56578:0.036236731):0.051568461,564608_MpusillaBBBEEH57236:0.10197813):0.019885162):0.020127444,((3702_AthalianaBBBNP_192929:0.10992872,3702_AthalianaBBBNP_194022:0.026273021):0.02991124,39947_OsativaBBBNP_001048804:0.068355094):0.046594519):2.7418115e-05,Selaginella_moellendorffiiBBBjgi:0.055435134):0.070862711,(3702_AthalianaBBBNP_196888:0.18681383,39947_OsativaBBBNP_001045543:0.05249861):0.094977131):0.088531175,((((403677_PinfestansBBBEEY64288:0,PramorumBBBjgi2:0):0.13773017,Ectocarpus_siliculosusBBB299115215:0.096097315):0.092508983,((((412030_PtetraureliaBBBXP_001456512:0.18550645,5911_TthermophilaBBBXP_001012331:0.71251425):0.20727588,5911_TthermophilaBBBXP_001017096:0.3500299):0.19872922,(5911_TthermophilaBBBXP_001028072:0.36423563,5911_TthermophilaBBBXP_001031406:0.95356102):0.20547993):0.12355718,Oxytricha_trifallaxBBBaCdh1_WGS:0.25251959):0.067885918):3.6491342e-05,((412030_PtetraureliaBBBXP_001460408:0.013545435,412030_PtetraureliaBBBXP_001462391:0.034105059):0.26939716,((5911_TthermophilaBBBXP_001010332:0.096001528,5911_TthermophilaBBBXP_001030793:0.51185492):0.1567461,5911_TthermophilaBBBXP_001024950:0.24176214):0.085977416):0.058505489):0.035583015):2.6862081e-05,((((296543_TpseudonanaBBBXP_002290622:0.36917245,296543_TpseudonanaBBBXP_002293663:0.11193261):0.16098844,(556484_PtricornutumBBBXP_002179858:0.24362289,((CmerolaeBBB1:0.35016279,EhuxleyiBBBjgi2:0.25242114):1.9923547e-05,CowczarzakiBBB00145T0:0.41918586):0.15480886):0.042295909):0.0079436508,(BdendrobatidisBBBjgi:0.40540723,SpunctatusBBB08012T0:0.61061167):0.17067898):0.0095382307,(423536_PmarinusBBBEER09499:0.63275227,GsulphurariaBBBstig28:0.32084086):0.069787366):0.04275016):0.013472655,((((((284813_EcuniculiBBBNP_597660:0.78140858,Nosema_ceranaeBBBXP_002996735:0.77796374):0.43965422,Enterocytozoon_bieneusiBBBXP_002650580:1.3656402):1.9797741,((412030_PtetraureliaBBBXP_001423825:0.2012238,412030_PtetraureliaBBBXP_001434711:0):0.078864552,412030_PtetraureliaBBBXP_001448596:0.087013201):0.039517856):0.37651572,353151_ChominisBBBXP_665894:0.30365536):0.039702371,Monosiga_brevicollisBBB167537751:0.94998433):0.084173375,TtrahensBBB05490T0:0.48368591):0.014523855);
((((((10228_TadhaerensBBBXP_002114232:0.16966402,7227_DmelanogasterBBBNP_611854:0.46837988):0.069198895,((((((45351_NvectensisBBBXP_001637197:0.058520702,7955_DrerioBBBXP_001922908:0.068643319):0.029585186,((7227_DmelanogasterBBBNP_524852:0.085936483,7460_AmelliferaBBBXP_623291:0.029596822):0.020748091,7739_BfloridaeBBBXP_002603872:0.40239306):0.034783674):5.3617051e-06,(7955_DrerioBBBNP_956547:0.013143198,(8364_XtropicalisBBBNP_001120001:1.7039867e-14,9606_HsapiensBBBNP_057347:0):1.954457e-05):0.040888694):0.0066669706,LgiganteaBBBjgi2:0.02769127):0.039788017,HrobustaBBBjgi:0.12363547):0.04534348,(6239_CelegansBBBNP_496075:0.031169679,6279_BmalayiBBBXP_001899995:0.085827125):0.10737718):4.8763963e-05):0.099555909,BdendrobatidisBBBjgi:0.34222777):0.0013847097,((((214684_CneoformansBBBXP_572082:0.20149116,237631_UmaydisBBBXP_760064:0.17699521):0.064574197,SpunctatusBBB08012T0:0.40825164):0.041250047,(330879_AfumigatusBBBXP_754786:0.10006489,5141_NcrassaBBBCAE76124:0.13133291):0.097826136):0.051067147,((CowczarzakiBBB00145T0:0.26012619,(Monosiga_brevicollisBBB167537751:0.54631772,SrosettaBBB00938T0:0.91775261):0.017409804):0.063678977,SrosettaBBB08105T0:0.24946193):0.026131057):0.039282288):0.017586685,(((((((284813_EcuniculiBBBNP_597660:0.39061353,(Enterocytozoon_bieneusiBBBXP_002650580:1.3575244,Nosema_ceranaeBBBXP_002996735:0.35182545):0.28719838):1.350445,(412030_PtetraureliaBBBXP_001449473:0.25155301,412030_PtetraureliaBBBXP_001452380:1.6906147e-06):0.4496993):0.37454413,((307796_ScerevisiaeBBBEDN61598:0.7307656,EhuxleyiBBBjgi2:0.15881019):0.13046079,TtrahensBBB05490T0:0.32551187):0.041377289):0.071053095,((4896_SpombeBBBNP_594674:0.34989596,(4896_SpombeBBBNP_595081:0.39088222,5762_NgruberiBBBEFC42486:0.89406232):0.065429167):0.21946854,AanophagefferensBBBjgi_Auran1_1966_gw1.3.135.1:0.50594887):0.058443106):0.051493187,352472_DdiscoideumBBBXP_637334:0.47130364):0.036937033,556484_PtricornutumBBBXP_002179858:0.1002467):0.050174565,(296543_TpseudonanaBBBXP_002290622:0.13119374,296543_TpseudonanaBBBXP_002293663:0.13558505):0.13912798):6.4287655e-05):0.030222215,(((145481_PpatensBBBXP_001769243:0.09235225,((145481_PpatensBBBXP_001769827:2.2714364e-05,(145481_PpatensBBBXP_001773274:0.037665323,145481_PpatensBBBXP_001774759:0.091531853):0.0084699642):0.039040615,(((3055_CreinhardtiiBBBXP_001697615:0.23136242,VcarteriBBBjgi2:2.3419645e-05):0.17673015,564608_MpusillaBBBEEH57236:0.055175154):0.051943069,(((3702_AthalianaBBBNP_192929:0.051878237,3702_AthalianaBBBNP_194022:0.023872526):0.045743324,39947_OsativaBBBNP_001048804:0.040429255):0.045935709,Selaginella_moellendorffiiBBBjgi:0.054448518):0.018611874):3.8022105e-05):0.034629933):0.027038431,(3702_AthalianaBBBNP_196888:0.089646924,39947_OsativaBBBNP_001045543:0.074809836):0.075658344):0.026735948,(70448_OtauriBBBCAL56578:0.11942062,Ectocarpus_siliculosusBBB299115215:0.1115353):0.045502602):0.043557282,(((353151_ChominisBBBXP_665894:0.18506403,423536_PmarinusBBBEER09499:0.50348972):0.023474674,(CmerolaeBBB1:0.36216855,GsulphurariaBBBstig28:0.21309573):0.11315452):0.044003063,((403677_PinfestansBBBEEY64288:0.011874585,PramorumBBBjgi2:5.0223458e-06):0.086350802,((((((412030_PtetraureliaBBBXP_001423825:0.15895868,412030_PtetraureliaBBBXP_001434711:0):0.076506003,412030_PtetraureliaBBBXP_001448596:0.098932911):0.16169854,(412030_PtetraureliaBBBXP_001460408:0.010920346,412030_PtetraureliaBBBXP_001462391:0.012645151):0.29864378):0.030521558,(((((412030_PtetraureliaBBBXP_001431487:0.076612502,412030_PtetraureliaBBBXP_001446793:0.023068039):1.1385958,5911_TthermophilaBBBXP_001033107:0.40972914):0.6093578,5911_TthermophilaBBBXP_001010332:0.097277995):0.044719494,(5911_TthermophilaBBBXP_001028072:0.35069102,5911_TthermophilaBBBXP_001031406:0.78398339):0.17578676):0.020564398,5911_TthermophilaBBBXP_001030793:0.47542822):0.024879474):0.042732274,5911_TthermophilaBBBXP_001024950:0.22336823):0.031600422,((412030_PtetraureliaBBBXP_001456512:0.17678866,(5911_TthermophilaBBBXP_001012331:0.69195095,5911_TthermophilaBBBXP_001017096:0.16610285):0.11208356):0.20203461,Oxytricha_trifallaxBBBaCdh1_WGS:0.072020977):0.096203867):0.016102062):0.028916416):0.025806219);
(((((((10228_TadhaerensBBBXP_002114232:0.17797476,((45351_NvectensisBBBXP_001637197:0.016939293,HrobustaBBBjgi:0.074713245):0.020957592,((((6239_CelegansBBBNP_496075:0.033032192,6279_BmalayiBBBXP_001899995:0.074446969):0.17203027,(7227_DmelanogasterBBBNP_524852:0.012966249,7460_AmelliferaBBBXP_623291:0.019094946):0.025163478):0.015786357,((7739_BfloridaeBBBXP_002603872:0.34256168,7955_DrerioBBBXP_001922908:0.047907555):1.6948747e-05,(7955_DrerioBBBNP_956547:0.02021293,(8364_XtropicalisBBBNP_001120001:0,9606_HsapiensBBBNP_057347:0):3.9215208e-05):0.034317722):0.012623206):0.0034466222,LgiganteaBBBjgi2:0.0517661):0.024100354):0.025627351):0.018866785,7227_DmelanogasterBBBNP_611854:0.47018887):0.039474656,BdendrobatidisBBBjgi:0.29830304):0.013296781,(((((214684_CneoformansBBBXP_572082:0.18059941,237631_UmaydisBBBXP_760064:0.30179222):0.040632911,5141_NcrassaBBBCAE76124:0.12945499):0.036615379,(((((307796_ScerevisiaeBBBEDN61598:0.46608257,(412030_PtetraureliaBBBXP_001449473:0.20845314,412030_PtetraureliaBBBXP_001452380:0.09867546):0.27682421):0.098670022,(4896_SpombeBBBNP_595081:0.29898368,5762_NgruberiBBBEFC42486:0.64156778):0.076894191):0.094764907,(4896_SpombeBBBNP_594674:0.29488742,SrosettaBBB00938T0:0.9303007):0.029014687):0.10530622,SpunctatusBBB08012T0:0.37311114):4.5372751e-06,330879_AfumigatusBBBXP_754786:0.14240557):0.052220719):0.027500158,AanophagefferensBBBjgi_Auran1_1966_gw1.3.135.1:0.46519191):0.017503975,(CowczarzakiBBB00145T0:0.15700918,(Monosiga_brevicollisBBB167537751:0.40514508,SrosettaBBB08105T0:0.21548613):0.02309002):0.081297876):0.044167563):0.039236971,352472_DdiscoideumBBBXP_637334:0.34662541):0.0043280425,(353151_ChominisBBBXP_665894:0.33161287,TtrahensBBB05490T0:0.23395852):0.043843594):0.019346719,(((((((((((145481_PpatensBBBXP_001769243:0.065062175,145481_PpatensBBBXP_001774759:0.011383228):0.01898246,145481_PpatensBBBXP_001773274:0.031585997):0.016075369,145481_PpatensBBBXP_001769827:0.004765059):0.019363562,((3702_AthalianaBBBNP_196888:0.072388501,39947_OsativaBBBNP_001045543:0.045060434):0.1055259,Selaginella_moellendorffiiBBBjgi:0.03528717):1.4250669e-05):0.01008128,(3702_AthalianaBBBNP_192929:0.07888883,(3702_AthalianaBBBNP_194022:0.023786805,39947_OsativaBBBNP_001048804:0.045848917):0.0082786213):0.026271583):0.011914949,564608_MpusillaBBBEEH57236:0.079612733):0.0060756211,(3055_CreinhardtiiBBBXP_001697615:0.20111605,VcarteriBBBjgi2:0.0082204201):0.1858928):0.006077677,70448_OtauriBBBCAL56578:0.090414024):0.058771659,(Ectocarpus_siliculosusBBB299115215:0.1022464,GsulphurariaBBBstig28:0.32559456):0.06025565):0.011269285,((423536_PmarinusBBBEER09499:0.42734027,CmerolaeBBB1:0.10440222):0.067044747,EhuxleyiBBBjgi2:0.16726198):0.079859423):0.017603229,((((((((((284813_EcuniculiBBBNP_597660:0.31129579,(Enterocytozoon_bieneusiBBBXP_002650580:1.1903343,Nosema_ceranaeBBBXP_002996735:0.28756388):0.27824383):1.237643,5911_TthermophilaBBBXP_001031406:0.42980745):0.22584674,5911_TthermophilaBBBXP_001028072:0.16995):0.14219191,5911_TthermophilaBBBXP_001030793:0.2533611):0.028510186,(((412030_PtetraureliaBBBXP_001431487:0.099331918,412030_PtetraureliaBBBXP_001446793:0.010734458):0.85574978,5911_TthermophilaBBBXP_001033107:0.35017138):0.38096743,5911_TthermophilaBBBXP_001024950:0.11108958):0.079680508):1.6562376e-05,((412030_PtetraureliaBBBXP_001423825:0.16276112,412030_PtetraureliaBBBXP_001434711:0):0.01542769,412030_PtetraureliaBBBXP_001448596:0.090283573):0.15192531):0.033642723,5911_TthermophilaBBBXP_001010332:0.1328417):0.020715458,(412030_PtetraureliaBBBXP_001460408:0.01227301,412030_PtetraureliaBBBXP_001462391:0.016639018):0.14869271):0.016999769,(((412030_PtetraureliaBBBXP_001456512:0.022945989,5911_TthermophilaBBBXP_001012331:0.39626575):0.060171734,5911_TthermophilaBBBXP_001017096:0.20353086):0.15750567,Oxytricha_trifallaxBBBaCdh1_WGS:0.17404439):0.014868732):0.02089409,(403677_PinfestansBBBEEY64288:0,PramorumBBBjgi2:0):0.12881805):0.0073076528):0.026529263,((296543_TpseudonanaBBBXP_002290622:0.18655069,296543_TpseudonanaBBBXP_002293663:0.09538778):0.070539527,556484_PtricornutumBBBXP_002179858:0.16161674):0.076496332);
((((((10228_TadhaerensBBBXP_002114232:0.29816477,(((((284813_EcuniculiBBBNP_597660:0.38780595,Nosema_ceranaeBBBXP_002996735:0.67770991):0.54868117,Enterocytozoon_bieneusiBBBXP_002650580:0.96912732):1.5056366,(SpunctatusBBB08012T0:0.29840604,SrosettaBBB00938T0:0.88033028):0.007461372):0.072134371,(((412030_PtetraureliaBBBXP_001449473:0.21851317,412030_PtetraureliaBBBXP_001452380:0.17025641):0.53777597,5762_NgruberiBBBEFC42486:0.83334951):0.31645629,BdendrobatidisBBBjgi:0.19735043):0.15553695):0.093559334,((6239_CelegansBBBNP_496075:0.060935559,6279_BmalayiBBBXP_001899995:0.028655737):0.14572307,7227_DmelanogasterBBBNP_611854:0.55883666):0.033990188):0.0019402363):0.046375569,(((((45351_NvectensisBBBXP_001637197:0.03484906,7955_DrerioBBBXP_001922908:0.067209576):0.021049337,((7955_DrerioBBBNP_956547:0,8364_XtropicalisBBBNP_001120001:1.7731848e-14):9.0109738e-15,9606_HsapiensBBBNP_057347:0):0.057704493):7.9270155e-05,((7227_DmelanogasterBBBNP_524852:0.049685675,7460_AmelliferaBBBXP_623291:0.02744467):6.3634354e-05,7739_BfloridaeBBBXP_002603872:0.30786304):0.019876647):0.0087957734,LgiganteaBBBjgi2:0.063017545):0.063810649,HrobustaBBBjgi:0.08545134):0.025147938):0.082517013,(((214684_CneoformansBBBXP_572082:0.30445565,5141_NcrassaBBBCAE76124:0.15573779):0.01051111,((237631_UmaydisBBBXP_760064:0.24518377,(330879_AfumigatusBBBXP_754786:0.15221692,(4896_SpombeBBBNP_594674:0.38293686,4896_SpombeBBBNP_595081:0.68267976):0.29579832):0.042070091):0.0063329957,307796_ScerevisiaeBBBEDN61598:0.67480087):0.090743517):0.19658642,(352472_DdiscoideumBBBXP_637334:0.64733404,TtrahensBBB05490T0:0.32809737):0.1022975):2.4306143e-05):0.018233273,(CowczarzakiBBB00145T0:0.26458872,(Monosiga_brevicollisBBB167537751:0.4953767,SrosettaBBB08105T0:0.23276098):0.11870425):0.10092366):0.041073488,(((353151_ChominisBBBXP_665894:0.32209985,((412030_PtetraureliaBBBXP_001423825:0.13205685,412030_PtetraureliaBBBXP_001434711:0):0.071800348,412030_PtetraureliaBBBXP_001448596:0.060472189):0.21871688):0.035578938,(412030_PtetraureliaBBBXP_001460408:0.0048436839,412030_PtetraureliaBBBXP_001462391:0.022000933):0.27373207):0.01715792,AanophagefferensBBBjgi_Auran1_1966_gw1.3.135.1:0.60834658):0.0078002718):0.033983549,(((((((((145481_PpatensBBBXP_001769243:0.093038552,145481_PpatensBBBXP_001774759:0.079121803):0.041037424,145481_PpatensBBBXP_001773274:0.041590516):0.032051556,145481_PpatensBBBXP_001769827:0.0072890555):0.013960066,((3702_AthalianaBBBNP_192929:0.065274045,3702_AthalianaBBBNP_194022:0.018691514):0.032463306,39947_OsativaBBBNP_001048804:0.042334293):0.028776056):3.5503536e-05,Selaginella_moellendorffiiBBBjgi:0.028362259):0.045240623,564608_MpusillaBBBEEH57236:0.060286946):0.019946362,((3055_CreinhardtiiBBBXP_001697615:0.15452618,VcarteriBBBjgi2:0.012055204):0.17563107,70448_OtauriBBBCAL56578:0.061112426):0.02192383):0.03705754,(3702_AthalianaBBBNP_196888:0.1241815,39947_OsativaBBBNP_001045543:0.075687695):0.11960594):0.054411384,((CmerolaeBBB1:0.24900385,EhuxleyiBBBjgi2:0.2820335):0.075220494,GsulphurariaBBBstig28:0.35601285):0.050000432):0.027047763,(((((296543_TpseudonanaBBBXP_002290622:0.13480503,296543_TpseudonanaBBBXP_002293663:0.14930306):0.10606114,556484_PtricornutumBBBXP_002179858:0.11008779):0.040837597,423536_PmarinusBBBEER09499:0.70415648):0.019804911,(((((412030_PtetraureliaBBBXP_001431487:0.13386012,412030_PtetraureliaBBBXP_001446793:6.7791227e-05):0.97685069,5911_TthermophilaBBBXP_001033107:0.37070449):0.43539041,(5911_TthermophilaBBBXP_001010332:0.13674825,5911_TthermophilaBBBXP_001030793:0.38401336):0.045089611):0.013186484,(5911_TthermophilaBBBXP_001028072:0.27924687,5911_TthermophilaBBBXP_001031406:0.919696):0.22023139):0.057552724,5911_TthermophilaBBBXP_001024950:0.21132807):0.047632513):3.8845377e-05,((403677_PinfestansBBBEEY64288:0.0062237461,PramorumBBBjgi2:4.1198581e-06):0.1104504,(((412030_PtetraureliaBBBXP_001456512:0.1305792,(5911_TthermophilaBBBXP_001012331:0.49404141,5911_TthermophilaBBBXP_001017096:0.2215819):0.12402695):0.24480054,Oxytricha_trifallaxBBBaCdh1_WGS:0.12123773):0.084344215,Ectocarpus_siliculosusBBB299115215:0.074312502):0.0012017183):0.033817605):0.037704413);
(((((10228_TadhaerensBBBXP_002114232:0.22376663,(6239_CelegansBBBNP_496075:0.088706217,6279_BmalayiBBBXP_001899995:0.10814851):0.19062957):0.067266742,((((45351_NvectensisBBBXP_001637197:0.074431357,7955_DrerioBBBXP_001922908:0.042291227):0.018690621,7739_BfloridaeBBBXP_002603872:0.51608263):0.0050862156,(7955_DrerioBBBNP_956547:0.0068031049,(8364_XtropicalisBBBNP_001120001:0,9606_HsapiensBBBNP_057347:0):1.4733062e-05):0.042603884):0.032862499,(((7227_DmelanogasterBBBNP_524852:0.067580188,7460_AmelliferaBBBXP_623291:0.025460392):0.033931516,HrobustaBBBjgi:0.23270289):0.018094868,LgiganteaBBBjgi2:0.055127845):0.0021432884):0.038299739):0.13678874,(((214684_CneoformansBBBXP_572082:0.17925645,352472_DdiscoideumBBBXP_637334:0.40845264):0.14311543,(((307796_ScerevisiaeBBBEDN61598:0.52427044,((412030_PtetraureliaBBBXP_001449473:0.24812808,412030_PtetraureliaBBBXP_001452380:0.12822355):0.63486591,7227_DmelanogasterBBBNP_611854:0.64447224):0.088780796):0.042208509,4896_SpombeBBBNP_595081:0.57964113):0.13450747,(4896_SpombeBBBNP_594674:0.54845943,SpunctatusBBB08012T0:0.30135501):0.10695281):0.034093266):0.10678501,((237631_UmaydisBBBXP_760064:0.32841709,(330879_AfumigatusBBBXP_754786:0.12108282,5141_NcrassaBBBCAE76124:0.18454786):0.069055272):0.048753508,BdendrobatidisBBBjgi:0.37103395):0.026646682):0.11358374):0.03532339,((((((145481_PpatensBBBXP_001769243:0.071972184,145481_PpatensBBBXP_001774759:0.047569362):0.025363619,(145481_PpatensBBBXP_001769827:0.014395598,145481_PpatensBBBXP_001773274:0.021296448):0.0077982169):0.037961933,Selaginella_moellendorffiiBBBjgi:0.0071502764):0.0078232203,((3702_AthalianaBBBNP_192929:0.12832604,3702_AthalianaBBBNP_194022:0.057014834):0.025782754,39947_OsativaBBBNP_001048804:0.090054625):0.036299918):0.0075512116,((3055_CreinhardtiiBBBXP_001697615:0.34290884,VcarteriBBBjgi2:0.0070846851):0.19285533,(564608_MpusillaBBBEEH57236:0.05301744,70448_OtauriBBBCAL56578:0.10913696):0.029538405):0.0089181155):0.063537635,(3702_AthalianaBBBNP_196888:0.13823136,39947_OsativaBBBNP_001045543:0.085338365):0.14799262):0.027571478):6.4160403e-07,((((((((284813_EcuniculiBBBNP_597660:0.41411272,Nosema_ceranaeBBBXP_002996735:0.66495749):0.85483665,Enterocytozoon_bieneusiBBBXP_002650580:1.0003026):1.2872714,5762_NgruberiBBBEFC42486:1.0213768):0.26769646,CmerolaeBBB1:0.27412086):0.047784747,(((412030_PtetraureliaBBBXP_001431487:0.14686857,412030_PtetraureliaBBBXP_001446793:0.0012003945):0.89453053,5911_TthermophilaBBBXP_001033107:0.40579856):0.426843,(((412030_PtetraureliaBBBXP_001456512:0.1765471,5911_TthermophilaBBBXP_001012331:0.63103182):0.079653276,5911_TthermophilaBBBXP_001017096:0.28406557):0.19536629,(5911_TthermophilaBBBXP_001028072:0.29995893,5911_TthermophilaBBBXP_001031406:0.64257018):0.20316448):0.0077571772):0.029735931):0.10232544,GsulphurariaBBBstig28:0.28475034):0.042588321,((296543_TpseudonanaBBBXP_002290622:0.18716756,296543_TpseudonanaBBBXP_002293663:0.18599799):0.14953902,556484_PtricornutumBBBXP_002179858:0.10177602):0.090538995):0.013585189,(((353151_ChominisBBBXP_665894:0.30139186,TtrahensBBB05490T0:0.29533289):0.10843189,423536_PmarinusBBBEER09499:0.74167333):0.062249745,((((403677_PinfestansBBBEEY64288:0.0066592955,PramorumBBBjgi2:8.9619009e-07):0.07807858,(AanophagefferensBBBjgi_Auran1_1966_gw1.3.135.1:0.64219815,((CowczarzakiBBB00145T0:0.12183041,SrosettaBBB00938T0:1.0939126):0.17827144,(Monosiga_brevicollisBBB167537751:0.56599792,SrosettaBBB08105T0:0.24398422):0.027505323):0.17743951):0.040165036):0.049536309,EhuxleyiBBBjgi2:0.28331879):0.036890758,Ectocarpus_siliculosusBBB299115215:0.053644835):0.055819988):0.0093536749):0.054492808,((((412030_PtetraureliaBBBXP_001423825:0.20153009,412030_PtetraureliaBBBXP_001434711:0):0.05646776,412030_PtetraureliaBBBXP_001448596:0.10972818):0.31229488,(((412030_PtetraureliaBBBXP_001460408:0,412030_PtetraureliaBBBXP_001462391:0.01325646):0.26744827,5911_TthermophilaBBBXP_001024950:0.22112714):0.098542573,(5911_TthermophilaBBBXP_001010332:0.023692778,5911_TthermophilaBBBXP_001030793:0.44021947):0.17450317):0.083550877):0.048959494,Oxytricha_trifallaxBBBaCdh1_WGS:0.24809444):0.011279508);
(((((((((((((10228_TadhaerensBBBXP_002114232:0.28306161,7227_DmelanogasterBBBNP_611854:0.66194464):0.076625273,LgiganteaBBBjgi2:0.080703548):0.01230225,(7227_DmelanogasterBBBNP_524852:0.061073692,7460_AmelliferaBBBXP_623291:0.027513806):0.080361861):0.036295456,((7739_BfloridaeBBBXP_002603872:0.46010116,7955_DrerioBBBXP_001922908:0.072775702):0.0096615981,(7955_DrerioBBBNP_956547:0.019588481,(8364_XtropicalisBBBNP_001120001:2.8804845e-14,9606_HsapiensBBBNP_057347:0):5.0637306e-06):0.038956327):0.031454508):0.05140671,(45351_NvectensisBBBXP_001637197:0.032779617,HrobustaBBBjgi:0.22503972):0.038645018):1.5079788e-06,(6239_CelegansBBBNP_496075:0.12813127,6279_BmalayiBBBXP_001899995:0.1091526):0.35693949):0.13158065,(((((214684_CneoformansBBBXP_572082:0.19912224,(237631_UmaydisBBBXP_760064:0.18364494,(4896_SpombeBBBNP_594674:0.45198981,4896_SpombeBBBNP_595081:0.54539947):0.3205745):0.12698663):0.07357959,(330879_AfumigatusBBBXP_754786:0.21932362,5141_NcrassaBBBCAE76124:0.087412788):0.047130007):0.024241611,((307796_ScerevisiaeBBBEDN61598:0.67634584,5762_NgruberiBBBEFC42486:0.96147493):0.18335109,(SpunctatusBBB08012T0:0.31514245,SrosettaBBB00938T0:1.2870864):0.19755921):0.18802215):0.029561449,BdendrobatidisBBBjgi:0.29966521):0.01730081,((CowczarzakiBBB00145T0:0.31481807,Monosiga_brevicollisBBB167537751:0.60162846):0.092030207,SrosettaBBB08105T0:0.34456158):0.14731491):2.0627821e-05):0.052796152,352472_DdiscoideumBBBXP_637334:0.60611983):4.4646645e-05,CmerolaeBBB1:0.54204977):0.067737535,(AanophagefferensBBBjgi_Auran1_1966_gw1.3.135.1:0.64972605,TtrahensBBB05490T0:0.48017838):0.033697642):0.05012152,353151_ChominisBBBXP_665894:0.46783435):0.031977519,((296543_TpseudonanaBBBXP_002290622:0.20331445,296543_TpseudonanaBBBXP_002293663:0.15087996):0.16396002,556484_PtricornutumBBBXP_002179858:0.12999197):0.10737753):0.012604338,((((((((145481_PpatensBBBXP_001769243:0.084309853,145481_PpatensBBBXP_001774759:0.10800393):0.040594459,(145481_PpatensBBBXP_001769827:0.029238216,145481_PpatensBBBXP_001773274:0.02709677):0.020243127):0.039335576,(((3702_AthalianaBBBNP_192929:0.12795644,3702_AthalianaBBBNP_194022:0.054851708):0.034640721,39947_OsativaBBBNP_001048804:0.023233864):0.11216271,Selaginella_moellendorffiiBBBjgi:0.078227087):0.0092167151):0.025077819,564608_MpusillaBBBEEH57236:0.096882354):0.033613176,70448_OtauriBBBCAL56578:0.078536682):0.036250782,(3055_CreinhardtiiBBBXP_001697615:0.2463702,VcarteriBBBjgi2:0.017477062):0.21766019):0.011060436,(3702_AthalianaBBBNP_196888:0.11576039,39947_OsativaBBBNP_001045543:0.090843722):0.10309541):0.088758353,((423536_PmarinusBBBEER09499:0.52608998,EhuxleyiBBBjgi2:0.24021048):0.13125492,GsulphurariaBBBstig28:0.27519609):0.052278126):0.0026197408,((((((((((((284813_EcuniculiBBBNP_597660:0.49036816,Nosema_ceranaeBBBXP_002996735:0.88942087):0.47998266,Enterocytozoon_bieneusiBBBXP_002650580:1.1816592):1.6332322,(412030_PtetraureliaBBBXP_001449473:0.11250687,412030_PtetraureliaBBBXP_001452380:0.20101199):0.40858503):0.40350163,(((412030_PtetraureliaBBBXP_001431487:0.23069968,412030_PtetraureliaBBBXP_001446793:0.035639847):1.2369897,5911_TthermophilaBBBXP_001033107:0.63960933):0.52441059,5911_TthermophilaBBBXP_001031406:0.95969084):0.15156551):0.045716221,5911_TthermophilaBBBXP_001030793:0.36571394):0.12416066,5911_TthermophilaBBBXP_001010332:0.18259372):0.092629603,(((412030_PtetraureliaBBBXP_001423825:0.17243433,412030_PtetraureliaBBBXP_001434711:0.0018592029):0.082780475,412030_PtetraureliaBBBXP_001448596:0.12721655):0.30176562,(412030_PtetraureliaBBBXP_001460408:0.01209968,412030_PtetraureliaBBBXP_001462391:0.019717871):0.21155398):0.021745154):0.041310869,((412030_PtetraureliaBBBXP_001456512:0.11343816,5911_TthermophilaBBBXP_001012331:0.67054073):0.13219876,5911_TthermophilaBBBXP_001017096:0.30012571):0.28529082):8.4083093e-05,(5911_TthermophilaBBBXP_001024950:0.16039494,5911_TthermophilaBBBXP_001028072:0.64605735):0.081996748):0.06536284,Oxytricha_trifallaxBBBaCdh1_WGS:0.2473962):0.032210233,(403677_PinfestansBBBEEY64288:0,PramorumBBBjgi2:0):0.1594512):0.021173077,Ectocarpus_siliculosusBBB299115215:0.19127409):0.030763896);
(((((((10228_TadhaerensBBBXP_002114232:0.18639523,(6239_CelegansBBBNP_496075:0.076399929,6279_BmalayiBBBXP_001899995:0.091032693):0.17801176):0.045889006,HrobustaBBBjgi:0.096037512):0.057506275,((45351_NvectensisBBBXP_001637197:0.028699336,7739_BfloridaeBBBXP_002603872:0.37667173):7.5111664e-05,(((7227_DmelanogasterBBBNP_524852:0.0354517,7460_AmelliferaBBBXP_623291:0.064238577):0.078875035,((7955_DrerioBBBNP_956547:0,(8364_XtropicalisBBBNP_001120001:1.1785444e-14,9606_HsapiensBBBNP_057347:0):6.025681e-15):0.054665957,LgiganteaBBBjgi2:0.04549501):1.6034627e-06):5.1015286e-06,7955_DrerioBBBXP_001922908:0.068421422):0.0066841309):0.0090868321):0.10486502,((237631_UmaydisBBBXP_760064:0.20632414,BdendrobatidisBBBjgi:0.35327341):0.063322719,(330879_AfumigatusBBBXP_754786:0.12239252,5141_NcrassaBBBCAE76124:0.086814796):0.043308646):0.012839502):0.044903681,((214684_CneoformansBBBXP_572082:0.1228577,(((412030_PtetraureliaBBBXP_001423825:0.14108415,412030_PtetraureliaBBBXP_001434711:0):0.021170223,412030_PtetraureliaBBBXP_001448596:0.12984238):0.28444087,SpunctatusBBB08012T0:0.41081011):0.087582696):0.0023032626,(((((((284813_EcuniculiBBBNP_597660:0.26051207,(Enterocytozoon_bieneusiBBBXP_002650580:1.5066146,Nosema_ceranaeBBBXP_002996735:0.4465425):0.17940503):1.4750693,(412030_PtetraureliaBBBXP_001449473:0.077215709,412030_PtetraureliaBBBXP_001452380:0.17393877):0.24096106):0.35255365,((5762_NgruberiBBBEFC42486:0.83161787,Monosiga_brevicollisBBB167537751:0.30207656):0.037625524,(5911_TthermophilaBBBXP_001028072:0.26941129,5911_TthermophilaBBBXP_001031406:0.77181517):0.23953012):0.06216162):0.051198395,(CowczarzakiBBB00145T0:0.26993123,(EhuxleyiBBBjgi2:0.23081839,SrosettaBBB00938T0:0.74112541):0.020793524):0.083037767):0.048625217,(((412030_PtetraureliaBBBXP_001431487:0.10784251,412030_PtetraureliaBBBXP_001446793:0.022929151):1.0579721,5911_TthermophilaBBBXP_001033107:0.29072883):0.44017696,SrosettaBBB08105T0:0.37916887):0.013565389):0.058646412,((307796_ScerevisiaeBBBEDN61598:0.40938244,((4896_SpombeBBBNP_594674:0.34950189,4896_SpombeBBBNP_595081:0.36209436):0.15146429,7227_DmelanogasterBBBNP_611854:0.3593468):0.034397879):0.020593697,AanophagefferensBBBjgi_Auran1_1966_gw1.3.135.1:0.56199647):0.018093508):0.015774376,(352472_DdiscoideumBBBXP_637334:0.37832847,TtrahensBBB05490T0:0.42433879):0.11623528):1.3165019e-06):0.0425805):0.1226667,(((353151_ChominisBBBXP_665894:0.21528134,423536_PmarinusBBBEER09499:0.55081017):0.097521514,(((412030_PtetraureliaBBBXP_001456512:0.052613676,5911_TthermophilaBBBXP_001012331:0.75811123):0.10527789,5911_TthermophilaBBBXP_001017096:0.26627003):0.29664532,Oxytricha_trifallaxBBBaCdh1_WGS:0.084337459):0.055699923):0.010777694,(CmerolaeBBB1:0.22928492,GsulphurariaBBBstig28:0.2422057):0.042012366):0.047410478):8.5922398e-05,((((((((((145481_PpatensBBBXP_001769243:0.056883291,145481_PpatensBBBXP_001774759:0.087758031):0.015130526,(145481_PpatensBBBXP_001769827:0.0062355707,145481_PpatensBBBXP_001773274:0.038714786):0.014338099):0.024653017,((3702_AthalianaBBBNP_196888:0.11304933,39947_OsativaBBBNP_001045543:0.0087233313):0.13642305,Selaginella_moellendorffiiBBBjgi:0.03855509):5.4475047e-05):0.038703259,(39947_OsativaBBBNP_001048804:0.079913117,564608_MpusillaBBBEEH57236:0.11796572):0.037346324):0.02441881,(3702_AthalianaBBBNP_192929:0.037231505,3702_AthalianaBBBNP_194022:0.065042832):0.038472676):0.063965539,70448_OtauriBBBCAL56578:0.056023101):6.378836e-05,(3055_CreinhardtiiBBBXP_001697615:0.23661371,VcarteriBBBjgi2:0.0083369189):0.098598887):0.036689771,(5911_TthermophilaBBBXP_001010332:0.15257756,5911_TthermophilaBBBXP_001030793:0.33388553):0.10229829):0.0089316601,(((296543_TpseudonanaBBBXP_002290622:0.096329026,296543_TpseudonanaBBBXP_002293663:0.11773142):0.10535735,556484_PtricornutumBBBXP_002179858:0.12588516):0.069105381,((412030_PtetraureliaBBBXP_001460408:0.011950717,412030_PtetraureliaBBBXP_001462391:0.0046043531):0.1950362,5911_TthermophilaBBBXP_001024950:0.21112304):0.090276404):0.029186383):0.038762795,Ectocarpus_siliculosusBBB299115215:0.10549422):0.033367961,(403677_PinfestansBBBEEY64288:0.010900306,PramorumBBBjgi2:5.0631929e-06):0.073176903);
(((((10228_TadhaerensBBBXP_002114232:0.16999505,(6239_CelegansBBBNP_496075:0.09641627,6279_BmalayiBBBXP_001899995:0.078773797):0.07928614):0.053851355,((((45351_NvectensisBBBXP_001637197:0.044204311,((7739_BfloridaeBBBXP_002603872:0.30070196,7955_DrerioBBBXP_001922908:0.042171979):1.3220757e-06,(7955_DrerioBBBNP_956547:0.0096666511,(8364_XtropicalisBBBNP_001120001:2.2866557e-14,9606_HsapiensBBBNP_057347:0):7.2222442e-06):0.017627848):0.0096575325):0.010649051,LgiganteaBBBjgi2:0.016793063):0.01714799,(7227_DmelanogasterBBBNP_524852:0.041630696,7460_AmelliferaBBBXP_623291:0.013847918):0.043739164):0.028225281,HrobustaBBBjgi:0.09412578):0.0093835351):0.042823368,(7227_DmelanogasterBBBNP_611854:0.31346949,Monosiga_brevicollisBBB167537751:0.40130184):0.038149056):0.057311039,(((((214684_CneoformansBBBXP_572082:0.15300917,(((((284813_EcuniculiBBBNP_597660:0.37616826,Nosema_ceranaeBBBXP_002996735:0.33536946):0.3489239,Enterocytozoon_bieneusiBBBXP_002650580:0.85482674):0.87997981,(412030_PtetraureliaBBBXP_001449473:0.13539809,412030_PtetraureliaBBBXP_001452380:0.16208939):0.4336341):0.1053087,307796_ScerevisiaeBBBEDN61598:0.46225591):0.11466445,((4896_SpombeBBBNP_594674:0.20457511,4896_SpombeBBBNP_595081:0.28146338):0.067552163,5762_NgruberiBBBEFC42486:0.72617249):0.084140521):0.029458642):0.03756469,237631_UmaydisBBBXP_760064:0.16264078):0.05919788,(330879_AfumigatusBBBXP_754786:0.092307204,5141_NcrassaBBBCAE76124:0.10773102):0.031225414):0.021251275,BdendrobatidisBBBjgi:0.2390517):0.023688269,(((296543_TpseudonanaBBBXP_002290622:0.17011535,296543_TpseudonanaBBBXP_002293663:0.10718846):0.090306303,556484_PtricornutumBBBXP_002179858:0.14184823):0.037601877,((((((412030_PtetraureliaBBBXP_001431487:0.063997547,412030_PtetraureliaBBBXP_001446793:0.070481426):0.8014285,5911_TthermophilaBBBXP_001033107:0.28330806):0.40006221,5911_TthermophilaBBBXP_001031406:0.42314853):0.13604897,5911_TthermophilaBBBXP_001028072:0.25925018):0.078454505,SrosettaBBB08105T0:0.21383482):0.039028657,CowczarzakiBBB00145T0:0.17239983):0.073528311):0.0060897141):0.015766719):0.013128446,(((((((((145481_PpatensBBBXP_001769243:0.038244054,((145481_PpatensBBBXP_001769827:0.0096493951,145481_PpatensBBBXP_001773274:0.014169871):0.0056043298,145481_PpatensBBBXP_001774759:0.053059719):0.0098592101):7.2864727e-06,(((3702_AthalianaBBBNP_192929:0.064097692,3702_AthalianaBBBNP_194022:0.014368733):0.022550133,39947_OsativaBBBNP_001048804:0.028283326):0.047085971,564608_MpusillaBBBEEH57236:0.090521758):0.027475045):0.022681926,Selaginella_moellendorffiiBBBjgi:0.026204371):2.649407e-06,(3702_AthalianaBBBNP_196888:0.070159738,39947_OsativaBBBNP_001045543:0.072615345):0.10207252):0.019955035,(3055_CreinhardtiiBBBXP_001697615:0.15433739,VcarteriBBBjgi2:0.022315496):0.098659375):0.020144973,70448_OtauriBBBCAL56578:0.045391698):0.032282571,((412030_PtetraureliaBBBXP_001456512:0.11823073,(5911_TthermophilaBBBXP_001012331:0.38983248,5911_TthermophilaBBBXP_001017096:0.15468454):0.061732694):0.24667775,(CmerolaeBBB1:0.17426781,GsulphurariaBBBstig28:0.30788792):0.059521409):0.02590584):0.01908043,((352472_DdiscoideumBBBXP_637334:0.3153761,(AanophagefferensBBBjgi_Auran1_1966_gw1.3.135.1:0.36025188,EhuxleyiBBBjgi2:0.16155215):0.043151221):0.043905181,Ectocarpus_siliculosusBBB299115215:0.079669218):4.337289e-07):0.034695544,(((403677_PinfestansBBBEEY64288:0.0091366877,PramorumBBBjgi2:4.1838103e-05):0.034023109,(((412030_PtetraureliaBBBXP_001423825:0.16658904,412030_PtetraureliaBBBXP_001434711:0):0.048281994,412030_PtetraureliaBBBXP_001448596:0.10123315):0.15577244,(SpunctatusBBB08012T0:0.35989252,SrosettaBBB00938T0:0.59176519):0.092304746):0.016500181):0.055319955,((((412030_PtetraureliaBBBXP_001460408:0.0049149714,412030_PtetraureliaBBBXP_001462391:0.0042148983):0.21109866,(5911_TthermophilaBBBXP_001010332:0.12502147,(5911_TthermophilaBBBXP_001024950:0.14572459,5911_TthermophilaBBBXP_001030793:0.28829502):0.03295076):0.019472201):0.028794918,Oxytricha_trifallaxBBBaCdh1_WGS:0.18230966):0.0085020228,TtrahensBBB05490T0:0.28844933):0.010673752):0.010808926):0.026372684,(353151_ChominisBBBXP_665894:0.20642101,423536_PmarinusBBBEER09499:0.49326516):0.042755754);
(((((10228_TadhaerensBBBXP_002114232:0.15774444,7227_DmelanogasterBBBNP_611854:0.48013504):0.054526989,(6239_CelegansBBBNP_496075:0.091938794,6279_BmalayiBBBXP_001899995:0.12255174):0.21435269):0.0033160554,(((((45351_NvectensisBBBXP_001637197:0.080303275,(7739_BfloridaeBBBXP_002603872:0.48256914,7955_DrerioBBBXP_001922908:0.05180535):3.5912604e-05):0.0088242566,(7955_DrerioBBBNP_956547:0.020629438,(8364_XtropicalisBBBNP_001120001:0,9606_HsapiensBBBNP_057347:1.720363e-14):2.6735245e-05):0.05399763):0.020234694,(7227_DmelanogasterBBBNP_524852:0.046262086,7460_AmelliferaBBBXP_623291:0.032774324):0.044695721):0.0075903111,LgiganteaBBBjgi2:0.038359035):0.017603386,HrobustaBBBjgi:0.11815137):0.031115485):0.076272403,(((((((214684_CneoformansBBBXP_572082:0.2783102,237631_UmaydisBBBXP_760064:0.30392653):0.060437495,(330879_AfumigatusBBBXP_754786:0.17032402,5141_NcrassaBBBCAE76124:0.18615377):0.084964851):0.053886131,SpunctatusBBB08012T0:0.42216871):0.038436245,((((307796_ScerevisiaeBBBEDN61598:0.55876948,5762_NgruberiBBBEFC42486:0.98196781):0.08540427,(4896_SpombeBBBNP_594674:0.33086845,SrosettaBBB00938T0:1.0266526):0.20881645):0.13392938,4896_SpombeBBBNP_595081:0.51714054):0.0044131447,(412030_PtetraureliaBBBXP_001449473:0.34848193,412030_PtetraureliaBBBXP_001452380:0.10164791):0.75411941):0.15255729):1.686893e-05,352472_DdiscoideumBBBXP_637334:0.51019384):0.084818774,((((284813_EcuniculiBBBNP_597660:0.24737195,Nosema_ceranaeBBBXP_002996735:0.40196344):0.36039956,Enterocytozoon_bieneusiBBBXP_002650580:1.0408934):1.5294696,Monosiga_brevicollisBBB167537751:0.66402555):3.5270469e-05,353151_ChominisBBBXP_665894:0.3387847):0.094817575):9.2056709e-05,(((296543_TpseudonanaBBBXP_002290622:0.2156086,296543_TpseudonanaBBBXP_002293663:0.16916239):0.070874781,556484_PtricornutumBBBXP_002179858:0.19797851):0.13092934,(((AanophagefferensBBBjgi_Auran1_1966_gw1.3.135.1:0.55763732,CowczarzakiBBB00145T0:0.28915637):0.033556087,SrosettaBBB08105T0:0.36377299):0.079512851,BdendrobatidisBBBjgi:0.3125835):0.0060938653):0.044549888):0.041529294):0.044141438,((((((((145481_PpatensBBBXP_001769243:0.091257809,145481_PpatensBBBXP_001774759:0.048110254):0.022016959,145481_PpatensBBBXP_001773274:0.025027868):0.022538407,145481_PpatensBBBXP_001769827:0.0060360098):0.04743918,(((3055_CreinhardtiiBBBXP_001697615:0.30630804,VcarteriBBBjgi2:0.020720192):0.20642535,(3702_AthalianaBBBNP_196888:0.090026983,39947_OsativaBBBNP_001045543:0.057673838):0.090919347):0.036059327,(((3702_AthalianaBBBNP_192929:0.075514393,3702_AthalianaBBBNP_194022:0.043508618):0.0089243517,39947_OsativaBBBNP_001048804:0.059510972):0.035647158,Selaginella_moellendorffiiBBBjgi:0.046230516):0.0083091208):2.5880615e-05):0.012435412,564608_MpusillaBBBEEH57236:0.078908028):0.018302519,70448_OtauriBBBCAL56578:0.11081044):0.091112127,((((412030_PtetraureliaBBBXP_001456512:0.1498318,5911_TthermophilaBBBXP_001017096:0.33884037):0.083979866,5911_TthermophilaBBBXP_001012331:0.48229038):0.2955817,(CmerolaeBBB1:0.25224323,EhuxleyiBBBjgi2:0.22639505):5.7077157e-07):0.07656757,GsulphurariaBBBstig28:0.34571061):0.054404785):0.036014965,((((403677_PinfestansBBBEEY64288:0.012613719,PramorumBBBjgi2:3.9545108e-06):0.095811891,Oxytricha_trifallaxBBBaCdh1_WGS:0.24758593):0.038569015,Ectocarpus_siliculosusBBB299115215:0.108501):0.036831711,(((((412030_PtetraureliaBBBXP_001423825:0.17340079,412030_PtetraureliaBBBXP_001434711:0):0.059220207,412030_PtetraureliaBBBXP_001448596:0.08276534):0.26077266,(412030_PtetraureliaBBBXP_001460408:0,412030_PtetraureliaBBBXP_001462391:0.012760511):0.36326087):0.014889938,5911_TthermophilaBBBXP_001028072:0.53895082):0.028133311,((((((412030_PtetraureliaBBBXP_001431487:0.069386506,412030_PtetraureliaBBBXP_001446793:0.073680356):1.0165773,5911_TthermophilaBBBXP_001033107:0.63089214):0.32294703,5911_TthermophilaBBBXP_001031406:0.9016458):0.291917,5911_TthermophilaBBBXP_001030793:0.41663416):0.034670215,5911_TthermophilaBBBXP_001010332:0.15272854):0.026214098,5911_TthermophilaBBBXP_001024950:0.32530575):0.088033794):0.081499666):8.4345731e-06):0.04693313,(423536_PmarinusBBBEER09499:0.57496435,TtrahensBBB05490T0:0.25219982):0.18467269);
((((10228_TadhaerensBBBXP_002114232:0.14202655,(6239_CelegansBBBNP_496075:0.049112594,6279_BmalayiBBBXP_001899995:0.034203882):0.10381734):0.035662587,(((((((45351_NvectensisBBBXP_001637197:0.04856997,7955_DrerioBBBXP_001922908:0.021882664):0.011003277,7739_BfloridaeBBBXP_002603872:0.20892882):0.0053579069,(7955_DrerioBBBNP_956547:0.0040970397,(8364_XtropicalisBBBNP_001120001:0,9606_HsapiensBBBNP_057347:0):7.0160153e-06):0.02707653):0.0044065593,(7227_DmelanogasterBBBNP_524852:0.037684089,7460_AmelliferaBBBXP_623291:0.024863857):0.034602925):0.0062693321,LgiganteaBBBjgi2:0.028229353):0.031822368,7227_DmelanogasterBBBNP_611854:0.47985225):0.003082456,HrobustaBBBjgi:0.083449227):0.039766245):0.033081214,TtrahensBBB05490T0:0.32051087):0.011429617,((((((((((145481_PpatensBBBXP_001769243:0.032403121,145481_PpatensBBBXP_001774759:0.050708137):0.01805848,145481_PpatensBBBXP_001773274:0.013796694):0.011423558,145481_PpatensBBBXP_001769827:1.9438695e-09):0.020952529,(((3702_AthalianaBBBNP_192929:0.036769509,3702_AthalianaBBBNP_194022:0.015241148):0.018679757,39947_OsativaBBBNP_001048804:0.02896862):0.034530505,Selaginella_moellendorffiiBBBjgi:0.021474035):0.010009672):4.0036972e-05,(3702_AthalianaBBBNP_196888:0.042430656,39947_OsativaBBBNP_001045543:0.059346097):0.089239356):0.017998291,564608_MpusillaBBBEEH57236:0.071594693):0.02313954,((3055_CreinhardtiiBBBXP_001697615:0.14618463,VcarteriBBBjgi2:0.0099806406):0.12614797,70448_OtauriBBBCAL56578:0.026746316):4.3695703e-06):0.083745555,Ectocarpus_siliculosusBBB299115215:0.02380587):0.019548841,((403677_PinfestansBBBEEY64288:0.0038985621,PramorumBBBjgi2:3.7675086e-05):0.071007974,(((((412030_PtetraureliaBBBXP_001423825:0.11157389,412030_PtetraureliaBBBXP_001434711:0):0.061456803,412030_PtetraureliaBBBXP_001448596:0.042949784):0.14223575,(412030_PtetraureliaBBBXP_001460408:0.0051770031,412030_PtetraureliaBBBXP_001462391:0.019994407):0.15660403):0.023310917,((5911_TthermophilaBBBXP_001010332:0.081874648,5911_TthermophilaBBBXP_001030793:0.23651767):0.041135046,5911_TthermophilaBBBXP_001024950:0.10246423):0.034261418):0.043150413,Oxytricha_trifallaxBBBaCdh1_WGS:0.15444404):0.008561975):0.013109156):0.024120228,((353151_ChominisBBBXP_665894:0.12686192,423536_PmarinusBBBEER09499:0.266589):0.059939676,(((412030_PtetraureliaBBBXP_001456512:0.1016873,(5911_TthermophilaBBBXP_001012331:0.36918886,5911_TthermophilaBBBXP_001017096:0.12651101):0.045865435):0.20842497,CmerolaeBBB1:0.082429719):0.090845115,GsulphurariaBBBstig28:0.15594591):0.033286687):0.037443168):0.011830295,((((((214684_CneoformansBBBXP_572082:0.15301313,237631_UmaydisBBBXP_760064:0.15573929):0.051806772,(330879_AfumigatusBBBXP_754786:0.085027808,5141_NcrassaBBBCAE76124:0.05956282):0.02971504):0.012348873,(((307796_ScerevisiaeBBBEDN61598:0.51029092,(412030_PtetraureliaBBBXP_001449473:0.089673613,412030_PtetraureliaBBBXP_001452380:0.14659049):0.36889064):0.05857158,((4896_SpombeBBBNP_594674:0.28273628,4896_SpombeBBBNP_595081:0.28690801):0.042509119,5762_NgruberiBBBEFC42486:0.5310227):0.10210935):0.11113636,BdendrobatidisBBBjgi:0.19639367):0.0067347751):0.024520173,SpunctatusBBB08012T0:0.28566859):0.051558158,(((((284813_EcuniculiBBBNP_597660:0.182455,Nosema_ceranaeBBBXP_002996735:0.44087711):0.26646497,Enterocytozoon_bieneusiBBBXP_002650580:0.67990007):0.97123858,(AanophagefferensBBBjgi_Auran1_1966_gw1.3.135.1:0.32659015,SrosettaBBB00938T0:0.69958726):0.10493366):1.2653588e-06,((((((412030_PtetraureliaBBBXP_001431487:0.053195507,412030_PtetraureliaBBBXP_001446793:0.033783495):0.78495417,5911_TthermophilaBBBXP_001033107:0.21630749):0.26084097,5911_TthermophilaBBBXP_001031406:0.4995004):0.15191657,5911_TthermophilaBBBXP_001028072:0.31486422):0.044137877,SrosettaBBB08105T0:0.24441549):0.016346919,CowczarzakiBBB00145T0:0.16129626):0.041416685):0.027259046,((352472_DdiscoideumBBBXP_637334:0.25638889,Monosiga_brevicollisBBB167537751:0.37335684):0.035287919,EhuxleyiBBBjgi2:0.17664591):2.2071214e-06):0.049321699):0.0009062519,((296543_TpseudonanaBBBXP_002290622:0.13174258,296543_TpseudonanaBBBXP_002293663:0.082299341):0.10526231,556484_PtricornutumBBBXP_002179858:0.093406199):0.025382291):0.023972207);
(((((((10228_TadhaerensBBBXP_002114232:0.18317898,7227_DmelanogasterBBBNP_611854:0.64370539):0.11590619,((45351_NvectensisBBBXP_001637197:0.10361886,((((7227_DmelanogasterBBBNP_524852:0.049273427,HrobustaBBBjgi:0.13301842):0.023642548,7460_AmelliferaBBBXP_623291:0.022350466):0.038527524,LgiganteaBBBjgi2:0.050267884):0.0090322679,((7739_BfloridaeBBBXP_002603872:0.50233495,7955_DrerioBBBXP_001922908:0.076396671):1.0976543e-06,(7955_DrerioBBBNP_956547:0.027823225,(8364_XtropicalisBBBNP_001120001:1.5890319e-14,9606_HsapiensBBBNP_057347:0):2.3837683e-05):0.041580665):0.042577096):0.029212365):0.01318338,(6239_CelegansBBBNP_496075:0.075629052,6279_BmalayiBBBXP_001899995:0.09707824):0.19412742):0.017714083):0.06987414,(SpunctatusBBB08012T0:0.37523691,SrosettaBBB00938T0:1.5169943):0.20335931):0.056446626,(((214684_CneoformansBBBXP_572082:0.19839301,237631_UmaydisBBBXP_760064:0.28941713):0.10665557,(330879_AfumigatusBBBXP_754786:0.17394334,5141_NcrassaBBBCAE76124:0.13057027):0.040385292):0.04591621,((((AanophagefferensBBBjgi_Auran1_1966_gw1.3.135.1:0.46828473,SrosettaBBB08105T0:0.26945213):0.093434169,CowczarzakiBBB00145T0:0.34805494):0.03813827,Monosiga_brevicollisBBB167537751:0.62691806):0.083319319,BdendrobatidisBBBjgi:0.26518384):0.073237912):1.5124667e-05):0.025451357,((296543_TpseudonanaBBBXP_002290622:0.26406814,296543_TpseudonanaBBBXP_002293663:0.094456666):0.11023739,556484_PtricornutumBBBXP_002179858:0.075061719):0.072130275):0.028874785,352472_DdiscoideumBBBXP_637334:0.64682235):0.058285749,((((((((((145481_PpatensBBBXP_001769243:0.047266184,(3702_AthalianaBBBNP_196888:0.06241434,39947_OsativaBBBNP_001045543:0.072659276):0.11193677):1.6672393e-06,145481_PpatensBBBXP_001774759:0.048293187):0.026790877,(145481_PpatensBBBXP_001769827:0.008816222,145481_PpatensBBBXP_001773274:0.025896131):0.016690273):0.02656783,Selaginella_moellendorffiiBBBjgi:0.036529343):0.0072306873,((3055_CreinhardtiiBBBXP_001697615:0.19755696,VcarteriBBBjgi2:0.032316156):0.15381461,564608_MpusillaBBBEEH57236:0.12838765):0.0086290522):0.017929343,((3702_AthalianaBBBNP_192929:0.067537497,3702_AthalianaBBBNP_194022:0.045298926):0.010220127,39947_OsativaBBBNP_001048804:0.066154293):0.044520509):0.020905431,70448_OtauriBBBCAL56578:0.12165175):0.071524104,(CmerolaeBBB1:0.34863393,GsulphurariaBBBstig28:0.28677204):0.070707617):0.017867307,(((353151_ChominisBBBXP_665894:0.23766325,423536_PmarinusBBBEER09499:0.58631369):0.14594837,TtrahensBBB05490T0:0.40324752):0.029146881,EhuxleyiBBBjgi2:0.20956735):0.068895558):5.4147979e-06,((((((((284813_EcuniculiBBBNP_597660:0.24639674,(Enterocytozoon_bieneusiBBBXP_002650580:1.2121536,Nosema_ceranaeBBBXP_002996735:0.52146232):0.31889698):1.3911209,5911_TthermophilaBBBXP_001031406:0.47845961):0.16626967,(412030_PtetraureliaBBBXP_001431487:0.013404345,412030_PtetraureliaBBBXP_001446793:0.12989235):0.87743797):0.22970773,(5911_TthermophilaBBBXP_001010332:0.1061376,5911_TthermophilaBBBXP_001030793:0.37968086):0.075928602):4.3479796e-06,((412030_PtetraureliaBBBXP_001460408:0.016217548,412030_PtetraureliaBBBXP_001462391:0.031603941):0.23949968,5911_TthermophilaBBBXP_001024950:0.22703845):0.074082743):0.0306143,((412030_PtetraureliaBBBXP_001423825:0.21785723,412030_PtetraureliaBBBXP_001434711:0):0.07000524,412030_PtetraureliaBBBXP_001448596:0.15884569):0.3005532):0.033674363,(((307796_ScerevisiaeBBBEDN61598:0.74231667,(412030_PtetraureliaBBBXP_001449473:0.1760014,412030_PtetraureliaBBBXP_001452380:0.12369624):0.47672463):0.12092808,(((4896_SpombeBBBNP_594674:0.50784553,4896_SpombeBBBNP_595081:0.50368736):0.069962599,5762_NgruberiBBBEFC42486:1.0325058):0.07965859,5911_TthermophilaBBBXP_001033107:0.78659892):0.082636203):0.071865042,((((412030_PtetraureliaBBBXP_001456512:0.14647418,5911_TthermophilaBBBXP_001012331:0.51843719):0.14491009,5911_TthermophilaBBBXP_001017096:0.22543499):0.20379661,Oxytricha_trifallaxBBBaCdh1_WGS:0.13621659):0.022325991,5911_TthermophilaBBBXP_001028072:0.70392972):0.044675234):0.10931752):0.043553274,(403677_PinfestansBBBEEY64288:0.032633926,PramorumBBBjgi2:5.5138991e-07):0.15728067):0.01396306):0.045816565,Ectocarpus_siliculosusBBB299115215:0.058792028);
(((((((10228_TadhaerensBBBXP_002114232:0.23309517,(6239_CelegansBBBNP_496075:0.05675376,6279_BmalayiBBBXP_001899995:0.097532926):0.19222374):0.046564501,((((((45351_NvectensisBBBXP_001637197:0.075933701,7955_DrerioBBBXP_001922908:0.035410047):0.010088236,7739_BfloridaeBBBXP_002603872:0.42925775):0.024602002,(7955_DrerioBBBNP_956547:0.0062461416,(8364_XtropicalisBBBNP_001120001:0,9606_HsapiensBBBNP_057347:1.4620783e-14):1.2572718e-05):0.028832355):0.030660661,LgiganteaBBBjgi2:0.064026911):1.2050433e-05,(7227_DmelanogasterBBBNP_524852:0.076335715,7460_AmelliferaBBBXP_623291:0.017010656):0.059722357):0.062792405,HrobustaBBBjgi:0.1860536):0.03071706):0.12481517,(((307796_ScerevisiaeBBBEDN61598:0.61929922,(412030_PtetraureliaBBBXP_001449473:0.21133227,412030_PtetraureliaBBBXP_001452380:0.13175782):0.48391709):0.14105412,((4896_SpombeBBBNP_594674:0.53217764,4896_SpombeBBBNP_595081:0.48324689):0.12032262,5762_NgruberiBBBEFC42486:0.83829752):0.14397253):0.11784818,(7227_DmelanogasterBBBNP_611854:0.39201085,SrosettaBBB00938T0:1.1298785):0.070686504):0.059783335):0.044100126,((((214684_CneoformansBBBXP_572082:0.21897229,237631_UmaydisBBBXP_760064:0.30608626):0.06474078,BdendrobatidisBBBjgi:0.34219132):0.017612093,(330879_AfumigatusBBBXP_754786:0.152885,5141_NcrassaBBBCAE76124:0.16289385):0.084769519):0.037000582,SpunctatusBBB08012T0:0.52821467):0.05828857):0.042186367,(((((((284813_EcuniculiBBBNP_597660:0.5289424,Nosema_ceranaeBBBXP_002996735:0.60403759):0.56493213,Enterocytozoon_bieneusiBBBXP_002650580:1.5246885):1.4281661,Monosiga_brevicollisBBB167537751:0.29661153):0.15362748,SrosettaBBB08105T0:0.25438075):0.044691134,CowczarzakiBBB00145T0:0.29981981):0.10508512,(AanophagefferensBBBjgi_Auran1_1966_gw1.3.135.1:0.48056235,EhuxleyiBBBjgi2:0.17387295):0.038476421):0.069550429,(352472_DdiscoideumBBBXP_637334:0.49659081,353151_ChominisBBBXP_665894:0.29860226):0.074496341):1.8569676e-06):0.016542979,(CmerolaeBBB1:0.43853891,GsulphurariaBBBstig28:0.25060472):0.070149641):0.0096664721,((((((((145481_PpatensBBBXP_001769243:0.046533334,(3702_AthalianaBBBNP_196888:0.084224258,39947_OsativaBBBNP_001045543:0.09031255):0.10201516):0.011557929,145481_PpatensBBBXP_001774759:0.053654977):0.028737562,(145481_PpatensBBBXP_001769827:0.022723257,145481_PpatensBBBXP_001773274:0.027330759):0.018642794):0.063163325,((3055_CreinhardtiiBBBXP_001697615:0.23060667,VcarteriBBBjgi2:0.017798409):0.21649425,(564608_MpusillaBBBEEH57236:0.089184926,70448_OtauriBBBCAL56578:0.075922403):0.012459242):6.6925464e-05):0.018269011,(((3702_AthalianaBBBNP_192929:0.077134708,3702_AthalianaBBBNP_194022:0.017788019):0.02589441,39947_OsativaBBBNP_001048804:0.053361121):0.061386315,Selaginella_moellendorffiiBBBjgi:0.034319737):0.021683409):0.085105985,(Ectocarpus_siliculosusBBB299115215:0.1265971,TtrahensBBB05490T0:0.39993751):0.051316167):0.016859005,((403677_PinfestansBBBEEY64288:0.0061754094,PramorumBBBjgi2:1.7697085e-06):0.16555652,((((((412030_PtetraureliaBBBXP_001423825:0.18079785,412030_PtetraureliaBBBXP_001434711:0):0.064136992,412030_PtetraureliaBBBXP_001448596:0.093035212):0.21540556,(((412030_PtetraureliaBBBXP_001431487:0.15248189,412030_PtetraureliaBBBXP_001446793:0):1.2647095,5911_TthermophilaBBBXP_001033107:0.41644804):0.5353118,(412030_PtetraureliaBBBXP_001460408:0.011309476,412030_PtetraureliaBBBXP_001462391:0.006948505):0.20165494):0.017691115):0.011858653,((412030_PtetraureliaBBBXP_001456512:0.14501812,(5911_TthermophilaBBBXP_001012331:0.72206941,5911_TthermophilaBBBXP_001017096:0.11590153):0.098485194):0.19769736,(5911_TthermophilaBBBXP_001028072:0.37509064,5911_TthermophilaBBBXP_001031406:0.71849153):0.34656867):0.08967877):0.020059783,((5911_TthermophilaBBBXP_001010332:0.21703406,5911_TthermophilaBBBXP_001030793:0.48829085):0.0041514533,5911_TthermophilaBBBXP_001024950:0.18355942):0.038300482):0.064767575,Oxytricha_trifallaxBBBaCdh1_WGS:0.23126672):0.023204711):0.022345888):0.037022696,((296543_TpseudonanaBBBXP_002290622:0.21862737,296543_TpseudonanaBBBXP_002293663:0.15914695):0.17143325,556484_PtricornutumBBBXP_002179858:0.0971178):0.091576927):0.027170757,423536_PmarinusBBBEER09499:0.65155341);
(((((10228_TadhaerensBBBXP_002114232:0.22448828,(6239_CelegansBBBNP_496075:0.038991773,6279_BmalayiBBBXP_001899995:0.071979303):0.18015946):0.024894137,(45351_NvectensisBBBXP_001637197:0.055721814,((((((7227_DmelanogasterBBBNP_524852:0.049211935,7460_AmelliferaBBBXP_623291:0.016529472):0.047631071,HrobustaBBBjgi:0.13042061):0.012995856,LgiganteaBBBjgi2:0.07677662):0.027061194,(7955_DrerioBBBNP_956547:0.011170036,(8364_XtropicalisBBBNP_001120001:0,9606_HsapiensBBBNP_057347:4.6808561e-14):1.6325898e-05):0.039429534):0.014349843,7955_DrerioBBBXP_001922908:0.046296127):0.011711069,7739_BfloridaeBBBXP_002603872:0.39793466):0.03545639):0.049756175):0.12841198,(((237631_UmaydisBBBXP_760064:0.38353718,((307796_ScerevisiaeBBBEDN61598:0.59277059,((412030_PtetraureliaBBBXP_001431487:0.049985214,412030_PtetraureliaBBBXP_001446793:0.079495172):0.88779618,5911_TthermophilaBBBXP_001033107:0.66565505):0.31215014):0.047853407,((412030_PtetraureliaBBBXP_001449473:0.17875787,412030_PtetraureliaBBBXP_001452380:0.098767968):0.50666753,((4896_SpombeBBBNP_594674:0.61956131,4896_SpombeBBBNP_595081:0.29395893):0.063244269,5762_NgruberiBBBEFC42486:0.71291638):0.078868547):0.12342361):0.095129205):0.060284256,SpunctatusBBB08012T0:0.56785458):6.6312933e-06,((352472_DdiscoideumBBBXP_637334:0.20811337,Monosiga_brevicollisBBB167537751:0.8673738):0.077682702,(BdendrobatidisBBBjgi:0.27382605,SrosettaBBB00938T0:0.9197198):0.059110404):0.081023048):0.039010869):0.0075977917,(((353151_ChominisBBBXP_665894:0.3097325,TtrahensBBB05490T0:0.39684821):0.038769029,((423536_PmarinusBBBEER09499:0.60214553,CmerolaeBBB1:0.29615313):0.03908957,((AanophagefferensBBBjgi_Auran1_1966_gw1.3.135.1:0.72016654,(CowczarzakiBBB00145T0:0.26685823,SrosettaBBB08105T0:0.28777426):0.074278549):0.041182155,EhuxleyiBBBjgi2:0.17369731):0.025095629):0.11239782):1.7864461e-05,7227_DmelanogasterBBBNP_611854:0.61308303):0.073301299):0.011690072,((((((((145481_PpatensBBBXP_001769243:0.044675186,145481_PpatensBBBXP_001774759:0.067016881):0.01502428,(145481_PpatensBBBXP_001769827:0.033652005,145481_PpatensBBBXP_001773274:0.033915087):0.017328911):0.020341973,(((3055_CreinhardtiiBBBXP_001697615:0.19924131,VcarteriBBBjgi2:0.019760903):0.10902993,(3702_AthalianaBBBNP_196888:0.058167329,39947_OsativaBBBNP_001045543:0.088848535):0.10012805):0.012444735,70448_OtauriBBBCAL56578:0.10246293):0.014021303):0.026974388,564608_MpusillaBBBEEH57236:0.12955183):0.0046143534,Selaginella_moellendorffiiBBBjgi:0.038763369):0.027247855,(3702_AthalianaBBBNP_192929:0.083471621,(3702_AthalianaBBBNP_194022:0.044268065,39947_OsativaBBBNP_001048804:0.061856312):0.0392656):0.0095340237):0.040498297,GsulphurariaBBBstig28:0.280279):0.037459673,(((((214684_CneoformansBBBXP_572082:0.23323903,(330879_AfumigatusBBBXP_754786:0.1369838,5141_NcrassaBBBCAE76124:0.14222179):0.031416111):0.087205706,Ectocarpus_siliculosusBBB299115215:0.13291613):0.0092801246,(403677_PinfestansBBBEEY64288:0.0051336869,PramorumBBBjgi2:3.6088874e-06):0.16720781):0.018025944,((412030_PtetraureliaBBBXP_001456512:0.14281213,(5911_TthermophilaBBBXP_001012331:0.51684528,5911_TthermophilaBBBXP_001017096:0.17694533):0.044771701):0.20637589,Oxytricha_trifallaxBBBaCdh1_WGS:0.086019774):0.088829621):0.036933828,((296543_TpseudonanaBBBXP_002290622:0.20815273,296543_TpseudonanaBBBXP_002293663:0.086931588):0.14379807,556484_PtricornutumBBBXP_002179858:0.13670645):0.082376124):0.0306578):0.027611393,(((((((284813_EcuniculiBBBNP_597660:0.34408305,Nosema_ceranaeBBBXP_002996735:0.49257345):0.33430125,Enterocytozoon_bieneusiBBBXP_002650580:1.186112):1.0126043,5911_TthermophilaBBBXP_001031406:0.41734211):0.15917299,5911_TthermophilaBBBXP_001028072:0.26892239):0.1521062,5911_TthermophilaBBBXP_001030793:0.33906166):0.078206009,5911_TthermophilaBBBXP_001010332:0.13025987):0.031945402,(((412030_PtetraureliaBBBXP_001423825:0.21263572,412030_PtetraureliaBBBXP_001434711:0):0.043247726,412030_PtetraureliaBBBXP_001448596:0.10509548):0.2580659,((412030_PtetraureliaBBBXP_001460408:0.01443367,412030_PtetraureliaBBBXP_001462391:0.012989469):0.23443802,5911_TthermophilaBBBXP_001024950:0.27715243):0.058318278):0.011347664):0.041785512);
(((((((10228_TadhaerensBBBXP_002114232:0.27660788,(6239_CelegansBBBNP_496075:0.080186116,6279_BmalayiBBBXP_001899995:0.076139422):0.27598808):6.8582252e-06,((((((45351_NvectensisBBBXP_001637197:0.073646192,7955_DrerioBBBXP_001922908:0.054638129):0.029354227,7739_BfloridaeBBBXP_002603872:0.33600943):0.0078320473,(7955_DrerioBBBNP_956547:0.0068473547,(8364_XtropicalisBBBNP_001120001:0,9606_HsapiensBBBNP_057347:3.6185047e-16):3.8756902e-06):0.056296495):0.0078205739,(7227_DmelanogasterBBBNP_524852:0.1104036,7460_AmelliferaBBBXP_623291:0.04567384):0.082791582):0.030029039,LgiganteaBBBjgi2:0.070532631):0.03654226,HrobustaBBBjgi:0.13302588):0.055450783):0.11422842,((((214684_CneoformansBBBXP_572082:0.3063776,237631_UmaydisBBBXP_760064:0.20378158):0.080831469,(330879_AfumigatusBBBXP_754786:0.1177408,5141_NcrassaBBBCAE76124:0.077971408):0.078149284):0.018307285,BdendrobatidisBBBjgi:0.37346613):0.059805974,SpunctatusBBB08012T0:0.47149103):0.038174791):0.041882189,((((((307796_ScerevisiaeBBBEDN61598:0.70104491,((412030_PtetraureliaBBBXP_001431487:0.1791535,412030_PtetraureliaBBBXP_001446793:5.5020415e-05):1.0381992,5911_TthermophilaBBBXP_001033107:0.46954403):0.33979236):0.022873777,(4896_SpombeBBBNP_594674:0.41240231,AanophagefferensBBBjgi_Auran1_1966_gw1.3.135.1:0.78343696):0.085888189):0.12494236,(352472_DdiscoideumBBBXP_637334:0.3917694,Monosiga_brevicollisBBB167537751:0.83645329):0.077430242):0.028638156,SrosettaBBB00938T0:0.84213712):0.072217723,(((412030_PtetraureliaBBBXP_001449473:0.31048856,412030_PtetraureliaBBBXP_001452380:0.093609937):0.63244244,(4896_SpombeBBBNP_595081:0.37373511,5762_NgruberiBBBEFC42486:0.69250897):0.067237299):0.1320191,7227_DmelanogasterBBBNP_611854:0.51329823):0.1679582):1.2652229e-06,(CowczarzakiBBB00145T0:0.27375945,SrosettaBBB08105T0:0.46167276):0.11593606):0.043169376):0.027442747,(((412030_PtetraureliaBBBXP_001423825:0.2056807,412030_PtetraureliaBBBXP_001434711:0):0.062068202,412030_PtetraureliaBBBXP_001448596:0.10873122):0.13043786,(412030_PtetraureliaBBBXP_001460408:0.0010506067,412030_PtetraureliaBBBXP_001462391:0.019313698):0.29347376):0.06816704):0.031217517,(556484_PtricornutumBBBXP_002179858:0.19926178,((CmerolaeBBB1:0.32693629,EhuxleyiBBBjgi2:0.27868301):0.089367535,Ectocarpus_siliculosusBBB299115215:0.11711941):0.026462208):0.019080869):1.1735727e-05,(((((((((((145481_PpatensBBBXP_001769243:0.078443129,145481_PpatensBBBXP_001774759:0.046967281):0.04192369,145481_PpatensBBBXP_001773274:0.0282952):5.39141e-06,145481_PpatensBBBXP_001769827:3.0246469e-05):0.020277691,((3702_AthalianaBBBNP_196888:0.15049309,39947_OsativaBBBNP_001045543:0.055120758):0.15512395,Selaginella_moellendorffiiBBBjgi:0.0374052):2.367763e-05):0.022582033,564608_MpusillaBBBEEH57236:0.10033836):0.027397437,70448_OtauriBBBCAL56578:0.071278788):0.037920935,(3055_CreinhardtiiBBBXP_001697615:0.20760039,VcarteriBBBjgi2:0.021790559):0.11950716):0.033236778,(3702_AthalianaBBBNP_192929:0.11850576,(3702_AthalianaBBBNP_194022:0.06321943,(39947_OsativaBBBNP_001048804:0.02277608,TtrahensBBB05490T0:0.42169756):0.071768059):0.041347406):0.021746493):0.023576261,(((284813_EcuniculiBBBNP_597660:0.73604982,Nosema_ceranaeBBBXP_002996735:0.33562072):0.57246529,Enterocytozoon_bieneusiBBBXP_002650580:0.93358544):1.5672145,GsulphurariaBBBstig28:0.065535167):0.34095811):0.028964108,((296543_TpseudonanaBBBXP_002290622:0.18326824,296543_TpseudonanaBBBXP_002293663:0.11065975):0.090649546,(353151_ChominisBBBXP_665894:0.29717167,423536_PmarinusBBBEER09499:0.52607312):0.080109935):0.039464677):0.029369218,((403677_PinfestansBBBEEY64288:0.0065415197,PramorumBBBjgi2:5.862462e-07):0.11226882,((5911_TthermophilaBBBXP_001010332:0.1529052,5911_TthermophilaBBBXP_001030793:0.28378055):0.075204263,5911_TthermophilaBBBXP_001024950:0.2606467):0.022773826):0.013009059):0.016330686,((((412030_PtetraureliaBBBXP_001456512:0.14117664,5911_TthermophilaBBBXP_001012331:0.59839338):0.10462191,5911_TthermophilaBBBXP_001017096:0.3096433):0.16910725,(5911_TthermophilaBBBXP_001028072:0.2475352,5911_TthermophilaBBBXP_001031406:1.1052031):0.36136071):0.1012288,Oxytricha_trifallaxBBBaCdh1_WGS:0.1120074):0.099389003);
(((((((10228_TadhaerensBBBXP_002114232:0.20836593,(6239_CelegansBBBNP_496075:0.060277924,6279_BmalayiBBBXP_001899995:0.1679952):0.27307373):0.049981156,(((((((45351_NvectensisBBBXP_001637197:0.057358735,7739_BfloridaeBBBXP_002603872:0.59028752):0.021090823,7955_DrerioBBBXP_001922908:0.045324921):0.043390568,(7955_DrerioBBBNP_956547:0.0067618241,(8364_XtropicalisBBBNP_001120001:1.6236525e-14,9606_HsapiensBBBNP_057347:0):1.100684e-05):0.044279989):0.045681005,(7227_DmelanogasterBBBNP_524852:0.070312209,7460_AmelliferaBBBXP_623291:0.031465618):0.096508254):0.023810189,LgiganteaBBBjgi2:0.053317902):0.035503386,BdendrobatidisBBBjgi:0.59789299):0.03637053,HrobustaBBBjgi:0.19044887):0.048935808):0.062813762,7227_DmelanogasterBBBNP_611854:0.67712134):0.064273616,TtrahensBBB05490T0:0.54371907):0.033436729,((296543_TpseudonanaBBBXP_002290622:0.28501552,296543_TpseudonanaBBBXP_002293663:0.12443545):0.14947269,556484_PtricornutumBBBXP_002179858:0.16300842):0.13880684):0.04354054,(((((((284813_EcuniculiBBBNP_597660:0.65647111,Nosema_ceranaeBBBXP_002996735:0.5337164):0.43428702,Enterocytozoon_bieneusiBBBXP_002650580:1.4515493):1.5314233,Monosiga_brevicollisBBB167537751:0.22336728):0.22906111,(353151_ChominisBBBXP_665894:0.16313222,((412030_PtetraureliaBBBXP_001431487:0.091454001,412030_PtetraureliaBBBXP_001446793:0.051440484):0.87400326,5911_TthermophilaBBBXP_001033107:0.85777158):0.5268469):0.17716363):0.053520113,((307796_ScerevisiaeBBBEDN61598:0.78955912,(412030_PtetraureliaBBBXP_001449473:0.20653541,412030_PtetraureliaBBBXP_001452380:0.16912014):0.53829227):0.2196036,(4896_SpombeBBBNP_594674:0.40064976,4896_SpombeBBBNP_595081:0.20255759):0.12094931):0.10959282):0.060636247,(((((5762_NgruberiBBBEFC42486:0.89351036,(5911_TthermophilaBBBXP_001028072:0.41696638,5911_TthermophilaBBBXP_001031406:0.66481706):0.070513294):0.098893652,SrosettaBBB08105T0:0.33047736):0.089812332,CowczarzakiBBB00145T0:0.31355455):0.070088202,5911_TthermophilaBBBXP_001030793:0.57852841):3.0479866e-05,AanophagefferensBBBjgi_Auran1_1966_gw1.3.135.1:0.64681548):0.040237995):0.024737318,(423536_PmarinusBBBEER09499:0.80470808,(CmerolaeBBB1:0.38458736,GsulphurariaBBBstig28:0.25643207):0.11708111):3.4705909e-06):0.022779442):0.043980265,(((((((((145481_PpatensBBBXP_001769243:0.061293331,((145481_PpatensBBBXP_001769827:0.027895359,145481_PpatensBBBXP_001773274:0.02004158):0.031166739,145481_PpatensBBBXP_001774759:0.048603276):0.029288025):0.01957111,(3702_AthalianaBBBNP_196888:0.19414281,39947_OsativaBBBNP_001045543:0.068818758):0.1514988):0.043789217,Selaginella_moellendorffiiBBBjgi:0.036125024):0.027534357,(((3702_AthalianaBBBNP_192929:0.14599361,3702_AthalianaBBBNP_194022:0.032075796):0.051434218,39947_OsativaBBBNP_001048804:0.097756579):0.052283098,564608_MpusillaBBBEEH57236:0.1126056):0.039863441):0.054362342,(3055_CreinhardtiiBBBXP_001697615:0.32234803,VcarteriBBBjgi2:0.015037833):0.20281823):0.00098021975,70448_OtauriBBBCAL56578:0.11017466):0.06116305,(((214684_CneoformansBBBXP_572082:0.25374959,(237631_UmaydisBBBXP_760064:0.20513573,((330879_AfumigatusBBBXP_754786:0.14488861,5141_NcrassaBBBCAE76124:0.097756094):0.022609062,352472_DdiscoideumBBBXP_637334:0.45036145):0.053208129):0.062935546):0.063466835,(SpunctatusBBB08012T0:0.54130276,SrosettaBBB00938T0:1.3136401):0.12491728):0.12174039,(((412030_PtetraureliaBBBXP_001423825:0.11095722,412030_PtetraureliaBBBXP_001434711:0):0.10386441,412030_PtetraureliaBBBXP_001448596:0.14075286):0.32537781,5911_TthermophilaBBBXP_001010332:0.29874972):0.013923325):0.019094825):0.025011482,(((403677_PinfestansBBBEEY64288:0.019001706,PramorumBBBjgi2:7.3543767e-05):0.12240683,Ectocarpus_siliculosusBBB299115215:0.09074914):0.031491433,EhuxleyiBBBjgi2:0.21580623):0.016902314):0.047033558,((412030_PtetraureliaBBBXP_001460408:0,412030_PtetraureliaBBBXP_001462391:0):0.20267645,5911_TthermophilaBBBXP_001024950:0.2433648):0.077626201):4.0437781e-05,((412030_PtetraureliaBBBXP_001456512:0.19476072,(5911_TthermophilaBBBXP_001012331:0.73752188,5911_TthermophilaBBBXP_001017096:0.16493718):0.20860524):0.28155861,Oxytricha_trifallaxBBBaCdh1_WGS:0.1744607):0.12768761);
(((((10228_TadhaerensBBBXP_002114232:0.12483325,HrobustaBBBjgi:0.064158452):0.026302715,((((45351_NvectensisBBBXP_001637197:0.037826792,(7739_BfloridaeBBBXP_002603872:0.27305312,((7955_DrerioBBBNP_956547:0.010900492,(8364_XtropicalisBBBNP_001120001:1.0597926e-14,9606_HsapiensBBBNP_057347:0):1.5039746e-05):0.031124185,7955_DrerioBBBXP_001922908:0.026460703):8.9345372e-05):0.013364736):0.0052546004,(7227_DmelanogasterBBBNP_524852:0.03470414,7460_AmelliferaBBBXP_623291:0.020502221):0.031944402):0.033287203,LgiganteaBBBjgi2:0.060650589):0.016149238,(6239_CelegansBBBNP_496075:0.032858061,6279_BmalayiBBBXP_001899995:0.059298183):0.21743658):0.030148389):0.054034296,(((214684_CneoformansBBBXP_572082:0.19790686,237631_UmaydisBBBXP_760064:0.26295665):0.053197361,(330879_AfumigatusBBBXP_754786:0.14691507,5141_NcrassaBBBCAE76124:0.068603118):0.07329679):0.03201674,BdendrobatidisBBBjgi:0.27312348):0.035825961):2.6692443e-05,(((((((284813_EcuniculiBBBNP_597660:0.48882681,Nosema_ceranaeBBBXP_002996735:0.38083635):0.41546087,Enterocytozoon_bieneusiBBBXP_002650580:1.1072817):0.90691563,5911_TthermophilaBBBXP_001031406:0.41961356):0.26266335,5911_TthermophilaBBBXP_001028072:0.29280135):0.18654129,(SpunctatusBBB08012T0:0.55199327,SrosettaBBB00938T0:0.70473631):0.11262904):0.006363334,((((412030_PtetraureliaBBBXP_001431487:0.058507603,412030_PtetraureliaBBBXP_001446793:0.034019462):0.59691536,5911_TthermophilaBBBXP_001033107:0.38316798):0.34022799,(4896_SpombeBBBNP_594674:0.28251065,AanophagefferensBBBjgi_Auran1_1966_gw1.3.135.1:0.43269567):0.088633033):0.044484092,(CowczarzakiBBB00145T0:0.25544451,(Monosiga_brevicollisBBB167537751:0.49879356,SrosettaBBB08105T0:0.17202661):0.026285198):0.053278595):5.7700692e-05):0.019424083,(((307796_ScerevisiaeBBBEDN61598:0.40029604,(412030_PtetraureliaBBBXP_001449473:0.097661944,412030_PtetraureliaBBBXP_001452380:0.09262514):0.52839014):0.11894662,5762_NgruberiBBBEFC42486:0.4950903):0.10212302,(4896_SpombeBBBNP_595081:0.28576049,7227_DmelanogasterBBBNP_611854:0.29297226):0.066924178):0.069645699):0.049022006):0.046610124,((((((((((145481_PpatensBBBXP_001769243:0.048687436,3702_AthalianaBBBNP_192929:0.081969233):0.0014924413,Selaginella_moellendorffiiBBBjgi:0.028401189):0.027582568,(3702_AthalianaBBBNP_196888:0.1046969,39947_OsativaBBBNP_001045543:0.065578617):0.078530688):6.399744e-06,((145481_PpatensBBBXP_001769827:0.011383912,145481_PpatensBBBXP_001773274:0.032649057):0.0061029119,145481_PpatensBBBXP_001774759:0.070791):0.011385661):0.0055176913,(3702_AthalianaBBBNP_194022:0.031817157,39947_OsativaBBBNP_001048804:0.024742066):0.010828567):0.014018906,564608_MpusillaBBBEEH57236:0.054829008):0.049107577,(3055_CreinhardtiiBBBXP_001697615:0.17953761,VcarteriBBBjgi2:0.016296096):0.13231227):0.0239349,70448_OtauriBBBCAL56578:0.04389558):0.030497937,(((352472_DdiscoideumBBBXP_637334:0.374674,(CmerolaeBBB1:0.187306,(EhuxleyiBBBjgi2:0.12250044,GsulphurariaBBBstig28:0.20183785):0.050896462):0.10108655):7.5247548e-05,(353151_ChominisBBBXP_665894:0.27269611,(((412030_PtetraureliaBBBXP_001456512:0.09388545,(5911_TthermophilaBBBXP_001012331:0.39789118,5911_TthermophilaBBBXP_001017096:0.1967548):0.11446572):0.20394497,Oxytricha_trifallaxBBBaCdh1_WGS:0.1206285):0.087630512,423536_PmarinusBBBEER09499:0.37476727):3.4806421e-06):0.02412045):0.033009672,((((((412030_PtetraureliaBBBXP_001423825:0.15160129,412030_PtetraureliaBBBXP_001434711:0):0.042462186,412030_PtetraureliaBBBXP_001448596:0.09422072):0.17843017,(412030_PtetraureliaBBBXP_001460408:0.0095300593,412030_PtetraureliaBBBXP_001462391:0.011523439):0.20103566):0.027023568,(5911_TthermophilaBBBXP_001010332:0.10426758,5911_TthermophilaBBBXP_001030793:0.28959662):0.076034005):0.022086207,5911_TthermophilaBBBXP_001024950:0.19789365):0.0087818573,TtrahensBBB05490T0:0.25725557):1.9355509e-05):0.026572489):8.8325037e-06,((403677_PinfestansBBBEEY64288:0.0050187454,PramorumBBBjgi2:1.2311392e-05):0.10687745,Ectocarpus_siliculosusBBB299115215:0.079481018):0.055076707):0.032017151,((296543_TpseudonanaBBBXP_002290622:0.20603546,296543_TpseudonanaBBBXP_002293663:0.078864733):0.045807272,556484_PtricornutumBBBXP_002179858:0.135407):0.025833293);
(((((10228_TadhaerensBBBXP_002114232:0.071040391,7227_DmelanogasterBBBNP_611854:0.3878115):0.051022824,(6239_CelegansBBBNP_496075:0.075463032,6279_BmalayiBBBXP_001899995:0.045558703):0.12907032):0.04900136,((((((45351_NvectensisBBBXP_001637197:0.060883064,7955_DrerioBBBXP_001922908:0.031743235):0.0081709123,7739_BfloridaeBBBXP_002603872:0.35298386):2.4148186e-06,(7955_DrerioBBBNP_956547:0.0046514088,(8364_XtropicalisBBBNP_001120001:0,9606_HsapiensBBBNP_057347:3.2504214e-14):8.1339808e-06):0.061446337):0.01101318,(7227_DmelanogasterBBBNP_524852:0.056761305,7460_AmelliferaBBBXP_623291:0.011888668):0.048290209):0.012667874,LgiganteaBBBjgi2:0.029587333):0.037040301,HrobustaBBBjgi:0.059021696):0.068500288):0.086858604,((((((214684_CneoformansBBBXP_572082:0.17338927,237631_UmaydisBBBXP_760064:0.17246629):0.05044796,BdendrobatidisBBBjgi:0.30288879):0.025358628,(330879_AfumigatusBBBXP_754786:0.11881493,5141_NcrassaBBBCAE76124:0.065765021):0.062847557):0.069706243,((((307796_ScerevisiaeBBBEDN61598:0.37222559,SrosettaBBB00938T0:0.71573958):0.088952281,4896_SpombeBBBNP_594674:0.30596348):0.091137501,4896_SpombeBBBNP_595081:0.28231607):0.021321383,SpunctatusBBB08012T0:0.27696675):0.057243486):0.018610855,((((((284813_EcuniculiBBBNP_597660:0.12024127,(Enterocytozoon_bieneusiBBBXP_002650580:1.2217665,Nosema_ceranaeBBBXP_002996735:0.30735674):0.2458985):1.4258486,(412030_PtetraureliaBBBXP_001449473:0.21242934,412030_PtetraureliaBBBXP_001452380:0.1559467):0.38096908):0.078573181,5762_NgruberiBBBEFC42486:0.555123):0.16357536,Monosiga_brevicollisBBB167537751:0.37682601):0.11944695,AanophagefferensBBBjgi_Auran1_1966_gw1.3.135.1:0.40362401):2.0703761e-05,((352472_DdiscoideumBBBXP_637334:0.31547592,CowczarzakiBBB00145T0:0.28869626):1.3185787e-05,EhuxleyiBBBjgi2:0.19311303):0.037921316):0.03089579):0.0091083989,(353151_ChominisBBBXP_665894:0.17739001,(SrosettaBBB08105T0:0.24015786,TtrahensBBB05490T0:0.25223794):0.039323127):0.049247271):0.018526817):2.6221441e-05,(((((((145481_PpatensBBBXP_001769243:0.050151316,145481_PpatensBBBXP_001774759:0.040303926):0.024221866,(3702_AthalianaBBBNP_196888:0.07851055,39947_OsativaBBBNP_001045543:0.047497457):0.1219714):0.013521224,(((145481_PpatensBBBXP_001769827:3.1143674e-07,145481_PpatensBBBXP_001773274:0.045501506):0.025776236,564608_MpusillaBBBEEH57236:0.10076547):0.0058858945,(((3702_AthalianaBBBNP_192929:0.058467691,3702_AthalianaBBBNP_194022:0.031773631):0.014635567,39947_OsativaBBBNP_001048804:0.057329739):0.032812138,Selaginella_moellendorffiiBBBjgi:0.03615861):0.0077988504):0.020374207):0.04293511,70448_OtauriBBBCAL56578:0.10284851):4.6419184e-07,(3055_CreinhardtiiBBBXP_001697615:0.15407071,VcarteriBBBjgi2:0.010371763):0.13106563):0.081830538,(((403677_PinfestansBBBEEY64288:0.0044268431,PramorumBBBjgi2:1.8493876e-06):0.11080793,((412030_PtetraureliaBBBXP_001456512:0.12171494,(5911_TthermophilaBBBXP_001012331:0.46232003,5911_TthermophilaBBBXP_001017096:0.12292937):0.054413162):0.18451914,Oxytricha_trifallaxBBBaCdh1_WGS:0.041415354):0.050830147):0.0093163829,Ectocarpus_siliculosusBBB299115215:0.074781017):0.033065565):5.2770901e-06,(((296543_TpseudonanaBBBXP_002290622:0.21508579,296543_TpseudonanaBBBXP_002293663:0.092723529):0.12246056,556484_PtricornutumBBBXP_002179858:0.14035959):0.050954765,(423536_PmarinusBBBEER09499:0.55749795,(CmerolaeBBB1:0.26736949,GsulphurariaBBBstig28:0.19071938):0.048746857):0.0056975073):0.009899316):0.049303298,((((412030_PtetraureliaBBBXP_001423825:0.1329831,412030_PtetraureliaBBBXP_001434711:0):0.078899412,412030_PtetraureliaBBBXP_001448596:0.067404101):0.17297739,((412030_PtetraureliaBBBXP_001460408:0.0086630439,412030_PtetraureliaBBBXP_001462391:0.0048785878):0.16893233,(5911_TthermophilaBBBXP_001028072:0.16621324,5911_TthermophilaBBBXP_001031406:0.61903296):0.2290579):0.044921783):0.038406757,(((412030_PtetraureliaBBBXP_001431487:0.062436417,412030_PtetraureliaBBBXP_001446793:5.7046129e-07):0.55966081,5911_TthermophilaBBBXP_001033107:0.36077923):0.26311356,((5911_TthermophilaBBBXP_001010332:0.1283767,5911_TthermophilaBBBXP_001030793:0.27028909):0.032878972,5911_TthermophilaBBBXP_001024950:0.16392844):0.042642376):0.014567884):0.037937921);
((((((10228_TadhaerensBBBXP_002114232:0.26666947,(6239_CelegansBBBNP_496075:0.10962857,6279_BmalayiBBBXP_001899995:0.098088452):0.31658484):2.6834974e-05,(((((45351_NvectensisBBBXP_001637197:0.08656058,7955_DrerioBBBXP_001922908:0.091325144):0.0097396134,(7955_DrerioBBBNP_956547:0.0061435489,(8364_XtropicalisBBBNP_001120001:2.7072994e-14,9606_HsapiensBBBNP_057347:0):2.9125439e-05):0.083588657):0.0027467598,((7227_DmelanogasterBBBNP_524852:0.055251963,7460_AmelliferaBBBXP_623291:0.025942752):0.025235065,7739_BfloridaeBBBXP_002603872:0.49208923):0.013538034):0.0098305469,LgiganteaBBBjgi2:0.074102661):0.055021864,HrobustaBBBjgi:0.092667538):0.11104575):0.027703193,7227_DmelanogasterBBBNP_611854:0.50402873):0.068219933,((((296543_TpseudonanaBBBXP_002290622:0.25299723,296543_TpseudonanaBBBXP_002293663:0.13703093):0.068094808,556484_PtricornutumBBBXP_002179858:0.16018971):0.093819292,((((403677_PinfestansBBBEEY64288:0.03038055,PramorumBBBjgi2:2.9661333e-06):0.061071859,Ectocarpus_siliculosusBBB299115215:0.14358943):0.079829244,(((412030_PtetraureliaBBBXP_001456512:0.10327275,5911_TthermophilaBBBXP_001012331:0.51071105):0.053082189,5911_TthermophilaBBBXP_001017096:0.26112836):0.14221061,Oxytricha_trifallaxBBBaCdh1_WGS:0.14140578):0.077336474):4.1527778e-06,((412030_PtetraureliaBBBXP_001460408:0,412030_PtetraureliaBBBXP_001462391:0.0062975397):0.29356476,5911_TthermophilaBBBXP_001024950:0.1973018):0.094553498):0.057645467):0.018876106,(((353151_ChominisBBBXP_665894:0.15534999,423536_PmarinusBBBEER09499:0.62705118):0.11938778,GsulphurariaBBBstig28:0.24108763):0.018948545,(AanophagefferensBBBjgi_Auran1_1966_gw1.3.135.1:0.53302517,((((CmerolaeBBB1:0.32189359,EhuxleyiBBBjgi2:0.27190238):0.0034777794,CowczarzakiBBB00145T0:0.2546278):0.065350336,SrosettaBBB08105T0:0.32403437):0.036965887,Monosiga_brevicollisBBB167537751:0.56286534):0.02962303):0.072442463):0.025978816):0.008000078):0.021647746,((((284813_EcuniculiBBBNP_597660:0.3301844,Nosema_ceranaeBBBXP_002996735:0.64060912):0.45362101,Enterocytozoon_bieneusiBBBXP_002650580:0.94063):1.4885777,5911_TthermophilaBBBXP_001030793:0.15116484):0.32500412,((((412030_PtetraureliaBBBXP_001431487:0.14199273,412030_PtetraureliaBBBXP_001446793:3.9085041e-06):0.70200876,5911_TthermophilaBBBXP_001033107:0.70771723):0.51240962,(5911_TthermophilaBBBXP_001028072:0.4903476,5911_TthermophilaBBBXP_001031406:0.42319126):0.14088502):0.069962479,TtrahensBBB05490T0:0.44609788):0.082070223):3.6643574e-07):0.035081261,(((((((((145481_PpatensBBBXP_001769243:0.10045501,145481_PpatensBBBXP_001774759:0.054671477):0.038461716,145481_PpatensBBBXP_001773274:0.020974325):0.025673204,145481_PpatensBBBXP_001769827:0.0065673653):0.067762065,564608_MpusillaBBBEEH57236:0.093617158):0.0080063732,(((3702_AthalianaBBBNP_192929:0.059945458,3702_AthalianaBBBNP_194022:0.06085538):0.041804732,39947_OsativaBBBNP_001048804:0.038921196):0.073913791,Selaginella_moellendorffiiBBBjgi:0.019189127):0.0074260634):0.024472485,70448_OtauriBBBCAL56578:0.18035589):0.054086901,(3702_AthalianaBBBNP_196888:0.058326357,39947_OsativaBBBNP_001045543:0.094625714):0.094004737):0.016638084,(3055_CreinhardtiiBBBXP_001697615:0.29734093,VcarteriBBBjgi2:0):0.15026129):0.120078,(((412030_PtetraureliaBBBXP_001423825:0.17137356,412030_PtetraureliaBBBXP_001434711:0):0.057218584,412030_PtetraureliaBBBXP_001448596:0.11113173):0.22005882,((412030_PtetraureliaBBBXP_001449473:0.19534308,412030_PtetraureliaBBBXP_001452380:0.071945861):0.6741252,5911_TthermophilaBBBXP_001010332:0.1215399):0.058399011):0.049806673):0.021677337,((214684_CneoformansBBBXP_572082:0.2005441,(((237631_UmaydisBBBXP_760064:0.28320429,4896_SpombeBBBNP_595081:0.60398928):0.089347021,((330879_AfumigatusBBBXP_754786:0.07069039,5141_NcrassaBBBCAE76124:0.14425935):0.098922294,BdendrobatidisBBBjgi:0.34420318):0.027458043):0.086631366,((307796_ScerevisiaeBBBEDN61598:0.7378136,5762_NgruberiBBBEFC42486:0.78869455):0.1798356,SpunctatusBBB08012T0:0.33852294):0.096382134):0.047915389):0.026142943,((352472_DdiscoideumBBBXP_637334:0.26459977,4896_SpombeBBBNP_594674:0.53856065):0.10518988,SrosettaBBB00938T0:1.1238118):6.070492e-06):0.071071582);
(((((((((10228_TadhaerensBBBXP_002114232:0.26513889,(7227_DmelanogasterBBBNP_524852:0.063773533,7460_AmelliferaBBBXP_623291:0.0032251736):0.052204671):0.0073221948,LgiganteaBBBjgi2:0.054588246):0.017371086,((7739_BfloridaeBBBXP_002603872:0.46317738,7955_DrerioBBBXP_001922908:0.064319551):4.6595061e-05,(7955_DrerioBBBNP_956547:0.0056038911,(8364_XtropicalisBBBNP_001120001:5.0155958e-15,9606_HsapiensBBBNP_057347:0):8.4811075e-06):0.042021984):0.010170194):0.022948542,45351_NvectensisBBBXP_001637197:0.063064096):0.030377809,((6239_CelegansBBBNP_496075:0.11160443,6279_BmalayiBBBXP_001899995:0.046537262):0.22520515,HrobustaBBBjgi:0.10922831):0.014481897):0.056146562,(4896_SpombeBBBNP_595081:0.39029109,7227_DmelanogasterBBBNP_611854:0.40356602):0.13948425):0.024209138,((((214684_CneoformansBBBXP_572082:0.13010411,237631_UmaydisBBBXP_760064:0.20694274):0.057610947,(330879_AfumigatusBBBXP_754786:0.11509212,5141_NcrassaBBBCAE76124:0.12497547):0.050008648):0.0098053503,SpunctatusBBB08012T0:0.58723672):0.0096140134,BdendrobatidisBBBjgi:0.33103452):0.029522055):0.03199746,(((((((((284813_EcuniculiBBBNP_597660:0.36263573,Nosema_ceranaeBBBXP_002996735:0.48635839):0.43485966,Enterocytozoon_bieneusiBBBXP_002650580:1.1756207):1.0949471,5911_TthermophilaBBBXP_001031406:0.62995161):0.259368,CowczarzakiBBB00145T0:0.11870245):0.077500679,(5911_TthermophilaBBBXP_001028072:0.33814403,SrosettaBBB08105T0:0.37658746):0.073315454):0.06553123,(((307796_ScerevisiaeBBBEDN61598:0.44593411,((412030_PtetraureliaBBBXP_001449473:0.076668545,412030_PtetraureliaBBBXP_001452380:0.14984101):0.32314537,5762_NgruberiBBBEFC42486:0.77098092):0.15715887):0.15522854,4896_SpombeBBBNP_594674:0.35500045):0.037343442,SrosettaBBB00938T0:0.76105705):0.16257034):0.015285315,Monosiga_brevicollisBBB167537751:0.39567935):0.05876604,(352472_DdiscoideumBBBXP_637334:0.38106,(AanophagefferensBBBjgi_Auran1_1966_gw1.3.135.1:0.41029997,EhuxleyiBBBjgi2:0.14523631):0.062632585):2.6069511e-06):0.028711563,(353151_ChominisBBBXP_665894:0.18696852,((412030_PtetraureliaBBBXP_001431487:0.092070567,412030_PtetraureliaBBBXP_001446793:0.06981772):0.58868809,5911_TthermophilaBBBXP_001033107:0.48255573):0.34914888):0.13324924):0.041323479):0.022146561,((((((((((145481_PpatensBBBXP_001769243:0.061900039,145481_PpatensBBBXP_001774759:0.063500773):0.012790202,(145481_PpatensBBBXP_001769827:0.011846579,145481_PpatensBBBXP_001773274:0.0059271054):0.010487814):0.02398245,564608_MpusillaBBBEEH57236:0.076985902):0.011245907,((3702_AthalianaBBBNP_192929:0.063758991,3702_AthalianaBBBNP_194022:0.013787323):0.023988422,39947_OsativaBBBNP_001048804:0.035617692):0.056304324):0.020443493,(70448_OtauriBBBCAL56578:0.071074808,Selaginella_moellendorffiiBBBjgi:0.0085266433):0.0032343678):0.0063178659,(3055_CreinhardtiiBBBXP_001697615:0.22084841,VcarteriBBBjgi2:0.0088475139):0.17528016):0.0056956347,(3702_AthalianaBBBNP_196888:0.09257538,39947_OsativaBBBNP_001045543:0.031834436):0.058645614):0.050229228,((((412030_PtetraureliaBBBXP_001456512:0.097928391,(5911_TthermophilaBBBXP_001012331:0.41516157,5911_TthermophilaBBBXP_001017096:0.21173308):0.0550705):0.23441605,Oxytricha_trifallaxBBBaCdh1_WGS:0.12542946):0.063513284,423536_PmarinusBBBEER09499:0.56843081):0.016353789,(CmerolaeBBB1:0.21891788,GsulphurariaBBBstig28:0.19885924):0.077647027):0.04516894):0.016961015,((403677_PinfestansBBBEEY64288:0.0115469,PramorumBBBjgi2:2.8952559e-05):0.11369621,(((((412030_PtetraureliaBBBXP_001423825:0.21711749,412030_PtetraureliaBBBXP_001434711:0):0.030473007,412030_PtetraureliaBBBXP_001448596:0.097737972):0.21874409,(412030_PtetraureliaBBBXP_001460408:0.01024474,412030_PtetraureliaBBBXP_001462391:0.013160426):0.17067997):0.068732655,TtrahensBBB05490T0:0.29009478):0.01566885,((5911_TthermophilaBBBXP_001010332:0.11314754,5911_TthermophilaBBBXP_001030793:0.44927462):0.043789521,5911_TthermophilaBBBXP_001024950:0.2381216):0.02944122):0.037902965):0.017065039):0.025592287,((296543_TpseudonanaBBBXP_002290622:0.19029153,296543_TpseudonanaBBBXP_002293663:0.12989478):0.10458233,556484_PtricornutumBBBXP_002179858:0.13459289):0.092745808):0.016209675,Ectocarpus_siliculosusBBB299115215:0.1037777);
(((10228_TadhaerensBBBXP_002114232:0.14244711,((((((45351_NvectensisBBBXP_001637197:0.047314781,(7739_BfloridaeBBBXP_002603872:0.17745041,7955_DrerioBBBXP_001922908:0.030789581):0.0035526461):0.0062783013,(7955_DrerioBBBNP_956547:0.0080846065,(8364_XtropicalisBBBNP_001120001:0,9606_HsapiensBBBNP_057347:0):8.2898905e-07):0.014642245):0.017774979,(7227_DmelanogasterBBBNP_524852:0.031451245,7460_AmelliferaBBBXP_623291:0.010503049):0.033586722):0.0042865952,LgiganteaBBBjgi2:0.031361928):0.019717076,(7227_DmelanogasterBBBNP_611854:0.35610599,HrobustaBBBjgi:0.066497564):0.012090711):0.042449619,(6239_CelegansBBBNP_496075:0.050151668,6279_BmalayiBBBXP_001899995:0.07934089):0.13661872):0.015639527):0.014191635,SrosettaBBB00938T0:0.62168625):0.039217333,(((((((((((((145481_PpatensBBBXP_001769243:0.045050292,145481_PpatensBBBXP_001774759:0.028644337):0.0036812989,145481_PpatensBBBXP_001773274:0.0078931309):0.016216601,145481_PpatensBBBXP_001769827:9.3108294e-06):0.026028823,(3702_AthalianaBBBNP_196888:0.068804862,39947_OsativaBBBNP_001045543:0.048052442):0.073470859):0.003776494,(((3702_AthalianaBBBNP_192929:0.031279151,3702_AthalianaBBBNP_194022:0.014128018):0.014977563,39947_OsativaBBBNP_001048804:0.022845755):0.027914252,Selaginella_moellendorffiiBBBjgi:0.012015718):0.0047747824):0.022754384,564608_MpusillaBBBEEH57236:0.073452985):0.020555964,70448_OtauriBBBCAL56578:0.038170058):9.7819729e-06,(3055_CreinhardtiiBBBXP_001697615:0.071781789,VcarteriBBBjgi2:0.010510576):0.095189941):0.021095848,((296543_TpseudonanaBBBXP_002290622:0.14661685,296543_TpseudonanaBBBXP_002293663:0.10563005):0.077096271,556484_PtricornutumBBBXP_002179858:0.1009293):0.06819363):0.013555376,((403677_PinfestansBBBEEY64288:0.0037829928,PramorumBBBjgi2:1.3510999e-05):0.098689706,Ectocarpus_siliculosusBBB299115215:0.039909404):0.030875131):0.033166225,(((((412030_PtetraureliaBBBXP_001423825:0.13652706,412030_PtetraureliaBBBXP_001434711:0):0.032305897,412030_PtetraureliaBBBXP_001448596:0.057088862):0.11542017,(((((412030_PtetraureliaBBBXP_001431487:0.091588786,412030_PtetraureliaBBBXP_001446793:0.012192238):0.60208107,5911_TthermophilaBBBXP_001033107:0.31189777):0.23826078,5911_TthermophilaBBBXP_001031406:0.40353908):0.091277435,5911_TthermophilaBBBXP_001028072:0.25614763):0.084964487,((412030_PtetraureliaBBBXP_001460408:0.0037897508,412030_PtetraureliaBBBXP_001462391:0.004146018):0.12149893,5911_TthermophilaBBBXP_001024950:0.11150251):0.026343131):0.012728759):0.011479395,(5911_TthermophilaBBBXP_001010332:0.058655874,5911_TthermophilaBBBXP_001030793:0.26332436):0.034607461):0.0035983138,((412030_PtetraureliaBBBXP_001456512:0.096256126,(5911_TthermophilaBBBXP_001012331:0.36465548,5911_TthermophilaBBBXP_001017096:0.13158351):0.066624885):0.17681657,Oxytricha_trifallaxBBBaCdh1_WGS:0.15787217):0.081252755):0.040846147):0.015558981,CmerolaeBBB1:0.17520562):0.011382732,((353151_ChominisBBBXP_665894:0.15284322,423536_PmarinusBBBEER09499:0.32895099):0.020139349,TtrahensBBB05490T0:0.21827276):0.041721232):0.038755952,(((214684_CneoformansBBBXP_572082:0.12476215,237631_UmaydisBBBXP_760064:0.1569012):0.034792415,(((((((((((284813_EcuniculiBBBNP_597660:0.27347306,Nosema_ceranaeBBBXP_002996735:0.40276268):0.31237274,Enterocytozoon_bieneusiBBBXP_002650580:0.8184959):0.90812786,(412030_PtetraureliaBBBXP_001449473:0.12854252,412030_PtetraureliaBBBXP_001452380:0.06300604):0.16688972):0.16061309,307796_ScerevisiaeBBBEDN61598:0.43586723):0.060862209,5762_NgruberiBBBEFC42486:0.48905637):0.034376764,4896_SpombeBBBNP_595081:0.30570297):0.08802923,352472_DdiscoideumBBBXP_637334:0.24643509):0.022627852,(4896_SpombeBBBNP_594674:0.25204837,Monosiga_brevicollisBBB167537751:0.36965916):0.05711851):0.028397183,(AanophagefferensBBBjgi_Auran1_1966_gw1.3.135.1:0.31429439,EhuxleyiBBBjgi2:0.17035785):0.066575685):0.039409463,(330879_AfumigatusBBBXP_754786:0.063016807,5141_NcrassaBBBCAE76124:0.097154025):0.058176321):0.023334151,SpunctatusBBB08012T0:0.29694183):4.8227994e-06):0.039444827,((BdendrobatidisBBBjgi:0.15457459,(GsulphurariaBBBstig28:0.18798573,SrosettaBBB08105T0:0.19669346):0.068864656):0.02552966,CowczarzakiBBB00145T0:0.20502958):0.023485474):0.0047936862);
((((((10228_TadhaerensBBBXP_002114232:0.25511757,(6239_CelegansBBBNP_496075:0.033606642,6279_BmalayiBBBXP_001899995:0.047783796):0.31190707):0.014236226,((((45351_NvectensisBBBXP_001637197:0.058749282,7955_DrerioBBBXP_001922908:0.040619959):0.016286042,7739_BfloridaeBBBXP_002603872:0.31764214):0.01600289,(7955_DrerioBBBNP_956547:0,(8364_XtropicalisBBBNP_001120001:5.5032231e-15,9606_HsapiensBBBNP_057347:0):2.8066438e-15):0.019709549):0.044692399,(((7227_DmelanogasterBBBNP_524852:0.043832935,7460_AmelliferaBBBXP_623291:0.029396455):0.034428932,HrobustaBBBjgi:0.14707587):0.028477438,LgiganteaBBBjgi2:0.086334395):0.020205972):0.049523616):0.043926545,7227_DmelanogasterBBBNP_611854:0.53150458):0.077868061,(((214684_CneoformansBBBXP_572082:0.2207137,(237631_UmaydisBBBXP_760064:0.3384885,SpunctatusBBB08012T0:0.52462929):0.0889962):0.026827647,(330879_AfumigatusBBBXP_754786:0.1889642,5141_NcrassaBBBCAE76124:0.14025594):0.11687836):0.01116055,BdendrobatidisBBBjgi:0.43454739):0.02800539):0.021464165,(((((((284813_EcuniculiBBBNP_597660:0.3688409,Nosema_ceranaeBBBXP_002996735:0.49006882):0.67905423,Enterocytozoon_bieneusiBBBXP_002650580:1.1085622):1.2432175,(((307796_ScerevisiaeBBBEDN61598:0.5465209,5762_NgruberiBBBEFC42486:0.71007699):0.10670416,(412030_PtetraureliaBBBXP_001449473:0.18620667,412030_PtetraureliaBBBXP_001452380:0.090514904):0.51725154):0.092906979,((((412030_PtetraureliaBBBXP_001431487:0.13940263,412030_PtetraureliaBBBXP_001446793:1.3533994e-05):0.79261301,5911_TthermophilaBBBXP_001033107:0.72089039):0.32745509,4896_SpombeBBBNP_595081:0.43568742):0.13165661,4896_SpombeBBBNP_594674:0.34778042):0.10049417):0.12494347):0.039924436,SrosettaBBB00938T0:0.96795565):0.16088782,(CowczarzakiBBB00145T0:0.23126343,Monosiga_brevicollisBBB167537751:0.53678956):0.093541106):0.052773725,((AanophagefferensBBBjgi_Auran1_1966_gw1.3.135.1:0.61653291,SrosettaBBB08105T0:0.3687091):0.046004806,(CmerolaeBBB1:0.25518911,EhuxleyiBBBjgi2:0.16496582):9.7106623e-05):0.064927496):4.6203755e-05,352472_DdiscoideumBBBXP_637334:0.40062056):0.028458177):0.076567922,(((((((((((145481_PpatensBBBXP_001769243:0.042968474,145481_PpatensBBBXP_001774759:0.055534189):0.013464257,145481_PpatensBBBXP_001773274:0.018118943):0.018496192,145481_PpatensBBBXP_001769827:6.8563737e-06):0.036466282,(((3702_AthalianaBBBNP_192929:0.065531555,3702_AthalianaBBBNP_194022:0.040037709):0.03855503,39947_OsativaBBBNP_001048804:0.037898023):0.077779028,Selaginella_moellendorffiiBBBjgi:0.048277959):0.0096021499):0.028247564,564608_MpusillaBBBEEH57236:0.070148522):0.043848483,70448_OtauriBBBCAL56578:0.07704055):9.0348451e-06,(3055_CreinhardtiiBBBXP_001697615:0.16968213,VcarteriBBBjgi2:0):0.19719284):0.033287607,(3702_AthalianaBBBNP_196888:0.10633263,39947_OsativaBBBNP_001045543:0.096417009):0.12817882):0.035835768,GsulphurariaBBBstig28:0.28433516):0.047109036,((403677_PinfestansBBBEEY64288:0.0059761503,PramorumBBBjgi2:6.6066287e-06):0.10133217,Ectocarpus_siliculosusBBB299115215:0.14380681):0.053731989):2.3830101e-06,556484_PtricornutumBBBXP_002179858:0.25131328):0.006827895,(((296543_TpseudonanaBBBXP_002290622:0.23488668,296543_TpseudonanaBBBXP_002293663:0.081051353):0.15373141,(353151_ChominisBBBXP_665894:0.27072596,(423536_PmarinusBBBEER09499:0.44668102,TtrahensBBB05490T0:0.23970405):0.083773261):0.04035311):0.055333147,(((((412030_PtetraureliaBBBXP_001423825:0.16769371,412030_PtetraureliaBBBXP_001434711:0):0.075615628,412030_PtetraureliaBBBXP_001448596:0.11777661):0.28894447,((412030_PtetraureliaBBBXP_001460408:0.012019875,412030_PtetraureliaBBBXP_001462391:0.012638354):0.2873849,((5911_TthermophilaBBBXP_001010332:0.071315984,5911_TthermophilaBBBXP_001030793:0.40100083):0.082736451,(5911_TthermophilaBBBXP_001028072:0.34399902,5911_TthermophilaBBBXP_001031406:0.59099242):0.22452304):0.028882732):0.0015155107):0.021944936,5911_TthermophilaBBBXP_001024950:0.22179764):0.018612364,(((412030_PtetraureliaBBBXP_001456512:0.14679703,5911_TthermophilaBBBXP_001012331:0.4726014):0.096113411,5911_TthermophilaBBBXP_001017096:0.23685233):0.20606943,Oxytricha_trifallaxBBBaCdh1_WGS:0.26078221):0.083385178):0.012415013):0.047208379);
(((((((10228_TadhaerensBBBXP_002114232:0.24042642,(((6239_CelegansBBBNP_496075:0.10406771,6279_BmalayiBBBXP_001899995:0.053650237):0.10158825,(SpunctatusBBB08012T0:0.33273147,SrosettaBBB00938T0:0.77574383):0.10223355):0.021621772,7227_DmelanogasterBBBNP_611854:0.51980106):0.040268648):0.0020135414,BdendrobatidisBBBjgi:0.28469598):0.047595866,(((((45351_NvectensisBBBXP_001637197:0.052276487,7739_BfloridaeBBBXP_002603872:0.3093238):0.0072747509,7955_DrerioBBBXP_001922908:0.06431802):0.025531316,(7955_DrerioBBBNP_956547:0.004953263,(8364_XtropicalisBBBNP_001120001:1.3421363e-14,9606_HsapiensBBBNP_057347:0):3.2265514e-05):0.036756463):0.0095668468,(7227_DmelanogasterBBBNP_524852:0.042629327,7460_AmelliferaBBBXP_623291:0.010570061):0.016032762):0.03352488,LgiganteaBBBjgi2:0.029231797):0.012319036):0.056489719,HrobustaBBBjgi:0.11888934):0.022286759,((((237631_UmaydisBBBXP_760064:0.16148937,((307796_ScerevisiaeBBBEDN61598:0.59581373,(((412030_PtetraureliaBBBXP_001449473:0.15628875,412030_PtetraureliaBBBXP_001452380:0.059579849):0.35397669,5762_NgruberiBBBEFC42486:0.51076595):0.17137461,(4896_SpombeBBBNP_594674:0.37448637,4896_SpombeBBBNP_595081:0.18181442):0.086453469):0.060592846):0.099917286,330879_AfumigatusBBBXP_754786:0.097451125):0.0398651):0.050566737,5141_NcrassaBBBCAE76124:0.071595778):0.034532908,352472_DdiscoideumBBBXP_637334:0.37654792):0.070925021,((296543_TpseudonanaBBBXP_002290622:0.23301219,296543_TpseudonanaBBBXP_002293663:0.14345837):0.13312706,556484_PtricornutumBBBXP_002179858:0.077786312):0.031996718):0.03587902):0.021930537,(((((284813_EcuniculiBBBNP_597660:0.26947357,Nosema_ceranaeBBBXP_002996735:0.51937832):0.31294872,Enterocytozoon_bieneusiBBBXP_002650580:0.77764322):1.1405319,(412030_PtetraureliaBBBXP_001456512:0.12684643,(5911_TthermophilaBBBXP_001012331:0.41736278,5911_TthermophilaBBBXP_001017096:0.17439302):0.14235821):0.14627002):0.11071923,(423536_PmarinusBBBEER09499:0.43869636,CowczarzakiBBB00145T0:0.1649147):0.070903769):0.032541713,((353151_ChominisBBBXP_665894:0.18838168,Monosiga_brevicollisBBB167537751:0.36204123):0.097424529,(((((412030_PtetraureliaBBBXP_001431487:0.1200909,412030_PtetraureliaBBBXP_001446793:0.00088999324):0.63964597,5911_TthermophilaBBBXP_001033107:0.24714705):0.55666191,AanophagefferensBBBjgi_Auran1_1966_gw1.3.135.1:0.33097779):0.046497439,((5911_TthermophilaBBBXP_001028072:0.26630771,5911_TthermophilaBBBXP_001031406:0.55767796):0.18617075,SrosettaBBB08105T0:0.236051):0.053232689):0.013596493,GsulphurariaBBBstig28:0.22995079):0.029837708):0.034920419):0.030619551):0.011588395,(((((((((145481_PpatensBBBXP_001769243:0.068517175,145481_PpatensBBBXP_001774759:0.041878708):0.0051296159,(145481_PpatensBBBXP_001769827:0.020923333,145481_PpatensBBBXP_001773274:0.01022893):0.0063808527):0.036231908,((((3702_AthalianaBBBNP_192929:0.036829907,3702_AthalianaBBBNP_194022:0.028737344):0.020504532,(3702_AthalianaBBBNP_196888:0.10583266,39947_OsativaBBBNP_001045543:0.029695643):0.084408351):0.025005487,39947_OsativaBBBNP_001048804:0.067170319):0.021635668,Selaginella_moellendorffiiBBBjgi:0.026195412):1.0119029e-05):0.021665525,564608_MpusillaBBBEEH57236:0.090994773):0.013409793,((3055_CreinhardtiiBBBXP_001697615:0.1758531,VcarteriBBBjgi2:0.021849833):0.08045014,Oxytricha_trifallaxBBBaCdh1_WGS:0.18923966):0.055502771):0.012130355,70448_OtauriBBBCAL56578:0.074340136):0.042169862,(((412030_PtetraureliaBBBXP_001423825:0.15629997,412030_PtetraureliaBBBXP_001434711:0):0.036766267,412030_PtetraureliaBBBXP_001448596:0.072266578):0.20030945,(5911_TthermophilaBBBXP_001010332:0.090141338,5911_TthermophilaBBBXP_001030793:0.30570502):0.11290146):0.042956571):0.02373152,(CmerolaeBBB1:0.26487741,TtrahensBBB05490T0:0.28418949):0.069907338):0.014623515,(((214684_CneoformansBBBXP_572082:0.19234818,(403677_PinfestansBBBEEY64288:0.024401453,PramorumBBBjgi2:8.9002609e-05):0.048467257):0.032300284,Ectocarpus_siliculosusBBB299115215:0.067988141):0.025683308,EhuxleyiBBBjgi2:0.25357293):1.423382e-07):0.010929924,((412030_PtetraureliaBBBXP_001460408:0.0091455959,412030_PtetraureliaBBBXP_001462391:0.010924768):0.22548938,5911_TthermophilaBBBXP_001024950:0.15838188):0.091246176);
((((((((10228_TadhaerensBBBXP_002114232:0.19154593,(((((45351_NvectensisBBBXP_001637197:0.079235056,(7739_BfloridaeBBBXP_002603872:0.42861281,7955_DrerioBBBXP_001922908:0.036049535):0.004241002):0.020257237,(7955_DrerioBBBNP_956547:0.0048936292,(8364_XtropicalisBBBNP_001120001:0,9606_HsapiensBBBNP_057347:2.3092639e-14):8.5728028e-06):0.025479481):0.019230667,(7227_DmelanogasterBBBNP_524852:0.048056533,7460_AmelliferaBBBXP_623291:0.0041762323):0.044570019):0.013356776,LgiganteaBBBjgi2:0.038802082):0.038832804,HrobustaBBBjgi:0.15772313):0.045774914):2.7049451e-06,(6239_CelegansBBBNP_496075:0.041761778,6279_BmalayiBBBXP_001899995:0.052706067):0.13677368):0.052038491,(7227_DmelanogasterBBBNP_611854:0.49749323,(SpunctatusBBB08012T0:0.28184655,SrosettaBBB00938T0:0.64383845):0.090183831):0.016838889):0.062361848,(((((214684_CneoformansBBBXP_572082:0.15667417,237631_UmaydisBBBXP_760064:0.19730265):0.052294772,(330879_AfumigatusBBBXP_754786:0.13394531,5141_NcrassaBBBCAE76124:0.096738155):0.032518738):0.023161943,((307796_ScerevisiaeBBBEDN61598:0.36154119,((412030_PtetraureliaBBBXP_001449473:0.089571534,412030_PtetraureliaBBBXP_001452380:0.12903428):0.40944037,5762_NgruberiBBBEFC42486:0.57106981):0.18743135):0.05316665,((412030_PtetraureliaBBBXP_001431487:0.077368648,412030_PtetraureliaBBBXP_001446793:0.08299153):0.65408847,5911_TthermophilaBBBXP_001033107:0.39714684):0.21776188):0.15412227):0.022450925,((284813_EcuniculiBBBNP_597660:0.1182005,(Enterocytozoon_bieneusiBBBXP_002650580:1.1522094,Nosema_ceranaeBBBXP_002996735:0.50105156):0.22499164):1.3950898,(AanophagefferensBBBjgi_Auran1_1966_gw1.3.135.1:0.43190853,SrosettaBBB08105T0:0.21800832):0.040198784):1.5555894e-05):0.0070956394,(352472_DdiscoideumBBBXP_637334:0.26745156,((353151_ChominisBBBXP_665894:0.22736478,Monosiga_brevicollisBBB167537751:0.35598398):0.075474337,(4896_SpombeBBBNP_594674:0.42352942,4896_SpombeBBBNP_595081:0.28268921):0.21313404):0.02000421):0.048675224):0.033527723):0.020465988,(BdendrobatidisBBBjgi:0.19246478,CowczarzakiBBB00145T0:0.21495391):0.03873659):0.02128121,((CmerolaeBBB1:0.2517415,EhuxleyiBBBjgi2:0.12178569):0.049670826,Ectocarpus_siliculosusBBB299115215:0.058245717):0.0035090039):0.033487153,(423536_PmarinusBBBEER09499:0.4806032,GsulphurariaBBBstig28:0.22861641):0.038083292):0.006754436,((((145481_PpatensBBBXP_001769243:0.055701984,((145481_PpatensBBBXP_001769827:0.010139631,145481_PpatensBBBXP_001773274:0.0048220295):0.01167305,145481_PpatensBBBXP_001774759:0.055312228):0.010201904):0.012556833,((((296543_TpseudonanaBBBXP_002290622:0.094487881,296543_TpseudonanaBBBXP_002293663:0.11184812):0.079862054,556484_PtricornutumBBBXP_002179858:0.10222339):0.079674299,((403677_PinfestansBBBEEY64288:0.0093991662,PramorumBBBjgi2:1.95988e-05):0.10595318,(((((412030_PtetraureliaBBBXP_001423825:0.15175179,412030_PtetraureliaBBBXP_001434711:0):0.054561608,412030_PtetraureliaBBBXP_001448596:0.054605654):0.18090428,(412030_PtetraureliaBBBXP_001460408:0.0018632284,412030_PtetraureliaBBBXP_001462391:0.017945915):0.19518196):0.034093405,(((412030_PtetraureliaBBBXP_001456512:0.16066667,(5911_TthermophilaBBBXP_001012331:0.55353523,5911_TthermophilaBBBXP_001017096:0.081929239):0.089493544):0.13784118,(5911_TthermophilaBBBXP_001028072:0.24763751,5911_TthermophilaBBBXP_001031406:0.64850466):0.17840259):0.023223387,Oxytricha_trifallaxBBBaCdh1_WGS:0.13148616):0.05280454):0.011426414,((5911_TthermophilaBBBXP_001010332:0.085266958,5911_TthermophilaBBBXP_001030793:0.26664826):0.067359689,5911_TthermophilaBBBXP_001024950:0.16949752):0.059431171):0.026207141):0.021469851):0.024491251,(3055_CreinhardtiiBBBXP_001697615:0.2327549,VcarteriBBBjgi2:0.032463847):0.11976997):0.0032085485):0.033066597,((((3702_AthalianaBBBNP_192929:0.078722686,TtrahensBBB05490T0:0.23777953):2.200412e-07,3702_AthalianaBBBNP_194022:0.023119661):0.010215411,39947_OsativaBBBNP_001048804:0.028522234):0.028952911,Selaginella_moellendorffiiBBBjgi:0.021015193):3.4697956e-05):0.017320765,(564608_MpusillaBBBEEH57236:0.082104843,70448_OtauriBBBCAL56578:0.057514392):3.4961953e-06):0.016957969,(3702_AthalianaBBBNP_196888:0.099759567,39947_OsativaBBBNP_001045543:0.043656586):0.040909331);
((((((10228_TadhaerensBBBXP_002114232:0.20275284,(((((45351_NvectensisBBBXP_001637197:0.06031709,7739_BfloridaeBBBXP_002603872:0.2865734):0.013972349,7955_DrerioBBBXP_001922908:0.064013383):0.013747953,((7955_DrerioBBBNP_956547:0,9606_HsapiensBBBNP_057347:0):9.0559368e-16,8364_XtropicalisBBBNP_001120001:1.7763568e-15):0.028421669):3.5136956e-06,(((6239_CelegansBBBNP_496075:0.11896709,6279_BmalayiBBBXP_001899995:0.032497722):0.19660127,HrobustaBBBjgi:0.11912359):0.030330527,(7227_DmelanogasterBBBNP_524852:0.029206217,7460_AmelliferaBBBXP_623291:0.033712105):0.083588093):0.016642448):0.03866165,LgiganteaBBBjgi2:0.02893754):0.041038137):0.072683717,7227_DmelanogasterBBBNP_611854:0.42331771):0.027392088,SpunctatusBBB08012T0:0.44762186):0.011855047,((412030_PtetraureliaBBBXP_001423825:0.20952972,412030_PtetraureliaBBBXP_001434711:0):0.047974513,412030_PtetraureliaBBBXP_001448596:0.088918154):0.20787837):0.013977831,(((((((145481_PpatensBBBXP_001769243:0.032805883,((145481_PpatensBBBXP_001769827:0.011374646,145481_PpatensBBBXP_001773274:0.017711959):0.0063493904,145481_PpatensBBBXP_001774759:0.040715449):0.019805216):0.015970941,(3702_AthalianaBBBNP_196888:0.13527858,39947_OsativaBBBNP_001045543:0.058665937):0.059852684):8.9949665e-05,Selaginella_moellendorffiiBBBjgi:0.015543484):0.027311614,((3055_CreinhardtiiBBBXP_001697615:0.21539791,VcarteriBBBjgi2:0):0.15653449,564608_MpusillaBBBEEH57236:0.099315386):0.014505774):0.0087313768,70448_OtauriBBBCAL56578:0.092948529):0.019599237,(3702_AthalianaBBBNP_192929:0.047491285,(3702_AthalianaBBBNP_194022:0.017510632,39947_OsativaBBBNP_001048804:0.09831639):0.048192325):0.037408165):0.029073717,(412030_PtetraureliaBBBXP_001460408:0.0027119729,412030_PtetraureliaBBBXP_001462391:0.013443996):0.2449096):0.024302803):0.017034554,(((((((((214684_CneoformansBBBXP_572082:0.12670284,237631_UmaydisBBBXP_760064:0.19304088):0.051971268,(330879_AfumigatusBBBXP_754786:0.10161239,5141_NcrassaBBBCAE76124:0.15950002):0.10391517):0.026457293,(307796_ScerevisiaeBBBEDN61598:0.44463606,4896_SpombeBBBNP_594674:0.28962012):0.11768609):0.0099493702,(352472_DdiscoideumBBBXP_637334:0.3397949,(((412030_PtetraureliaBBBXP_001449473:0.20108787,412030_PtetraureliaBBBXP_001452380:0.1377413):0.39956176,5762_NgruberiBBBEFC42486:0.63530409):0.060891431,4896_SpombeBBBNP_595081:0.43069594):0.069086599):0.14753743):0.066923894,AanophagefferensBBBjgi_Auran1_1966_gw1.3.135.1:0.47495345):0.02518653,(CmerolaeBBB1:0.17288034,GsulphurariaBBBstig28:0.15647765):0.098601396):0.040548544,((((284813_EcuniculiBBBNP_597660:0.37680753,(Enterocytozoon_bieneusiBBBXP_002650580:1.2946518,Nosema_ceranaeBBBXP_002996735:0.22319123):0.21367039):1.2726085,5911_TthermophilaBBBXP_001028072:0.44086728):0.040468011,SrosettaBBB08105T0:0.27970568):0.098146805,((((412030_PtetraureliaBBBXP_001431487:0.029379704,412030_PtetraureliaBBBXP_001446793:0.1068376):0.73441358,5911_TthermophilaBBBXP_001033107:0.47670743):0.27405633,5911_TthermophilaBBBXP_001031406:0.6074374):0.22179279,CowczarzakiBBB00145T0:0.33178583):3.1697069e-05):0.12789156):4.4522374e-06,(((353151_ChominisBBBXP_665894:0.19311653,(423536_PmarinusBBBEER09499:0.5000106,TtrahensBBB05490T0:0.40097975):0.043787839):0.078049649,((412030_PtetraureliaBBBXP_001456512:0.14618672,(5911_TthermophilaBBBXP_001012331:0.46488139,5911_TthermophilaBBBXP_001017096:0.26850756):0.11240843):0.1479438,Oxytricha_trifallaxBBBaCdh1_WGS:0.11509951):0.067689535):0.016964543,(EhuxleyiBBBjgi2:0.12800047,(Monosiga_brevicollisBBB167537751:0.44808985,SrosettaBBB00938T0:1.085625):0.10427341):0.050907068):0.013902268):0.023596845,((403677_PinfestansBBBEEY64288:0.031777538,PramorumBBBjgi2:1.2070119e-05):0.045190631,((5911_TthermophilaBBBXP_001010332:0.12606903,5911_TthermophilaBBBXP_001030793:0.42820457):0.026870426,5911_TthermophilaBBBXP_001024950:0.19585472):0.064871348):0.027148125):0.017021446,(((296543_TpseudonanaBBBXP_002290622:0.21821591,296543_TpseudonanaBBBXP_002293663:0.10135457):0.0345623,(556484_PtricornutumBBBXP_002179858:0.084071437,BdendrobatidisBBBjgi:0.45511179):0.091170995):0.099607883,Ectocarpus_siliculosusBBB299115215:0.075003351):0.032183009);
((((((10228_TadhaerensBBBXP_002114232:0.19529003,((((((45351_NvectensisBBBXP_001637197:0.036504017,7955_DrerioBBBXP_001922908:0.032178643):0.0087195641,7739_BfloridaeBBBXP_002603872:0.39793133):2.0200334e-06,((7955_DrerioBBBNP_956547:0,8364_XtropicalisBBBNP_001120001:1.2568563e-15):6.3197311e-16,9606_HsapiensBBBNP_057347:0):0.032239725):0.0068121174,LgiganteaBBBjgi2:0.086634998):6.2021263e-06,(7227_DmelanogasterBBBNP_524852:0.022015128,7460_AmelliferaBBBXP_623291:0.011264026):0.024585269):0.070320608,HrobustaBBBjgi:0.066528775):0.070306892):8.2098435e-05,(6239_CelegansBBBNP_496075:0.061224773,6279_BmalayiBBBXP_001899995:0.04950342):0.18201592):0.048252082,BdendrobatidisBBBjgi:0.2443789):0.024691127,((((((((284813_EcuniculiBBBNP_597660:0.17675395,Nosema_ceranaeBBBXP_002996735:0.45074516):0.4903326,Enterocytozoon_bieneusiBBBXP_002650580:0.80523627):1.0277072,((412030_PtetraureliaBBBXP_001431487:0.10964381,412030_PtetraureliaBBBXP_001446793:2.4053459e-05):0.58554412,5911_TthermophilaBBBXP_001033107:0.53563516):0.38114098):5.7799108e-05,((((307796_ScerevisiaeBBBEDN61598:0.54817172,5762_NgruberiBBBEFC42486:0.59357769):0.071724279,4896_SpombeBBBNP_594674:0.42685755):0.12328572,4896_SpombeBBBNP_595081:0.44116493):0.026468097,(412030_PtetraureliaBBBXP_001449473:0.33400604,412030_PtetraureliaBBBXP_001452380:0.095351829):0.51140188):0.083210344):0.03486974,(SpunctatusBBB08012T0:0.213468,SrosettaBBB00938T0:0.81982573):0.053399824):0.050333765,((412030_PtetraureliaBBBXP_001423825:0.12973522,412030_PtetraureliaBBBXP_001434711:0):0.033826887,412030_PtetraureliaBBBXP_001448596:0.094749081):0.17347835):0.062168322,((((352472_DdiscoideumBBBXP_637334:0.44576679,AanophagefferensBBBjgi_Auran1_1966_gw1.3.135.1:0.33020608):0.030453448,Monosiga_brevicollisBBB167537751:0.31261423):0.059448721,SrosettaBBB08105T0:0.24441671):0.036790559,((353151_ChominisBBBXP_665894:0.26752143,TtrahensBBB05490T0:0.2222517):0.018924665,7227_DmelanogasterBBBNP_611854:0.44626936):0.042548997):0.058471467):0.036476311,((CmerolaeBBB1:0.1782764,EhuxleyiBBBjgi2:0.1738038):0.059106874,CowczarzakiBBB00145T0:0.16816753):0.057987667):4.9924713e-05):0.070957603,(((214684_CneoformansBBBXP_572082:0.15052632,((237631_UmaydisBBBXP_760064:0.24040646,330879_AfumigatusBBBXP_754786:0.11036087):0.047519445,5141_NcrassaBBBCAE76124:0.096803134):0.061300933):0.064558099,((403677_PinfestansBBBEEY64288:0.011291633,PramorumBBBjgi2:1.0598169e-05):0.094126048,Ectocarpus_siliculosusBBB299115215:0.084795259):0.010055692):0.034677119,((296543_TpseudonanaBBBXP_002290622:0.12955881,296543_TpseudonanaBBBXP_002293663:0.15351218):0.041101586,556484_PtricornutumBBBXP_002179858:0.14193464):0.067963758):5.1610744e-05):3.1910934e-05,((((145481_PpatensBBBXP_001769243:0.031412831,(((145481_PpatensBBBXP_001769827:0.0064068653,((((3702_AthalianaBBBNP_192929:0.095727796,3702_AthalianaBBBNP_194022:0.006484103):0.047486611,39947_OsativaBBBNP_001048804:0.01681535):0.027211931,564608_MpusillaBBBEEH57236:0.076080584):0.013775741,Selaginella_moellendorffiiBBBjgi:0.0061556483):0.01900798):0.035551234,(145481_PpatensBBBXP_001773274:0.0080330603,70448_OtauriBBBCAL56578:0.096223534):0.0062039076):0.0098297982,145481_PpatensBBBXP_001774759:0.0490081):0.018563934):1.3487813e-06,(3702_AthalianaBBBNP_196888:0.070480719,39947_OsativaBBBNP_001045543:0.099087833):0.085475639):0.037748464,(3055_CreinhardtiiBBBXP_001697615:0.18688391,VcarteriBBBjgi2:0.0064863041):0.13204079):0.038971203,(423536_PmarinusBBBEER09499:0.4946872,GsulphurariaBBBstig28:0.22474919):0.033043052):0.022886357,(((412030_PtetraureliaBBBXP_001456512:0.15654422,(5911_TthermophilaBBBXP_001012331:0.42231917,5911_TthermophilaBBBXP_001017096:0.12028288):0.13845388):0.18651336,Oxytricha_trifallaxBBBaCdh1_WGS:0.088399334):0.041387438,(((412030_PtetraureliaBBBXP_001460408:0,412030_PtetraureliaBBBXP_001462391:0.023267206):0.27289929,((5911_TthermophilaBBBXP_001010332:0.18149678,5911_TthermophilaBBBXP_001030793:0.3084868):0.068402219,(5911_TthermophilaBBBXP_001028072:0.23959414,5911_TthermophilaBBBXP_001031406:0.56813016):0.11358588):0.021211182):0.050171602,5911_TthermophilaBBBXP_001024950:0.169497):0.059851848):0.016399824);
((((10228_TadhaerensBBBXP_002114232:0.24533022,(412030_PtetraureliaBBBXP_001449473:0.1921185,412030_PtetraureliaBBBXP_001452380:0.079404892):0.57949059):0.052657319,(412030_PtetraureliaBBBXP_001460408:0.0060038847,412030_PtetraureliaBBBXP_001462391:0.0058623572):0.18543961):0.033252678,((412030_PtetraureliaBBBXP_001423825:0.20663982,412030_PtetraureliaBBBXP_001434711:0):0.10273001,412030_PtetraureliaBBBXP_001448596:0.043844706):0.28211049):1.92465e-05,((((((((((145481_PpatensBBBXP_001769243:0.071446881,145481_PpatensBBBXP_001774759:0.047064865):0.039169215,145481_PpatensBBBXP_001773274:7.9978848e-05):0.0058591616,145481_PpatensBBBXP_001769827:9.5330445e-05):0.056437516,(564608_MpusillaBBBEEH57236:0.076193134,70448_OtauriBBBCAL56578:0.080424682):0.027438829):1.5329325e-06,((3055_CreinhardtiiBBBXP_001697615:0.16791226,VcarteriBBBjgi2:0.00037977853):0.16559566,(3702_AthalianaBBBNP_196888:0.11290604,39947_OsativaBBBNP_001045543:0.059462515):0.11982109):0.035894661):0.0064324324,Selaginella_moellendorffiiBBBjgi:0.03083986):0.0017179099,((3702_AthalianaBBBNP_192929:0.1188606,3702_AthalianaBBBNP_194022:0.013684908):0.037259622,39947_OsativaBBBNP_001048804:0.041111042):0.074949965):0.044488544,((423536_PmarinusBBBEER09499:0.47721764,(CmerolaeBBB1:0.29367928,GsulphurariaBBBstig28:0.24737781):0.023724272):0.088158678,EhuxleyiBBBjgi2:0.34308433):1.5431822e-06):0.048505217,(((296543_TpseudonanaBBBXP_002290622:0.15037479,296543_TpseudonanaBBBXP_002293663:0.11286576):0.084199874,556484_PtricornutumBBBXP_002179858:0.13596111):0.070963307,(((403677_PinfestansBBBEEY64288:0.011603971,PramorumBBBjgi2:2.0810401e-05):0.085853211,Oxytricha_trifallaxBBBaCdh1_WGS:0.21248467):0.011232668,Ectocarpus_siliculosusBBB299115215:0.042145039):0.012765407):0.012129543):0.012829487,((((412030_PtetraureliaBBBXP_001456512:0.11533538,5911_TthermophilaBBBXP_001012331:0.50280026):0.11632937,5911_TthermophilaBBBXP_001017096:0.24835277):0.16805955,(5911_TthermophilaBBBXP_001024950:0.21734105,(5911_TthermophilaBBBXP_001028072:0.40940462,5911_TthermophilaBBBXP_001030793:0.39804631):0.041093179):0.015906182):0.018603996,5911_TthermophilaBBBXP_001010332:0.13562172):0.064540482):0.076268219,(((((((214684_CneoformansBBBXP_572082:0.086525429,(((284813_EcuniculiBBBNP_597660:0.55013815,Nosema_ceranaeBBBXP_002996735:0.41841951):0.74905023,Enterocytozoon_bieneusiBBBXP_002650580:0.85916854):1.3076828,((412030_PtetraureliaBBBXP_001431487:0.040564662,412030_PtetraureliaBBBXP_001446793:0.14956926):0.81914998,5911_TthermophilaBBBXP_001031406:0.67555951):0.15681356):0.15854713):0.092725664,237631_UmaydisBBBXP_760064:0.268113):0.062241248,(330879_AfumigatusBBBXP_754786:0.11208653,5141_NcrassaBBBCAE76124:0.20559822):0.090282717):0.056140354,(((307796_ScerevisiaeBBBEDN61598:0.64180467,5911_TthermophilaBBBXP_001033107:0.66328442):0.1190493,(352472_DdiscoideumBBBXP_637334:0.23335415,SrosettaBBB00938T0:0.83208547):0.12913771):0.030245791,(((4896_SpombeBBBNP_594674:0.4742201,4896_SpombeBBBNP_595081:0.41063466):0.035955091,5762_NgruberiBBBEFC42486:0.63578208):0.27097992,SpunctatusBBB08012T0:0.43905479):4.0659694e-07):0.096698364):1.6716027e-05,(7227_DmelanogasterBBBNP_611854:0.49783187,(AanophagefferensBBBjgi_Auran1_1966_gw1.3.135.1:0.56796895,SrosettaBBB08105T0:0.30265382):0.0039422278):0.11242315):0.0072309682,((((((((45351_NvectensisBBBXP_001637197:0.074793491,7955_DrerioBBBXP_001922908:0.047638182):0.0086171282,7739_BfloridaeBBBXP_002603872:0.33086325):0.022670956,(7955_DrerioBBBNP_956547:0.0057706421,(8364_XtropicalisBBBNP_001120001:0,9606_HsapiensBBBNP_057347:4.0727018e-14):5.2870977e-06):0.054821706):3.5505268e-05,(6239_CelegansBBBNP_496075:0.10632065,6279_BmalayiBBBXP_001899995:0.035240691):0.247257):0.027413743,(7227_DmelanogasterBBBNP_524852:0.024978898,7460_AmelliferaBBBXP_623291:0.0063535506):0.055873263):0.055380653,LgiganteaBBBjgi2:0.0094158875):0.040013814,HrobustaBBBjgi:0.097827326):0.088791771,(BdendrobatidisBBBjgi:0.34594841,CowczarzakiBBB00145T0:0.18859534):0.097005329):0.022710914):0.040861517,((353151_ChominisBBBXP_665894:0.25381967,Monosiga_brevicollisBBB167537751:0.4505705):0.085453925,TtrahensBBB05490T0:0.37203177):0.043194473):0.0034641104);
(((((((((((10228_TadhaerensBBBXP_002114232:0.19992256,(6239_CelegansBBBNP_496075:0.10035831,6279_BmalayiBBBXP_001899995:0.045264249):0.13993297):0.059486351,(7227_DmelanogasterBBBNP_524852:0.047066541,7460_AmelliferaBBBXP_623291:0.016029405):0.034654157):0.0044911274,LgiganteaBBBjgi2:0.046185428):0.017427219,(7955_DrerioBBBNP_956547:0.0044766878,(8364_XtropicalisBBBNP_001120001:0,9606_HsapiensBBBNP_057347:0):6.3329289e-06):0.028561216):0.026527846,((45351_NvectensisBBBXP_001637197:0.053348139,7955_DrerioBBBXP_001922908:0.055225265):0.018281484,7739_BfloridaeBBBXP_002603872:0.25435747):6.1581708e-06):0.06992093,HrobustaBBBjgi:0.10435271):0.093905891,(((214684_CneoformansBBBXP_572082:0.15076075,(330879_AfumigatusBBBXP_754786:0.10598944,5141_NcrassaBBBCAE76124:0.10538729):0.054290966):0.021692598,(237631_UmaydisBBBXP_760064:0.18750633,SpunctatusBBB08012T0:0.34177441):0.040967742):0.024686003,BdendrobatidisBBBjgi:0.25618926):0.057603323):0.011371002,SrosettaBBB08105T0:0.30951338):0.026394543,((((((((284813_EcuniculiBBBNP_597660:0.20653135,(Enterocytozoon_bieneusiBBBXP_002650580:1.2467538,Nosema_ceranaeBBBXP_002996735:0.4531195):0.22506711):1.4583702,CowczarzakiBBB00145T0:0.21740402):0.065572954,(4896_SpombeBBBNP_594674:0.41457057,SrosettaBBB00938T0:0.61419051):0.073644565):0.078135834,(5911_TthermophilaBBBXP_001028072:0.34750613,5911_TthermophilaBBBXP_001031406:0.61097933):0.14313259):0.029442113,((412030_PtetraureliaBBBXP_001460408:0.026855331,412030_PtetraureliaBBBXP_001462391:0.0097947353):0.17974286,5911_TthermophilaBBBXP_001024950:0.12989335):0.050792235):0.0075534093,((412030_PtetraureliaBBBXP_001423825:0.19977814,412030_PtetraureliaBBBXP_001434711:0):0.075339323,412030_PtetraureliaBBBXP_001448596:0.061850765):0.20411515):0.025357364,(((412030_PtetraureliaBBBXP_001431487:0.060192903,412030_PtetraureliaBBBXP_001446793:0.019084225):0.70700751,5911_TthermophilaBBBXP_001033107:0.34675343):0.33341192,(5911_TthermophilaBBBXP_001010332:0.097079898,5911_TthermophilaBBBXP_001030793:0.34915879):0.097336213):2.3564479e-05):0.038684585,((((((307796_ScerevisiaeBBBEDN61598:0.41881202,5762_NgruberiBBBEFC42486:0.84932175):0.23786654,4896_SpombeBBBNP_595081:0.32757389):0.11723355,352472_DdiscoideumBBBXP_637334:0.34121378):0.02270001,TtrahensBBB05490T0:0.29666806):0.024117731,CmerolaeBBB1:0.2662581):0.0519139,(353151_ChominisBBBXP_665894:0.2005531,(7227_DmelanogasterBBBNP_611854:0.45994234,GsulphurariaBBBstig28:0.25426727):0.074897274):0.012605656):0.063231043):0.026904175):0.027668688,((403677_PinfestansBBBEEY64288:0.0088614625,PramorumBBBjgi2:1.6905068e-06):0.091397417,((412030_PtetraureliaBBBXP_001456512:0.13155779,(5911_TthermophilaBBBXP_001012331:0.33360842,5911_TthermophilaBBBXP_001017096:0.11657488):0.072164789):0.18772211,Oxytricha_trifallaxBBBaCdh1_WGS:0.11312278):0.064525975):0.018017536):4.9738602e-05,((((((((((145481_PpatensBBBXP_001769243:0.075896622,145481_PpatensBBBXP_001774759:0.058663323):0.021536856,145481_PpatensBBBXP_001773274:0.004424681):0.023875215,145481_PpatensBBBXP_001769827:2.3759788e-06):0.0046677649,(((3702_AthalianaBBBNP_192929:0.097178192,3702_AthalianaBBBNP_194022:0.0036386071):0.049528741,39947_OsativaBBBNP_001048804:0.059860573):0.069031838,Selaginella_moellendorffiiBBBjgi:0.034790639):0.011561179):6.8949096e-05,(3702_AthalianaBBBNP_196888:0.057509699,39947_OsativaBBBNP_001045543:0.062875029):0.14824524):0.029609869,564608_MpusillaBBBEEH57236:0.10847037):0.021423874,(3055_CreinhardtiiBBBXP_001697615:0.16228815,VcarteriBBBjgi2:0.0044786712):0.16004793):0.0046074287,70448_OtauriBBBCAL56578:0.054468408):0.060085957,(((412030_PtetraureliaBBBXP_001449473:0.1475337,412030_PtetraureliaBBBXP_001452380:0.11004794):0.44891896,Monosiga_brevicollisBBB167537751:0.51523243):0.16551041,EhuxleyiBBBjgi2:0.062914452):0.13773401):0.032989371,((423536_PmarinusBBBEER09499:0.50021114,AanophagefferensBBBjgi_Auran1_1966_gw1.3.135.1:0.38397374):0.048493519,Ectocarpus_siliculosusBBB299115215:0.05006406):0.04819134):0.032648973,((296543_TpseudonanaBBBXP_002290622:0.1712602,296543_TpseudonanaBBBXP_002293663:0.087580189):0.14065473,556484_PtricornutumBBBXP_002179858:0.064184134):0.090789454);
((((((((10228_TadhaerensBBBXP_002114232:0.23753054,(4896_SpombeBBBNP_595081:0.44205629,7227_DmelanogasterBBBNP_611854:0.33659103):0.15750585):0.0054337212,(6239_CelegansBBBNP_496075:0.12386578,6279_BmalayiBBBXP_001899995:0.021735305):0.17670747):0.0336177,(((((45351_NvectensisBBBXP_001637197:0.083499866,7955_DrerioBBBXP_001922908:0.042875295):0.017128288,7739_BfloridaeBBBXP_002603872:0.33600359):0.017827707,(7955_DrerioBBBNP_956547:0.010735781,(8364_XtropicalisBBBNP_001120001:0,9606_HsapiensBBBNP_057347:3.2108488e-14):3.2806891e-07):0.057532952):0.019641014,(7227_DmelanogasterBBBNP_524852:0.068725506,7460_AmelliferaBBBXP_623291:0.014217492):0.049210832):0.010114903,LgiganteaBBBjgi2:0.080252939):0.05373869):0.032982685,HrobustaBBBjgi:0.12267938):0.063989169,SpunctatusBBB08012T0:0.36617897):0.063292204,(((214684_CneoformansBBBXP_572082:0.17876031,237631_UmaydisBBBXP_760064:0.23657415):0.045516664,((330879_AfumigatusBBBXP_754786:2.8572135e-05,SrosettaBBB00938T0:1.0161042):0.11856522,5141_NcrassaBBBCAE76124:0.085741794):0.069534762):0.0059584806,BdendrobatidisBBBjgi:0.35426434):0.017186496):0.057949135,((296543_TpseudonanaBBBXP_002290622:0.2883526,296543_TpseudonanaBBBXP_002293663:0.039044015):0.20772781,556484_PtricornutumBBBXP_002179858:0.1142083):0.047576746):0.05024247,(((((((((145481_PpatensBBBXP_001769243:0.037073001,145481_PpatensBBBXP_001774759:0.037043045):0.029049812,(145481_PpatensBBBXP_001769827:1.217769e-05,145481_PpatensBBBXP_001773274:0.015987419):0.0056715587):0.018524588,564608_MpusillaBBBEEH57236:0.058948791):0.020728338,Selaginella_moellendorffiiBBBjgi:0.023411767):0.0056051584,(((3702_AthalianaBBBNP_192929:0.039349224,3702_AthalianaBBBNP_194022:0.019312404):0.029323945,(3702_AthalianaBBBNP_196888:0.12483401,39947_OsativaBBBNP_001045543:0.040103373):0.081274088):0.024522258,39947_OsativaBBBNP_001048804:0.054395138):0.033015141):0.037034751,70448_OtauriBBBCAL56578:0.040814264):0.029102948,(3055_CreinhardtiiBBBXP_001697615:0.22599785,VcarteriBBBjgi2:0.033048765):0.13096004):0.032894493,TtrahensBBB05490T0:0.38646902):0.051998862,((((((((284813_EcuniculiBBBNP_597660:0.27886826,(Enterocytozoon_bieneusiBBBXP_002650580:1.3266397,Nosema_ceranaeBBBXP_002996735:0.41153442):0.24769377):1.422477,(412030_PtetraureliaBBBXP_001449473:0.079942092,412030_PtetraureliaBBBXP_001452380:0.12952911):0.0790692):0.39092207,4896_SpombeBBBNP_594674:0.47355287):0.099873202,307796_ScerevisiaeBBBEDN61598:0.59572936):0.10003284,((5762_NgruberiBBBEFC42486:0.65263234,(5911_TthermophilaBBBXP_001028072:0.35051889,5911_TthermophilaBBBXP_001031406:0.79758869):0.13713303):0.05976009,5911_TthermophilaBBBXP_001030793:0.30240625):0.090963444):1.6128838e-05,(CowczarzakiBBB00145T0:0.1118753,(Monosiga_brevicollisBBB167537751:0.40276313,SrosettaBBB08105T0:0.22498309):0.10849689):0.06611282):0.075208309,((352472_DdiscoideumBBBXP_637334:0.28028957,(423536_PmarinusBBBEER09499:0.59251439,(CmerolaeBBB1:0.23821504,GsulphurariaBBBstig28:0.36713683):0.020982894):0.013875189):0.014023302,(353151_ChominisBBBXP_665894:0.16646129,((412030_PtetraureliaBBBXP_001431487:0.10647194,412030_PtetraureliaBBBXP_001446793:0.045978327):0.67602878,5911_TthermophilaBBBXP_001033107:0.4605085):0.29711043):0.12512934):0.012634403):0.021316119,(AanophagefferensBBBjgi_Auran1_1966_gw1.3.135.1:0.53456102,EhuxleyiBBBjgi2:0.10407224):0.072547091):0.050980711):0.012823184,(((((403677_PinfestansBBBEEY64288:0.010459765,PramorumBBBjgi2:8.8700282e-06):0.074224257,((412030_PtetraureliaBBBXP_001456512:0.14167308,(5911_TthermophilaBBBXP_001012331:0.54776307,5911_TthermophilaBBBXP_001017096:0.11025866):0.09866215):0.18972208,Oxytricha_trifallaxBBBaCdh1_WGS:0.1328507):0.14520879):8.1310385e-05,(((412030_PtetraureliaBBBXP_001423825:0.1995805,412030_PtetraureliaBBBXP_001434711:0):0.080751246,412030_PtetraureliaBBBXP_001448596:0.060699613):0.21814862,5911_TthermophilaBBBXP_001024950:0.20633972):0.063613576):0.011068202,((412030_PtetraureliaBBBXP_001460408:0.0053544865,412030_PtetraureliaBBBXP_001462391:7.7402504e-06):0.20026606,5911_TthermophilaBBBXP_001010332:0.16164989):0.016966487):0.036510422,Ectocarpus_siliculosusBBB299115215:0.13210873):0.0087460969);
(((((10228_TadhaerensBBBXP_002114232:0.20689383,(((((((45351_NvectensisBBBXP_001637197:0.042411393,7955_DrerioBBBXP_001922908:0.029292649):0.027679933,7739_BfloridaeBBBXP_002603872:0.35762794):5.7291682e-05,(7955_DrerioBBBNP_956547:0.018414894,(8364_XtropicalisBBBNP_001120001:2.6396039e-14,9606_HsapiensBBBNP_057347:0):4.4511502e-05):0.034036986):0.01964466,(7227_DmelanogasterBBBNP_524852:0.063053253,7460_AmelliferaBBBXP_623291:0.0021179913):0.058773449):0.0067669986,LgiganteaBBBjgi2:0.030278252):0.047128181,BdendrobatidisBBBjgi:0.31625556):0.020054573,HrobustaBBBjgi:0.10026823):0.036123401):4.799734e-06,(6239_CelegansBBBNP_496075:0.036714653,6279_BmalayiBBBXP_001899995:0.074094668):0.13402404):0.072130245,7227_DmelanogasterBBBNP_611854:0.36634994):6.2254008e-06,SpunctatusBBB08012T0:0.32511712):0.052201006,(((((((((((145481_PpatensBBBXP_001769243:0.056915579,145481_PpatensBBBXP_001774759:0.01287554):0.034317383,145481_PpatensBBBXP_001773274:0.013806819):0.0090093763,145481_PpatensBBBXP_001769827:0.0045744148):0.03280785,(3702_AthalianaBBBNP_196888:0.070169353,39947_OsativaBBBNP_001045543:0.05197403):0.12207432):0.0043561995,Selaginella_moellendorffiiBBBjgi:0.019916534):0.0057595145,(((3055_CreinhardtiiBBBXP_001697615:0.19595803,VcarteriBBBjgi2:0.016956233):0.12956362,(423536_PmarinusBBBEER09499:0.53648694,564608_MpusillaBBBEEH57236:0.00060650876):0.079788411):0.028412586,70448_OtauriBBBCAL56578:0.065723932):0.01334039):0.026417065,((3702_AthalianaBBBNP_192929:0.07326963,(3702_AthalianaBBBNP_194022:0.035088661,39947_OsativaBBBNP_001048804:0.038085026):0.025154783):0.030209303,GsulphurariaBBBstig28:0.3594812):2.0503954e-05):0.08536333,((((((214684_CneoformansBBBXP_572082:0.16106815,237631_UmaydisBBBXP_760064:0.20455575):0.068764463,5141_NcrassaBBBCAE76124:0.10151674):0.0056724863,330879_AfumigatusBBBXP_754786:0.10777501):0.076260965,((296543_TpseudonanaBBBXP_002290622:0.13035998,296543_TpseudonanaBBBXP_002293663:0.080338006):0.10086048,556484_PtricornutumBBBXP_002179858:0.088659284):0.020230231):0.075569983,(((412030_PtetraureliaBBBXP_001456512:0.069579483,(5911_TthermophilaBBBXP_001012331:0.36467229,5911_TthermophilaBBBXP_001017096:0.11110635):0.098904343):0.076536017,(5911_TthermophilaBBBXP_001028072:0.18628336,5911_TthermophilaBBBXP_001031406:0.5023569):0.15711665):0.044235485,Oxytricha_trifallaxBBBaCdh1_WGS:0.067742732):0.085713197):0.013454771,(((403677_PinfestansBBBEEY64288:0.0090855534,PramorumBBBjgi2:2.8578427e-05):0.077967583,Ectocarpus_siliculosusBBB299115215:0.086959925):0.011892035,(CmerolaeBBB1:0.25740238,EhuxleyiBBBjgi2:0.19915223):0.039433595):0.033161783):0.000133015):0.024818645,(5911_TthermophilaBBBXP_001010332:0.13528143,(5911_TthermophilaBBBXP_001024950:0.11368507,5911_TthermophilaBBBXP_001030793:0.27847204):0.039206315):0.04071356):0.02265099,(((412030_PtetraureliaBBBXP_001423825:0.074800271,412030_PtetraureliaBBBXP_001434711:0):0.023343429,412030_PtetraureliaBBBXP_001448596:0.10659578):0.20672833,(412030_PtetraureliaBBBXP_001460408:0.013696738,412030_PtetraureliaBBBXP_001462391:0.0046736632):0.14447518):0.0098385273):0.018600933,(((352472_DdiscoideumBBBXP_637334:0.27843455,AanophagefferensBBBjgi_Auran1_1966_gw1.3.135.1:0.39351516):0.071002103,TtrahensBBB05490T0:0.3582256):0.016461432,353151_ChominisBBBXP_665894:0.25845311):0.016092523):0.041186205,(((((284813_EcuniculiBBBNP_597660:0.2810011,Nosema_ceranaeBBBXP_002996735:0.44688515):0.20407772,Enterocytozoon_bieneusiBBBXP_002650580:0.65610393):1.0970942,((((307796_ScerevisiaeBBBEDN61598:0.44581335,(412030_PtetraureliaBBBXP_001449473:0.16682266,412030_PtetraureliaBBBXP_001452380:0.090560648):0.40855695):0.10457503,5762_NgruberiBBBEFC42486:0.64927402):0.023067704,(4896_SpombeBBBNP_594674:0.29803498,4896_SpombeBBBNP_595081:0.37267839):0.1055415):0.10993457,((412030_PtetraureliaBBBXP_001431487:0.12153413,412030_PtetraureliaBBBXP_001446793:0.018729966):0.78219581,5911_TthermophilaBBBXP_001033107:0.41197683):0.29382485):5.0298025e-06):0.045337414,SrosettaBBB00938T0:0.80579782):0.02737533,(CowczarzakiBBB00145T0:0.1685501,(Monosiga_brevicollisBBB167537751:0.3751273,SrosettaBBB08105T0:0.16867682):0.052304714):0.039512599):0.023271991);
((((((((10228_TadhaerensBBBXP_002114232:0.26053874,SpunctatusBBB08012T0:0.55067728):0.073104011,((((45351_NvectensisBBBXP_001637197:0.041564844,7955_DrerioBBBXP_001922908:0.10217121):0.011204715,7739_BfloridaeBBBXP_002603872:0.46007349):0.028271644,(7955_DrerioBBBNP_956547:0.014259313,(8364_XtropicalisBBBNP_001120001:8.7202972e-15,9606_HsapiensBBBNP_057347:0):2.2720677e-06):0.048134205):0.039258416,((((6239_CelegansBBBNP_496075:0.1610717,6279_BmalayiBBBXP_001899995:0.071328384):0.22136758,HrobustaBBBjgi:0.1695617):0.040432983,(7227_DmelanogasterBBBNP_524852:0.049338183,7460_AmelliferaBBBXP_623291:0.028511777):0.05422356):0.043469493,LgiganteaBBBjgi2:0.039125856):0.011445325):0.03909066):0.035597073,7227_DmelanogasterBBBNP_611854:0.64752414):0.058872628,(((214684_CneoformansBBBXP_572082:0.21491088,237631_UmaydisBBBXP_760064:0.27565574):0.063713394,(330879_AfumigatusBBBXP_754786:0.1013556,5141_NcrassaBBBCAE76124:0.13660022):0.1016502):0.065491891,(((((307796_ScerevisiaeBBBEDN61598:0.87676267,SrosettaBBB00938T0:1.3659021):0.049687859,4896_SpombeBBBNP_594674:0.57234122):0.22825428,AanophagefferensBBBjgi_Auran1_1966_gw1.3.135.1:0.66784655):0.018828096,352472_DdiscoideumBBBXP_637334:0.56163572):0.12065812,(BdendrobatidisBBBjgi:0.32087059,(CowczarzakiBBB00145T0:0.30927549,SrosettaBBB08105T0:0.32576806):0.075332621):0.074167508):0.011979038):0.065734782):0.069586709,TtrahensBBB05490T0:0.48973315):4.4923577e-06,(((((((145481_PpatensBBBXP_001769243:0.070015705,145481_PpatensBBBXP_001774759:0.047288495):0.04985681,(145481_PpatensBBBXP_001769827:2.1622538e-05,145481_PpatensBBBXP_001773274:0.014097392):0.0090273109):0.035048692,Selaginella_moellendorffiiBBBjgi:0.043917341):0.0069767371,(564608_MpusillaBBBEEH57236:0.096601169,70448_OtauriBBBCAL56578:0.077660035):0.01217767):9.5944012e-07,((3702_AthalianaBBBNP_192929:0.12739219,3702_AthalianaBBBNP_194022:0.036624202):0.045313492,39947_OsativaBBBNP_001048804:0.080794247):0.06923193):0.072555977,(3702_AthalianaBBBNP_196888:0.041053056,39947_OsativaBBBNP_001045543:0.097621384):0.071130187):0.034593721,(3055_CreinhardtiiBBBXP_001697615:0.21818945,VcarteriBBBjgi2:4.5475841e-05):0.16761481):0.050686293):0.039830837,(353151_ChominisBBBXP_665894:0.33763988,(423536_PmarinusBBBEER09499:0.6193158,GsulphurariaBBBstig28:0.23799203):0.058038619):0.11580974):4.5614969e-05,((((((((((284813_EcuniculiBBBNP_597660:0.53487848,Nosema_ceranaeBBBXP_002996735:0.66614545):0.74946686,Enterocytozoon_bieneusiBBBXP_002650580:1.2120583):1.9113801,Monosiga_brevicollisBBB167537751:0.28447607):0.4014556,EhuxleyiBBBjgi2:0.38274013):0.12503897,(412030_PtetraureliaBBBXP_001460408:0,412030_PtetraureliaBBBXP_001462391:0.033947019):0.17312829):0.042044957,((412030_PtetraureliaBBBXP_001423825:0.28484047,412030_PtetraureliaBBBXP_001434711:0):0.065645881,412030_PtetraureliaBBBXP_001448596:0.097738968):0.3117295):0.044187912,(5911_TthermophilaBBBXP_001024950:0.21769734,(5911_TthermophilaBBBXP_001028072:0.34483453,5911_TthermophilaBBBXP_001031406:0.88231563):0.28582143):0.021028015):0.034817343,(((((412030_PtetraureliaBBBXP_001431487:0.11953427,412030_PtetraureliaBBBXP_001446793:0.073899169):1.074571,5911_TthermophilaBBBXP_001033107:0.85769909):0.41211498,(((412030_PtetraureliaBBBXP_001449473:0.23638765,412030_PtetraureliaBBBXP_001452380:0.14554651):0.68569179,5762_NgruberiBBBEFC42486:0.93584976):0.13918565,4896_SpombeBBBNP_595081:0.50709464):0.12924677):0.16723636,5911_TthermophilaBBBXP_001030793:0.31165138):0.16982786,5911_TthermophilaBBBXP_001010332:0.21043769):6.835244e-05):0.052660605,((412030_PtetraureliaBBBXP_001456512:0.18957239,(5911_TthermophilaBBBXP_001012331:0.74342527,5911_TthermophilaBBBXP_001017096:0.18938024):0.087461218):0.33829655,Oxytricha_trifallaxBBBaCdh1_WGS:0.18487048):0.097908706):0.011504304,(((403677_PinfestansBBBEEY64288:0.027059574,PramorumBBBjgi2:1.8128902e-05):0.057369059,Ectocarpus_siliculosusBBB299115215:0.16517747):0.033977703,CmerolaeBBB1:0.38919168):0.04677221):0.041797308,((296543_TpseudonanaBBBXP_002290622:0.23322524,296543_TpseudonanaBBBXP_002293663:0.10135832):0.10789455,556484_PtricornutumBBBXP_002179858:0.14233808):0.12660754);
(((((((((10228_TadhaerensBBBXP_002114232:0.13820472,(6239_CelegansBBBNP_496075:0.047992151,6279_BmalayiBBBXP_001899995:0.044081724):0.16543537):0.030191353,(((((45351_NvectensisBBBXP_001637197:0.059954832,7955_DrerioBBBXP_001922908:0.035734202):0.015849061,(7955_DrerioBBBNP_956547:0.0054149994,(8364_XtropicalisBBBNP_001120001:0,9606_HsapiensBBBNP_057347:0):1.2302633e-05):0.028426047):8.4666719e-08,7739_BfloridaeBBBXP_002603872:0.41819528):0.020790949,(7227_DmelanogasterBBBNP_524852:0.050684288,7460_AmelliferaBBBXP_623291:0.013268354):0.048076259):0.013094742,LgiganteaBBBjgi2:0.050259736):0.02047036):0.015222049,HrobustaBBBjgi:0.13145616):0.062427272,BdendrobatidisBBBjgi:0.25695121):0.024973437,(((214684_CneoformansBBBXP_572082:0.10926723,SpunctatusBBB08012T0:0.4577482):0.086353839,237631_UmaydisBBBXP_760064:0.1863351):0.04627411,(330879_AfumigatusBBBXP_754786:0.14322822,5141_NcrassaBBBCAE76124:0.15676123):0.050335826):0.044480362):0.0099256493,((352472_DdiscoideumBBBXP_637334:0.33347768,AanophagefferensBBBjgi_Auran1_1966_gw1.3.135.1:0.5141422):0.068025206,((353151_ChominisBBBXP_665894:0.19149237,(7227_DmelanogasterBBBNP_611854:0.43261675,TtrahensBBB05490T0:0.36123262):0.011391802):0.033105801,423536_PmarinusBBBEER09499:0.42215005):0.040981889):0.031405105):0.022314228,Ectocarpus_siliculosusBBB299115215:0.073676987):0.013536358,(403677_PinfestansBBBEEY64288:0.0053392831,PramorumBBBjgi2:1.0449147e-07):0.097173629):0.022371974,(((((((145481_PpatensBBBXP_001769243:0.055331734,145481_PpatensBBBXP_001774759:0.067183288):0.017849411,145481_PpatensBBBXP_001773274:0.027147451):0.0054733421,145481_PpatensBBBXP_001769827:4.8109592e-07):0.045999566,Selaginella_moellendorffiiBBBjgi:0.016786856):0.0076507107,(3702_AthalianaBBBNP_192929:0.084517651,(3702_AthalianaBBBNP_194022:0.045093059,39947_OsativaBBBNP_001048804:0.024412499):0.025177655):0.032367258):0.016506418,(((3055_CreinhardtiiBBBXP_001697615:0.19203682,VcarteriBBBjgi2:0.0071000173):0.15845393,564608_MpusillaBBBEEH57236:0.054264216):0.013481617,70448_OtauriBBBCAL56578:0.059834934):0.0056715208):0.049064364,(3702_AthalianaBBBNP_196888:0.10170629,39947_OsativaBBBNP_001045543:0.044372612):0.071635214):0.049333587,((((((((((((284813_EcuniculiBBBNP_597660:0.24544996,Nosema_ceranaeBBBXP_002996735:0.51742846):0.29220775,Enterocytozoon_bieneusiBBBXP_002650580:0.78392816):1.0243524,(412030_PtetraureliaBBBXP_001449473:0.20410759,412030_PtetraureliaBBBXP_001452380:0.08809625):0.37382584):0.12188416,307796_ScerevisiaeBBBEDN61598:0.47841253):0.23231376,((4896_SpombeBBBNP_594674:0.31883996,4896_SpombeBBBNP_595081:0.33366016):3.4726262e-06,5762_NgruberiBBBEFC42486:0.68968522):0.10440424):0.092740427,SrosettaBBB00938T0:0.79009802):0.040097079,(((CowczarzakiBBB00145T0:0.1583678,SrosettaBBB08105T0:0.23209152):0.042946345,Monosiga_brevicollisBBB167537751:0.42066984):0.016081819,EhuxleyiBBBjgi2:0.20734118):0.074530675):0.057406537,(((412030_PtetraureliaBBBXP_001456512:0.10847474,5911_TthermophilaBBBXP_001012331:0.43035677):0.040776255,5911_TthermophilaBBBXP_001017096:0.20839982):0.12640188,CmerolaeBBB1:0.17821066):0.042917374):4.408952e-06,((((412030_PtetraureliaBBBXP_001431487:0.07699156,412030_PtetraureliaBBBXP_001446793:0.052226412):0.54937865,5911_TthermophilaBBBXP_001033107:0.44886538):0.17966784,5911_TthermophilaBBBXP_001031406:0.50827624):0.14189845,5911_TthermophilaBBBXP_001028072:0.24277805):0.09072069):0.053553365,(((((412030_PtetraureliaBBBXP_001423825:0.13696087,412030_PtetraureliaBBBXP_001434711:0):0.0092274118,412030_PtetraureliaBBBXP_001448596:0.084291511):0.16891918,(412030_PtetraureliaBBBXP_001460408:1.3259858e-05,412030_PtetraureliaBBBXP_001462391:0.0053581421):0.12872801):0.016852715,(5911_TthermophilaBBBXP_001010332:0.092513939,5911_TthermophilaBBBXP_001030793:0.29935072):0.082798177):0.051572319,5911_TthermophilaBBBXP_001024950:0.13592534):0.016462297):0.045692228,((296543_TpseudonanaBBBXP_002290622:0.1097527,296543_TpseudonanaBBBXP_002293663:0.11744744):0.087016248,556484_PtricornutumBBBXP_002179858:0.15211681):0.030001893):0.012972566,(GsulphurariaBBBstig28:0.23613506,Oxytricha_trifallaxBBBaCdh1_WGS:0.090544662):0.08006859):0.024833699);
(((((((10228_TadhaerensBBBXP_002114232:0.18635537,7227_DmelanogasterBBBNP_611854:0.54968453):0.043083977,(6239_CelegansBBBNP_496075:0.094226339,6279_BmalayiBBBXP_001899995:0.075180377):0.20764615):0.0062240975,(((((45351_NvectensisBBBXP_001637197:0.088478679,((7955_DrerioBBBNP_956547:0.0053785202,(8364_XtropicalisBBBNP_001120001:1.1395497e-14,9606_HsapiensBBBNP_057347:0):7.45889e-05):0.064912368,7955_DrerioBBBXP_001922908:0.045904757):4.3177337e-06):3.2564021e-05,7739_BfloridaeBBBXP_002603872:0.42968722):0.022722508,(7227_DmelanogasterBBBNP_524852:0.081953241,7460_AmelliferaBBBXP_623291:0.020302741):0.060744399):0.017801338,LgiganteaBBBjgi2:0.049091725):0.026631176,HrobustaBBBjgi:0.13350751):0.059541593):0.096603022,((((214684_CneoformansBBBXP_572082:0.16039059,237631_UmaydisBBBXP_760064:0.27233934):0.068716516,(((((307796_ScerevisiaeBBBEDN61598:0.59130681,((412030_PtetraureliaBBBXP_001449473:0.19293081,412030_PtetraureliaBBBXP_001452380:0.061032766):0.38540902,5762_NgruberiBBBEFC42486:0.72551495):0.11790404):0.19627643,(((412030_PtetraureliaBBBXP_001431487:0.044249709,412030_PtetraureliaBBBXP_001446793:0.068868051):0.72422753,5911_TthermophilaBBBXP_001033107:0.46542366):0.42875692,(4896_SpombeBBBNP_594674:0.42091921,4896_SpombeBBBNP_595081:0.46083267):0.11078021):0.07497478):8.6395152e-06,AanophagefferensBBBjgi_Auran1_1966_gw1.3.135.1:0.54414382):0.090033157,(330879_AfumigatusBBBXP_754786:0.079774705,5141_NcrassaBBBCAE76124:0.15217549):0.090159644):0.032124568,(SpunctatusBBB08012T0:0.42316676,SrosettaBBB00938T0:0.85120808):0.10552975):0.0086852482):0.045760971,352472_DdiscoideumBBBXP_637334:0.40033013):0.048681408,BdendrobatidisBBBjgi:0.38224523):0.011870645):0.036520529,(((353151_ChominisBBBXP_665894:0.21207655,Monosiga_brevicollisBBB167537751:0.49429884):0.022279363,423536_PmarinusBBBEER09499:0.48849754):0.029270656,TtrahensBBB05490T0:0.38745687):0.01908133):0.027240153,((296543_TpseudonanaBBBXP_002290622:0.23090742,296543_TpseudonanaBBBXP_002293663:0.1716115):0.075367439,556484_PtricornutumBBBXP_002179858:0.16539652):0.077729183):0.009118113,(((((((((145481_PpatensBBBXP_001769243:0.083980943,145481_PpatensBBBXP_001774759:0.060992208):0.011950078,145481_PpatensBBBXP_001773274:0.013160537):0.0090581698,145481_PpatensBBBXP_001769827:0.0054692468):0.035796298,564608_MpusillaBBBEEH57236:0.064882695):0.011083451,((3055_CreinhardtiiBBBXP_001697615:0.19907702,VcarteriBBBjgi2:0.0063793908):0.16365585,(3702_AthalianaBBBNP_196888:0.077692962,39947_OsativaBBBNP_001045543:0.080929986):0.052949187):0.022232537):0.012936363,Selaginella_moellendorffiiBBBjgi:0.029089272):0.024817218,((3702_AthalianaBBBNP_192929:0.080928159,3702_AthalianaBBBNP_194022:0.028777814):0.01928862,39947_OsativaBBBNP_001048804:0.042008279):0.031759514):0.034502688,70448_OtauriBBBCAL56578:0.075752937):0.054469609,((CmerolaeBBB1:0.18293494,EhuxleyiBBBjgi2:0.1707326):0.069050767,GsulphurariaBBBstig28:0.30088194):0.077009476):0.027501355,((((((((((((284813_EcuniculiBBBNP_597660:0.37427187,Nosema_ceranaeBBBXP_002996735:0.50385294):0.41336575,Enterocytozoon_bieneusiBBBXP_002650580:1.0651092):0.90238377,5911_TthermophilaBBBXP_001031406:0.53083759):0.39563108,CowczarzakiBBB00145T0:0.13951614):0.054029347,SrosettaBBB08105T0:0.42560102):0.0043011354,5911_TthermophilaBBBXP_001028072:0.33922908):0.063729406,5911_TthermophilaBBBXP_001030793:0.36764548):0.030966731,((412030_PtetraureliaBBBXP_001423825:0.13017133,412030_PtetraureliaBBBXP_001434711:0):0.03313652,412030_PtetraureliaBBBXP_001448596:0.11559345):0.19238768):0.024831405,(412030_PtetraureliaBBBXP_001460408:0,412030_PtetraureliaBBBXP_001462391:0.010704442):0.23994144):0.017339652,5911_TthermophilaBBBXP_001010332:0.16914812):0.039082661,5911_TthermophilaBBBXP_001024950:0.27673534):0.025659303,(((403677_PinfestansBBBEEY64288:0.015908879,PramorumBBBjgi2:6.353663e-05):0.047256267,Ectocarpus_siliculosusBBB299115215:0.17103221):0.050447939,(((412030_PtetraureliaBBBXP_001456512:0.098808511,5911_TthermophilaBBBXP_001012331:0.37901282):0.053030007,5911_TthermophilaBBBXP_001017096:0.21029365):0.19853189,Oxytricha_trifallaxBBBaCdh1_WGS:0.10552379):0.092682833):0.0082581737):0.027333937);
(((((((((((((10228_TadhaerensBBBXP_002114232:0.27682185,7460_AmelliferaBBBXP_623291:0.012861132):0.020707057,(7227_DmelanogasterBBBNP_524852:0.015391165,7227_DmelanogasterBBBNP_611854:0.52593931):0.04211895):0.056814148,((7739_BfloridaeBBBXP_002603872:0.33765764,7955_DrerioBBBXP_001922908:0.078444562):0.0031212082,((7955_DrerioBBBNP_956547:0.016794168,9606_HsapiensBBBNP_057347:5.5461808e-14):7.5176594e-08,8364_XtropicalisBBBNP_001120001:0):0.031492905):0.0069701059):0.012390375,45351_NvectensisBBBXP_001637197:0.11062926):0.0047237476,((6239_CelegansBBBNP_496075:0.12848624,6279_BmalayiBBBXP_001899995:0.067540659):0.24943221,HrobustaBBBjgi:0.08979405):0.032451228):0.032558365,LgiganteaBBBjgi2:0.048131811):0.10861392,((330879_AfumigatusBBBXP_754786:0.13180016,5141_NcrassaBBBCAE76124:0.11771378):0.085271139,(BdendrobatidisBBBjgi:0.36137507,SpunctatusBBB08012T0:0.48655731):0.056736559):2.8679699e-06):0.0092182135,(214684_CneoformansBBBXP_572082:0.21012333,237631_UmaydisBBBXP_760064:0.18755932):0.071648198):0.079163236,Ectocarpus_siliculosusBBB299115215:0.092725106):0.025363965,((296543_TpseudonanaBBBXP_002290622:0.19102995,296543_TpseudonanaBBBXP_002293663:0.23081577):0.11753285,556484_PtricornutumBBBXP_002179858:0.081297652):0.08108935):0.0070863715,(((((145481_PpatensBBBXP_001769243:0.046417942,(3702_AthalianaBBBNP_196888:0.12475933,39947_OsativaBBBNP_001045543:0.088316503):0.12607493):0.032008684,((3702_AthalianaBBBNP_192929:0.05319242,3702_AthalianaBBBNP_194022:0.019456409):0.040888473,39947_OsativaBBBNP_001048804:0.083518668):0.065183675):0.013289408,(((145481_PpatensBBBXP_001769827:0.013216556,(145481_PpatensBBBXP_001773274:0.036831747,145481_PpatensBBBXP_001774759:0.057387661):0.022998669):0.0092608932,564608_MpusillaBBBEEH57236:0.098728077):0.0068091246,Selaginella_moellendorffiiBBBjgi:0.046965527):0.0157654):0.034255868,70448_OtauriBBBCAL56578:0.097361778):1.5344732e-06,(3055_CreinhardtiiBBBXP_001697615:0.19349812,VcarteriBBBjgi2:0.010921867):0.10530124):0.056388687):0.023475755,(GsulphurariaBBBstig28:0.28608866,Oxytricha_trifallaxBBBaCdh1_WGS:0.1880135):0.11198434):9.1914756e-06,((((284813_EcuniculiBBBNP_597660:0.23551267,(Enterocytozoon_bieneusiBBBXP_002650580:1.6407584,Nosema_ceranaeBBBXP_002996735:0.26718851):0.32716233):1.914182,5911_TthermophilaBBBXP_001030793:0.25980022):0.26871001,((((((((((307796_ScerevisiaeBBBEDN61598:0.78489324,(412030_PtetraureliaBBBXP_001449473:0.21083221,412030_PtetraureliaBBBXP_001452380:0.036665965):0.42985333):0.079877623,5762_NgruberiBBBEFC42486:0.71913566):0.080104598,4896_SpombeBBBNP_595081:0.3797121):0.053172816,4896_SpombeBBBNP_594674:0.41955885):0.068293602,352472_DdiscoideumBBBXP_637334:0.35292923):0.085793138,TtrahensBBB05490T0:0.37980369):0.032995402,CmerolaeBBB1:0.27468746):0.0064183211,(((((412030_PtetraureliaBBBXP_001431487:0.14151099,412030_PtetraureliaBBBXP_001446793:0.039000555):0.81257261,5911_TthermophilaBBBXP_001033107:0.31592588):0.45336618,5911_TthermophilaBBBXP_001031406:0.70485399):0.16153625,5911_TthermophilaBBBXP_001028072:0.46021951):0.11915677,((CowczarzakiBBB00145T0:0.20377047,(Monosiga_brevicollisBBB167537751:0.49553673,SrosettaBBB00938T0:0.95295483):0.11754833):0.096838454,SrosettaBBB08105T0:0.35073103):0.082525852):0.013408669):0.064484349,((412030_PtetraureliaBBBXP_001456512:0.054828974,5911_TthermophilaBBBXP_001012331:0.59040234):0.1447348,5911_TthermophilaBBBXP_001017096:0.2522719):0.23666696):0.036659884,(353151_ChominisBBBXP_665894:0.18672967,423536_PmarinusBBBEER09499:0.43196773):0.10256383):0.039297849):0.030340263,(((((412030_PtetraureliaBBBXP_001423825:0.22123249,412030_PtetraureliaBBBXP_001434711:0):0.062972821,412030_PtetraureliaBBBXP_001448596:0.111102):0.17500494,(412030_PtetraureliaBBBXP_001460408:0.014902498,412030_PtetraureliaBBBXP_001462391:0.012356903):0.26396426):0.034417323,5911_TthermophilaBBBXP_001010332:0.15611638):0.070395456,5911_TthermophilaBBBXP_001024950:0.26385753):0.013050043):0.036168297,((403677_PinfestansBBBEEY64288:0.020997256,PramorumBBBjgi2:6.392035e-06):0.10028004,(AanophagefferensBBBjgi_Auran1_1966_gw1.3.135.1:0.41810747,EhuxleyiBBBjgi2:0.16853799):0.040333389):0.029127245);
(((((10228_TadhaerensBBBXP_002114232:0.26748801,((((7227_DmelanogasterBBBNP_524852:0.044695488,7460_AmelliferaBBBXP_623291:0.024132306):0.037964459,(7739_BfloridaeBBBXP_002603872:0.37026311,((7955_DrerioBBBNP_956547:0.0063626985,(8364_XtropicalisBBBNP_001120001:0,9606_HsapiensBBBNP_057347:0):5.6998837e-05):0.024424809,7955_DrerioBBBXP_001922908:0.07104691):0.033728553):0.0039461472):0.02208465,LgiganteaBBBjgi2:0.12611946):0.0030533088,(7227_DmelanogasterBBBNP_611854:0.72535967,HrobustaBBBjgi:0.22409312):2.698933e-06):0.057775531):0.034809842,45351_NvectensisBBBXP_001637197:0.11287863):0.016045893,(6239_CelegansBBBNP_496075:0.14070559,6279_BmalayiBBBXP_001899995:0.069820008):0.27852215):0.087754376,((((214684_CneoformansBBBXP_572082:0.22084197,SpunctatusBBB08012T0:0.53817493):0.091932166,(237631_UmaydisBBBXP_760064:0.33684919,(330879_AfumigatusBBBXP_754786:0.18831519,5141_NcrassaBBBCAE76124:0.15898968):0.11065865):0.014539272):0.016677628,BdendrobatidisBBBjgi:0.38631404):0.019903789,352472_DdiscoideumBBBXP_637334:0.66918616):0.048872068):0.080317018,((((((((((145481_PpatensBBBXP_001769243:0.049715422,(3702_AthalianaBBBNP_196888:0.10917806,39947_OsativaBBBNP_001045543:0.12088502):0.06895778):0.057637293,145481_PpatensBBBXP_001774759:0.08458494):0.0072425858,145481_PpatensBBBXP_001773274:0.051661699):0.0059334858,145481_PpatensBBBXP_001769827:0.0068480255):0.031288117,(((3055_CreinhardtiiBBBXP_001697615:0.18459139,VcarteriBBBjgi2:0.0048122586):0.14946291,564608_MpusillaBBBEEH57236:0.065077255):0.044172119,70448_OtauriBBBCAL56578:0.1110379):0.010402428):0.018668693,Selaginella_moellendorffiiBBBjgi:0.070679023):2.062748e-06,((3702_AthalianaBBBNP_192929:0.085985248,3702_AthalianaBBBNP_194022:0.015747447):0.033808386,39947_OsativaBBBNP_001048804:0.066238141):0.058400259):0.075179028,CmerolaeBBB1:0.57680544):0.024543667,((5911_TthermophilaBBBXP_001010332:0.15134431,5911_TthermophilaBBBXP_001030793:0.47396577):0.058513148,TtrahensBBB05490T0:0.46925239):0.056287954):0.013420062,((((296543_TpseudonanaBBBXP_002290622:0.22065668,296543_TpseudonanaBBBXP_002293663:0.16580503):0.13509401,556484_PtricornutumBBBXP_002179858:0.12089397):0.13466196,((412030_PtetraureliaBBBXP_001460408:0.0036283903,412030_PtetraureliaBBBXP_001462391:0.021636606):0.34328388,5911_TthermophilaBBBXP_001024950:0.22022503):0.056240872):0.023429094,((412030_PtetraureliaBBBXP_001423825:0.2750246,412030_PtetraureliaBBBXP_001434711:0):0.046392571,412030_PtetraureliaBBBXP_001448596:0.14804473):0.38415473):0.029356077):2.8127375e-06,((((((((((284813_EcuniculiBBBNP_597660:0.38569072,Nosema_ceranaeBBBXP_002996735:0.92858366):0.38332907,Enterocytozoon_bieneusiBBBXP_002650580:1.4941081):1.461969,5911_TthermophilaBBBXP_001028072:0.41667123):0.16638443,(((307796_ScerevisiaeBBBEDN61598:0.7799287,(412030_PtetraureliaBBBXP_001449473:0.21675425,412030_PtetraureliaBBBXP_001452380:0.14926102):0.56635249):0.17068437,((4896_SpombeBBBNP_594674:0.48540015,4896_SpombeBBBNP_595081:0.49761725):0.049242265,5762_NgruberiBBBEFC42486:1.2219862):0.097264196):0.16506805,SrosettaBBB00938T0:1.2691154):0.18524444):8.6859662e-07,(CowczarzakiBBB00145T0:0.32041072,(Monosiga_brevicollisBBB167537751:0.80562784,SrosettaBBB08105T0:0.47973978):4.1285454e-06):0.12711056):0.06162238,(((412030_PtetraureliaBBBXP_001431487:0.18475475,412030_PtetraureliaBBBXP_001446793:0.019346483):1.0538437,5911_TthermophilaBBBXP_001033107:0.42340691):0.50633469,5911_TthermophilaBBBXP_001031406:1.394792):0.257951):0.04932373,AanophagefferensBBBjgi_Auran1_1966_gw1.3.135.1:0.80795689):0.070917176,((353151_ChominisBBBXP_665894:0.3995663,423536_PmarinusBBBEER09499:0.67093148):0.10565164,EhuxleyiBBBjgi2:0.25917046):0.041297984):0.0028326575,((412030_PtetraureliaBBBXP_001456512:0.083260705,(5911_TthermophilaBBBXP_001012331:0.62249751,5911_TthermophilaBBBXP_001017096:0.30091909):0.15204192):0.39168592,GsulphurariaBBBstig28:0.32039169):0.057499215):0.018977529,(((403677_PinfestansBBBEEY64288:0.018102811,PramorumBBBjgi2:1.1794991e-05):0.13773214,Ectocarpus_siliculosusBBB299115215:0.17096879):1.7357257e-05,Oxytricha_trifallaxBBBaCdh1_WGS:0.27032058):0.039633729):0.034114225);
(((((10228_TadhaerensBBBXP_002114232:0.23784859,(6239_CelegansBBBNP_496075:0.082856595,6279_BmalayiBBBXP_001899995:0.045472078):0.18563671):0.070337158,(((45351_NvectensisBBBXP_001637197:0.052128323,7739_BfloridaeBBBXP_002603872:0.21961711):1.441598e-06,(((7227_DmelanogasterBBBNP_524852:0.061364913,7460_AmelliferaBBBXP_623291:0.01380892):0.060013188,((7955_DrerioBBBNP_956547:0.0044881779,(8364_XtropicalisBBBNP_001120001:4.5467903e-14,9606_HsapiensBBBNP_057347:0):5.1037689e-06):0.041484589,LgiganteaBBBjgi2:0.054905717):1.2196898e-06):0.016189863,7955_DrerioBBBXP_001922908:0.029472175):0.017054618):0.038123006,HrobustaBBBjgi:0.11262376):0.011758962):0.061972131,(((214684_CneoformansBBBXP_572082:0.23613221,237631_UmaydisBBBXP_760064:0.21455865):0.03553029,(330879_AfumigatusBBBXP_754786:0.14066765,5141_NcrassaBBBCAE76124:0.05786428):0.04841436):0.02332065,BdendrobatidisBBBjgi:0.31280792):0.078063078):0.040962298,(((((((284813_EcuniculiBBBNP_597660:0.17003019,(Enterocytozoon_bieneusiBBBXP_002650580:1.1695051,Nosema_ceranaeBBBXP_002996735:0.32885919):0.14914911):1.4709906,5911_TthermophilaBBBXP_001031406:0.41575771):0.070997278,5911_TthermophilaBBBXP_001028072:0.27757676):0.18295323,((CowczarzakiBBB00145T0:0.23944408,Monosiga_brevicollisBBB167537751:0.54338368):0.030889247,SrosettaBBB08105T0:0.19532285):0.093441766):0.0021849354,(((412030_PtetraureliaBBBXP_001431487:0.086021632,412030_PtetraureliaBBBXP_001446793:0.0079617129):0.58170174,5911_TthermophilaBBBXP_001033107:0.36610749):0.22581114,AanophagefferensBBBjgi_Auran1_1966_gw1.3.135.1:0.46114497):0.054190407):0.063135209,((((((((307796_ScerevisiaeBBBEDN61598:0.50748903,5762_NgruberiBBBEFC42486:0.63263025):0.080326088,4896_SpombeBBBNP_594674:0.44292317):0.10926722,4896_SpombeBBBNP_595081:0.3595162):0.07767511,(412030_PtetraureliaBBBXP_001449473:0.19696683,412030_PtetraureliaBBBXP_001452380:0.048090115):0.52237631):0.048754319,(SpunctatusBBB08012T0:0.36114236,SrosettaBBB00938T0:0.81998392):0.094895444):0.065970615,352472_DdiscoideumBBBXP_637334:0.34435801):0.042639032,7227_DmelanogasterBBBNP_611854:0.50722528):1.692035e-06,353151_ChominisBBBXP_665894:0.24614412):0.017859177):0.026151161,((((412030_PtetraureliaBBBXP_001423825:0.1816077,412030_PtetraureliaBBBXP_001434711:0):0.025784686,412030_PtetraureliaBBBXP_001448596:0.087186572):0.20021777,(412030_PtetraureliaBBBXP_001460408:0.010780576,412030_PtetraureliaBBBXP_001462391:0.017037124):0.21818493):0.077658647,TtrahensBBB05490T0:0.32428964):4.1476926e-07):0.044773161):0.029501155,((((((((((145481_PpatensBBBXP_001769243:0.04007296,145481_PpatensBBBXP_001774759:0.049146913):0.015866301,(145481_PpatensBBBXP_001769827:0.0035186266,145481_PpatensBBBXP_001773274:0.0060128772):0.024903498):0.012235853,(3702_AthalianaBBBNP_196888:0.06953734,39947_OsativaBBBNP_001045543:0.028103079):0.10479755):0.004568138,Selaginella_moellendorffiiBBBjgi:0.012540251):0.010154512,(3702_AthalianaBBBNP_192929:0.10979727,(3702_AthalianaBBBNP_194022:0.038935849,39947_OsativaBBBNP_001048804:0.057394113):0.016792723):0.039956251):0.02042323,564608_MpusillaBBBEEH57236:0.10352011):0.024987779,(3055_CreinhardtiiBBBXP_001697615:0.13427851,VcarteriBBBjgi2:0.013534063):0.10408264):0.012212508,70448_OtauriBBBCAL56578:0.040447471):0.087285891,(((412030_PtetraureliaBBBXP_001456512:0.077664535,(5911_TthermophilaBBBXP_001012331:0.48750352,5911_TthermophilaBBBXP_001017096:0.14157691):0.074934913):0.18039848,Oxytricha_trifallaxBBBaCdh1_WGS:0.10749048):0.031993857,(((423536_PmarinusBBBEER09499:0.43524344,CmerolaeBBB1:0.16034836):0.037025666,EhuxleyiBBBjgi2:0.21355156):0.050176419,GsulphurariaBBBstig28:0.22613563):0.018858469):0.029086213):0.022917079,(((296543_TpseudonanaBBBXP_002290622:0.18260748,296543_TpseudonanaBBBXP_002293663:0.11425202):0.076492458,556484_PtricornutumBBBXP_002179858:0.15806188):0.056261615,Ectocarpus_siliculosusBBB299115215:0.043056093):0.027614232):2.9756345e-05,((403677_PinfestansBBBEEY64288:0.013153257,PramorumBBBjgi2:4.1535561e-07):0.097702881,((5911_TthermophilaBBBXP_001010332:0.1302053,5911_TthermophilaBBBXP_001030793:0.29704532):0.056511278,5911_TthermophilaBBBXP_001024950:0.177517):0.028498182):0.0044299188);
(((((((((10228_TadhaerensBBBXP_002114232:0.18346636,7227_DmelanogasterBBBNP_611854:0.47822511):0.16525322,((((45351_NvectensisBBBXP_001637197:0.053672277,7955_DrerioBBBXP_001922908:0.087744658):0.010922439,((7227_DmelanogasterBBBNP_524852:0.052174588,7460_AmelliferaBBBXP_623291:0.015941839):0.11204332,7739_BfloridaeBBBXP_002603872:0.44949276):0.0023746613):9.5329283e-06,(7955_DrerioBBBNP_956547:1.1553548e-05,(8364_XtropicalisBBBNP_001120001:0,9606_HsapiensBBBNP_057347:1.7415263e-16):0.0069773887):0.092326534):0.016837917,((6239_CelegansBBBNP_496075:0.13951428,6279_BmalayiBBBXP_001899995:0.078448767):0.25476959,LgiganteaBBBjgi2:0.042346179):0.045655012):0.057235437):0.045091317,HrobustaBBBjgi:0.048986067):0.1605489,(((((214684_CneoformansBBBXP_572082:0.25672026,(237631_UmaydisBBBXP_760064:0.22942176,BdendrobatidisBBBjgi:0.38468301):0.093260946):0.04524598,(330879_AfumigatusBBBXP_754786:0.14446439,5141_NcrassaBBBCAE76124:0.1841132):0.068413546):0.038508453,SpunctatusBBB08012T0:0.62865217):0.020801627,(((((307796_ScerevisiaeBBBEDN61598:0.79890989,5762_NgruberiBBBEFC42486:0.95019213):0.19593152,(412030_PtetraureliaBBBXP_001449473:0.35731274,412030_PtetraureliaBBBXP_001452380:0.046926548):0.86630579):0.039464451,4896_SpombeBBBNP_595081:0.53479805):0.15852903,(((352472_DdiscoideumBBBXP_637334:0.49118759,Monosiga_brevicollisBBB167537751:0.83209858):0.12336237,4896_SpombeBBBNP_594674:0.49597179):0.086875177,AanophagefferensBBBjgi_Auran1_1966_gw1.3.135.1:0.62138566):0.13866716):0.03809301,SrosettaBBB00938T0:1.419223):0.016444832):0.07877548,(((412030_PtetraureliaBBBXP_001431487:0.10977198,412030_PtetraureliaBBBXP_001446793:0.13446907):1.0034258,5911_TthermophilaBBBXP_001033107:0.63073069):0.53986723,(CowczarzakiBBB00145T0:0.45412273,SrosettaBBB08105T0:0.35861304):0.045271914):0.10475469):0.0037398028):0.069487241,(353151_ChominisBBBXP_665894:0.32313687,((412030_PtetraureliaBBBXP_001423825:0.21736994,412030_PtetraureliaBBBXP_001434711:0):0.02602002,412030_PtetraureliaBBBXP_001448596:0.13182026):0.2671509):0.023510952):4.157073e-05,((412030_PtetraureliaBBBXP_001460408:0.0071488719,412030_PtetraureliaBBBXP_001462391:3.5089898e-07):0.39104988,TtrahensBBB05490T0:0.56894845):0.038456436):0.042328773,((((((284813_EcuniculiBBBNP_597660:0.73157064,Nosema_ceranaeBBBXP_002996735:0.56077098):0.51847396,Enterocytozoon_bieneusiBBBXP_002650580:1.3172743):1.8455028,5911_TthermophilaBBBXP_001031406:0.9007229):0.37240855,5911_TthermophilaBBBXP_001028072:0.25524855):0.35461825,((412030_PtetraureliaBBBXP_001456512:0.13973183,5911_TthermophilaBBBXP_001012331:0.87207826):0.090733774,5911_TthermophilaBBBXP_001017096:0.32265335):0.16947982):0.16049459,(423536_PmarinusBBBEER09499:0.75224881,(CmerolaeBBB1:0.38623814,GsulphurariaBBBstig28:0.45689268):0.098623727):0.13416976):3.8836339e-05):1.4644579e-06,EhuxleyiBBBjgi2:0.36992929):0.033459803,(((((((((((145481_PpatensBBBXP_001769243:0.12024081,145481_PpatensBBBXP_001774759:0.042058286):0.036792106,145481_PpatensBBBXP_001773274:0.044465777):0.041846141,145481_PpatensBBBXP_001769827:2.6617054e-05):0.080179575,((3702_AthalianaBBBNP_196888:0.14157183,39947_OsativaBBBNP_001045543:0.078402814):0.2212133,Selaginella_moellendorffiiBBBjgi:0.051983734):1.1960969e-05):0.014679074,((3702_AthalianaBBBNP_192929:0.11525087,3702_AthalianaBBBNP_194022:0.041911955):0.069345007,39947_OsativaBBBNP_001048804:0.12004577):0.07731704):0.022948271,564608_MpusillaBBBEEH57236:0.1491451):0.066229568,70448_OtauriBBBCAL56578:0.097242035):3.0471117e-06,(3055_CreinhardtiiBBBXP_001697615:0.17936138,VcarteriBBBjgi2:0.029177072):0.18820924):0.10095304,Ectocarpus_siliculosusBBB299115215:0.12875572):0.018047357,((296543_TpseudonanaBBBXP_002290622:0.1884007,296543_TpseudonanaBBBXP_002293663:0.11565918):0.13790175,556484_PtricornutumBBBXP_002179858:0.19321481):0.13985383):0.014520859,((403677_PinfestansBBBEEY64288:0,PramorumBBBjgi2:0):0.088838733,(5911_TthermophilaBBBXP_001024950:0.31628121,Oxytricha_trifallaxBBBaCdh1_WGS:0.19096847):5.5088174e-05):0.036440111):0.027127241,(5911_TthermophilaBBBXP_001010332:0.16091262,5911_TthermophilaBBBXP_001030793:0.40815894):0.08452799);
((((((10228_TadhaerensBBBXP_002114232:0.20452094,((6239_CelegansBBBNP_496075:0.090867726,6279_BmalayiBBBXP_001899995:0.026263061):0.20407406,7227_DmelanogasterBBBNP_611854:0.62166912):0.07750882):0.0083976956,(45351_NvectensisBBBXP_001637197:0.055793245,(((7227_DmelanogasterBBBNP_524852:0.013980847,7460_AmelliferaBBBXP_623291:0.057096256):0.05503709,HrobustaBBBjgi:0.20576402):0.028402578,(((7739_BfloridaeBBBXP_002603872:0.50966092,7955_DrerioBBBXP_001922908:0.071223402):0.018877067,(7955_DrerioBBBNP_956547:0.024808326,(8364_XtropicalisBBBNP_001120001:0,9606_HsapiensBBBNP_057347:0):2.8166105e-06):0.056420646):0.010790171,LgiganteaBBBjgi2:0.076454472):2.1118662e-05):0.020725227):0.034775302):0.062788963,((((214684_CneoformansBBBXP_572082:0.25439785,237631_UmaydisBBBXP_760064:0.323741):0.086981295,((((((307796_ScerevisiaeBBBEDN61598:0.65956289,5762_NgruberiBBBEFC42486:0.83600796):0.15842381,(412030_PtetraureliaBBBXP_001449473:0.33090031,412030_PtetraureliaBBBXP_001452380:5.3412629e-06):0.63782084):0.11940977,4896_SpombeBBBNP_595081:0.38158332):0.089770901,(4896_SpombeBBBNP_594674:0.30610759,SrosettaBBB00938T0:1.2125614):0.14772214):0.1484507,(352472_DdiscoideumBBBXP_637334:0.33401054,AanophagefferensBBBjgi_Auran1_1966_gw1.3.135.1:0.76205675):0.030179098):0.075487071,SpunctatusBBB08012T0:0.64845595):7.3245628e-07):0.029317077,(330879_AfumigatusBBBXP_754786:0.22950923,5141_NcrassaBBBCAE76124:0.087955033):0.074740492):0.04137316,BdendrobatidisBBBjgi:0.2966316):0.039386816):0.04126616,(CowczarzakiBBB00145T0:0.25641416,(Monosiga_brevicollisBBB167537751:0.50313716,SrosettaBBB08105T0:0.26059469):0.094550989):0.0864218):0.033107426,TtrahensBBB05490T0:0.3106194):0.038285387,(((((145481_PpatensBBBXP_001769243:0.060705574,((145481_PpatensBBBXP_001769827:0.023353323,145481_PpatensBBBXP_001773274:0.045951855):0.0092526592,145481_PpatensBBBXP_001774759:0.12701252):0.023159401):0.05166717,(((3055_CreinhardtiiBBBXP_001697615:0.34696201,VcarteriBBBjgi2:0.03139456):0.13268625,(3702_AthalianaBBBNP_196888:0.1226712,39947_OsativaBBBNP_001045543:0.10275602):0.10151268):0.050902883,70448_OtauriBBBCAL56578:0.17803183):4.6536708e-06):0.0092139655,564608_MpusillaBBBEEH57236:0.089603144):0.032584407,Selaginella_moellendorffiiBBBjgi:0.04963289):0.0055839925,((3702_AthalianaBBBNP_192929:0.070820548,3702_AthalianaBBBNP_194022:0.036028821):0.033219171,39947_OsativaBBBNP_001048804:0.064584812):0.038232382):0.070493403,((((((((((((284813_EcuniculiBBBNP_597660:0.37325125,Nosema_ceranaeBBBXP_002996735:0.88521318):0.73907258,Enterocytozoon_bieneusiBBBXP_002650580:1.080144):1.7253711,5911_TthermophilaBBBXP_001012331:0.36858503):0.27119175,412030_PtetraureliaBBBXP_001456512:0.11920782):0.13091417,5911_TthermophilaBBBXP_001017096:0.24558758):0.29913721,5911_TthermophilaBBBXP_001028072:0.36700977):0.042660489,(((412030_PtetraureliaBBBXP_001431487:0.12553464,412030_PtetraureliaBBBXP_001446793:0.063301905):0.95471159,5911_TthermophilaBBBXP_001033107:0.43107168):0.48654673,5911_TthermophilaBBBXP_001031406:1.018115):0.047351568):0.06594947,((412030_PtetraureliaBBBXP_001460408:0,412030_PtetraureliaBBBXP_001462391:0.02133694):0.24493259,5911_TthermophilaBBBXP_001024950:0.15564506):0.04879848):2.0400891e-05,5911_TthermophilaBBBXP_001030793:0.41580522):0.06053298,((412030_PtetraureliaBBBXP_001423825:0.17709023,412030_PtetraureliaBBBXP_001434711:0):0.10972231,412030_PtetraureliaBBBXP_001448596:0.10023076):0.30760661):0.053876293,5911_TthermophilaBBBXP_001010332:0.16078871):0.10305371,(((296543_TpseudonanaBBBXP_002290622:0.16496876,296543_TpseudonanaBBBXP_002293663:0.14541556):0.10215391,556484_PtricornutumBBBXP_002179858:0.14474196):0.10131031,(((353151_ChominisBBBXP_665894:0.37702976,((423536_PmarinusBBBEER09499:0.62290721,Oxytricha_trifallaxBBBaCdh1_WGS:0.17709426):0.0072526481,GsulphurariaBBBstig28:0.28377384):0.048324411):0.03623925,((CmerolaeBBB1:0.34505026,EhuxleyiBBBjgi2:0.12943746):0.056824409,Ectocarpus_siliculosusBBB299115215:0.10483388):0.062867344):0.02680255,(403677_PinfestansBBBEEY64288:0,PramorumBBBjgi2:0):0.16403372):0.022082963):0.022182151):4.1716798e-05);
(((((((10228_TadhaerensBBBXP_002114232:0.16048059,(6239_CelegansBBBNP_496075:0.060974504,6279_BmalayiBBBXP_001899995:0.10695099):0.20464642):0.056449995,((45351_NvectensisBBBXP_001637197:0.080430994,(((((7227_DmelanogasterBBBNP_524852:0.025657221,7460_AmelliferaBBBXP_623291:0.030950664):0.027256204,LgiganteaBBBjgi2:0.053942309):0.019123591,(7955_DrerioBBBNP_956547:0.019459795,(8364_XtropicalisBBBNP_001120001:0,9606_HsapiensBBBNP_057347:0):4.897414e-05):0.049700535):0.019938634,7739_BfloridaeBBBXP_002603872:0.46555206):2.5756233e-05,7955_DrerioBBBXP_001922908:0.088385514):3.5023452e-05):0.074159876,HrobustaBBBjgi:0.079666976):0.065880038):0.064293474,(7227_DmelanogasterBBBNP_611854:0.58887604,GsulphurariaBBBstig28:0.22324502):0.081752944):0.062199673,(((((214684_CneoformansBBBXP_572082:0.29060361,AanophagefferensBBBjgi_Auran1_1966_gw1.3.135.1:0.45456064):0.078968496,Ectocarpus_siliculosusBBB299115215:0.095294227):0.042178712,((403677_PinfestansBBBEEY64288:0.018025406,PramorumBBBjgi2:4.0820009e-05):0.097053701,Oxytricha_trifallaxBBBaCdh1_WGS:0.22923717):0.024473919):0.024354681,(353151_ChominisBBBXP_665894:0.28812905,423536_PmarinusBBBEER09499:0.72054051):0.057364859):0.025464424,(((237631_UmaydisBBBXP_760064:0.31172047,(BdendrobatidisBBBjgi:0.35829844,SpunctatusBBB08012T0:0.52987473):0.021809912):0.078383879,(330879_AfumigatusBBBXP_754786:0.13244072,5141_NcrassaBBBCAE76124:0.11240025):0.1061493):0.11386996,((296543_TpseudonanaBBBXP_002290622:0.22355045,296543_TpseudonanaBBBXP_002293663:0.12868971):0.11070843,556484_PtricornutumBBBXP_002179858:0.067750643):0.033271018):0.037922576):0.026973051):0.0086696365,((((((((145481_PpatensBBBXP_001769243:0.082020792,145481_PpatensBBBXP_001774759:0.041301707):0.0072276019,145481_PpatensBBBXP_001773274:0.04769024):0.026616645,145481_PpatensBBBXP_001769827:0.005928576):0.028496971,((3702_AthalianaBBBNP_192929:0.061411733,(3702_AthalianaBBBNP_194022:0.02964883,39947_OsativaBBBNP_001048804:0.091934368):0.013214416):0.053908881,Selaginella_moellendorffiiBBBjgi:0.054015239):0.0098802503):0.02019729,564608_MpusillaBBBEEH57236:0.12058233):0.021210415,70448_OtauriBBBCAL56578:0.14812276):0.016912961,(3055_CreinhardtiiBBBXP_001697615:0.26479099,VcarteriBBBjgi2:0.011872165):0.18265853):0.0063524697,(3702_AthalianaBBBNP_196888:0.068365089,39947_OsativaBBBNP_001045543:0.10734869):0.17233992):0.056295779):0.038785136,(((((412030_PtetraureliaBBBXP_001423825:0.21224269,412030_PtetraureliaBBBXP_001434711:0):0.074850125,412030_PtetraureliaBBBXP_001448596:0.080369301):0.24466779,5911_TthermophilaBBBXP_001024950:0.17003733):0.0053637892,(5911_TthermophilaBBBXP_001010332:0.13824083,5911_TthermophilaBBBXP_001030793:0.3761648):0.061993912):0.018834241,(412030_PtetraureliaBBBXP_001456512:0.12714616,5911_TthermophilaBBBXP_001017096:0.29585145):0.32780319):0.042434345):0.013194189,(((((((((284813_EcuniculiBBBNP_597660:0.1467205,(Enterocytozoon_bieneusiBBBXP_002650580:1.6946589,Nosema_ceranaeBBBXP_002996735:0.37331355):0.30165426):1.3585909,5911_TthermophilaBBBXP_001012331:0.79640688):0.12736951,5762_NgruberiBBBEFC42486:0.84274389):0.19446561,(((307796_ScerevisiaeBBBEDN61598:0.68044149,((412030_PtetraureliaBBBXP_001431487:0.045664237,412030_PtetraureliaBBBXP_001446793:0.055628727):0.80617725,5911_TthermophilaBBBXP_001033107:0.56174758):0.22975123):0.11693534,(412030_PtetraureliaBBBXP_001449473:0.2770322,412030_PtetraureliaBBBXP_001452380:0.097267452):0.61391649):0.12546633,(4896_SpombeBBBNP_594674:0.62007976,4896_SpombeBBBNP_595081:0.39447516):0.16097377):0.093189515):0.09880827,(352472_DdiscoideumBBBXP_637334:0.31226627,SrosettaBBB00938T0:1.4285922):0.065839443):0.076975668,SrosettaBBB08105T0:0.38891095):0.0001488787,(((5911_TthermophilaBBBXP_001028072:0.36536541,5911_TthermophilaBBBXP_001031406:0.94940634):0.13525056,Monosiga_brevicollisBBB167537751:0.68665119):0.098143597,CmerolaeBBB1:0.33119523):0.024476648):0.076263057,TtrahensBBB05490T0:0.30882526):3.36356e-07,((412030_PtetraureliaBBBXP_001460408:0.022716674,412030_PtetraureliaBBBXP_001462391:0.015252867):0.29047672,CowczarzakiBBB00145T0:0.29283229):0.078788267):0.031349931,EhuxleyiBBBjgi2:0.24900771);
(((((((10228_TadhaerensBBBXP_002114232:0.26987464,((((45351_NvectensisBBBXP_001637197:0.088679381,7955_DrerioBBBXP_001922908:0.048873854):0.029804567,7739_BfloridaeBBBXP_002603872:0.35331875):1.8968509e-05,(7955_DrerioBBBNP_956547:0.017907746,(8364_XtropicalisBBBNP_001120001:0,9606_HsapiensBBBNP_057347:0):1.4053456e-05):0.019171069):0.043043502,((6239_CelegansBBBNP_496075:0.12018271,6279_BmalayiBBBXP_001899995:0.054707177):0.19386717,LgiganteaBBBjgi2:0.012615057):0.02697011):0.0014825623):0.027075735,(7227_DmelanogasterBBBNP_524852:0.064308795,7460_AmelliferaBBBXP_623291:0.015950701):0.018956794):0.049899039,HrobustaBBBjgi:0.080636326):0.015779478,7227_DmelanogasterBBBNP_611854:0.53806438):0.078118154,((((214684_CneoformansBBBXP_572082:0.20830319,237631_UmaydisBBBXP_760064:0.29514743):0.085814736,(330879_AfumigatusBBBXP_754786:0.16119856,5141_NcrassaBBBCAE76124:0.14030057):0.053765536):0.050268412,(((307796_ScerevisiaeBBBEDN61598:0.4361677,(412030_PtetraureliaBBBXP_001449473:0.20492254,412030_PtetraureliaBBBXP_001452380:0.15720563):0.53658951):0.11895276,5762_NgruberiBBBEFC42486:0.68859992):0.19903014,(4896_SpombeBBBNP_594674:0.47075679,4896_SpombeBBBNP_595081:0.2343042):0.19306824):0.082909398):0.032015306,BdendrobatidisBBBjgi:0.24861371):0.066464043):0.025992626,((296543_TpseudonanaBBBXP_002290622:0.20915808,296543_TpseudonanaBBBXP_002293663:0.11880867):0.1788906,556484_PtricornutumBBBXP_002179858:0.050973364):0.086425503):0.026047666,(((((((((145481_PpatensBBBXP_001769243:0.059501086,(3702_AthalianaBBBNP_196888:0.044805696,39947_OsativaBBBNP_001045543:0.11388608):0.086104358):0.0049299103,145481_PpatensBBBXP_001774759:0.039982332):0.012046394,((145481_PpatensBBBXP_001769827:9.8143442e-07,Selaginella_moellendorffiiBBBjgi:0.068177581):0.011461559,145481_PpatensBBBXP_001773274:0.028624067):0.014416509):0.044520746,((3055_CreinhardtiiBBBXP_001697615:0.24116529,VcarteriBBBjgi2:1.5917931e-05):0.16105952,((564608_MpusillaBBBEEH57236:0.079951856,EhuxleyiBBBjgi2:0.23667984):0.033975824,70448_OtauriBBBCAL56578:0.052839622):0.029998386):0.024622437):2.1842196e-06,352472_DdiscoideumBBBXP_637334:0.41744748):0.03492483,((3702_AthalianaBBBNP_192929:0.10275737,3702_AthalianaBBBNP_194022:0.01196854):0.023999537,39947_OsativaBBBNP_001048804:0.064764628):0.043740291):0.024573649,(CmerolaeBBB1:0.22483616,GsulphurariaBBBstig28:0.28153614):0.098546891):0.016132237,((353151_ChominisBBBXP_665894:0.23446989,423536_PmarinusBBBEER09499:0.52311144):0.068829259,TtrahensBBB05490T0:0.24915148):0.055856973):0.027745404,((((403677_PinfestansBBBEEY64288:0.0056128121,PramorumBBBjgi2:3.3436715e-05):0.030768525,Ectocarpus_siliculosusBBB299115215:0.15465538):0.071655426,((412030_PtetraureliaBBBXP_001456512:0.078732245,(5911_TthermophilaBBBXP_001012331:0.35429475,5911_TthermophilaBBBXP_001017096:0.16059675):0.094146696):0.1977372,Oxytricha_trifallaxBBBaCdh1_WGS:0.16717837):0.079205113):0.0075036841,(((((412030_PtetraureliaBBBXP_001423825:0.17082627,412030_PtetraureliaBBBXP_001434711:0.0035404851):0.043869474,412030_PtetraureliaBBBXP_001448596:0.1645169):0.24827366,((412030_PtetraureliaBBBXP_001460408:0.015317526,412030_PtetraureliaBBBXP_001462391:0.0068241789):0.24628058,SrosettaBBB00938T0:0.98434631):0.022927563):0.029787649,((5911_TthermophilaBBBXP_001010332:0.11354501,5911_TthermophilaBBBXP_001030793:0.324157):0.025213,SpunctatusBBB08012T0:0.45233563):0.009490287):0.044610018,5911_TthermophilaBBBXP_001024950:0.26752646):0.02197297):0.035763832):6.7265401e-05,((((((((284813_EcuniculiBBBNP_597660:0.28957787,Nosema_ceranaeBBBXP_002996735:0.49312445):0.31929488,Enterocytozoon_bieneusiBBBXP_002650580:0.9404209):1.0551233,5911_TthermophilaBBBXP_001031406:0.53370108):0.23588161,5911_TthermophilaBBBXP_001028072:0.36390008):0.075339055,Monosiga_brevicollisBBB167537751:0.54286896):0.040949281,CowczarzakiBBB00145T0:0.23582926):0.043521344,SrosettaBBB08105T0:0.31559227):0.066334115,(((412030_PtetraureliaBBBXP_001431487:0.15077989,412030_PtetraureliaBBBXP_001446793:8.2918552e-06):0.84775134,5911_TthermophilaBBBXP_001033107:0.51070629):0.40095604,AanophagefferensBBBjgi_Auran1_1966_gw1.3.135.1:0.38845518):0.087758937):0.05847798);
((((((((10228_TadhaerensBBBXP_002114232:0.29134672,(6239_CelegansBBBNP_496075:0.13527172,6279_BmalayiBBBXP_001899995:0.052692538):0.26126208):0.0011484394,(45351_NvectensisBBBXP_001637197:0.081201516,((((((7227_DmelanogasterBBBNP_524852:0.074644972,7460_AmelliferaBBBXP_623291:0.032466251):0.051699344,HrobustaBBBjgi:0.12552072):0.030901117,LgiganteaBBBjgi2:0.025525336):0.0089817205,(7955_DrerioBBBNP_956547:0.0061686707,(8364_XtropicalisBBBNP_001120001:0,9606_HsapiensBBBNP_057347:0):9.0755015e-05):0.025837971):0.010510822,7955_DrerioBBBXP_001922908:0.07271267):0.006180256,7739_BfloridaeBBBXP_002603872:0.48663966):0.025891969):0.037129124):0.1030021,(((214684_CneoformansBBBXP_572082:0.23637096,237631_UmaydisBBBXP_760064:0.22149366):0.068264207,330879_AfumigatusBBBXP_754786:0.15240572):0.027057101,(5141_NcrassaBBBCAE76124:0.15902423,BdendrobatidisBBBjgi:0.27309555):0.026048492):0.050708291):0.053660449,((((((284813_EcuniculiBBBNP_597660:0.18416722,(Enterocytozoon_bieneusiBBBXP_002650580:1.7444054,Nosema_ceranaeBBBXP_002996735:0.52013438):0.34272559):1.7533402,5762_NgruberiBBBEFC42486:0.92583271):0.046126612,(412030_PtetraureliaBBBXP_001449473:0.29847588,412030_PtetraureliaBBBXP_001452380:0.058092122):0.34370779):0.11662194,4896_SpombeBBBNP_595081:0.38672395):0.060738638,((307796_ScerevisiaeBBBEDN61598:0.71214275,4896_SpombeBBBNP_594674:0.28358265):0.12937693,(((412030_PtetraureliaBBBXP_001431487:0.11565983,412030_PtetraureliaBBBXP_001446793:0.013403515):0.9500977,5911_TthermophilaBBBXP_001033107:0.5020353):0.22129338,AanophagefferensBBBjgi_Auran1_1966_gw1.3.135.1:0.6224776):0.038602669):0.096351937):0.14565598,(SpunctatusBBB08012T0:0.43483779,SrosettaBBB00938T0:0.95421266):0.063795854):0.051671173):0.0067442871,(CowczarzakiBBB00145T0:0.30348469,SrosettaBBB08105T0:0.40164677):0.16427243):1.4545013e-06,7227_DmelanogasterBBBNP_611854:0.6552615):0.029284344,(352472_DdiscoideumBBBXP_637334:0.42345764,TtrahensBBB05490T0:0.39120369):0.12486633):0.038822356,(((((((((((145481_PpatensBBBXP_001769243:0.047359295,((3055_CreinhardtiiBBBXP_001697615:0.26246489,VcarteriBBBjgi2:0.0021990499):0.18249513,(3702_AthalianaBBBNP_196888:0.077883275,39947_OsativaBBBNP_001045543:0.07035367):0.055094151):0.028814252):0.023070168,145481_PpatensBBBXP_001774759:0.049913997):0.025487565,(145481_PpatensBBBXP_001769827:1.7442549e-05,145481_PpatensBBBXP_001773274:0.018729943):0.01255416):0.0083305693,564608_MpusillaBBBEEH57236:0.10927105):0.010169622,Selaginella_moellendorffiiBBBjgi:0.027056093):0.025496958,70448_OtauriBBBCAL56578:0.098154125):0.011571345,((3702_AthalianaBBBNP_192929:0.086696848,3702_AthalianaBBBNP_194022:0.033473503):0.070486652,39947_OsativaBBBNP_001048804:0.051642745):0.047517268):0.10253423,(((296543_TpseudonanaBBBXP_002290622:0.15794485,296543_TpseudonanaBBBXP_002293663:0.12670467):0.11357756,556484_PtricornutumBBBXP_002179858:0.12793237):0.073529139,Ectocarpus_siliculosusBBB299115215:0.11155377):0.01975785):0.044107056,(((403677_PinfestansBBBEEY64288:0.018086852,PramorumBBBjgi2:1.9629841e-05):0.10805267,5911_TthermophilaBBBXP_001024950:0.23424483):0.018283161,(5911_TthermophilaBBBXP_001010332:0.15783847,5911_TthermophilaBBBXP_001030793:0.34720203):0.040879099):0.020199935):0.033738092,(((353151_ChominisBBBXP_665894:0.2274753,GsulphurariaBBBstig28:0.23158097):0.048958819,423536_PmarinusBBBEER09499:0.50817816):0.0533788,((((412030_PtetraureliaBBBXP_001456512:0.051556712,5911_TthermophilaBBBXP_001012331:0.55619441):0.11609658,5911_TthermophilaBBBXP_001017096:0.11981146):0.21457551,(5911_TthermophilaBBBXP_001028072:0.2218589,5911_TthermophilaBBBXP_001031406:0.65512008):0.35898253):0.041557266,CmerolaeBBB1:0.26848386):0.057324599):0.0318182):2.3629459e-06,Oxytricha_trifallaxBBBaCdh1_WGS:0.19290414):0.017814069,((((412030_PtetraureliaBBBXP_001423825:0.22071899,412030_PtetraureliaBBBXP_001434711:0):0.070781523,412030_PtetraureliaBBBXP_001448596:0.075693657):0.19998643,EhuxleyiBBBjgi2:0.1831645):0.047635536,((412030_PtetraureliaBBBXP_001460408:6.950759e-06,412030_PtetraureliaBBBXP_001462391:0.025260144):0.22445219,Monosiga_brevicollisBBB167537751:0.70412262):0.038569843):0.02327313);
((((((10228_TadhaerensBBBXP_002114232:0.24877716,SrosettaBBB00938T0:1.1164036):0.0026165668,(6239_CelegansBBBNP_496075:0.096472892,6279_BmalayiBBBXP_001899995:0.03068616):0.16078175):0.043921191,(45351_NvectensisBBBXP_001637197:0.036333943,((((7227_DmelanogasterBBBNP_524852:0.053816651,7460_AmelliferaBBBXP_623291:0.0033777455):0.041342758,((7955_DrerioBBBNP_956547:0.0016754964,(8364_XtropicalisBBBNP_001120001:3.9884238e-15,9606_HsapiensBBBNP_057347:0):0.003790085):0.02899348,LgiganteaBBBjgi2:0.045447883):0.0038233313):0.032147903,7955_DrerioBBBXP_001922908:0.051212553):0.022947143,7739_BfloridaeBBBXP_002603872:0.27681728):0.0077905903):0.046820112):0.01346138,HrobustaBBBjgi:0.10462312):0.041388813,(((((307796_ScerevisiaeBBBEDN61598:0.51604632,5762_NgruberiBBBEFC42486:0.59460602):0.10641752,(412030_PtetraureliaBBBXP_001449473:0.12778962,412030_PtetraureliaBBBXP_001452380:0.11422674):0.49432564):0.12460851,(4896_SpombeBBBNP_594674:0.44275291,4896_SpombeBBBNP_595081:0.25459083):0.066955689):0.10139033,7227_DmelanogasterBBBNP_611854:0.39680892):0.15328462,SpunctatusBBB08012T0:0.33329876):0.029955928):0.018879443,((((((145481_PpatensBBBXP_001769243:0.04951943,145481_PpatensBBBXP_001774759:0.054186762):0.032981056,(((145481_PpatensBBBXP_001769827:0.0051304794,145481_PpatensBBBXP_001773274:0.026577026):0.03370254,564608_MpusillaBBBEEH57236:0.060320831):0.023094129,(((3702_AthalianaBBBNP_192929:0.094306004,3702_AthalianaBBBNP_194022:0.0056977878):0.037764482,((3702_AthalianaBBBNP_196888:0.091339809,39947_OsativaBBBNP_001045543:0.064824221):0.054957099,39947_OsativaBBBNP_001048804:0.049284928):0.023725333):0.010404998,Selaginella_moellendorffiiBBBjgi:0.010365999):9.3000603e-06):0.013316594):0.012061064,70448_OtauriBBBCAL56578:0.037726923):9.9510191e-07,(3055_CreinhardtiiBBBXP_001697615:0.11117418,VcarteriBBBjgi2:0.025982767):0.089481865):0.052280959,((((214684_CneoformansBBBXP_572082:0.22833836,237631_UmaydisBBBXP_760064:0.20438648):0.034640568,(330879_AfumigatusBBBXP_754786:0.088407299,5141_NcrassaBBBCAE76124:0.091114683):0.034407023):0.069433001,((296543_TpseudonanaBBBXP_002290622:0.13537302,296543_TpseudonanaBBBXP_002293663:0.11400301):0.10626619,556484_PtricornutumBBBXP_002179858:0.040018025):0.043080668):0.038518698,(((403677_PinfestansBBBEEY64288:0.014801251,PramorumBBBjgi2:6.9934807e-06):0.10821237,((412030_PtetraureliaBBBXP_001456512:0.15244459,(5911_TthermophilaBBBXP_001012331:0.57460412,5911_TthermophilaBBBXP_001017096:0.085836453):0.11375676):0.18613905,Oxytricha_trifallaxBBBaCdh1_WGS:0.07414614):0.058862062):0.012645096,Ectocarpus_siliculosusBBB299115215:0.067352662):0.030902604):4.6717752e-06):0.038483946,(((((352472_DdiscoideumBBBXP_637334:0.32120354,(423536_PmarinusBBBEER09499:0.48162447,(AanophagefferensBBBjgi_Auran1_1966_gw1.3.135.1:0.4409838,EhuxleyiBBBjgi2:0.2240645):0.05432039):0.020286755):0.027808314,(CmerolaeBBB1:0.2271703,GsulphurariaBBBstig28:0.2440164):0.10925828):0.012195397,TtrahensBBB05490T0:0.27874946):0.026914134,353151_ChominisBBBXP_665894:0.2458399):0.015817357,((((412030_PtetraureliaBBBXP_001423825:0.25436741,412030_PtetraureliaBBBXP_001434711:0):0.024814674,412030_PtetraureliaBBBXP_001448596:0.052982073):0.21817235,(412030_PtetraureliaBBBXP_001460408:0.012769629,412030_PtetraureliaBBBXP_001462391:0.012414479):0.24667713):0.022821321,(5911_TthermophilaBBBXP_001010332:0.11704799,(5911_TthermophilaBBBXP_001024950:0.22602265,5911_TthermophilaBBBXP_001030793:0.36504017):0.027018033):0.024800026):0.031732984):0.010640333):0.014302814,(((((((284813_EcuniculiBBBNP_597660:0.46751818,Nosema_ceranaeBBBXP_002996735:0.45351684):0.343884,Enterocytozoon_bieneusiBBBXP_002650580:0.70594072):1.0089472,Monosiga_brevicollisBBB167537751:0.26413448):0.1519075,SrosettaBBB08105T0:0.19884447):0.075074922,(((412030_PtetraureliaBBBXP_001431487:0.10705031,412030_PtetraureliaBBBXP_001446793:0.028187928):0.61408535,5911_TthermophilaBBBXP_001033107:0.41874562):0.37339941,(5911_TthermophilaBBBXP_001028072:0.35959601,5911_TthermophilaBBBXP_001031406:0.71636144):0.16813317):0.064623646):0.027851366,CowczarzakiBBB00145T0:0.16813959):0.05916215,BdendrobatidisBBBjgi:0.22137541):0.048085556);
(((((10228_TadhaerensBBBXP_002114232:0.19238824,(6239_CelegansBBBNP_496075:0.082514659,6279_BmalayiBBBXP_001899995:0.050066171):0.1489823):0.022142493,(((((((45351_NvectensisBBBXP_001637197:0.052075616,7955_DrerioBBBXP_001922908:0.031027562):0.030355035,7739_BfloridaeBBBXP_002603872:0.39264197):0.0054649504,(7955_DrerioBBBNP_956547:0,(8364_XtropicalisBBBNP_001120001:0,9606_HsapiensBBBNP_057347:0):1.7026213e-14):0.020074555):0.012341246,(7227_DmelanogasterBBBNP_524852:0.053558469,7460_AmelliferaBBBXP_623291:0.0045607608):0.025604529):0.0069391166,HrobustaBBBjgi:0.15265097):0.0098393014,LgiganteaBBBjgi2:0.041927404):0.053615482,BdendrobatidisBBBjgi:0.24125483):0.040662287):0.0671642,556484_PtricornutumBBBXP_002179858:0.10820292):0.0058828069,(((((145481_PpatensBBBXP_001769243:0.055455871,145481_PpatensBBBXP_001774759:0.042695374):0.014363658,((145481_PpatensBBBXP_001769827:0.015367531,145481_PpatensBBBXP_001773274:4.2347551e-05):0.012044346,(((((3055_CreinhardtiiBBBXP_001697615:0.21909991,VcarteriBBBjgi2:0.010822805):0.12640905,70448_OtauriBBBCAL56578:0.04217178):0.01588902,564608_MpusillaBBBEEH57236:0.064690639):0.016273915,Selaginella_moellendorffiiBBBjgi:0.016233686):0.004950293,((3702_AthalianaBBBNP_192929:0.075029491,3702_AthalianaBBBNP_194022:0.019002758):0.056865172,39947_OsativaBBBNP_001048804:0.026166864):0.043822398):0.026268924):0.019573507):0.050296228,(3702_AthalianaBBBNP_196888:0.08377901,39947_OsativaBBBNP_001045543:0.07031845):0.06089558):0.055124331,(((403677_PinfestansBBBEEY64288:0.014866042,PramorumBBBjgi2:1.2873568e-05):0.080872344,Ectocarpus_siliculosusBBB299115215:0.046910506):0.03438184,Oxytricha_trifallaxBBBaCdh1_WGS:0.11910992):0.01862724):0.013003413,(((296543_TpseudonanaBBBXP_002290622:0.15575643,296543_TpseudonanaBBBXP_002293663:0.12617106):0.078461383,((353151_ChominisBBBXP_665894:0.28264048,GsulphurariaBBBstig28:0.14222082):0.038254677,(7227_DmelanogasterBBBNP_611854:0.43094397,TtrahensBBB05490T0:0.28237759):0.048823659):0.043174009):8.7841292e-06,423536_PmarinusBBBEER09499:0.49402801):0.036803244):0.010435812):4.6451121e-05,((((((214684_CneoformansBBBXP_572082:0.1263053,237631_UmaydisBBBXP_760064:0.2356215):0.041470427,SpunctatusBBB08012T0:0.36488447):1.3246145e-05,5141_NcrassaBBBCAE76124:0.11489679):0.035547913,(((((307796_ScerevisiaeBBBEDN61598:0.58723429,(412030_PtetraureliaBBBXP_001449473:0.10053279,412030_PtetraureliaBBBXP_001452380:0.17550282):0.51253589):0.11984193,(((412030_PtetraureliaBBBXP_001431487:0.10112654,412030_PtetraureliaBBBXP_001446793:0.012554427):0.56579268,5911_TthermophilaBBBXP_001033107:0.3748689):0.31515332,SrosettaBBB00938T0:0.71723378):2.3462085e-06):0.10291046,4896_SpombeBBBNP_594674:0.44021746):0.058050909,(352472_DdiscoideumBBBXP_637334:0.30542349,(4896_SpombeBBBNP_595081:0.28532347,5762_NgruberiBBBEFC42486:0.59080965):0.08517479):0.080797574):0.0257558,AanophagefferensBBBjgi_Auran1_1966_gw1.3.135.1:0.50813391):0.014629927):0.050590628,330879_AfumigatusBBBXP_754786:0.18715361):0.030089345,(((((((284813_EcuniculiBBBNP_597660:0.31911274,Nosema_ceranaeBBBXP_002996735:0.39818978):0.60770572,Enterocytozoon_bieneusiBBBXP_002650580:1.0381837):0.93500797,5911_TthermophilaBBBXP_001031406:0.32664618):0.14649131,SrosettaBBB08105T0:0.18225219):0.065337389,CmerolaeBBB1:0.2756907):4.5152126e-05,((412030_PtetraureliaBBBXP_001456512:0.14139071,(5911_TthermophilaBBBXP_001012331:0.47385876,5911_TthermophilaBBBXP_001017096:0.10888775):0.098430416):0.23401164,5911_TthermophilaBBBXP_001028072:0.19513739):0.070315233):0.068722529,((((412030_PtetraureliaBBBXP_001423825:0.13388733,412030_PtetraureliaBBBXP_001434711:0):0.038728132,412030_PtetraureliaBBBXP_001448596:0.099611454):0.24128313,(5911_TthermophilaBBBXP_001010332:0.057619822,5911_TthermophilaBBBXP_001030793:0.28128819):0.096855956):0.0083825848,((412030_PtetraureliaBBBXP_001460408:0.003705017,412030_PtetraureliaBBBXP_001462391:0.025918057):0.13141882,5911_TthermophilaBBBXP_001024950:0.082260435):0.035795612):0.024114803):0.046322979):0.026720175,((CowczarzakiBBB00145T0:0.18018065,EhuxleyiBBBjgi2:0.18371309):0.026276403,Monosiga_brevicollisBBB167537751:0.45212386):0.079101889);
((((((((10228_TadhaerensBBBXP_002114232:0.26300541,(3055_CreinhardtiiBBBXP_001697615:0.16172638,VcarteriBBBjgi2:0.038627883):0.14213302):0.010993975,((412030_PtetraureliaBBBXP_001423825:0.27117097,412030_PtetraureliaBBBXP_001434711:0):0.035898963,412030_PtetraureliaBBBXP_001448596:0.11049727):0.27572851):0.039974736,5911_TthermophilaBBBXP_001010332:0.1990808):0.0042607659,(((((((145481_PpatensBBBXP_001769243:0.076411922,145481_PpatensBBBXP_001774759:0.049586232):0.016264441,145481_PpatensBBBXP_001773274:0.032848965):0.048866182,145481_PpatensBBBXP_001769827:0.0064588448):0.043589488,Selaginella_moellendorffiiBBBjgi:0.036245416):0.014710227,(((3702_AthalianaBBBNP_192929:0.02763368,(3702_AthalianaBBBNP_196888:0.11577381,39947_OsativaBBBNP_001045543:0.063265481):0.14642241):0.049059534,3702_AthalianaBBBNP_194022:0.015376842):0.017110457,(39947_OsativaBBBNP_001048804:0.096636667,564608_MpusillaBBBEEH57236:0.1117149):0.022313736):0.030548201):0.03990154,70448_OtauriBBBCAL56578:0.15326559):2.1896904e-05,TtrahensBBB05490T0:0.39404064):0.016101281):0.051995139,(((403677_PinfestansBBBEEY64288:0,PramorumBBBjgi2:0):0.16763112,Ectocarpus_siliculosusBBB299115215:0.087911373):0.037977211,EhuxleyiBBBjgi2:0.22623393):0.036981004):0.065684445,(((296543_TpseudonanaBBBXP_002290622:0.17112,296543_TpseudonanaBBBXP_002293663:0.16310596):0.10811466,556484_PtricornutumBBBXP_002179858:0.13557972):0.11578374,((412030_PtetraureliaBBBXP_001460408:0.013612069,412030_PtetraureliaBBBXP_001462391:7.1693479e-08):0.26357108,5911_TthermophilaBBBXP_001024950:0.27448678):0.050455769):0.024366843):0.014441986,(((((412030_PtetraureliaBBBXP_001431487:0.16435348,412030_PtetraureliaBBBXP_001446793:0.017219009):1.0207021,5911_TthermophilaBBBXP_001033107:0.72397172):0.56597716,AanophagefferensBBBjgi_Auran1_1966_gw1.3.135.1:0.73254899):0.20358084,(CmerolaeBBB1:0.37248784,GsulphurariaBBBstig28:0.26515372):0.093045243):7.1197293e-07,((412030_PtetraureliaBBBXP_001456512:0.13004705,(5911_TthermophilaBBBXP_001012331:0.79686742,5911_TthermophilaBBBXP_001017096:0.13948078):0.14463493):0.27781796,Oxytricha_trifallaxBBBaCdh1_WGS:0.1738978):0.062675577):0.073881858):0.037439014,(((((((((214684_CneoformansBBBXP_572082:0.23403446,237631_UmaydisBBBXP_760064:0.26735547):0.061097943,(330879_AfumigatusBBBXP_754786:0.21377791,5141_NcrassaBBBCAE76124:0.11775858):0.059140816):0.033186121,BdendrobatidisBBBjgi:0.41034416):0.075960544,SpunctatusBBB08012T0:0.48470442):0.063198318,(7227_DmelanogasterBBBNP_611854:0.58228868,SrosettaBBB00938T0:1.3758055):0.096305569):8.9357175e-06,((45351_NvectensisBBBXP_001637197:0.039317161,(((7227_DmelanogasterBBBNP_524852:0.034293321,7460_AmelliferaBBBXP_623291:0.031591606):0.078748267,LgiganteaBBBjgi2:0.062437706):0.010513948,((7739_BfloridaeBBBXP_002603872:0.30358459,7955_DrerioBBBXP_001922908:0.033728785):7.6132767e-06,(7955_DrerioBBBNP_956547:0.028382663,(8364_XtropicalisBBBNP_001120001:2.6256775e-14,9606_HsapiensBBBNP_057347:0):9.0246866e-06):0.050837563):0.017437387):0.026676526):0.022393096,(6239_CelegansBBBNP_496075:0.11161433,6279_BmalayiBBBXP_001899995:0.090618041):0.2455487):0.063877652):0.043874567,HrobustaBBBjgi:0.15068624):0.032364774,(CowczarzakiBBB00145T0:0.35910314,SrosettaBBB08105T0:0.34867996):0.083857896):0.053383997,((((((((284813_EcuniculiBBBNP_597660:0.48342136,(Enterocytozoon_bieneusiBBBXP_002650580:1.2157767,Nosema_ceranaeBBBXP_002996735:0.61372777):0.26421548):2.087477,(412030_PtetraureliaBBBXP_001449473:0.1803672,412030_PtetraureliaBBBXP_001452380:0.13100032):0.42718972):0.17343376,5762_NgruberiBBBEFC42486:0.71389058):0.20504278,(307796_ScerevisiaeBBBEDN61598:0.83653729,4896_SpombeBBBNP_595081:0.318247):0.11537914):0.094234,4896_SpombeBBBNP_594674:0.46855639):0.12936788,352472_DdiscoideumBBBXP_637334:0.34124095):0.14851127,5911_TthermophilaBBBXP_001030793:0.45351936):0.05014873,((5911_TthermophilaBBBXP_001028072:0.50244733,5911_TthermophilaBBBXP_001031406:0.83510081):0.22787332,Monosiga_brevicollisBBB167537751:0.60609594):0.22676895):5.2862382e-05):0.027643729,(353151_ChominisBBBXP_665894:0.22446579,423536_PmarinusBBBEER09499:0.63482916):0.070422242);
((((((((((10228_TadhaerensBBBXP_002114232:0.15833455,7227_DmelanogasterBBBNP_611854:0.47888849):0.086533169,(7227_DmelanogasterBBBNP_524852:0.044470621,7460_AmelliferaBBBXP_623291:0.011697065):0.0086167482):0.014674657,((((45351_NvectensisBBBXP_001637197:0.021858535,7739_BfloridaeBBBXP_002603872:0.2617704):0.026747287,7955_DrerioBBBXP_001922908:0.047769822):4.2291718e-06,((7955_DrerioBBBNP_956547:0,9606_HsapiensBBBNP_057347:0):2.6483866e-14,8364_XtropicalisBBBNP_001120001:5.2021879e-14):0.031647181):0.028945623,LgiganteaBBBjgi2:0.049179231):0.025190457):0.039968292,HrobustaBBBjgi:0.058434085):0.052972459,(6239_CelegansBBBNP_496075:0.08770923,6279_BmalayiBBBXP_001899995:0.058759851):0.21774681):0.05755614,CowczarzakiBBB00145T0:0.30046487):0.019394903,(SpunctatusBBB08012T0:0.21328452,SrosettaBBB00938T0:0.77118983):0.19819587):0.018686235,(((214684_CneoformansBBBXP_572082:0.1483275,(((((307796_ScerevisiaeBBBEDN61598:0.42090271,5762_NgruberiBBBEFC42486:0.51932217):0.11867443,(412030_PtetraureliaBBBXP_001449473:0.19245271,412030_PtetraureliaBBBXP_001452380:0.16223934):0.54094486):1.5829584e-05,4896_SpombeBBBNP_595081:0.2902267):0.076364927,((412030_PtetraureliaBBBXP_001431487:0.091211044,412030_PtetraureliaBBBXP_001446793:0.046566378):0.45008837,5911_TthermophilaBBBXP_001033107:0.50493605):0.39556716):0.0049690514,4896_SpombeBBBNP_594674:0.37397116):0.1119821):0.032344025,(237631_UmaydisBBBXP_760064:0.22976248,(330879_AfumigatusBBBXP_754786:0.10158354,5141_NcrassaBBBCAE76124:0.12222476):0.034822081):0.037707301):0.032668294,BdendrobatidisBBBjgi:0.27492834):0.021753307):0.033252189,((352472_DdiscoideumBBBXP_637334:0.44358753,TtrahensBBB05490T0:0.25756364):0.077572589,((353151_ChominisBBBXP_665894:0.22623318,Monosiga_brevicollisBBB167537751:0.34272278):0.082920422,(AanophagefferensBBBjgi_Auran1_1966_gw1.3.135.1:0.37010608,SrosettaBBB08105T0:0.24758359):0.050635607):4.850697e-06):0.065714782):3.5995211e-05,((((((((((145481_PpatensBBBXP_001769243:0.039739621,145481_PpatensBBBXP_001774759:0.017986388):0.0084121164,(145481_PpatensBBBXP_001769827:0.0094634303,145481_PpatensBBBXP_001773274:0.012068952):0.021270914):0.037589262,Selaginella_moellendorffiiBBBjgi:0.028750128):0.01320961,(((3702_AthalianaBBBNP_192929:0.058902234,(3702_AthalianaBBBNP_196888:0.063423923,39947_OsativaBBBNP_001045543:0.053469967):0.077319777):0.018063891,3702_AthalianaBBBNP_194022:0.01813612):0.024291068,39947_OsativaBBBNP_001048804:0.067798018):0.032415216):0.012844565,(423536_PmarinusBBBEER09499:0.53932972,564608_MpusillaBBBEEH57236:0.01789016):0.088569569):0.01906811,70448_OtauriBBBCAL56578:0.045506596):0.020029024,((412030_PtetraureliaBBBXP_001456512:0.11648008,(5911_TthermophilaBBBXP_001012331:0.35344089,5911_TthermophilaBBBXP_001017096:0.17811206):0.090205851):0.20045905,(CmerolaeBBB1:0.11660676,EhuxleyiBBBjgi2:0.090531005):0.019283489):0.080652897):0.030818912,(((403677_PinfestansBBBEEY64288:0.014395254,PramorumBBBjgi2:2.8689749e-06):0.051281485,Ectocarpus_siliculosusBBB299115215:0.11905417):0.0093090331,Oxytricha_trifallaxBBBaCdh1_WGS:0.1819301):0.051250382):8.7287113e-05,(((((((284813_EcuniculiBBBNP_597660:0.35716413,Nosema_ceranaeBBBXP_002996735:0.33905087):0.54373126,Enterocytozoon_bieneusiBBBXP_002650580:1.0774586):0.89308611,5911_TthermophilaBBBXP_001031406:0.40289257):0.14758067,5911_TthermophilaBBBXP_001028072:0.20659715):0.17870862,5911_TthermophilaBBBXP_001030793:0.19558082):0.037934719,(5911_TthermophilaBBBXP_001024950:0.12608371,GsulphurariaBBBstig28:0.28977664):0.014173891):0.043402834,((((412030_PtetraureliaBBBXP_001423825:0.14531105,412030_PtetraureliaBBBXP_001434711:0.0046439973):0.037779826,412030_PtetraureliaBBBXP_001448596:0.10152815):0.19748995,(412030_PtetraureliaBBBXP_001460408:0,412030_PtetraureliaBBBXP_001462391:0.010078623):0.16812591):0.025603576,5911_TthermophilaBBBXP_001010332:0.1098417):0.049619249):0.02177974):0.021211878,((296543_TpseudonanaBBBXP_002290622:0.18840393,296543_TpseudonanaBBBXP_002293663:0.12774516):0.094980516,556484_PtricornutumBBBXP_002179858:0.1750844):0.068166206):0.01179049,(3055_CreinhardtiiBBBXP_001697615:0.11117194,VcarteriBBBjgi2:0):0.1805069);
((((((((10228_TadhaerensBBBXP_002114232:0.11612488,((6239_CelegansBBBNP_496075:0.095559909,6279_BmalayiBBBXP_001899995:0.065546323):0.13398638,7227_DmelanogasterBBBNP_611854:0.40935694):0.027653596):0.025868137,((((45351_NvectensisBBBXP_001637197:0.074448433,((7739_BfloridaeBBBXP_002603872:0.28750936,7955_DrerioBBBXP_001922908:0.083713236):2.9235703e-05,(7955_DrerioBBBNP_956547:0.01581221,(8364_XtropicalisBBBNP_001120001:0,9606_HsapiensBBBNP_057347:1.0352732e-13):5.4224885e-05):0.057368845):0.013103967):0.016644306,(7227_DmelanogasterBBBNP_524852:0.025337883,7460_AmelliferaBBBXP_623291:0.030846728):0.062267276):0.011616014,LgiganteaBBBjgi2:0.051320574):0.030423218,HrobustaBBBjgi:0.062294434):0.033050641):0.061274235,BdendrobatidisBBBjgi:0.28180702):0.054068028,((296543_TpseudonanaBBBXP_002290622:0.16410234,296543_TpseudonanaBBBXP_002293663:0.089743708):0.10741818,556484_PtricornutumBBBXP_002179858:0.09935232):0.093653152):0.042328753,(((((((((145481_PpatensBBBXP_001769243:0.05494384,145481_PpatensBBBXP_001774759:0.059817944):0.01578906,145481_PpatensBBBXP_001773274:0.046710792):0.024433999,145481_PpatensBBBXP_001769827:0.0084859686):0.024612623,(3702_AthalianaBBBNP_196888:0.1216204,39947_OsativaBBBNP_001045543:0.027101054):0.112145):0.0085689007,Selaginella_moellendorffiiBBBjgi:0.058784103):0.015616258,(39947_OsativaBBBNP_001048804:0.074255416,564608_MpusillaBBBEEH57236:0.065079754):0.040461583):0.010605342,(3702_AthalianaBBBNP_192929:0.052305475,3702_AthalianaBBBNP_194022:0.033981625):0.031241165):0.035365528,(3055_CreinhardtiiBBBXP_001697615:0.14989134,VcarteriBBBjgi2:0.016001791):0.13508093):0.017936528,70448_OtauriBBBCAL56578:0.11030796):0.045811133):0.012397659,(352472_DdiscoideumBBBXP_637334:0.43673892,(((((412030_PtetraureliaBBBXP_001423825:0.20282569,412030_PtetraureliaBBBXP_001434711:0):0.082626629,412030_PtetraureliaBBBXP_001448596:0.080875452):0.19903441,(412030_PtetraureliaBBBXP_001460408:0.0092714551,412030_PtetraureliaBBBXP_001462391:0.010199022):0.21267207):0.018857541,5911_TthermophilaBBBXP_001010332:0.16691222):0.022429002,(Ectocarpus_siliculosusBBB299115215:0.077316929,TtrahensBBB05490T0:0.31375454):0.048693462):0.0097165831):0.019579709):0.051543326,(5911_TthermophilaBBBXP_001030793:0.35776244,GsulphurariaBBBstig28:0.15837091):0.089495987):0.00033527567,(((((((214684_CneoformansBBBXP_572082:0.14957504,237631_UmaydisBBBXP_760064:0.24231081):0.037073407,(((((((284813_EcuniculiBBBNP_597660:0.33588008,Nosema_ceranaeBBBXP_002996735:0.44533099):0.3554198,Enterocytozoon_bieneusiBBBXP_002650580:0.96836217):1.1679389,((412030_PtetraureliaBBBXP_001449473:0.16233983,412030_PtetraureliaBBBXP_001452380:0.12168387):0.3524464,5762_NgruberiBBBEFC42486:0.56610522):0.061149253):0.087461148,((5911_TthermophilaBBBXP_001028072:0.29536985,5911_TthermophilaBBBXP_001031406:0.92740455):0.16927449,Monosiga_brevicollisBBB167537751:0.36693651):0.086374694):0.087391166,AanophagefferensBBBjgi_Auran1_1966_gw1.3.135.1:0.30979255):0.021553599,(4896_SpombeBBBNP_594674:0.32874643,4896_SpombeBBBNP_595081:0.3947763):0.10675772):0.02919104,(307796_ScerevisiaeBBBEDN61598:0.49500629,((412030_PtetraureliaBBBXP_001431487:0.052078974,412030_PtetraureliaBBBXP_001446793:0.051878479):0.56412779,5911_TthermophilaBBBXP_001033107:0.55074815):0.33038054):0.04043091):0.043816627):0.062643942,(SpunctatusBBB08012T0:0.27403475,SrosettaBBB00938T0:0.76869042):0.13221457):0.0087376422,(CowczarzakiBBB00145T0:0.38420442,SrosettaBBB08105T0:0.19338092):0.078203556):0.012721045,((330879_AfumigatusBBBXP_754786:0.11239889,5141_NcrassaBBBCAE76124:0.093610244):0.12439451,(423536_PmarinusBBBEER09499:0.45037305,EhuxleyiBBBjgi2:0.10662051):0.04376008):0.10695199):0.033258955,CmerolaeBBB1:0.26387879):0.027040172,(((403677_PinfestansBBBEEY64288:0.0091346841,PramorumBBBjgi2:3.2319231e-05):0.10609633,5911_TthermophilaBBBXP_001024950:0.22494592):0.019265452,(((412030_PtetraureliaBBBXP_001456512:0.12906573,5911_TthermophilaBBBXP_001017096:0.25234032):0.14540825,5911_TthermophilaBBBXP_001012331:0.48687002):0.098176734,Oxytricha_trifallaxBBBaCdh1_WGS:0.128009):0.073365756):0.02879976):0.0041218529,353151_ChominisBBBXP_665894:0.20487761);
(((((((10228_TadhaerensBBBXP_002114232:0.20749642,(6239_CelegansBBBNP_496075:0.018301022,6279_BmalayiBBBXP_001899995:0.065009316):0.15717867):6.5147577e-05,(((((45351_NvectensisBBBXP_001637197:0.026709968,HrobustaBBBjgi:0.076650991):0.023681207,(7739_BfloridaeBBBXP_002603872:0.19293476,7955_DrerioBBBXP_001922908:0.035853761):9.4931387e-05):0.023213097,(7955_DrerioBBBNP_956547:0.014536437,(8364_XtropicalisBBBNP_001120001:0,9606_HsapiensBBBNP_057347:9.461031e-15):1.259974e-06):0.02861286):0.0087576929,LgiganteaBBBjgi2:0.037102351):3.1448976e-06,(7227_DmelanogasterBBBNP_524852:0.067080805,7460_AmelliferaBBBXP_623291:0.019514422):0.02368864):0.031607462):0.019254306,7227_DmelanogasterBBBNP_611854:0.40253169):0.044224462,((214684_CneoformansBBBXP_572082:0.19361684,(237631_UmaydisBBBXP_760064:0.21648992,((330879_AfumigatusBBBXP_754786:0.0838485,5141_NcrassaBBBCAE76124:0.07647801):0.045604385,BdendrobatidisBBBjgi:0.25437139):0.00081987841):0.034250195):0.018908328,(((((307796_ScerevisiaeBBBEDN61598:0.31579722,5762_NgruberiBBBEFC42486:0.5539899):0.14026769,(4896_SpombeBBBNP_594674:0.33426748,4896_SpombeBBBNP_595081:0.27291284):0.12924912):0.057333222,(412030_PtetraureliaBBBXP_001449473:0.19367603,412030_PtetraureliaBBBXP_001452380:0.04240193):0.41346543):0.078174028,((352472_DdiscoideumBBBXP_637334:0.26142362,SrosettaBBB00938T0:0.65705727):0.034951753,((412030_PtetraureliaBBBXP_001431487:0.12361743,412030_PtetraureliaBBBXP_001446793:0.0052412903):0.76146435,5911_TthermophilaBBBXP_001033107:0.28640644):0.23105005):0.041606343):0.0026706192,SpunctatusBBB08012T0:0.26213101):0.085225938):0.034302449):0.017495069,((((((284813_EcuniculiBBBNP_597660:0.24203485,(Enterocytozoon_bieneusiBBBXP_002650580:0.85747277,Nosema_ceranaeBBBXP_002996735:0.36600293):0.16303164):0.9761574,5911_TthermophilaBBBXP_001031406:0.46886825):0.2394439,CowczarzakiBBB00145T0:0.1292352):0.092884739,Monosiga_brevicollisBBB167537751:0.42877173):0.019975138,((296543_TpseudonanaBBBXP_002290622:0.12629777,296543_TpseudonanaBBBXP_002293663:0.067440229):0.10018219,556484_PtricornutumBBBXP_002179858:0.14002293):0.049923451):0.017210041,(GsulphurariaBBBstig28:0.25945799,SrosettaBBB08105T0:0.18101382):0.098424044):0.024346701):0.017127523,(353151_ChominisBBBXP_665894:0.16785869,423536_PmarinusBBBEER09499:0.23498759):0.089621022):0.011464141,(((((((((145481_PpatensBBBXP_001769243:0.071225273,145481_PpatensBBBXP_001774759:0.021013765):0.0048170773,145481_PpatensBBBXP_001773274:0.025925325):0.012560844,145481_PpatensBBBXP_001769827:0.004649822):0.024058005,(((3702_AthalianaBBBNP_192929:0.04411664,3702_AthalianaBBBNP_194022:0.0091905048):0.024778855,39947_OsativaBBBNP_001048804:0.029066587):0.045796259,Selaginella_moellendorffiiBBBjgi:0.024459072):0.0084930103):0.015190012,564608_MpusillaBBBEEH57236:0.07486176):0.009113052,70448_OtauriBBBCAL56578:0.095483686):0.011958479,(3055_CreinhardtiiBBBXP_001697615:0.13585708,VcarteriBBBjgi2:0.0047863351):0.13004792):0.0094293042,(3702_AthalianaBBBNP_196888:0.053045413,39947_OsativaBBBNP_001045543:0.032024363):0.094963027):0.048978372,(((AanophagefferensBBBjgi_Auran1_1966_gw1.3.135.1:0.29346016,EhuxleyiBBBjgi2:0.10967915):0.033011146,CmerolaeBBB1:0.17378056):0.060931037,(Ectocarpus_siliculosusBBB299115215:0.03625153,TtrahensBBB05490T0:0.27481084):0.032446722):1.4783879e-06):0.023797601,((403677_PinfestansBBBEEY64288:0.0091118448,PramorumBBBjgi2:6.7562433e-06):0.06376197,(((((412030_PtetraureliaBBBXP_001423825:0.14035447,412030_PtetraureliaBBBXP_001434711:0):0.034770638,412030_PtetraureliaBBBXP_001448596:0.063956042):0.12796065,(((412030_PtetraureliaBBBXP_001460408:0.0070518556,412030_PtetraureliaBBBXP_001462391:0.011070984):0.26027095,5911_TthermophilaBBBXP_001024950:0.085401956):0.048319804,5911_TthermophilaBBBXP_001028072:0.37326113):2.0092558e-05):0.023510146,(5911_TthermophilaBBBXP_001010332:0.13035705,5911_TthermophilaBBBXP_001030793:0.33201604):0.034713524):0.033925011,((412030_PtetraureliaBBBXP_001456512:0.12619611,(5911_TthermophilaBBBXP_001012331:0.38727078,5911_TthermophilaBBBXP_001017096:0.17496511):0.042677398):0.11396636,Oxytricha_trifallaxBBBaCdh1_WGS:0.10066413):0.080586231):0.013558769):0.030906004);
((((((((10228_TadhaerensBBBXP_002114232:0.15670803,((6239_CelegansBBBNP_496075:0.06693907,6279_BmalayiBBBXP_001899995:0.072134461):0.12032431,7227_DmelanogasterBBBNP_611854:0.47085989):0.013676632):0.032206514,((((((45351_NvectensisBBBXP_001637197:0.031873992,7739_BfloridaeBBBXP_002603872:0.26678407):0.014707381,7955_DrerioBBBXP_001922908:0.035536149):0.030473952,(7955_DrerioBBBNP_956547:0.012859124,(8364_XtropicalisBBBNP_001120001:0,9606_HsapiensBBBNP_057347:2.3932371e-14):7.9924864e-06):0.025952484):0.014468164,LgiganteaBBBjgi2:0.0289121):4.7238017e-05,(7227_DmelanogasterBBBNP_524852:0.042506479,7460_AmelliferaBBBXP_623291:0.014876096):0.027014226):0.041799856,HrobustaBBBjgi:0.082010975):0.016957519):0.076839545,(SpunctatusBBB08012T0:0.2882991,SrosettaBBB00938T0:0.65641501):0.097137391):0.053696745,TtrahensBBB05490T0:0.25229132):0.016327558,(((((((284813_EcuniculiBBBNP_597660:0.20529517,Nosema_ceranaeBBBXP_002996735:0.50964719):0.4713715,Enterocytozoon_bieneusiBBBXP_002650580:0.90265632):1.0328392,CowczarzakiBBB00145T0:0.15849986):0.073802813,BdendrobatidisBBBjgi:0.19567148):0.049898123,SrosettaBBB08105T0:0.23851147):0.050993413,(((412030_PtetraureliaBBBXP_001456512:0.13185264,5911_TthermophilaBBBXP_001012331:0.34237021):0.045043533,5911_TthermophilaBBBXP_001017096:0.24162008):0.18545553,(5911_TthermophilaBBBXP_001028072:0.18853624,5911_TthermophilaBBBXP_001031406:0.6736899):0.10887247):0.085205078):5.4230996e-05,((296543_TpseudonanaBBBXP_002290622:0.10566727,296543_TpseudonanaBBBXP_002293663:0.09994536):0.10704797,556484_PtricornutumBBBXP_002179858:0.098871574):0.057074499):0.016503294):8.3809864e-05,(((((307796_ScerevisiaeBBBEDN61598:0.31580215,5762_NgruberiBBBEFC42486:0.62065013):0.13768631,(((412030_PtetraureliaBBBXP_001449473:0.15261538,412030_PtetraureliaBBBXP_001452380:0.093113143):0.45767803,4896_SpombeBBBNP_594674:0.23744571):0.087498994,4896_SpombeBBBNP_595081:0.23157484):0.051147191):0.093924091,(412030_PtetraureliaBBBXP_001431487:0.061519685,412030_PtetraureliaBBBXP_001446793:0.039619406):0.85940366):0.079327663,(353151_ChominisBBBXP_665894:0.21135197,Monosiga_brevicollisBBB167537751:0.35021994):0.03807148):2.0441255e-05,CmerolaeBBB1:0.29277146):0.035175342):0.012305435,(((214684_CneoformansBBBXP_572082:0.17277912,237631_UmaydisBBBXP_760064:0.14917156):0.025639275,(330879_AfumigatusBBBXP_754786:0.088849912,5141_NcrassaBBBCAE76124:0.092483969):0.058323852):0.022378807,352472_DdiscoideumBBBXP_637334:0.30367635):0.036708391):0.011516107,((((((((((((145481_PpatensBBBXP_001769243:0.042256082,145481_PpatensBBBXP_001774759:0.022168913):0.008782881,(145481_PpatensBBBXP_001769827:0.0085811368,145481_PpatensBBBXP_001773274:0.012947838):0.010770442):0.016491049,(3702_AthalianaBBBNP_196888:0.084188796,39947_OsativaBBBNP_001045543:0.070189213):0.098237141):3.2047083e-05,Selaginella_moellendorffiiBBBjgi:0.012634162):0.0042931401,((3702_AthalianaBBBNP_192929:0.073078499,3702_AthalianaBBBNP_194022:0.033710712):0.030527659,39947_OsativaBBBNP_001048804:0.053580352):0.0106524):0.025065543,564608_MpusillaBBBEEH57236:0.077902344):0.01928706,(3055_CreinhardtiiBBBXP_001697615:0.13448674,VcarteriBBBjgi2:0.015269175):0.11690293):2.6215497e-05,70448_OtauriBBBCAL56578:0.066161011):0.046393545,(Ectocarpus_siliculosusBBB299115215:0.035196082,GsulphurariaBBBstig28:0.28937254):0.022121223):0.0092650373,EhuxleyiBBBjgi2:0.19615683):0.0091471037,(403677_PinfestansBBBEEY64288:0.0079686818,PramorumBBBjgi2:1.0532633e-05):0.072281722):0.022639321,((((412030_PtetraureliaBBBXP_001423825:0.14748807,412030_PtetraureliaBBBXP_001434711:0):0.051529375,412030_PtetraureliaBBBXP_001448596:0.078862376):0.24878117,(5911_TthermophilaBBBXP_001024950:0.11161829,5911_TthermophilaBBBXP_001033107:0.52938354):0.049830714):0.0157534,((412030_PtetraureliaBBBXP_001460408:0.0066157619,412030_PtetraureliaBBBXP_001462391:0.0096251079):0.19298066,((5911_TthermophilaBBBXP_001010332:0.11429881,5911_TthermophilaBBBXP_001030793:0.23521547):0.046413469,Oxytricha_trifallaxBBBaCdh1_WGS:0.12881173):0.011046507):1.2998306e-05):0.016228255):0.027935522,(423536_PmarinusBBBEER09499:0.39677265,AanophagefferensBBBjgi_Auran1_1966_gw1.3.135.1:0.31412511):0.063631936);
((((10228_TadhaerensBBBXP_002114232:0.21535488,((((((45351_NvectensisBBBXP_001637197:0.053519275,7955_DrerioBBBXP_001922908:0.034827115):0.0061415566,7739_BfloridaeBBBXP_002603872:0.26732278):0.0051916539,(7955_DrerioBBBNP_956547:0.023767014,(8364_XtropicalisBBBNP_001120001:0,9606_HsapiensBBBNP_057347:0):8.4082741e-06):0.021005493):0.014186532,(7227_DmelanogasterBBBNP_524852:0.059640713,7460_AmelliferaBBBXP_623291:0.040829695):0.019767929):0.0043990162,LgiganteaBBBjgi2:0.044596789):0.035324227,((6239_CelegansBBBNP_496075:0.024997877,6279_BmalayiBBBXP_001899995:0.077867612):0.16496651,HrobustaBBBjgi:0.066283703):0.025447958):0.012732206):0.055126304,((237631_UmaydisBBBXP_760064:0.15986389,BdendrobatidisBBBjgi:0.24103527):0.073877562,(((296543_TpseudonanaBBBXP_002290622:0.09712921,296543_TpseudonanaBBBXP_002293663:0.10699968):0.078637895,(((330879_AfumigatusBBBXP_754786:0.076969956,5141_NcrassaBBBCAE76124:0.098279885):0.085805265,Oxytricha_trifallaxBBBaCdh1_WGS:0.19545031):0.013024865,AanophagefferensBBBjgi_Auran1_1966_gw1.3.135.1:0.34639227):0.0084126021):0.038095906,556484_PtricornutumBBBXP_002179858:0.11234769):0.01932474):0.010520359):0.0117831,((((((((145481_PpatensBBBXP_001769243:0.066818046,145481_PpatensBBBXP_001774759:0.038075399):0.019962334,145481_PpatensBBBXP_001773274:0.016522759):0.030371542,145481_PpatensBBBXP_001769827:0.004621862):0.027573173,(3702_AthalianaBBBNP_196888:0.073375342,39947_OsativaBBBNP_001045543:0.036443053):0.086607674):0.0089465246,Selaginella_moellendorffiiBBBjgi:0.022452874):0.00979461,(3702_AthalianaBBBNP_192929:0.035381107,(3702_AthalianaBBBNP_194022:0.022251231,39947_OsativaBBBNP_001048804:0.046073394):0.0063905497):0.024054418):0.01787076,(((3055_CreinhardtiiBBBXP_001697615:0.15049132,VcarteriBBBjgi2:1.4893928e-05):0.13601338,70448_OtauriBBBCAL56578:0.080140979):0.010546516,564608_MpusillaBBBEEH57236:0.077411598):0.0052897949):0.0465961,(((353151_ChominisBBBXP_665894:0.092081069,423536_PmarinusBBBEER09499:0.38706378):0.060829539,GsulphurariaBBBstig28:0.25863764):0.016160726,(((403677_PinfestansBBBEEY64288:0.0042781076,PramorumBBBjgi2:8.996758e-05):0.070664802,5911_TthermophilaBBBXP_001024950:0.1623015):0.029091646,Ectocarpus_siliculosusBBB299115215:0.063453218):0.029764965):0.019192388):0.011273099):0.047229878,(((((214684_CneoformansBBBXP_572082:0.24274714,TtrahensBBB05490T0:0.27415933):3.9576232e-06,5911_TthermophilaBBBXP_001010332:0.15461771):0.030551805,((412030_PtetraureliaBBBXP_001423825:0.12050829,412030_PtetraureliaBBBXP_001434711:0):0.029640804,412030_PtetraureliaBBBXP_001448596:0.054912836):0.0986886):0.0096471447,((((((284813_EcuniculiBBBNP_597660:0.32913293,Nosema_ceranaeBBBXP_002996735:0.37306006):0.53470987,Enterocytozoon_bieneusiBBBXP_002650580:0.5983513):0.86320208,(CmerolaeBBB1:0.18410745,EhuxleyiBBBjgi2:0.24274514):0.019526191):0.053949413,(412030_PtetraureliaBBBXP_001456512:0.13944057,(5911_TthermophilaBBBXP_001012331:0.39892373,5911_TthermophilaBBBXP_001017096:0.1456619):0.090660855):0.13529153):0.021050564,((((412030_PtetraureliaBBBXP_001431487:0.032810096,412030_PtetraureliaBBBXP_001446793:0.065190926):0.87296731,5911_TthermophilaBBBXP_001033107:0.34626062):0.24777247,(4896_SpombeBBBNP_594674:0.21180508,(4896_SpombeBBBNP_595081:0.29729448,5762_NgruberiBBBEFC42486:0.67853041):0.073260805):0.13703991):0.090278391,(5911_TthermophilaBBBXP_001028072:0.37463147,5911_TthermophilaBBBXP_001031406:0.35458229):0.11229979):0.018481892):0.039782659,((352472_DdiscoideumBBBXP_637334:0.28709677,5911_TthermophilaBBBXP_001030793:0.3031604):0.082790653,(412030_PtetraureliaBBBXP_001460408:0,412030_PtetraureliaBBBXP_001462391:0.021945518):0.178273):3.924562e-06):0.049276069):0.02004083,(((307796_ScerevisiaeBBBEDN61598:0.32482914,(412030_PtetraureliaBBBXP_001449473:0.15366862,412030_PtetraureliaBBBXP_001452380:0.095311193):0.44959093):0.13543702,SpunctatusBBB08012T0:0.16221991):0.081176261,7227_DmelanogasterBBBNP_611854:0.39069876):0.01972928):0.026103819,((CowczarzakiBBB00145T0:0.16320486,(Monosiga_brevicollisBBB167537751:0.22406356,SrosettaBBB00938T0:0.7971244):0.082075281):0.041795868,SrosettaBBB08105T0:0.23225003):0.13061235);
((((((((10228_TadhaerensBBBXP_002114232:0.16646561,7227_DmelanogasterBBBNP_611854:0.42830881):0.03938715,((((((45351_NvectensisBBBXP_001637197:0.058388241,7955_DrerioBBBXP_001922908:0.016321933):0.015605378,(7955_DrerioBBBNP_956547:0.015349839,(8364_XtropicalisBBBNP_001120001:0,9606_HsapiensBBBNP_057347:0):1.0237281e-06):0.037190895):7.2103741e-07,7739_BfloridaeBBBXP_002603872:0.29072697):0.035051048,(7227_DmelanogasterBBBNP_524852:0.037858891,7460_AmelliferaBBBXP_623291:0.0090237755):0.026560071):0.012702106,HrobustaBBBjgi:0.14229807):0.00035011394,LgiganteaBBBjgi2:0.055743482):0.044941119):0.021223994,(6239_CelegansBBBNP_496075:0.061546124,6279_BmalayiBBBXP_001899995:0.059269545):0.15755015):0.061981113,(SpunctatusBBB08012T0:0.36524293,SrosettaBBB00938T0:0.98278816):0.098514674):0.03634137,((((214684_CneoformansBBBXP_572082:0.23542176,237631_UmaydisBBBXP_760064:0.25306117):0.039821038,(307796_ScerevisiaeBBBEDN61598:0.60455688,((330879_AfumigatusBBBXP_754786:0.090632172,(4896_SpombeBBBNP_594674:0.33864914,4896_SpombeBBBNP_595081:0.3769238):0.20641073):0.03878931,5141_NcrassaBBBCAE76124:0.11401625):0.067997731):0.0068467408):0.082067281,BdendrobatidisBBBjgi:0.28763183):0.070862137,352472_DdiscoideumBBBXP_637334:0.44886559):0.0046827062):0.050431067,(AanophagefferensBBBjgi_Auran1_1966_gw1.3.135.1:0.6508448,((CowczarzakiBBB00145T0:0.22519953,Monosiga_brevicollisBBB167537751:0.47039089):0.051953787,SrosettaBBB08105T0:0.14462659):0.065851617):0.084820866):0.05700682,((296543_TpseudonanaBBBXP_002290622:0.16303685,296543_TpseudonanaBBBXP_002293663:0.1277502):0.078878225,556484_PtricornutumBBBXP_002179858:0.12470964):0.10209122):0.040208718,(((((((((((145481_PpatensBBBXP_001769243:0.071324734,145481_PpatensBBBXP_001774759:0.04823294):0.023003945,145481_PpatensBBBXP_001773274:0.012063384):0.008143863,145481_PpatensBBBXP_001769827:0.0050518481):0.020852345,(3702_AthalianaBBBNP_196888:0.096431035,39947_OsativaBBBNP_001045543:0.048629271):0.13716254):0.010977904,(((((3055_CreinhardtiiBBBXP_001697615:0.20835949,VcarteriBBBjgi2:0.018791299):0.18909748,3702_AthalianaBBBNP_192929:0.039498918):0.0099471046,3702_AthalianaBBBNP_194022:0.0086917071):0.025278648,39947_OsativaBBBNP_001048804:0.06105567):0.027928213,Selaginella_moellendorffiiBBBjgi:0.025961416):0.0057217204):0.027266525,564608_MpusillaBBBEEH57236:0.053340778):0.038096405,70448_OtauriBBBCAL56578:0.058085178):0.090336375,((CmerolaeBBB1:0.26779114,TtrahensBBB05490T0:0.24573421):0.024400669,EhuxleyiBBBjgi2:0.27798711):0.058289321):0.050943533,GsulphurariaBBBstig28:0.29674648):0.027243979,(353151_ChominisBBBXP_665894:0.27106924,423536_PmarinusBBBEER09499:0.46978872):0.061809295):0.041329421,((((((284813_EcuniculiBBBNP_597660:0.31411348,(Enterocytozoon_bieneusiBBBXP_002650580:0.98845388,Nosema_ceranaeBBBXP_002996735:0.34606075):0.18813505):1.1675169,5911_TthermophilaBBBXP_001030793:0.10704895):0.2394467,5911_TthermophilaBBBXP_001010332:0.1297855):0.068374549,(5911_TthermophilaBBBXP_001028072:0.2198413,5911_TthermophilaBBBXP_001031406:0.58500751):0.17447039):0.029338551,((((412030_PtetraureliaBBBXP_001423825:0.11560793,412030_PtetraureliaBBBXP_001434711:0):0.015334465,412030_PtetraureliaBBBXP_001448596:0.11306378):0.22961946,(((412030_PtetraureliaBBBXP_001431487:0.069937252,412030_PtetraureliaBBBXP_001446793:0.039337703):0.5700727,5762_NgruberiBBBEFC42486:0.50594576):0.33507435,((412030_PtetraureliaBBBXP_001449473:0.26777402,412030_PtetraureliaBBBXP_001452380:0.075854008):0.48244991,5911_TthermophilaBBBXP_001033107:0.48716015):0.067756344):0.1568595):0.0028929025,(412030_PtetraureliaBBBXP_001460408:0.0098596087,412030_PtetraureliaBBBXP_001462391:0):0.30767745):0.03148326):0.025414839,5911_TthermophilaBBBXP_001024950:0.13824077):0.053276591):0.0048140879,(((403677_PinfestansBBBEEY64288:0.0047443745,PramorumBBBjgi2:1.7588929e-05):0.073787099,Ectocarpus_siliculosusBBB299115215:0.18482977):0.07544214,((412030_PtetraureliaBBBXP_001456512:0.082698916,(5911_TthermophilaBBBXP_001012331:0.3402163,5911_TthermophilaBBBXP_001017096:0.17904161):0.076868586):0.19770116,Oxytricha_trifallaxBBBaCdh1_WGS:0.13808885):0.062745025):0.024823165);
((((((10228_TadhaerensBBBXP_002114232:0.30950485,(6239_CelegansBBBNP_496075:0.045992578,6279_BmalayiBBBXP_001899995:0.12669288):0.14104311):4.1904161e-05,(((((45351_NvectensisBBBXP_001637197:0.038375092,(7739_BfloridaeBBBXP_002603872:0.33345086,7955_DrerioBBBXP_001922908:0.072042726):6.9100801e-05):0.011153608,(7955_DrerioBBBNP_956547:0.0050947692,(8364_XtropicalisBBBNP_001120001:0,9606_HsapiensBBBNP_057347:1.5164824e-14):9.5719185e-05):0.06915085):0.023444644,(7227_DmelanogasterBBBNP_524852:0.073632157,7460_AmelliferaBBBXP_623291:0.021782459):0.029254546):0.0078194186,LgiganteaBBBjgi2:0.023680094):0.020791974,HrobustaBBBjgi:0.14497363):0.05103121):0.12796894,((214684_CneoformansBBBXP_572082:0.2332839,(((((284813_EcuniculiBBBNP_597660:0.36355274,Nosema_ceranaeBBBXP_002996735:0.48845695):0.44339839,Enterocytozoon_bieneusiBBBXP_002650580:1.0596303):0.91237723,((307796_ScerevisiaeBBBEDN61598:0.40787708,5762_NgruberiBBBEFC42486:0.66172562):0.18787412,4896_SpombeBBBNP_594674:0.26875933):0.021401029):0.070478532,Monosiga_brevicollisBBB167537751:0.44629909):0.079215537,(352472_DdiscoideumBBBXP_637334:0.35698632,((((412030_PtetraureliaBBBXP_001449473:0.31311242,412030_PtetraureliaBBBXP_001452380:0.048098929):0.42971383,7227_DmelanogasterBBBNP_611854:0.31511245):0.10306117,SrosettaBBB00938T0:0.62554236):0.10303653,SpunctatusBBB08012T0:0.37325006):6.5358063e-07):0.052910851):0.0065431764):0.054861905,(((237631_UmaydisBBBXP_760064:0.18466348,(AanophagefferensBBBjgi_Auran1_1966_gw1.3.135.1:0.50613409,SrosettaBBB08105T0:0.24898014):0.089499337):0.0018142438,BdendrobatidisBBBjgi:0.33005286):0.051960797,(330879_AfumigatusBBBXP_754786:0.062034714,(4896_SpombeBBBNP_595081:0.57323709,5141_NcrassaBBBCAE76124:0.12767742):0.072453235):0.10171764):0.018551306):0.057588115):0.026559741,(353151_ChominisBBBXP_665894:0.2313808,423536_PmarinusBBBEER09499:0.40556242):0.071953795):0.040516314,((412030_PtetraureliaBBBXP_001423825:0.071284996,412030_PtetraureliaBBBXP_001434711:0):0.10908558,412030_PtetraureliaBBBXP_001448596:0.11183829):0.30080807):1.0930664e-06,(((((((((((145481_PpatensBBBXP_001769243:0.06840463,145481_PpatensBBBXP_001774759:0.035499832):0.010942654,145481_PpatensBBBXP_001773274:0.0059147809):0.020249586,145481_PpatensBBBXP_001769827:2.4699494e-06):0.05310617,(3702_AthalianaBBBNP_196888:0.077285974,39947_OsativaBBBNP_001045543:0.036640711):0.096843546):0.0030323363,Selaginella_moellendorffiiBBBjgi:0.027187204):0.01198545,((3055_CreinhardtiiBBBXP_001697615:0.15650968,VcarteriBBBjgi2:0.015802653):0.19319875,564608_MpusillaBBBEEH57236:0.095819297):0.027798959):0.01822049,((3702_AthalianaBBBNP_192929:0.052409441,3702_AthalianaBBBNP_194022:0.029388047):0.028569325,39947_OsativaBBBNP_001048804:0.044394007):0.032972261):0.055351703,70448_OtauriBBBCAL56578:0.093338415):0.067585727,((CmerolaeBBB1:0.2154236,EhuxleyiBBBjgi2:0.13529281):0.0027222496,CowczarzakiBBB00145T0:0.30738679):0.074408815):1.5582686e-05,(((296543_TpseudonanaBBBXP_002290622:0.15008547,296543_TpseudonanaBBBXP_002293663:0.16402156):0.10108352,556484_PtricornutumBBBXP_002179858:0.090821234):0.14768411,Ectocarpus_siliculosusBBB299115215:0.062905208):0.068513641):0.042456653,((403677_PinfestansBBBEEY64288:0.019515441,PramorumBBBjgi2:2.8026992e-05):0.12268775,((((((412030_PtetraureliaBBBXP_001431487:0.087710349,412030_PtetraureliaBBBXP_001446793:0):1.0298474,5911_TthermophilaBBBXP_001033107:0.32122303):0.44910888,(5911_TthermophilaBBBXP_001024950:0.16192203,(5911_TthermophilaBBBXP_001028072:0.25111778,5911_TthermophilaBBBXP_001031406:0.65949294):0.16327819):0.064229978):2.7681381e-06,(5911_TthermophilaBBBXP_001010332:0.15842472,5911_TthermophilaBBBXP_001030793:0.39894908):0.056722366):0.033217486,(((412030_PtetraureliaBBBXP_001456512:0.14713874,5911_TthermophilaBBBXP_001012331:0.45418275):0.12816175,5911_TthermophilaBBBXP_001017096:0.15422988):0.24874785,((412030_PtetraureliaBBBXP_001460408:0.014255515,412030_PtetraureliaBBBXP_001462391:0.010844312):0.2140154,GsulphurariaBBBstig28:0.32704389):0.059252306):0.063436798):1.5534613e-05,Oxytricha_trifallaxBBBaCdh1_WGS:0.20844009):0.050080177):0.025841266):0.037725137,TtrahensBBB05490T0:0.29002144);
((((((10228_TadhaerensBBBXP_002114232:0.25031963,7227_DmelanogasterBBBNP_611854:0.50891031):0.0073763073,((45351_NvectensisBBBXP_001637197:0.01886331,7739_BfloridaeBBBXP_002603872:0.33554496):5.2585069e-07,((((7227_DmelanogasterBBBNP_524852:0.044050979,7460_AmelliferaBBBXP_623291:0.020542339):0.039091823,LgiganteaBBBjgi2:0.021302272):0.015900321,(7955_DrerioBBBNP_956547:0,(8364_XtropicalisBBBNP_001120001:1.4378436e-14,9606_HsapiensBBBNP_057347:0):7.3103916e-15):0.040534751):0.021410316,7955_DrerioBBBXP_001922908:0.06298858):0.019725396):0.035797742):0.02013754,(6239_CelegansBBBNP_496075:0.072488843,6279_BmalayiBBBXP_001899995:0.055213797):0.24941029):0.019729087,HrobustaBBBjgi:0.11832592):0.038023021,((((((214684_CneoformansBBBXP_572082:0.19611328,237631_UmaydisBBBXP_760064:0.21794033):0.027187798,5141_NcrassaBBBCAE76124:0.13237584):0.0078018796,((((307796_ScerevisiaeBBBEDN61598:0.44380523,5762_NgruberiBBBEFC42486:0.73036342):0.17227776,4896_SpombeBBBNP_594674:0.31870581):0.072209182,4896_SpombeBBBNP_595081:0.4635277):0.10886529,330879_AfumigatusBBBXP_754786:0.10386621):0.048507624):0.085095059,AanophagefferensBBBjgi_Auran1_1966_gw1.3.135.1:0.39623359):0.00062202097,((353151_ChominisBBBXP_665894:0.2470023,(((412030_PtetraureliaBBBXP_001431487:0.1212873,412030_PtetraureliaBBBXP_001446793:0.0087826734):0.90247211,5911_TthermophilaBBBXP_001033107:0.4274621):0.31486099,((412030_PtetraureliaBBBXP_001449473:0.24559003,412030_PtetraureliaBBBXP_001452380:0.080524897):0.52868506,SrosettaBBB00938T0:0.667023):0.067736556):0.057421484):0.062652722,SpunctatusBBB08012T0:0.32355651):0.091391005):0.018332674,((BdendrobatidisBBBjgi:0.29198804,CowczarzakiBBB00145T0:0.21289774):0.05147041,(Monosiga_brevicollisBBB167537751:0.55624626,SrosettaBBB08105T0:0.12694705):0.13282801):0.096709696):0.033665477):0.059056434,((((((((145481_PpatensBBBXP_001769243:0.059505194,145481_PpatensBBBXP_001774759:0.063347762):0.013841349,(145481_PpatensBBBXP_001769827:0.010916259,145481_PpatensBBBXP_001773274:0.039280006):0.027033915):0.027616024,Selaginella_moellendorffiiBBBjgi:0.046095096):0.01115217,564608_MpusillaBBBEEH57236:0.13995201):6.4279717e-06,((((352472_DdiscoideumBBBXP_637334:0.38623068,TtrahensBBB05490T0:0.24338659):0.090656342,39947_OsativaBBBNP_001048804:3.2383408e-06):0.038231924,(3702_AthalianaBBBNP_196888:0.082237793,39947_OsativaBBBNP_001045543:0.075889175):0.093763116):0.052658974,(3702_AthalianaBBBNP_192929:0.099142631,3702_AthalianaBBBNP_194022:0.021730672):0.010832945):0.018461577):0.035384023,70448_OtauriBBBCAL56578:0.051888132):0.016905237,((3055_CreinhardtiiBBBXP_001697615:0.1956243,VcarteriBBBjgi2:0.015434935):0.12219525,Oxytricha_trifallaxBBBaCdh1_WGS:0.12996511):0.05974588):0.030491255,((((((284813_EcuniculiBBBNP_597660:0.15973669,(Enterocytozoon_bieneusiBBBXP_002650580:1.4926849,Nosema_ceranaeBBBXP_002996735:0.27504218):0.37290126):1.4347856,5911_TthermophilaBBBXP_001031406:0.49586834):0.2037989,5911_TthermophilaBBBXP_001028072:0.20688728):0.20483863,((296543_TpseudonanaBBBXP_002290622:0.23284348,296543_TpseudonanaBBBXP_002293663:0.097228492):0.13586149,556484_PtricornutumBBBXP_002179858:0.14767858):0.0036760803):0.053767909,(((412030_PtetraureliaBBBXP_001423825:0.17117891,412030_PtetraureliaBBBXP_001434711:0):0.048155325,412030_PtetraureliaBBBXP_001448596:0.045612411):0.17737899,(412030_PtetraureliaBBBXP_001460408:0.022915538,412030_PtetraureliaBBBXP_001462391:0.022787751):0.19672549):0.046853572):0.025101687,((5911_TthermophilaBBBXP_001010332:0.1253699,5911_TthermophilaBBBXP_001030793:0.35632085):0.10774217,5911_TthermophilaBBBXP_001024950:0.25687569):0.031294912):0.0043764354):0.023359484,((((403677_PinfestansBBBEEY64288:0.0050534188,PramorumBBBjgi2:1.1566945e-05):0.10172538,GsulphurariaBBBstig28:0.30930337):0.013151997,(Ectocarpus_siliculosusBBB299115215:0.068140646,EhuxleyiBBBjgi2:0.23895414):0.03698631):0.025782249,(((412030_PtetraureliaBBBXP_001456512:0.11065476,5911_TthermophilaBBBXP_001012331:0.41350306):0.049408782,5911_TthermophilaBBBXP_001017096:0.17308139):0.1671008,(423536_PmarinusBBBEER09499:0.44515556,CmerolaeBBB1:0.26059033):0.03481795):0.041409958):0.010229628);
((((((((10228_TadhaerensBBBXP_002114232:0.1014219,7227_DmelanogasterBBBNP_611854:0.45339498):0.054185704,(6239_CelegansBBBNP_496075:0.064723407,6279_BmalayiBBBXP_001899995:0.068675233):0.16845889):0.002334572,((((((45351_NvectensisBBBXP_001637197:0.066054486,7955_DrerioBBBXP_001922908:0.046323393):0.017362183,7739_BfloridaeBBBXP_002603872:0.33024201):0.0047216307,(7955_DrerioBBBNP_956547:0.0050881083,(8364_XtropicalisBBBNP_001120001:0,9606_HsapiensBBBNP_057347:2.5095078e-14):9.3305015e-05):0.045998109):0.037452043,(7227_DmelanogasterBBBNP_524852:0.080734844,7460_AmelliferaBBBXP_623291:0.019664287):0.033501011):0.0078709507,LgiganteaBBBjgi2:0.053435158):0.0065220327,HrobustaBBBjgi:0.14178339):0.071529404):0.076857127,(412030_PtetraureliaBBBXP_001460408:0,412030_PtetraureliaBBBXP_001462391:0.015129203):0.21077673):0.025220371,((412030_PtetraureliaBBBXP_001423825:0.20700698,412030_PtetraureliaBBBXP_001434711:0):0.061882853,412030_PtetraureliaBBBXP_001448596:0.050435343):0.2721051):0.048773322,((((((((214684_CneoformansBBBXP_572082:0.15726585,237631_UmaydisBBBXP_760064:0.23568649):0.035220677,(330879_AfumigatusBBBXP_754786:0.092276293,5141_NcrassaBBBCAE76124:0.11861656):0.078770671):0.042437081,(BdendrobatidisBBBjgi:0.2323637,CowczarzakiBBB00145T0:0.26281848):0.10266057):8.7133232e-07,SpunctatusBBB08012T0:0.37054343):0.03627915,(Monosiga_brevicollisBBB167537751:0.36785752,SrosettaBBB08105T0:0.20716008):0.089124706):4.4180003e-05,((((412030_PtetraureliaBBBXP_001449473:0.24730347,412030_PtetraureliaBBBXP_001452380:2.5464522e-07):0.42865701,SrosettaBBB00938T0:0.78589645):0.099122514,4896_SpombeBBBNP_594674:0.29620314):0.077504671,AanophagefferensBBBjgi_Auran1_1966_gw1.3.135.1:0.30995626):0.11672288):0.019790884,(307796_ScerevisiaeBBBEDN61598:0.5319696,EhuxleyiBBBjgi2:0.067774635):0.16981856):0.020245898,(352472_DdiscoideumBBBXP_637334:0.31615815,CmerolaeBBB1:0.21133877):0.064231437):0.060774811):0.015237523,((((((412030_PtetraureliaBBBXP_001431487:0.026312297,412030_PtetraureliaBBBXP_001446793:0.088339635):0.73916425,5911_TthermophilaBBBXP_001033107:0.43872561):0.16845605,5911_TthermophilaBBBXP_001031406:0.46191203):0.21145941,5911_TthermophilaBBBXP_001028072:0.32236442):0.065536161,(5911_TthermophilaBBBXP_001030793:0.35301795,GsulphurariaBBBstig28:0.2715745):0.083905571):0.043491567,5911_TthermophilaBBBXP_001010332:0.15415029):0.038125763):0.022734203,((((((((145481_PpatensBBBXP_001769243:0.038222538,145481_PpatensBBBXP_001774759:0.042863806):0.018863902,(145481_PpatensBBBXP_001769827:0.034561929,145481_PpatensBBBXP_001773274:0.019352806):0.014659441):0.051514806,((((3702_AthalianaBBBNP_192929:0.065269079,3702_AthalianaBBBNP_194022:0.024761809):0.032645022,39947_OsativaBBBNP_001048804:0.051244424):0.01615172,564608_MpusillaBBBEEH57236:0.10917537):4.0385754e-05,Selaginella_moellendorffiiBBBjgi:0.025440902):0.028770267):0.017796303,70448_OtauriBBBCAL56578:0.074661494):0.011020573,(3055_CreinhardtiiBBBXP_001697615:0.24661188,VcarteriBBBjgi2:0.011889933):0.084797027):0.020417101,(3702_AthalianaBBBNP_196888:0.075093118,39947_OsativaBBBNP_001045543:0.090253386):0.05775631):0.018688691,(((353151_ChominisBBBXP_665894:0.28977316,(423536_PmarinusBBBEER09499:0.48477726,TtrahensBBB05490T0:0.19501126):0.054727298):0.099798499,((412030_PtetraureliaBBBXP_001456512:0.18876534,5911_TthermophilaBBBXP_001017096:0.24757048):0.13930759,Oxytricha_trifallaxBBBaCdh1_WGS:0.13836162):0.058923276):0.020778775,((403677_PinfestansBBBEEY64288:0.0098460221,PramorumBBBjgi2:3.6358901e-06):0.12878416,Ectocarpus_siliculosusBBB299115215:0.067930946):0.064631397):0.018488561):0.01401142,((296543_TpseudonanaBBBXP_002290622:0.17745022,296543_TpseudonanaBBBXP_002293663:0.13330292):0.096375986,556484_PtricornutumBBBXP_002179858:0.095613558):0.088200727):0.022303254,(((((284813_EcuniculiBBBNP_597660:0.31051385,(Enterocytozoon_bieneusiBBBXP_002650580:1.6541035,Nosema_ceranaeBBBXP_002996735:0.37869421):0.19759251):1.4401192,5911_TthermophilaBBBXP_001012331:0.27860775):0.11128101,5762_NgruberiBBBEFC42486:0.7196859):0.10525927,4896_SpombeBBBNP_595081:0.3272624):0.10430689,5911_TthermophilaBBBXP_001024950:0.24644623):3.4117334e-07);
(((((10228_TadhaerensBBBXP_002114232:0.30728341,(6239_CelegansBBBNP_496075:0.090067372,6279_BmalayiBBBXP_001899995:0.1106492):0.24424774):0.015650872,(((((45351_NvectensisBBBXP_001637197:0.075170719,(7739_BfloridaeBBBXP_002603872:0.42636293,7955_DrerioBBBXP_001922908:0.077675125):1.1701198e-05):0.023531475,(7955_DrerioBBBNP_956547:0.012498643,(8364_XtropicalisBBBNP_001120001:0,9606_HsapiensBBBNP_057347:5.968559e-15):1.0644117e-05):0.06037263):0.037920081,(7227_DmelanogasterBBBNP_524852:0.094198113,7460_AmelliferaBBBXP_623291:0.039280401):0.056594936):0.021414211,LgiganteaBBBjgi2:0.061926845):0.025141927,HrobustaBBBjgi:0.21497659):0.098130266):0.079322995,7227_DmelanogasterBBBNP_611854:0.56172663):0.047999528,((((214684_CneoformansBBBXP_572082:0.33320257,237631_UmaydisBBBXP_760064:0.20259917):0.057155236,((330879_AfumigatusBBBXP_754786:0.10147789,5141_NcrassaBBBCAE76124:0.19297491):0.093520579,BdendrobatidisBBBjgi:0.49376185):0.062681895):0.03553539,SpunctatusBBB08012T0:0.51839478):0.051694453,(352472_DdiscoideumBBBXP_637334:0.42476492,(AanophagefferensBBBjgi_Auran1_1966_gw1.3.135.1:0.68223887,SrosettaBBB00938T0:1.1871807):0.14666588):0.057833313):0.094834198):0.018000455,(((((((((145481_PpatensBBBXP_001769243:0.090729855,145481_PpatensBBBXP_001774759:0.049832192):0.0069393373,145481_PpatensBBBXP_001773274:0.015220992):0.010511574,145481_PpatensBBBXP_001769827:0.0062729296):0.057345137,(3702_AthalianaBBBNP_196888:0.097559087,39947_OsativaBBBNP_001045543:0.090120266):0.12792914):0.020823961,Selaginella_moellendorffiiBBBjgi:0.049670238):0.0071093333,(((3702_AthalianaBBBNP_192929:0.088718878,3702_AthalianaBBBNP_194022:0.028256559):0.031351172,39947_OsativaBBBNP_001048804:0.087912434):0.074718374,564608_MpusillaBBBEEH57236:0.082152482):0.013166317):0.014652141,70448_OtauriBBBCAL56578:0.15458262):0.015533283,Oxytricha_trifallaxBBBaCdh1_WGS:0.39648795):0.037487894,(3055_CreinhardtiiBBBXP_001697615:0.2271833,VcarteriBBBjgi2:0):0.20905724):0.057659579,((((((((284813_EcuniculiBBBNP_597660:0.40725583,Nosema_ceranaeBBBXP_002996735:0.88907131):0.71105889,Enterocytozoon_bieneusiBBBXP_002650580:1.1564042):1.1211406,Monosiga_brevicollisBBB167537751:0.32086613):0.35841649,(5911_TthermophilaBBBXP_001028072:0.31530076,5911_TthermophilaBBBXP_001031406:0.99640594):0.26543448):0.0090183783,((307796_ScerevisiaeBBBEDN61598:0.70121071,(4896_SpombeBBBNP_594674:0.42525401,4896_SpombeBBBNP_595081:0.63447497):0.10750341):0.15127156,((412030_PtetraureliaBBBXP_001449473:0.20112753,412030_PtetraureliaBBBXP_001452380:0.17342244):0.51216793,5762_NgruberiBBBEFC42486:1.0064626):0.1411207):0.25767046):0.06043369,((CmerolaeBBB1:0.2611307,EhuxleyiBBBjgi2:0.13957306):0.083914357,GsulphurariaBBBstig28:0.45674519):0.073727129):0.08579525,((353151_ChominisBBBXP_665894:0.31457001,423536_PmarinusBBBEER09499:0.68935955):0.10025217,((((412030_PtetraureliaBBBXP_001423825:0.27942457,412030_PtetraureliaBBBXP_001434711:0):0.065367249,412030_PtetraureliaBBBXP_001448596:0.1273145):0.34579482,((412030_PtetraureliaBBBXP_001460408:8.3986893e-05,412030_PtetraureliaBBBXP_001462391:0.04103774):0.40844152,5911_TthermophilaBBBXP_001024950:0.25571142):0.045036689):0.038780464,((((412030_PtetraureliaBBBXP_001431487:0.079774735,412030_PtetraureliaBBBXP_001446793:0.085988637):1.3237604,5911_TthermophilaBBBXP_001033107:0.55631648):0.56291717,(5911_TthermophilaBBBXP_001010332:0.1560624,5911_TthermophilaBBBXP_001030793:0.52592):0.074128326):0.077039086,(412030_PtetraureliaBBBXP_001456512:0.19142033,(5911_TthermophilaBBBXP_001012331:0.72576141,5911_TthermophilaBBBXP_001017096:0.30903821):0.10260198):0.42007884):0.029838344):0.028135393):0.030367207):0.025720099,((((296543_TpseudonanaBBBXP_002290622:0.15964103,296543_TpseudonanaBBBXP_002293663:0.1936372):0.19631189,556484_PtricornutumBBBXP_002179858:0.19600149):0.11260862,CowczarzakiBBB00145T0:0.27897511):0.11939841,(((403677_PinfestansBBBEEY64288:0.018731585,PramorumBBBjgi2:9.9491096e-06):0.13289076,Ectocarpus_siliculosusBBB299115215:0.21018916):0.073344979,(SrosettaBBB08105T0:0.49270058,TtrahensBBB05490T0:0.47107704):4.126188e-06):0.063336266):2.5192539e-06):0.060713674);
(((((10228_TadhaerensBBBXP_002114232:0.27107718,((((((45351_NvectensisBBBXP_001637197:0.071710325,(7739_BfloridaeBBBXP_002603872:0.44349036,7955_DrerioBBBXP_001922908:0.096183955):3.8674567e-05):0.029525485,(7955_DrerioBBBNP_956547:0.0069846087,(8364_XtropicalisBBBNP_001120001:0,9606_HsapiensBBBNP_057347:2.9817418e-15):1.6002844e-05):0.059536573):0.032858593,LgiganteaBBBjgi2:0.04276919):0.052856541,(7227_DmelanogasterBBBNP_524852:0.05540728,7460_AmelliferaBBBXP_623291:0.047886025):0.016618322):0.052200245,HrobustaBBBjgi:0.14033041):0.05558232,((6239_CelegansBBBNP_496075:3.3192291e-06,6279_BmalayiBBBXP_001899995:0.18226735):0.29043747,7227_DmelanogasterBBBNP_611854:0.57715387):0.027609152):0.026158549):0.070300071,BdendrobatidisBBBjgi:0.48901135):0.058691216,(((((214684_CneoformansBBBXP_572082:0.24653862,237631_UmaydisBBBXP_760064:0.280026):0.055158236,(330879_AfumigatusBBBXP_754786:0.20107431,5141_NcrassaBBBCAE76124:0.20521465):0.096645211):0.046151216,SpunctatusBBB08012T0:0.42787258):0.059198938,SrosettaBBB00938T0:1.3796635):8.4771553e-06,((((((284813_EcuniculiBBBNP_597660:0.33504894,Nosema_ceranaeBBBXP_002996735:0.52317738):0.27268965,Enterocytozoon_bieneusiBBBXP_002650580:1.0116897):1.5949232,(5911_TthermophilaBBBXP_001028072:0.39559846,5911_TthermophilaBBBXP_001031406:0.70327548):0.27938881):0.062402661,(((412030_PtetraureliaBBBXP_001431487:0.061993044,412030_PtetraureliaBBBXP_001446793:0.061956115):1.0849802,5911_TthermophilaBBBXP_001033107:0.51544261):0.37870196,AanophagefferensBBBjgi_Auran1_1966_gw1.3.135.1:0.44487421):0.068837089):0.0080490054,SrosettaBBB08105T0:0.36116662):0.071684808,CowczarzakiBBB00145T0:0.31351654):6.6341339e-05):0.031790213):0.022524594,(((((((307796_ScerevisiaeBBBEDN61598:0.7186179,5762_NgruberiBBBEFC42486:0.81367115):0.12185251,(412030_PtetraureliaBBBXP_001449473:0.26169442,412030_PtetraureliaBBBXP_001452380:0.088515436):0.58355235):0.07304507,4896_SpombeBBBNP_595081:0.46669278):0.10527202,4896_SpombeBBBNP_594674:0.47425476):0.15245416,Monosiga_brevicollisBBB167537751:0.57962422):0.047679562,353151_ChominisBBBXP_665894:0.21291158):0.044438742,352472_DdiscoideumBBBXP_637334:0.51063855):0.043861891):0.042937373,((((((((((145481_PpatensBBBXP_001769243:0.043110907,145481_PpatensBBBXP_001774759:0.050957776):0.029446836,145481_PpatensBBBXP_001773274:0.020952056):0.014573754,145481_PpatensBBBXP_001769827:8.4225437e-05):0.046394046,Selaginella_moellendorffiiBBBjgi:0.065143791):0.017517672,(((3702_AthalianaBBBNP_192929:0.082380386,3702_AthalianaBBBNP_194022:0.035422719):0.034809307,39947_OsativaBBBNP_001048804:0.035213216):0.075767445,564608_MpusillaBBBEEH57236:0.087549847):0.022873159):0.064408637,70448_OtauriBBBCAL56578:0.084553163):0.033478945,((3055_CreinhardtiiBBBXP_001697615:0.24020503,VcarteriBBBjgi2:0.026270983):0.19916549,(3702_AthalianaBBBNP_196888:0.054536606,39947_OsativaBBBNP_001045543:0.092531794):0.10665854):0.011754248):0.10519059,(423536_PmarinusBBBEER09499:0.56931222,GsulphurariaBBBstig28:0.26957241):0.049325739):0.029255046,(((412030_PtetraureliaBBBXP_001456512:0.10937203,5911_TthermophilaBBBXP_001012331:0.4717052):0.095292597,5911_TthermophilaBBBXP_001017096:0.21790347):0.32103709,((CmerolaeBBB1:0.24318348,EhuxleyiBBBjgi2:0.21402188):0.00064565502,TtrahensBBB05490T0:0.38456035):0.061262907):0.027460326):0.033194582,((((403677_PinfestansBBBEEY64288:0.02027123,PramorumBBBjgi2:5.4365908e-05):0.13186565,Oxytricha_trifallaxBBBaCdh1_WGS:0.25288086):1.8889723e-05,Ectocarpus_siliculosusBBB299115215:0.18280333):0.026234994,(((((412030_PtetraureliaBBBXP_001423825:0.20063139,412030_PtetraureliaBBBXP_001434711:0):0.10792747,412030_PtetraureliaBBBXP_001448596:0.15722913):0.27271683,(412030_PtetraureliaBBBXP_001460408:0.026152527,412030_PtetraureliaBBBXP_001462391:0.022721952):0.28158247):0.044855527,(5911_TthermophilaBBBXP_001010332:0.12239492,5911_TthermophilaBBBXP_001030793:0.4388443):0.069663589):0.054028283,5911_TthermophilaBBBXP_001024950:0.22481797):0.017216623):0.024555491):0.046890494,((296543_TpseudonanaBBBXP_002290622:0.22343749,296543_TpseudonanaBBBXP_002293663:0.093786567):0.16665632,556484_PtricornutumBBBXP_002179858:0.11365528):0.08995362);
(((((10228_TadhaerensBBBXP_002114232:0.21872926,(6239_CelegansBBBNP_496075:0.037655339,6279_BmalayiBBBXP_001899995:0.050382617):0.1745411):0.017677969,(((((45351_NvectensisBBBXP_001637197:0.061178698,7955_DrerioBBBXP_001922908:0.061548454):5.4797293e-06,7739_BfloridaeBBBXP_002603872:0.39841835):0.016295217,((7955_DrerioBBBNP_956547:0,9606_HsapiensBBBNP_057347:0):2.7452788e-15,8364_XtropicalisBBBNP_001120001:5.3925118e-15):0.050827134):0.040232689,((7227_DmelanogasterBBBNP_524852:0.033944296,7460_AmelliferaBBBXP_623291:0.023000922):0.031077523,LgiganteaBBBjgi2:0.050157177):0.00028594523):0.041747785,HrobustaBBBjgi:0.082154649):0.072703994):0.10452211,(((214684_CneoformansBBBXP_572082:0.11819695,AanophagefferensBBBjgi_Auran1_1966_gw1.3.135.1:0.49232157):0.11328864,(((((307796_ScerevisiaeBBBEDN61598:0.55251951,(412030_PtetraureliaBBBXP_001449473:0.29004762,412030_PtetraureliaBBBXP_001452380:0.058337742):0.57134386):0.060613465,(((4896_SpombeBBBNP_594674:0.36019013,Monosiga_brevicollisBBB167537751:0.56137362):0.18436332,4896_SpombeBBBNP_595081:0.31914123):0.10730619,5762_NgruberiBBBEFC42486:0.71806516):0.12183835):0.046919776,7227_DmelanogasterBBBNP_611854:0.63812975):0.10526651,SpunctatusBBB08012T0:0.37417188):0.028334382,352472_DdiscoideumBBBXP_637334:0.43897967):2.9377277e-07):0.052554772,((237631_UmaydisBBBXP_760064:0.34007329,(BdendrobatidisBBBjgi:0.24565257,SrosettaBBB00938T0:1.0384513):0.12872084):3.0045797e-06,(330879_AfumigatusBBBXP_754786:0.157332,5141_NcrassaBBBCAE76124:0.09660346):0.072845759):0.050658945):0.025956508):1.0200592e-05,((CmerolaeBBB1:0.24847009,(CowczarzakiBBB00145T0:0.25703492,SrosettaBBB08105T0:0.29746194):0.062549028):0.070607484,TtrahensBBB05490T0:0.35668509):0.043837575):0.044808931,((((((145481_PpatensBBBXP_001769243:0.05945633,((145481_PpatensBBBXP_001769827:0.018139003,145481_PpatensBBBXP_001773274:0.053912878):0.0057149683,145481_PpatensBBBXP_001774759:0.053242076):0.012360253):0.0070368647,(3702_AthalianaBBBNP_196888:0.11807578,39947_OsativaBBBNP_001045543:0.085906869):0.13422092):0.018090028,((((3702_AthalianaBBBNP_192929:0.073312987,3702_AthalianaBBBNP_194022:0.018221603):0.025779975,39947_OsativaBBBNP_001048804:0.090358549):0.032900519,564608_MpusillaBBBEEH57236:0.12621393):0.017012498,Selaginella_moellendorffiiBBBjgi:0.038863169):0.033007736):0.039594892,(3055_CreinhardtiiBBBXP_001697615:0.22691889,VcarteriBBBjgi2:0.013950813):0.21894448):0.055946321,((70448_OtauriBBBCAL56578:0.084471,Ectocarpus_siliculosusBBB299115215:0.15550384):0.027972325,EhuxleyiBBBjgi2:0.26370729):8.0797466e-07):0.035483859,(((((((((284813_EcuniculiBBBNP_597660:0.2271669,Nosema_ceranaeBBBXP_002996735:0.51704006):0.34483175,Enterocytozoon_bieneusiBBBXP_002650580:1.4483555):1.1778664,5911_TthermophilaBBBXP_001030793:0.18169668):0.14257064,5911_TthermophilaBBBXP_001024950:0.10451919):0.060158456,((412030_PtetraureliaBBBXP_001456512:0.14194115,5911_TthermophilaBBBXP_001012331:0.37641209):0.071101119,5911_TthermophilaBBBXP_001017096:0.20991136):0.25032095):3.6304146e-06,((412030_PtetraureliaBBBXP_001423825:0.13769341,412030_PtetraureliaBBBXP_001434711:0):0.056445708,412030_PtetraureliaBBBXP_001448596:0.12947987):0.25557949):0.014187271,((((((412030_PtetraureliaBBBXP_001431487:0.058282625,412030_PtetraureliaBBBXP_001446793:0.05486566):0.86577356,5911_TthermophilaBBBXP_001033107:0.48926263):0.22408045,5911_TthermophilaBBBXP_001031406:0.52706808):0.12580475,5911_TthermophilaBBBXP_001028072:0.27474903):0.092258052,5911_TthermophilaBBBXP_001010332:0.21612808):0.048263494,(412030_PtetraureliaBBBXP_001460408:0.022616545,412030_PtetraureliaBBBXP_001462391:3.0040272e-06):0.28757198):0.019334116):0.032359193,Oxytricha_trifallaxBBBaCdh1_WGS:0.24473983):0.016740827,((296543_TpseudonanaBBBXP_002290622:0.15657999,296543_TpseudonanaBBBXP_002293663:0.12212065):0.10573862,556484_PtricornutumBBBXP_002179858:0.13263221):0.055244981):0.011474814):0.0286294,(((353151_ChominisBBBXP_665894:0.21966657,423536_PmarinusBBBEER09499:0.62462387):0.11159449,GsulphurariaBBBstig28:0.30972126):0.021641343,(403677_PinfestansBBBEEY64288:0.016218609,PramorumBBBjgi2:2.162583e-05):0.1206572):0.058965268);
((((((10228_TadhaerensBBBXP_002114232:0.15277532,HrobustaBBBjgi:0.12534429):0.013248882,((((45351_NvectensisBBBXP_001637197:0.080498467,((7739_BfloridaeBBBXP_002603872:0.2981377,7955_DrerioBBBXP_001922908:0.035709798):0.012955083,(7955_DrerioBBBNP_956547:0.013988113,(8364_XtropicalisBBBNP_001120001:2.0831821e-14,9606_HsapiensBBBNP_057347:0):3.4345709e-05):0.020310994):0.01702857):0.01539528,(7227_DmelanogasterBBBNP_524852:0.026065156,7460_AmelliferaBBBXP_623291:0.0082087459):0.027820913):0.004775999,LgiganteaBBBjgi2:0.026611078):0.025888933,(6239_CelegansBBBNP_496075:0.049350012,6279_BmalayiBBBXP_001899995:0.047385312):0.15645648):0.012337247):0.030319221,7227_DmelanogasterBBBNP_611854:0.38349461):0.054039447,((((214684_CneoformansBBBXP_572082:0.10418519,SpunctatusBBB08012T0:0.37504482):0.043745505,237631_UmaydisBBBXP_760064:0.143116):0.053110171,((330879_AfumigatusBBBXP_754786:0.051154137,5141_NcrassaBBBCAE76124:0.16692537):0.097334744,(CowczarzakiBBB00145T0:0.12750396,SrosettaBBB00938T0:0.56090132):0.13636589):0.011279734):0.052129441,(((307796_ScerevisiaeBBBEDN61598:0.49362959,(412030_PtetraureliaBBBXP_001449473:0.18706313,412030_PtetraureliaBBBXP_001452380:0.058472762):0.31600961):0.065530922,((4896_SpombeBBBNP_594674:0.31399486,5762_NgruberiBBBEFC42486:0.58010929):0.050887114,4896_SpombeBBBNP_595081:0.31239827):0.1301457):0.11006711,BdendrobatidisBBBjgi:0.26095478):0.043350075):0.039558788):0.032648732,(((((((((284813_EcuniculiBBBNP_597660:0.29051013,Nosema_ceranaeBBBXP_002996735:0.39609775):0.51853351,Enterocytozoon_bieneusiBBBXP_002650580:0.57686862):0.66859598,5911_TthermophilaBBBXP_001031406:0.23824855):0.22392566,(412030_PtetraureliaBBBXP_001431487:0.052014789,412030_PtetraureliaBBBXP_001446793:0.10314815):0.53263151):0.13448035,(5911_TthermophilaBBBXP_001028072:0.33514804,5911_TthermophilaBBBXP_001033107:0.47275331):0.066189217):0.094077368,SrosettaBBB08105T0:0.1814624):0.030114002,AanophagefferensBBBjgi_Auran1_1966_gw1.3.135.1:0.34356155):0.06792965,GsulphurariaBBBstig28:0.30295291):0.066348183,(((296543_TpseudonanaBBBXP_002290622:0.11067922,296543_TpseudonanaBBBXP_002293663:0.10437219):0.044307591,556484_PtricornutumBBBXP_002179858:0.14022542):0.057054658,Monosiga_brevicollisBBB167537751:0.33922763):0.014087236):0.017328881):0.036948625,((((((((((145481_PpatensBBBXP_001769243:0.040178997,(145481_PpatensBBBXP_001773274:0.0073006281,145481_PpatensBBBXP_001774759:0.035191231):0.0016381177):0.013437767,145481_PpatensBBBXP_001769827:3.2135971e-06):0.028790755,(3702_AthalianaBBBNP_196888:0.081274769,39947_OsativaBBBNP_001045543:0.062566298):0.06315024):0.0033783193,(((3702_AthalianaBBBNP_192929:0.059782349,3702_AthalianaBBBNP_194022:0.0026110305):0.017973639,39947_OsativaBBBNP_001048804:0.040947552):0.034002445,Selaginella_moellendorffiiBBBjgi:0.0092531984):0.010671537):0.011300103,564608_MpusillaBBBEEH57236:0.077918448):0.019111823,70448_OtauriBBBCAL56578:0.076823073):0.035427554,(((((352472_DdiscoideumBBBXP_637334:0.30667957,TtrahensBBB05490T0:0.20912557):0.11990073,423536_PmarinusBBBEER09499:0.44111408):4.1364153e-06,EhuxleyiBBBjgi2:0.10104032):0.026122559,CmerolaeBBB1:0.24890853):0.036139785,Ectocarpus_siliculosusBBB299115215:0.091200841):4.6294386e-05):0.042279015,(3055_CreinhardtiiBBBXP_001697615:0.16625874,VcarteriBBBjgi2:0.021715889):0.14624854):0.024560437,(403677_PinfestansBBBEEY64288:0.008832381,PramorumBBBjgi2:5.0457501e-06):0.059180678):0.028797913,353151_ChominisBBBXP_665894:0.26001153):0.023813868,(((((412030_PtetraureliaBBBXP_001423825:0.14432398,412030_PtetraureliaBBBXP_001434711:0):0.012866272,412030_PtetraureliaBBBXP_001448596:0.10949293):0.18708292,((412030_PtetraureliaBBBXP_001460408:0.0061171686,412030_PtetraureliaBBBXP_001462391:0.0110211):0.185908,(5911_TthermophilaBBBXP_001010332:0.082044566,5911_TthermophilaBBBXP_001030793:0.36139138):0.070750021):0.038108811):0.061499473,5911_TthermophilaBBBXP_001024950:0.17813087):0.037579007,(((412030_PtetraureliaBBBXP_001456512:0.086236027,5911_TthermophilaBBBXP_001012331:0.29223739):0.047234207,5911_TthermophilaBBBXP_001017096:0.16373292):0.1870551,Oxytricha_trifallaxBBBaCdh1_WGS:0.12964554):0.083928045):0.031061269);
(((((((((10228_TadhaerensBBBXP_002114232:0.14532826,(6239_CelegansBBBNP_496075:0.086145213,6279_BmalayiBBBXP_001899995:0.034952311):0.097210341):0.061440682,LgiganteaBBBjgi2:0.032401327):2.3061502e-05,(((45351_NvectensisBBBXP_001637197:0.081421674,7955_DrerioBBBXP_001922908:0.057001645):0.006488482,7739_BfloridaeBBBXP_002603872:0.29971814):0.013144372,((7955_DrerioBBBNP_956547:0,8364_XtropicalisBBBNP_001120001:0):1.2563687e-14,9606_HsapiensBBBNP_057347:0):0.033036521):0.0061417635):0.026333949,((7227_DmelanogasterBBBNP_524852:1.704915e-05,7227_DmelanogasterBBBNP_611854:0.42586419):0.051253512,7460_AmelliferaBBBXP_623291:0.0075275222):0.018026999):0.011672105,HrobustaBBBjgi:0.12536145):0.097960488,(((214684_CneoformansBBBXP_572082:0.12726924,237631_UmaydisBBBXP_760064:0.18952554):0.06237999,(330879_AfumigatusBBBXP_754786:0.16597351,5141_NcrassaBBBCAE76124:0.08523098):0.045937156):0.027508491,BdendrobatidisBBBjgi:0.22639198):0.035751584):0.041304925,(352472_DdiscoideumBBBXP_637334:0.29249284,((353151_ChominisBBBXP_665894:0.20593894,Monosiga_brevicollisBBB167537751:0.42272943):0.084091788,(((4896_SpombeBBBNP_594674:0.14346232,SrosettaBBB00938T0:0.80660137):0.082846927,5762_NgruberiBBBEFC42486:0.60583116):0.078974041,4896_SpombeBBBNP_595081:0.28128973):0.17339209):0.021433266):0.033515404):0.02181624,(((((((((145481_PpatensBBBXP_001769243:0.0354045,145481_PpatensBBBXP_001774759:0.040373777):0.010098445,(3702_AthalianaBBBNP_196888:0.065675354,39947_OsativaBBBNP_001045543:0.10011464):0.10124217):0.014119956,(145481_PpatensBBBXP_001769827:1.9538208e-06,145481_PpatensBBBXP_001773274:0.0088501862):0.0047601607):0.0087254579,(((3055_CreinhardtiiBBBXP_001697615:0.19489199,VcarteriBBBjgi2:0):0.12618969,564608_MpusillaBBBEEH57236:0.074966804):0.0088368719,70448_OtauriBBBCAL56578:0.12077388):0.034641836):0.032864817,Selaginella_moellendorffiiBBBjgi:0.029675945):0.012259622,(3702_AthalianaBBBNP_192929:0.066422397,(3702_AthalianaBBBNP_194022:0.040219969,39947_OsativaBBBNP_001048804:0.037705052):0.027450804):0.068369593):0.069362227,(((412030_PtetraureliaBBBXP_001456512:0.04549461,(5911_TthermophilaBBBXP_001012331:0.35852637,5911_TthermophilaBBBXP_001017096:0.100799):0.056803069):0.22793241,Oxytricha_trifallaxBBBaCdh1_WGS:0.07790172):0.04554046,(423536_PmarinusBBBEER09499:0.40085842,GsulphurariaBBBstig28:0.16295764):0.056754466):0.052237112):0.030081733,((296543_TpseudonanaBBBXP_002290622:0.20869746,296543_TpseudonanaBBBXP_002293663:0.032805808):0.11874469,556484_PtricornutumBBBXP_002179858:0.077200935):0.080886782):1.3972275e-05,(((((307796_ScerevisiaeBBBEDN61598:0.49310988,(412030_PtetraureliaBBBXP_001449473:0.11907014,412030_PtetraureliaBBBXP_001452380:0.14581376):0.31488326):0.11670558,CmerolaeBBB1:0.13097494):0.087372659,((AanophagefferensBBBjgi_Auran1_1966_gw1.3.135.1:0.33944627,(CowczarzakiBBB00145T0:0.18006085,SrosettaBBB08105T0:0.1651064):0.059425141):0.045936801,EhuxleyiBBBjgi2:0.066086095):0.037257487):0.036771328,Ectocarpus_siliculosusBBB299115215:0.086481805):0.026089935,(403677_PinfestansBBBEEY64288:0.012903597,PramorumBBBjgi2:3.8149847e-06):0.082867937):0.036325355):0.034457597):0.0034669054,((((((((284813_EcuniculiBBBNP_597660:0.17265512,(Enterocytozoon_bieneusiBBBXP_002650580:0.91172238,Nosema_ceranaeBBBXP_002996735:0.21825034):0.24462087):1.0825711,5911_TthermophilaBBBXP_001031406:0.38747166):0.19907207,5911_TthermophilaBBBXP_001028072:0.20615642):0.11396919,(5911_TthermophilaBBBXP_001010332:0.021133625,5911_TthermophilaBBBXP_001030793:0.41686689):0.059570617):0.036779971,5911_TthermophilaBBBXP_001024950:0.14988162):0.023486072,(((412030_PtetraureliaBBBXP_001423825:0.15375962,412030_PtetraureliaBBBXP_001434711:0.0019125746):0.073185272,412030_PtetraureliaBBBXP_001448596:0.12280572):0.1159104,(412030_PtetraureliaBBBXP_001460408:0.0072464703,412030_PtetraureliaBBBXP_001462391:0.010063956):0.16410329):0.0076415374):0.01091214,((412030_PtetraureliaBBBXP_001431487:0.071302972,412030_PtetraureliaBBBXP_001446793:1.7508684e-05):0.61425705,5911_TthermophilaBBBXP_001033107:0.29526768):0.31396377):0.014820667,SpunctatusBBB08012T0:0.36007577):0.053980197,TtrahensBBB05490T0:0.19522083);
(((((10228_TadhaerensBBBXP_002114232:0.11266199,(((6239_CelegansBBBNP_496075:0.051056172,6279_BmalayiBBBXP_001899995:0.074056341):0.067851694,7227_DmelanogasterBBBNP_611854:0.49002743):0.022801471,SpunctatusBBB08012T0:0.25563912):0.07816415):0.036888935,((((45351_NvectensisBBBXP_001637197:0.011940297,7955_DrerioBBBXP_001922908:0.032961798):0.014681604,7739_BfloridaeBBBXP_002603872:0.260976):3.314614e-05,(7955_DrerioBBBNP_956547:0,(8364_XtropicalisBBBNP_001120001:0,9606_HsapiensBBBNP_057347:0):1.169796e-14):0.021790352):0.021442314,(((7227_DmelanogasterBBBNP_524852:0.056034996,7460_AmelliferaBBBXP_623291:0.0033131416):0.041039076,HrobustaBBBjgi:0.061640831):0.016236661,LgiganteaBBBjgi2:0.025712387):0.0092255171):0.027092255):0.049852483,(((((237631_UmaydisBBBXP_760064:0.18744402,330879_AfumigatusBBBXP_754786:0.076707758):0.04492231,5141_NcrassaBBBCAE76124:0.052122084):0.063985715,((((307796_ScerevisiaeBBBEDN61598:0.48243172,((412030_PtetraureliaBBBXP_001449473:0.14771538,412030_PtetraureliaBBBXP_001452380:0.063970121):0.40843402,SrosettaBBB00938T0:0.71222992):0.064605336):0.095337175,4896_SpombeBBBNP_594674:0.28699513):0.061015418,5762_NgruberiBBBEFC42486:0.65722989):0.037094725,4896_SpombeBBBNP_595081:0.25658111):0.12857145):0.0072550075,352472_DdiscoideumBBBXP_637334:0.32716552):0.038810779,((((296543_TpseudonanaBBBXP_002290622:0.17443355,296543_TpseudonanaBBBXP_002293663:0.066345722):0.07544801,556484_PtricornutumBBBXP_002179858:0.1312839):0.047111588,((BdendrobatidisBBBjgi:0.21311844,CowczarzakiBBB00145T0:0.20290048):0.041242459,(Monosiga_brevicollisBBB167537751:0.53572155,SrosettaBBB08105T0:0.17082009):0.070836597):0.036075169):2.9009438e-06,AanophagefferensBBBjgi_Auran1_1966_gw1.3.135.1:0.50690324):0.060699241):0.01506274):0.0081345744,(((((((145481_PpatensBBBXP_001769243:0.048670325,145481_PpatensBBBXP_001774759:0.042160625):0.0039221096,(3702_AthalianaBBBNP_196888:0.033407132,39947_OsativaBBBNP_001045543:0.056082853):0.066882029):0.012540873,(145481_PpatensBBBXP_001769827:0.010650689,145481_PpatensBBBXP_001773274:0.0052815712):0.011015056):0.010709295,(((3702_AthalianaBBBNP_192929:0.049117419,3702_AthalianaBBBNP_194022:0.0050438232):0.0085998048,39947_OsativaBBBNP_001048804:0.056107051):0.034749068,Selaginella_moellendorffiiBBBjgi:0.015912642):1.6680664e-05):0.019114756,564608_MpusillaBBBEEH57236:0.028398932):0.016654702,(3055_CreinhardtiiBBBXP_001697615:0.15041206,VcarteriBBBjgi2:0.0039220845):0.11580402):5.2453532e-06,70448_OtauriBBBCAL56578:0.030579991):0.075304587):4.4538845e-06,(214684_CneoformansBBBXP_572082:0.14100316,((((((((((284813_EcuniculiBBBNP_597660:0.32740439,Nosema_ceranaeBBBXP_002996735:0.30041641):0.29080774,Enterocytozoon_bieneusiBBBXP_002650580:0.74410038):1.195879,5911_TthermophilaBBBXP_001012331:0.32435553):0.08117078,412030_PtetraureliaBBBXP_001456512:0.10465044):0.06017721,5911_TthermophilaBBBXP_001017096:0.17201709):0.10504329,(5911_TthermophilaBBBXP_001028072:0.12082484,5911_TthermophilaBBBXP_001031406:0.55849463):0.20360008):0.034531499,((412030_PtetraureliaBBBXP_001431487:0.077398324,412030_PtetraureliaBBBXP_001446793:0.039844667):0.57570589,5911_TthermophilaBBBXP_001033107:0.36312046):0.42609909):0.055401048,((((412030_PtetraureliaBBBXP_001423825:0.15585996,412030_PtetraureliaBBBXP_001434711:0):0.054140619,412030_PtetraureliaBBBXP_001448596:0.029886053):0.20528099,((412030_PtetraureliaBBBXP_001460408:0.004599762,412030_PtetraureliaBBBXP_001462391:0.00519351):0.18850156,5911_TthermophilaBBBXP_001024950:0.14261644):0.04002413):0.017530145,(5911_TthermophilaBBBXP_001010332:0.029162523,5911_TthermophilaBBBXP_001030793:0.22029885):0.069748236):3.1999627e-06):0.0078832244,((353151_ChominisBBBXP_665894:0.17972437,423536_PmarinusBBBEER09499:0.37512654):0.057249617,TtrahensBBB05490T0:0.15963104):0.079532481):4.4621452e-06,CmerolaeBBB1:0.23509809):0.026362263):0.020461949,(((403677_PinfestansBBBEEY64288:0.01009948,PramorumBBBjgi2:3.1705333e-06):0.053717662,(Ectocarpus_siliculosusBBB299115215:0.057547142,Oxytricha_trifallaxBBBaCdh1_WGS:0.14541365):1.5675065e-05):0.026150802,(EhuxleyiBBBjgi2:0.19471646,GsulphurariaBBBstig28:0.19512752):0.042165848):0.020100258);
((((((10228_TadhaerensBBBXP_002114232:0.22824175,(6239_CelegansBBBNP_496075:0.087949038,6279_BmalayiBBBXP_001899995:0.043634547):0.18055152):0.01471598,((45351_NvectensisBBBXP_001637197:0.048817152,(((((7227_DmelanogasterBBBNP_524852:0.040095456,7460_AmelliferaBBBXP_623291:0.025152399):0.053341032,LgiganteaBBBjgi2:0.049924769):0.024512873,(7955_DrerioBBBNP_956547:0.0055030594,(8364_XtropicalisBBBNP_001120001:0,9606_HsapiensBBBNP_057347:0):7.6775851e-06):0.035426997):0.013965222,7955_DrerioBBBXP_001922908:0.049344035):0.0051333691,7739_BfloridaeBBBXP_002603872:0.39601991):0.024007481):0.023401058,HrobustaBBBjgi:0.12333977):0.02520059):0.13015269,(((214684_CneoformansBBBXP_572082:0.22765807,237631_UmaydisBBBXP_760064:0.26211275):0.066062045,(330879_AfumigatusBBBXP_754786:0.12609742,5141_NcrassaBBBCAE76124:0.13400653):0.068766892):0.037549772,BdendrobatidisBBBjgi:0.35665484):0.044991897):0.04063794,(((((307796_ScerevisiaeBBBEDN61598:0.54157629,5762_NgruberiBBBEFC42486:0.76969676):0.0862694,4896_SpombeBBBNP_594674:0.44419889):0.072331275,SrosettaBBB00938T0:0.88312085):0.10379402,SpunctatusBBB08012T0:0.44857562):0.009532815,(352472_DdiscoideumBBBXP_637334:0.37755891,4896_SpombeBBBNP_595081:0.50370267):0.10179933):0.08671659):0.0064054522,7227_DmelanogasterBBBNP_611854:0.48540946):0.048193274,((((((((((145481_PpatensBBBXP_001769243:0.066692651,145481_PpatensBBBXP_001774759:0.057711437):0.01249187,145481_PpatensBBBXP_001773274:0.021297192):0.020158948,145481_PpatensBBBXP_001769827:0.0061198456):0.046672645,(3702_AthalianaBBBNP_196888:0.099174705,39947_OsativaBBBNP_001045543:0.037540505):0.1567605):0.0036606043,Selaginella_moellendorffiiBBBjgi:0.021828133):0.018256054,(((3702_AthalianaBBBNP_192929:0.095057387,3702_AthalianaBBBNP_194022:0.031751378):0.039436656,39947_OsativaBBBNP_001048804:0.067555616):0.062598032,564608_MpusillaBBBEEH57236:0.14509413):0.0040848906):0.021757363,((3055_CreinhardtiiBBBXP_001697615:0.24363237,VcarteriBBBjgi2:0.027239081):0.17805781,70448_OtauriBBBCAL56578:0.052582555):0.012317328):0.034251974,((CmerolaeBBB1:0.30122573,TtrahensBBB05490T0:0.3396628):0.12294062,Ectocarpus_siliculosusBBB299115215:0.14307429):0.031470318):0.064066815,(5911_TthermophilaBBBXP_001010332:0.093973534,5911_TthermophilaBBBXP_001030793:0.29626355):0.13303959):3.1959503e-05,((((353151_ChominisBBBXP_665894:0.30375081,GsulphurariaBBBstig28:0.29793679):0.067001609,423536_PmarinusBBBEER09499:0.77649865):0.042960072,((412030_PtetraureliaBBBXP_001456512:0.12704,(5911_TthermophilaBBBXP_001012331:0.48644072,5911_TthermophilaBBBXP_001017096:0.17293373):0.065674248):0.23667656,Oxytricha_trifallaxBBBaCdh1_WGS:0.13488919):0.040362046):0.015328146,(403677_PinfestansBBBEEY64288:0,PramorumBBBjgi2:0):0.13559211):0.032611207):0.023646546,(((((((284813_EcuniculiBBBNP_597660:0.24229005,Nosema_ceranaeBBBXP_002996735:0.59923988):0.44546792,Enterocytozoon_bieneusiBBBXP_002650580:1.2320489):1.0893124,(412030_PtetraureliaBBBXP_001449473:0.27592429,412030_PtetraureliaBBBXP_001452380:0.11339673):0.38230992):0.22035343,((412030_PtetraureliaBBBXP_001431487:0.15076588,412030_PtetraureliaBBBXP_001446793:3.8093398e-05):0.67666338,5911_TthermophilaBBBXP_001033107:0.39508204):0.4440121):0.15202407,((412030_PtetraureliaBBBXP_001460408:0.013176336,412030_PtetraureliaBBBXP_001462391:0.0075934105):0.30391775,(5911_TthermophilaBBBXP_001028072:0.32036313,5911_TthermophilaBBBXP_001031406:0.57349843):0.21700223):0.033036846):0.011229428,(((412030_PtetraureliaBBBXP_001423825:0.20200211,412030_PtetraureliaBBBXP_001434711:0):0.02266667,412030_PtetraureliaBBBXP_001448596:0.12353314):0.21768294,(5911_TthermophilaBBBXP_001024950:0.19497731,SrosettaBBB08105T0:0.43352396):0.087262021):0.022684541):0.064350748,(((296543_TpseudonanaBBBXP_002290622:0.16653418,296543_TpseudonanaBBBXP_002293663:0.12097658):0.10501798,556484_PtricornutumBBBXP_002179858:0.14162807):0.068625627,((AanophagefferensBBBjgi_Auran1_1966_gw1.3.135.1:0.54617004,(CowczarzakiBBB00145T0:0.20802438,EhuxleyiBBBjgi2:0.25530136):0.13098844):0.01531162,Monosiga_brevicollisBBB167537751:0.61935358):0.10823599):0.022437251):0.01506838);
(((((10228_TadhaerensBBBXP_002114232:0.16579025,(6239_CelegansBBBNP_496075:0.060933518,6279_BmalayiBBBXP_001899995:0.079869311):0.12331209):0.020784745,((((45351_NvectensisBBBXP_001637197:0.049341359,(7739_BfloridaeBBBXP_002603872:0.32830029,7955_DrerioBBBXP_001922908:0.03977784):3.1887705e-06):0.027769641,(7955_DrerioBBBNP_956547:0.01515289,(8364_XtropicalisBBBNP_001120001:0,9606_HsapiensBBBNP_057347:1.9561072e-14):8.0966184e-06):0.010531105):0.015287198,(7227_DmelanogasterBBBNP_524852:0.05365033,7460_AmelliferaBBBXP_623291:0.0076954624):0.035656891):1.4502857e-05,LgiganteaBBBjgi2:0.035149776):0.0081197655):0.042068515,(7227_DmelanogasterBBBNP_611854:0.43791226,HrobustaBBBjgi:0.068528327):0.019571503):0.072961201,((((((((145481_PpatensBBBXP_001769243:0.03389687,145481_PpatensBBBXP_001773274:0.0062915611):1.1183244e-07,145481_PpatensBBBXP_001774759:0.028260333):0.0086982429,145481_PpatensBBBXP_001769827:0.0099642053):0.030992861,564608_MpusillaBBBEEH57236:0.08300871):0.0054064522,(((((352472_DdiscoideumBBBXP_637334:0.29790274,BdendrobatidisBBBjgi:0.24198177):0.053375605,TtrahensBBB05490T0:0.25159603):0.043466004,39947_OsativaBBBNP_001048804:2.3311925e-05):0.036717669,(3702_AthalianaBBBNP_196888:0.050691918,39947_OsativaBBBNP_001045543:0.037956592):0.036703948):0.028723303,(3702_AthalianaBBBNP_192929:0.046109332,3702_AthalianaBBBNP_194022:0.023972033):0.024317201):0.0076867152):0.0047066877,Selaginella_moellendorffiiBBBjgi:0.020295963):4.4555797e-05,(3055_CreinhardtiiBBBXP_001697615:0.22298238,VcarteriBBBjgi2:0.043656074):0.11165779):0.005468639,70448_OtauriBBBCAL56578:0.062197644):0.021521146):0.023188513,(((((214684_CneoformansBBBXP_572082:0.18435186,237631_UmaydisBBBXP_760064:0.21906881):0.059923218,(330879_AfumigatusBBBXP_754786:0.12401947,5141_NcrassaBBBCAE76124:0.087340872):0.067759605):0.022997951,SpunctatusBBB08012T0:0.3455781):0.08016362,(((296543_TpseudonanaBBBXP_002290622:0.17720688,296543_TpseudonanaBBBXP_002293663:0.1041688):0.13886856,((((412030_PtetraureliaBBBXP_001431487:0.064763536,412030_PtetraureliaBBBXP_001446793:0.052586916):0.73241855,5911_TthermophilaBBBXP_001033107:0.23795727):0.45625757,(5911_TthermophilaBBBXP_001028072:0.2809908,5911_TthermophilaBBBXP_001031406:0.46205944):0.11963992):0.034558722,CowczarzakiBBB00145T0:0.27093827):0.07899561):8.138041e-06,((((307796_ScerevisiaeBBBEDN61598:0.43432997,((412030_PtetraureliaBBBXP_001449473:0.17754669,412030_PtetraureliaBBBXP_001452380:0.059588263):0.37748747,5762_NgruberiBBBEFC42486:0.56559346):0.14458326):0.058871871,(4896_SpombeBBBNP_594674:0.37957679,4896_SpombeBBBNP_595081:0.35521548):0.098986274):0.23092844,556484_PtricornutumBBBXP_002179858:0.071425664):0.035560855,(Monosiga_brevicollisBBB167537751:0.48078135,SrosettaBBB00938T0:0.88984669):0.070685997):0.021323209):0.017286281):0.051460055,((((((284813_EcuniculiBBBNP_597660:0.36482587,(Enterocytozoon_bieneusiBBBXP_002650580:1.0521584,Nosema_ceranaeBBBXP_002996735:0.37718665):0.079544812):1.1334785,412030_PtetraureliaBBBXP_001456512:0.077054373):0.031433258,(5911_TthermophilaBBBXP_001012331:0.4020351,5911_TthermophilaBBBXP_001017096:0.17450413):0.081728256):0.15447186,Oxytricha_trifallaxBBBaCdh1_WGS:0.12849395):0.075433225,(353151_ChominisBBBXP_665894:0.20105406,423536_PmarinusBBBEER09499:0.36986383):0.077066125):0.041583894,((((412030_PtetraureliaBBBXP_001423825:0.19105025,412030_PtetraureliaBBBXP_001434711:0):7.0176125e-05,412030_PtetraureliaBBBXP_001448596:0.093543043):0.25924632,((412030_PtetraureliaBBBXP_001460408:0.014612008,412030_PtetraureliaBBBXP_001462391:0.0053079073):0.24799074,5911_TthermophilaBBBXP_001024950:0.15934548):0.040792407):0.017320405,(5911_TthermophilaBBBXP_001010332:0.12250795,5911_TthermophilaBBBXP_001030793:0.29226058):0.064474515):0.0099903597):0.024103354):0.016082226,(((403677_PinfestansBBBEEY64288:0.0095440281,PramorumBBBjgi2:4.2320141e-05):0.1157079,Ectocarpus_siliculosusBBB299115215:0.068194535):0.016906466,(((AanophagefferensBBBjgi_Auran1_1966_gw1.3.135.1:0.44577204,EhuxleyiBBBjgi2:0.14370018):0.01217886,CmerolaeBBB1:0.21464158):0.043544931,(GsulphurariaBBBstig28:0.13811307,SrosettaBBB08105T0:0.34943752):0.083777776):0.058186912):0.030544395);
((((((((10228_TadhaerensBBBXP_002114232:0.17808869,7227_DmelanogasterBBBNP_611854:0.38762236):0.0080096502,(((45351_NvectensisBBBXP_001637197:0.036554942,((7739_BfloridaeBBBXP_002603872:0.23685555,7955_DrerioBBBXP_001922908:0.027836472):5.3651312e-06,(7955_DrerioBBBNP_956547:0.021541508,(8364_XtropicalisBBBNP_001120001:0,9606_HsapiensBBBNP_057347:3.8616453e-16):3.1230127e-05):0.020897392):0.022574032):0.023574989,(7227_DmelanogasterBBBNP_524852:0.020472059,7460_AmelliferaBBBXP_623291:0.030041184):0.054289444):0.016918816,LgiganteaBBBjgi2:0.054407735):0.026563865):0.013343622,((6239_CelegansBBBNP_496075:0.061965935,6279_BmalayiBBBXP_001899995:0.036917583):0.19141621,HrobustaBBBjgi:0.10103404):0.024951771):0.038945353,((214684_CneoformansBBBXP_572082:0.19052493,((((284813_EcuniculiBBBNP_597660:0.36396305,(Enterocytozoon_bieneusiBBBXP_002650580:1.3385038,Nosema_ceranaeBBBXP_002996735:0.294484):0.2876088):1.3277715,Monosiga_brevicollisBBB167537751:0.2344478):0.25837164,(4896_SpombeBBBNP_594674:0.28611195,4896_SpombeBBBNP_595081:0.29910555):0.039990626):0.044448953,((307796_ScerevisiaeBBBEDN61598:0.28031564,(412030_PtetraureliaBBBXP_001449473:0.17737598,412030_PtetraureliaBBBXP_001452380:0.058689584):0.48624186):0.15549109,(352472_DdiscoideumBBBXP_637334:0.32899209,5762_NgruberiBBBEFC42486:0.48542116):0.1545749):0.02814721):1.078455e-05):0.032260195,((237631_UmaydisBBBXP_760064:0.19705456,SpunctatusBBB08012T0:0.33126029):0.006151609,(330879_AfumigatusBBBXP_754786:0.10051222,5141_NcrassaBBBCAE76124:0.056880828):0.074346783):0.012570993):0.071014974):2.3561072e-05,((BdendrobatidisBBBjgi:0.23192216,(CowczarzakiBBB00145T0:0.09581548,SrosettaBBB00938T0:0.74131356):0.067247347):0.075024528,SrosettaBBB08105T0:0.2558906):0.030363337):0.050997843,((((((412030_PtetraureliaBBBXP_001423825:0.16050389,412030_PtetraureliaBBBXP_001434711:0):0.034791129,412030_PtetraureliaBBBXP_001448596:0.097823026):0.20003564,((((412030_PtetraureliaBBBXP_001431487:0.051594559,412030_PtetraureliaBBBXP_001446793:0.037363696):0.71595487,5911_TthermophilaBBBXP_001033107:0.44603675):0.15137495,5911_TthermophilaBBBXP_001031406:0.51529158):0.12927963,5911_TthermophilaBBBXP_001028072:0.25563064):0.1234544):3.7151318e-07,((5911_TthermophilaBBBXP_001010332:0.17866314,5911_TthermophilaBBBXP_001030793:0.40570543):0.043349301,5911_TthermophilaBBBXP_001024950:0.17040952):0.037109026):0.032810008,(412030_PtetraureliaBBBXP_001460408:0,412030_PtetraureliaBBBXP_001462391:0.014744106):0.24286614):0.030016814,((412030_PtetraureliaBBBXP_001456512:0.071772663,(5911_TthermophilaBBBXP_001012331:0.44279083,5911_TthermophilaBBBXP_001017096:0.30087204):0.085545311):0.19870174,Oxytricha_trifallaxBBBaCdh1_WGS:0.20075242):0.072038427):0.039683973):0.032194088,(((296543_TpseudonanaBBBXP_002290622:0.093613162,556484_PtricornutumBBBXP_002179858:0.2108894):0.052568573,296543_TpseudonanaBBBXP_002293663:0.12161543):0.070888293,(353151_ChominisBBBXP_665894:0.20419092,(423536_PmarinusBBBEER09499:0.36209223,TtrahensBBB05490T0:0.23423856):0.041470009):0.056338662):0.051478603):0.035192786,(((((((((((145481_PpatensBBBXP_001769243:0.015425298,3702_AthalianaBBBNP_196888:0.12154478):0.032441668,145481_PpatensBBBXP_001774759:0.046439967):0.0053710474,145481_PpatensBBBXP_001773274:0.030202556):0.028363801,145481_PpatensBBBXP_001769827:1.0774834e-06):0.017281041,39947_OsativaBBBNP_001045543:0.10923979):0.017191552,Selaginella_moellendorffiiBBBjgi:0.03598951):0.01700181,((3702_AthalianaBBBNP_192929:0.023006193,3702_AthalianaBBBNP_194022:0.018281275):0.014488164,39947_OsativaBBBNP_001048804:0.083276787):0.033392398):0.0063678576,564608_MpusillaBBBEEH57236:0.076819938):0.012217353,((3055_CreinhardtiiBBBXP_001697615:0.1273,VcarteriBBBjgi2:0.028638339):0.088954916,70448_OtauriBBBCAL56578:0.062322974):0.016079548):0.042955302,((AanophagefferensBBBjgi_Auran1_1966_gw1.3.135.1:0.42095526,EhuxleyiBBBjgi2:0.092480967):0.0041324558,CmerolaeBBB1:0.26516517):0.049056695):6.1930021e-06,((403677_PinfestansBBBEEY64288:0.0098874302,PramorumBBBjgi2:4.1274126e-06):0.13415914,Ectocarpus_siliculosusBBB299115215:0.066530816):0.081093593):0.0215175,GsulphurariaBBBstig28:0.27184787);
(((((((((10228_TadhaerensBBBXP_002114232:0.21085954,(6239_CelegansBBBNP_496075:0.077083639,6279_BmalayiBBBXP_001899995:0.10424507):0.17629655):0.085100317,(7227_DmelanogasterBBBNP_524852:0.079392035,7460_AmelliferaBBBXP_623291:0.018146021):0.02927926):0.025845369,LgiganteaBBBjgi2:0.043638869):0.021909099,((7955_DrerioBBBNP_956547:0,8364_XtropicalisBBBNP_001120001:2.4313884e-14):1.24156e-14,9606_HsapiensBBBNP_057347:0):0.044089503):0.032656609,(7739_BfloridaeBBBXP_002603872:0.37484754,7955_DrerioBBBXP_001922908:0.061097944):3.8260866e-05):1.4996674e-05,(45351_NvectensisBBBXP_001637197:0.019859187,HrobustaBBBjgi:0.15080011):0.025708766):0.16778474,(((((214684_CneoformansBBBXP_572082:0.21675861,237631_UmaydisBBBXP_760064:0.20597707):0.10407716,(((307796_ScerevisiaeBBBEDN61598:0.67611583,(((412030_PtetraureliaBBBXP_001449473:0.36807291,412030_PtetraureliaBBBXP_001452380:3.5904061e-05):0.67628303,5762_NgruberiBBBEFC42486:0.87802185):0.083349464,(4896_SpombeBBBNP_595081:0.40269984,7227_DmelanogasterBBBNP_611854:0.48839636):0.12281264):0.085741162):0.15826282,(4896_SpombeBBBNP_594674:0.40866102,SrosettaBBB00938T0:1.0470896):0.16517669):0.081711172,CmerolaeBBB1:0.27124023):0.069795063):0.0023202602,((((((284813_EcuniculiBBBNP_597660:0.39699046,Nosema_ceranaeBBBXP_002996735:0.53904671):0.68638388,Enterocytozoon_bieneusiBBBXP_002650580:0.79072578):0.94287163,CowczarzakiBBB00145T0:0.30490685):0.11939589,SrosettaBBB08105T0:0.31344148):0.090638028,BdendrobatidisBBBjgi:0.39698309):0.012560206,GsulphurariaBBBstig28:0.37337325):0.070163221):0.034619666,(((((296543_TpseudonanaBBBXP_002290622:0.19174151,296543_TpseudonanaBBBXP_002293663:0.16245968):0.16616256,556484_PtricornutumBBBXP_002179858:0.14977641):0.051573292,5141_NcrassaBBBCAE76124:0.16187283):0.023965654,330879_AfumigatusBBBXP_754786:0.13515143):0.051500803,((352472_DdiscoideumBBBXP_637334:0.26870589,Monosiga_brevicollisBBB167537751:0.62140463):0.11917281,(AanophagefferensBBBjgi_Auran1_1966_gw1.3.135.1:0.47044026,EhuxleyiBBBjgi2:0.15356622):0.082625819):0.073373857):0.010680197):4.1779128e-05,(353151_ChominisBBBXP_665894:0.28583667,423536_PmarinusBBBEER09499:0.53957877):0.12502956):0.020548603):0.045336185,((((((((145481_PpatensBBBXP_001769243:0.051367086,145481_PpatensBBBXP_001774759:0.051621109):0.0065373953,145481_PpatensBBBXP_001773274:0.0072393075):0.031771141,145481_PpatensBBBXP_001769827:7.8851258e-05):0.04048283,(3702_AthalianaBBBNP_196888:0.076814708,39947_OsativaBBBNP_001045543:0.066435226):0.10593887):0.0067296763,Selaginella_moellendorffiiBBBjgi:0.028539704):0.0080860122,(3702_AthalianaBBBNP_192929:0.069156722,(3702_AthalianaBBBNP_194022:0.036079883,39947_OsativaBBBNP_001048804:0.065520716):0.0063314652):0.06493294):0.032173992,564608_MpusillaBBBEEH57236:0.12604705):0.032539192,((3055_CreinhardtiiBBBXP_001697615:0.25832856,VcarteriBBBjgi2:0.027104185):0.18443045,70448_OtauriBBBCAL56578:0.055287687):0.037025647):0.036252536):2.2226878e-05,((403677_PinfestansBBBEEY64288:0.0061356825,PramorumBBBjgi2:1.7837564e-06):0.18044549,Ectocarpus_siliculosusBBB299115215:0.090371654):0.060655043,(((((412030_PtetraureliaBBBXP_001423825:0.18981632,412030_PtetraureliaBBBXP_001434711:0):0.034749738,412030_PtetraureliaBBBXP_001448596:0.13576117):0.25950377,((((((((412030_PtetraureliaBBBXP_001431487:0.083716664,412030_PtetraureliaBBBXP_001446793:0.059248669):0.96040667,5911_TthermophilaBBBXP_001033107:0.34714008):0.34297099,5911_TthermophilaBBBXP_001028072:0.38491782):0.10077717,5911_TthermophilaBBBXP_001031406:0.74274041):0.13664904,5911_TthermophilaBBBXP_001030793:0.39636278):0.078250259,((412030_PtetraureliaBBBXP_001460408:0.038002646,412030_PtetraureliaBBBXP_001462391:0.012347798):0.15612422,5911_TthermophilaBBBXP_001024950:0.25482027):0.055589158):0.036691668,(((412030_PtetraureliaBBBXP_001456512:0.17986345,5911_TthermophilaBBBXP_001012331:0.46417203):0.063767276,5911_TthermophilaBBBXP_001017096:0.17547451):0.21584188,Oxytricha_trifallaxBBBaCdh1_WGS:0.21937878):0.071823598):0.030885492,5911_TthermophilaBBBXP_001010332:0.18025824):0.005667721):0.03584474,SpunctatusBBB08012T0:0.39607871):0.040705533,TtrahensBBB05490T0:0.28648376):0.088957885);
((((10228_TadhaerensBBBXP_002114232:0.17809794,(6239_CelegansBBBNP_496075:0.061311328,6279_BmalayiBBBXP_001899995:0.043129412):0.10047707):0.070698036,((45351_NvectensisBBBXP_001637197:0.055729353,((((7227_DmelanogasterBBBNP_524852:0.044319874,7460_AmelliferaBBBXP_623291:0.015847814):0.062919991,((7955_DrerioBBBNP_956547:0.0088123565,(8364_XtropicalisBBBNP_001120001:2.0412522e-14,9606_HsapiensBBBNP_057347:0):8.7317631e-05):0.042018832,LgiganteaBBBjgi2:0.069702107):0.0074957551):0.0090434585,7955_DrerioBBBXP_001922908:0.034552413):0.010826543,7739_BfloridaeBBBXP_002603872:0.35461463):0.0070440728):0.034694397,HrobustaBBBjgi:0.089339312):0.042259568):0.066581133,(((214684_CneoformansBBBXP_572082:0.15606709,237631_UmaydisBBBXP_760064:0.18908836):0.032363514,SpunctatusBBB08012T0:0.3285454):0.044519799,BdendrobatidisBBBjgi:0.27882409):0.026385252):0.0033129351,((((((145481_PpatensBBBXP_001769243:0.085544671,((145481_PpatensBBBXP_001769827:0.0092525874,145481_PpatensBBBXP_001773274:0.0088983329):0.012736208,145481_PpatensBBBXP_001774759:0.033753196):0.013730806):0.010036583,(((((3055_CreinhardtiiBBBXP_001697615:0.23057916,VcarteriBBBjgi2:0.0075591804):0.081061423,70448_OtauriBBBCAL56578:0.049567211):0.023299239,Selaginella_moellendorffiiBBBjgi:0.019437711):0.0099950211,(3702_AthalianaBBBNP_196888:0.071312442,39947_OsativaBBBNP_001045543:0.048103951):0.10110978):1.5255643e-05,((3702_AthalianaBBBNP_192929:0.077488567,3702_AthalianaBBBNP_194022:0.024408434):0.019254044,39947_OsativaBBBNP_001048804:0.047061997):0.04340432):0.0133761):0.001282825,564608_MpusillaBBBEEH57236:0.065619522):0.089358496,5911_TthermophilaBBBXP_001030793:0.31726596):3.1380779e-05,(((296543_TpseudonanaBBBXP_002290622:0.15311867,296543_TpseudonanaBBBXP_002293663:0.1109176):0.083679482,556484_PtricornutumBBBXP_002179858:0.15289935):0.068756293,(((403677_PinfestansBBBEEY64288:0.012982502,PramorumBBBjgi2:2.52169e-05):0.050797591,(((((412030_PtetraureliaBBBXP_001423825:0.13882576,412030_PtetraureliaBBBXP_001434711:0):0.034464177,412030_PtetraureliaBBBXP_001448596:0.050612909):0.091512175,(412030_PtetraureliaBBBXP_001460408:0.00038640565,412030_PtetraureliaBBBXP_001462391:0.012945613):0.1420349):0.041991867,5911_TthermophilaBBBXP_001024950:0.19278826):0.028087376,5911_TthermophilaBBBXP_001010332:0.11057705):0.00040852324):0.015845003,TtrahensBBB05490T0:0.34146706):0.043282764):4.6797312e-07):0.020387674,Ectocarpus_siliculosusBBB299115215:0.083743016):0.006732003,((((((((((284813_EcuniculiBBBNP_597660:0.26468267,Nosema_ceranaeBBBXP_002996735:0.45725943):0.35596034,Enterocytozoon_bieneusiBBBXP_002650580:0.69108589):0.83857726,307796_ScerevisiaeBBBEDN61598:0.43055383):0.10328858,(412030_PtetraureliaBBBXP_001449473:0.2193415,412030_PtetraureliaBBBXP_001452380:0.024102291):0.40424941):0.074100453,((4896_SpombeBBBNP_594674:0.36473779,4896_SpombeBBBNP_595081:0.23186892):0.017885578,5762_NgruberiBBBEFC42486:0.66275299):0.072031744):0.069006569,AanophagefferensBBBjgi_Auran1_1966_gw1.3.135.1:0.49651167):0.076956279,(353151_ChominisBBBXP_665894:0.16312933,((412030_PtetraureliaBBBXP_001431487:0.095181118,412030_PtetraureliaBBBXP_001446793:0.036635523):0.4174769,5911_TthermophilaBBBXP_001033107:0.46463077):0.30744176):0.068267237):3.5966798e-06,(423536_PmarinusBBBEER09499:0.44856327,7227_DmelanogasterBBBNP_611854:0.46689066):0.09206962):0.033942024,((330879_AfumigatusBBBXP_754786:0.078939702,5141_NcrassaBBBCAE76124:0.12670628):0.083780946,(((412030_PtetraureliaBBBXP_001456512:0.058710757,(5911_TthermophilaBBBXP_001012331:0.34954659,5911_TthermophilaBBBXP_001017096:0.15688602):0.1040754):0.15440735,Oxytricha_trifallaxBBBaCdh1_WGS:0.14683059):0.064090835,((CmerolaeBBB1:0.12093786,EhuxleyiBBBjgi2:0.18478423):0.058090768,GsulphurariaBBBstig28:0.2273677):0.043222309):0.041385113):0.025206966):0.0018492743,((352472_DdiscoideumBBBXP_637334:0.20999549,Monosiga_brevicollisBBB167537751:0.47195502):0.065438002,(((5911_TthermophilaBBBXP_001028072:0.23027075,SrosettaBBB00938T0:0.65313782):0.079832509,(5911_TthermophilaBBBXP_001031406:0.62517695,CowczarzakiBBB00145T0:0.10872216):0.02859042):0.045807411,SrosettaBBB08105T0:0.31232899):0.050624897):0.026764774):0.040924412);
((((((10228_TadhaerensBBBXP_002114232:0.18310194,(6239_CelegansBBBNP_496075:0.03655057,6279_BmalayiBBBXP_001899995:0.036184901):0.14994454):0.021966464,((((((45351_NvectensisBBBXP_001637197:0.026417653,7739_BfloridaeBBBXP_002603872:0.2768469):0.021323987,7955_DrerioBBBXP_001922908:0.029048413):0.020109024,(7955_DrerioBBBNP_956547:0.0044797665,(8364_XtropicalisBBBNP_001120001:0,9606_HsapiensBBBNP_057347:1.604954e-14):1.0609777e-05):0.030721142):0.025152236,LgiganteaBBBjgi2:0.040187995):2.7681796e-05,(7227_DmelanogasterBBBNP_524852:0.042842438,7460_AmelliferaBBBXP_623291:0.013199495):0.03594461):0.017769046,HrobustaBBBjgi:0.10262042):0.044683234):0.048155603,Monosiga_brevicollisBBB167537751:0.40232624):0.038332213,(((353151_ChominisBBBXP_665894:0.13876982,423536_PmarinusBBBEER09499:0.44750634):0.048568939,((412030_PtetraureliaBBBXP_001449473:0.1840702,412030_PtetraureliaBBBXP_001452380:0.0696906):0.50733494,7227_DmelanogasterBBBNP_611854:0.31363157):0.10192887):0.060109755,TtrahensBBB05490T0:0.31285769):0.017195697):6.1820897e-06,((((((284813_EcuniculiBBBNP_597660:0.25313323,Nosema_ceranaeBBBXP_002996735:0.44780718):0.42155775,Enterocytozoon_bieneusiBBBXP_002650580:0.97168759):0.79091499,5911_TthermophilaBBBXP_001031406:0.34227876):0.18542334,(((412030_PtetraureliaBBBXP_001431487:0.095018446,412030_PtetraureliaBBBXP_001446793:0.019736827):0.82725507,5911_TthermophilaBBBXP_001033107:0.21182558):0.31601616,5911_TthermophilaBBBXP_001028072:0.26430224):0.078151802):0.025578304,SrosettaBBB08105T0:0.24456452):0.05388108,(AanophagefferensBBBjgi_Auran1_1966_gw1.3.135.1:0.36105346,GsulphurariaBBBstig28:0.23608502):9.3684064e-06):0.05804608):0.027533153,(((((((145481_PpatensBBBXP_001769243:0.028357813,((145481_PpatensBBBXP_001769827:0.023789958,145481_PpatensBBBXP_001773274:0.0182071):0.035659503,145481_PpatensBBBXP_001774759:0.044090656):0.023682129):0.025078022,(3702_AthalianaBBBNP_196888:0.073685978,39947_OsativaBBBNP_001045543:0.082080237):0.06242945):0.016433392,((3702_AthalianaBBBNP_192929:0.051416414,39947_OsativaBBBNP_001048804:0.087241408):0.016429439,3702_AthalianaBBBNP_194022:1.8923503e-05):0.042698635):0.0198221,((564608_MpusillaBBBEEH57236:0.084397587,70448_OtauriBBBCAL56578:0.050802185):0.018692325,Selaginella_moellendorffiiBBBjgi:0.030933134):0.028047272):0.020970586,(3055_CreinhardtiiBBBXP_001697615:0.16451205,VcarteriBBBjgi2:0.020009219):0.1099083):0.025722026,(((403677_PinfestansBBBEEY64288:0.012875908,PramorumBBBjgi2:2.3928303e-05):0.069431889,Ectocarpus_siliculosusBBB299115215:0.070316658):0.036935142,(((((412030_PtetraureliaBBBXP_001423825:0.12648437,412030_PtetraureliaBBBXP_001434711:0):0.0382063,412030_PtetraureliaBBBXP_001448596:0.068999478):0.17055347,(412030_PtetraureliaBBBXP_001460408:0.0086791522,412030_PtetraureliaBBBXP_001462391:0.0089085107):0.13922455):0.04994879,((5911_TthermophilaBBBXP_001010332:0.1170624,5911_TthermophilaBBBXP_001030793:0.27034458):0.043102218,5911_TthermophilaBBBXP_001024950:0.12398795):0.026595514):0.0097352947,((412030_PtetraureliaBBBXP_001456512:0.12899637,(5911_TthermophilaBBBXP_001012331:0.44046939,5911_TthermophilaBBBXP_001017096:0.14193905):0.066880898):0.15583796,Oxytricha_trifallaxBBBaCdh1_WGS:0.099662389):0.036508614):0.017087406):0.027726315):0.0090771343,((296543_TpseudonanaBBBXP_002290622:0.14218272,296543_TpseudonanaBBBXP_002293663:0.10612667):0.09402629,556484_PtricornutumBBBXP_002179858:0.088163005):0.040937435):0.027811943,(((((214684_CneoformansBBBXP_572082:0.11390955,237631_UmaydisBBBXP_760064:0.17567729):0.053836476,(330879_AfumigatusBBBXP_754786:0.12274127,5141_NcrassaBBBCAE76124:0.052425714):0.071766404):0.018654078,(307796_ScerevisiaeBBBEDN61598:0.52984866,((4896_SpombeBBBNP_594674:0.29605968,4896_SpombeBBBNP_595081:0.20493312):0.10082208,5762_NgruberiBBBEFC42486:0.60099617):0.082080172):0.04980102):0.015581474,(352472_DdiscoideumBBBXP_637334:0.32875343,(SpunctatusBBB08012T0:0.18910087,SrosettaBBB00938T0:0.77829724):0.1215541):0.022883438):0.024496324,((BdendrobatidisBBBjgi:0.18089936,CowczarzakiBBB00145T0:0.16551068):0.08049238,(CmerolaeBBB1:0.29753077,EhuxleyiBBBjgi2:0.1019366):0.082821205):0.06462623):0.022680288);
((((10228_TadhaerensBBBXP_002114232:0.28867348,(6239_CelegansBBBNP_496075:0.098281232,6279_BmalayiBBBXP_001899995:0.099280803):0.16571388):0.025340306,(((((45351_NvectensisBBBXP_001637197:0.052792254,7739_BfloridaeBBBXP_002603872:0.35942397):0.016689925,7955_DrerioBBBXP_001922908:0.055717708):0.020192214,(7955_DrerioBBBNP_956547:0.013883241,(8364_XtropicalisBBBNP_001120001:0,9606_HsapiensBBBNP_057347:2.8212726e-14):3.70038e-06):0.03618261):0.014656318,((7227_DmelanogasterBBBNP_524852:0.073964183,7460_AmelliferaBBBXP_623291:0.031406401):0.044173855,HrobustaBBBjgi:0.1549629):0.03372448):0.018664968,LgiganteaBBBjgi2:0.04972102):0.044250406):0.084856858,(((((214684_CneoformansBBBXP_572082:0.26938154,237631_UmaydisBBBXP_760064:0.17164182):0.080279281,(330879_AfumigatusBBBXP_754786:0.13015711,5141_NcrassaBBBCAE76124:0.21874062):0.14768657):0.024351001,BdendrobatidisBBBjgi:0.23724493):0.052485153,SpunctatusBBB08012T0:0.50867668):0.022130014,(352472_DdiscoideumBBBXP_637334:0.51529764,SrosettaBBB00938T0:1.1524385):0.18108712):0.025416597):0.042261885,(((145481_PpatensBBBXP_001769243:0.046958858,(((145481_PpatensBBBXP_001769827:0.0093344351,145481_PpatensBBBXP_001773274:0.013028753):0.02798504,(((((3702_AthalianaBBBNP_192929:0.1108583,3702_AthalianaBBBNP_194022:0.040405152):0.056071762,39947_OsativaBBBNP_001048804:0.04758388):0.056896706,70448_OtauriBBBCAL56578:0.14921848):0.0067365009,564608_MpusillaBBBEEH57236:0.092715455):0.023331643,Selaginella_moellendorffiiBBBjgi:0.055658486):5.1757745e-06):0.028751222,145481_PpatensBBBXP_001774759:0.031449432):0.018118464):0.032918975,(3702_AthalianaBBBNP_196888:0.043380988,39947_OsativaBBBNP_001045543:0.089681791):0.10384163):0.031255116,(3055_CreinhardtiiBBBXP_001697615:0.17866113,VcarteriBBBjgi2:1.0843965e-05):0.14549757):0.042485512,((((((((((284813_EcuniculiBBBNP_597660:0.64621521,Nosema_ceranaeBBBXP_002996735:0.72990749):0.53514639,Enterocytozoon_bieneusiBBBXP_002650580:1.5126476):1.4748025,Monosiga_brevicollisBBB167537751:0.48607098):0.21210039,CowczarzakiBBB00145T0:0.24206319):0.035387192,EhuxleyiBBBjgi2:0.19306376):0.084802509,(((412030_PtetraureliaBBBXP_001456512:0.057596086,5911_TthermophilaBBBXP_001012331:0.7109579):0.13021447,5911_TthermophilaBBBXP_001017096:0.37078418):0.19343651,(5911_TthermophilaBBBXP_001028072:0.4740076,5911_TthermophilaBBBXP_001031406:0.87180196):0.21311544):0.11440358):2.2371918e-06,((((((307796_ScerevisiaeBBBEDN61598:0.46969473,5762_NgruberiBBBEFC42486:0.74900471):0.24909308,4896_SpombeBBBNP_594674:0.35169531):0.15385569,4896_SpombeBBBNP_595081:0.3467978):0.077421894,(412030_PtetraureliaBBBXP_001449473:0.30318084,412030_PtetraureliaBBBXP_001452380:0.12445005):0.59137472):0.16761475,7227_DmelanogasterBBBNP_611854:0.55648095):0.11746249,(353151_ChominisBBBXP_665894:0.200477,((412030_PtetraureliaBBBXP_001431487:0.10106367,412030_PtetraureliaBBBXP_001446793:0.092699238):0.87196568,5911_TthermophilaBBBXP_001033107:0.42155668):0.67058258):0.088128364):0.053340089):0.047918528,((423536_PmarinusBBBEER09499:0.64743281,(CmerolaeBBB1:0.29635774,GsulphurariaBBBstig28:0.19196463):0.050717536):0.105061,(AanophagefferensBBBjgi_Auran1_1966_gw1.3.135.1:0.71112249,SrosettaBBB08105T0:0.42901327):0.10697418):8.782149e-06):0.047722895,(((296543_TpseudonanaBBBXP_002290622:0.22562352,296543_TpseudonanaBBBXP_002293663:0.21626403):0.17455339,556484_PtricornutumBBBXP_002179858:0.14242746):0.1459148,((((403677_PinfestansBBBEEY64288:0.0069271076,PramorumBBBjgi2:5.235847e-06):0.1113036,Ectocarpus_siliculosusBBB299115215:0.16855512):2.8772241e-06,Oxytricha_trifallaxBBBaCdh1_WGS:0.26570047):0.060910123,((((412030_PtetraureliaBBBXP_001423825:0.28808342,412030_PtetraureliaBBBXP_001434711:0.0033865064):0.048149739,412030_PtetraureliaBBBXP_001448596:0.1317967):0.1864708,(412030_PtetraureliaBBBXP_001460408:0.011880418,412030_PtetraureliaBBBXP_001462391:0.016764948):0.32551245):0.068670321,((5911_TthermophilaBBBXP_001010332:0.16913781,5911_TthermophilaBBBXP_001030793:0.38750396):0.040425049,5911_TthermophilaBBBXP_001024950:0.24684178):0.038454381):0.030279716):0.027091933):0.0087599594):0.019907296,TtrahensBBB05490T0:0.54218496):0.023339015);
(((((((((10228_TadhaerensBBBXP_002114232:0.14657202,(6239_CelegansBBBNP_496075:0.046998062,6279_BmalayiBBBXP_001899995:0.076882139):0.13203149):0.067389798,((7227_DmelanogasterBBBNP_524852:0.0073194833,7227_DmelanogasterBBBNP_611854:0.49612318):0.015759322,7460_AmelliferaBBBXP_623291:0.011410994):0.039992054):0.0065698931,LgiganteaBBBjgi2:0.034085056):0.014908436,(7955_DrerioBBBNP_956547:0,(8364_XtropicalisBBBNP_001120001:9.0199453e-15,9606_HsapiensBBBNP_057347:0):4.622565e-15):0.01223257):0.0081900202,((45351_NvectensisBBBXP_001637197:0.068882251,7955_DrerioBBBXP_001922908:0.023607151):0.006681216,7739_BfloridaeBBBXP_002603872:0.35708167):0.011359368):0.066589154,HrobustaBBBjgi:0.099752351):0.062918463,(((((214684_CneoformansBBBXP_572082:0.15177677,237631_UmaydisBBBXP_760064:0.27802838):0.05871241,(307796_ScerevisiaeBBBEDN61598:0.62447619,AanophagefferensBBBjgi_Auran1_1966_gw1.3.135.1:0.51133312):0.047365255):0.063681916,(330879_AfumigatusBBBXP_754786:0.19045836,SpunctatusBBB08012T0:0.29897647):0.037025714):0.005117812,5141_NcrassaBBBCAE76124:0.07828672):0.050169694,BdendrobatidisBBBjgi:0.27309552):0.020693038):0.0053080117,(((((((284813_EcuniculiBBBNP_597660:0.20945226,(Enterocytozoon_bieneusiBBBXP_002650580:1.1609111,Nosema_ceranaeBBBXP_002996735:0.33929574):0.24708796):1.0039232,5911_TthermophilaBBBXP_001031406:0.47514847):0.20899948,(5911_TthermophilaBBBXP_001028072:0.3570249,SrosettaBBB00938T0:0.84577978):0.13991867):0.012900795,((412030_PtetraureliaBBBXP_001431487:0.041678621,412030_PtetraureliaBBBXP_001446793:0.041925043):0.72858884,5911_TthermophilaBBBXP_001033107:0.31407357):0.52547063):0.070165319,(352472_DdiscoideumBBBXP_637334:0.27229859,((412030_PtetraureliaBBBXP_001449473:0.17292936,412030_PtetraureliaBBBXP_001452380:2.6216277e-05):0.59427874,((4896_SpombeBBBNP_594674:0.3786118,4896_SpombeBBBNP_595081:0.26408935):0.10854948,5762_NgruberiBBBEFC42486:0.68949676):0.051393781):0.17070924):0.041057621):0.069249714,((((CmerolaeBBB1:0.1876581,Monosiga_brevicollisBBB167537751:0.47399739):0.056468305,EhuxleyiBBBjgi2:0.11172326):3.1459672e-06,TtrahensBBB05490T0:0.28317763):0.052823177,(CowczarzakiBBB00145T0:0.20764094,SrosettaBBB08105T0:0.21821472):0.073759156):0.030752348):0.031951007,Ectocarpus_siliculosusBBB299115215:0.12156894):0.016319562):0.036889391,((((((((145481_PpatensBBBXP_001769243:0.044807708,145481_PpatensBBBXP_001774759:0.051030727):0.017409013,145481_PpatensBBBXP_001773274:0.010854117):0.0053328237,145481_PpatensBBBXP_001769827:0.0056243294):0.023445455,(((3702_AthalianaBBBNP_192929:0.038986028,3702_AthalianaBBBNP_194022:0.02151546):0.03938009,39947_OsativaBBBNP_001048804:0.034061504):0.054759304,Selaginella_moellendorffiiBBBjgi:0.036799905):0.01816877):0.039043824,564608_MpusillaBBBEEH57236:0.023426746):0.021824655,70448_OtauriBBBCAL56578:0.050078193):0.048335976,(3055_CreinhardtiiBBBXP_001697615:0.26172223,VcarteriBBBjgi2:0.012996213):0.14420528):0.0074345398,(3702_AthalianaBBBNP_196888:0.081659865,39947_OsativaBBBNP_001045543:0.066398973):0.095918749):0.083834941,(((296543_TpseudonanaBBBXP_002290622:0.11951998,296543_TpseudonanaBBBXP_002293663:0.12399521):0.12425779,556484_PtricornutumBBBXP_002179858:0.098680497):0.06942751,(((353151_ChominisBBBXP_665894:0.18467475,423536_PmarinusBBBEER09499:0.58352334):0.037807219,GsulphurariaBBBstig28:0.25531612):0.047476349,((403677_PinfestansBBBEEY64288:0,PramorumBBBjgi2:0):0.10150818,((((((412030_PtetraureliaBBBXP_001423825:0.071402269,412030_PtetraureliaBBBXP_001434711:9.5662672e-05):0.10304496,412030_PtetraureliaBBBXP_001448596:0.078565304):0.16438338,(412030_PtetraureliaBBBXP_001460408:0.01585139,412030_PtetraureliaBBBXP_001462391:0.010500329):0.22918244):0.052720166,((5911_TthermophilaBBBXP_001010332:0.1104835,5911_TthermophilaBBBXP_001030793:0.32579248):0.14252127,5911_TthermophilaBBBXP_001024950:0.11731503):0.042690474):1.6440378e-05,((412030_PtetraureliaBBBXP_001456512:0.086105228,5911_TthermophilaBBBXP_001012331:0.45437252):0.10031783,5911_TthermophilaBBBXP_001017096:0.1351837):0.20136637):0.041986048,Oxytricha_trifallaxBBBaCdh1_WGS:0.16822006):0.011861097):0.023503817):8.2666686e-06):0.013814037);
((((10228_TadhaerensBBBXP_002114232:0.17800376,((((((45351_NvectensisBBBXP_001637197:0.027322959,7739_BfloridaeBBBXP_002603872:0.33479417):0.017522835,7955_DrerioBBBXP_001922908:0.041314003):0.032863397,(7955_DrerioBBBNP_956547:0.0053382079,(8364_XtropicalisBBBNP_001120001:0,9606_HsapiensBBBNP_057347:4.6526885e-14):4.6070325e-07):0.021317425):0.012082106,(7227_DmelanogasterBBBNP_524852:0.045498484,7460_AmelliferaBBBXP_623291:0.0026779934):0.03551579):0.011645486,LgiganteaBBBjgi2:0.062816917):0.045882793,HrobustaBBBjgi:0.084245802):0.049184926):0.057987898,(((214684_CneoformansBBBXP_572082:0.14111871,237631_UmaydisBBBXP_760064:0.31165553):0.069894432,(330879_AfumigatusBBBXP_754786:0.098004884,5141_NcrassaBBBCAE76124:0.11436998):0.04572811):0.047483109,(556484_PtricornutumBBBXP_002179858:0.058363699,AanophagefferensBBBjgi_Auran1_1966_gw1.3.135.1:0.48706644):0.12859049):0.019249871):0.0092448228,(((((((284813_EcuniculiBBBNP_597660:0.40456498,(Enterocytozoon_bieneusiBBBXP_002650580:1.4579816,Nosema_ceranaeBBBXP_002996735:0.20507409):0.20966589):1.0659415,5911_TthermophilaBBBXP_001031406:0.51939754):0.18403563,(412030_PtetraureliaBBBXP_001431487:0.010652597,412030_PtetraureliaBBBXP_001446793:0.14413176):0.92840964):0.12847052,SrosettaBBB08105T0:0.28299538):0.077696788,CowczarzakiBBB00145T0:0.15513751):0.071950934,(((296543_TpseudonanaBBBXP_002290622:0.2457032,296543_TpseudonanaBBBXP_002293663:0.091945717):0.085987666,(353151_ChominisBBBXP_665894:0.27306744,423536_PmarinusBBBEER09499:0.37628268):0.073870072):0.0523435,(CmerolaeBBB1:0.18251958,GsulphurariaBBBstig28:0.26386383):0.1274481):0.026613078):0.02457699,((((403677_PinfestansBBBEEY64288:0.014419034,PramorumBBBjgi2:1.0429153e-05):0.076440574,Ectocarpus_siliculosusBBB299115215:0.10332788):0.042519815,((((412030_PtetraureliaBBBXP_001423825:0.20051755,(412030_PtetraureliaBBBXP_001434711:0,412030_PtetraureliaBBBXP_001448596:0.059833045):1.1904713e-07):0.14439234,5911_TthermophilaBBBXP_001010332:0.18823737):0.0077461419,(((412030_PtetraureliaBBBXP_001460408:0.020539376,412030_PtetraureliaBBBXP_001462391:8.4387749e-06):0.14401544,5911_TthermophilaBBBXP_001024950:0.14610523):0.015008572,((5911_TthermophilaBBBXP_001028072:0.28003229,5911_TthermophilaBBBXP_001033107:0.75515692):0.10012746,5911_TthermophilaBBBXP_001030793:0.36844372):0.013011997):0.076581107):0.038223821,((412030_PtetraureliaBBBXP_001456512:0.069814002,(5911_TthermophilaBBBXP_001012331:0.38750764,5911_TthermophilaBBBXP_001017096:0.19319181):0.041192103):0.13747968,Oxytricha_trifallaxBBBaCdh1_WGS:0.11794421):0.059578801):0.013986497):2.38791e-05,EhuxleyiBBBjgi2:0.21748875):0.045893114):0.0051700818):0.038088962,((((145481_PpatensBBBXP_001769243:0.068605661,145481_PpatensBBBXP_001774759:0.016713573):0.0074695786,145481_PpatensBBBXP_001773274:0.030732686):0.042410363,(((145481_PpatensBBBXP_001769827:0.059544282,((3055_CreinhardtiiBBBXP_001697615:0.2747172,VcarteriBBBjgi2:1.2151428e-06):0.14449391,70448_OtauriBBBCAL56578:0.088425437):0.021411472):9.005507e-06,Selaginella_moellendorffiiBBBjgi:0.025888857):0.021082035,((((3702_AthalianaBBBNP_192929:0.12201238,3702_AthalianaBBBNP_194022:0.02858607):1.1185031e-06,TtrahensBBB05490T0:0.37350934):0.015073219,39947_OsativaBBBNP_001048804:0.04869115):0.041358208,564608_MpusillaBBBEEH57236:0.13667195):0.00066693689):0.0038373893):0.0093431084,(3702_AthalianaBBBNP_196888:0.062092977,39947_OsativaBBBNP_001045543:0.047768786):0.12587734):0.026886633,((((((307796_ScerevisiaeBBBEDN61598:0.48026684,((412030_PtetraureliaBBBXP_001449473:0.17573899,412030_PtetraureliaBBBXP_001452380:0.095909404):0.33300949,5762_NgruberiBBBEFC42486:0.58828746):0.061389248):0.086178522,(4896_SpombeBBBNP_594674:0.44635433,4896_SpombeBBBNP_595081:0.19296963):0.14012007):0.15545507,7227_DmelanogasterBBBNP_611854:0.4176303):0.11484391,(SpunctatusBBB08012T0:0.25588331,SrosettaBBB00938T0:0.73725216):0.094724979):0.026391436,(6239_CelegansBBBNP_496075:0.038417771,6279_BmalayiBBBXP_001899995:0.05847021):0.20254847):0.091561428,((352472_DdiscoideumBBBXP_637334:0.30432166,Monosiga_brevicollisBBB167537751:0.44225323):0.067082424,BdendrobatidisBBBjgi:0.21200215):0.10161463):6.5782637e-05);
(((((((10228_TadhaerensBBBXP_002114232:0.38216711,(45351_NvectensisBBBXP_001637197:0.039929729,(((7227_DmelanogasterBBBNP_524852:0.075644603,7460_AmelliferaBBBXP_623291:0.020326296):0.030591964,(HrobustaBBBjgi:0.12649241,LgiganteaBBBjgi2:0.071994057):0.005082428):0.03896658,(((7739_BfloridaeBBBXP_002603872:0.43659545,7955_DrerioBBBXP_001922908:0.061505771):0.019953999,(8364_XtropicalisBBBNP_001120001:0,9606_HsapiensBBBNP_057347:0):9.8836398e-06):0.020556202,7955_DrerioBBBNP_956547:0.013840804):0.051828422):0.013914073):0.075065668):3.715318e-05,(6239_CelegansBBBNP_496075:0.074448661,6279_BmalayiBBBXP_001899995:0.084665157):0.16856592):0.089708396,((((((307796_ScerevisiaeBBBEDN61598:0.70025606,5762_NgruberiBBBEFC42486:0.64392678):0.42485321,(412030_PtetraureliaBBBXP_001449473:0.39399337,412030_PtetraureliaBBBXP_001452380:7.6126737e-05):0.60514503):0.057415879,7227_DmelanogasterBBBNP_611854:0.52656852):0.0089153886,4896_SpombeBBBNP_595081:0.50927717):0.14247909,(SpunctatusBBB08012T0:0.28643557,SrosettaBBB00938T0:1.0595622):0.049746637):0.10321398,(4896_SpombeBBBNP_594674:0.49433265,Monosiga_brevicollisBBB167537751:0.66875527):0.17561976):0.0042632869):0.035016641,(214684_CneoformansBBBXP_572082:0.25443812,((237631_UmaydisBBBXP_760064:0.29409235,(330879_AfumigatusBBBXP_754786:0.067043202,5141_NcrassaBBBCAE76124:0.1042374):0.17760916):1.8152736e-05,(BdendrobatidisBBBjgi:0.1994685,CowczarzakiBBB00145T0:0.42827643):0.14274967):0.058001243):0.016424474):0.03809872,SrosettaBBB08105T0:0.35452423):0.062585313,((((296543_TpseudonanaBBBXP_002290622:0.16180061,296543_TpseudonanaBBBXP_002293663:0.15610431):0.062766297,556484_PtricornutumBBBXP_002179858:0.18475956):0.10174249,Ectocarpus_siliculosusBBB299115215:0.1443116):0.078209025,(352472_DdiscoideumBBBXP_637334:0.47566116,AanophagefferensBBBjgi_Auran1_1966_gw1.3.135.1:0.4599866):0.11158609):5.3424104e-05):0.041198648,((((((((145481_PpatensBBBXP_001769243:0.060830039,((145481_PpatensBBBXP_001769827:0.026574571,145481_PpatensBBBXP_001773274:0.013069749):0.0072362399,145481_PpatensBBBXP_001774759:0.046588123):0.03458823):0.030017716,(3702_AthalianaBBBNP_196888:0.053062648,39947_OsativaBBBNP_001045543:0.055248436):0.056950084):0.039936805,(3055_CreinhardtiiBBBXP_001697615:0.23835592,VcarteriBBBjgi2:0.056788675):0.14775055):0.030354454,((39947_OsativaBBBNP_001048804:0.088512531,Selaginella_moellendorffiiBBBjgi:0.037289986):4.7095631e-06,(564608_MpusillaBBBEEH57236:0.057584195,(70448_OtauriBBBCAL56578:0.061685269,(CmerolaeBBB1:0.1941732,EhuxleyiBBBjgi2:0.15382372):0.1096469):0.059389482):0.039011514):0.030834276):0.022581873,(3702_AthalianaBBBNP_192929:0.068230529,3702_AthalianaBBBNP_194022:0.044444552):0.032779893):0.047836419,((412030_PtetraureliaBBBXP_001423825:0.26879623,412030_PtetraureliaBBBXP_001434711:0):0.048457962,412030_PtetraureliaBBBXP_001448596:0.13522131):0.29945923):0.03594063,((((284813_EcuniculiBBBNP_597660:0.47152794,Nosema_ceranaeBBBXP_002996735:0.70364961):0.47670192,Enterocytozoon_bieneusiBBBXP_002650580:1.5432911):1.6917214,(((412030_PtetraureliaBBBXP_001456512:0.16212414,5911_TthermophilaBBBXP_001012331:0.49794196):0.15936745,5911_TthermophilaBBBXP_001017096:0.3262874):0.13067367,Oxytricha_trifallaxBBBaCdh1_WGS:0.23782924):0.1127518):0.018634514,(((((412030_PtetraureliaBBBXP_001431487:0.12142206,412030_PtetraureliaBBBXP_001446793:0.095444545):0.71916396,5911_TthermophilaBBBXP_001033107:0.82357702):0.29364515,5911_TthermophilaBBBXP_001031406:1.0475465):0.2009911,5911_TthermophilaBBBXP_001010332:0.15575846):0.05909286,(((412030_PtetraureliaBBBXP_001460408:0.017341916,412030_PtetraureliaBBBXP_001462391:0.022590113):0.23572858,(5911_TthermophilaBBBXP_001024950:0.21904399,5911_TthermophilaBBBXP_001028072:0.54963437):0.077113022):0.038351354,(5911_TthermophilaBBBXP_001030793:0.40095342,GsulphurariaBBBstig28:0.24614741):0.0044991576):0.049399244):1.8240683e-05):0.0032320494):0.039141586,(403677_PinfestansBBBEEY64288:0.019946651,PramorumBBBjgi2:6.1335097e-06):0.15748776):0.024114405,(353151_ChominisBBBXP_665894:0.27759708,(423536_PmarinusBBBEER09499:0.46407269,TtrahensBBB05490T0:0.22529455):0.036174073):0.051551508);
(((((10228_TadhaerensBBBXP_002114232:0.10723693,Monosiga_brevicollisBBB167537751:0.69365369):0.13144775,((45351_NvectensisBBBXP_001637197:0.05164302,((((7227_DmelanogasterBBBNP_524852:0.041256585,7460_AmelliferaBBBXP_623291:0.0030153617):0.030781422,(HrobustaBBBjgi:0.13133239,LgiganteaBBBjgi2:0.035624197):0.035993334):0.018089521,((7955_DrerioBBBNP_956547:0.012590966,(8364_XtropicalisBBBNP_001120001:0,9606_HsapiensBBBNP_057347:0):3.2537677e-05):0.025230444,7955_DrerioBBBXP_001922908:0.093208073):0.0069977819):0.018824298,7739_BfloridaeBBBXP_002603872:0.46675157):0.018887192):0.051931832,(5911_TthermophilaBBBXP_001033107:0.8745585,(6239_CelegansBBBNP_496075:0.11614795,6279_BmalayiBBBXP_001899995:0.0313097):0.11896313):0.1202982):0.041659746):0.022045843,7227_DmelanogasterBBBNP_611854:0.64374547):0.037300773,((((((284813_EcuniculiBBBNP_597660:0.41379229,(Enterocytozoon_bieneusiBBBXP_002650580:1.7323369,Nosema_ceranaeBBBXP_002996735:0.41068669):0.3344006):1.2304398,(412030_PtetraureliaBBBXP_001449473:0.19687008,412030_PtetraureliaBBBXP_001452380:0.12075748):0.36343997):0.29937545,AanophagefferensBBBjgi_Auran1_1966_gw1.3.135.1:0.6966245):0.077300848,((((307796_ScerevisiaeBBBEDN61598:0.62378725,5762_NgruberiBBBEFC42486:0.68841145):0.12947084,4896_SpombeBBBNP_595081:0.4841034):0.11751243,4896_SpombeBBBNP_594674:0.47787954):0.016876152,(412030_PtetraureliaBBBXP_001431487:0.12949865,412030_PtetraureliaBBBXP_001446793:0.0033734347):1.3951451):0.047183637):0.19111404,SrosettaBBB00938T0:1.0934396):0.032759772,((5911_TthermophilaBBBXP_001028072:0.19789771,5911_TthermophilaBBBXP_001031406:0.81031037):0.22279897,(CowczarzakiBBB00145T0:0.22456735,SrosettaBBB08105T0:0.42978135):0.069336537):0.044139868):0.099013944):0.022701638,(((((((145481_PpatensBBBXP_001769243:0.043279494,(3702_AthalianaBBBNP_196888:0.075713518,39947_OsativaBBBNP_001045543:0.16057722):0.061762905):0.05438985,(((145481_PpatensBBBXP_001769827:0.0099461145,145481_PpatensBBBXP_001773274:0.01113233):0.018098393,145481_PpatensBBBXP_001774759:0.084995542):0.025110319,((39947_OsativaBBBNP_001048804:0.082361787,(564608_MpusillaBBBEEH57236:0.10896195,70448_OtauriBBBCAL56578:0.054858262):0.021292815):2.9127963e-05,Selaginella_moellendorffiiBBBjgi:0.031481715):9.2365576e-05):0.040778626):2.2734018e-06,(3055_CreinhardtiiBBBXP_001697615:0.27079488,VcarteriBBBjgi2:0.012030222):0.17236251):0.0060125986,(3702_AthalianaBBBNP_192929:0.091984138,3702_AthalianaBBBNP_194022:0.03237166):0.020176253):0.025404703,((296543_TpseudonanaBBBXP_002290622:0.17892103,556484_PtricornutumBBBXP_002179858:0.19370266):0.042847092,296543_TpseudonanaBBBXP_002293663:0.17866196):0.074278636):0.04625887,((((352472_DdiscoideumBBBXP_637334:0.5198037,TtrahensBBB05490T0:0.36399666):0.12022022,(423536_PmarinusBBBEER09499:0.56693665,EhuxleyiBBBjgi2:0.23432452):0.0099154374):0.078612484,(((412030_PtetraureliaBBBXP_001456512:0.064802452,5911_TthermophilaBBBXP_001012331:0.83085518):0.1206902,5911_TthermophilaBBBXP_001017096:0.35724868):0.16635076,CmerolaeBBB1:0.3184599):0.042301005):0.036574295,(353151_ChominisBBBXP_665894:0.30837856,GsulphurariaBBBstig28:0.19521956):0.060892348):0.043027016):0.025825955,((((403677_PinfestansBBBEEY64288:0.023531428,PramorumBBBjgi2:2.3686503e-05):0.10813564,Ectocarpus_siliculosusBBB299115215:0.066890999):0.0093677178,Oxytricha_trifallaxBBBaCdh1_WGS:0.16484078):0.04080897,((((412030_PtetraureliaBBBXP_001423825:0.26086402,412030_PtetraureliaBBBXP_001434711:0):0.012703959,412030_PtetraureliaBBBXP_001448596:0.1003096):0.29271819,((412030_PtetraureliaBBBXP_001460408:0,412030_PtetraureliaBBBXP_001462391:0):0.22797999,5911_TthermophilaBBBXP_001024950:0.26584507):0.058531628):0.018945687,(5911_TthermophilaBBBXP_001010332:0.13702796,5911_TthermophilaBBBXP_001030793:0.35656329):0.15409561):0.054924112):0.0085940072):0.05138358,((((214684_CneoformansBBBXP_572082:0.21999125,237631_UmaydisBBBXP_760064:0.24012356):0.083756264,SpunctatusBBB08012T0:0.64845896):0.016243671,(330879_AfumigatusBBBXP_754786:0.13652269,5141_NcrassaBBBCAE76124:0.15875283):0.11781129):0.03457934,BdendrobatidisBBBjgi:0.27625116):0.023044253);
((((10228_TadhaerensBBBXP_002114232:0.10144831,((6239_CelegansBBBNP_496075:0.037190877,6279_BmalayiBBBXP_001899995:0.06362405):0.081323951,(SpunctatusBBB08012T0:0.18177769,SrosettaBBB00938T0:0.66779654):0.10166959):0.023396531):0.028496019,((((((((45351_NvectensisBBBXP_001637197:0.036018208,7955_DrerioBBBXP_001922908:0.026633265):0.0047989482,7739_BfloridaeBBBXP_002603872:0.19025209):0.01154476,(7955_DrerioBBBNP_956547:0.0084675971,(8364_XtropicalisBBBNP_001120001:0,9606_HsapiensBBBNP_057347:2.5376526e-15):3.5910652e-05):0.015595954):0.014981946,(7227_DmelanogasterBBBNP_524852:0.026428387,7460_AmelliferaBBBXP_623291:0.0079042815):0.021121209):0.0045716372,LgiganteaBBBjgi2:0.029637785):0.0060735472,BdendrobatidisBBBjgi:0.19924175):0.0057904279,7227_DmelanogasterBBBNP_611854:0.34873164):0.012191781,HrobustaBBBjgi:0.089583857):0.023664328):0.027062585,((((412030_PtetraureliaBBBXP_001423825:0.11366108,412030_PtetraureliaBBBXP_001434711:0):0.059852452,412030_PtetraureliaBBBXP_001448596:0.043898043):0.13840725,(((412030_PtetraureliaBBBXP_001460408:0.0123878,412030_PtetraureliaBBBXP_001462391:0):0.11490902,5911_TthermophilaBBBXP_001024950:0.076852738):0.037220947,(5911_TthermophilaBBBXP_001010332:0.063720701,5911_TthermophilaBBBXP_001030793:0.25205422):0.065352421):0.0079505186):0.02821431,(((412030_PtetraureliaBBBXP_001456512:0.099648056,(5911_TthermophilaBBBXP_001012331:0.34970676,5911_TthermophilaBBBXP_001017096:0.13745814):0.073530018):0.13406448,5911_TthermophilaBBBXP_001028072:0.31169908):0.015192032,Oxytricha_trifallaxBBBaCdh1_WGS:0.11110355):0.058724891):0.016658237):3.9573521e-05,((((((((145481_PpatensBBBXP_001769243:0.038566279,145481_PpatensBBBXP_001774759:0.021528339):0.0086978882,145481_PpatensBBBXP_001773274:0.02124736):0.0034655807,145481_PpatensBBBXP_001769827:0.0090781872):0.02898781,(((3055_CreinhardtiiBBBXP_001697615:0.17777026,VcarteriBBBjgi2:0.0011551924):0.10973641,564608_MpusillaBBBEEH57236:0.020555418):0.018968098,70448_OtauriBBBCAL56578:0.075408165):1.0266359e-05):0.011307783,((3702_AthalianaBBBNP_192929:0.032170862,3702_AthalianaBBBNP_194022:0.021666543):0.017665108,39947_OsativaBBBNP_001048804:0.017254406):0.027796755):1.1759864e-05,Selaginella_moellendorffiiBBBjgi:0.026973276):0.045799041,(3702_AthalianaBBBNP_196888:0.055236411,39947_OsativaBBBNP_001045543:0.069848019):0.026861454):0.051494312,(((((((((284813_EcuniculiBBBNP_597660:0.36959361,Nosema_ceranaeBBBXP_002996735:0.42044327):0.34611796,Enterocytozoon_bieneusiBBBXP_002650580:0.58327897):0.89472997,Monosiga_brevicollisBBB167537751:0.1663237):0.17843818,SrosettaBBB08105T0:0.1122789):0.033945565,CowczarzakiBBB00145T0:0.13859715):0.038277939,(403677_PinfestansBBBEEY64288:0.0084622839,PramorumBBBjgi2:1.6600662e-05):0.06295905):0.015852008,(296543_TpseudonanaBBBXP_002290622:0.12176319,296543_TpseudonanaBBBXP_002293663:0.069174367):0.11330647):0.037106069,((353151_ChominisBBBXP_665894:0.13596467,TtrahensBBB05490T0:0.22610433):0.02056185,Ectocarpus_siliculosusBBB299115215:0.066273676):0.017049093):0.0043079808,((423536_PmarinusBBBEER09499:0.24217722,(CmerolaeBBB1:0.12634179,EhuxleyiBBBjgi2:0.14143305):0.03556253):0.037719094,GsulphurariaBBBstig28:0.17186409):0.027102009):0.018210361):0.0083651412,((((((214684_CneoformansBBBXP_572082:0.082253211,237631_UmaydisBBBXP_760064:0.15731561):0.067427295,(330879_AfumigatusBBBXP_754786:0.09184136,5141_NcrassaBBBCAE76124:0.063198584):0.041218):0.021724321,((307796_ScerevisiaeBBBEDN61598:0.47383087,(412030_PtetraureliaBBBXP_001449473:0.15755262,412030_PtetraureliaBBBXP_001452380:0.043232373):0.35632525):0.073405085,((4896_SpombeBBBNP_594674:0.28370771,4896_SpombeBBBNP_595081:0.16690732):2.388624e-05,5762_NgruberiBBBEFC42486:0.51517923):0.10277728):0.0424939):0.010237007,(352472_DdiscoideumBBBXP_637334:0.28909565,AanophagefferensBBBjgi_Auran1_1966_gw1.3.135.1:0.30077035):0.052783826):0.032496849,(((412030_PtetraureliaBBBXP_001431487:0.080199069,412030_PtetraureliaBBBXP_001446793:0.046225559):0.38992434,5911_TthermophilaBBBXP_001033107:0.3722836):0.21211949,5911_TthermophilaBBBXP_001031406:0.43795282):0.1919588):0.0021100368,556484_PtricornutumBBBXP_002179858:0.095555892):0.01207177);
((((((((10228_TadhaerensBBBXP_002114232:0.11670832,7227_DmelanogasterBBBNP_611854:0.33809957):0.052660143,(((((45351_NvectensisBBBXP_001637197:0.052582032,7955_DrerioBBBXP_001922908:0.015392291):0.0065199408,7739_BfloridaeBBBXP_002603872:0.33767145):0.0038028126,((7955_DrerioBBBNP_956547:0,8364_XtropicalisBBBNP_001120001:0):3.0538664e-06,9606_HsapiensBBBNP_057347:0):0.025351458):0.028092331,(7227_DmelanogasterBBBNP_524852:0.034983323,7460_AmelliferaBBBXP_623291:0.0095456072):0.0086567722):0.013331178,LgiganteaBBBjgi2:0.049693334):0.036221645):0.01139429,HrobustaBBBjgi:0.058015509):0.0073560486,(6239_CelegansBBBNP_496075:0.024617738,6279_BmalayiBBBXP_001899995:0.088273388):0.18836181):0.097310167,(((((214684_CneoformansBBBXP_572082:0.18058192,237631_UmaydisBBBXP_760064:0.16163949):0.075350481,BdendrobatidisBBBjgi:0.30299881):2.7519806e-05,(330879_AfumigatusBBBXP_754786:0.10809104,5141_NcrassaBBBCAE76124:0.10718041):0.046969821):0.033484665,SpunctatusBBB08012T0:0.35381096):0.020541766,((AanophagefferensBBBjgi_Auran1_1966_gw1.3.135.1:0.44191359,SrosettaBBB00938T0:0.68508584):0.068188033,(CowczarzakiBBB00145T0:0.24163027,SrosettaBBB08105T0:0.21715079):0.070491186):0.0020307721):0.035144524):0.024081777,(((((284813_EcuniculiBBBNP_597660:0.16906243,(Enterocytozoon_bieneusiBBBXP_002650580:1.1561823,Nosema_ceranaeBBBXP_002996735:0.35269583):0.2118541):1.0049519,307796_ScerevisiaeBBBEDN61598:0.52549215):0.13452049,(412030_PtetraureliaBBBXP_001449473:0.19663153,412030_PtetraureliaBBBXP_001452380:0.066937232):0.54787468):0.13413857,((4896_SpombeBBBNP_594674:0.34627388,4896_SpombeBBBNP_595081:0.28157814):0.1123239,Monosiga_brevicollisBBB167537751:0.47678405):0.053027219):0.072706327,((352472_DdiscoideumBBBXP_637334:0.23990686,5762_NgruberiBBBEFC42486:0.73656004):0.076196859,(((412030_PtetraureliaBBBXP_001431487:0.099919152,412030_PtetraureliaBBBXP_001446793:0.027582602):0.6296201,5911_TthermophilaBBBXP_001033107:0.2974045):0.36089719,(5911_TthermophilaBBBXP_001028072:0.17582797,5911_TthermophilaBBBXP_001031406:0.76872472):0.15355195):0.064483164):0.067986572):0.02029943):0.022563664,((296543_TpseudonanaBBBXP_002290622:0.10219623,296543_TpseudonanaBBBXP_002293663:0.062787251):0.11697009,556484_PtricornutumBBBXP_002179858:0.16081611):0.032589061):0.014169555,(((((((((((145481_PpatensBBBXP_001769243:0.086878426,145481_PpatensBBBXP_001774759:0.036546082):0.022312523,145481_PpatensBBBXP_001773274:0.020884568):0.0051151647,145481_PpatensBBBXP_001769827:0.0053857506):0.043932099,Selaginella_moellendorffiiBBBjgi:0.032520395):0.0055340411,((3702_AthalianaBBBNP_192929:0.05006097,3702_AthalianaBBBNP_194022:0.037241401):0.034358187,39947_OsativaBBBNP_001048804:0.020814862):0.031081375):0.027807236,564608_MpusillaBBBEEH57236:0.035723691):0.025629524,70448_OtauriBBBCAL56578:0.041370246):0.037192309,(3055_CreinhardtiiBBBXP_001697615:0.2625037,VcarteriBBBjgi2:0.0058290657):0.12419515):0.016393108,(3702_AthalianaBBBNP_196888:0.068283616,39947_OsativaBBBNP_001045543:0.074557632):0.071789716):0.024206545,(CmerolaeBBB1:0.24881736,EhuxleyiBBBjgi2:0.15281232):0.060181799):0.018452908,((((403677_PinfestansBBBEEY64288:0,PramorumBBBjgi2:0):0.067242945,Ectocarpus_siliculosusBBB299115215:0.085202641):0.023383096,TtrahensBBB05490T0:0.28407009):0.015109891,((((((412030_PtetraureliaBBBXP_001423825:0.14130707,412030_PtetraureliaBBBXP_001434711:0):0.020000649,412030_PtetraureliaBBBXP_001448596:0.07904105):0.16597438,(412030_PtetraureliaBBBXP_001460408:0.0094589224,412030_PtetraureliaBBBXP_001462391:0.010136819):0.20094088):0.02121936,(5911_TthermophilaBBBXP_001010332:0.097750063,5911_TthermophilaBBBXP_001030793:0.22112808):0.068648487):0.020680481,5911_TthermophilaBBBXP_001024950:0.11812281):0.016447643,((412030_PtetraureliaBBBXP_001456512:0.056820913,(5911_TthermophilaBBBXP_001012331:0.33098242,5911_TthermophilaBBBXP_001017096:0.20363014):0.053065908):0.19178114,Oxytricha_trifallaxBBBaCdh1_WGS:0.10902604):0.081418685):0.015629354):0.016644433):0.01364573,((353151_ChominisBBBXP_665894:0.21710711,423536_PmarinusBBBEER09499:0.36036346):0.066463517,GsulphurariaBBBstig28:0.21814974):0.040976109);
((((10228_TadhaerensBBBXP_002114232:0.23591455,(6239_CelegansBBBNP_496075:0.063502074,6279_BmalayiBBBXP_001899995:0.1187326):0.24938082):0.0059013749,(((((45351_NvectensisBBBXP_001637197:0.049453051,7955_DrerioBBBXP_001922908:0.021816021):0.0083055666,7739_BfloridaeBBBXP_002603872:0.39988965):0.0073229558,(7955_DrerioBBBNP_956547:0.0068215383,(8364_XtropicalisBBBNP_001120001:0,9606_HsapiensBBBNP_057347:0):4.1527303e-05):0.025416914):0.041708734,((7227_DmelanogasterBBBNP_524852:0.0731999,7460_AmelliferaBBBXP_623291:0.028072603):0.028747369,HrobustaBBBjgi:0.13724755):0.025926751):0.017889505,LgiganteaBBBjgi2:0.070567863):0.055734457):0.080173525,(((214684_CneoformansBBBXP_572082:0.22669582,237631_UmaydisBBBXP_760064:0.38648818):0.10215534,((((307796_ScerevisiaeBBBEDN61598:0.67505574,(4896_SpombeBBBNP_594674:0.54242992,SrosettaBBB00938T0:1.4911852):0.011364456):0.20796852,((((412030_PtetraureliaBBBXP_001449473:0.343182,412030_PtetraureliaBBBXP_001452380:0.099067465):0.6383328,7227_DmelanogasterBBBNP_611854:0.61315578):0.1127701,(4896_SpombeBBBNP_595081:0.36808062,5762_NgruberiBBBEFC42486:1.1717531):0.14224099):0.10812051,SpunctatusBBB08012T0:0.49712869):0.11605431):0.017193075,(353151_ChominisBBBXP_665894:0.36832139,((412030_PtetraureliaBBBXP_001431487:0.092552174,412030_PtetraureliaBBBXP_001446793:0.096922467):0.94033495,5911_TthermophilaBBBXP_001033107:0.60863827):0.42031695):0.11972168):0.076587382,(((330879_AfumigatusBBBXP_754786:0.19880739,5141_NcrassaBBBCAE76124:0.11146422):0.095327299,352472_DdiscoideumBBBXP_637334:0.50165018):0.031409452,AanophagefferensBBBjgi_Auran1_1966_gw1.3.135.1:0.71846717):4.5942821e-06):0.051775216):0.044320285,(((((((284813_EcuniculiBBBNP_597660:0.50307654,Nosema_ceranaeBBBXP_002996735:0.43896945):0.63610335,Enterocytozoon_bieneusiBBBXP_002650580:1.2775697):1.5778874,Monosiga_brevicollisBBB167537751:0.57667269):0.19567993,SrosettaBBB08105T0:0.39202919):0.072337366,CowczarzakiBBB00145T0:0.30885169):0.17205313,((296543_TpseudonanaBBBXP_002290622:0.31577389,296543_TpseudonanaBBBXP_002293663:0.073590501):0.1418142,556484_PtricornutumBBBXP_002179858:0.2866293):0.041019547):0.012785964,BdendrobatidisBBBjgi:0.33480447):0.040233995):0.055639335):8.4584254e-05,(((((((((145481_PpatensBBBXP_001769243:0.042146511,(3702_AthalianaBBBNP_196888:0.053233172,39947_OsativaBBBNP_001045543:0.096514361):0.12323788):0.019453763,145481_PpatensBBBXP_001774759:0.041615636):0.04110195,145481_PpatensBBBXP_001773274:0.01305082):0.020341705,145481_PpatensBBBXP_001769827:0.012944537):0.067153004,Selaginella_moellendorffiiBBBjgi:0.0067437193):0.014665985,((3702_AthalianaBBBNP_192929:0.13620159,3702_AthalianaBBBNP_194022:0.080385127):0.048635574,39947_OsativaBBBNP_001048804:0.034026958):0.037408897):0.021761049,(((3055_CreinhardtiiBBBXP_001697615:0.18570264,VcarteriBBBjgi2:0.014976959):0.21437405,564608_MpusillaBBBEEH57236:0.070254707):0.033644735,70448_OtauriBBBCAL56578:0.040281736):0.017782004):0.083756012,GsulphurariaBBBstig28:0.42859186):0.02120894,((((403677_PinfestansBBBEEY64288:0,PramorumBBBjgi2:0):0.12655179,Ectocarpus_siliculosusBBB299115215:0.08731239):1.6395638e-06,Oxytricha_trifallaxBBBaCdh1_WGS:0.33884486):0.05061007,((((412030_PtetraureliaBBBXP_001423825:0.19081624,412030_PtetraureliaBBBXP_001434711:0):0.055941651,412030_PtetraureliaBBBXP_001448596:0.065402576):0.24033881,(((((412030_PtetraureliaBBBXP_001460408:0,412030_PtetraureliaBBBXP_001462391:0.013493943):0.22370101,5911_TthermophilaBBBXP_001024950:0.27793172):0.03133286,(5911_TthermophilaBBBXP_001028072:0.37152099,5911_TthermophilaBBBXP_001031406:0.89798307):0.22943775):0.02859446,5911_TthermophilaBBBXP_001030793:0.39608757):0.05484919,5911_TthermophilaBBBXP_001010332:0.18821636):0.038272746):0.038324073,(((412030_PtetraureliaBBBXP_001456512:0.097285474,5911_TthermophilaBBBXP_001012331:0.47078197):0.047710245,5911_TthermophilaBBBXP_001017096:0.28134566):0.29362087,(CmerolaeBBB1:0.24291794,EhuxleyiBBBjgi2:0.31758018):0.016881797):0.13884098):0.026073923):0.034769359):0.05226056,(423536_PmarinusBBBEER09499:0.44591294,TtrahensBBB05490T0:0.34704284):0.12440176);
(((((((10228_TadhaerensBBBXP_002114232:0.21367088,7227_DmelanogasterBBBNP_611854:0.40730631):0.035676746,(((45351_NvectensisBBBXP_001637197:0.054928747,((7739_BfloridaeBBBXP_002603872:0.34754462,7955_DrerioBBBXP_001922908:0.053260305):1.0063577e-05,(7955_DrerioBBBNP_956547:0.010469496,(8364_XtropicalisBBBNP_001120001:3.9370527e-14,9606_HsapiensBBBNP_057347:0):3.4879838e-05):0.030830758):0.011991019):0.014499204,LgiganteaBBBjgi2:0.046468274):0.012661052,(7227_DmelanogasterBBBNP_524852:0.041371931,7460_AmelliferaBBBXP_623291:0.0096165468):0.023984725):0.052601199):0.03775784,(6239_CelegansBBBNP_496075:0.059237659,6279_BmalayiBBBXP_001899995:0.070203565):0.17971387):0.014227935,HrobustaBBBjgi:0.097284615):0.045797636,((((307796_ScerevisiaeBBBEDN61598:0.65838776,(412030_PtetraureliaBBBXP_001449473:0.16570745,412030_PtetraureliaBBBXP_001452380:0.052448766):0.54495914):0.13653047,SrosettaBBB00938T0:0.62075997):0.057045003,(352472_DdiscoideumBBBXP_637334:0.39733802,((4896_SpombeBBBNP_594674:0.31089892,4896_SpombeBBBNP_595081:0.32182323):0.11702348,Monosiga_brevicollisBBB167537751:0.61195974):0.034993071):0.052069607):0.0034564866,SpunctatusBBB08012T0:0.35112373):0.099345638):0.011219967,((((214684_CneoformansBBBXP_572082:0.16494127,237631_UmaydisBBBXP_760064:0.19061837):0.024866375,(330879_AfumigatusBBBXP_754786:0.12834681,5141_NcrassaBBBCAE76124:0.11545142):0.052199701):0.075841346,(AanophagefferensBBBjgi_Auran1_1966_gw1.3.135.1:0.40246313,SrosettaBBB08105T0:0.23036347):0.12198182):0.040636183,((((284813_EcuniculiBBBNP_597660:0.21349898,(Enterocytozoon_bieneusiBBBXP_002650580:1.0251933,Nosema_ceranaeBBBXP_002996735:0.55013489):0.28209021):1.5286085,5911_TthermophilaBBBXP_001031406:0.54501946):0.32732596,CowczarzakiBBB00145T0:0.097300776):0.12803428,BdendrobatidisBBBjgi:0.19046847):0.047378821):0.014118973):0.063964212,(((((((((((145481_PpatensBBBXP_001769243:0.03030417,145481_PpatensBBBXP_001774759:0.047415947):0.030446258,145481_PpatensBBBXP_001773274:0.015691868):0.010596408,145481_PpatensBBBXP_001769827:2.7804284e-05):0.033454504,Selaginella_moellendorffiiBBBjgi:0.028538505):0.0052953775,((3702_AthalianaBBBNP_192929:0.076370179,3702_AthalianaBBBNP_194022:0.031316681):0.0041725016,39947_OsativaBBBNP_001048804:0.02080277):0.058952189):0.016943159,564608_MpusillaBBBEEH57236:0.083223267):0.021033156,70448_OtauriBBBCAL56578:0.032051384):0.03416415,(((3055_CreinhardtiiBBBXP_001697615:0.15634895,VcarteriBBBjgi2:0.016890464):0.10275058,EhuxleyiBBBjgi2:0.28516118):0.02301558,(3702_AthalianaBBBNP_196888:0.060011619,39947_OsativaBBBNP_001045543:0.090457933):0.049541141):0.0091767374):0.052708568,(CmerolaeBBB1:0.26606611,GsulphurariaBBBstig28:0.21405887):0.1013589):0.020820138,(((403677_PinfestansBBBEEY64288:0.0099686692,PramorumBBBjgi2:1.6050333e-06):0.052447184,Ectocarpus_siliculosusBBB299115215:0.10605765):0.033764036,((((((412030_PtetraureliaBBBXP_001423825:0.13410752,412030_PtetraureliaBBBXP_001434711:0):0.04215149,412030_PtetraureliaBBBXP_001448596:0.065502581):0.23292003,5911_TthermophilaBBBXP_001030793:0.29836682):0.010713843,((((412030_PtetraureliaBBBXP_001431487:0.18729185,412030_PtetraureliaBBBXP_001446793:7.2667896e-05):0.91825153,5911_TthermophilaBBBXP_001033107:0.3411843):0.27855649,5911_TthermophilaBBBXP_001024950:0.07492852):0.051855533,(5762_NgruberiBBBEFC42486:0.93861025,5911_TthermophilaBBBXP_001028072:0.2779218):0.13852276):2.1777211e-06):0.027949793,((412030_PtetraureliaBBBXP_001460408:0.0044399534,412030_PtetraureliaBBBXP_001462391:0.010632997):0.20154704,5911_TthermophilaBBBXP_001010332:0.15618698):0.037822546):0.039011342,((412030_PtetraureliaBBBXP_001456512:0.082475822,(5911_TthermophilaBBBXP_001012331:0.42441028,5911_TthermophilaBBBXP_001017096:0.22460376):0.099455408):0.1713853,Oxytricha_trifallaxBBBaCdh1_WGS:0.17688344):0.066622695):0.029540835):0.0089085741):0.0100493,((296543_TpseudonanaBBBXP_002290622:0.19850645,296543_TpseudonanaBBBXP_002293663:0.13262424):0.093614088,556484_PtricornutumBBBXP_002179858:0.12537835):0.088070228):0.073797716,((353151_ChominisBBBXP_665894:0.21442902,423536_PmarinusBBBEER09499:0.44604548):0.073853876,TtrahensBBB05490T0:0.30177349):0.039508993);
(((((10228_TadhaerensBBBXP_002114232:0.18491416,HrobustaBBBjgi:0.11514945):0.0096559266,((45351_NvectensisBBBXP_001637197:0.04878417,7739_BfloridaeBBBXP_002603872:0.31099223):7.0668528e-06,(((7227_DmelanogasterBBBNP_524852:0.034811007,7460_AmelliferaBBBXP_623291:0.00038277575):0.034647187,(((7955_DrerioBBBNP_956547:0,9606_HsapiensBBBNP_057347:0):2.6833918e-05,8364_XtropicalisBBBNP_001120001:0):0.029700648,LgiganteaBBBjgi2:0.044435853):6.3498921e-07):0.0044018078,7955_DrerioBBBXP_001922908:0.04916755):0.0055519407):0.022790019):0.026000422,((6239_CelegansBBBNP_496075:0.066506125,6279_BmalayiBBBXP_001899995:0.05704805):0.087358105,(7227_DmelanogasterBBBNP_611854:0.5201471,(SpunctatusBBB08012T0:0.2551621,SrosettaBBB00938T0:0.6063751):0.093810475):0.069611583):0.048552839):0.050243267,((((214684_CneoformansBBBXP_572082:0.11340025,(237631_UmaydisBBBXP_760064:0.19298873,(((307796_ScerevisiaeBBBEDN61598:0.40413855,((412030_PtetraureliaBBBXP_001431487:0.059017058,412030_PtetraureliaBBBXP_001446793:0.048856977):0.56263115,5911_TthermophilaBBBXP_001033107:0.39520527):0.49178774):0.094014252,((412030_PtetraureliaBBBXP_001449473:0.17154675,412030_PtetraureliaBBBXP_001452380:0.077332536):0.28825408,5762_NgruberiBBBEFC42486:0.73079579):0.29799608):0.047341737,(4896_SpombeBBBNP_594674:0.28857126,4896_SpombeBBBNP_595081:0.24434445):0.20561117):0.044697608):0.06679112):0.026931498,(330879_AfumigatusBBBXP_754786:0.14794674,5141_NcrassaBBBCAE76124:0.063931786):0.066192616):0.032841822,BdendrobatidisBBBjgi:0.18479776):0.024974763,(((352472_DdiscoideumBBBXP_637334:0.26408574,Monosiga_brevicollisBBB167537751:0.36222202):0.044018131,CowczarzakiBBB00145T0:0.24262686):0.0073450433,AanophagefferensBBBjgi_Auran1_1966_gw1.3.135.1:0.31574631):0.07209731):0.0074526659):0.013558687,(((((((145481_PpatensBBBXP_001769243:0.05728388,145481_PpatensBBBXP_001774759:0.045101337):0.018482635,(145481_PpatensBBBXP_001769827:0.017188309,145481_PpatensBBBXP_001773274:0.030108304):0.0051172487):0.0054502726,(3702_AthalianaBBBNP_196888:0.045161842,39947_OsativaBBBNP_001045543:0.05935994):0.075834102):6.091111e-05,(((3055_CreinhardtiiBBBXP_001697615:0.22398113,VcarteriBBBjgi2:0.0042625273):0.089686641,564608_MpusillaBBBEEH57236:0.083584115):0.016649915,70448_OtauriBBBCAL56578:0.051091739):0.032130787):0.023787452,Selaginella_moellendorffiiBBBjgi:0.022773493):0.011701193,((3702_AthalianaBBBNP_192929:0.053413992,3702_AthalianaBBBNP_194022:0.0093206779):0.023557665,39947_OsativaBBBNP_001048804:0.030185759):0.021933267):0.040021254,(((((((((284813_EcuniculiBBBNP_597660:0.32725529,Nosema_ceranaeBBBXP_002996735:0.44029064):0.39534978,Enterocytozoon_bieneusiBBBXP_002650580:1.00211):0.76953703,5911_TthermophilaBBBXP_001031406:0.44733238):0.16608161,(412030_PtetraureliaBBBXP_001456512:0.15009592,(5911_TthermophilaBBBXP_001012331:0.35077597,5911_TthermophilaBBBXP_001017096:0.20100388):0.084721911):0.11938362):0.036281788,(CmerolaeBBB1:0.23571211,SrosettaBBB08105T0:0.17827958):0.023969801):0.064911221,(((((412030_PtetraureliaBBBXP_001423825:0.14784054,412030_PtetraureliaBBBXP_001434711:0):0.013350203,412030_PtetraureliaBBBXP_001448596:0.091823466):0.17802562,(412030_PtetraureliaBBBXP_001460408:0.003274504,412030_PtetraureliaBBBXP_001462391:0.0061644279):0.11151996):0.03939282,(5911_TthermophilaBBBXP_001024950:0.079662841,5911_TthermophilaBBBXP_001028072:0.40938129):7.5889992e-06):0.02103051,(5911_TthermophilaBBBXP_001010332:0.11584329,5911_TthermophilaBBBXP_001030793:0.31626969):0.063837094):0.026787028):0.05770285,(((403677_PinfestansBBBEEY64288:0.013697917,PramorumBBBjgi2:9.1700629e-05):0.0318547,(Ectocarpus_siliculosusBBB299115215:0.071062295,EhuxleyiBBBjgi2:0.23151142):0.031837143):0.046739505,(GsulphurariaBBBstig28:0.24569975,Oxytricha_trifallaxBBBaCdh1_WGS:0.13473893):0.052686462):0.013572567):0.01596001,((296543_TpseudonanaBBBXP_002290622:0.16113276,296543_TpseudonanaBBBXP_002293663:0.086425914):0.068514453,556484_PtricornutumBBBXP_002179858:0.056032805):0.039045044):8.56204e-06,423536_PmarinusBBBEER09499:0.56122028):0.0074032928):0.018628727,(353151_ChominisBBBXP_665894:0.24987603,TtrahensBBB05490T0:0.2146566):0.10532444);
((((((((10228_TadhaerensBBBXP_002114232:0.24587132,7227_DmelanogasterBBBNP_611854:0.4795951):0.092809123,7739_BfloridaeBBBXP_002603872:0.32904088):8.5265576e-05,((((7227_DmelanogasterBBBNP_524852:0.058590817,7460_AmelliferaBBBXP_623291:0.024982709):0.039608348,LgiganteaBBBjgi2:0.034654571):0.04368054,(7955_DrerioBBBNP_956547:0.0051707201,(8364_XtropicalisBBBNP_001120001:0,9606_HsapiensBBBNP_057347:4.6711606e-15):8.3285433e-06):0.064015022):0.0039051936,7955_DrerioBBBXP_001922908:0.059864656):0.012031646):0.019889078,45351_NvectensisBBBXP_001637197:0.053797801):0.035593642,((6239_CelegansBBBNP_496075:0.097781614,6279_BmalayiBBBXP_001899995:0.030855642):0.21928165,HrobustaBBBjgi:0.093429021):0.02904482):0.14192307,((214684_CneoformansBBBXP_572082:0.16146961,((237631_UmaydisBBBXP_760064:0.28266938,((284813_EcuniculiBBBNP_597660:0.12700953,(Enterocytozoon_bieneusiBBBXP_002650580:1.3231633,Nosema_ceranaeBBBXP_002996735:0.46665476):0.25681592):1.3952806,5911_TthermophilaBBBXP_001030793:0.15397567):0.18760161):0.069055832,((330879_AfumigatusBBBXP_754786:0.14812586,5141_NcrassaBBBCAE76124:0.12549612):0.046673993,BdendrobatidisBBBjgi:0.27580046):0.024600931):6.1101778e-06):0.024515313,SpunctatusBBB08012T0:0.45596214):0.03846499):0.012312999,(((((((307796_ScerevisiaeBBBEDN61598:0.5034213,5762_NgruberiBBBEFC42486:0.63000233):0.21038403,(412030_PtetraureliaBBBXP_001449473:0.19712828,412030_PtetraureliaBBBXP_001452380:0.080261274):0.52750067):0.055461495,((412030_PtetraureliaBBBXP_001431487:0.13385572,412030_PtetraureliaBBBXP_001446793:0.027157729):0.64711806,5911_TthermophilaBBBXP_001033107:0.45410263):0.25238521):0.13237877,(4896_SpombeBBBNP_594674:0.59205007,4896_SpombeBBBNP_595081:0.31809849):0.10817353):0.17746928,352472_DdiscoideumBBBXP_637334:0.36986373):0.055149554,SrosettaBBB00938T0:1.1273057):6.5117766e-05,(((5911_TthermophilaBBBXP_001028072:0.32468603,(5911_TthermophilaBBBXP_001031406:0.55283769,Monosiga_brevicollisBBB167537751:0.48432482):0.029262455):0.15906586,CowczarzakiBBB00145T0:0.28476072):0.073148075,((CmerolaeBBB1:0.23546846,EhuxleyiBBBjgi2:0.22116745):0.014096657,SrosettaBBB08105T0:0.27848905):0.065260595):7.9672087e-05):0.058313208):0.033158932,(((((((((145481_PpatensBBBXP_001769243:0.072769294,145481_PpatensBBBXP_001774759:0.066104582):0.0060861528,(145481_PpatensBBBXP_001769827:0.0050171293,145481_PpatensBBBXP_001773274:0.036290908):0.011697352):0.0058028501,(3702_AthalianaBBBNP_196888:0.080533628,39947_OsativaBBBNP_001045543:0.079874192):0.09347125):0.013670525,((3055_CreinhardtiiBBBXP_001697615:0.18003352,VcarteriBBBjgi2:0.0031314549):0.20506775,(564608_MpusillaBBBEEH57236:0.046970924,70448_OtauriBBBCAL56578:0.10332484):0.03060243):0.0081891668):0.015434458,Selaginella_moellendorffiiBBBjgi:0.026824039):6.7589537e-06,((3702_AthalianaBBBNP_192929:0.06124192,3702_AthalianaBBBNP_194022:0.0035845935):0.0153105,39947_OsativaBBBNP_001048804:0.058204946):0.037359733):0.083608241,5911_TthermophilaBBBXP_001010332:0.16154801):6.4220718e-06,(((296543_TpseudonanaBBBXP_002290622:0.19684696,296543_TpseudonanaBBBXP_002293663:0.11486004):0.094681939,556484_PtricornutumBBBXP_002179858:0.12144353):0.059001437,((((412030_PtetraureliaBBBXP_001423825:0.20343908,412030_PtetraureliaBBBXP_001434711:0):0.1151046,412030_PtetraureliaBBBXP_001448596:0.073152465):0.23437685,(412030_PtetraureliaBBBXP_001460408:0.0036582273,412030_PtetraureliaBBBXP_001462391:0.0058150896):0.1590531):0.071597044,5911_TthermophilaBBBXP_001024950:0.17565284):0.023940634):0.041259671):0.035914661,((((353151_ChominisBBBXP_665894:0.19840866,423536_PmarinusBBBEER09499:0.44879728):0.037928065,((412030_PtetraureliaBBBXP_001456512:0.10433672,(5911_TthermophilaBBBXP_001012331:0.48206856,5911_TthermophilaBBBXP_001017096:0.13904213):0.12050457):0.21472082,Oxytricha_trifallaxBBBaCdh1_WGS:0.12389113):0.042857835):0.013416235,GsulphurariaBBBstig28:0.19508077):0.034938969,((403677_PinfestansBBBEEY64288:0.0046645282,PramorumBBBjgi2:1.2699779e-05):0.061126311,Ectocarpus_siliculosusBBB299115215:0.13424935):0.02420767):0.025391565):0.018499175,(AanophagefferensBBBjgi_Auran1_1966_gw1.3.135.1:0.59011401,TtrahensBBB05490T0:0.27262446):0.092923831);
(((((((10228_TadhaerensBBBXP_002114232:0.15655414,(((((45351_NvectensisBBBXP_001637197:0.065030999,7955_DrerioBBBXP_001922908:0.076508012):0.012595622,7739_BfloridaeBBBXP_002603872:0.47132514):0.0035037837,(7955_DrerioBBBNP_956547:0.0048778923,(8364_XtropicalisBBBNP_001120001:0,9606_HsapiensBBBNP_057347:0):1.1157192e-05):0.039409629):0.022320618,(7227_DmelanogasterBBBNP_524852:0.039749608,7460_AmelliferaBBBXP_623291:0.026133596):0.025864937):0.01427402,LgiganteaBBBjgi2:0.026338869):0.034913065):0.019954697,((((307796_ScerevisiaeBBBEDN61598:0.39826053,((412030_PtetraureliaBBBXP_001449473:0.22017534,412030_PtetraureliaBBBXP_001452380:0.047451416):0.40160729,5762_NgruberiBBBEFC42486:0.58673225):0.075968688):0.065714863,4896_SpombeBBBNP_595081:0.38134777):0.14618072,(6239_CelegansBBBNP_496075:0.040554353,6279_BmalayiBBBXP_001899995:0.058085936):0.17199626):0.055553179,7227_DmelanogasterBBBNP_611854:0.480901):0.053860429):0.012534503,HrobustaBBBjgi:0.14084817):0.050068521,CowczarzakiBBB00145T0:0.29302575):0.025683337,(((((214684_CneoformansBBBXP_572082:0.17779374,330879_AfumigatusBBBXP_754786:0.11894396):0.011907725,5141_NcrassaBBBCAE76124:0.11601854):0.020047044,(237631_UmaydisBBBXP_760064:0.15002069,BdendrobatidisBBBjgi:0.2769817):0.066204185):0.015071471,(SpunctatusBBB08012T0:0.29043577,SrosettaBBB00938T0:0.74438826):0.13019872):0.025432378,(AanophagefferensBBBjgi_Auran1_1966_gw1.3.135.1:0.39051,SrosettaBBB08105T0:0.22675627):0.1003565):0.012619577):0.039839261,(((((284813_EcuniculiBBBNP_597660:0.1511701,Nosema_ceranaeBBBXP_002996735:0.56628151):0.43013966,Enterocytozoon_bieneusiBBBXP_002650580:0.9632536):0.82010016,(4896_SpombeBBBNP_594674:0.43552657,Monosiga_brevicollisBBB167537751:0.44452339):0.03557781):0.032685838,(((412030_PtetraureliaBBBXP_001431487:0.12689591,412030_PtetraureliaBBBXP_001446793:1.5576664e-05):0.71855135,5911_TthermophilaBBBXP_001033107:0.29328107):0.32952847,(5911_TthermophilaBBBXP_001028072:0.29505621,5911_TthermophilaBBBXP_001031406:0.45426307):0.11921891):0.061315455):0.070955675,((296543_TpseudonanaBBBXP_002290622:0.13701766,296543_TpseudonanaBBBXP_002293663:0.084669851):0.11055345,556484_PtricornutumBBBXP_002179858:0.083320039):0.014303061):0.036159597):0.03452504,(((((((((((145481_PpatensBBBXP_001769243:0.048295955,145481_PpatensBBBXP_001774759:0.068371413):0.024014749,145481_PpatensBBBXP_001773274:0.028434037):0.022613159,145481_PpatensBBBXP_001769827:6.9853698e-05):0.036783435,(((352472_DdiscoideumBBBXP_637334:0.30149647,39947_OsativaBBBNP_001048804:1.3062736e-06):0.046257276,(3702_AthalianaBBBNP_192929:0.036835597,3702_AthalianaBBBNP_194022:0.0097774986):0.020600506):0.027002615,Selaginella_moellendorffiiBBBjgi:0.020484366):0.012228028):0.013614252,564608_MpusillaBBBEEH57236:0.11639584):0.025755392,70448_OtauriBBBCAL56578:0.042732544):0.0053393496,(3055_CreinhardtiiBBBXP_001697615:0.15891429,VcarteriBBBjgi2:0.012359006):0.17315853):0.012966673,(3702_AthalianaBBBNP_196888:0.064246354,39947_OsativaBBBNP_001045543:0.08609825):0.07705935):0.035743763,((CmerolaeBBB1:0.25760888,TtrahensBBB05490T0:0.29743185):0.015230158,EhuxleyiBBBjgi2:0.11889049):0.071192545):0.011712989,Ectocarpus_siliculosusBBB299115215:0.050767919):0.040806158,((403677_PinfestansBBBEEY64288:0.01376733,PramorumBBBjgi2:5.3247507e-05):0.070695335,(((((412030_PtetraureliaBBBXP_001423825:0.1073616,412030_PtetraureliaBBBXP_001434711:0):0.05398263,412030_PtetraureliaBBBXP_001448596:0.034491475):0.21203791,((412030_PtetraureliaBBBXP_001460408:0.0048099345,412030_PtetraureliaBBBXP_001462391:0.0093605757):0.19534999,5911_TthermophilaBBBXP_001024950:0.12860589):0.043565115):0.029856243,(5911_TthermophilaBBBXP_001010332:0.096022881,5911_TthermophilaBBBXP_001030793:0.2676782):0.040116641):0.010037728,(((412030_PtetraureliaBBBXP_001456512:0.13189918,5911_TthermophilaBBBXP_001012331:0.45367799):0.062790014,5911_TthermophilaBBBXP_001017096:0.10800663):0.162381,Oxytricha_trifallaxBBBaCdh1_WGS:0.10218209):0.042888732):0.018494064):0.014418311):0.030576732,((353151_ChominisBBBXP_665894:0.22919021,423536_PmarinusBBBEER09499:0.46558083):0.03392104,GsulphurariaBBBstig28:0.22366751):0.041335413);
(((((((((10228_TadhaerensBBBXP_002114232:0.18282201,(6239_CelegansBBBNP_496075:0.13163094,6279_BmalayiBBBXP_001899995:0.0066248559):0.26582134):0.06070802,((((45351_NvectensisBBBXP_001637197:0.092170326,(((7955_DrerioBBBNP_956547:0,9606_HsapiensBBBNP_057347:0):2.8019515e-14,8364_XtropicalisBBBNP_001120001:5.5034167e-14):0.075892174,7955_DrerioBBBXP_001922908:0.065818965):3.6803222e-07):7.3037344e-05,7739_BfloridaeBBBXP_002603872:0.52929883):0.019829771,(7227_DmelanogasterBBBNP_524852:0.08934982,7460_AmelliferaBBBXP_623291:0.0086751283):0.052709656):0.043334857,LgiganteaBBBjgi2:0.056719542):0.0083273653):0.03238455,HrobustaBBBjgi:0.086418439):0.14680487,((((214684_CneoformansBBBXP_572082:0.29067485,237631_UmaydisBBBXP_760064:0.38529536):0.076850312,(5141_NcrassaBBBCAE76124:0.19457979,SpunctatusBBB08012T0:0.80047129):0.0070195428):0.070580616,330879_AfumigatusBBBXP_754786:0.20463705):0.023973028,BdendrobatidisBBBjgi:0.67049559):0.065435272):7.5099578e-06,(352472_DdiscoideumBBBXP_637334:0.49671147,SrosettaBBB00938T0:1.1644731):0.14507244):0.05957006,(((((307796_ScerevisiaeBBBEDN61598:0.78486402,((412030_PtetraureliaBBBXP_001431487:0.14696832,412030_PtetraureliaBBBXP_001446793:0.029322449):1.0314286,5911_TthermophilaBBBXP_001033107:0.68164697):0.48266285):0.17737376,(412030_PtetraureliaBBBXP_001449473:0.32070096,412030_PtetraureliaBBBXP_001452380:0.11261383):0.51700387):0.10494259,4896_SpombeBBBNP_594674:0.48745467):0.05123606,(4896_SpombeBBBNP_595081:0.41014488,7227_DmelanogasterBBBNP_611854:0.66881662):0.13456453):0.19347174,TtrahensBBB05490T0:0.47235998):0.0019052503):0.03071873,((353151_ChominisBBBXP_665894:0.31002762,Monosiga_brevicollisBBB167537751:0.66322602):0.042020641,(((5911_TthermophilaBBBXP_001028072:0.59005531,AanophagefferensBBBjgi_Auran1_1966_gw1.3.135.1:0.55512406):0.031134021,SrosettaBBB08105T0:0.21165927):0.072245464,CowczarzakiBBB00145T0:0.382648):0.084046862):0.023247257):0.030230055,423536_PmarinusBBBEER09499:0.62612824):6.7456707e-06,((((((((145481_PpatensBBBXP_001769243:0.18690651,(((145481_PpatensBBBXP_001769827:0.01389227,(145481_PpatensBBBXP_001773274:0.048795016,(145481_PpatensBBBXP_001774759:0.054219026,(3702_AthalianaBBBNP_196888:0.16071157,39947_OsativaBBBNP_001045543:0.067510685):0.17456474):0.010027496):0.0025201291):0.022287608,Selaginella_moellendorffiiBBBjgi:0.11791977):8.4969077e-05,564608_MpusillaBBBEEH57236:0.090043424):0.0416729):0.0091502256,(3702_AthalianaBBBNP_192929:0.15429746,(3702_AthalianaBBBNP_194022:0.021375785,39947_OsativaBBBNP_001048804:0.076734918):0.030408062):0.054658134):0.082951908,(3055_CreinhardtiiBBBXP_001697615:0.30331979,VcarteriBBBjgi2:0):0.21154143):1.6693481e-05,70448_OtauriBBBCAL56578:0.13738196):0.080894193,(CmerolaeBBB1:0.31030407,GsulphurariaBBBstig28:0.43715569):0.087384204):0.019567975,EhuxleyiBBBjgi2:0.18258953):0.027113521,((((((284813_EcuniculiBBBNP_597660:0.62879488,Nosema_ceranaeBBBXP_002996735:0.42225876):0.50475495,Enterocytozoon_bieneusiBBBXP_002650580:1.4026634):1.2034375,5911_TthermophilaBBBXP_001031406:0.76298029):0.4009947,(5762_NgruberiBBBEFC42486:0.92148105,5911_TthermophilaBBBXP_001030793:0.26808129):0.24583236):1.1792438e-05,((412030_PtetraureliaBBBXP_001456512:0.033860641,(5911_TthermophilaBBBXP_001012331:0.36898957,5911_TthermophilaBBBXP_001017096:0.2317168):0.10767759):0.27492782,Oxytricha_trifallaxBBBaCdh1_WGS:0.22330225):0.10019253):0.10783261,(((((412030_PtetraureliaBBBXP_001423825:0.17317677,412030_PtetraureliaBBBXP_001434711:0):0.11700815,412030_PtetraureliaBBBXP_001448596:0.17236032):0.13154206,(412030_PtetraureliaBBBXP_001460408:0.018304024,412030_PtetraureliaBBBXP_001462391:0.023546615):0.2068611):0.055875937,5911_TthermophilaBBBXP_001010332:0.18697362):0.052977177,5911_TthermophilaBBBXP_001024950:0.16232426):0.0073933546):0.021865776):0.017097807,((403677_PinfestansBBBEEY64288:0.026998669,PramorumBBBjgi2:6.1152684e-06):0.091030252,Ectocarpus_siliculosusBBB299115215:0.16254524):0.010144644):0.055488472,((296543_TpseudonanaBBBXP_002290622:0.3236033,296543_TpseudonanaBBBXP_002293663:0.14209969):0.077109541,556484_PtricornutumBBBXP_002179858:0.23661319):0.079514429);
(((((10228_TadhaerensBBBXP_002114232:0.16837261,(6239_CelegansBBBNP_496075:0.068382962,6279_BmalayiBBBXP_001899995:0.08664275):0.10663435):0.0081143867,((45351_NvectensisBBBXP_001637197:0.028946123,((((7227_DmelanogasterBBBNP_524852:0.048875967,7460_AmelliferaBBBXP_623291:0.0051800852):0.040741284,((7955_DrerioBBBNP_956547:0.0047022968,(8364_XtropicalisBBBNP_001120001:1.6283271e-14,9606_HsapiensBBBNP_057347:0):6.3554401e-05):0.037311071,LgiganteaBBBjgi2:0.040960404):0.00017859999):0.010923896,7955_DrerioBBBXP_001922908:0.02991384):0.012422812,7739_BfloridaeBBBXP_002603872:0.38489355):3.069696e-05):0.032700768,HrobustaBBBjgi:0.060654497):0.051368521):0.048799668,(7227_DmelanogasterBBBNP_611854:0.44011782,GsulphurariaBBBstig28:0.1945525):0.062392464):0.007528747,5911_TthermophilaBBBXP_001024950:0.16433934):0.040607073,(((((((((((145481_PpatensBBBXP_001769243:0.057074515,145481_PpatensBBBXP_001774759:0.030664528):0.019594246,(145481_PpatensBBBXP_001769827:0.010918463,145481_PpatensBBBXP_001773274:0.012825332):0.010848291):0.030636816,Selaginella_moellendorffiiBBBjgi:0.014206153):0.0047549042,564608_MpusillaBBBEEH57236:0.08697289):5.2080616e-05,(3702_AthalianaBBBNP_192929:0.068886213,(3702_AthalianaBBBNP_194022:0.029366361,(3702_AthalianaBBBNP_196888:0.065059957,39947_OsativaBBBNP_001045543:0.018367651):0.074677758):0.016261213):0.021393829):0.024616362,39947_OsativaBBBNP_001048804:0.041416578):0.017701838,((3055_CreinhardtiiBBBXP_001697615:0.16632552,VcarteriBBBjgi2:0.017255698):0.10262583,70448_OtauriBBBCAL56578:0.045415726):0.0054901495):0.054976058,Ectocarpus_siliculosusBBB299115215:0.050006113):0.021230862,((403677_PinfestansBBBEEY64288:0.0044478183,PramorumBBBjgi2:2.0603415e-05):0.064871525,Oxytricha_trifallaxBBBaCdh1_WGS:0.15874522):0.013336013):0.043746599,(5911_TthermophilaBBBXP_001010332:0.15346546,5911_TthermophilaBBBXP_001030793:0.27317872):0.036232234):0.013803021,((214684_CneoformansBBBXP_572082:0.20934575,(CmerolaeBBB1:0.28827172,TtrahensBBB05490T0:0.33368567):0.010534689):0.013886107,(((((412030_PtetraureliaBBBXP_001423825:0.16904203,412030_PtetraureliaBBBXP_001434711:0):0.04607152,412030_PtetraureliaBBBXP_001448596:0.025938639):0.13756563,(423536_PmarinusBBBEER09499:0.34502227,SrosettaBBB00938T0:0.50371247):0.070853033):0.0066673021,((412030_PtetraureliaBBBXP_001456512:0.13243976,(5911_TthermophilaBBBXP_001012331:0.42200467,5911_TthermophilaBBBXP_001017096:0.15393708):0.054086713):0.11511522,(5911_TthermophilaBBBXP_001028072:0.13734729,5911_TthermophilaBBBXP_001031406:0.46702436):0.1674663):0.04990099):0.032077238,(412030_PtetraureliaBBBXP_001460408:0.0075351393,412030_PtetraureliaBBBXP_001462391:0.010469329):0.19832459):0.0016981546):0.026636537):0.016490779,(((((237631_UmaydisBBBXP_760064:0.19335762,(330879_AfumigatusBBBXP_754786:0.098162194,5141_NcrassaBBBCAE76124:0.12937224):0.095764192):0.0065415961,BdendrobatidisBBBjgi:0.23914135):0.027898248,((296543_TpseudonanaBBBXP_002290622:0.20637275,296543_TpseudonanaBBBXP_002293663:0.12432564):0.076598752,556484_PtricornutumBBBXP_002179858:0.18344703):0.060669167):4.2008413e-06,(((AanophagefferensBBBjgi_Auran1_1966_gw1.3.135.1:0.44748346,EhuxleyiBBBjgi2:0.19293604):0.040984078,(Monosiga_brevicollisBBB167537751:0.35078828,SrosettaBBB08105T0:0.18377248):0.075961769):0.045868063,CowczarzakiBBB00145T0:0.20715053):0.057008295):0.038943643,(((((284813_EcuniculiBBBNP_597660:0.20708395,(Enterocytozoon_bieneusiBBBXP_002650580:1.253449,Nosema_ceranaeBBBXP_002996735:0.37048019):0.11586515):1.1562661,(((307796_ScerevisiaeBBBEDN61598:0.45220146,((412030_PtetraureliaBBBXP_001449473:0.13303592,412030_PtetraureliaBBBXP_001452380:0.15627347):0.48334164,5762_NgruberiBBBEFC42486:0.61202048):0.15279931):0.12110086,((412030_PtetraureliaBBBXP_001431487:0.085449837,412030_PtetraureliaBBBXP_001446793:0.046961988):0.67188929,5911_TthermophilaBBBXP_001033107:0.58508463):0.18359726):0.12033861,(4896_SpombeBBBNP_594674:0.3552138,4896_SpombeBBBNP_595081:0.29078886):0.099006439):0.026772345):0.034182499,353151_ChominisBBBXP_665894:0.19342744):0.017903015,SpunctatusBBB08012T0:0.24393973):0.044568543,352472_DdiscoideumBBBXP_637334:0.31341402):0.018983979):0.011623715);
((((((((10228_TadhaerensBBBXP_002114232:0.18896124,(6239_CelegansBBBNP_496075:0.058598211,6279_BmalayiBBBXP_001899995:0.047977166):0.12238975):0.034734472,((((45351_NvectensisBBBXP_001637197:0.051950405,HrobustaBBBjgi:0.13182561):0.018986029,(7227_DmelanogasterBBBNP_524852:0.039196775,7460_AmelliferaBBBXP_623291:0.047795189):0.04828274):0.021966365,((7739_BfloridaeBBBXP_002603872:0.28754548,7955_DrerioBBBXP_001922908:0.047770798):0.017633022,(7955_DrerioBBBNP_956547:0.0096822831,(8364_XtropicalisBBBNP_001120001:0,9606_HsapiensBBBNP_057347:1.6818698e-14):3.2310216e-06):0.010362684):0.0051157033):0.0050624215,LgiganteaBBBjgi2:0.040417326):0.024392393):0.060463016,BdendrobatidisBBBjgi:0.24381932):0.051270182,7227_DmelanogasterBBBNP_611854:0.4308845):0.034516366,((((214684_CneoformansBBBXP_572082:0.20223912,237631_UmaydisBBBXP_760064:0.16465905):0.027745789,5141_NcrassaBBBCAE76124:0.16290451):0.020107973,(330879_AfumigatusBBBXP_754786:0.13293905,(SpunctatusBBB08012T0:0.25946556,SrosettaBBB00938T0:0.73169505):0.06210551):0.085148685):0.041517378,(CowczarzakiBBB00145T0:0.24240958,SrosettaBBB08105T0:0.21636922):0.1051881):0.017992986):0.027065022,(353151_ChominisBBBXP_665894:0.26073718,(4896_SpombeBBBNP_594674:0.28988818,4896_SpombeBBBNP_595081:0.3112401):0.098911291):0.1274829):1.0682854e-05,((((307796_ScerevisiaeBBBEDN61598:0.43483292,(412030_PtetraureliaBBBXP_001449473:0.11691904,412030_PtetraureliaBBBXP_001452380:0.13848343):0.42866659):0.089198627,5762_NgruberiBBBEFC42486:0.44627474):0.088558528,Monosiga_brevicollisBBB167537751:0.50262174):0.10427579,((352472_DdiscoideumBBBXP_637334:0.38083236,EhuxleyiBBBjgi2:0.17330805):0.012316972,AanophagefferensBBBjgi_Auran1_1966_gw1.3.135.1:0.33906626):0.0057668384):0.10268875):0.029354657,((((((((((145481_PpatensBBBXP_001769243:0.022007969,145481_PpatensBBBXP_001774759:0.052825877):0.021553109,(145481_PpatensBBBXP_001769827:0.0093010266,145481_PpatensBBBXP_001773274:0.025537371):0.007799667):0.030847217,Selaginella_moellendorffiiBBBjgi:0.016746799):0.016567089,(((3702_AthalianaBBBNP_192929:0.037244256,3702_AthalianaBBBNP_194022:0.025118081):0.032319351,39947_OsativaBBBNP_001048804:0.026656743):0.022282512,564608_MpusillaBBBEEH57236:0.1078155):0.01153045):0.024786761,70448_OtauriBBBCAL56578:0.048188826):0.029243518,(3055_CreinhardtiiBBBXP_001697615:0.1711251,VcarteriBBBjgi2:0.018584716):0.12348305):0.02012245,(3702_AthalianaBBBNP_196888:0.062872765,39947_OsativaBBBNP_001045543:0.039771542):0.060420867):0.03069977,((423536_PmarinusBBBEER09499:0.49175022,TtrahensBBB05490T0:0.23947516):0.15889348,(CmerolaeBBB1:0.2215608,GsulphurariaBBBstig28:0.1538145):0.080106478):0.026145431):0.039481128,Ectocarpus_siliculosusBBB299115215:0.10817099):0.017571048,(((((((284813_EcuniculiBBBNP_597660:0.16311022,(Enterocytozoon_bieneusiBBBXP_002650580:1.2329785,Nosema_ceranaeBBBXP_002996735:0.37278094):0.28996935):1.2622769,(5911_TthermophilaBBBXP_001028072:0.25829583,5911_TthermophilaBBBXP_001031406:0.58771259):0.13911497):0.051800612,(5911_TthermophilaBBBXP_001010332:0.10335595,5911_TthermophilaBBBXP_001030793:0.28118896):0.10743629):0.018900168,(((412030_PtetraureliaBBBXP_001423825:0.16869718,412030_PtetraureliaBBBXP_001434711:1.3088405e-06):0.015768501,412030_PtetraureliaBBBXP_001448596:0.090204241):0.20290042,(((412030_PtetraureliaBBBXP_001431487:0.057881784,412030_PtetraureliaBBBXP_001446793:0.04747691):0.64296238,5911_TthermophilaBBBXP_001033107:0.33567803):0.38183451,(412030_PtetraureliaBBBXP_001460408:0.010868413,412030_PtetraureliaBBBXP_001462391:0.0041612262):0.26240666):0.014915052):0.026333629):0.035282338,5911_TthermophilaBBBXP_001024950:0.1646634):0.034365682,((412030_PtetraureliaBBBXP_001456512:0.14153,(5911_TthermophilaBBBXP_001012331:0.45375518,5911_TthermophilaBBBXP_001017096:0.21634575):0.092657788):0.21860035,Oxytricha_trifallaxBBBaCdh1_WGS:0.15045601):0.076623306):0.032443562,(403677_PinfestansBBBEEY64288:0.0047695014,PramorumBBBjgi2:1.2424654e-05):0.10010518):0.031196565):0.036212409,((296543_TpseudonanaBBBXP_002290622:0.10532355,296543_TpseudonanaBBBXP_002293663:0.10981497):0.13619348,556484_PtricornutumBBBXP_002179858:0.088972424):0.037462235);
(((10228_TadhaerensBBBXP_002114232:0.26954623,((((((45351_NvectensisBBBXP_001637197:0.090784449,HrobustaBBBjgi:0.095987136):0.019253474,7227_DmelanogasterBBBNP_524852:0.042657301):0.024060694,7460_AmelliferaBBBXP_623291:0.033411294):6.634613e-05,((7739_BfloridaeBBBXP_002603872:0.3591573,7955_DrerioBBBXP_001922908:0.091541691):1.4014007e-06,(7955_DrerioBBBNP_956547:0.015891305,(8364_XtropicalisBBBNP_001120001:0,9606_HsapiensBBBNP_057347:5.5067062e-16):5.2168741e-06):0.03406103):0.031823921):0.027274523,LgiganteaBBBjgi2:0.013694184):0.073635883,(6239_CelegansBBBNP_496075:0.057381205,6279_BmalayiBBBXP_001899995:0.058998252):0.16471395):1.0988458e-05):0.030378047,((((((((145481_PpatensBBBXP_001769243:0.045685161,145481_PpatensBBBXP_001774759:0.056690147):0.0074661101,(145481_PpatensBBBXP_001769827:0.0050237522,145481_PpatensBBBXP_001773274:0.0151307):0.015237077):0.033362946,(3702_AthalianaBBBNP_196888:0.056098917,39947_OsativaBBBNP_001045543:0.04593876):0.076430136):0.018242319,(((3055_CreinhardtiiBBBXP_001697615:0.1588604,VcarteriBBBjgi2:0.025343297):0.12494769,564608_MpusillaBBBEEH57236:0.084081935):0.034294703,70448_OtauriBBBCAL56578:0.11580206):3.3209071e-06):0.011085751,Selaginella_moellendorffiiBBBjgi:0.016286757):0.017871906,((3702_AthalianaBBBNP_192929:0.050032695,3702_AthalianaBBBNP_194022:0.0087395237):0.015292216,39947_OsativaBBBNP_001048804:0.038235876):0.016466682):0.04532779,(CmerolaeBBB1:0.22041741,GsulphurariaBBBstig28:0.19026595):0.096464129):0.019299554,(((353151_ChominisBBBXP_665894:0.25137859,423536_PmarinusBBBEER09499:0.43732922):0.078256567,TtrahensBBB05490T0:0.30002741):0.034406512,Ectocarpus_siliculosusBBB299115215:0.11807465):0.029256183):0.040683216):0.0063622059,(((((((214684_CneoformansBBBXP_572082:0.11614965,237631_UmaydisBBBXP_760064:0.25828984):0.025659585,(330879_AfumigatusBBBXP_754786:0.10160208,5141_NcrassaBBBCAE76124:0.15753094):0.094883837):0.022326973,SpunctatusBBB08012T0:0.34523482):0.019665894,((4896_SpombeBBBNP_594674:0.28594214,SrosettaBBB00938T0:0.64139956):0.15094961,AanophagefferensBBBjgi_Auran1_1966_gw1.3.135.1:0.40769125):0.043227879):0.016257699,(((307796_ScerevisiaeBBBEDN61598:0.54906431,5762_NgruberiBBBEFC42486:0.52123877):0.11233215,(412030_PtetraureliaBBBXP_001449473:0.20346637,412030_PtetraureliaBBBXP_001452380:0.039499024):0.44956482):0.11931912,(4896_SpombeBBBNP_595081:0.35942022,7227_DmelanogasterBBBNP_611854:0.34211108):0.045521339):0.094574424):3.3856651e-06,352472_DdiscoideumBBBXP_637334:0.46913493):0.040249416,(((((((284813_EcuniculiBBBNP_597660:0.27342847,Nosema_ceranaeBBBXP_002996735:0.44152489):0.4773674,Enterocytozoon_bieneusiBBBXP_002650580:0.93275282):0.77073233,5911_TthermophilaBBBXP_001031406:0.43494156):0.20897143,SrosettaBBB08105T0:0.28352914):0.012271506,Monosiga_brevicollisBBB167537751:0.4312769):0.052278604,(BdendrobatidisBBBjgi:0.23966357,(CowczarzakiBBB00145T0:0.13021915,EhuxleyiBBBjgi2:0.23790174):0.082787553):0.048136317):0.0085555469,((296543_TpseudonanaBBBXP_002290622:0.17782635,296543_TpseudonanaBBBXP_002293663:0.094318354):0.091667402,556484_PtricornutumBBBXP_002179858:0.11691604):0.058325366):0.012345985):0.020279949,((403677_PinfestansBBBEEY64288:0.02528065,PramorumBBBjgi2:1.7837718e-05):0.11517421,(((((412030_PtetraureliaBBBXP_001423825:0.1748979,412030_PtetraureliaBBBXP_001434711:0):0.041725175,412030_PtetraureliaBBBXP_001448596:0.090914892):0.19456316,((412030_PtetraureliaBBBXP_001460408:7.8213809e-05,412030_PtetraureliaBBBXP_001462391:0.020173248):0.27894246,5911_TthermophilaBBBXP_001028072:0.40509286):0.02031365):0.02543187,((((412030_PtetraureliaBBBXP_001431487:0.1014064,412030_PtetraureliaBBBXP_001446793:0.052125665):0.67003599,5911_TthermophilaBBBXP_001033107:0.34565351):0.39085792,5911_TthermophilaBBBXP_001024950:0.14632659):0.055742896,(5911_TthermophilaBBBXP_001010332:0.082412554,5911_TthermophilaBBBXP_001030793:0.29016396):0.047065598):0.023016157):0.058323436,(((412030_PtetraureliaBBBXP_001456512:0.17101553,5911_TthermophilaBBBXP_001012331:0.33353738):0.10802919,5911_TthermophilaBBBXP_001017096:0.25970816):0.13210211,Oxytricha_trifallaxBBBaCdh1_WGS:0.12313835):0.076576665):0.01485584):0.034215326);
(((((((10228_TadhaerensBBBXP_002114232:0.17387196,(6239_CelegansBBBNP_496075:0.037631042,6279_BmalayiBBBXP_001899995:0.061779155):0.15044852):1.2474835e-05,((((((45351_NvectensisBBBXP_001637197:0.034797727,7739_BfloridaeBBBXP_002603872:0.2904749):0.036532935,7955_DrerioBBBXP_001922908:0.049336352):3.6590101e-06,(7955_DrerioBBBNP_956547:0.0050658149,(8364_XtropicalisBBBNP_001120001:4.7369516e-15,9606_HsapiensBBBNP_057347:0):7.0171461e-07):0.030900262):0.030973059,(7227_DmelanogasterBBBNP_524852:0.075964745,7460_AmelliferaBBBXP_623291:0.01410915):0.02705883):0.0051958575,LgiganteaBBBjgi2:0.048481272):0.026029662,HrobustaBBBjgi:0.10997781):0.080765628):0.036632537,GsulphurariaBBBstig28:0.24794716):0.012730617,((412030_PtetraureliaBBBXP_001449473:0.22918835,412030_PtetraureliaBBBXP_001452380:0.024364659):0.55414836,7227_DmelanogasterBBBNP_611854:0.37806056):0.13389105):0.046721944,((((((((284813_EcuniculiBBBNP_597660:0.16861856,(Enterocytozoon_bieneusiBBBXP_002650580:1.3072022,Nosema_ceranaeBBBXP_002996735:0.30725633):0.23502461):1.1545042,Monosiga_brevicollisBBB167537751:0.2768406):0.077765959,SrosettaBBB08105T0:0.17317341):0.061416995,CowczarzakiBBB00145T0:0.24239376):0.037000557,(CmerolaeBBB1:0.18531439,EhuxleyiBBBjgi2:0.20702824):0.052806954):0.045634072,(352472_DdiscoideumBBBXP_637334:0.30171467,((412030_PtetraureliaBBBXP_001431487:0.057543075,412030_PtetraureliaBBBXP_001446793:0.069976155):0.82153547,5911_TthermophilaBBBXP_001031406:0.56260819):0.24457719):0.042748989):0.036560074,((307796_ScerevisiaeBBBEDN61598:0.58827807,AanophagefferensBBBjgi_Auran1_1966_gw1.3.135.1:0.49049095):0.09967502,TtrahensBBB05490T0:0.16010122):0.090001498):0.035697988,(((412030_PtetraureliaBBBXP_001423825:0.13705285,412030_PtetraureliaBBBXP_001434711:0):0.055814203,412030_PtetraureliaBBBXP_001448596:0.073716723):0.1972441,(SpunctatusBBB08012T0:0.23569156,SrosettaBBB00938T0:0.83383545):0.08589705):0.085822045):0.024842877):0.019464374,(353151_ChominisBBBXP_665894:0.3180852,(423536_PmarinusBBBEER09499:0.45422346,(4896_SpombeBBBNP_594674:0.43859216,(4896_SpombeBBBNP_595081:0.29263056,5762_NgruberiBBBEFC42486:0.63717111):0.050348928):0.19766991):0.0095076756):0.075990991):0.009134646,(((((((((145481_PpatensBBBXP_001769243:0.039204694,145481_PpatensBBBXP_001774759:0.028787033):0.0042182468,(3702_AthalianaBBBNP_196888:0.031690169,39947_OsativaBBBNP_001045543:0.085708352):0.079861476):0.012615318,(145481_PpatensBBBXP_001769827:0.019379901,145481_PpatensBBBXP_001773274:0.020870602):0.031513371):0.037711922,((((3702_AthalianaBBBNP_192929:0.072962645,3702_AthalianaBBBNP_194022:0.016410151):0.022056465,39947_OsativaBBBNP_001048804:0.035605155):0.035334788,Selaginella_moellendorffiiBBBjgi:0.015908836):0.011459038,564608_MpusillaBBBEEH57236:0.10432243):0.016882107):0.01036419,(3055_CreinhardtiiBBBXP_001697615:0.17235828,VcarteriBBBjgi2:0.0065642373):0.129835):0.035667539,70448_OtauriBBBCAL56578:0.055864906):0.055974209,Ectocarpus_siliculosusBBB299115215:0.079219275):0.03962479,((403677_PinfestansBBBEEY64288:0.014155722,PramorumBBBjgi2:1.493111e-05):0.10071937,(((412030_PtetraureliaBBBXP_001456512:0.20202966,(5911_TthermophilaBBBXP_001012331:0.37741638,5911_TthermophilaBBBXP_001017096:0.12353097):0.059817117):0.11231342,Oxytricha_trifallaxBBBaCdh1_WGS:0.10524436):0.056174799,((((412030_PtetraureliaBBBXP_001460408:0,412030_PtetraureliaBBBXP_001462391:0.0095042101):0.18048796,5911_TthermophilaBBBXP_001033107:0.64191394):0.078844253,((5911_TthermophilaBBBXP_001010332:0.10540436,5911_TthermophilaBBBXP_001028072:0.33222301):0.03908653,5911_TthermophilaBBBXP_001030793:0.25844315):0.0088773573):0.037948491,5911_TthermophilaBBBXP_001024950:0.17079718):0.027792324):0.016915725):0.012490437):0.028669498,214684_CneoformansBBBXP_572082:0.21625357):0.0067041024,((((237631_UmaydisBBBXP_760064:0.30507256,330879_AfumigatusBBBXP_754786:0.094925237):0.076455214,5141_NcrassaBBBCAE76124:0.093871965):0.032519616,BdendrobatidisBBBjgi:0.28851366):0.038147359,((296543_TpseudonanaBBBXP_002290622:0.20498823,296543_TpseudonanaBBBXP_002293663:0.071062976):0.16122163,556484_PtricornutumBBBXP_002179858:0.16594083):0.064996245):0.051320535);
((((((10228_TadhaerensBBBXP_002114232:0.26040131,(6239_CelegansBBBNP_496075:0.095694653,6279_BmalayiBBBXP_001899995:0.076527231):0.22521516):0.0057732377,(45351_NvectensisBBBXP_001637197:0.031648908,(((7227_DmelanogasterBBBNP_524852:0.060538359,7460_AmelliferaBBBXP_623291:0.0034145902):0.025407223,(((7955_DrerioBBBNP_956547:0.0056433568,(8364_XtropicalisBBBNP_001120001:1.2725174e-14,9606_HsapiensBBBNP_057347:0):2.5762408e-05):0.019069172,LgiganteaBBBjgi2:0.048760033):0.0036022178,(7955_DrerioBBBXP_001922908:0.025174,HrobustaBBBjgi:0.13547538):0.004539062):1.198188e-05):0.014959723,7739_BfloridaeBBBXP_002603872:0.2935757):0.011321612):0.069736522):0.068412689,7227_DmelanogasterBBBNP_611854:0.41426095):0.07303443,((((214684_CneoformansBBBXP_572082:0.16828532,237631_UmaydisBBBXP_760064:0.17750817):0.061137418,(330879_AfumigatusBBBXP_754786:0.14597725,5141_NcrassaBBBCAE76124:0.073601939):0.082005717):0.0024534837,BdendrobatidisBBBjgi:0.31766322):0.054549099,((((307796_ScerevisiaeBBBEDN61598:0.53524007,((412030_PtetraureliaBBBXP_001431487:0.10368054,412030_PtetraureliaBBBXP_001446793:0.027561869):0.62089325,5911_TthermophilaBBBXP_001033107:0.46805029):0.4341599):0.14310983,(4896_SpombeBBBNP_594674:0.41166582,4896_SpombeBBBNP_595081:0.26916592):0.14960853):0.047781195,(((412030_PtetraureliaBBBXP_001449473:0.2878069,412030_PtetraureliaBBBXP_001452380:0.056724924):0.61573678,5762_NgruberiBBBEFC42486:0.70590021):0.18111785,(SpunctatusBBB08012T0:0.33260828,SrosettaBBB00938T0:0.78962246):0.058912256):0.073139897):0.01573642,352472_DdiscoideumBBBXP_637334:0.29495581):0.053411514):0.035303229):0.053044518,(((((412030_PtetraureliaBBBXP_001423825:0.18733192,412030_PtetraureliaBBBXP_001434711:0):0.080461809,412030_PtetraureliaBBBXP_001448596:0.07562029):0.23700235,(412030_PtetraureliaBBBXP_001460408:0.017502283,412030_PtetraureliaBBBXP_001462391:0.0043997258):0.31183332):0.041063948,(5911_TthermophilaBBBXP_001010332:0.18896979,(5911_TthermophilaBBBXP_001024950:0.18189241,5911_TthermophilaBBBXP_001030793:0.30239778):0.086301762):0.081304406):0.010978178,(CmerolaeBBB1:0.30058253,TtrahensBBB05490T0:0.21662538):6.9393392e-05):0.016037481):7.1521306e-05,((((((145481_PpatensBBBXP_001769243:0.067949515,((145481_PpatensBBBXP_001769827:0.028692913,145481_PpatensBBBXP_001773274:0.011454024):0.013812067,145481_PpatensBBBXP_001774759:0.038599703):0.011430027):0.023135258,(3702_AthalianaBBBNP_192929:0.02910324,(3702_AthalianaBBBNP_194022:0.0051305837,39947_OsativaBBBNP_001048804:0.040009407):0.0116301):0.023147627):0.021648446,(3702_AthalianaBBBNP_196888:0.069490768,39947_OsativaBBBNP_001045543:0.03244788):0.10701249):5.7908051e-05,Selaginella_moellendorffiiBBBjgi:0.029350706):0.04243311,564608_MpusillaBBBEEH57236:0.11208737):0.025218857,70448_OtauriBBBCAL56578:0.082131917):0.029443039,((((((((((284813_EcuniculiBBBNP_597660:0.29289269,(Enterocytozoon_bieneusiBBBXP_002650580:1.6523303,Nosema_ceranaeBBBXP_002996735:0.19629637):0.2687043):1.5053693,5911_TthermophilaBBBXP_001012331:0.27439071):0.24591282,412030_PtetraureliaBBBXP_001456512:0.12277576):0.083450183,5911_TthermophilaBBBXP_001017096:0.20863452):0.16670714,(5911_TthermophilaBBBXP_001028072:0.22771403,5911_TthermophilaBBBXP_001031406:0.8647336):0.28034216):0.043776455,Oxytricha_trifallaxBBBaCdh1_WGS:0.10502456):0.12508798,(403677_PinfestansBBBEEY64288:0.010615351,PramorumBBBjgi2:2.3276836e-05):0.12755157):0.014853469,Ectocarpus_siliculosusBBB299115215:0.056158623):0.013749302,((((296543_TpseudonanaBBBXP_002290622:0.15607607,296543_TpseudonanaBBBXP_002293663:0.15178548):0.08448998,556484_PtricornutumBBBXP_002179858:0.08429391):0.059698663,(GsulphurariaBBBstig28:0.25180367,SrosettaBBB08105T0:0.21716005):0.094201835):0.040423582,((3055_CreinhardtiiBBBXP_001697615:0.19225469,VcarteriBBBjgi2:0.018737169):0.10073273,(353151_ChominisBBBXP_665894:0.20237734,423536_PmarinusBBBEER09499:0.57405778):0.095978976):0.020421745):0.045021662):0.031492446,((AanophagefferensBBBjgi_Auran1_1966_gw1.3.135.1:0.39364427,(CowczarzakiBBB00145T0:0.34226808,Monosiga_brevicollisBBB167537751:0.55448303):0.031846245):0.04106999,EhuxleyiBBBjgi2:0.1568495):0.070156419):0.030744022);
(((((((10228_TadhaerensBBBXP_002114232:0.23307703,(6239_CelegansBBBNP_496075:0.065480734,6279_BmalayiBBBXP_001899995:0.14688033):0.24751175):0.055777599,((((((45351_NvectensisBBBXP_001637197:0.10784296,(7739_BfloridaeBBBXP_002603872:0.55376888,7955_DrerioBBBXP_001922908:0.038364168):1.9024305e-05):0.015030464,(7955_DrerioBBBNP_956547:0.013371005,(8364_XtropicalisBBBNP_001120001:3.6049595e-14,9606_HsapiensBBBNP_057347:0):8.0191962e-07):0.041743162):0.021756405,LgiganteaBBBjgi2:0.071088171):0.013023384,(7227_DmelanogasterBBBNP_524852:0.075176547,7460_AmelliferaBBBXP_623291:0.063090114):0.041992948):0.041265447,HrobustaBBBjgi:0.20225073):0.040388351,7227_DmelanogasterBBBNP_611854:0.66722441):0.027116398):0.092691225,GsulphurariaBBBstig28:0.27845262):0.04558787,((((((214684_CneoformansBBBXP_572082:0.21159533,237631_UmaydisBBBXP_760064:0.17188985):0.086887958,(330879_AfumigatusBBBXP_754786:0.16425215,5141_NcrassaBBBCAE76124:0.14079794):0.11969573):0.0058556205,(SpunctatusBBB08012T0:0.37574547,SrosettaBBB00938T0:1.1699719):0.18268464):0.051665341,((BdendrobatidisBBBjgi:0.36181008,CowczarzakiBBB00145T0:0.27847475):0.04002849,SrosettaBBB08105T0:0.44667029):0.037246361):0.023330209,(((352472_DdiscoideumBBBXP_637334:0.50858482,AanophagefferensBBBjgi_Auran1_1966_gw1.3.135.1:0.51541394):0.064643212,(423536_PmarinusBBBEER09499:0.56349402,EhuxleyiBBBjgi2:0.14178183):0.045220418):0.065191219,TtrahensBBB05490T0:0.51969386):2.1444102e-05):0.023592057,((296543_TpseudonanaBBBXP_002290622:0.2299133,296543_TpseudonanaBBBXP_002293663:0.2198379):0.091900993,556484_PtricornutumBBBXP_002179858:0.15441069):0.067639296):0.029866455):0.032995287,((403677_PinfestansBBBEEY64288:0.012917407,PramorumBBBjgi2:1.2260799e-05):0.13063944,Ectocarpus_siliculosusBBB299115215:0.090125008):0.02556672):7.6581533e-06,((((((((145481_PpatensBBBXP_001769243:0.053380711,(3702_AthalianaBBBNP_196888:0.11990427,39947_OsativaBBBNP_001045543:0.027068425):0.12309243):0.020532437,145481_PpatensBBBXP_001774759:0.098947441):0.021425902,(145481_PpatensBBBXP_001769827:4.3717846e-05,145481_PpatensBBBXP_001773274:0.026219162):4.4159265e-06):0.033111148,Selaginella_moellendorffiiBBBjgi:0.021512978):0.015219735,((3702_AthalianaBBBNP_192929:0.049645747,3702_AthalianaBBBNP_194022:0.036007521):0.024361664,39947_OsativaBBBNP_001048804:0.046498721):0.042535705):0.012354903,564608_MpusillaBBBEEH57236:0.14148496):0.021228257,70448_OtauriBBBCAL56578:0.10764354):0.0355075,((3055_CreinhardtiiBBBXP_001697615:0.24825663,VcarteriBBBjgi2:0.019386832):0.17186923,Oxytricha_trifallaxBBBaCdh1_WGS:0.25421947):0.055987953):0.088552571):0.040158384,((((((((((284813_EcuniculiBBBNP_597660:0.38148123,(Enterocytozoon_bieneusiBBBXP_002650580:1.2957861,Nosema_ceranaeBBBXP_002996735:0.5441913):0.44223668):2.065493,(412030_PtetraureliaBBBXP_001449473:0.33478106,412030_PtetraureliaBBBXP_001452380:0.0663615):0.26493133):0.17601066,5762_NgruberiBBBEFC42486:0.91349748):0.13031592,307796_ScerevisiaeBBBEDN61598:0.67383496):0.08993071,4896_SpombeBBBNP_595081:0.58142443):0.058185676,4896_SpombeBBBNP_594674:0.48751222):0.1114247,((412030_PtetraureliaBBBXP_001431487:0.062052123,412030_PtetraureliaBBBXP_001446793:0.049674003):1.1566234,5911_TthermophilaBBBXP_001033107:0.4102194):0.40162631):0.073978006,(353151_ChominisBBBXP_665894:0.23341957,Monosiga_brevicollisBBB167537751:0.71752464):0.15640124):0.034573803,CmerolaeBBB1:0.31992314):0.056689301,((412030_PtetraureliaBBBXP_001456512:0.03233613,5911_TthermophilaBBBXP_001012331:0.59372732):0.070782664,5911_TthermophilaBBBXP_001017096:0.29208731):0.37773836):0.0071534631,(((((412030_PtetraureliaBBBXP_001423825:0.17074221,412030_PtetraureliaBBBXP_001434711:0):0.068684573,412030_PtetraureliaBBBXP_001448596:0.13657398):0.24968192,(412030_PtetraureliaBBBXP_001460408:0.0069102872,412030_PtetraureliaBBBXP_001462391:0.03252434):0.32996394):0.033050644,(5911_TthermophilaBBBXP_001024950:0.18264528,(5911_TthermophilaBBBXP_001028072:0.39613666,5911_TthermophilaBBBXP_001031406:1.0180661):0.13988735):0.029283852):0.022158272,(5911_TthermophilaBBBXP_001010332:0.15486594,5911_TthermophilaBBBXP_001030793:0.45086379):0.098555411):0.020766902);
((((((((10228_TadhaerensBBBXP_002114232:0.19535437,((6239_CelegansBBBNP_496075:0.061119872,6279_BmalayiBBBXP_001899995:0.043821099):0.094906999,(SpunctatusBBB08012T0:0.28218752,SrosettaBBB00938T0:0.99277699):0.10446704):0.027867401):0.037565065,(45351_NvectensisBBBXP_001637197:0.02794678,((((7227_DmelanogasterBBBNP_524852:0.043262402,7460_AmelliferaBBBXP_623291:0.015165486):0.039834132,LgiganteaBBBjgi2:0.041406971):0.013658657,((7739_BfloridaeBBBXP_002603872:0.43685567,7955_DrerioBBBXP_001922908:0.038806076):0.010737464,(7955_DrerioBBBNP_956547:0.005841385,(8364_XtropicalisBBBNP_001120001:0,9606_HsapiensBBBNP_057347:0):3.877666e-05):0.015831574):0.010596877):0.017886732,HrobustaBBBjgi:0.13487361):0.026993895):0.022899685):0.043773029,BdendrobatidisBBBjgi:0.22875963):0.018728758,((214684_CneoformansBBBXP_572082:0.20950042,237631_UmaydisBBBXP_760064:0.14715011):0.070834822,(330879_AfumigatusBBBXP_754786:0.10435861,5141_NcrassaBBBCAE76124:0.0888097):0.094629047):0.051293533):0.028411083,((((((412030_PtetraureliaBBBXP_001431487:0.11877366,412030_PtetraureliaBBBXP_001446793:0.010015982):0.94402635,5911_TthermophilaBBBXP_001033107:0.28337752):0.39547959,5911_TthermophilaBBBXP_001028072:0.25333075):0.094404083,5911_TthermophilaBBBXP_001031406:0.71073969):0.14147917,SrosettaBBB08105T0:0.22295474):0.032821636,7227_DmelanogasterBBBNP_611854:0.58449038):0.035248349):0.047163668,((352472_DdiscoideumBBBXP_637334:0.49544316,((4896_SpombeBBBNP_594674:0.47377812,4896_SpombeBBBNP_595081:0.33250236):0.090653338,Monosiga_brevicollisBBB167537751:0.63572844):0.087990531):1.1897942e-05,(353151_ChominisBBBXP_665894:0.17852943,423536_PmarinusBBBEER09499:0.57830281):0.030326233):0.022963008):2.1123951e-05,(AanophagefferensBBBjgi_Auran1_1966_gw1.3.135.1:0.47008799,(CmerolaeBBB1:0.22540568,(CowczarzakiBBB00145T0:0.17322823,EhuxleyiBBBjgi2:0.21752465):0.040715719):0.06570896):0.054143528):0.026031127,(((((145481_PpatensBBBXP_001769243:0.041068416,(3702_AthalianaBBBNP_196888:0.081415286,39947_OsativaBBBNP_001045543:0.064526975):0.061092284):0.025033427,((3055_CreinhardtiiBBBXP_001697615:0.16358072,VcarteriBBBjgi2:0.026998665):0.11542781,(3702_AthalianaBBBNP_192929:0.08186764,3702_AthalianaBBBNP_194022:0.011195323):0.02103144):0.012393285):2.3686244e-07,((((((145481_PpatensBBBXP_001769827:0.0063591037,145481_PpatensBBBXP_001773274:0.022859826):0.014197618,145481_PpatensBBBXP_001774759:0.08927097):0.012021914,Selaginella_moellendorffiiBBBjgi:0.0057648664):0.013405443,564608_MpusillaBBBEEH57236:0.096207265):0.0055884648,39947_OsativaBBBNP_001048804:0.044837263):0.01757119,70448_OtauriBBBCAL56578:0.08061914):0.037342829):0.051886306,((296543_TpseudonanaBBBXP_002290622:0.10958002,556484_PtricornutumBBBXP_002179858:0.16802312):0.026200512,296543_TpseudonanaBBBXP_002293663:0.12696016):0.081141687):0.031031792,(((((((((284813_EcuniculiBBBNP_597660:0.2108189,(Enterocytozoon_bieneusiBBBXP_002650580:1.0970417,Nosema_ceranaeBBBXP_002996735:0.42322303):0.27182472):1.1635036,(412030_PtetraureliaBBBXP_001449473:0.16849045,412030_PtetraureliaBBBXP_001452380:0.068026466):0.36153075):0.2209549,(307796_ScerevisiaeBBBEDN61598:0.70769094,5762_NgruberiBBBEFC42486:0.5523539):0.097079905):0.22972057,TtrahensBBB05490T0:0.26457965):0.10308553,((412030_PtetraureliaBBBXP_001456512:0.13945046,5911_TthermophilaBBBXP_001012331:0.49791888):0.059009945,5911_TthermophilaBBBXP_001017096:0.24751871):0.21173946):0.037121413,(5911_TthermophilaBBBXP_001010332:0.11001628,5911_TthermophilaBBBXP_001030793:0.31495497):0.091099119):0.042751577,((412030_PtetraureliaBBBXP_001423825:0.17014939,412030_PtetraureliaBBBXP_001434711:0):0.038548086,412030_PtetraureliaBBBXP_001448596:0.070618103):0.19455595):1.4984127e-05,((412030_PtetraureliaBBBXP_001460408:0,412030_PtetraureliaBBBXP_001462391:0.0054317438):0.16500783,5911_TthermophilaBBBXP_001024950:0.17585831):0.056338307):0.051152508,(((403677_PinfestansBBBEEY64288:0.016199616,PramorumBBBjgi2:3.1429138e-05):0.082291435,Ectocarpus_siliculosusBBB299115215:0.10871545):6.8329216e-05,Oxytricha_trifallaxBBBaCdh1_WGS:0.14386646):0.020356697):0.025274208):0.017415747,GsulphurariaBBBstig28:0.20440051);
(((((10228_TadhaerensBBBXP_002114232:0.24196803,(6239_CelegansBBBNP_496075:0.099974588,6279_BmalayiBBBXP_001899995:0.066071991):0.16726123):0.020752079,((((45351_NvectensisBBBXP_001637197:0.13359832,HrobustaBBBjgi:0.11872092):0.047920802,((7739_BfloridaeBBBXP_002603872:0.44034226,7955_DrerioBBBXP_001922908:0.073738974):5.9768343e-05,(7955_DrerioBBBNP_956547:0.011657951,(8364_XtropicalisBBBNP_001120001:0,9606_HsapiensBBBNP_057347:0):7.6293945e-05):0.045011764):0.03613038):0.0049440983,(7227_DmelanogasterBBBNP_524852:0.072453773,7460_AmelliferaBBBXP_623291:0.02822709):0.051176976):0.034787675,LgiganteaBBBjgi2:0.020694506):0.14260725):0.067792424,(7227_DmelanogasterBBBNP_611854:0.52015947,GsulphurariaBBBstig28:0.1576069):0.11534042):0.05846107,(((((((214684_CneoformansBBBXP_572082:0.15062148,237631_UmaydisBBBXP_760064:0.42093211):0.058876426,(330879_AfumigatusBBBXP_754786:0.22162006,5141_NcrassaBBBCAE76124:0.16145483):0.13926685):0.03571389,SpunctatusBBB08012T0:0.47705578):0.037952273,((((307796_ScerevisiaeBBBEDN61598:0.80539368,5762_NgruberiBBBEFC42486:0.88865678):0.20746139,(4896_SpombeBBBNP_594674:0.56361236,4896_SpombeBBBNP_595081:0.41249153):0.15540406):0.014256341,AanophagefferensBBBjgi_Auran1_1966_gw1.3.135.1:0.58560673):0.089962014,352472_DdiscoideumBBBXP_637334:0.57576932):7.833239e-05):0.041115184,BdendrobatidisBBBjgi:0.39584374):0.02908016,SrosettaBBB08105T0:0.45412301):0.0099768857,(((296543_TpseudonanaBBBXP_002290622:0.20754771,296543_TpseudonanaBBBXP_002293663:0.15773025):0.1617694,556484_PtricornutumBBBXP_002179858:0.10419272):0.15013408,((((412030_PtetraureliaBBBXP_001423825:0.10595098,412030_PtetraureliaBBBXP_001434711:0):0.13103661,412030_PtetraureliaBBBXP_001448596:0.1388345):0.30497493,(CowczarzakiBBB00145T0:0.26737312,SrosettaBBB00938T0:0.73033798):0.10697932):0.091835324,Monosiga_brevicollisBBB167537751:0.48588525):0.063196352):0.044675984):0.025468629):0.021021131,(((((((((145481_PpatensBBBXP_001769243:0.058961693,145481_PpatensBBBXP_001774759:0.053226282):0.030757947,(145481_PpatensBBBXP_001769827:0.011812954,145481_PpatensBBBXP_001773274:0.017743646):0.014153563):0.021940618,(3702_AthalianaBBBNP_196888:0.11953031,39947_OsativaBBBNP_001045543:0.04637328):0.15332111):0.013229725,(((3702_AthalianaBBBNP_192929:0.11995637,3702_AthalianaBBBNP_194022:0.034378176):0.07010498,39947_OsativaBBBNP_001048804:0.024186957):0.076356423,Selaginella_moellendorffiiBBBjgi:0.024092486):0.013032465):0.020447454,564608_MpusillaBBBEEH57236:0.12775142):0.034865833,(3055_CreinhardtiiBBBXP_001697615:0.25563988,VcarteriBBBjgi2:0.0037256147):0.19240988):0.0069778535,70448_OtauriBBBCAL56578:0.098035981):0.096984627,(((403677_PinfestansBBBEEY64288:0.017108011,PramorumBBBjgi2:2.1439318e-05):0.13811991,Ectocarpus_siliculosusBBB299115215:0.11590253):0.025310286,CmerolaeBBB1:0.36139016):5.5373293e-05):0.02086654,((((((284813_EcuniculiBBBNP_597660:0.13376872,(Enterocytozoon_bieneusiBBBXP_002650580:1.3797728,Nosema_ceranaeBBBXP_002996735:0.39784985):0.30686245):1.9281312,(412030_PtetraureliaBBBXP_001449473:0.29760334,412030_PtetraureliaBBBXP_001452380:0.12711203):0.23859061):0.31476289,((412030_PtetraureliaBBBXP_001431487:0.11558743,412030_PtetraureliaBBBXP_001446793:0.085109771):0.85235468,5911_TthermophilaBBBXP_001033107:0.39858975):0.36611001):0.16353217,(5911_TthermophilaBBBXP_001010332:0.063945516,5911_TthermophilaBBBXP_001030793:0.39103668):0.049696831):0.026811355,((412030_PtetraureliaBBBXP_001460408:0.0095976081,412030_PtetraureliaBBBXP_001462391:0.01361647):0.25357343,(5911_TthermophilaBBBXP_001024950:0.17130374,(5911_TthermophilaBBBXP_001028072:0.4802996,5911_TthermophilaBBBXP_001031406:0.71766192):0.064242053):0.028198508):0.066264777):0.092836651,(((412030_PtetraureliaBBBXP_001456512:0.11536062,5911_TthermophilaBBBXP_001012331:0.36987306):0.13131665,5911_TthermophilaBBBXP_001017096:0.24335316):0.16538857,Oxytricha_trifallaxBBBaCdh1_WGS:0.14517105):0.077029942):0.011016049):0.021171819,((353151_ChominisBBBXP_665894:0.37965097,TtrahensBBB05490T0:0.28928011):0.074946449,(423536_PmarinusBBBEER09499:0.53378583,EhuxleyiBBBjgi2:0.21238499):0.079751602):0.090940951);
(((((((((10228_TadhaerensBBBXP_002114232:0.32632064,(((45351_NvectensisBBBXP_001637197:0.066724899,(7739_BfloridaeBBBXP_002603872:0.27712279,7955_DrerioBBBXP_001922908:0.043350737):5.987264e-06):0.034750578,(7955_DrerioBBBNP_956547:0.011288338,(8364_XtropicalisBBBNP_001120001:0,9606_HsapiensBBBNP_057347:7.6646508e-15):7.2740788e-06):0.038458384):0.029841954,(((6239_CelegansBBBNP_496075:0.090020419,6279_BmalayiBBBXP_001899995:0.060851001):0.14582377,(SpunctatusBBB08012T0:0.44573145,SrosettaBBB00938T0:1.0482784):0.16168898):0.067663343,((7227_DmelanogasterBBBNP_524852:0.051835688,7460_AmelliferaBBBXP_623291:0.014515651):0.038884145,HrobustaBBBjgi:0.18004442):0.0027992132):0.023308271):0.024475462):0.027254791,LgiganteaBBBjgi2:4.5123962e-05):0.095184436,(237631_UmaydisBBBXP_760064:0.28637706,((((((307796_ScerevisiaeBBBEDN61598:0.6484396,5762_NgruberiBBBEFC42486:0.64305885):0.22224606,(412030_PtetraureliaBBBXP_001449473:0.19603426,412030_PtetraureliaBBBXP_001452380:0.057199459):0.37191196):0.10637252,4896_SpombeBBBNP_595081:0.49347862):0.13044497,(4896_SpombeBBBNP_594674:0.47535713,Monosiga_brevicollisBBB167537751:0.5078633):0.15905949):0.049521418,352472_DdiscoideumBBBXP_637334:0.43483263):0.037429963,BdendrobatidisBBBjgi:0.3407358):0.060784708):0.029008035):0.0016934702,((7227_DmelanogasterBBBNP_611854:0.56721557,AanophagefferensBBBjgi_Auran1_1966_gw1.3.135.1:0.58373368):0.058088768,SrosettaBBB08105T0:0.34396823):0.078802082):0.037695932,CowczarzakiBBB00145T0:0.36631949):0.018780817,(214684_CneoformansBBBXP_572082:0.31212643,(330879_AfumigatusBBBXP_754786:0.15099066,5141_NcrassaBBBCAE76124:0.10705824):0.089816208):0.045989281):0.045230775,(296543_TpseudonanaBBBXP_002290622:0.22550746,296543_TpseudonanaBBBXP_002293663:0.11400212):0.20566048):0.014755656,(556484_PtricornutumBBBXP_002179858:0.11919194,TtrahensBBB05490T0:0.3999531):0.08620919):0.033589529,((((((((((((145481_PpatensBBBXP_001769243:0.064704402,145481_PpatensBBBXP_001774759:0.032472771):0.019321524,145481_PpatensBBBXP_001773274:0.0060154594):0.01775517,145481_PpatensBBBXP_001769827:0.011393984):0.024573582,(3702_AthalianaBBBNP_196888:0.088889641,39947_OsativaBBBNP_001045543:0.084651207):0.15302756):0.0041082833,(((3702_AthalianaBBBNP_192929:0.12461242,3702_AthalianaBBBNP_194022:0.025466642):0.035115286,39947_OsativaBBBNP_001048804:0.05776801):0.06702872,Selaginella_moellendorffiiBBBjgi:0.029838276):0.0069493344):0.035599562,564608_MpusillaBBBEEH57236:0.14774984):0.011780202,((3055_CreinhardtiiBBBXP_001697615:0.1447642,VcarteriBBBjgi2:0.023433797):0.18384034,70448_OtauriBBBCAL56578:0.08130359):2.8071771e-06):0.05311593,EhuxleyiBBBjgi2:0.23731733):0.017270667,(CmerolaeBBB1:0.20364378,GsulphurariaBBBstig28:0.34091323):0.15694691):0.0038136322,Ectocarpus_siliculosusBBB299115215:0.089275649):0.033056391,(403677_PinfestansBBBEEY64288:0.0054480729,PramorumBBBjgi2:1.1975022e-05):0.12211636):0.036616827,((((((284813_EcuniculiBBBNP_597660:0.16488605,(Enterocytozoon_bieneusiBBBXP_002650580:1.1960337,Nosema_ceranaeBBBXP_002996735:0.5193042):0.32622296):1.6486213,5911_TthermophilaBBBXP_001031406:0.6085599):0.21517955,5911_TthermophilaBBBXP_001028072:0.40370149):0.21865998,((412030_PtetraureliaBBBXP_001460408:0.0086540843,412030_PtetraureliaBBBXP_001462391:0.024596974):0.29350784,5911_TthermophilaBBBXP_001024950:0.166538):0.063434164):0.019674748,((412030_PtetraureliaBBBXP_001423825:0.13280799,412030_PtetraureliaBBBXP_001434711:0):0.060524529,412030_PtetraureliaBBBXP_001448596:0.085340467):0.19980767):0.016925658,(((412030_PtetraureliaBBBXP_001431487:0.19336069,412030_PtetraureliaBBBXP_001446793:0):0.92782536,5911_TthermophilaBBBXP_001033107:0.57249555):0.38437248,(5911_TthermophilaBBBXP_001010332:0.13486719,5911_TthermophilaBBBXP_001030793:0.38812776):0.066960564):0.047384952):0.04181117):3.5121161e-06,((353151_ChominisBBBXP_665894:0.22089067,423536_PmarinusBBBEER09499:0.45995492):0.12484387,(((412030_PtetraureliaBBBXP_001456512:0.11230571,5911_TthermophilaBBBXP_001012331:0.60737596):0.063115549,5911_TthermophilaBBBXP_001017096:0.26999114):0.19665996,Oxytricha_trifallaxBBBaCdh1_WGS:0.13082226):0.033315314):0.047261339);
(((((((10228_TadhaerensBBBXP_002114232:0.18424795,7227_DmelanogasterBBBNP_611854:0.37236612):0.097941511,((((((45351_NvectensisBBBXP_001637197:0.10637166,7955_DrerioBBBXP_001922908:0.043747107):0.015958064,7739_BfloridaeBBBXP_002603872:0.36439033):0.0049772673,(7955_DrerioBBBNP_956547:0.018252758,(8364_XtropicalisBBBNP_001120001:0,9606_HsapiensBBBNP_057347:0):4.9338553e-06):0.037048008):0.032945702,(7227_DmelanogasterBBBNP_524852:0.05151172,7460_AmelliferaBBBXP_623291:0.028512761):0.041584476):0.02658331,HrobustaBBBjgi:0.1735049):0.021749688,LgiganteaBBBjgi2:0.054024134):0.07538095):0.033555197,(6239_CelegansBBBNP_496075:0.12616727,6279_BmalayiBBBXP_001899995:0.075156165):0.11788108):0.10585708,SpunctatusBBB08012T0:0.55040434):0.027384202,(((214684_CneoformansBBBXP_572082:0.19176972,237631_UmaydisBBBXP_760064:0.32980117):0.074531399,(330879_AfumigatusBBBXP_754786:0.10825893,5141_NcrassaBBBCAE76124:0.20160279):0.10158839):0.010501263,((((((((284813_EcuniculiBBBNP_597660:0.39764704,Nosema_ceranaeBBBXP_002996735:0.57290376):0.63076647,Enterocytozoon_bieneusiBBBXP_002650580:1.2613524):1.0471857,SrosettaBBB00938T0:0.93074884):2.1528103e-05,4896_SpombeBBBNP_594674:0.28897438):0.069574491,307796_ScerevisiaeBBBEDN61598:0.83752176):0.10102749,((412030_PtetraureliaBBBXP_001449473:0.1745621,412030_PtetraureliaBBBXP_001452380:0.13870037):0.58241537,5762_NgruberiBBBEFC42486:0.76960191):0.086801281):0.073060877,4896_SpombeBBBNP_595081:0.47604368):0.2138972,BdendrobatidisBBBjgi:0.30224692):0.045634273):0.045088002):0.010181557,(((((412030_PtetraureliaBBBXP_001431487:0.13672824,412030_PtetraureliaBBBXP_001446793:0.042953572):0.86140547,5911_TthermophilaBBBXP_001033107:0.42078452):0.52416977,5911_TthermophilaBBBXP_001031406:0.64928228):0.215552,5911_TthermophilaBBBXP_001028072:0.43243065):0.13542921,(CowczarzakiBBB00145T0:0.29983133,SrosettaBBB08105T0:0.29318129):1.3383527e-05):0.17652515):0.048488266,((((((((((145481_PpatensBBBXP_001769243:0.10349702,145481_PpatensBBBXP_001774759:0.052333339):0.01910451,145481_PpatensBBBXP_001773274:0.010847641):0.018026697,145481_PpatensBBBXP_001769827:6.3404659e-05):0.018323616,(3702_AthalianaBBBNP_196888:0.14435767,39947_OsativaBBBNP_001045543:0.072204477):0.1438696):0.0047204072,Selaginella_moellendorffiiBBBjgi:0.030982627):0.012676061,(((3702_AthalianaBBBNP_192929:0.099561543,3702_AthalianaBBBNP_194022:0.012748342):0.059236087,39947_OsativaBBBNP_001048804:0.041092584):0.051673396,564608_MpusillaBBBEEH57236:0.14801232):0.016558603):0.07221834,70448_OtauriBBBCAL56578:0.082232804):0.025111829,(3055_CreinhardtiiBBBXP_001697615:0.22899162,VcarteriBBBjgi2:0):0.18726063):0.028259414,(((296543_TpseudonanaBBBXP_002290622:0.22306315,296543_TpseudonanaBBBXP_002293663:0.10444046):0.14636212,556484_PtricornutumBBBXP_002179858:0.15833718):0.13248305,(((403677_PinfestansBBBEEY64288:0.016718273,PramorumBBBjgi2:2.612232e-05):0.098110866,Ectocarpus_siliculosusBBB299115215:0.13120024):0.050242535,(((412030_PtetraureliaBBBXP_001456512:0.1427999,(5911_TthermophilaBBBXP_001012331:0.60094136,5911_TthermophilaBBBXP_001017096:0.18563415):0.11485189):0.30341129,Oxytricha_trifallaxBBBaCdh1_WGS:0.12466699):0.066629265,((412030_PtetraureliaBBBXP_001460408:0.0046100785,412030_PtetraureliaBBBXP_001462391:0.018911435):0.19567265,5911_TthermophilaBBBXP_001024950:0.20811762):0.076787628):2.1665341e-05):0.02391888):0.0064321238):0.018575703,((((412030_PtetraureliaBBBXP_001423825:0.15143718,412030_PtetraureliaBBBXP_001434711:0):0.057290718,412030_PtetraureliaBBBXP_001448596:0.17609392):0.21950414,5911_TthermophilaBBBXP_001030793:0.44533115):0.055583895,5911_TthermophilaBBBXP_001010332:0.1569711):0.052493185):0.042002322,(((352472_DdiscoideumBBBXP_637334:0.45100402,TtrahensBBB05490T0:0.3347693):0.051668264,CmerolaeBBB1:0.37096405):0.06096042,(((353151_ChominisBBBXP_665894:0.28926416,423536_PmarinusBBBEER09499:0.56043004):0.047393091,GsulphurariaBBBstig28:0.302898):0.022844355,(AanophagefferensBBBjgi_Auran1_1966_gw1.3.135.1:0.62437075,(EhuxleyiBBBjgi2:0.26905365,Monosiga_brevicollisBBB167537751:0.5575886):1.3355039e-06):0.093144242):0.05144943):0.049652089);
((((((10228_TadhaerensBBBXP_002114232:0.20735965,((45351_NvectensisBBBXP_001637197:0.031340244,((((7227_DmelanogasterBBBNP_524852:0.04066202,7460_AmelliferaBBBXP_623291:0.019781383):0.017253657,HrobustaBBBjgi:0.070449702):0.022512582,LgiganteaBBBjgi2:0.025429527):0.010503797,((7739_BfloridaeBBBXP_002603872:0.36217505,7955_DrerioBBBXP_001922908:0.046382787):6.6645416e-05,(7955_DrerioBBBNP_956547:0.019962788,(8364_XtropicalisBBBNP_001120001:1.2918959e-16,9606_HsapiensBBBNP_057347:0):1.1442859e-05):0.030324977):0.023572417):0.015643965):0.0070618885,(6239_CelegansBBBNP_496075:0.066595127,6279_BmalayiBBBXP_001899995:0.041893087):0.15186642):0.018442064):0.0403871,BdendrobatidisBBBjgi:0.24196762):0.058792446,(7227_DmelanogasterBBBNP_611854:0.46003318,Monosiga_brevicollisBBB167537751:0.35906073):0.052285406):0.014359962,((((214684_CneoformansBBBXP_572082:0.081015418,SpunctatusBBB08012T0:0.35454822):0.067552776,237631_UmaydisBBBXP_760064:0.14857652):0.02360366,(330879_AfumigatusBBBXP_754786:0.046161978,5141_NcrassaBBBCAE76124:0.11754386):0.046303657):0.034273382,(((((((412030_PtetraureliaBBBXP_001431487:0.084048542,412030_PtetraureliaBBBXP_001446793:0.060775088):0.8101991,5911_TthermophilaBBBXP_001033107:0.43458244):0.31451076,5911_TthermophilaBBBXP_001031406:0.49560581):0.11010413,5911_TthermophilaBBBXP_001028072:0.2669411):0.010284206,5762_NgruberiBBBEFC42486:0.65463346):0.062137818,(CowczarzakiBBB00145T0:0.22061315,SrosettaBBB08105T0:0.28694869):0.0010721056):0.026142669,SrosettaBBB00938T0:0.91419853):0.03536272):0.011429046):0.053484277,((403677_PinfestansBBBEEY64288:0.0093082923,PramorumBBBjgi2:4.0042994e-06):0.062912401,5911_TthermophilaBBBXP_001024950:0.17515722):2.3075041e-05):0.019278456,(((((((145481_PpatensBBBXP_001769243:0.044968313,((145481_PpatensBBBXP_001769827:0.0048714489,145481_PpatensBBBXP_001773274:0.019443992):0.0051589696,145481_PpatensBBBXP_001774759:0.019183788):0.0043635421):0.030291692,(((3702_AthalianaBBBNP_192929:0.047741883,(3702_AthalianaBBBNP_196888:0.072554903,39947_OsativaBBBNP_001045543:0.024248079):0.075458143):0.020473032,(3702_AthalianaBBBNP_194022:0.027933808,39947_OsativaBBBNP_001048804:0.030437668):0.023837511):0.013584888,Selaginella_moellendorffiiBBBjgi:0.02011851):2.6937997e-05):0.0080251256,564608_MpusillaBBBEEH57236:0.060224806):0.016003756,(3055_CreinhardtiiBBBXP_001697615:0.27016501,VcarteriBBBjgi2:0.014270098):0.092318668):0.00064938827,70448_OtauriBBBCAL56578:0.047288709):0.030014867,(((296543_TpseudonanaBBBXP_002290622:0.11786812,296543_TpseudonanaBBBXP_002293663:0.077559217):0.05910063,556484_PtricornutumBBBXP_002179858:0.076605349):0.056757682,Ectocarpus_siliculosusBBB299115215:0.064206023):0.010834191):0.011369297,((((412030_PtetraureliaBBBXP_001423825:0.15459529,412030_PtetraureliaBBBXP_001434711:0):0.020696418,412030_PtetraureliaBBBXP_001448596:0.079593462):0.19903532,(412030_PtetraureliaBBBXP_001460408:0.0044192049,412030_PtetraureliaBBBXP_001462391:0.0048515975):0.15430301):0.047354127,(5911_TthermophilaBBBXP_001010332:0.092466067,5911_TthermophilaBBBXP_001030793:0.23456071):0.057176505):0.047159823):0.026492742,((((((284813_EcuniculiBBBNP_597660:0.10628548,(Enterocytozoon_bieneusiBBBXP_002650580:1.3152559,Nosema_ceranaeBBBXP_002996735:0.39333208):0.18089527):1.41734,307796_ScerevisiaeBBBEDN61598:0.43909503):0.23715847,TtrahensBBB05490T0:0.17105136):0.11643047,((412030_PtetraureliaBBBXP_001449473:0.11995167,412030_PtetraureliaBBBXP_001452380:0.11489047):0.40847039,EhuxleyiBBBjgi2:0.073704523):0.069952831):0.058991962,((353151_ChominisBBBXP_665894:0.16407355,423536_PmarinusBBBEER09499:0.36154002):0.012863425,((412030_PtetraureliaBBBXP_001456512:0.095070408,(5911_TthermophilaBBBXP_001012331:0.38804175,5911_TthermophilaBBBXP_001017096:0.17973058):0.038815999):0.087906628,Oxytricha_trifallaxBBBaCdh1_WGS:0.11530902):0.04485265):0.021083642):0.0029846093,(352472_DdiscoideumBBBXP_637334:0.29587916,(((4896_SpombeBBBNP_594674:0.30476883,4896_SpombeBBBNP_595081:0.3074615):0.12002096,CmerolaeBBB1:0.094322447):0.037603727,(AanophagefferensBBBjgi_Auran1_1966_gw1.3.135.1:0.3468948,GsulphurariaBBBstig28:0.19369231):0.016756432):0.0089825027):0.0382462):0.018870241);
((((((10228_TadhaerensBBBXP_002114232:0.30115862,((45351_NvectensisBBBXP_001637197:0.027579162,HrobustaBBBjgi:0.1821135):0.04528024,(((((7227_DmelanogasterBBBNP_524852:0.051098589,7460_AmelliferaBBBXP_623291:0.010303537):0.011579939,LgiganteaBBBjgi2:0.086979349):0.012650509,(7955_DrerioBBBNP_956547:0.0046563703,(8364_XtropicalisBBBNP_001120001:4.2197538e-14,9606_HsapiensBBBNP_057347:0):1.3318648e-05):0.046713977):0.030816577,7955_DrerioBBBXP_001922908:0.040776289):0.013212934,7739_BfloridaeBBBXP_002603872:0.24177943):4.8876945e-05):0.054297712):0.051869786,(6239_CelegansBBBNP_496075:0.049791194,6279_BmalayiBBBXP_001899995:0.046132323):0.17100765):0.0087348901,(CowczarzakiBBB00145T0:0.13666701,SrosettaBBB00938T0:0.63412132):0.13473711):0.030949621,(((4896_SpombeBBBNP_594674:0.420561,4896_SpombeBBBNP_595081:0.27913964):0.025693012,5762_NgruberiBBBEFC42486:0.66702387):0.22195545,7227_DmelanogasterBBBNP_611854:0.34088451):0.10267665):0.022107492,((((214684_CneoformansBBBXP_572082:0.17719545,237631_UmaydisBBBXP_760064:0.17341153):0.02635035,(330879_AfumigatusBBBXP_754786:0.1010564,5141_NcrassaBBBCAE76124:0.15360406):0.070096736):0.019233541,BdendrobatidisBBBjgi:0.19693388):0.023534955,((412030_PtetraureliaBBBXP_001449473:0.26001993,412030_PtetraureliaBBBXP_001452380:0.067136187):0.64110362,SpunctatusBBB08012T0:0.32759892):3.4867119e-05):0.028798949):0.023103761,(((((((((((145481_PpatensBBBXP_001769243:0.049886982,145481_PpatensBBBXP_001774759:0.042338212):0.030518812,(145481_PpatensBBBXP_001769827:6.5315116e-05,145481_PpatensBBBXP_001773274:0.037966614):0.012874105):0.019914518,564608_MpusillaBBBEEH57236:0.14577066):0.014609652,(((3055_CreinhardtiiBBBXP_001697615:0.12083077,VcarteriBBBjgi2:7.9268676e-06):0.15423874,(3702_AthalianaBBBNP_196888:0.053662075,39947_OsativaBBBNP_001045543:0.038176893):0.071707817):0.024917254,70448_OtauriBBBCAL56578:0.089705392):0.0018317268):0.015963333,Selaginella_moellendorffiiBBBjgi:0.024303636):0.0037023564,((3702_AthalianaBBBNP_192929:0.073638172,3702_AthalianaBBBNP_194022:0.012511362):0.038888658,39947_OsativaBBBNP_001048804:0.044848787):0.024196772):0.055556627,EhuxleyiBBBjgi2:0.26352854):0.0060903559,(423536_PmarinusBBBEER09499:0.47404725,(CmerolaeBBB1:0.27587299,GsulphurariaBBBstig28:0.29221692):0.019923432):0.065285522):0.036134747,((((403677_PinfestansBBBEEY64288:0.018380757,PramorumBBBjgi2:2.2068793e-05):0.07979388,Ectocarpus_siliculosusBBB299115215:0.13411185):0.058496876,((((412030_PtetraureliaBBBXP_001456512:0.086247104,5911_TthermophilaBBBXP_001012331:0.43075859):0.08817975,5911_TthermophilaBBBXP_001017096:0.19742954):0.22585806,Oxytricha_trifallaxBBBaCdh1_WGS:0.11344466):0.025224731,5911_TthermophilaBBBXP_001028072:0.50157705):0.089906063):1.3986265e-06,(((((412030_PtetraureliaBBBXP_001423825:0.1393848,412030_PtetraureliaBBBXP_001434711:0):0.043233498,412030_PtetraureliaBBBXP_001448596:0.11013984):0.16553647,(412030_PtetraureliaBBBXP_001460408:0.010578112,412030_PtetraureliaBBBXP_001462391:0.024592886):0.21216961):0.082664233,(5911_TthermophilaBBBXP_001010332:0.12148039,5911_TthermophilaBBBXP_001030793:0.37380162):0.021911144):0.013128083,5911_TthermophilaBBBXP_001024950:0.18806466):0.03281595):0.018509701):0.017299576,((296543_TpseudonanaBBBXP_002290622:0.16669624,296543_TpseudonanaBBBXP_002293663:0.063089105):0.098821482,556484_PtricornutumBBBXP_002179858:0.044260569):0.086728122):0.030103586,(((((284813_EcuniculiBBBNP_597660:0.11327436,(Enterocytozoon_bieneusiBBBXP_002650580:1.2669487,Nosema_ceranaeBBBXP_002996735:0.36904853):0.22010634):1.1725161,5911_TthermophilaBBBXP_001031406:0.50150234):0.24394079,SrosettaBBB08105T0:0.28154909):6.4475216e-06,(((412030_PtetraureliaBBBXP_001431487:0.11696805,412030_PtetraureliaBBBXP_001446793:0.021840405):0.70122598,5911_TthermophilaBBBXP_001033107:0.31893019):0.3536738,AanophagefferensBBBjgi_Auran1_1966_gw1.3.135.1:0.34138579):0.028955922):0.076706113,(353151_ChominisBBBXP_665894:0.20946713,Monosiga_brevicollisBBB167537751:0.39145934):0.16643496):0.011700709):0.031674096,((307796_ScerevisiaeBBBEDN61598:0.56255403,TtrahensBBB05490T0:0.31429607):0.040750567,352472_DdiscoideumBBBXP_637334:0.31958626):0.073961971);
(((((10228_TadhaerensBBBXP_002114232:0.29646906,((((((45351_NvectensisBBBXP_001637197:0.085991293,7955_DrerioBBBXP_001922908:0.063762504):0.018374993,(7955_DrerioBBBNP_956547:0.015955653,(8364_XtropicalisBBBNP_001120001:0,9606_HsapiensBBBNP_057347:1.5582078e-15):6.1267039e-05):0.084656348):9.9119405e-06,7739_BfloridaeBBBXP_002603872:0.34612886):0.030859455,(6239_CelegansBBBNP_496075:0.099704724,6279_BmalayiBBBXP_001899995:0.075199156):0.25853624):0.019492442,(7227_DmelanogasterBBBNP_524852:0.10184161,7460_AmelliferaBBBXP_623291:0.010306708):0.0019271845):0.023025776,LgiganteaBBBjgi2:0.11631184):0.056443468):0.068874057,HrobustaBBBjgi:0.086464006):0.13564551,(CowczarzakiBBB00145T0:0.30330432,(Monosiga_brevicollisBBB167537751:0.46491548,SrosettaBBB00938T0:0.89788142):0.1276766):0.038439819):0.056901762,((412030_PtetraureliaBBBXP_001449473:0.2028217,412030_PtetraureliaBBBXP_001452380:0.083508417):0.56524435,7227_DmelanogasterBBBNP_611854:0.35346069):0.13117945):0.049481383,(((((((((((145481_PpatensBBBXP_001769243:0.082506526,145481_PpatensBBBXP_001774759:0.05710862):0.051625164,145481_PpatensBBBXP_001773274:0.027050755):0.033717231,145481_PpatensBBBXP_001769827:0.0051205205):0.041243685,564608_MpusillaBBBEEH57236:0.11738083):0.013383472,(70448_OtauriBBBCAL56578:0.16223633,Selaginella_moellendorffiiBBBjgi:0.02651132):0.01510579):0.0070274609,(((3055_CreinhardtiiBBBXP_001697615:0.15183776,VcarteriBBBjgi2:0.016694441):0.17611231,TtrahensBBB05490T0:0.35062815):0.10912531,(3702_AthalianaBBBNP_192929:0.094947644,(3702_AthalianaBBBNP_194022:0.032539336,39947_OsativaBBBNP_001048804:0.061469336):0.011095261):0.034139047):0.030079519):0.032511249,(3702_AthalianaBBBNP_196888:0.10375603,39947_OsativaBBBNP_001045543:0.072018326):0.095182654):0.07704026,EhuxleyiBBBjgi2:0.26787467):0.012659246,((((296543_TpseudonanaBBBXP_002290622:0.2027742,296543_TpseudonanaBBBXP_002293663:0.13562151):0.10754079,556484_PtricornutumBBBXP_002179858:0.099494421):0.15064833,Ectocarpus_siliculosusBBB299115215:0.082407674):0.034209166,((403677_PinfestansBBBEEY64288:0.020431821,PramorumBBBjgi2:2.3816752e-05):0.079902135,(((((412030_PtetraureliaBBBXP_001423825:0.15061336,412030_PtetraureliaBBBXP_001434711:0):0.028545693,412030_PtetraureliaBBBXP_001448596:0.13469231):0.27417625,(412030_PtetraureliaBBBXP_001460408:0.0053925842,412030_PtetraureliaBBBXP_001462391:7.079499e-07):0.26812827):0.10556578,5911_TthermophilaBBBXP_001010332:0.20712438):0.042119739,(((((412030_PtetraureliaBBBXP_001456512:0.1236783,5911_TthermophilaBBBXP_001012331:0.61199749):0.10983754,5911_TthermophilaBBBXP_001017096:0.24587277):0.075575137,(5911_TthermophilaBBBXP_001028072:0.24922603,5911_TthermophilaBBBXP_001031406:0.91133901):0.29205878):0.041594084,Oxytricha_trifallaxBBBaCdh1_WGS:0.13545499):0.097261931,5911_TthermophilaBBBXP_001024950:0.25704989):0.014215785):0.051564976):0.040231413):0.045293687):0.043804512,((((((284813_EcuniculiBBBNP_597660:0.39325715,Nosema_ceranaeBBBXP_002996735:0.58330573):0.53065141,Enterocytozoon_bieneusiBBBXP_002650580:1.3059997):1.9651017,GsulphurariaBBBstig28:0.17510955):0.16179172,(4896_SpombeBBBNP_594674:0.61275366,5911_TthermophilaBBBXP_001030793:0.40776307):0.050378756):0.074197684,CmerolaeBBB1:0.451185):0.042252414,423536_PmarinusBBBEER09499:0.62919531):4.0743321e-07):0.053808734,353151_ChominisBBBXP_665894:0.27361492):0.018109256,((((((214684_CneoformansBBBXP_572082:0.22388092,(330879_AfumigatusBBBXP_754786:0.12391866,5141_NcrassaBBBCAE76124:0.1281957):0.11097726):0.029792461,(237631_UmaydisBBBXP_760064:0.2017699,BdendrobatidisBBBjgi:0.31596654):0.10397846):0.030576699,SpunctatusBBB08012T0:0.57281741):0.047654502,((307796_ScerevisiaeBBBEDN61598:0.60541887,5762_NgruberiBBBEFC42486:0.74690543):0.17897211,((412030_PtetraureliaBBBXP_001431487:0.063880965,412030_PtetraureliaBBBXP_001446793:0.087364613):1.5057822,4896_SpombeBBBNP_595081:0.34582116):0.15724827):0.13247917):0.018077643,352472_DdiscoideumBBBXP_637334:0.5060212):0.055397085,(5911_TthermophilaBBBXP_001033107:0.69670107,(AanophagefferensBBBjgi_Auran1_1966_gw1.3.135.1:0.48195926,SrosettaBBB08105T0:0.40347101):0.1267054):0.019150523):0.022034062);
(((((((10228_TadhaerensBBBXP_002114232:0.24596019,45351_NvectensisBBBXP_001637197:0.061453315):0.0059598967,(((((7227_DmelanogasterBBBNP_524852:3.8150566e-05,7227_DmelanogasterBBBNP_611854:0.56678519):0.033115509,7460_AmelliferaBBBXP_623291:0.010467309):0.018715002,HrobustaBBBjgi:0.13613708):0.01547778,((7739_BfloridaeBBBXP_002603872:0.35077813,7955_DrerioBBBXP_001922908:0.088263711):1.0830835e-05,(7955_DrerioBBBNP_956547:0.022683189,(8364_XtropicalisBBBNP_001120001:0,9606_HsapiensBBBNP_057347:1.1358436e-14):2.0949237e-05):0.033237492):0.02001775):3.0198514e-06,LgiganteaBBBjgi2:0.06242065):0.028456938):0.034085617,((6239_CelegansBBBNP_496075:0.084362339,6279_BmalayiBBBXP_001899995:0.057305026):0.16382438,(SpunctatusBBB08012T0:0.27555045,SrosettaBBB00938T0:0.67638809):0.13682304):0.050119448):0.046676637,(((214684_CneoformansBBBXP_572082:0.15631956,(237631_UmaydisBBBXP_760064:0.35648112,(330879_AfumigatusBBBXP_754786:0.19899931,5141_NcrassaBBBCAE76124:0.15147925):0.030055447):0.011334664):0.0223258,((307796_ScerevisiaeBBBEDN61598:0.47875422,((412030_PtetraureliaBBBXP_001449473:0.20125714,412030_PtetraureliaBBBXP_001452380:0.096717941):0.44869321,5762_NgruberiBBBEFC42486:0.65613398):0.12813246):0.10944445,(4896_SpombeBBBNP_594674:0.46632435,4896_SpombeBBBNP_595081:0.27573425):0.12052027):0.14407073):0.064362533,BdendrobatidisBBBjgi:0.25720412):0.054624357):0.027337365,((412030_PtetraureliaBBBXP_001423825:0.25039703,412030_PtetraureliaBBBXP_001434711:0):0.06051797,412030_PtetraureliaBBBXP_001448596:0.08651942):0.31695286):0.064506935,((352472_DdiscoideumBBBXP_637334:0.42366134,(412030_PtetraureliaBBBXP_001460408:0.02782759,412030_PtetraureliaBBBXP_001462391:0.010454417):0.26635769):0.014324339,Ectocarpus_siliculosusBBB299115215:0.10484172):0.026753147):1.4793017e-05,(((((((145481_PpatensBBBXP_001769243:0.049670893,145481_PpatensBBBXP_001774759:0.036052099):0.0065192625,(145481_PpatensBBBXP_001769827:0.03200486,145481_PpatensBBBXP_001773274:0.03183811):0.015786313):0.017965037,(((3702_AthalianaBBBNP_192929:0.062438994,3702_AthalianaBBBNP_194022:0.032529192):0.041293881,39947_OsativaBBBNP_001048804:0.044851619):0.024561729,564608_MpusillaBBBEEH57236:0.091092311):0.016588369):0.023854369,Selaginella_moellendorffiiBBBjgi:0.060806755):0.026740058,(((3055_CreinhardtiiBBBXP_001697615:0.21949207,VcarteriBBBjgi2:0.016149805):0.13733765,(3702_AthalianaBBBNP_196888:0.036641927,39947_OsativaBBBNP_001045543:0.053987189):0.10831273):0.0046164243,70448_OtauriBBBCAL56578:0.078013717):0.0070506614):0.050553993,(((296543_TpseudonanaBBBXP_002290622:0.20735503,296543_TpseudonanaBBBXP_002293663:0.1128759):0.13816657,556484_PtricornutumBBBXP_002179858:0.13411955):0.073808469,(403677_PinfestansBBBEEY64288:0.015595755,PramorumBBBjgi2:7.147935e-06):0.15921101):6.306381e-06):0.0064921061,(5911_TthermophilaBBBXP_001010332:0.12299407,5911_TthermophilaBBBXP_001030793:0.39688222):0.10113792):0.042900933,(((((((((284813_EcuniculiBBBNP_597660:0.27920583,Nosema_ceranaeBBBXP_002996735:0.5147742):0.51430994,Enterocytozoon_bieneusiBBBXP_002650580:1.272247):0.85081608,Monosiga_brevicollisBBB167537751:0.45425705):0.067776869,SrosettaBBB08105T0:0.24467406):0.046069252,CowczarzakiBBB00145T0:0.2229393):0.1318718,((((412030_PtetraureliaBBBXP_001431487:3.000261e-06,412030_PtetraureliaBBBXP_001446793:0.1349328):0.77364423,5911_TthermophilaBBBXP_001033107:0.52670838):0.35203557,5911_TthermophilaBBBXP_001031406:0.54888961):0.10967262,5911_TthermophilaBBBXP_001028072:0.29416107):0.18628815):0.060963114,5911_TthermophilaBBBXP_001024950:0.16803334):0.071866154,(AanophagefferensBBBjgi_Auran1_1966_gw1.3.135.1:0.46398743,GsulphurariaBBBstig28:0.19778494):0.070929794):0.027733083,((((353151_ChominisBBBXP_665894:0.28458545,423536_PmarinusBBBEER09499:0.43381641):0.04482433,(CmerolaeBBB1:0.24392535,TtrahensBBB05490T0:0.32358609):0.054100861):0.044572335,(((412030_PtetraureliaBBBXP_001456512:0.090015828,5911_TthermophilaBBBXP_001012331:0.53626499):0.066880583,5911_TthermophilaBBBXP_001017096:0.24719198):0.12932077,Oxytricha_trifallaxBBBaCdh1_WGS:0.19470676):0.060653652):0.006667622,EhuxleyiBBBjgi2:0.27057829):0.015025446):0.056170693);
((((((((10228_TadhaerensBBBXP_002114232:0.20372659,(6239_CelegansBBBNP_496075:0.085554094,6279_BmalayiBBBXP_001899995:0.057802043):0.11963192):0.045628751,(((((45351_NvectensisBBBXP_001637197:0.022899097,(7739_BfloridaeBBBXP_002603872:0.34605288,7955_DrerioBBBXP_001922908:0.041321812):2.6827936e-05):0.0054991824,((7955_DrerioBBBNP_956547:0,9606_HsapiensBBBNP_057347:0):1.0624625e-14,8364_XtropicalisBBBNP_001120001:2.0888641e-14):0.023337461):0.025839499,(7227_DmelanogasterBBBNP_524852:0.039636892,7460_AmelliferaBBBXP_623291:0.0088478895):0.040440658):0.017559006,LgiganteaBBBjgi2:0.02311744):0.039169912,HrobustaBBBjgi:0.12629089):0.062121335):0.061057007,7227_DmelanogasterBBBNP_611854:0.60313446):0.027343669,AanophagefferensBBBjgi_Auran1_1966_gw1.3.135.1:0.51938383):0.0090169515,(((284813_EcuniculiBBBNP_597660:0.27982128,(Enterocytozoon_bieneusiBBBXP_002650580:1.3921443,Nosema_ceranaeBBBXP_002996735:0.39888647):0.24255372):1.4218217,Monosiga_brevicollisBBB167537751:0.33145969):0.22675309,GsulphurariaBBBstig28:0.21109546):0.050995275):0.038765862,(((((((214684_CneoformansBBBXP_572082:0.18725106,237631_UmaydisBBBXP_760064:0.26957552):0.11673301,((330879_AfumigatusBBBXP_754786:0.14153304,5141_NcrassaBBBCAE76124:0.12591605):0.088417235,((412030_PtetraureliaBBBXP_001431487:0.034697504,412030_PtetraureliaBBBXP_001446793:0.055346218):1.2670755,(4896_SpombeBBBNP_594674:0.47852769,(4896_SpombeBBBNP_595081:0.34453571,5762_NgruberiBBBEFC42486:0.76050531):0.081282643):0.103033):0.1353547):0.038536924):0.010099029,SpunctatusBBB08012T0:0.40271649):0.015678966,(((307796_ScerevisiaeBBBEDN61598:0.55025039,5911_TthermophilaBBBXP_001033107:0.84423832):0.07964433,(412030_PtetraureliaBBBXP_001449473:0.23618474,412030_PtetraureliaBBBXP_001452380:0.07490565):0.63657949):0.074149387,SrosettaBBB00938T0:1.3738235):0.16767595):3.0926595e-06,352472_DdiscoideumBBBXP_637334:0.44149044):0.099647024,(((5911_TthermophilaBBBXP_001028072:0.3823198,5911_TthermophilaBBBXP_001031406:0.64542401):0.070148325,CowczarzakiBBB00145T0:0.23058482):0.071498684,SrosettaBBB08105T0:0.23327282):0.076099531):0.006335351,(((296543_TpseudonanaBBBXP_002290622:0.16403667,296543_TpseudonanaBBBXP_002293663:0.14870113):0.067117115,556484_PtricornutumBBBXP_002179858:0.13711218):0.036972409,353151_ChominisBBBXP_665894:0.25461366):0.019709935):3.7684024e-06):0.019065575,(((403677_PinfestansBBBEEY64288:0.0054060845,PramorumBBBjgi2:4.1502188e-07):0.068747508,Ectocarpus_siliculosusBBB299115215:0.083251582):0.04232218,(((((412030_PtetraureliaBBBXP_001423825:0.13345038,412030_PtetraureliaBBBXP_001434711:0):0.064129284,412030_PtetraureliaBBBXP_001448596:0.096667958):0.23955574,(5911_TthermophilaBBBXP_001010332:0.16649895,5911_TthermophilaBBBXP_001030793:0.32342457):0.084418226):0.053010949,((412030_PtetraureliaBBBXP_001460408:0.0052191949,412030_PtetraureliaBBBXP_001462391:0.0057493629):0.20177773,5911_TthermophilaBBBXP_001024950:0.12291474):0.082441392):0.031907083,((412030_PtetraureliaBBBXP_001456512:0.12253697,(5911_TthermophilaBBBXP_001012331:0.4020236,5911_TthermophilaBBBXP_001017096:0.12716486):0.10828115):0.27458107,Oxytricha_trifallaxBBBaCdh1_WGS:0.17492935):0.039607653):0.039904888):0.023754327):0.028874247,((((((((((145481_PpatensBBBXP_001769243:0.06109391,(3702_AthalianaBBBNP_196888:0.099061757,39947_OsativaBBBNP_001045543:0.077737308):0.11748129):0.0029780707,(145481_PpatensBBBXP_001774759:0.011532575,(3055_CreinhardtiiBBBXP_001697615:0.18981766,VcarteriBBBjgi2:0.013525786):0.1860297):0.029664772):0.017744916,145481_PpatensBBBXP_001773274:0.011182433):5.0795406e-05,145481_PpatensBBBXP_001769827:0.0056657496):0.036704056,Selaginella_moellendorffiiBBBjgi:0.037386796):0.0059940969,((3702_AthalianaBBBNP_192929:0.066564467,3702_AthalianaBBBNP_194022:0.028407424):0.014070581,39947_OsativaBBBNP_001048804:0.042204218):0.041463394):0.055731396,564608_MpusillaBBBEEH57236:0.046752308):0.038327652,70448_OtauriBBBCAL56578:0.043582613):0.01655358,(CmerolaeBBB1:0.31571793,EhuxleyiBBBjgi2:0.27405572):0.017435581):0.058425757,(423536_PmarinusBBBEER09499:0.51544162,TtrahensBBB05490T0:0.23569308):0.11397275):2.4892847e-06,BdendrobatidisBBBjgi:0.31283653);
((((((((10228_TadhaerensBBBXP_002114232:0.31048853,(6239_CelegansBBBNP_496075:0.054037315,6279_BmalayiBBBXP_001899995:0.12104229):0.15310587):0.14677687,((((45351_NvectensisBBBXP_001637197:0.051243297,7739_BfloridaeBBBXP_002603872:0.53537196):0.028670885,7955_DrerioBBBXP_001922908:0.034710873):0.030163952,(7955_DrerioBBBNP_956547:0.0069768323,(8364_XtropicalisBBBNP_001120001:0,9606_HsapiensBBBNP_057347:9.5887017e-15):2.2237322e-05):0.045922936):0.014138046,((7227_DmelanogasterBBBNP_524852:3.0129587e-05,7227_DmelanogasterBBBNP_611854:0.75687744):0.11068965,7460_AmelliferaBBBXP_623291:0.01128802):0.045523006):0.020666247):0.0027664309,LgiganteaBBBjgi2:0.055279752):0.090963178,HrobustaBBBjgi:0.11297669):0.090379305,(CowczarzakiBBB00145T0:0.3462334,SrosettaBBB00938T0:1.7454507):0.13729652):0.048188288,(((((((214684_CneoformansBBBXP_572082:0.38865971,237631_UmaydisBBBXP_760064:0.22711782):0.104552,(330879_AfumigatusBBBXP_754786:0.074009205,5141_NcrassaBBBCAE76124:0.16300615):0.051769288):0.0086448155,SpunctatusBBB08012T0:0.43743853):0.013576603,((412030_PtetraureliaBBBXP_001449473:0.32106692,412030_PtetraureliaBBBXP_001452380:0.12129016):1.0728187,BdendrobatidisBBBjgi:0.26043214):0.058319055):0.028881055,((307796_ScerevisiaeBBBEDN61598:0.54088806,5762_NgruberiBBBEFC42486:1.0818933):0.35619206,((352472_DdiscoideumBBBXP_637334:0.52990344,4896_SpombeBBBNP_595081:0.54388283):0.11816871,4896_SpombeBBBNP_594674:0.70167805):0.063383701):0.046354029):0.089743193,AanophagefferensBBBjgi_Auran1_1966_gw1.3.135.1:0.69722414):0.023047611,((((284813_EcuniculiBBBNP_597660:0.31397373,(Enterocytozoon_bieneusiBBBXP_002650580:1.6631497,Nosema_ceranaeBBBXP_002996735:0.5534321):0.24709692):1.6553243,Monosiga_brevicollisBBB167537751:0.71860969):0.11901341,TtrahensBBB05490T0:0.35548195):0.040507588,SrosettaBBB08105T0:0.29816215):0.16450239):0.045933648):0.018213645,((CmerolaeBBB1:0.39895374,EhuxleyiBBBjgi2:0.29986953):0.065422215,Ectocarpus_siliculosusBBB299115215:0.068777191):0.040610852):0.035640612,(((((((145481_PpatensBBBXP_001769243:0.13208756,145481_PpatensBBBXP_001774759:0.045855547):0.045726767,(145481_PpatensBBBXP_001769827:0.0083285102,145481_PpatensBBBXP_001773274:0.029611602):0.030629058):0.020439768,((((3702_AthalianaBBBNP_192929:0.13211445,3702_AthalianaBBBNP_194022:0.043756653):0.022263483,39947_OsativaBBBNP_001048804:0.050992262):0.069278819,(3702_AthalianaBBBNP_196888:0.084021937,39947_OsativaBBBNP_001045543:0.076567533):0.16066417):6.4747202e-07,Selaginella_moellendorffiiBBBjgi:0.022404388):3.3698155e-05):0.05527419,((3055_CreinhardtiiBBBXP_001697615:0.22789713,VcarteriBBBjgi2:0):0.16298506,564608_MpusillaBBBEEH57236:0.10089967):0.04148643):7.2852837e-05,70448_OtauriBBBCAL56578:0.059234234):0.11296196,((353151_ChominisBBBXP_665894:0.28937263,423536_PmarinusBBBEER09499:0.63590844):0.14641394,GsulphurariaBBBstig28:0.36750677):0.04677631):0.0080794285,((296543_TpseudonanaBBBXP_002290622:0.12595549,296543_TpseudonanaBBBXP_002293663:0.18699082):0.11640089,556484_PtricornutumBBBXP_002179858:0.17993795):0.16209915):2.0182535e-05,((403677_PinfestansBBBEEY64288:0.0070610484,PramorumBBBjgi2:2.1956602e-07):0.16525575,(((((412030_PtetraureliaBBBXP_001423825:0.18261154,412030_PtetraureliaBBBXP_001434711:0):0.062588778,412030_PtetraureliaBBBXP_001448596:0.072099104):0.20960133,(412030_PtetraureliaBBBXP_001460408:0.0081373514,412030_PtetraureliaBBBXP_001462391:0.021320894):0.33555666):0.10088593,((((((412030_PtetraureliaBBBXP_001431487:0.1539529,412030_PtetraureliaBBBXP_001446793:0.057860901):1.0528747,5911_TthermophilaBBBXP_001033107:0.58531353):0.32280757,5911_TthermophilaBBBXP_001031406:1.0060344):0.31749107,5911_TthermophilaBBBXP_001010332:0.18775282):0.035055397,5911_TthermophilaBBBXP_001024950:0.20359684):0.040437112,(5911_TthermophilaBBBXP_001028072:0.6880049,5911_TthermophilaBBBXP_001030793:0.34350044):0.11838666):6.7306057e-05):0.057134165,(((412030_PtetraureliaBBBXP_001456512:0.12605416,5911_TthermophilaBBBXP_001012331:0.66995533):0.076860205,5911_TthermophilaBBBXP_001017096:0.33203384):0.17444813,Oxytricha_trifallaxBBBaCdh1_WGS:0.13835306):0.11757434):0.032941642):0.036163858);
((((((10228_TadhaerensBBBXP_002114232:0.28764883,7227_DmelanogasterBBBNP_611854:0.58576975):0.12047909,(((45351_NvectensisBBBXP_001637197:0.035048419,(((7227_DmelanogasterBBBNP_524852:0.053886904,7460_AmelliferaBBBXP_623291:0.020047093):0.019229477,LgiganteaBBBjgi2:0.077226687):0.017678647,((7739_BfloridaeBBBXP_002603872:0.40903938,7955_DrerioBBBXP_001922908:0.040828706):0.011411617,(7955_DrerioBBBNP_956547:0.020664202,(8364_XtropicalisBBBNP_001120001:0,9606_HsapiensBBBNP_057347:0):6.5592462e-05):0.024684695):0.037661012):0.064363445):0.078890123,HrobustaBBBjgi:0.14517612):0.06885777,(6239_CelegansBBBNP_496075:0.11836716,6279_BmalayiBBBXP_001899995:0.043414025):0.28673943):2.7243339e-05):0.058247023,SpunctatusBBB08012T0:0.6171264):0.050469622,(((214684_CneoformansBBBXP_572082:0.24560898,237631_UmaydisBBBXP_760064:0.22420559):0.073880376,((((307796_ScerevisiaeBBBEDN61598:0.7697979,4896_SpombeBBBNP_594674:0.4859882):0.1091193,((412030_PtetraureliaBBBXP_001449473:0.24537213,412030_PtetraureliaBBBXP_001452380:0.13964756):0.46766823,5762_NgruberiBBBEFC42486:1.0196261):0.19667573):0.15177355,4896_SpombeBBBNP_595081:0.58249541):0.24348614,(330879_AfumigatusBBBXP_754786:0.064911741,5141_NcrassaBBBCAE76124:0.16769425):0.076866071):0.038079243):7.8112149e-06,BdendrobatidisBBBjgi:0.3568116):0.056743796):0.038870903,((((((284813_EcuniculiBBBNP_597660:0.33223361,Nosema_ceranaeBBBXP_002996735:0.60092874):0.61988306,Enterocytozoon_bieneusiBBBXP_002650580:1.2516901):1.3891751,5911_TthermophilaBBBXP_001031406:0.74586505):0.26212012,5911_TthermophilaBBBXP_001028072:0.42744819):0.27722324,((CowczarzakiBBB00145T0:0.22451048,Monosiga_brevicollisBBB167537751:0.5379854):0.030690318,SrosettaBBB00938T0:1.283829):0.03936038):0.052704901,(((412030_PtetraureliaBBBXP_001431487:0.19324991,412030_PtetraureliaBBBXP_001446793:3.079381e-05):1.0228698,5911_TthermophilaBBBXP_001033107:0.55298022):0.56068999,SrosettaBBB08105T0:0.41576125):0.034837962):0.085038824):0.079638355,((((((((((145481_PpatensBBBXP_001769243:0.085790281,145481_PpatensBBBXP_001774759:0.034742413):4.0530318e-05,(145481_PpatensBBBXP_001769827:0.014154906,145481_PpatensBBBXP_001773274:0.021438828):0.023913505):0.022313524,(3702_AthalianaBBBNP_196888:0.1253084,39947_OsativaBBBNP_001045543:0.082313099):0.10994624):0.012828026,Selaginella_moellendorffiiBBBjgi:0.049767108):0.015469055,((3702_AthalianaBBBNP_192929:0.076278966,3702_AthalianaBBBNP_194022:0.037116933):0.016234797,39947_OsativaBBBNP_001048804:0.044715871):0.068062892):0.009118583,564608_MpusillaBBBEEH57236:0.13638844):0.025110751,(3055_CreinhardtiiBBBXP_001697615:0.22046439,VcarteriBBBjgi2:0.029484554):0.18880248):0.03097511,70448_OtauriBBBCAL56578:0.08084358):0.031443304,(((352472_DdiscoideumBBBXP_637334:0.43898854,TtrahensBBB05490T0:0.32250215):0.14904109,Ectocarpus_siliculosusBBB299115215:0.080493827):0.10023919,(((353151_ChominisBBBXP_665894:0.32535295,423536_PmarinusBBBEER09499:0.58844939):0.076354034,GsulphurariaBBBstig28:0.31072191):0.054814915,(AanophagefferensBBBjgi_Auran1_1966_gw1.3.135.1:0.59783454,(CmerolaeBBB1:0.37898057,EhuxleyiBBBjgi2:0.22990203):5.924972e-05):0.057453406):7.9971461e-05):0.023308607):0.047706984,(((403677_PinfestansBBBEEY64288:0.019490201,PramorumBBBjgi2:1.6129763e-05):0.1557226,((((412030_PtetraureliaBBBXP_001423825:0.2525332,412030_PtetraureliaBBBXP_001434711:0):0.066688682,412030_PtetraureliaBBBXP_001448596:0.1712186):0.3089754,((412030_PtetraureliaBBBXP_001460408:0.0067133699,412030_PtetraureliaBBBXP_001462391:0):0.4035522,5911_TthermophilaBBBXP_001024950:0.17053127):0.06766054):0.04360008,(5911_TthermophilaBBBXP_001010332:0.24086676,5911_TthermophilaBBBXP_001030793:0.38935671):0.039461567):0.041793025):7.1419962e-06,((412030_PtetraureliaBBBXP_001456512:0.087357923,(5911_TthermophilaBBBXP_001012331:0.56806184,5911_TthermophilaBBBXP_001017096:0.29704719):0.08954527):0.22783561,Oxytricha_trifallaxBBBaCdh1_WGS:0.17164209):0.10279886):0.017276157):0.037963062,((296543_TpseudonanaBBBXP_002290622:0.13877987,296543_TpseudonanaBBBXP_002293663:0.12681204):0.069419207,556484_PtricornutumBBBXP_002179858:0.17123504):0.17679442);
[truncated: 16,630 more chars]
