# Supplementary material for: The phylogenomic analysis of the anaphase promoting complex and its targets points to complex and modern-like control of the cell cycle in the last common ancestor of eukaryotes
Source: BMC Evol Biol. 2011 Sep 23;11:265. doi: 10.1186/1471-2148-11-265 (PMC3195147; doi:10.1186/1471-2148-11-265)
Supplement: Additional file 3 — Data S1. Bayesian phylogenetic trees inferred MrBayes (*.con files) and ML phylogenetic trees inferred with TreeFinder (*.tre files = ML topologies; *.boot.trees = topologies generated by the bootstrap analysis) for each APC/C subunit, activator and main target (except Apc9, Apc14, Apc15 and Apc16 due to a too restricted number of homologues). [file 1471-2148-11-265-S3.ZIP › cdh1s6_10.tre]

#NEXUS

begin trees;
 tree t1 = ((((((((10228_TadhaerensBBBXP_002114232:0.26719319,(6239_CelegansBBBNP_496075:0.089616687,6279_BmalayiBBBXP_001899995:0.085774775)100:0.22845494)36.616006:0.014756832,((((((45351_NvectensisBBBXP_001637197:0.083001709,7955_DrerioBBBXP_001922908:0.060819621)55.522364:0.01091805,7739_BfloridaeBBBXP_002603872:0.4316313)55.069852:0.012378446,(7955_DrerioBBBNP_956547:0.013451758,(8364_XtropicalisBBBNP_001120001:1.4518301e-14,9606_HsapiensBBBNP_057347:0)33.333501:1.5216686e-06)98.926646:0.047110874)88.131529:0.025172042,(7227_DmelanogasterBBBNP_524852:0.06140541,7460_AmelliferaBBBXP_623291:0.024969036)97.799605:0.055661363)52.652538:0.0074388399,LgiganteaBBBjgi2:0.059991869)80.721945:0.036253952,HrobustaBBBjgi:0.15719065)77.550352:0.04938284)56.287199:0.039481647,7227_DmelanogasterBBBNP_611854:0.64454318)92.851669:0.10267025,((((214684_CneoformansBBBXP_572082:0.23889357,237631_UmaydisBBBXP_760064:0.27189938)91.852796:0.067635372,(330879_AfumigatusBBBXP_754786:0.15155122,5141_NcrassaBBBCAE76124:0.14743996)94.868731:0.090305066)67.008412:0.028163887,BdendrobatidisBBBjgi:0.38856324)76.234519:0.036182565,((((307796_ScerevisiaeBBBEDN61598:0.69594796,(412030_PtetraureliaBBBXP_001449473:0.262393,412030_PtetraureliaBBBXP_001452380:0.10373448)100:0.65699184)79.957682:0.12191009,((4896_SpombeBBBNP_594674:0.55088375,4896_SpombeBBBNP_595081:0.41270186)63.709408:0.068638785,5762_NgruberiBBBEFC42486:0.91707937)70.027739:0.10899345)93.545377:0.13761068,352472_DdiscoideumBBBXP_637334:0.50152792)55.478901:0.04742053,(SpunctatusBBB08012T0:0.39223225,SrosettaBBB00938T0:1.178056)75.775939:0.13701679)52.024615:0.049196032)66.936481:0.029315077)51.922351:0.018417887,((CowczarzakiBBB00145T0:0.31329072,Monosiga_brevicollisBBB167537751:0.63310057)38.637951:0.043581528,SrosettaBBB08105T0:0.33607484)97.46365:0.13078118)72.298032:0.032574647,((353151_ChominisBBBXP_665894:0.29860187,423536_PmarinusBBBEER09499:0.5823053)65.191883:0.050235565,TtrahensBBB05490T0:0.40917246)70.600092:0.066473327)34.002832:0.0039946612,AanophagefferensBBBjgi_Auran1_1966_gw1.3.135.1:0.68702185)76.979965:0.038288195,(((((((((((145481_PpatensBBBXP_001769243:0.074153115,145481_PpatensBBBXP_001774759:0.058438765)90.662652:0.03135446,145481_PpatensBBBXP_001773274:0.023454283)59.571236:0.018460605,145481_PpatensBBBXP_001769827:0.0072961937)97.146761:0.045285444,(((3702_AthalianaBBBNP_192929:0.088080155,3702_AthalianaBBBNP_194022:0.029347601)82.026249:0.034455064,39947_OsativaBBBNP_001048804:0.060343776)98.206925:0.061544179,Selaginella_moellendorffiiBBBjgi:0.036258014)47.878903:0.008356572)68.225908:0.019823693,564608_MpusillaBBBEEH57236:0.10953962)70.923692:0.030552517,70448_OtauriBBBCAL56578:0.10209558)76.277369:0.025568784,(3055_CreinhardtiiBBBXP_001697615:0.23907094,VcarteriBBBjgi2:0.017423305)100:0.18045069)58.170485:0.014419697,(3702_AthalianaBBBNP_196888:0.09774333,39947_OsativaBBBNP_001045543:0.081994971)99.727464:0.10980828)89.111555:0.043760353,EhuxleyiBBBjgi2:0.3116121)53.400713:0.025308211,(CmerolaeBBB1:0.34870411,GsulphurariaBBBstig28:0.30092367)88.423163:0.10435684)66.493738:0.014050197,((((((((284813_EcuniculiBBBNP_597660:0.43357961,Nosema_ceranaeBBBXP_002996735:0.60257694)67.857152:0.4871306,Enterocytozoon_bieneusiBBBXP_002650580:1.265658)100:1.7193249,(5911_TthermophilaBBBXP_001028072:0.34469933,5911_TthermophilaBBBXP_001031406:0.86117623)55.594099:0.17187663)49.420395:0.0734769,(5911_TthermophilaBBBXP_001010332:0.14940632,5911_TthermophilaBBBXP_001030793:0.43280426)79.748183:0.077077867)59.705579:0.012343605,(((412030_PtetraureliaBBBXP_001423825:0.20190307,412030_PtetraureliaBBBXP_001434711:0)89.898354:0.065559838,412030_PtetraureliaBBBXP_001448596:0.11009695)100:0.28135124,(((412030_PtetraureliaBBBXP_001431487:0.11635962,412030_PtetraureliaBBBXP_001446793:0.047883984)100:1.0037617,5911_TthermophilaBBBXP_001033107:0.5021553)99.932861:0.53871832,(412030_PtetraureliaBBBXP_001460408:0.010871019,412030_PtetraureliaBBBXP_001462391:0.015226665)99.900901:0.27011704)36.742407:0.012995758)74.830943:0.021858795)82.66691:0.031488055,5911_TthermophilaBBBXP_001024950:0.24036876)72.930187:0.044195649,(((412030_PtetraureliaBBBXP_001456512:0.12959137,5911_TthermophilaBBBXP_001012331:0.59899734)51.328331:0.0814181,5911_TthermophilaBBBXP_001017096:0.26777462)99.887919:0.24513959,Oxytricha_trifallaxBBBaCdh1_WGS:0.17753197)91.4464:0.094368817)76.716578:0.036087318,((403677_PinfestansBBBEEY64288:0.012758085,PramorumBBBjgi2:4.4740496e-06)99.902141:0.12946484,Ectocarpus_siliculosusBBB299115215:0.13252399)57.652384:0.031866991)49.569741:0.013365939)63.668382:0.028563821,((296543_TpseudonanaBBBXP_002290622:0.21447021,296543_TpseudonanaBBBXP_002293663:0.14713236)99.212223:0.14079034,556484_PtricornutumBBBXP_002179858:0.14496063)94.909096:0.090308357);
end;
