# Supplementary material for: The phylogenomic analysis of the anaphase promoting complex and its targets points to complex and modern-like control of the cell cycle in the last common ancestor of eukaryotes
Source: BMC Evol Biol. 2011 Sep 23;11:265. doi: 10.1186/1471-2148-11-265 (PMC3195147; doi:10.1186/1471-2148-11-265)
Supplement: Additional file 3 — Data S1. Bayesian phylogenetic trees inferred MrBayes (*.con files) and ML phylogenetic trees inferred with TreeFinder (*.tre files = ML topologies; *.boot.trees = topologies generated by the bootstrap analysis) for each APC/C subunit, activator and main target (except Apc9, Apc14, Apc15 and Apc16 due to a too restricted number of homologues). [file 1471-2148-11-265-S3.ZIP › eco1s_10.boot.trees]

100
((((('10228-Tadhaerens@XP_002110319':0.54108537,'Bdendrobatidis@prot_jgi_Batde5_92243_GP3.078020':0.32151735):0.078212743,(('45351-Nvectensis@XP_001639589':0.21321182,('7739-Bfloridae@XP_002586734':0.37769204,'9606-Hsapiens@NP_443143':8.3469641e-06):2.7044337e-05):0.12117627,'7955-Drerio@XP_002663315':0.014486735):0.13550714):0.07734412,'Hrobusta@prot_jgi_Helro1_181874':0.16206237):2.1782604e-05,(((((('214684-Cneoformans@XP_569515':0.83669919,'284812-Spombe@NP_596778':0.18489956):0.23225893,'Cowczarzaki@03567T0':0.5443507):0.099922006,'6279-Bmalayi@XP_001897363':0.62764398):0.22038708,('330879-Afumigatus@XP_755006':0.03402541,'6239-Celegans@NP_498625':1.0330907):0.4864567):2.6038608e-06,'559292-Scerevisiae@NP_116683':0.60512597):0.17335259,(((('2880-Esiliculosus@CBJ31471':0.57321767,('296543-Tpseudonana@XP_002287134':0.70359238,'556484-Ptricornutum@XP_002177583':0.082157856):0.77336705):7.8372051e-05,('403677-Pinfestans@XP_002902720':0.22431384,'Phytophthora-ramorum@jgi|Phyra1_1|75718|fgenesh1_pg.C_scaffold_14000080':4.0203848e-05):0.44935451):0.27330216,'Srosetta@00894T0':0.18896848):0.27165061,'Lgigantea@gene_jgi_Lotgi1_112462_e_gw1.15.391.1':0.10013753):0.18836205):0.19593477):1.3575243e-07,(('145481-Ppatens@XP_001763476':0.20096898,(('3702-Athaliana@NP_194868':0.21892245,'39947-Osativa@NP_001055381':0.52525746):0.14584724,'88036-Smoellendorffii@XP_002960198':0.49571154):0.065225335):0.12465952,(((('185431-Tbrucei@XP_001218868':0.47925086,'353153-Tcruzi@XP_818808':0.43822686):0.2550901,('347515-Lmajor@XP_001682791':0.064400314,'435258-Linfantum@XP_001465213':0):0.10911333):0.17884746,'Chlorella-vulgaris@jgi_ChlNC64A_1_27954_e_gw1.29.115.1':0.75255011):0.27143603,(((('436017-Olucimarinus@XP_001420193':0.070088421,'70448-Otauri@XP_003081729':0.20994748):0.066823888,'564608-Mpusilla@XP_003063893':0.50617656):0.3403763,'Cmerolae@CMT193C':0.25411303):0.29551723,'Ttrahens@10949T0':0.54490034):0.38155022):0.37315919):0.078317447,(((('352472-Ddiscoideum@XP_641425':0.94103795,'Spunctatus@00563T0':0.036741872):0.13837254,'Dpulex@prot_jgi_Dappu1_47461_e_gw1.13.105.1':0.57609781):0.12182273,('7227-Dmelanogaster@NP_648106':0.30132839,'Gsulphuraria@stig_58.Gs55980.1':0.5854599):8.3093927e-05):0.11631593,('744533-Ngruberi@XP_002680835':0.60415012,'7460-Amellifera@XP_624624':0.50985121):0.078778305):0.085005293);
((((((((('10228-Tadhaerens@XP_002110319':0.31304077,'744533-Ngruberi@XP_002680835':0.80857437):0.023135328,'7227-Dmelanogaster@NP_648106':0.37618889):0.14091967,((('6279-Bmalayi@XP_001897363':0.24989589,'Cmerolae@CMT193C':0.85353427):0.14357703,'Ttrahens@10949T0':0.903159):0.0077809699,'Cowczarzaki@03567T0':0.18229792):0.2201182):0.097473492,'Dpulex@prot_jgi_Dappu1_47461_e_gw1.13.105.1':0.45561633):0.2838991,'Gsulphuraria@stig_58.Gs55980.1':0.37278948):0.12474637,('6239-Celegans@NP_498625':0.40627178,'Hrobusta@prot_jgi_Helro1_181874':0.45584748):0.22884374):9.6491753e-05,(('45351-Nvectensis@XP_001639589':0.19905874,('7739-Bfloridae@XP_002586734':0.56786975,('7955-Drerio@XP_002663315':0.025768769,'9606-Hsapiens@NP_443143':3.6225574e-05):0.261297):0.034681443):0.087701158,'Lgigantea@gene_jgi_Lotgi1_112462_e_gw1.15.391.1':0.23953546):0.090592628):0.17363027,((('214684-Cneoformans@XP_569515':0.6759995,'330879-Afumigatus@XP_755006':9.7375286e-06):0.095362044,(('352472-Ddiscoideum@XP_641425':0.89873925,'Bdendrobatidis@prot_jgi_Batde5_92243_GP3.078020':2.3105744e-05):0.37598409,'Spunctatus@00563T0':0.27323924):0.18807736):2.4238458e-05,'559292-Scerevisiae@NP_116683':0.4958557):0.10329874):3.6798866e-06,(((('145481-Ppatens@XP_001763476':0.16601179,'88036-Smoellendorffii@XP_002960198':0.57744146):0.41214446,('39947-Osativa@NP_001055381':0.83682144,(('436017-Olucimarinus@XP_001420193':0.057174104,'70448-Otauri@XP_003081729':0.12967364):0.35955627,'564608-Mpusilla@XP_003063893':0.3472941):0.2867271):0.14102346):1.6374921e-07,'3702-Athaliana@NP_194868':0.19735752):0.4526968,(((('185431-Tbrucei@XP_001218868':4.3825154e-05,((('347515-Lmajor@XP_001682791':0,'435258-Linfantum@XP_001465213':0):7.1111905e-05,'Chlorella-vulgaris@jgi_ChlNC64A_1_27954_e_gw1.29.115.1':1.7854095):0.41295824,'353153-Tcruzi@XP_818808':0.49824244):0.27677862):0.39059631,'7460-Amellifera@XP_624624':0.67587778):0.72562804,((('296543-Tpseudonana@XP_002287134':0.2155286,'Srosetta@00894T0':0.40952437):0.12799811,'556484-Ptricornutum@XP_002177583':0.30048156):0.14072385,('403677-Pinfestans@XP_002902720':0.0040160614,'Phytophthora-ramorum@jgi|Phyra1_1|75718|fgenesh1_pg.C_scaffold_14000080':0.10691649):0.25686044):1.4148714e-06):0.16950411,'2880-Esiliculosus@CBJ31471':0.097359757):0.49557549):0.09422471,'284812-Spombe@NP_596778':0.21975403);
(((((('10228-Tadhaerens@XP_002110319':0.35170073,('744533-Ngruberi@XP_002680835':1.7070341,'7460-Amellifera@XP_624624':0.58335285):0.31518079):0.22584487,'7227-Dmelanogaster@NP_648106':0.54050499):0.25268659,((('352472-Ddiscoideum@XP_641425':0.82840595,'Bdendrobatidis@prot_jgi_Batde5_92243_GP3.078020':0.14385979):0.35320844,'Hrobusta@prot_jgi_Helro1_181874':0.69793201):2.2326548e-06,'Spunctatus@00563T0':0.24760145):0.012116918):6.0097086e-06,(((('214684-Cneoformans@XP_569515':1.2518296,'284812-Spombe@NP_596778':0.3460135):0.2365145,'559292-Scerevisiae@NP_116683':0.58545547):0.082805009,(((('296543-Tpseudonana@XP_002287134':0.47748053,'556484-Ptricornutum@XP_002177583':0.36374727):0.44216307,'Srosetta@00894T0':0.17411271):0.50605528,('403677-Pinfestans@XP_002902720':0.0073197396,'Phytophthora-ramorum@jgi|Phyra1_1|75718|fgenesh1_pg.C_scaffold_14000080':0.30065919):0.52487032):0.20486691,'330879-Afumigatus@XP_755006':0.24123813):5.5182284e-06):0.17057822,(('45351-Nvectensis@XP_001639589':0.19810541,(('7739-Bfloridae@XP_002586734':0.31892275,'Dpulex@prot_jgi_Dappu1_47461_e_gw1.13.105.1':0.86074762):0.1923257,('7955-Drerio@XP_002663315':0.10141136,'9606-Hsapiens@NP_443143':3.1385742e-05):0.35340922):0.19884116):0.060233895,('6239-Celegans@NP_498625':1.2763158,'Lgigantea@gene_jgi_Lotgi1_112462_e_gw1.15.391.1':1.0643211e-06):0.21176197):0.50132597):0.1487788):0.15711851,((('185431-Tbrucei@XP_001218868':0.49559002,'353153-Tcruzi@XP_818808':0.40922844):0.48543508,('347515-Lmajor@XP_001682791':0.03850203,'435258-Linfantum@XP_001465213':0):0.19313948):0.14862621,'Gsulphuraria@stig_58.Gs55980.1':0.93109769):0.67566071):2.7982436e-05,(('145481-Ppatens@XP_001763476':0.20293017,'39947-Osativa@NP_001055381':0.80672274):9.6056643e-06,('2880-Esiliculosus@CBJ31471':0.44848172,((('436017-Olucimarinus@XP_001420193':0.045069667,'70448-Otauri@XP_003081729':0.220699):0.55175484,((('6279-Bmalayi@XP_001897363':0.28054335,'Cowczarzaki@03567T0':1.0108504):0.77482716,'Ttrahens@10949T0':1.1402348):0.22738415,'Cmerolae@CMT193C':0.50566548):0.3332895):0.035019574,'564608-Mpusilla@XP_003063893':0.60983876):0.12230262):0.3463413):0.077561455,(('3702-Athaliana@NP_194868':0.24750535,'Chlorella-vulgaris@jgi_ChlNC64A_1_27954_e_gw1.29.115.1':1.4482759):3.8769153e-05,'88036-Smoellendorffii@XP_002960198':0.36334703):2.2073607e-06);
((((('10228-Tadhaerens@XP_002110319':0.40124331,((('347515-Lmajor@XP_001682791':0,'435258-Linfantum@XP_001465213':0):0.1956614,'353153-Tcruzi@XP_818808':0.3479875):2.1214238e-05,('436017-Olucimarinus@XP_001420193':0.15383453,'70448-Otauri@XP_003081729':1.438569e-05):0.29445148):0.05482441):0.24814177,'185431-Tbrucei@XP_001218868':0.31502727):1.0506506e-05,(('145481-Ppatens@XP_001763476':0.17743306,'39947-Osativa@NP_001055381':0.31873682):0.0093405178,('564608-Mpusilla@XP_003063893':0.30647104,'Cmerolae@CMT193C':0.48723792):0.17600593):0.068026035):0.078368281,(((('214684-Cneoformans@XP_569515':0.47290172,'284812-Spombe@NP_596778':0.33175073):0.33252162,('296543-Tpseudonana@XP_002287134':0.42727739,'556484-Ptricornutum@XP_002177583':0.19742258):0.061335773):0.11168837,('2880-Esiliculosus@CBJ31471':0.21532532,('403677-Pinfestans@XP_002902720':0.1184032,'Phytophthora-ramorum@jgi|Phyra1_1|75718|fgenesh1_pg.C_scaffold_14000080':0.10233374):0.56214464):0.13808445):0.10708583,'Srosetta@00894T0':0.26860621):0.12652461):0.009493688,(((('330879-Afumigatus@XP_755006':0.17066292,'559292-Scerevisiae@NP_116683':0.20848876):0.11789195,(('6239-Celegans@NP_498625':0.53867508,'7227-Dmelanogaster@NP_648106':0.012704951):0.10672759,('6279-Bmalayi@XP_001897363':0.18191212,'Cowczarzaki@03567T0':0.14809698):0.17384288):0.13250884):0.01121175,'Spunctatus@00563T0':0.14615056):0.061598548,((('352472-Ddiscoideum@XP_641425':0.53404042,('744533-Ngruberi@XP_002680835':0.38398545,'Dpulex@prot_jgi_Dappu1_47461_e_gw1.13.105.1':0.26062171):0.15849403):0.081182174,'Hrobusta@prot_jgi_Helro1_181874':0.085090913):0.099097072,((((('45351-Nvectensis@XP_001639589':0.052260681,'Gsulphuraria@stig_58.Gs55980.1':0.33817756):0.08806583,'Lgigantea@gene_jgi_Lotgi1_112462_e_gw1.15.391.1':0.10353526):0.07256816,'7739-Bfloridae@XP_002586734':0.39855601):0.019502299,('7955-Drerio@XP_002663315':0.0083803332,'9606-Hsapiens@NP_443143':0.040847927):0.2551053):0.075937438,'7460-Amellifera@XP_624624':0.24560585):2.2656819e-05):0.041906744):0.14764885,(('3702-Athaliana@NP_194868':0.1236751,'Bdendrobatidis@prot_jgi_Batde5_92243_GP3.078020':0.2306532):0.046165422,('88036-Smoellendorffii@XP_002960198':0.26190916,('Chlorella-vulgaris@jgi_ChlNC64A_1_27954_e_gw1.29.115.1':0.40533128,'Ttrahens@10949T0':0.37969269):0.13328746):0.19376162):0.08355607);
(((((('10228-Tadhaerens@XP_002110319':0.43039304,('45351-Nvectensis@XP_001639589':0.10080408,'Gsulphuraria@stig_58.Gs55980.1':0.47035757):0.19172967):0.047617737,('7227-Dmelanogaster@NP_648106':0.3341754,('7955-Drerio@XP_002663315':0.049177594,'9606-Hsapiens@NP_443143':0.028806445):0.063995149):0.21416764):0.11431885,('7460-Amellifera@XP_624624':0.27263606,'7739-Bfloridae@XP_002586734':0.38841071):0.28867333):0.054671149,((((('214684-Cneoformans@XP_569515':0.60336463,'556484-Ptricornutum@XP_002177583':0.28250563):0.34878743,('403677-Pinfestans@XP_002902720':0.086105003,'Phytophthora-ramorum@jgi|Phyra1_1|75718|fgenesh1_pg.C_scaffold_14000080':0.05067632):0.385572):0.19043962,('2880-Esiliculosus@CBJ31471':0.44578957,'296543-Tpseudonana@XP_002287134':0.77414022):7.5575671e-06):0.11398014,'Srosetta@00894T0':0.24954514):0.080383369,(('330879-Afumigatus@XP_755006':0.23702432,'559292-Scerevisiae@NP_116683':0.42018506):0.11395969,('6239-Celegans@NP_498625':0.97146489,'Lgigantea@gene_jgi_Lotgi1_112462_e_gw1.15.391.1':0.031614124):0.34137915):0.057634438):0.10589516):1.9718648e-05,(((('145481-Ppatens@XP_001763476':0.34765194,(('436017-Olucimarinus@XP_001420193':0.13685432,'70448-Otauri@XP_003081729':0.075133113):0.38743964,'564608-Mpusilla@XP_003063893':0.12483041):0.28400812):0.045133509,(('185431-Tbrucei@XP_001218868':0.36523359,(('347515-Lmajor@XP_001682791':0,'435258-Linfantum@XP_001465213':0):0.42795142,'353153-Tcruzi@XP_818808':0.38880729):0.20697032):0.25059319,'Chlorella-vulgaris@jgi_ChlNC64A_1_27954_e_gw1.29.115.1':1.5447367):0.12840535):0.029387255,'3702-Athaliana@NP_194868':0.33856672):0.090003899,('Bdendrobatidis@prot_jgi_Batde5_92243_GP3.078020':0.43140076,'Spunctatus@00563T0':0.036136721):0.13951406):0.10672079):0.085828167,('284812-Spombe@NP_596778':0.19338128,'39947-Osativa@NP_001055381':0.3254404):0.15474259,(((('352472-Ddiscoideum@XP_641425':0.7060258,(('6279-Bmalayi@XP_001897363':0.25118651,(('Cmerolae@CMT193C':0.60616608,'Cowczarzaki@03567T0':0.48106455):0.073221015,'Ttrahens@10949T0':0.62267542):0.39447379):0.14715758,'Dpulex@prot_jgi_Dappu1_47461_e_gw1.13.105.1':0.16616932):2.3542336e-05):0.2464528,'88036-Smoellendorffii@XP_002960198':0.20913062):0.10324879,'Hrobusta@prot_jgi_Helro1_181874':0.28910229):0.029720321,'744533-Ngruberi@XP_002680835':0.48614408):0.067125981);
((((('10228-Tadhaerens@XP_002110319':0.15432258,'744533-Ngruberi@XP_002680835':0.7001546):0.034637601,'7227-Dmelanogaster@NP_648106':0.075922068):0.11031235,(('6239-Celegans@NP_498625':0.30430611,('6279-Bmalayi@XP_001897363':4.8529843e-05,('Cmerolae@CMT193C':0.98770457,'Cowczarzaki@03567T0':0.18490093):0.27584759):0.24920348):0.081632495,('Dpulex@prot_jgi_Dappu1_47461_e_gw1.13.105.1':0.085121913,'Ttrahens@10949T0':0.53939167):0.32105809):0.036546183):0.16087513,(((((('145481-Ppatens@XP_001763476':0.18599412,(('436017-Olucimarinus@XP_001420193':0.25369278,'70448-Otauri@XP_003081729':0.2277154):0.15893948,'564608-Mpusilla@XP_003063893':0.33331081):0.15500825):2.5354e-06,'39947-Osativa@NP_001055381':0.13003733):0.050206254,((('185431-Tbrucei@XP_001218868':0.30494803,'353153-Tcruzi@XP_818808':0.18901315):0.20277545,('347515-Lmajor@XP_001682791':0,'435258-Linfantum@XP_001465213':0):1.2934689e-07):0.15456278,'Chlorella-vulgaris@jgi_ChlNC64A_1_27954_e_gw1.29.115.1':0.7402496):0.32298259):0.1159992,'3702-Athaliana@NP_194868':0.19618516):0.055599676,'88036-Smoellendorffii@XP_002960198':0.19291263):0.12775203,(('2880-Esiliculosus@CBJ31471':0.33613322,(('296543-Tpseudonana@XP_002287134':0.58682385,'556484-Ptricornutum@XP_002177583':0.026206074):0.3214412,('403677-Pinfestans@XP_002902720':0.048184513,'Phytophthora-ramorum@jgi|Phyra1_1|75718|fgenesh1_pg.C_scaffold_14000080':0.10834623):0.2778325):0.12093859):0.15600092,'Srosetta@00894T0':0.39957443):0.13640946):0.1057173):0.037182279,(((((((('214684-Cneoformans@XP_569515':0.54769612,'284812-Spombe@NP_596778':0.35269173):0.22601815,'330879-Afumigatus@XP_755006':5.5519567e-05):0.33989639,'7460-Amellifera@XP_624624':0.4929985):6.1102886e-05,'7739-Bfloridae@XP_002586734':0.23643592):0.20735316,'559292-Scerevisiae@NP_116683':0.74310394):9.6584163e-07,(('45351-Nvectensis@XP_001639589':6.4584259e-05,'Gsulphuraria@stig_58.Gs55980.1':0.38249646):0.03678005,'Lgigantea@gene_jgi_Lotgi1_112462_e_gw1.15.391.1':0.10068694):0.050856756):0.027280701,('7955-Drerio@XP_002663315':0.075476666,'9606-Hsapiens@NP_443143':0.027387368):0.084866587):9.7438862e-05,'Hrobusta@prot_jgi_Helro1_181874':0.10385345):0.034308953,(('352472-Ddiscoideum@XP_641425':0.89686722,'Bdendrobatidis@prot_jgi_Batde5_92243_GP3.078020':2.4275458e-05):0.50081379,'Spunctatus@00563T0':8.572096e-05):0.066310174);
(((((((('10228-Tadhaerens@XP_002110319':0.85425982,'7227-Dmelanogaster@NP_648106':0.95141641):0.35873588,('744533-Ngruberi@XP_002680835':1.0460946,'Cowczarzaki@03567T0':0.63247893):0.6594584):0.23454763,('2880-Esiliculosus@CBJ31471':1.1430575,('45351-Nvectensis@XP_001639589':0.10613841,('7739-Bfloridae@XP_002586734':0.83665552,(('7955-Drerio@XP_002663315':0.098328848,'9606-Hsapiens@NP_443143':2.8826717e-05):0.4849041,'Lgigantea@gene_jgi_Lotgi1_112462_e_gw1.15.391.1':0.15937279):0.018561841):1.7536514e-05):0.24401277):0.05022372):3.5372826e-06,'Hrobusta@prot_jgi_Helro1_181874':0.28150644):0.067286953,('330879-Afumigatus@XP_755006':1.0679885,(('559292-Scerevisiae@NP_116683':1.1883616,'Bdendrobatidis@prot_jgi_Batde5_92243_GP3.078020':0.22531925):0.10371075,'Spunctatus@00563T0':0.36906983):1.2933034e-05):0.016087573):0.28998706,'145481-Ppatens@XP_001763476':0.30983819):1.8576055e-05,'Gsulphuraria@stig_58.Gs55980.1':0.83133629):3.118246e-05,((((('185431-Tbrucei@XP_001218868':0.78025934,'Cmerolae@CMT193C':0.66076124):1.1146726,'564608-Mpusilla@XP_003063893':0.42990627):0.12051902,(((((('214684-Cneoformans@XP_569515':1.0142993,'284812-Spombe@NP_596778':1.28471):0.77986048,'352472-Ddiscoideum@XP_641425':0.72872427):0.47787178,('Dpulex@prot_jgi_Dappu1_47461_e_gw1.13.105.1':0.32581391,'Ttrahens@10949T0':0.95790003):0.24432357):1.2293655e-05,((('296543-Tpseudonana@XP_002287134':0.54920652,'556484-Ptricornutum@XP_002177583':0.45030733):0.65507212,'6239-Celegans@NP_498625':1.8965506):0.16456195,'6279-Bmalayi@XP_001897363':0.31737302):0.30618634):0.40558153,(('403677-Pinfestans@XP_002902720':0,'Phytophthora-ramorum@jgi|Phyra1_1|75718|fgenesh1_pg.C_scaffold_14000080':0.11825133):0.32033488,'88036-Smoellendorffii@XP_002960198':0.76595076):0.12027785):0.33634004,(((('347515-Lmajor@XP_001682791':0.036566629,'435258-Linfantum@XP_001465213':0):0.65863127,'353153-Tcruzi@XP_818808':0.86922228):0.57721071,('436017-Olucimarinus@XP_001420193':0.29455574,'70448-Otauri@XP_003081729':0.085201367):0.46603289):0.44883573,'Srosetta@00894T0':0.4701088):0.083372146):2.4268158e-08):0.19584292,'3702-Athaliana@NP_194868':0.40335117):1.7379828e-05,'39947-Osativa@NP_001055381':0.74056461):0.38413947,('7460-Amellifera@XP_624624':1.3163189,'Chlorella-vulgaris@jgi_ChlNC64A_1_27954_e_gw1.29.115.1':0.56145685):0.67353887);
((((((('10228-Tadhaerens@XP_002110319':0.707109,'7227-Dmelanogaster@NP_648106':0.1087751):0.44465726,('6279-Bmalayi@XP_001897363':0.24488647,('744533-Ngruberi@XP_002680835':1.6282655,'Cowczarzaki@03567T0':0.87241496):0.22773621):0.37416315):2.8057803e-05,((('185431-Tbrucei@XP_001218868':0.40664427,'353153-Tcruzi@XP_818808':0.41534981):0.73129406,('347515-Lmajor@XP_001682791':0,'435258-Linfantum@XP_001465213':0):0.11625553):0.24378352,'Chlorella-vulgaris@jgi_ChlNC64A_1_27954_e_gw1.29.115.1':1.1336732):0.49280944):0.27618033,((('214684-Cneoformans@XP_569515':0.92888286,'7460-Amellifera@XP_624624':1.0868936):0.10772057,'Ttrahens@10949T0':0.28556339):1.4249059e-05,'330879-Afumigatus@XP_755006':0.30294391):0.074343431):8.1190653e-06,((('284812-Spombe@NP_596778':0.33399666,'Bdendrobatidis@prot_jgi_Batde5_92243_GP3.078020':0.71642715):0.16990596,'352472-Ddiscoideum@XP_641425':1.0917154):0.22216088,'559292-Scerevisiae@NP_116683':1.3003635):2.4926075e-05):0.314109,(('145481-Ppatens@XP_001763476':0.39350219,((('2880-Esiliculosus@CBJ31471':0.34630236,(('296543-Tpseudonana@XP_002287134':0.52846571,'556484-Ptricornutum@XP_002177583':0.81749728):0.23366928,'Srosetta@00894T0':0.5314792):0.2000977):0.53951431,(('436017-Olucimarinus@XP_001420193':7.170128e-06,'Cmerolae@CMT193C':1.4115712):0.33462146,('564608-Mpusilla@XP_003063893':0.61678989,'70448-Otauri@XP_003081729':0.21920817):0.16460782):1.1749376e-05):0.41836888,'39947-Osativa@NP_001055381':1.0422043):2.5522018e-06):0.038200452,'3702-Athaliana@NP_194868':0.50478822):0.22086137):0.059269031,(((('403677-Pinfestans@XP_002902720':2.1508219e-05,'Phytophthora-ramorum@jgi|Phyra1_1|75718|fgenesh1_pg.C_scaffold_14000080':0.15127672):0.78040711,'88036-Smoellendorffii@XP_002960198':0.42307891):0.36222239,(((('45351-Nvectensis@XP_001639589':0.054087512,(('7739-Bfloridae@XP_002586734':0.24670628,'Dpulex@prot_jgi_Dappu1_47461_e_gw1.13.105.1':0.99193721):0.57895515,('7955-Drerio@XP_002663315':0.16799758,'9606-Hsapiens@NP_443143':1.0096382e-07):0.069365837):0.41965062):0.036606258,'Gsulphuraria@stig_58.Gs55980.1':1.003014):0.16010291,'Lgigantea@gene_jgi_Lotgi1_112462_e_gw1.15.391.1':0.079403589):0.18198675,'6239-Celegans@NP_498625':0.96788527):0.24668407):0.091238082,'Hrobusta@prot_jgi_Helro1_181874':0.10980241):0.24780678,'Spunctatus@00563T0':0.17788492);
(((((((('10228-Tadhaerens@XP_002110319':0.41320582,('296543-Tpseudonana@XP_002287134':0.58601876,('7955-Drerio@XP_002663315':0.083495968,'9606-Hsapiens@NP_443143':3.8895255e-06):0.1523707):0.17475626):0.14605274,'7739-Bfloridae@XP_002586734':0.52200813):0.16461995,('45351-Nvectensis@XP_001639589':0.086718948,'Gsulphuraria@stig_58.Gs55980.1':0.6297866):2.0717865e-05):0.14947574,('6239-Celegans@NP_498625':0.82204919,'Lgigantea@gene_jgi_Lotgi1_112462_e_gw1.15.391.1':0.036171736):0.19314933):0.14319249,('2880-Esiliculosus@CBJ31471':0.2880841,'744533-Ngruberi@XP_002680835':0.51011963):0.225262):0.011736624,('7227-Dmelanogaster@NP_648106':0.75399877,'Hrobusta@prot_jgi_Helro1_181874':0.15165605):0.1097229):7.4244842e-06,'88036-Smoellendorffii@XP_002960198':0.46705729):0.12075996,(('145481-Ppatens@XP_001763476':0.25033353,('Bdendrobatidis@prot_jgi_Batde5_92243_GP3.078020':0.34130641,'Spunctatus@00563T0':0.036245687):0.079776946):0.19280157,('7460-Amellifera@XP_624624':0.42343537,'Chlorella-vulgaris@jgi_ChlNC64A_1_27954_e_gw1.29.115.1':1.5181311):0.43361247):4.2110345e-05,(((((((('185431-Tbrucei@XP_001218868':0.47586292,'353153-Tcruzi@XP_818808':0.43816554):0.30282362,('347515-Lmajor@XP_001682791':0,'435258-Linfantum@XP_001465213':0):0.54814189):0.56861798,'Srosetta@00894T0':0.36315004):0.20508748,(('403677-Pinfestans@XP_002902720':7.5971522e-05,'Phytophthora-ramorum@jgi|Phyra1_1|75718|fgenesh1_pg.C_scaffold_14000080':0.20078217):0.35963912,'556484-Ptricornutum@XP_002177583':0.57035776):0.1090994):0.14284588,('284812-Spombe@NP_596778':0.27550883,'352472-Ddiscoideum@XP_641425':0.60879714):0.22453024):0.056991243,((('214684-Cneoformans@XP_569515':0.5310603,'Dpulex@prot_jgi_Dappu1_47461_e_gw1.13.105.1':0.4859886):0.089469776,'Ttrahens@10949T0':0.43423808):3.8644741e-07,'330879-Afumigatus@XP_755006':0.45724242):0.08109538):4.4939342e-06,('3702-Athaliana@NP_194868':0.42813388,('39947-Osativa@NP_001055381':0.41731795,(('436017-Olucimarinus@XP_001420193':0,'70448-Otauri@XP_003081729':0.3260703):0.43877311,'564608-Mpusilla@XP_003063893':0.48083477):0.14607133):0.022156566):0.078926427):0.13278253,('559292-Scerevisiae@NP_116683':0.44178017,('6279-Bmalayi@XP_001897363':0.29372653,('Cmerolae@CMT193C':0.52571575,'Cowczarzaki@03567T0':0.4317727):0.10380911):0.14829078):6.5108655e-06):0.041634264);
(((('10228-Tadhaerens@XP_002110319':0.30036111,('2880-Esiliculosus@CBJ31471':0.11996527,(('296543-Tpseudonana@XP_002287134':0.88139221,('403677-Pinfestans@XP_002902720':9.5816869e-06,'Phytophthora-ramorum@jgi|Phyra1_1|75718|fgenesh1_pg.C_scaffold_14000080':0.079656008):0.15568641):0.28295033,'556484-Ptricornutum@XP_002177583':0.28349635):0.29233435):0.27071517):0.1154483,('Cmerolae@CMT193C':0.3001571,'Ttrahens@10949T0':0.23908723):0.22201484):0.03203951,((((('347515-Lmajor@XP_001682791':0.025869007,'435258-Linfantum@XP_001465213':0):0.33935858,'Srosetta@00894T0':0.26787556):0.044774847,'Chlorella-vulgaris@jgi_ChlNC64A_1_27954_e_gw1.29.115.1':0.73335017):0.052569726,(('39947-Osativa@NP_001055381':0.42091746,'Spunctatus@00563T0':0.13617187):0.11551808,'88036-Smoellendorffii@XP_002960198':0.17500854):0.22830118):1.5836106e-06,'3702-Athaliana@NP_194868':0.33014766):0.039050166):8.7926817e-05,((('145481-Ppatens@XP_001763476':0.31670431,'Hrobusta@prot_jgi_Helro1_181874':0.26472981):7.9492223e-05,((('330879-Afumigatus@XP_755006':0.50700385,'6239-Celegans@NP_498625':0.57989521):6.1358562e-05,'559292-Scerevisiae@NP_116683':0.2449552):0.31684437,(('45351-Nvectensis@XP_001639589':0.19000126,('7739-Bfloridae@XP_002586734':0.43087037,'Gsulphuraria@stig_58.Gs55980.1':0.71019261):4.9218351e-06):0.087011153,'Lgigantea@gene_jgi_Lotgi1_112462_e_gw1.15.391.1':0.062501342):0.067795581):0.2105468):0.016881563,((((('185431-Tbrucei@XP_001218868':1.7837582e-05,'353153-Tcruzi@XP_818808':0.549891):0.56517706,'7460-Amellifera@XP_624624':0.25758095):0.09848566,('7955-Drerio@XP_002663315':0,'9606-Hsapiens@NP_443143':0.05254867):0.40780379):0.040798994,'744533-Ngruberi@XP_002680835':0.76855022):3.5395748e-05,('352472-Ddiscoideum@XP_641425':0.81908665,'Bdendrobatidis@prot_jgi_Batde5_92243_GP3.078020':0.42534176):0.21006678):0.18666686):0.15964949,(((('214684-Cneoformans@XP_569515':0.79268985,'Dpulex@prot_jgi_Dappu1_47461_e_gw1.13.105.1':0.20038249):0.22457572,('6279-Bmalayi@XP_001897363':0.26932104,'Cowczarzaki@03567T0':0.19946152):0.13684793):0.031053838,((('436017-Olucimarinus@XP_001420193':0.051828637,'70448-Otauri@XP_003081729':0.053036897):0.44400882,'564608-Mpusilla@XP_003063893':0.30429627):0.16850962,'7227-Dmelanogaster@NP_648106':0.19337379):0.10434159):0.042375597,'284812-Spombe@NP_596778':0.65164967):0.14483783);
(((('10228-Tadhaerens@XP_002110319':0.43158323,(('6279-Bmalayi@XP_001897363':0.2667827,('Cmerolae@CMT193C':0.86300108,'Cowczarzaki@03567T0':0.37077247):0.16743013):0.26131934,'7227-Dmelanogaster@NP_648106':0.15536801):1.5199296e-06):0.19053207,((('145481-Ppatens@XP_001763476':0.21694901,('39947-Osativa@NP_001055381':0.30206238,(('436017-Olucimarinus@XP_001420193':0.018307863,'70448-Otauri@XP_003081729':0.21774797):0.51755853,'564608-Mpusilla@XP_003063893':0.43244617):0.3350077):1.5616344e-05):0.03839601,(('185431-Tbrucei@XP_001218868':0.40003973,'353153-Tcruzi@XP_818808':0.11249315):0.34182356,('347515-Lmajor@XP_001682791':0.018155228,'435258-Linfantum@XP_001465213':0):1.1812413e-05):0.50882258):0.081829623,'Spunctatus@00563T0':0.17496736):5.6294965e-05):0.13612759,((('352472-Ddiscoideum@XP_641425':0.42756195,'Bdendrobatidis@prot_jgi_Batde5_92243_GP3.078020':0.082648667):0.2328198,'3702-Athaliana@NP_194868':0.13232907):0.049958972,(('744533-Ngruberi@XP_002680835':0.55268528,'Hrobusta@prot_jgi_Helro1_181874':0.14408703):0.21115281,('88036-Smoellendorffii@XP_002960198':0.29353979,('Chlorella-vulgaris@jgi_ChlNC64A_1_27954_e_gw1.29.115.1':0.90988495,'Ttrahens@10949T0':0.26309249):0.19793184):2.6636751e-06):0.12599007):3.2150889e-06):0.16577961,((((('214684-Cneoformans@XP_569515':0.61987443,'7460-Amellifera@XP_624624':0.45259753):0.11533975,((('296543-Tpseudonana@XP_002287134':0.41936745,'556484-Ptricornutum@XP_002177583':0.14353303):0.079751649,'6239-Celegans@NP_498625':0.70020647):0.16695094,('403677-Pinfestans@XP_002902720':0.0014241049,'Phytophthora-ramorum@jgi|Phyra1_1|75718|fgenesh1_pg.C_scaffold_14000080':0.12869388):0.27439187):0.14535576):0.097964759,'Srosetta@00894T0':0.32902931):0.074811873,'2880-Esiliculosus@CBJ31471':0.35475546):0.099962558,(('284812-Spombe@NP_596778':0.39305943,'330879-Afumigatus@XP_755006':0.22634084):0.14970708,'559292-Scerevisiae@NP_116683':0.40384999):2.1166918e-06):0.081442742,((('45351-Nvectensis@XP_001639589':2.7831895e-05,(('7739-Bfloridae@XP_002586734':0.16515065,'Dpulex@prot_jgi_Dappu1_47461_e_gw1.13.105.1':0.63820333):0.2643822,'Gsulphuraria@stig_58.Gs55980.1':0.30450687):0.23590554):0.12428062,('7955-Drerio@XP_002663315':0.042991753,'9606-Hsapiens@NP_443143':0.059645587):0.27203954):0.020685568,'Lgigantea@gene_jgi_Lotgi1_112462_e_gw1.15.391.1':0.064869761):0.095294908);
(((('10228-Tadhaerens@XP_002110319':0.36340239,'7460-Amellifera@XP_624624':0.68291757):0.21960481,((((((('45351-Nvectensis@XP_001639589':0.20482641,'Gsulphuraria@stig_58.Gs55980.1':0.81943031):0.10593261,'Lgigantea@gene_jgi_Lotgi1_112462_e_gw1.15.391.1':1.8941175e-06):0.15357236,('559292-Scerevisiae@NP_116683':0.5209836,'7739-Bfloridae@XP_002586734':0.39752652):0.25692709):0.10791746,('7955-Drerio@XP_002663315':0.010212482,'9606-Hsapiens@NP_443143':0.043114431):0.35879163):9.6638682e-07,'Spunctatus@00563T0':0.12356841):0.12967502,('Bdendrobatidis@prot_jgi_Batde5_92243_GP3.078020':0.37778413,'Hrobusta@prot_jgi_Helro1_181874':0.13131689):0.04995641):4.7903621e-06,'Cowczarzaki@03567T0':0.32388646):0.063751218):0.149873,('3702-Athaliana@NP_194868':0.043215685,'Chlorella-vulgaris@jgi_ChlNC64A_1_27954_e_gw1.29.115.1':0.76524826):0.39762807):0.030158666,((((('145481-Ppatens@XP_001763476':0.25930464,('39947-Osativa@NP_001055381':0.47585261,((('436017-Olucimarinus@XP_001420193':5.5927284e-05,'70448-Otauri@XP_003081729':0.29274874):0.11784692,'Cmerolae@CMT193C':0.49656331):0.40532001,'564608-Mpusilla@XP_003063893':0.15908222):0.42274651):7.7164563e-05):0.17094055,('347515-Lmajor@XP_001682791':0.030723784,'435258-Linfantum@XP_001465213':0):0.2941984):0.067944135,'7227-Dmelanogaster@NP_648106':0.21284146):0.077778164,('284812-Spombe@NP_596778':0.37089203,'352472-Ddiscoideum@XP_641425':1.1930692):0.15487209):2.0289776e-05,(('214684-Cneoformans@XP_569515':0.49596572,'330879-Afumigatus@XP_755006':0.53450734):3.0279391e-05,('Dpulex@prot_jgi_Dappu1_47461_e_gw1.13.105.1':0.28098259,'Ttrahens@10949T0':0.34061591):0.24672615):0.13367138):0.039181547,(((('185431-Tbrucei@XP_001218868':0.18069351,'353153-Tcruzi@XP_818808':0.18014019):0.51760018,(('6279-Bmalayi@XP_001897363':0.12973202,'88036-Smoellendorffii@XP_002960198':0.53211237):0.1765718,'744533-Ngruberi@XP_002680835':0.82615137):0.35826921):0.00016754832,'2880-Esiliculosus@CBJ31471':0.059362122):0.18639121,(((('296543-Tpseudonana@XP_002287134':0.23108277,'6239-Celegans@NP_498625':0.72680013):0.1826347,'556484-Ptricornutum@XP_002177583':0.076076798):0.37010351,('403677-Pinfestans@XP_002902720':0.15238617,'Phytophthora-ramorum@jgi|Phyra1_1|75718|fgenesh1_pg.C_scaffold_14000080':6.9976074e-05):0.3678484):0.0074085432,'Srosetta@00894T0':0.18166374):0.077947176):0.24213909);
((((((('10228-Tadhaerens@XP_002110319':1.0306358,'744533-Ngruberi@XP_002680835':1.6467929):1.5439537e-05,'7227-Dmelanogaster@NP_648106':0.33094136):0.31597524,'6239-Celegans@NP_498625':0.65499418):0.12032271,(('45351-Nvectensis@XP_001639589':0.25517166,('7739-Bfloridae@XP_002586734':0.55131941,('7955-Drerio@XP_002663315':0.14423352,'9606-Hsapiens@NP_443143':1.4888842e-05):0.18765055):0.14093199):0.21083487,'Lgigantea@gene_jgi_Lotgi1_112462_e_gw1.15.391.1':1.7006142e-05):0.51629388):0.21671103,(('145481-Ppatens@XP_001763476':0.3428846,'Spunctatus@00563T0':0.32373458):0.70723628,((('352472-Ddiscoideum@XP_641425':0.46950332,'39947-Osativa@NP_001055381':0.77253568):0.37791855,'Dpulex@prot_jgi_Dappu1_47461_e_gw1.13.105.1':0.21909575):0.26323573,'88036-Smoellendorffii@XP_002960198':0.5497386):0.26387369):1.8973395e-06):0.095550371,((('214684-Cneoformans@XP_569515':0.4312509,'284812-Spombe@NP_596778':0.50174858):0.2194967,('330879-Afumigatus@XP_755006':0.25879667,((('436017-Olucimarinus@XP_001420193':0.3817141,'70448-Otauri@XP_003081729':9.7675174e-06):0.24979308,'564608-Mpusilla@XP_003063893':0.52561661):0.6530238,(('6279-Bmalayi@XP_001897363':0.97948199,'Ttrahens@10949T0':0.22574412):0.13287404,('Cmerolae@CMT193C':1.4163502,'Cowczarzaki@03567T0':0.64706133):0.11159149):0.059407887):0.064473151):1.7910129e-05):0.21627178,(('Bdendrobatidis@prot_jgi_Batde5_92243_GP3.078020':1.1102695,('Chlorella-vulgaris@jgi_ChlNC64A_1_27954_e_gw1.29.115.1':2.3408291,'Hrobusta@prot_jgi_Helro1_181874':6.9896639e-05):0.023233963):0.32129216,'Gsulphuraria@stig_58.Gs55980.1':0.26109611):0.023374355):0.14973138):3.2367491e-06,((('185431-Tbrucei@XP_001218868':0.79097374,'353153-Tcruzi@XP_818808':0.46403661):0.49122667,('347515-Lmajor@XP_001682791':0.029889039,'435258-Linfantum@XP_001465213':0):0.17852183):1.3045848,'3702-Athaliana@NP_194868':0.32510197):0.43732005,(((((('2880-Esiliculosus@CBJ31471':0.21426204,'556484-Ptricornutum@XP_002177583':0.83965698):0.16905649,'296543-Tpseudonana@XP_002287134':0.67817718):0.22693631,'7460-Amellifera@XP_624624':0.7001077):0.11791376,('403677-Pinfestans@XP_002902720':0,'Phytophthora-ramorum@jgi|Phyra1_1|75718|fgenesh1_pg.C_scaffold_14000080':0.062426355):0.25656752):6.9260518e-06,'Srosetta@00894T0':0.61826939):0.32196195,'559292-Scerevisiae@NP_116683':1.0224146):0.092153673);
((((('10228-Tadhaerens@XP_002110319':0.38091089,((('185431-Tbrucei@XP_001218868':2.1632352e-05,'353153-Tcruzi@XP_818808':0.55450086):0.3659347,'Cmerolae@CMT193C':0.30420266):0.20935676,('7460-Amellifera@XP_624624':0.016938156,'7739-Bfloridae@XP_002586734':0.53287034):0.19489463):0.12560295):0.17608016,((('214684-Cneoformans@XP_569515':0.56395864,('Dpulex@prot_jgi_Dappu1_47461_e_gw1.13.105.1':0.12145236,'Ttrahens@10949T0':0.85564208):2.1002658e-06):0.16881915,('88036-Smoellendorffii@XP_002960198':0.2704182,'Gsulphuraria@stig_58.Gs55980.1':0.39154788):0.1177359):4.433988e-06,(('284812-Spombe@NP_596778':0.7546328,('6279-Bmalayi@XP_001897363':0.47704648,'Cowczarzaki@03567T0':0.098240037):0.10859612):1.2491763e-05,(('296543-Tpseudonana@XP_002287134':0.67086833,'556484-Ptricornutum@XP_002177583':6.4764566e-05):0.33615586,(('403677-Pinfestans@XP_002902720':0.088364254,'Phytophthora-ramorum@jgi|Phyra1_1|75718|fgenesh1_pg.C_scaffold_14000080':0.072976467):0.087041189,'Srosetta@00894T0':0.45547911):0.17255382):0.25838826):0.11085298):0.13154593):0.046920058,(('352472-Ddiscoideum@XP_641425':0.5198316,('7227-Dmelanogaster@NP_648106':0.36225156,('7955-Drerio@XP_002663315':0,'9606-Hsapiens@NP_443143':0.01691652):0.36804569):0.16988874):0.11143927,'744533-Ngruberi@XP_002680835':0.28562322):0.08138832):0.13701915,(((('347515-Lmajor@XP_001682791':0.04435579,'435258-Linfantum@XP_001465213':0):0.45902333,'Chlorella-vulgaris@jgi_ChlNC64A_1_27954_e_gw1.29.115.1':0.44445429):0.12558106,('39947-Osativa@NP_001055381':0.4353342,(('436017-Olucimarinus@XP_001420193':0,'70448-Otauri@XP_003081729':0.11689358):0.55079814,'564608-Mpusilla@XP_003063893':0.15121855):0.36095155):0.10449222):1.1922016e-06,'3702-Athaliana@NP_194868':0.12708965):0.03091686):0.14691009,'145481-Ppatens@XP_001763476':0.27466418,(((((('2880-Esiliculosus@CBJ31471':0.3863982,'Lgigantea@gene_jgi_Lotgi1_112462_e_gw1.15.391.1':0.089102652):0.025673569,(('330879-Afumigatus@XP_755006':0.41517494,'6239-Celegans@NP_498625':0.38043827):0.35832957,'559292-Scerevisiae@NP_116683':0.34771116):0.081644021):0.055265772,'45351-Nvectensis@XP_001639589':0.042929376):0.21150578,'Bdendrobatidis@prot_jgi_Batde5_92243_GP3.078020':0.28320632):6.6320123e-06,'Hrobusta@prot_jgi_Helro1_181874':0.054028392):4.1747118e-05,'Spunctatus@00563T0':0.32469157):0.14999885);
(((((('10228-Tadhaerens@XP_002110319':0.59970635,(('39947-Osativa@NP_001055381':1.2606545,(('45351-Nvectensis@XP_001639589':7.2602406e-06,'Gsulphuraria@stig_58.Gs55980.1':0.48001531):0.778392,'9606-Hsapiens@NP_443143':5.4002549e-05):0.61578063):1.5302691e-05,('7739-Bfloridae@XP_002586734':0.66534291,'Dpulex@prot_jgi_Dappu1_47461_e_gw1.13.105.1':0.47023941):0.066698791):0.10876861):1.1514871e-05,'Cowczarzaki@03567T0':1.3126958):0.2230697,((('6239-Celegans@NP_498625':0.97666434,'6279-Bmalayi@XP_001897363':0.59056853):0.26569274,'744533-Ngruberi@XP_002680835':0.94611351):0.38740496,'7227-Dmelanogaster@NP_648106':0.095825894):0.0029456868):2.3261914e-07,((('145481-Ppatens@XP_001763476':0.43992422,((('436017-Olucimarinus@XP_001420193':6.4513804e-05,'Cmerolae@CMT193C':1.0011314):0.29993427,'70448-Otauri@XP_003081729':0.068283548):0.57241169,'564608-Mpusilla@XP_003063893':0.12461805):0.39398964):0.1726899,(('185431-Tbrucei@XP_001218868':0.56366834,'353153-Tcruzi@XP_818808':0.11901287):0.61461299,('347515-Lmajor@XP_001682791':0.026901339,'435258-Linfantum@XP_001465213':0):0.13571869):0.39757312):0.080124978,'Chlorella-vulgaris@jgi_ChlNC64A_1_27954_e_gw1.29.115.1':1.047167):0.18453777):0.30892745,('7955-Drerio@XP_002663315':0.33988477,'Spunctatus@00563T0':0.37485419):0.27849442):2.6576611e-06,(((((('214684-Cneoformans@XP_569515':0.7423093,(('296543-Tpseudonana@XP_002287134':1.3949043,'403677-Pinfestans@XP_002902720':2.8368358e-05):0.31903403,'Phytophthora-ramorum@jgi|Phyra1_1|75718|fgenesh1_pg.C_scaffold_14000080':2.8877752e-05):0.3800178):0.23771721,'556484-Ptricornutum@XP_002177583':0.93739258):4.6339536e-06,'Srosetta@00894T0':0.14795226):0.077944564,('2880-Esiliculosus@CBJ31471':0.51692943,('559292-Scerevisiae@NP_116683':0.48928956,'Lgigantea@gene_jgi_Lotgi1_112462_e_gw1.15.391.1':0.3485786):0.1874812):0.1178728):0.18871696,('284812-Spombe@NP_596778':0.37552822,'330879-Afumigatus@XP_755006':0.37725284):0.36529138):0.241673,(('3702-Athaliana@NP_194868':0.28165121,'Bdendrobatidis@prot_jgi_Batde5_92243_GP3.078020':0.40387109):0.12105079,'7460-Amellifera@XP_624624':0.87195167):1.5753761e-05):5.8614654e-05,(('352472-Ddiscoideum@XP_641425':0.62508909,'Ttrahens@10949T0':0.63456833):0.17301889,('88036-Smoellendorffii@XP_002960198':0.56446009,'Hrobusta@prot_jgi_Helro1_181874':0.030290357):0.22005528):0.21700882);
(('10228-Tadhaerens@XP_002110319':0.40707473,(((((('330879-Afumigatus@XP_755006':0.28742987,'559292-Scerevisiae@NP_116683':0.27211821):0.033142014,'6239-Celegans@NP_498625':0.41106723):0.079442986,'7227-Dmelanogaster@NP_648106':0.27231757):5.7257281e-06,'Spunctatus@00563T0':0.10741671):0.066365151,'Hrobusta@prot_jgi_Helro1_181874':0.16703498):0.081500461,(((('45351-Nvectensis@XP_001639589':0.1561119,(('7739-Bfloridae@XP_002586734':6.5563937e-05,'Dpulex@prot_jgi_Dappu1_47461_e_gw1.13.105.1':0.63137189):0.30245924,('7955-Drerio@XP_002663315':0.071898626,'9606-Hsapiens@NP_443143':5.3347904e-05):0.14636641):0.090086696):0.018570709,'Gsulphuraria@stig_58.Gs55980.1':0.5383208):0.043421436,'Lgigantea@gene_jgi_Lotgi1_112462_e_gw1.15.391.1':0.027044756):0.062602468,'744533-Ngruberi@XP_002680835':0.76976237):0.15460855):0.065124578):1.487686e-06,((((('145481-Ppatens@XP_001763476':0.15921881,('39947-Osativa@NP_001055381':0.188206,(('436017-Olucimarinus@XP_001420193':0.16466803,'70448-Otauri@XP_003081729':0.1825913):0.15459269,'564608-Mpusilla@XP_003063893':0.3625323):0.18674589):0.10210508):0.027698978,((('185431-Tbrucei@XP_001218868':0.27417017,'353153-Tcruzi@XP_818808':0.18864105):0.27721033,('347515-Lmajor@XP_001682791':0.022607068,'435258-Linfantum@XP_001465213':0):3.5168531e-06):0.2933351,'Chlorella-vulgaris@jgi_ChlNC64A_1_27954_e_gw1.29.115.1':0.71785959):0.14318407):0.06059877,'3702-Athaliana@NP_194868':0.14137715):4.1220559e-05,'88036-Smoellendorffii@XP_002960198':0.20613195):0.074711878,((('214684-Cneoformans@XP_569515':0.56995629,'284812-Spombe@NP_596778':0.13312209):0.14105956,(('352472-Ddiscoideum@XP_641425':0.39287262,'7460-Amellifera@XP_624624':0.44645272):0.034058292,'Bdendrobatidis@prot_jgi_Batde5_92243_GP3.078020':0.32610432):0.051335091):0.032196221,(('6279-Bmalayi@XP_001897363':0.082766879,'Cowczarzaki@03567T0':0.25914376):0.23754704,('Cmerolae@CMT193C':0.58326885,'Ttrahens@10949T0':0.22934828):0.079114754):0.063671649):6.9674448e-07):0.029849022,('2880-Esiliculosus@CBJ31471':0.30326842,((('296543-Tpseudonana@XP_002287134':0.29651016,'556484-Ptricornutum@XP_002177583':0.21846806):0.1105039,'Srosetta@00894T0':0.25746029):0.13946596,('403677-Pinfestans@XP_002902720':6.8164396e-05,'Phytophthora-ramorum@jgi|Phyra1_1|75718|fgenesh1_pg.C_scaffold_14000080':0.064785563):0.1274126):0.057016367):0.18739974);
((('10228-Tadhaerens@XP_002110319':0.38545746,(('185431-Tbrucei@XP_001218868':0.79772777,'353153-Tcruzi@XP_818808':0.33144791):0.26685247,('347515-Lmajor@XP_001682791':0.024031535,'435258-Linfantum@XP_001465213':0):0.32087018):0.33401441):0.1355439,((('2880-Esiliculosus@CBJ31471':0.65894565,(('403677-Pinfestans@XP_002902720':0,'Phytophthora-ramorum@jgi|Phyra1_1|75718|fgenesh1_pg.C_scaffold_14000080':0.12290473):0.21744212,'556484-Ptricornutum@XP_002177583':0.53755631):0.14898678):0.19467934,'296543-Tpseudonana@XP_002287134':0.55823421):0.093483206,'Srosetta@00894T0':0.24180558):0.20203082):0.0060018161,(((((('145481-Ppatens@XP_001763476':0.18592233,('Bdendrobatidis@prot_jgi_Batde5_92243_GP3.078020':0.56509304,'Spunctatus@00563T0':0.16352912):0.21549042):0.17894712,((('45351-Nvectensis@XP_001639589':5.1760858e-05,'Hrobusta@prot_jgi_Helro1_181874':0.36337461):0.20212102,('7739-Bfloridae@XP_002586734':0.33722699,('7955-Drerio@XP_002663315':0.06632428,'9606-Hsapiens@NP_443143':3.172473e-05):0.42615028):0.11170733):0.0061502103,'Lgigantea@gene_jgi_Lotgi1_112462_e_gw1.15.391.1':0.10783725):0.36136638):0.079131295,('744533-Ngruberi@XP_002680835':0.64190869,'7460-Amellifera@XP_624624':0.49459268):1.2428466e-05):0.14520707,'352472-Ddiscoideum@XP_641425':0.77001132):0.058465829,('3702-Athaliana@NP_194868':0.24050091,('39947-Osativa@NP_001055381':0.30818458,(('436017-Olucimarinus@XP_001420193':2.746852e-05,'70448-Otauri@XP_003081729':0.24808555):0.94351312,'564608-Mpusilla@XP_003063893':0.34531174):0.5904514):0.11149349):0.07173559):0.057529402,'Chlorella-vulgaris@jgi_ChlNC64A_1_27954_e_gw1.29.115.1':1.474452):7.9052524e-06,((((((((('214684-Cneoformans@XP_569515':1.1701468,'284812-Spombe@NP_596778':0.28531076):0.37666187,'330879-Afumigatus@XP_755006':0.14793644):0.36544643,'6239-Celegans@NP_498625':0.55827062):8.2345833e-05,'559292-Scerevisiae@NP_116683':0.37317499):0.21939985,'7227-Dmelanogaster@NP_648106':0.36920926):0.27858523,('6279-Bmalayi@XP_001897363':0.24400546,(('Cmerolae@CMT193C':0.34005343,'Ttrahens@10949T0':0.50945902):0.46757014,'Cowczarzaki@03567T0':0.21645968):0.15715527):0.068204058):0.042592305,'Dpulex@prot_jgi_Dappu1_47461_e_gw1.13.105.1':0.18199847):0.11195418,'Gsulphuraria@stig_58.Gs55980.1':0.55325792):0.10923374,'88036-Smoellendorffii@XP_002960198':0.40068514):0.19685397);
(((('10228-Tadhaerens@XP_002110319':0.29729934,('7227-Dmelanogaster@NP_648106':0.38122263,'Bdendrobatidis@prot_jgi_Batde5_92243_GP3.078020':0.17382806):0.13967586):1.6493983e-05,(('352472-Ddiscoideum@XP_641425':0.61862837,'Dpulex@prot_jgi_Dappu1_47461_e_gw1.13.105.1':0.3590747):0.026234682,'Spunctatus@00563T0':0.30308979):0.17977497):0.053718106,((((('145481-Ppatens@XP_001763476':0.35809634,'88036-Smoellendorffii@XP_002960198':0.34603937):0.17101441,'39947-Osativa@NP_001055381':0.53218555):0.073688728,'3702-Athaliana@NP_194868':0.34066093):0.10379518,'Chlorella-vulgaris@jgi_ChlNC64A_1_27954_e_gw1.29.115.1':0.72748551):2.0925277e-06,((('185431-Tbrucei@XP_001218868':0.39430796,'353153-Tcruzi@XP_818808':0.27901344):0.39193587,('347515-Lmajor@XP_001682791':0.11444839,'435258-Linfantum@XP_001465213':0):0.61584427):0.4285523,('2880-Esiliculosus@CBJ31471':0.29357621,((('296543-Tpseudonana@XP_002287134':0.18081022,'556484-Ptricornutum@XP_002177583':0.37512066):0.42869048,('403677-Pinfestans@XP_002902720':0.020093979,'Phytophthora-ramorum@jgi|Phyra1_1|75718|fgenesh1_pg.C_scaffold_14000080':0.070879323):0.15734069):0.071742681,'Srosetta@00894T0':0.1796563):0.030770271):0.11521798):0.11981168):0.13376044):4.4538378e-06,('214684-Cneoformans@XP_569515':0.78879404,'284812-Spombe@NP_596778':0.61262891):0.32852635,((((('330879-Afumigatus@XP_755006':0.20958985,'6239-Celegans@NP_498625':1.3714015):0.44414058,'Gsulphuraria@stig_58.Gs55980.1':0.70737773):3.6647662e-06,((('45351-Nvectensis@XP_001639589':0.11366022,'Lgigantea@gene_jgi_Lotgi1_112462_e_gw1.15.391.1':0.36879642):0.055192795,('7955-Drerio@XP_002663315':0.024091007,'9606-Hsapiens@NP_443143':2.6977712e-05):0.32924247):0.11184075,('559292-Scerevisiae@NP_116683':0.25451305,('7460-Amellifera@XP_624624':0.5884644,'7739-Bfloridae@XP_002586734':0.26916525):0.230192):0.31514582):0.20935433):0.048188975,('744533-Ngruberi@XP_002680835':0.85416084,'Hrobusta@prot_jgi_Helro1_181874':0.17497127):0.04173533):0.050835318,(((((('436017-Olucimarinus@XP_001420193':0,'70448-Otauri@XP_003081729':0.11928733):0.22672786,'564608-Mpusilla@XP_003063893':0.63295762):0.30115239,'Cmerolae@CMT193C':0.36019265):0.098751145,'6279-Bmalayi@XP_001897363':0.68064485):0.13053127,'Ttrahens@10949T0':0.24782381):0.17739744,'Cowczarzaki@03567T0':0.35624225):0.094665734):0.027017664);
(((('10228-Tadhaerens@XP_002110319':0.5628165,((('214684-Cneoformans@XP_569515':0.6817224,'Dpulex@prot_jgi_Dappu1_47461_e_gw1.13.105.1':0.2814626):2.9799926e-05,'Ttrahens@10949T0':0.59605128):0.2821436,'7227-Dmelanogaster@NP_648106':0.38105634):0.14270095):2.2824405e-05,((((('284812-Spombe@NP_596778':0.58635753,('330879-Afumigatus@XP_755006':0.78564679,'6239-Celegans@NP_498625':0.65374239):0.14298636):0.21793757,('296543-Tpseudonana@XP_002287134':0.50749716,'556484-Ptricornutum@XP_002177583':0.24714241):1.7634538e-05):0.42699608,('403677-Pinfestans@XP_002902720':0.10544475,'Phytophthora-ramorum@jgi|Phyra1_1|75718|fgenesh1_pg.C_scaffold_14000080':0.055524395):0.30220423):0.011405436,'Srosetta@00894T0':0.236307):0.2884122,((('347515-Lmajor@XP_001682791':0.026524005,'435258-Linfantum@XP_001465213':0):0.52264995,'3702-Athaliana@NP_194868':0.36222059):0.0069831316,('39947-Osativa@NP_001055381':0.43957421,'564608-Mpusilla@XP_003063893':0.69163711):0.13938509):0.035134383):0.11031897):0.064466048,(('352472-Ddiscoideum@XP_641425':0.45772441,('7955-Drerio@XP_002663315':0,'9606-Hsapiens@NP_443143':0.075439285):0.47502254):0.24331893,('7460-Amellifera@XP_624624':0.2534718,'Chlorella-vulgaris@jgi_ChlNC64A_1_27954_e_gw1.29.115.1':0.81631227):0.42083449):0.15417823):0.19504452,(((((('145481-Ppatens@XP_001763476':0.11886594,(('436017-Olucimarinus@XP_001420193':6.5206044e-05,'70448-Otauri@XP_003081729':0.36853411):0.29697581,'Cmerolae@CMT193C':0.55114229):0.72462415):0.35080926,('88036-Smoellendorffii@XP_002960198':0.59441826,'Spunctatus@00563T0':8.076042e-05):0.18022821):0.050932521,'Bdendrobatidis@prot_jgi_Batde5_92243_GP3.078020':0.42367899):0.038571603,'Hrobusta@prot_jgi_Helro1_181874':0.15854611):2.3191939e-06,(('45351-Nvectensis@XP_001639589':0.20750292,'Lgigantea@gene_jgi_Lotgi1_112462_e_gw1.15.391.1':0.11686778):0.058670787,(('559292-Scerevisiae@NP_116683':0.2959083,'Gsulphuraria@stig_58.Gs55980.1':0.65103817):0.11697791,'7739-Bfloridae@XP_002586734':0.40168702):0.22292863):0.25574313):0.048146622,('6279-Bmalayi@XP_001897363':0.50198283,'Cowczarzaki@03567T0':0.16940862):0.36080538):3.4645148e-05,((('185431-Tbrucei@XP_001218868':0.50729342,'353153-Tcruzi@XP_818808':0.20186185):0.6022881,'744533-Ngruberi@XP_002680835':0.53971264):0.25747957,'2880-Esiliculosus@CBJ31471':0.38302695):0.32244128);
(('10228-Tadhaerens@XP_002110319':0.22603302,((((('145481-Ppatens@XP_001763476':0.34695896,('39947-Osativa@NP_001055381':0.38591458,(('436017-Olucimarinus@XP_001420193':0.1248355,'70448-Otauri@XP_003081729':0.10139617):0.40771408,'564608-Mpusilla@XP_003063893':0.076903386):0.30305647):0.10280994):0.063104082,((('185431-Tbrucei@XP_001218868':0.24310603,'353153-Tcruzi@XP_818808':0.17920628):0.61925178,('347515-Lmajor@XP_001682791':0.022864124,'435258-Linfantum@XP_001465213':0):0.087494822):0.27937627,'Chlorella-vulgaris@jgi_ChlNC64A_1_27954_e_gw1.29.115.1':0.79605455):0.059431169):0.0027556051,('3702-Athaliana@NP_194868':0.25765954,('88036-Smoellendorffii@XP_002960198':0.21487581,'Gsulphuraria@stig_58.Gs55980.1':0.54540532):0.20242487):0.10760877):0.24030406,((('6279-Bmalayi@XP_001897363':0.59458994,'Cowczarzaki@03567T0':0.12105301):0.38381664,'Cmerolae@CMT193C':0.84464239):0.048741827,'Ttrahens@10949T0':0.62291838):0.1849447):3.5760489e-05,((('352472-Ddiscoideum@XP_641425':0.50498174,'744533-Ngruberi@XP_002680835':0.57068841):0.24186928,'Dpulex@prot_jgi_Dappu1_47461_e_gw1.13.105.1':0.23265182):0.088559479,'7227-Dmelanogaster@NP_648106':0.18890352):0.083974844):0.0004118577):0.35752546,((((((('214684-Cneoformans@XP_569515':0.89455079,('296543-Tpseudonana@XP_002287134':0.2423378,'556484-Ptricornutum@XP_002177583':0.10878359):0.17773626):0.30364278,'Srosetta@00894T0':0.3150021):0.028838652,('403677-Pinfestans@XP_002902720':0.11201121,'Phytophthora-ramorum@jgi|Phyra1_1|75718|fgenesh1_pg.C_scaffold_14000080':2.9757001e-06):0.30358007):0.16012949,'2880-Esiliculosus@CBJ31471':0.36878288):0.18761786,(('330879-Afumigatus@XP_755006':0.45952001,'6239-Celegans@NP_498625':0.95508658):0.2544429,'559292-Scerevisiae@NP_116683':0.13915591):0.18940924):2.9928859e-05,('284812-Spombe@NP_596778':0.73695109,'Lgigantea@gene_jgi_Lotgi1_112462_e_gw1.15.391.1':0.055193683):0.062525688):0.083209635,(('45351-Nvectensis@XP_001639589':0.022283264,(('Bdendrobatidis@prot_jgi_Batde5_92243_GP3.078020':0.28076629,'Spunctatus@00563T0':0.29187263):0.076292007,'Hrobusta@prot_jgi_Helro1_181874':0.030874226):0.12875994):0.12624189,('7955-Drerio@XP_002663315':0.038606941,'9606-Hsapiens@NP_443143':6.1430716e-05):0.25186242):4.2287088e-05):0.13482617,('7460-Amellifera@XP_624624':0.71462623,'7739-Bfloridae@XP_002586734':2.9587888e-05):0.24812235);
((((('10228-Tadhaerens@XP_002110319':0.36375207,((((('185431-Tbrucei@XP_001218868':0.1556148,'353153-Tcruzi@XP_818808':0.80928465):0.28791956,'2880-Esiliculosus@CBJ31471':0.38487971):0.17772836,(('214684-Cneoformans@XP_569515':0.9140468,'556484-Ptricornutum@XP_002177583':0.32546685):0.25634945,(('347515-Lmajor@XP_001682791':0.084269658,'435258-Linfantum@XP_001465213':0):0.77184355,'Srosetta@00894T0':3.9919215e-05):0.37105283):0.12347118):0.25863274,('7460-Amellifera@XP_624624':0.14685813,'7739-Bfloridae@XP_002586734':0.47565038):0.21566072):0.078263251,('403677-Pinfestans@XP_002902720':5.0020332e-05,'Phytophthora-ramorum@jgi|Phyra1_1|75718|fgenesh1_pg.C_scaffold_14000080':0.29193465):0.59421644):0.15965637):0.18335257,(('296543-Tpseudonana@XP_002287134':0.94203003,'9606-Hsapiens@NP_443143':4.5078807e-07):0.064119691,'7955-Drerio@XP_002663315':1.7326506e-05):0.30187706):0.1680856,(((('3702-Athaliana@NP_194868':0.61620188,(('88036-Smoellendorffii@XP_002960198':7.3830678e-05,'Chlorella-vulgaris@jgi_ChlNC64A_1_27954_e_gw1.29.115.1':1.6992003):0.24222631,'Gsulphuraria@stig_58.Gs55980.1':1.3472383):1.1474342e-05):0.19870736,'Dpulex@prot_jgi_Dappu1_47461_e_gw1.13.105.1':0.53179155):1.094651e-05,(('45351-Nvectensis@XP_001639589':0.23647186,'Lgigantea@gene_jgi_Lotgi1_112462_e_gw1.15.391.1':2.3197001e-06):3.7707632e-05,'744533-Ngruberi@XP_002680835':0.64461497):0.1109831):0.12427823,('6279-Bmalayi@XP_001897363':0.31215889,'Cowczarzaki@03567T0':0.34864716):0.28555279):5.2086764e-07):0.11871982,'Hrobusta@prot_jgi_Helro1_181874':0.25226965):1.5138378e-05,((((('145481-Ppatens@XP_001763476':0.23757033,('39947-Osativa@NP_001055381':0.56557371,((('436017-Olucimarinus@XP_001420193':0,('70448-Otauri@XP_003081729':0.13894695,'Ttrahens@10949T0':1.7210424):0.18514736):0.74344,'Cmerolae@CMT193C':0.92034845):1.9126647e-05,'564608-Mpusilla@XP_003063893':0.26787983):0.80789474):0.045084625):0.38946831,('284812-Spombe@NP_596778':0.83761192,'330879-Afumigatus@XP_755006':0.6126571):1.1120501e-05):1.7776435e-05,'559292-Scerevisiae@NP_116683':0.33092074):0.13005145,('6239-Celegans@NP_498625':0.9100554,'7227-Dmelanogaster@NP_648106':0.33915383):1.0098398e-07):0.025032878,'Spunctatus@00563T0':0.088154179):0.22612379,('352472-Ddiscoideum@XP_641425':1.2702235,'Bdendrobatidis@prot_jgi_Batde5_92243_GP3.078020':0.19466218):0.34868689);
(((('10228-Tadhaerens@XP_002110319':0.32930099,('296543-Tpseudonana@XP_002287134':0.50455058,'39947-Osativa@NP_001055381':0.9720304):0.0078556381):1.9455217e-06,((('45351-Nvectensis@XP_001639589':0.18548073,('Cowczarzaki@03567T0':0.39291659,'Gsulphuraria@stig_58.Gs55980.1':0.36006891):1.5576918e-05):0.44396299,'9606-Hsapiens@NP_443143':0.32693445):3.3785551e-05,('7739-Bfloridae@XP_002586734':0.46829686,'Dpulex@prot_jgi_Dappu1_47461_e_gw1.13.105.1':2.0745138e-05):0.16683273):0.090864495):0.14152947,(((((('185431-Tbrucei@XP_001218868':2.3841848e-05,'353153-Tcruzi@XP_818808':0.5667199):0.37598064,'7460-Amellifera@XP_624624':0.47361073):0.16510709,'Cmerolae@CMT193C':0.37500553):0.11756195,(('214684-Cneoformans@XP_569515':0.81476074,('403677-Pinfestans@XP_002902720':0.12921236,'Phytophthora-ramorum@jgi|Phyra1_1|75718|fgenesh1_pg.C_scaffold_14000080':0.10350808):0.22336871):0.17240097,'556484-Ptricornutum@XP_002177583':0.14157384):0.42766102):0.098458627,('6279-Bmalayi@XP_001897363':0.12543648,'744533-Ngruberi@XP_002680835':0.23968393):0.09485624):9.718813e-05,'352472-Ddiscoideum@XP_641425':0.39370689):0.084970268):2.6382675e-05,((((('145481-Ppatens@XP_001763476':0.17939092,'88036-Smoellendorffii@XP_002960198':0.5166285):0.27961171,((('347515-Lmajor@XP_001682791':0,'435258-Linfantum@XP_001465213':0):0.15152498,'Chlorella-vulgaris@jgi_ChlNC64A_1_27954_e_gw1.29.115.1':0.27655011):0.39508295,'3702-Athaliana@NP_194868':0.055090889):1.4305446e-05):0.082522866,(('436017-Olucimarinus@XP_001420193':8.0838385e-06,'70448-Otauri@XP_003081729':0.2594134):0.39163331,'564608-Mpusilla@XP_003063893':0.19342016):0.27700085):0.092565869,'Srosetta@00894T0':0.092214157):0.074296274,('2880-Esiliculosus@CBJ31471':0.38401511,'Lgigantea@gene_jgi_Lotgi1_112462_e_gw1.15.391.1':0.071181777):0.15155648):0.12256827,((('284812-Spombe@NP_596778':0.4629945,'Ttrahens@10949T0':0.4055284):5.4358769e-06,((('330879-Afumigatus@XP_755006':0.36654711,'6239-Celegans@NP_498625':0.53798533):0.069812257,'7227-Dmelanogaster@NP_648106':0.12614957):0.19063288,(('559292-Scerevisiae@NP_116683':0.3553244,'Spunctatus@00563T0':0.10910532):0.1066725,('Bdendrobatidis@prot_jgi_Batde5_92243_GP3.078020':0.11522742,'Hrobusta@prot_jgi_Helro1_181874':0.10445957):1.926157e-06):0.18005577):0.15624535):0.034598141,'7955-Drerio@XP_002663315':0.34461358):9.8908472e-05);
(((('10228-Tadhaerens@XP_002110319':0.31271477,'6239-Celegans@NP_498625':0.75327528):0.34530676,'7227-Dmelanogaster@NP_648106':0.020431224):0.10190087,('6279-Bmalayi@XP_001897363':0.34141038,'Cowczarzaki@03567T0':0.22648797):0.31242614):0.18790051,((((((((('145481-Ppatens@XP_001763476':0.33165199,'39947-Osativa@NP_001055381':1.1456365):0.44868043,('436017-Olucimarinus@XP_001420193':0,'70448-Otauri@XP_003081729':0.29187341):0.51443117):0.10103763,'Cmerolae@CMT193C':0.72503569):2.6044261e-07,'564608-Mpusilla@XP_003063893':5.4765752e-05):0.25384903,'2880-Esiliculosus@CBJ31471':0.48208714):0.069157985,((('296543-Tpseudonana@XP_002287134':0.42818583,'556484-Ptricornutum@XP_002177583':0.18305848):0.41997165,'Srosetta@00894T0':4.677207e-06):0.17034634,('403677-Pinfestans@XP_002902720':0.13451941,'Phytophthora-ramorum@jgi|Phyra1_1|75718|fgenesh1_pg.C_scaffold_14000080':4.6143048e-06):0.45469002):0.10615756):0.29687816,(('185431-Tbrucei@XP_001218868':0.042984894,'353153-Tcruzi@XP_818808':0.49713498):0.74649384,('347515-Lmajor@XP_001682791':0,'435258-Linfantum@XP_001465213':0):7.9572418e-06):0.32834924):0.46544626,((('214684-Cneoformans@XP_569515':1.6257237,'7460-Amellifera@XP_624624':1.865751):8.9789292e-07,'330879-Afumigatus@XP_755006':4.1064567e-05):0.17597025,'284812-Spombe@NP_596778':0.26048484):0.1000799):0.025210334,'559292-Scerevisiae@NP_116683':0.3790116):0.32513246,(('352472-Ddiscoideum@XP_641425':0.90519089,'Spunctatus@00563T0':1.2799268e-05):0.3285097,(((('3702-Athaliana@NP_194868':9.2085783e-05,'Chlorella-vulgaris@jgi_ChlNC64A_1_27954_e_gw1.29.115.1':1.504713):0.35749935,'Bdendrobatidis@prot_jgi_Batde5_92243_GP3.078020':0.14428569):0.10043534,(((('45351-Nvectensis@XP_001639589':0.17701888,'Lgigantea@gene_jgi_Lotgi1_112462_e_gw1.15.391.1':0):6.9662945e-07,((('7739-Bfloridae@XP_002586734':0.14700446,'Dpulex@prot_jgi_Dappu1_47461_e_gw1.13.105.1':1.1533127):0.67583284,'9606-Hsapiens@NP_443143':3.0561411e-05):0.045045661,'7955-Drerio@XP_002663315':4.2216345e-08):0.54930268):0.40053453,'744533-Ngruberi@XP_002680835':1.2363185):0.037077168,(('88036-Smoellendorffii@XP_002960198':0.49653066,'Gsulphuraria@stig_58.Gs55980.1':0.59960031):0.36515743,'Ttrahens@10949T0':0.99729207):4.353448e-05):1.8832104e-06):0.15145908,'Hrobusta@prot_jgi_Helro1_181874':0.39375032):2.8211575e-06):0.035823929);
((((((('10228-Tadhaerens@XP_002110319':0.76172326,'7227-Dmelanogaster@NP_648106':0.4094931):0.49278167,'6239-Celegans@NP_498625':0.11246466):0.44039108,(('45351-Nvectensis@XP_001639589':0.27349052,(('7739-Bfloridae@XP_002586734':0.61623052,'9606-Hsapiens@NP_443143':2.6034701e-06):0.072815106,'7955-Drerio@XP_002663315':0.14106109):0.35704674):0.12098429,'Lgigantea@gene_jgi_Lotgi1_112462_e_gw1.15.391.1':0.052099031):0.18458125):0.16483122,'Gsulphuraria@stig_58.Gs55980.1':0.57396683):0.15841091,(('744533-Ngruberi@XP_002680835':1.3085643,'Cowczarzaki@03567T0':0.8172944):0.39445353,'Hrobusta@prot_jgi_Helro1_181874':0.11787721):2.6000733e-05):0.20021997,('145481-Ppatens@XP_001763476':0.079538458,'559292-Scerevisiae@NP_116683':0.74860533):0.14841588):0.073967718,(((('185431-Tbrucei@XP_001218868':0.61874726,'353153-Tcruzi@XP_818808':0.63129512):0.29888096,('347515-Lmajor@XP_001682791':0,'435258-Linfantum@XP_001465213':0):0.15710217):0.52285932,(('214684-Cneoformans@XP_569515':0.95180751,((('284812-Spombe@NP_596778':0.1132586,('Bdendrobatidis@prot_jgi_Batde5_92243_GP3.078020':0.50191433,'Chlorella-vulgaris@jgi_ChlNC64A_1_27954_e_gw1.29.115.1':0.94545479):0.0007575842):0.25382759,'330879-Afumigatus@XP_755006':0.078263167):0.054917716,'Ttrahens@10949T0':0.32923421):0.037017509):2.3958563e-05,((((('2880-Esiliculosus@CBJ31471':0.2449029,'7460-Amellifera@XP_624624':0.69639693):0.099322473,('296543-Tpseudonana@XP_002287134':0.33779618,'Srosetta@00894T0':0.46226696):0.12331398):0.20185236,('403677-Pinfestans@XP_002902720':0.050112593,'Phytophthora-ramorum@jgi|Phyra1_1|75718|fgenesh1_pg.C_scaffold_14000080':0.062479645):0.38608847):0.23094997,'556484-Ptricornutum@XP_002177583':0.64984894):0.092409168,(((('436017-Olucimarinus@XP_001420193':1.2496045e-05,'Cmerolae@CMT193C':0.78644201):0.17548833,'564608-Mpusilla@XP_003063893':0.46978943):0.28816091,'70448-Otauri@XP_003081729':0):0.19190949,'6279-Bmalayi@XP_001897363':0.33813229):0.056106639):0.12069951):5.7124816e-07):0.24582908,(('352472-Ddiscoideum@XP_641425':0.37816144,('39947-Osativa@NP_001055381':0.92803031,'Dpulex@prot_jgi_Dappu1_47461_e_gw1.13.105.1':0.45962902):0.23065346):0.17924387,('88036-Smoellendorffii@XP_002960198':0.44281589,'Spunctatus@00563T0':0.1212567):0.03819765):0.16060577):4.951309e-07,'3702-Athaliana@NP_194868':0.28513766);
(((((('10228-Tadhaerens@XP_002110319':0.22071044,'Cowczarzaki@03567T0':0.74979762):0.15790424,'Srosetta@00894T0':0.26674817):0.20812082,(('45351-Nvectensis@XP_001639589':0.12078917,(('7739-Bfloridae@XP_002586734':2.6298539e-05,'Dpulex@prot_jgi_Dappu1_47461_e_gw1.13.105.1':0.6490774):0.19798687,'Gsulphuraria@stig_58.Gs55980.1':0.44880719):0.19698831):0.079301922,(('7955-Drerio@XP_002663315':0.050394908,'9606-Hsapiens@NP_443143':0.069852645):0.12033388,'Lgigantea@gene_jgi_Lotgi1_112462_e_gw1.15.391.1':0.066214154):0.027443737):0.11702337):0.044028222,(((('185431-Tbrucei@XP_001218868':0.40889862,(('347515-Lmajor@XP_001682791':0.086293958,'435258-Linfantum@XP_001465213':0):0.20664706,'353153-Tcruzi@XP_818808':0.26727919):0.14388051):0.18378172,((('436017-Olucimarinus@XP_001420193':0.05529072,'70448-Otauri@XP_003081729':0.22934111):0.3737153,'Ttrahens@10949T0':0.28077451):0.46036747,'Cmerolae@CMT193C':0.35146364):0.12378702):0.4561124,'744533-Ngruberi@XP_002680835':0.77719663):4.0168905e-05,'2880-Esiliculosus@CBJ31471':0.1619344):0.28594119):4.5425283e-06,(('352472-Ddiscoideum@XP_641425':0.69417507,'88036-Smoellendorffii@XP_002960198':3.9089056e-06):0.072163678,('403677-Pinfestans@XP_002902720':2.9194077e-05,'Phytophthora-ramorum@jgi|Phyra1_1|75718|fgenesh1_pg.C_scaffold_14000080':0.16737889):0.48306438):0.12264643):0.037837001,((('145481-Ppatens@XP_001763476':0.12899871,(('284812-Spombe@NP_596778':0.41583047,'6279-Bmalayi@XP_001897363':0.4254479):0.24184686,('296543-Tpseudonana@XP_002287134':0.49488782,'556484-Ptricornutum@XP_002177583':1.3932748e-05):0.45572677):0.16962784):0.15035686,'3702-Athaliana@NP_194868':0.32758417):2.1761615e-06,((((('214684-Cneoformans@XP_569515':1.4953898,('39947-Osativa@NP_001055381':0.4786367,'Spunctatus@00563T0':3.4245088e-06):0.043279992):0.047341824,(('330879-Afumigatus@XP_755006':0.34068407,'564608-Mpusilla@XP_003063893':0.80390819):0.14692553,'7227-Dmelanogaster@NP_648106':0.46826169):0.088648387):8.771012e-06,'559292-Scerevisiae@NP_116683':0.48860379):0.16454899,('Bdendrobatidis@prot_jgi_Batde5_92243_GP3.078020':0.16802556,'Chlorella-vulgaris@jgi_ChlNC64A_1_27954_e_gw1.29.115.1':1.0307742):0.080329544):3.0451473e-06,('6239-Celegans@NP_498625':1.0066905,'Hrobusta@prot_jgi_Helro1_181874':4.653261e-05):0.51634207):0.11412184):0.01002965,'7460-Amellifera@XP_624624':0.49347176);
(((((((('10228-Tadhaerens@XP_002110319':0.45250321,('7739-Bfloridae@XP_002586734':0.41345104,'Dpulex@prot_jgi_Dappu1_47461_e_gw1.13.105.1':0.53797314):0.21213379):0.066512892,('45351-Nvectensis@XP_001639589':0.15585431,'Gsulphuraria@stig_58.Gs55980.1':0.60134548):0.27856824):0.081934165,'9606-Hsapiens@NP_443143':8.7092892e-05):0.081910959,'7955-Drerio@XP_002663315':3.0644885e-05):0.18433339,'352472-Ddiscoideum@XP_641425':0.32737079):0.053019852,((((('330879-Afumigatus@XP_755006':0.24439309,'559292-Scerevisiae@NP_116683':0.40605255):6.1651485e-05,'6239-Celegans@NP_498625':0.84869725):0.12995992,('7227-Dmelanogaster@NP_648106':0.23837171,'Bdendrobatidis@prot_jgi_Batde5_92243_GP3.078020':0.18413804):0.063781647):4.6544772e-05,'Hrobusta@prot_jgi_Helro1_181874':0.19930601):0.16518664,'Spunctatus@00563T0':0.097108276):0.20356678):0.062517691,((((('185431-Tbrucei@XP_001218868':4.54084e-05,(('347515-Lmajor@XP_001682791':0.03275868,'435258-Linfantum@XP_001465213':0):0.5917853,'353153-Tcruzi@XP_818808':0.32288552):0.43128457):0.63243989,'2880-Esiliculosus@CBJ31471':0.26656219):9.4633306e-06,'Cmerolae@CMT193C':0.47692757):0.22777285,'7460-Amellifera@XP_624624':0.47744677):0.23228579,(((((('214684-Cneoformans@XP_569515':1.3436059,'556484-Ptricornutum@XP_002177583':6.4298014e-05):0.24900896,('403677-Pinfestans@XP_002902720':0.051393284,'Phytophthora-ramorum@jgi|Phyra1_1|75718|fgenesh1_pg.C_scaffold_14000080':0.3251942):0.45515399):0.17384256,'296543-Tpseudonana@XP_002287134':0.26404333):0.23619641,'6279-Bmalayi@XP_001897363':0.31205155):0.14056242,('284812-Spombe@NP_596778':0.21301405,'Cowczarzaki@03567T0':0.42455179):0.25246801):2.333741e-05,('Lgigantea@gene_jgi_Lotgi1_112462_e_gw1.15.391.1':0.27920263,'Srosetta@00894T0':0.4932027):0.15238955):0.079777078):5.1792961e-06):0.15198578,(((('145481-Ppatens@XP_001763476':0.077915435,('39947-Osativa@NP_001055381':0.45730522,(('436017-Olucimarinus@XP_001420193':9.258279e-05,'70448-Otauri@XP_003081729':0.24063545):0.4167975,'564608-Mpusilla@XP_003063893':0.1037733):0.56769689):0.3960534):0.21616426,'88036-Smoellendorffii@XP_002960198':0.30965454):1.3281152e-05,'3702-Athaliana@NP_194868':0.23992729):0.12063381,('Chlorella-vulgaris@jgi_ChlNC64A_1_27954_e_gw1.29.115.1':0.41894141,'Ttrahens@10949T0':0.48057742):0.39974):0.096074556,'744533-Ngruberi@XP_002680835':0.48587264);
((((('10228-Tadhaerens@XP_002110319':0.53978027,('7955-Drerio@XP_002663315':0.15771768,'9606-Hsapiens@NP_443143':6.7024908e-06):0.18631805):0.086283074,('7739-Bfloridae@XP_002586734':0.22033612,'Dpulex@prot_jgi_Dappu1_47461_e_gw1.13.105.1':0.34718383):0.082284151):0.059892702,((((('330879-Afumigatus@XP_755006':0.28307048,'559292-Scerevisiae@NP_116683':0.36377636):0.052389009,(('7227-Dmelanogaster@NP_648106':0.46907122,'Hrobusta@prot_jgi_Helro1_181874':0.19242143):0.089475895,('Bdendrobatidis@prot_jgi_Batde5_92243_GP3.078020':0.46588931,'Spunctatus@00563T0':0.094028134):0.060949949):0.095021371):0.06159386,'6239-Celegans@NP_498625':0.37187052):0.018132082,'45351-Nvectensis@XP_001639589':0.19426951):0.13235414,'Lgigantea@gene_jgi_Lotgi1_112462_e_gw1.15.391.1':0.062314194):0.071307324):0.19097944,(((('284812-Spombe@NP_596778':0.52507157,'352472-Ddiscoideum@XP_641425':0.40022682):0.17240837,(('6279-Bmalayi@XP_001897363':0.081867835,'Cowczarzaki@03567T0':0.48168281):0.068162625,'Ttrahens@10949T0':0.77911785):0.053088235):7.0114456e-08,'744533-Ngruberi@XP_002680835':0.6302466):0.12663155,'7460-Amellifera@XP_624624':0.37778121):0.056924426):0.082805894,((((('145481-Ppatens@XP_001763476':0.13806622,(('39947-Osativa@NP_001055381':0.2624597,('436017-Olucimarinus@XP_001420193':0.28154452,'70448-Otauri@XP_003081729':0.096441103):0.36186394):0.042606332,'564608-Mpusilla@XP_003063893':0.49796145):0.1845951):0.098513103,(('347515-Lmajor@XP_001682791':0,'435258-Linfantum@XP_001465213':0):0.33709453,'Chlorella-vulgaris@jgi_ChlNC64A_1_27954_e_gw1.29.115.1':0.6452325):0.41694855):2.0439117e-05,'3702-Athaliana@NP_194868':0.21682314):0.19533064,('88036-Smoellendorffii@XP_002960198':0.29699005,'Gsulphuraria@stig_58.Gs55980.1':0.57100834):0.11175868):0.012880559,'Srosetta@00894T0':0.37890813):0.12293483,((((('185431-Tbrucei@XP_001218868':2.1109162e-05,'Cmerolae@CMT193C':0.62877168):0.2365581,'353153-Tcruzi@XP_818808':0.52207528):0.31041423,'2880-Esiliculosus@CBJ31471':0.4050656):0.31123529,'296543-Tpseudonana@XP_002287134':0.60476555):2.326538e-06,(('214684-Cneoformans@XP_569515':0.77155806,'556484-Ptricornutum@XP_002177583':0.13270815):0.14096691,('403677-Pinfestans@XP_002902720':6.8943286e-05,'Phytophthora-ramorum@jgi|Phyra1_1|75718|fgenesh1_pg.C_scaffold_14000080':0.15067471):0.23711308):0.17053423):0.055258792);
(((('10228-Tadhaerens@XP_002110319':0.35571256,'744533-Ngruberi@XP_002680835':0.4939643):0.15290075,(('352472-Ddiscoideum@XP_641425':0.93173579,(('6279-Bmalayi@XP_001897363':0.22259074,'Dpulex@prot_jgi_Dappu1_47461_e_gw1.13.105.1':0.11974227):0.18833286,'88036-Smoellendorffii@XP_002960198':0.11461086):0.025879568):0.064894607,('6239-Celegans@NP_498625':0.46805908,'Hrobusta@prot_jgi_Helro1_181874':0.1438306):0.13499173):0.081343202):3.0728526e-05,(((('185431-Tbrucei@XP_001218868':0.17313618,(('347515-Lmajor@XP_001682791':0,'435258-Linfantum@XP_001465213':0):0.47105385,'353153-Tcruzi@XP_818808':0.20827804):0.3155729):0.35531447,'2880-Esiliculosus@CBJ31471':0.22646446):0.085237658,((('296543-Tpseudonana@XP_002287134':0.31412345,'556484-Ptricornutum@XP_002177583':0.5014063):0.070986304,'Srosetta@00894T0':0.16866181):0.056075197,('403677-Pinfestans@XP_002902720':0,'Phytophthora-ramorum@jgi|Phyra1_1|75718|fgenesh1_pg.C_scaffold_14000080':0.096075524):0.37372489):9.0134829e-05):0.23030356,((('45351-Nvectensis@XP_001639589':0.062496145,('7739-Bfloridae@XP_002586734':0.42117502,('7955-Drerio@XP_002663315':0.043915922,'9606-Hsapiens@NP_443143':1.1624963e-05):0.29348863):0.064184777):0.061544079,'Lgigantea@gene_jgi_Lotgi1_112462_e_gw1.15.391.1':0.13288971):0.16394024,'Gsulphuraria@stig_58.Gs55980.1':0.25847348):0.12297119):0.0089214591):0.027047815,((((('145481-Ppatens@XP_001763476':0.19683666,'Spunctatus@00563T0':0.030153232):1.5281065e-05,'Bdendrobatidis@prot_jgi_Batde5_92243_GP3.078020':0.42048449):0.11688688,('330879-Afumigatus@XP_755006':0.23621024,'7227-Dmelanogaster@NP_648106':0.36909024):0.035467697):0.0093275759,(('3702-Athaliana@NP_194868':0.26804696,(('436017-Olucimarinus@XP_001420193':0.059486508,'70448-Otauri@XP_003081729':0.10171509):0.46252358,'564608-Mpusilla@XP_003063893':0.29168444):0.090295165):1.0423757e-05,'39947-Osativa@NP_001055381':0.22653123):0.065025395):4.525532e-06,'214684-Cneoformans@XP_569515':0.70955413):0.027660565,(('284812-Spombe@NP_596778':0.18473612,('559292-Scerevisiae@NP_116683':0.81974853,'7460-Amellifera@XP_624624':0.43782698):2.8210967e-06):0.15247301,('Chlorella-vulgaris@jgi_ChlNC64A_1_27954_e_gw1.29.115.1':1.1263511,(('Cmerolae@CMT193C':0.45016867,'Cowczarzaki@03567T0':0.33428567):0.21056594,'Ttrahens@10949T0':0.27347536):1.8842659e-05):0.095028351):1.4108632e-05);
((((('10228-Tadhaerens@XP_002110319':0.34237542,('744533-Ngruberi@XP_002680835':0.45265283,(('7460-Amellifera@XP_624624':0.48951355,'7739-Bfloridae@XP_002586734':0.5174159):0.15716541,'Cowczarzaki@03567T0':0.2662156):0.22767162):0.18648202):3.7070855e-05,'7227-Dmelanogaster@NP_648106':0.46749329):0.042201383,(('296543-Tpseudonana@XP_002287134':0.72355864,'Srosetta@00894T0':0.30035346):0.0044172649,((('45351-Nvectensis@XP_001639589':0.071704263,'Gsulphuraria@stig_58.Gs55980.1':0.48753194):0.074158583,('6239-Celegans@NP_498625':0.92942803,'Lgigantea@gene_jgi_Lotgi1_112462_e_gw1.15.391.1':7.8202698e-05):0.20622695):0.093139312,('7955-Drerio@XP_002663315':0.00089633609,'9606-Hsapiens@NP_443143':0.048987495):0.32748754):0.22890571):0.041017655):0.10309773,((((('214684-Cneoformans@XP_569515':0.88274369,'556484-Ptricornutum@XP_002177583':0.24967414):0.33147418,('403677-Pinfestans@XP_002902720':0,'Phytophthora-ramorum@jgi|Phyra1_1|75718|fgenesh1_pg.C_scaffold_14000080':0.10746263):0.13705231):0.035964007,'88036-Smoellendorffii@XP_002960198':0.36959027):0.1560446,('6279-Bmalayi@XP_001897363':0.25956148,'Dpulex@prot_jgi_Dappu1_47461_e_gw1.13.105.1':0.23376082):0.17427836):0.10673574,'Ttrahens@10949T0':0.56087008):0.090716864):1.3510233e-06,(((('145481-Ppatens@XP_001763476':0.39939612,('39947-Osativa@NP_001055381':0.37345458,(('436017-Olucimarinus@XP_001420193':0.10384424,'70448-Otauri@XP_003081729':0.10693796):0.42735201,'564608-Mpusilla@XP_003063893':0.31450454):0.045838717):0.077380317):0.051856152,('3702-Athaliana@NP_194868':0.26017819,'Chlorella-vulgaris@jgi_ChlNC64A_1_27954_e_gw1.29.115.1':1.4576694):0.0074390937):0.15647859,((('185431-Tbrucei@XP_001218868':6.5591843e-06,(('347515-Lmajor@XP_001682791':0,'435258-Linfantum@XP_001465213':0):0.71725395,'353153-Tcruzi@XP_818808':0.40835577):0.42287517):0.37263843,'Cmerolae@CMT193C':0.4225712):0.23348508,'2880-Esiliculosus@CBJ31471':0.36781771):0.25075167):1.1575093e-07,(('330879-Afumigatus@XP_755006':0.18705198,'559292-Scerevisiae@NP_116683':0.38620311):0.12876462,(('Bdendrobatidis@prot_jgi_Batde5_92243_GP3.078020':0.26325338,'Hrobusta@prot_jgi_Helro1_181874':0.43641524):1.6310987e-06,'Spunctatus@00563T0':0.080854927):0.026465014):0.18388297):2.0201208e-06,('284812-Spombe@NP_596778':0.11594996,'352472-Ddiscoideum@XP_641425':0.59177307):0.36412557);
(((('10228-Tadhaerens@XP_002110319':0.24824365,'7227-Dmelanogaster@NP_648106':0.27123923):1.6304367e-05,('744533-Ngruberi@XP_002680835':0.82679257,'Cowczarzaki@03567T0':0.36172143):0.036714809):0.17418224,((('145481-Ppatens@XP_001763476':4.7816427e-06,((('436017-Olucimarinus@XP_001420193':0.16216135,'70448-Otauri@XP_003081729':0.16014309):0.060889471,'564608-Mpusilla@XP_003063893':0.39898313):0.23357318,'Cmerolae@CMT193C':0.27521405):0.24859781):0.19591281,'3702-Athaliana@NP_194868':0.33505795):0.069119354,'88036-Smoellendorffii@XP_002960198':0.10860479):0.10982379):8.4693233e-05,((((((('185431-Tbrucei@XP_001218868':0.38928881,'353153-Tcruzi@XP_818808':0.32174328):0.20925121,'435258-Linfantum@XP_001465213':0):2.6401502e-07,'347515-Lmajor@XP_001682791':0.021759271):0.45991982,('556484-Ptricornutum@XP_002177583':0.35904125,'6279-Bmalayi@XP_001897363':0.097513123):0.070150087):0.25628261,('352472-Ddiscoideum@XP_641425':0.36737092,('7955-Drerio@XP_002663315':6.8326625e-05,'9606-Hsapiens@NP_443143':0.09283596):0.10019345):0.2636961):7.1510898e-05,('2880-Esiliculosus@CBJ31471':0.23649996,(('296543-Tpseudonana@XP_002287134':0.30150978,'Srosetta@00894T0':0.28883813):0.15531927,('403677-Pinfestans@XP_002902720':0,'Phytophthora-ramorum@jgi|Phyra1_1|75718|fgenesh1_pg.C_scaffold_14000080':0.18474263):0.23974737):0.10566234):0.07339001):0.074091282,((((('214684-Cneoformans@XP_569515':0.87436604,'330879-Afumigatus@XP_755006':0.068742952):0.26112154,'Ttrahens@10949T0':0.55799069):0.029698524,'7460-Amellifera@XP_624624':0.47428102):0.11081371,(('284812-Spombe@NP_596778':0.27795076,('Bdendrobatidis@prot_jgi_Batde5_92243_GP3.078020':0.15417881,'Chlorella-vulgaris@jgi_ChlNC64A_1_27954_e_gw1.29.115.1':0.49805601):0.28484036):0.063666199,'559292-Scerevisiae@NP_116683':0.42918055):4.5661027e-05):0.18449124,(('45351-Nvectensis@XP_001639589':0.26185929,'Lgigantea@gene_jgi_Lotgi1_112462_e_gw1.15.391.1':0.066747209):0.12476769,('6239-Celegans@NP_498625':0.337149,(('7739-Bfloridae@XP_002586734':0.13990628,'Dpulex@prot_jgi_Dappu1_47461_e_gw1.13.105.1':0.5011359):0.2493208,'Gsulphuraria@stig_58.Gs55980.1':0.23550363):0.041822066):0.087940408):0.059194789):0.079181062):7.4511576e-07,(('39947-Osativa@NP_001055381':0.59395955,'Spunctatus@00563T0':1.4764724e-08):0.25346784,'Hrobusta@prot_jgi_Helro1_181874':0.16560404):0.063167253);
(((('10228-Tadhaerens@XP_002110319':0.41744715,('7955-Drerio@XP_002663315':6.2360112e-06,'9606-Hsapiens@NP_443143':0.025748813):0.12588002):0.12603341,((('45351-Nvectensis@XP_001639589':0,'Gsulphuraria@stig_58.Gs55980.1':0.64143432):0.28726703,'Lgigantea@gene_jgi_Lotgi1_112462_e_gw1.15.391.1':0.031272718):0.30127118,'Spunctatus@00563T0':0.068063285):0.01679184):0.048071652,((((('296543-Tpseudonana@XP_002287134':0.415906,'6239-Celegans@NP_498625':0.79252519):0.14160341,('88036-Smoellendorffii@XP_002960198':0.24506571,'Hrobusta@prot_jgi_Helro1_181874':0.38538504):3.8994692e-05):0.25387039,(('352472-Ddiscoideum@XP_641425':0.41871759,('Dpulex@prot_jgi_Dappu1_47461_e_gw1.13.105.1':0.0035018193,'Ttrahens@10949T0':0.95303097):0.32893244):0.0098600635,(('403677-Pinfestans@XP_002902720':2.6857466e-06,'Phytophthora-ramorum@jgi|Phyra1_1|75718|fgenesh1_pg.C_scaffold_14000080':0.13872113):0.63352291,'6279-Bmalayi@XP_001897363':0.22751577):1.4567277e-06):6.4731817e-06):0.26235454,((('3702-Athaliana@NP_194868':0.14633976,'Chlorella-vulgaris@jgi_ChlNC64A_1_27954_e_gw1.29.115.1':0.5459919):0.028754224,'Bdendrobatidis@prot_jgi_Batde5_92243_GP3.078020':0.30505345):0.21449376,((('556484-Ptricornutum@XP_002177583':0.29377049,'559292-Scerevisiae@NP_116683':0.50403813):0.083224785,'744533-Ngruberi@XP_002680835':0.9053047):0.6766647,'Cowczarzaki@03567T0':0.21142899):9.9508303e-06):0.14484471):0.044990525,'7227-Dmelanogaster@NP_648106':0.085405892):0.16341658):0.10550926,(((('145481-Ppatens@XP_001763476':6.4925311e-06,'Cmerolae@CMT193C':0.88708137):0.26533856,('39947-Osativa@NP_001055381':0.10080505,'564608-Mpusilla@XP_003063893':1.041393):5.5633703e-06):0.14988494,('185431-Tbrucei@XP_001218868':0.72256574,((('347515-Lmajor@XP_001682791':0.026675914,'435258-Linfantum@XP_001465213':0):0.56166133,('353153-Tcruzi@XP_818808':0.38280621,('436017-Olucimarinus@XP_001420193':0,'70448-Otauri@XP_003081729':0.26521994):0.50168613):1.5620643e-05):0.42833483,'Srosetta@00894T0':0.47882878):1.6355181e-05):0.23802906):3.8333069e-05,'2880-Esiliculosus@CBJ31471':0.59203135):0.028001991,(('214684-Cneoformans@XP_569515':0.68102904,(('330879-Afumigatus@XP_755006':0.6005789,'7739-Bfloridae@XP_002586734':0.40291867):0.014339424,'7460-Amellifera@XP_624624':0.51171064):0.26398142):0.27390905,'284812-Spombe@NP_596778':0.34666847):4.6790228e-05);
((((((('10228-Tadhaerens@XP_002110319':0.62438738,('7955-Drerio@XP_002663315':0.10177369,'9606-Hsapiens@NP_443143':2.1303348e-05):0.034082494):0.21688667,('7739-Bfloridae@XP_002586734':0.069575727,'Dpulex@prot_jgi_Dappu1_47461_e_gw1.13.105.1':0.534095):0.2168264):2.065585e-07,'45351-Nvectensis@XP_001639589':0.28430213):0.13619277,((((('2880-Esiliculosus@CBJ31471':0.19568901,('403677-Pinfestans@XP_002902720':0.10542725,'Phytophthora-ramorum@jgi|Phyra1_1|75718|fgenesh1_pg.C_scaffold_14000080':0.084220746):0.32059825):0.16888942,'556484-Ptricornutum@XP_002177583':0.21535351):0.18092036,'296543-Tpseudonana@XP_002287134':0.31286126):0.13232512,'Srosetta@00894T0':0.28152758):0.38691765,'Lgigantea@gene_jgi_Lotgi1_112462_e_gw1.15.391.1':0.059459029):0.05285153):0.081006767,(((('214684-Cneoformans@XP_569515':0.87266264,'330879-Afumigatus@XP_755006':0.14085812):0.17640441,'284812-Spombe@NP_596778':0.18914746):0.18059385,'Gsulphuraria@stig_58.Gs55980.1':0.25963609):1.0967596e-05,('559292-Scerevisiae@NP_116683':0.18453959,('6239-Celegans@NP_498625':0.12702803,'7227-Dmelanogaster@NP_648106':0.17593719):0.22871917):0.14772588):0.11986113):0.091034072,'Hrobusta@prot_jgi_Helro1_181874':0.16068251):0.079729637,((((('145481-Ppatens@XP_001763476':0.17174717,('39947-Osativa@NP_001055381':0.5127448,(('436017-Olucimarinus@XP_001420193':0.14738971,'70448-Otauri@XP_003081729':0.11991993):0.2218356,'564608-Mpusilla@XP_003063893':0.38641348):0.20657224):0.058667515):0.082520698,'3702-Athaliana@NP_194868':0.19062885):0.045518843,('88036-Smoellendorffii@XP_002960198':0.20572474,'Spunctatus@00563T0':0.1262568):0.16904183):0.038067452,((('6279-Bmalayi@XP_001897363':0.062823667,'Cowczarzaki@03567T0':0.20351808):0.23470815,'Chlorella-vulgaris@jgi_ChlNC64A_1_27954_e_gw1.29.115.1':1.248936):0.0060950588,('Cmerolae@CMT193C':0.44767752,'Ttrahens@10949T0':0.39601995):1.3153139e-05):0.17373562):0.019747411,('352472-Ddiscoideum@XP_641425':0.29997589,'Bdendrobatidis@prot_jgi_Batde5_92243_GP3.078020':0.17456677):0.09582543):0.14687566,((('185431-Tbrucei@XP_001218868':3.3437571e-05,(('347515-Lmajor@XP_001682791':0,'435258-Linfantum@XP_001465213':0):0.2691718,'353153-Tcruzi@XP_818808':0.29856981):0.39091878):0.66139838,'7460-Amellifera@XP_624624':0.2891983):0.25324212,'744533-Ngruberi@XP_002680835':0.49003071):6.5201171e-05);
((((('10228-Tadhaerens@XP_002110319':0.74854472,(('185431-Tbrucei@XP_001218868':0.035168174,(('347515-Lmajor@XP_001682791':0.029228951,'435258-Linfantum@XP_001465213':0):0.45947837,'353153-Tcruzi@XP_818808':0.32081946):0.71521689):0.77224917,'7460-Amellifera@XP_624624':0.25468671):0.14647663):0.11542339,(('2880-Esiliculosus@CBJ31471':0.40627664,(('296543-Tpseudonana@XP_002287134':0.25328192,'556484-Ptricornutum@XP_002177583':0.41926493):0.40342087,('403677-Pinfestans@XP_002902720':0,'Phytophthora-ramorum@jgi|Phyra1_1|75718|fgenesh1_pg.C_scaffold_14000080':0.15715153):0.40221754):0.028442999):0.092798739,'Srosetta@00894T0':0.57514684):0.31838853):0.12052016,('214684-Cneoformans@XP_569515':0.64949636,'284812-Spombe@NP_596778':0.32810076):0.038861572):0.047791508,(('352472-Ddiscoideum@XP_641425':0.38784916,'Dpulex@prot_jgi_Dappu1_47461_e_gw1.13.105.1':0.20893887):0.13493651,((('6279-Bmalayi@XP_001897363':0.27377442,'Cmerolae@CMT193C':1.1323396):0.15313406,'Cowczarzaki@03567T0':0.73443761):5.4916374e-06,('Chlorella-vulgaris@jgi_ChlNC64A_1_27954_e_gw1.29.115.1':1.7332677,'Ttrahens@10949T0':0.44350127):0.24785681):0.16955852):0.24228241):0.075730899,((('145481-Ppatens@XP_001763476':0.20640396,'88036-Smoellendorffii@XP_002960198':0.72062381):0.25346402,'3702-Athaliana@NP_194868':0.24017855):1.9242299e-07,('39947-Osativa@NP_001055381':0.34919781,(('436017-Olucimarinus@XP_001420193':0.17467078,'70448-Otauri@XP_003081729':0.067091434):0.57184444,'564608-Mpusilla@XP_003063893':0.43278565):0.25634066):0.17297757):0.21511612,((('330879-Afumigatus@XP_755006':0.2043777,'559292-Scerevisiae@NP_116683':0.64317108):0.0934144,(('7227-Dmelanogaster@NP_648106':0.55470209,'Bdendrobatidis@prot_jgi_Batde5_92243_GP3.078020':0.2334276):0.17874379,'Spunctatus@00563T0':0.21761771):0.017010237):0.12415848,(((('45351-Nvectensis@XP_001639589':0.15887323,('7739-Bfloridae@XP_002586734':0.4313277,('7955-Drerio@XP_002663315':0.080411974,'9606-Hsapiens@NP_443143':6.4432956e-05):0.19616618):0.094665768):0.033268555,'Lgigantea@gene_jgi_Lotgi1_112462_e_gw1.15.391.1':0.16517752):0.14150146,(('6239-Celegans@NP_498625':0.71353971,'Hrobusta@prot_jgi_Helro1_181874':0.18999037):0.24213782,'744533-Ngruberi@XP_002680835':1.2931885):7.9510837e-05):0.10408831,'Gsulphuraria@stig_58.Gs55980.1':0.61083793):0.063548372):0.057181722);
((((((('10228-Tadhaerens@XP_002110319':0.40158541,('7739-Bfloridae@XP_002586734':4.4310412e-05,'Dpulex@prot_jgi_Dappu1_47461_e_gw1.13.105.1':0.70787403):0.25836106):0.22286501,('45351-Nvectensis@XP_001639589':0.039652908,'Gsulphuraria@stig_58.Gs55980.1':0.41223689):0.11088745):0.050325377,(((('352472-Ddiscoideum@XP_641425':0.33385014,'Bdendrobatidis@prot_jgi_Batde5_92243_GP3.078020':0.22504):0.28348986,'7955-Drerio@XP_002663315':0):0.01506742,'9606-Hsapiens@NP_443143':0.062982396):0.18765061,'Lgigantea@gene_jgi_Lotgi1_112462_e_gw1.15.391.1':0.047515567):0.048435942):0.054889088,(('403677-Pinfestans@XP_002902720':1.1737752e-05,'Phytophthora-ramorum@jgi|Phyra1_1|75718|fgenesh1_pg.C_scaffold_14000080':0.14398467):0.31974353,'Srosetta@00894T0':0.2624363):1.9254359e-05):0.053053908,'2880-Esiliculosus@CBJ31471':0.19854958):5.2782957e-06,(((('6279-Bmalayi@XP_001897363':0.36283556,('Chlorella-vulgaris@jgi_ChlNC64A_1_27954_e_gw1.29.115.1':0.75454413,'Cowczarzaki@03567T0':0.26099222):1.5657938e-05):0.11468473,('Cmerolae@CMT193C':0.42144576,'Ttrahens@10949T0':0.33492804):0.11664321):0.16803222,'88036-Smoellendorffii@XP_002960198':0.25955558):1.4363747e-06,'Hrobusta@prot_jgi_Helro1_181874':0.1497277):0.097096629):0.0535179,((('145481-Ppatens@XP_001763476':0.081476018,'744533-Ngruberi@XP_002680835':0.49647527):0.33451646,'3702-Athaliana@NP_194868':0.3608807):1.2734113e-05,'559292-Scerevisiae@NP_116683':0.37826327):0.036137926,(((((('185431-Tbrucei@XP_001218868':0.45242116,'353153-Tcruzi@XP_818808':0.10457136):0.24589296,('347515-Lmajor@XP_001682791':0.041678259,'435258-Linfantum@XP_001465213':0):0.090528752):0.25773811,('6239-Celegans@NP_498625':0.2943504,'7227-Dmelanogaster@NP_648106':0.22651685):0.15146754):0.20313532,('296543-Tpseudonana@XP_002287134':0.55318761,'556484-Ptricornutum@XP_002177583':0.081788116):0.12926498):2.7817194e-05,(((('284812-Spombe@NP_596778':0.52118165,('436017-Olucimarinus@XP_001420193':0.013612372,'70448-Otauri@XP_003081729':0.16701914):0.25304182):6.8710794e-05,'564608-Mpusilla@XP_003063893':0.48393409):0.12955185,'39947-Osativa@NP_001055381':0.3687569):0.038335311,'330879-Afumigatus@XP_755006':0.36033328):0.14260956):0.18637126,(('214684-Cneoformans@XP_569515':0.53583202,'Spunctatus@00563T0':5.0347595e-06):0.20106108,'7460-Amellifera@XP_624624':0.20059798):0.067746983):0.072774294);
(((('10228-Tadhaerens@XP_002110319':3.3531647e-05,'6239-Celegans@NP_498625':1.4214547):0.48037009,'7227-Dmelanogaster@NP_648106':0.40127681):0.21187677,((((('2880-Esiliculosus@CBJ31471':1.0291946e-05,('296543-Tpseudonana@XP_002287134':0.43804138,'556484-Ptricornutum@XP_002177583':0.40274638):0.37303208):0.40802811,'Srosetta@00894T0':0.21816712):0.056858937,(((('352472-Ddiscoideum@XP_641425':0.80430922,'88036-Smoellendorffii@XP_002960198':0.40546312):1.534652e-06,'Dpulex@prot_jgi_Dappu1_47461_e_gw1.13.105.1':0.23259363):0.17602745,'6279-Bmalayi@XP_001897363':0.45283436):0.047914821,('403677-Pinfestans@XP_002902720':0,'Phytophthora-ramorum@jgi|Phyra1_1|75718|fgenesh1_pg.C_scaffold_14000080':0.12085732):0.2691602):0.32671077):4.3459333e-05,(('45351-Nvectensis@XP_001639589':0.24418102,'Lgigantea@gene_jgi_Lotgi1_112462_e_gw1.15.391.1':0.21164461):1.8605026e-05,('7739-Bfloridae@XP_002586734':0.5166755,('7955-Drerio@XP_002663315':0.027902025,'9606-Hsapiens@NP_443143':1.1253912e-06):0.075167076):0.21008954):0.29138701):0.14074758,('Gsulphuraria@stig_58.Gs55980.1':0.41162126,'Hrobusta@prot_jgi_Helro1_181874':0.26356123):0.054206407):1.0022886e-06):0.21238785,(((('145481-Ppatens@XP_001763476':2.2609692e-05,'744533-Ngruberi@XP_002680835':1.0127339):0.1151119,(((('436017-Olucimarinus@XP_001420193':0.24372153,'70448-Otauri@XP_003081729':0.014577977):0.26093347,'564608-Mpusilla@XP_003063893':0.081692858):0.17768431,'Cmerolae@CMT193C':0.32907629):0.17949674,('Chlorella-vulgaris@jgi_ChlNC64A_1_27954_e_gw1.29.115.1':1.2725154,('Cowczarzaki@03567T0':0.61189065,'Ttrahens@10949T0':0.54808235):3.8830463e-05):0.31516812):0.23207828):0.19200068,(('185431-Tbrucei@XP_001218868':0.14152089,(('347515-Lmajor@XP_001682791':0,'435258-Linfantum@XP_001465213':0):0.495252,'353153-Tcruzi@XP_818808':0.45410295):0.20074334):0.5698816,'3702-Athaliana@NP_194868':0.3270884):0.2202727):1.7757781e-05,(('39947-Osativa@NP_001055381':0.75724885,'Spunctatus@00563T0':3.8883015e-05):0.20966372,'Bdendrobatidis@prot_jgi_Batde5_92243_GP3.078020':0.38408289):0.077073279):0.16088296,(((('214684-Cneoformans@XP_569515':0.58756814,'284812-Spombe@NP_596778':0.17170941):0.061999648,'559292-Scerevisiae@NP_116683':0.50268195):0.032456097,'7460-Amellifera@XP_624624':0.19736207):0.11026974,'330879-Afumigatus@XP_755006':0.21140139):1.8509414e-05);
(((('10228-Tadhaerens@XP_002110319':0.33140212,((('185431-Tbrucei@XP_001218868':0,'Cmerolae@CMT193C':0.53120907):0.016894778,(('347515-Lmajor@XP_001682791':0,'435258-Linfantum@XP_001465213':0):0.37538618,'353153-Tcruzi@XP_818808':0.033344597):0.4034849):0.22457374,(('2880-Esiliculosus@CBJ31471':0.25398757,(('403677-Pinfestans@XP_002902720':0.0051211478,'Phytophthora-ramorum@jgi|Phyra1_1|75718|fgenesh1_pg.C_scaffold_14000080':0.19047186):0.43095671,'Srosetta@00894T0':0.50886956):0.075380718):0.28279359,('7460-Amellifera@XP_624624':0.24418721,'7739-Bfloridae@XP_002586734':0.1231938):0.056815714):0.042563723):0.079786128):0.23792033,((((((('214684-Cneoformans@XP_569515':0.75990325,'556484-Ptricornutum@XP_002177583':0):0.3055506,'296543-Tpseudonana@XP_002287134':0.44438894):0.41196944,'6279-Bmalayi@XP_001897363':0.038817108):0.024238183,'Cowczarzaki@03567T0':0.54053292):0.096096128,'352472-Ddiscoideum@XP_641425':0.616925):2.088527e-05,'744533-Ngruberi@XP_002680835':0.3529653):0.16186954,'Dpulex@prot_jgi_Dappu1_47461_e_gw1.13.105.1':0.0577379):0.081567558):0.088683539,('7955-Drerio@XP_002663315':6.1765707e-05,'9606-Hsapiens@NP_443143':0.10937685):0.2010404):0.11106525,((((('145481-Ppatens@XP_001763476':0.15447118,('39947-Osativa@NP_001055381':0.23047924,(('436017-Olucimarinus@XP_001420193':0.21134191,'70448-Otauri@XP_003081729':1.2197237e-06):0.13534209,'564608-Mpusilla@XP_003063893':0.51027258):0.074958442):0.098076162):0.057553631,'Chlorella-vulgaris@jgi_ChlNC64A_1_27954_e_gw1.29.115.1':0.51515657):0.025987356,('88036-Smoellendorffii@XP_002960198':0.1489286,'Gsulphuraria@stig_58.Gs55980.1':0.34251954):0.036146422):1.3353463e-05,'3702-Athaliana@NP_194868':0.2782561):0.20390951,(((('330879-Afumigatus@XP_755006':9.6059936e-05,'6239-Celegans@NP_498625':0.69096349):0.10239241,'559292-Scerevisiae@NP_116683':0.44369767):0.11206276,((('7227-Dmelanogaster@NP_648106':0.54083927,'Spunctatus@00563T0':2.6198674e-05):0.075318831,'Bdendrobatidis@prot_jgi_Batde5_92243_GP3.078020':0.25762224):0.087707787,('Hrobusta@prot_jgi_Helro1_181874':8.1991885e-06,'Ttrahens@10949T0':0.6018297):0.12744913):0.029608007):0.057209209,'45351-Nvectensis@XP_001639589':0.061685325):0.11396343):1.1940894e-05,('284812-Spombe@NP_596778':0.8214415,'Lgigantea@gene_jgi_Lotgi1_112462_e_gw1.15.391.1':0.077992178):0.098103254);
((('10228-Tadhaerens@XP_002110319':0.3414095,((((('185431-Tbrucei@XP_001218868':0.61083402,('347515-Lmajor@XP_001682791':0.022394141,'435258-Linfantum@XP_001465213':0):0.29160524):0.074153427,'353153-Tcruzi@XP_818808':0.236777):0.62905335,('352472-Ddiscoideum@XP_641425':0.40341626,'Bdendrobatidis@prot_jgi_Batde5_92243_GP3.078020':0.35058506):0.42702053):7.0739873e-05,'7955-Drerio@XP_002663315':2.7237804e-06):0.02111226,'9606-Hsapiens@NP_443143':9.3496054e-06):0.18773871):0.11140701,('2880-Esiliculosus@CBJ31471':0.23221711,('7460-Amellifera@XP_624624':0.32111194,'7739-Bfloridae@XP_002586734':0.19708905):0.32700941):0.1073869):0.045322111,((((('145481-Ppatens@XP_001763476':1.3585181e-06,'Cmerolae@CMT193C':0.50195919):0.04582057,((('6279-Bmalayi@XP_001897363':0.084334831,'Cowczarzaki@03567T0':0.30039725):0.078045986,('Dpulex@prot_jgi_Dappu1_47461_e_gw1.13.105.1':4.0223789e-06,'Ttrahens@10949T0':0.53588234):0.12982542):0.11983193,'744533-Ngruberi@XP_002680835':0.57473895):0.13020247):0.13301192,((('214684-Cneoformans@XP_569515':0.88850839,'330879-Afumigatus@XP_755006':0.20892554):0.22419263,'Spunctatus@00563T0':1.0055048e-06):0.091143397,('39947-Osativa@NP_001055381':0.20808466,(('436017-Olucimarinus@XP_001420193':0.12218459,'70448-Otauri@XP_003081729':0.096695665):0.27106172,('564608-Mpusilla@XP_003063893':0.46872898,'Chlorella-vulgaris@jgi_ChlNC64A_1_27954_e_gw1.29.115.1':0.53734682):0.13923696):0.07081482):6.2114304e-05):0.15098702):1.1863385e-05,'3702-Athaliana@NP_194868':0.26399219):0.080111134,'88036-Smoellendorffii@XP_002960198':0.10984059):0.14238731,(((('284812-Spombe@NP_596778':0.43946763,((('296543-Tpseudonana@XP_002287134':0.15598719,'556484-Ptricornutum@XP_002177583':0.48773482):0.3174114,('403677-Pinfestans@XP_002902720':0.069192088,'Phytophthora-ramorum@jgi|Phyra1_1|75718|fgenesh1_pg.C_scaffold_14000080':0.1309869):0.42384694):0.072972519,'Srosetta@00894T0':0.17703624):0.18595398):0.11730024,'Lgigantea@gene_jgi_Lotgi1_112462_e_gw1.15.391.1':9.5624626e-06):0.029120493,'Gsulphuraria@stig_58.Gs55980.1':0.40757648):8.9041293e-06,((('45351-Nvectensis@XP_001639589':1.9938759e-05,'559292-Scerevisiae@NP_116683':0.5046909):0.061666884,'Hrobusta@prot_jgi_Helro1_181874':0.21630961):4.5566139e-05,('6239-Celegans@NP_498625':0.22697249,'7227-Dmelanogaster@NP_648106':0.33804614):0.21912949):0.10932753):0.072705277);
((((((((('10228-Tadhaerens@XP_002110319':0.40401854,'Dpulex@prot_jgi_Dappu1_47461_e_gw1.13.105.1':0.60202241):0.23055768,('45351-Nvectensis@XP_001639589':0.071660915,'Gsulphuraria@stig_58.Gs55980.1':0.55046164):0.32112772):0.077071199,'7739-Bfloridae@XP_002586734':0.4838672):0.068205891,'9606-Hsapiens@NP_443143':8.2377095e-07):0.17982032,'7955-Drerio@XP_002663315':1.6937122e-06):0.12848597,('7227-Dmelanogaster@NP_648106':0.45036699,'Bdendrobatidis@prot_jgi_Batde5_92243_GP3.078020':0.42068496):0.2206042):0.36698583,'Hrobusta@prot_jgi_Helro1_181874':0.33754717):3.852259e-05,((((('214684-Cneoformans@XP_569515':0.55367752,'556484-Ptricornutum@XP_002177583':0.41669209):0.11786236,'296543-Tpseudonana@XP_002287134':0.959009):0.42331133,('403677-Pinfestans@XP_002902720':0.18222112,'Phytophthora-ramorum@jgi|Phyra1_1|75718|fgenesh1_pg.C_scaffold_14000080':0.036110798):0.38441643):0.18783389,'Srosetta@00894T0':0.14110621):0.25985061,((('284812-Spombe@NP_596778':0.46883625,'330879-Afumigatus@XP_755006':0.22199432):0.23882626,('559292-Scerevisiae@NP_116683':0.21865562,('6279-Bmalayi@XP_001897363':0,'Cowczarzaki@03567T0':0.97698369):0.60505111):0.15680726):0.2624437,(('2880-Esiliculosus@CBJ31471':0.93166036,'6239-Celegans@NP_498625':0.82850549):0.29853428,'Lgigantea@gene_jgi_Lotgi1_112462_e_gw1.15.391.1':2.0644062e-05):0.1907275):1.5892728e-05):0.15061133):3.1717524e-06,(('145481-Ppatens@XP_001763476':0.27584461,((((('185431-Tbrucei@XP_001218868':0.54316601,'353153-Tcruzi@XP_818808':0.4088914):0.18224071,('347515-Lmajor@XP_001682791':0,'435258-Linfantum@XP_001465213':0):0.3237225):0.31410073,('352472-Ddiscoideum@XP_641425':0.61634733,'3702-Athaliana@NP_194868':0.039674603):0.25399824):0.06694186,(('Chlorella-vulgaris@jgi_ChlNC64A_1_27954_e_gw1.29.115.1':1.5119508,'Ttrahens@10949T0':0.63303741):1.792224e-06,'Cmerolae@CMT193C':0.8111636):0.27101563):1.8440612e-05,('39947-Osativa@NP_001055381':0.4187062,((('436017-Olucimarinus@XP_001420193':0.21730157,'70448-Otauri@XP_003081729':0.084237337):0.43441355,'564608-Mpusilla@XP_003063893':0.49542935):0.041246224,'Spunctatus@00563T0':0.25453813):2.2752947e-06):0.046004573):0.10667909):0.11806354,'88036-Smoellendorffii@XP_002960198':0.43763071):0.11012083,('744533-Ngruberi@XP_002680835':0.80170918,'7460-Amellifera@XP_624624':0.25627703):0.17543349);
(('10228-Tadhaerens@XP_002110319':0.45689203,((((((('214684-Cneoformans@XP_569515':0.74760464,'284812-Spombe@NP_596778':0.42300808):0.19215917,'330879-Afumigatus@XP_755006':0.37752348):0.21775446,'559292-Scerevisiae@NP_116683':0.32784485):0.24837176,('6239-Celegans@NP_498625':0.84412496,'7227-Dmelanogaster@NP_648106':0.18820733):0.11878486):0.13940203,'Spunctatus@00563T0':0.23008536):0.2116,'352472-Ddiscoideum@XP_641425':0.58229221):0.18538447,(('3702-Athaliana@NP_194868':0.26052791,'88036-Smoellendorffii@XP_002960198':0.62928003):0.096050743,'Bdendrobatidis@prot_jgi_Batde5_92243_GP3.078020':0.21725845):0.21003293):9.4495104e-07):6.5706019e-05,(((('145481-Ppatens@XP_001763476':0.59153969,('39947-Osativa@NP_001055381':0.45293903,(('436017-Olucimarinus@XP_001420193':1.2208811e-05,'70448-Otauri@XP_003081729':0.1029965):0.73191595,'564608-Mpusilla@XP_003063893':0.34275524):0.42979598):0.077353993):0.51415888,((('185431-Tbrucei@XP_001218868':0.71245865,'353153-Tcruzi@XP_818808':0.22817731):0.10546885,('347515-Lmajor@XP_001682791':0.1181362,'435258-Linfantum@XP_001465213':0):0.30967654):0.61848019,'Srosetta@00894T0':0.057986966):0.25207871):2.5877963e-05,('2880-Esiliculosus@CBJ31471':0.22972947,(('296543-Tpseudonana@XP_002287134':0.85991766,'556484-Ptricornutum@XP_002177583':7.429284e-05):0.67655558,('403677-Pinfestans@XP_002902720':0.23176401,'Phytophthora-ramorum@jgi|Phyra1_1|75718|fgenesh1_pg.C_scaffold_14000080':0.10229529):0.19648522):0.088410597):0.3145504):0.36439652,((((('45351-Nvectensis@XP_001639589':0.092595699,('Dpulex@prot_jgi_Dappu1_47461_e_gw1.13.105.1':0.2765718,'Gsulphuraria@stig_58.Gs55980.1':0.69900263):0.51720732):0.097641054,('744533-Ngruberi@XP_002680835':0.9469327,'Lgigantea@gene_jgi_Lotgi1_112462_e_gw1.15.391.1':0.11913861):4.9288008e-06):0.28302427,(('7739-Bfloridae@XP_002586734':0.73311006,'9606-Hsapiens@NP_443143':1.1111214e-05):0.063867284,'7955-Drerio@XP_002663315':5.6971868e-06):0.20272707):0.19829656,'Hrobusta@prot_jgi_Helro1_181874':0.31850375):7.1304953e-05,'7460-Amellifera@XP_624624':0.58811383):0.1770786):3.2183159e-05,(('6279-Bmalayi@XP_001897363':0.59008655,'Cowczarzaki@03567T0':0.20601948):0.33873765,('Chlorella-vulgaris@jgi_ChlNC64A_1_27954_e_gw1.29.115.1':1.7931597,('Cmerolae@CMT193C':0.61495666,'Ttrahens@10949T0':0.39649794):0.41403053):0.21069933):0.3277163);
(((((('10228-Tadhaerens@XP_002110319':0.41854865,((('45351-Nvectensis@XP_001639589':0.039930961,('Cowczarzaki@03567T0':0.78636873,'Gsulphuraria@stig_58.Gs55980.1':0.46875537):0.1009516):0.2243828,('7739-Bfloridae@XP_002586734':0.051315962,'Dpulex@prot_jgi_Dappu1_47461_e_gw1.13.105.1':0.54885301):0.47605689):0.04414354,'9606-Hsapiens@NP_443143':8.3193962e-07):0.0072833739):0.1129236,'7955-Drerio@XP_002663315':3.2514734e-06):0.18490859,(((('2880-Esiliculosus@CBJ31471':0.078139668,('403677-Pinfestans@XP_002902720':0.027684129,'Phytophthora-ramorum@jgi|Phyra1_1|75718|fgenesh1_pg.C_scaffold_14000080':0.19019191):0.50908462):0.13708071,('296543-Tpseudonana@XP_002287134':0.67238847,'556484-Ptricornutum@XP_002177583':0.15142685):0.27413467):0.41850009,'Srosetta@00894T0':0.026966424):0.29831022,'Lgigantea@gene_jgi_Lotgi1_112462_e_gw1.15.391.1':0.096185):0.24127036):0.06144738,((('6239-Celegans@NP_498625':0.49847301,('6279-Bmalayi@XP_001897363':0.24182202,'Cmerolae@CMT193C':0.70069805):0.17085549):0.10399951,'744533-Ngruberi@XP_002680835':0.51649576):0.15768922,'Hrobusta@prot_jgi_Helro1_181874':0.13190424):0.1573639):0.06129899,'7227-Dmelanogaster@NP_648106':0.35101391):0.073679534,((('145481-Ppatens@XP_001763476':0.17503461,'88036-Smoellendorffii@XP_002960198':0.34933223):0.1998271,(((('185431-Tbrucei@XP_001218868':0.10212897,(('347515-Lmajor@XP_001682791':0,'435258-Linfantum@XP_001465213':0):0.23133502,'353153-Tcruzi@XP_818808':0.33868931):0.25751656):0.26181928,'Chlorella-vulgaris@jgi_ChlNC64A_1_27954_e_gw1.29.115.1':0.4902274):0.25761571,'7460-Amellifera@XP_624624':0.74426328):0.1109109,('3702-Athaliana@NP_194868':0.10000124,('39947-Osativa@NP_001055381':0.60658859,(('436017-Olucimarinus@XP_001420193':0.0069366455,'70448-Otauri@XP_003081729':0.21411432):0.34241495,'564608-Mpusilla@XP_003063893':0.11341212):0.2136627):0.020691136):1.0973405e-06):2.789066e-07):0.19946058,(('352472-Ddiscoideum@XP_641425':0.62860396,'Bdendrobatidis@prot_jgi_Batde5_92243_GP3.078020':0.15616087):0.16510241,'Spunctatus@00563T0':0.17104897):6.7429559e-06):0.039761731,((('214684-Cneoformans@XP_569515':0.65132301,'330879-Afumigatus@XP_755006':0):0.044547258,'Ttrahens@10949T0':0.38039832):0.15930259,('284812-Spombe@NP_596778':0.055067913,'559292-Scerevisiae@NP_116683':0.56765582):0.089569224):0.1002932);
(((('10228-Tadhaerens@XP_002110319':0.072028349,'Cmerolae@CMT193C':0.66020105):0.30345987,(('7227-Dmelanogaster@NP_648106':0.46099318,('7955-Drerio@XP_002663315':0,'9606-Hsapiens@NP_443143':0.074181601):0.17899732):0.092747695,'Bdendrobatidis@prot_jgi_Batde5_92243_GP3.078020':0.1902321):0.032107141):0.10293295,((((('145481-Ppatens@XP_001763476':0.29285892,'39947-Osativa@NP_001055381':0.2707636):0.013781148,'564608-Mpusilla@XP_003063893':0.53443889):0.065588594,('3702-Athaliana@NP_194868':0.17659819,'Chlorella-vulgaris@jgi_ChlNC64A_1_27954_e_gw1.29.115.1':0.40109406):0.013121588):0.19202927,((('185431-Tbrucei@XP_001218868':0.073626269,(('347515-Lmajor@XP_001682791':0.028501661,'435258-Linfantum@XP_001465213':0):0.65212334,'353153-Tcruzi@XP_818808':0.1234058):0.55457073):0.36741916,('7460-Amellifera@XP_624624':0.15302038,'7739-Bfloridae@XP_002586734':0.2845766):0.18882676):8.9023368e-07,'2880-Esiliculosus@CBJ31471':0.44094472):0.25494867):5.5074573e-06,((((('352472-Ddiscoideum@XP_641425':0.48198666,'744533-Ngruberi@XP_002680835':0.385704):4.2638217e-07,'6279-Bmalayi@XP_001897363':0.17976899):0.029993392,'Dpulex@prot_jgi_Dappu1_47461_e_gw1.13.105.1':0.10482666):0.18011402,(((('436017-Olucimarinus@XP_001420193':0.041504792,'70448-Otauri@XP_003081729':0.11685713):0.40852484,'Ttrahens@10949T0':0.62737634):3.9856806e-05,'Hrobusta@prot_jgi_Helro1_181874':0.040168875):0.21120573,'88036-Smoellendorffii@XP_002960198':0.24971575):9.2413659e-06):0.23582982,'Spunctatus@00563T0':1.4211717e-06):0.034720057):5.8881308e-07):0.10499141,(((((((('214684-Cneoformans@XP_569515':0.88391448,'556484-Ptricornutum@XP_002177583':2.5984248e-05):0.36701695,'296543-Tpseudonana@XP_002287134':0.69027873):0.45460367,('403677-Pinfestans@XP_002902720':0.11092893,'Phytophthora-ramorum@jgi|Phyra1_1|75718|fgenesh1_pg.C_scaffold_14000080':0.10461592):0.026613312):0.31498076,'Srosetta@00894T0':0.12473306):0.30202767,'559292-Scerevisiae@NP_116683':0.30318596):0.087693941,('6239-Celegans@NP_498625':0.97151874,'Lgigantea@gene_jgi_Lotgi1_112462_e_gw1.15.391.1':1.1356566e-05):0.24385206):0.16958747,('284812-Spombe@NP_596778':0.22128557,'Cowczarzaki@03567T0':0.28864851):0.13262932):0.13339164,'330879-Afumigatus@XP_755006':0.20908921):0.1037278,('45351-Nvectensis@XP_001639589':0.13191573,'Gsulphuraria@stig_58.Gs55980.1':0.20086826):0.071351672);
((((('10228-Tadhaerens@XP_002110319':0.4889779,('744533-Ngruberi@XP_002680835':0.54952767,('Cmerolae@CMT193C':0.99147799,'Cowczarzaki@03567T0':0.61155481):0.30878318):0.2129852):0.27816443,'Chlorella-vulgaris@jgi_ChlNC64A_1_27954_e_gw1.29.115.1':1.1634465):0.12069711,'284812-Spombe@NP_596778':0.58052312):2.4283596e-05,((((('185431-Tbrucei@XP_001218868':0.18904408,(('347515-Lmajor@XP_001682791':0,'435258-Linfantum@XP_001465213':0):0.74727829,'353153-Tcruzi@XP_818808':0.31380646):0.29489423):0.53378604,'7460-Amellifera@XP_624624':0.54617566):0.1357197,('296543-Tpseudonana@XP_002287134':0.64831187,('403677-Pinfestans@XP_002902720':0,'Phytophthora-ramorum@jgi|Phyra1_1|75718|fgenesh1_pg.C_scaffold_14000080':0.12941199):0.32168526):0.038514272):0.093438905,'2880-Esiliculosus@CBJ31471':0.34917768):3.8918326e-06,'Srosetta@00894T0':0.36339433):0.19973362):0.065723263,((('145481-Ppatens@XP_001763476':0.25482966,'88036-Smoellendorffii@XP_002960198':0.33845646):0.19806306,((((('45351-Nvectensis@XP_001639589':0.015151387,'559292-Scerevisiae@NP_116683':0.71958722):0.084461932,('7739-Bfloridae@XP_002586734':0.73994644,('7955-Drerio@XP_002663315':0.076847356,'9606-Hsapiens@NP_443143':1.3847434e-05):0.25123121):0.034525982):0.10612433,'Lgigantea@gene_jgi_Lotgi1_112462_e_gw1.15.391.1':0.12909922):0.028142639,'Gsulphuraria@stig_58.Gs55980.1':0.63509986):0.12465874,(('Bdendrobatidis@prot_jgi_Batde5_92243_GP3.078020':0.33262293,'Spunctatus@00563T0':0.13773989):0.037197552,'Hrobusta@prot_jgi_Helro1_181874':0.21774818):0.090091274):6.5647682e-05):0.16111147,'3702-Athaliana@NP_194868':0.24472717):0.038809924,((('214684-Cneoformans@XP_569515':0.75855296,'556484-Ptricornutum@XP_002177583':0.68937524):0.33441475,((('330879-Afumigatus@XP_755006':0.43635107,'6239-Celegans@NP_498625':0.89442285):0.076056831,(('39947-Osativa@NP_001055381':0.65065839,(('436017-Olucimarinus@XP_001420193':0.22948736,'70448-Otauri@XP_003081729':0.044883069):0.44734906,'564608-Mpusilla@XP_003063893':0.377775):0.091131214):0.12134765,'7227-Dmelanogaster@NP_648106':0.34846906):5.3664338e-06):0.13388857,('6279-Bmalayi@XP_001897363':0.26538696,'Dpulex@prot_jgi_Dappu1_47461_e_gw1.13.105.1':0.12117259):0.21375707):0.12024496):0.10800754,('352472-Ddiscoideum@XP_641425':0.64406314,'Ttrahens@10949T0':0.35166143):0.041675146):0.075464719);
((('10228-Tadhaerens@XP_002110319':0.21730976,'7460-Amellifera@XP_624624':0.81158523):0.4849674,(((('185431-Tbrucei@XP_001218868':4.4610416e-05,(('347515-Lmajor@XP_001682791':0,'435258-Linfantum@XP_001465213':0):0.24628899,'353153-Tcruzi@XP_818808':0.40117091):0.44239235):0.57187553,(('45351-Nvectensis@XP_001639589':0.18236316,('7955-Drerio@XP_002663315':0,'9606-Hsapiens@NP_443143':0):0.10849298):0.20705635,('7739-Bfloridae@XP_002586734':0.28585278,'Dpulex@prot_jgi_Dappu1_47461_e_gw1.13.105.1':0.53987031):0.089439405):0.38112911):9.6688207e-06,'Gsulphuraria@stig_58.Gs55980.1':0.3688596):0.24883246,('7227-Dmelanogaster@NP_648106':0.56680864,'Hrobusta@prot_jgi_Helro1_181874':0.33721217):0.17142205):0.082124796):0.0495179,(('145481-Ppatens@XP_001763476':0.085067351,('3702-Athaliana@NP_194868':2.3173777e-05,'Chlorella-vulgaris@jgi_ChlNC64A_1_27954_e_gw1.29.115.1':1.787405):0.39217414):0.080616056,((((('436017-Olucimarinus@XP_001420193':0,'70448-Otauri@XP_003081729':0.23384973):0.32928106,'564608-Mpusilla@XP_003063893':0.16298973):0.39792614,'Cmerolae@CMT193C':0.4545272):0.36873514,'Ttrahens@10949T0':0.90357658):0.1310753,'744533-Ngruberi@XP_002680835':0.68362638):4.0084463e-05):0.088379432,(((('214684-Cneoformans@XP_569515':0.73310573,'284812-Spombe@NP_596778':0.16448358):0.15584806,'Cowczarzaki@03567T0':0.51445007):0.1674324,((('2880-Esiliculosus@CBJ31471':0.27774644,('403677-Pinfestans@XP_002902720':0,'Phytophthora-ramorum@jgi|Phyra1_1|75718|fgenesh1_pg.C_scaffold_14000080':0.3050499):0.27851035):1.0033267e-07,(('296543-Tpseudonana@XP_002287134':0.28635738,('556484-Ptricornutum@XP_002177583':0.16346504,'6279-Bmalayi@XP_001897363':0.5184961):0.030238844):0.25314315,(('6239-Celegans@NP_498625':1.2707453,'Lgigantea@gene_jgi_Lotgi1_112462_e_gw1.15.391.1':0.20484799):0.35392445,'Srosetta@00894T0':0.18450295):0.27519289):0.34739119):0.47269127,('330879-Afumigatus@XP_755006':0.091394751,'559292-Scerevisiae@NP_116683':0.67080158):0.024346339):6.3249704e-07):0.26787381,((('352472-Ddiscoideum@XP_641425':0.79561914,'88036-Smoellendorffii@XP_002960198':0.51640762):2.091955e-05,('39947-Osativa@NP_001055381':0.89120582,'Spunctatus@00563T0':0.026350659):0.14029792):0.20925036,'Bdendrobatidis@prot_jgi_Batde5_92243_GP3.078020':0.23889676):4.3547083e-05):0.019244636);
((((((('10228-Tadhaerens@XP_002110319':0.21737109,'352472-Ddiscoideum@XP_641425':0.43480898):0.090921475,'Bdendrobatidis@prot_jgi_Batde5_92243_GP3.078020':0.089974413):0.095804256,(((('214684-Cneoformans@XP_569515':0.8644748,'330879-Afumigatus@XP_755006':0.25007761):0.098863439,'284812-Spombe@NP_596778':0.4250496):0.043289021,'559292-Scerevisiae@NP_116683':0.22358368):0.15534121,('7227-Dmelanogaster@NP_648106':0.39834473,'Spunctatus@00563T0':0.23477052):0.083758861):0.19276598):1.5358773e-05,((('145481-Ppatens@XP_001763476':0.18922619,'88036-Smoellendorffii@XP_002960198':0.30147276):0.15484546,('39947-Osativa@NP_001055381':0.45617577,(('436017-Olucimarinus@XP_001420193':0,'70448-Otauri@XP_003081729':0.22666615):0.71774538,'564608-Mpusilla@XP_003063893':0.30171336):0.43517961):0.048648502):0.067664137,'3702-Athaliana@NP_194868':0.071573347):0.11665054):1.6203506e-06,((('6279-Bmalayi@XP_001897363':0.41401346,'Cowczarzaki@03567T0':0.1303664):0.40383933,'Cmerolae@CMT193C':0.69634644):9.355475e-06,('Chlorella-vulgaris@jgi_ChlNC64A_1_27954_e_gw1.29.115.1':0.87770937,'Ttrahens@10949T0':0.43908181):0.14263307):0.1279738):0.26355308,(('45351-Nvectensis@XP_001639589':0.094835543,('7955-Drerio@XP_002663315':0.025860699,'9606-Hsapiens@NP_443143':1.7542545e-05):0.37127109):0.0959668,'Lgigantea@gene_jgi_Lotgi1_112462_e_gw1.15.391.1':0.23414523):0.079749949):0.14760138,(((('185431-Tbrucei@XP_001218868':3.4323925e-06,(('347515-Lmajor@XP_001682791':0.029299988,'435258-Linfantum@XP_001465213':0):0.47847318,'353153-Tcruzi@XP_818808':0.26316552):0.4630403):0.552379,('2880-Esiliculosus@CBJ31471':0.14633096,((('296543-Tpseudonana@XP_002287134':0.47046966,'556484-Ptricornutum@XP_002177583':0.13324953):0.15471778,'Srosetta@00894T0':0.55670839):0.21910625,('403677-Pinfestans@XP_002902720':0.048300822,'Phytophthora-ramorum@jgi|Phyra1_1|75718|fgenesh1_pg.C_scaffold_14000080':0.1932383):3.7443967e-05):0.24613654):0.40282976):0.12077053,('7460-Amellifera@XP_624624':0.62830375,'7739-Bfloridae@XP_002586734':0.05153351):0.14186231):0.18330092,('6239-Celegans@NP_498625':0.56755137,('Dpulex@prot_jgi_Dappu1_47461_e_gw1.13.105.1':0.43443544,'Gsulphuraria@stig_58.Gs55980.1':0.42213197):1.2526902e-05):0.12998251):0.097023809,('744533-Ngruberi@XP_002680835':0.56913377,'Hrobusta@prot_jgi_Helro1_181874':0.38705556):6.6773157e-05);
((('10228-Tadhaerens@XP_002110319':0.30370821,(((('185431-Tbrucei@XP_001218868':0.27392901,'353153-Tcruzi@XP_818808':0.25255401):0.49081262,'7460-Amellifera@XP_624624':0.29605004):0.48454232,'744533-Ngruberi@XP_002680835':0.47453667):0.034054536,(('6279-Bmalayi@XP_001897363':0.26865701,(('Cmerolae@CMT193C':0.64221383,'Ttrahens@10949T0':0.41091144):0.22017997,'Cowczarzaki@03567T0':0.023338061):0.071179416):0.032970472,'Dpulex@prot_jgi_Dappu1_47461_e_gw1.13.105.1':0.21749244):0.046917567):0.18312886):1.5450499e-05,(('145481-Ppatens@XP_001763476':2.9278064e-06,(((('347515-Lmajor@XP_001682791':0.019506901,'435258-Linfantum@XP_001465213':1.2174842e-06):2.5960977e-05,'Chlorella-vulgaris@jgi_ChlNC64A_1_27954_e_gw1.29.115.1':1.7002384):0.46567435,'3702-Athaliana@NP_194868':0.30421504):0.14563716,('39947-Osativa@NP_001055381':0.23787184,(('436017-Olucimarinus@XP_001420193':0.12992839,'70448-Otauri@XP_003081729':0.11838771):0.11651164,'564608-Mpusilla@XP_003063893':0.33109096):0.2491061):8.5331701e-07):0.23153386):0.26427812,'88036-Smoellendorffii@XP_002960198':0.26550677):0.19365948):0.0060039182,(((((('214684-Cneoformans@XP_569515':0.59625315,'284812-Spombe@NP_596778':0.21418076):0.33268506,'330879-Afumigatus@XP_755006':0.031901424):0.34897499,'6239-Celegans@NP_498625':0.33380187):0.055371087,'7227-Dmelanogaster@NP_648106':0.14353899):0.15396093,('559292-Scerevisiae@NP_116683':0.43437802,'Gsulphuraria@stig_58.Gs55980.1':0.41268896):6.0558101e-07):0.069916983,((((('2880-Esiliculosus@CBJ31471':0.4102468,('296543-Tpseudonana@XP_002287134':0.1194192,'556484-Ptricornutum@XP_002177583':0.42459111):0.10623647):0.22020869,('403677-Pinfestans@XP_002902720':0.021476038,'Phytophthora-ramorum@jgi|Phyra1_1|75718|fgenesh1_pg.C_scaffold_14000080':9.4879533e-05):0.42592909):0.17686466,'Srosetta@00894T0':0.02572198):0.51838929,'Lgigantea@gene_jgi_Lotgi1_112462_e_gw1.15.391.1':3.7702148e-07):0.096505093,(('45351-Nvectensis@XP_001639589':0.034844767,('7955-Drerio@XP_002663315':0,'9606-Hsapiens@NP_443143':0):0.18782823):0.042001018,'7739-Bfloridae@XP_002586734':0.31561452):0.098002419):0.028217268):0.086710761,((('352472-Ddiscoideum@XP_641425':0.89650748,'Bdendrobatidis@prot_jgi_Batde5_92243_GP3.078020':2.7112882e-05):0.21494693,'Spunctatus@00563T0':0.084530346):0.20565258,'Hrobusta@prot_jgi_Helro1_181874':0.083425905):0.014746897);
((((((('10228-Tadhaerens@XP_002110319':0.73445503,'9606-Hsapiens@NP_443143':0.021533067):0.08548138,'7955-Drerio@XP_002663315':0):0.35516702,((('45351-Nvectensis@XP_001639589':0.12597523,('Dpulex@prot_jgi_Dappu1_47461_e_gw1.13.105.1':0.69784304,'Gsulphuraria@stig_58.Gs55980.1':0.18004956):0.34330129):0.20319868,'744533-Ngruberi@XP_002680835':0.70119585):2.2346724e-05,'Lgigantea@gene_jgi_Lotgi1_112462_e_gw1.15.391.1':0.07351337):0.1625608):0.043203241,'Hrobusta@prot_jgi_Helro1_181874':0.36512213):0.19607637,(('6239-Celegans@NP_498625':0.73720903,'7227-Dmelanogaster@NP_648106':0.22853541):0.082525151,('6279-Bmalayi@XP_001897363':0.35556725,'Cowczarzaki@03567T0':1.0432407):0.32525958):0.2134336):0.14139925,((((('185431-Tbrucei@XP_001218868':0.4372716,(('347515-Lmajor@XP_001682791':0.032014781,'435258-Linfantum@XP_001465213':0):0.45230114,'353153-Tcruzi@XP_818808':0.52766991):0.34115343):0.41686835,'Srosetta@00894T0':0.59940553):0.32619123,(('2880-Esiliculosus@CBJ31471':0.1174037,'556484-Ptricornutum@XP_002177583':0.8869921):0.4799096,'7739-Bfloridae@XP_002586734':0.40540772):6.0456223e-06):0.21783858,'7460-Amellifera@XP_624624':0.21539996):7.8925649e-05,('296543-Tpseudonana@XP_002287134':0.78871975,('403677-Pinfestans@XP_002902720':0,'Phytophthora-ramorum@jgi|Phyra1_1|75718|fgenesh1_pg.C_scaffold_14000080':0.3768847):0.27949859):0.30430008):0.33900842):0.073649438,((((('145481-Ppatens@XP_001763476':0.27369568,((('436017-Olucimarinus@XP_001420193':2.9462466e-05,'70448-Otauri@XP_003081729':0.25200386):1.0117566,'564608-Mpusilla@XP_003063893':3.5586091e-07):0.45581463,'Cmerolae@CMT193C':0.94603851):0.49581739):4.0057962e-05,'39947-Osativa@NP_001055381':0.77518066):0.217978,(('3702-Athaliana@NP_194868':0.10599776,('Bdendrobatidis@prot_jgi_Batde5_92243_GP3.078020':0.43537422,'Chlorella-vulgaris@jgi_ChlNC64A_1_27954_e_gw1.29.115.1':1.5272414):1.0999149e-05):0.23063355,('88036-Smoellendorffii@XP_002960198':0.18433987,'Ttrahens@10949T0':0.86386676):0.10616393):1.654392e-05):0.32372595,'352472-Ddiscoideum@XP_641425':0.60962721):0.02755303,'Spunctatus@00563T0':0.13565723):8.8472704e-06,('214684-Cneoformans@XP_569515':0.44908644,('284812-Spombe@NP_596778':0.47219698,('330879-Afumigatus@XP_755006':0.36685295,'559292-Scerevisiae@NP_116683':0.6895927):0.2191173):0.012400566):0.26265383);
((((((('10228-Tadhaerens@XP_002110319':0.40643496,'7739-Bfloridae@XP_002586734':0.18389539):0.086132852,('45351-Nvectensis@XP_001639589':3.5115995e-07,'Gsulphuraria@stig_58.Gs55980.1':0.63891153):0.091423632):0.19433158,'Hrobusta@prot_jgi_Helro1_181874':0.11412763):0.042796458,'7460-Amellifera@XP_624624':0.27086232):2.4983475e-05,(('145481-Ppatens@XP_001763476':0.071627182,'744533-Ngruberi@XP_002680835':0.36777931):0.050411306,(((('296543-Tpseudonana@XP_002287134':0.50972853,'9606-Hsapiens@NP_443143':7.1436856e-05):0.080698599,'7955-Drerio@XP_002663315':0.010566249):0.25841495,'Lgigantea@gene_jgi_Lotgi1_112462_e_gw1.15.391.1':0.15363153):0.14250841,((('39947-Osativa@NP_001055381':0.25037045,'Dpulex@prot_jgi_Dappu1_47461_e_gw1.13.105.1':0.35271352):0.29512919,'88036-Smoellendorffii@XP_002960198':0.022813449):0.11764668,'Spunctatus@00563T0':1.841677e-07):0.16767355):0.0096355201):0.17367894):0.14647461,('3702-Athaliana@NP_194868':0.078131925,('Bdendrobatidis@prot_jgi_Batde5_92243_GP3.078020':0.11184621,'Chlorella-vulgaris@jgi_ChlNC64A_1_27954_e_gw1.29.115.1':0.64857195):2.7250355e-05):0.064928192):0.074141033,(((('185431-Tbrucei@XP_001218868':0.45039414,(('347515-Lmajor@XP_001682791':0,'435258-Linfantum@XP_001465213':0):0.29806706,'353153-Tcruzi@XP_818808':0.063742482):0.15394667):0.14099626,'Srosetta@00894T0':0.14362921):1.5860117e-06,('436017-Olucimarinus@XP_001420193':0.043669006,'70448-Otauri@XP_003081729':0.090259172):0.46944228):0.30322009,((((('214684-Cneoformans@XP_569515':0.24360004,'284812-Spombe@NP_596778':0.1002759):0.26715757,('6239-Celegans@NP_498625':0.74231706,'7227-Dmelanogaster@NP_648106':0.5636547):0.07728612):0.14134981,'330879-Afumigatus@XP_755006':0.30529663):0.14509949,(('559292-Scerevisiae@NP_116683':0.058085859,'Cowczarzaki@03567T0':0.51273471):0.13652688,'6279-Bmalayi@XP_001897363':0.39385828):0.073615297):0.10830847,(('2880-Esiliculosus@CBJ31471':0.098289031,('403677-Pinfestans@XP_002902720':0.027155739,'Phytophthora-ramorum@jgi|Phyra1_1|75718|fgenesh1_pg.C_scaffold_14000080':0.18514022):0.28158873):0.10329701,'556484-Ptricornutum@XP_002177583':0.2052383):0.052061692):0.098918709):1.4326711e-05,(('352472-Ddiscoideum@XP_641425':0.41697587,'Ttrahens@10949T0':0.43060418):0.13589912,('564608-Mpusilla@XP_003063893':0.39896704,'Cmerolae@CMT193C':0.16201613):0.035830906):0.15430474);
((('10228-Tadhaerens@XP_002110319':0.46573161,((((((('145481-Ppatens@XP_001763476':7.9863941e-07,'3702-Athaliana@NP_194868':0.73102127):0.23411334,'Spunctatus@00563T0':0.15326768):0.12778324,('Bdendrobatidis@prot_jgi_Batde5_92243_GP3.078020':0.30443734,'Chlorella-vulgaris@jgi_ChlNC64A_1_27954_e_gw1.29.115.1':1.254183):9.4482735e-06):0.090801369,'Hrobusta@prot_jgi_Helro1_181874':0.25267726):0.12762509,('330879-Afumigatus@XP_755006':0.23415208,'559292-Scerevisiae@NP_116683':0.35963507):0.27594953):2.1744419e-05,'7227-Dmelanogaster@NP_648106':0.41508239):0.12971688,(('284812-Spombe@NP_596778':0.35791992,'352472-Ddiscoideum@XP_641425':0.67403004):0.48309388,'Ttrahens@10949T0':0.46581546):4.7550013e-06):3.4832069e-05):0.19816875,'214684-Cneoformans@XP_569515':0.68383447):0.023199935,(((((('185431-Tbrucei@XP_001218868':0.16340885,(('347515-Lmajor@XP_001682791':0.021566307,'435258-Linfantum@XP_001465213':0):0.46605454,'353153-Tcruzi@XP_818808':0.27718993):0.32257637):0.49517771,'7460-Amellifera@XP_624624':0.29418328):0.23448101,'Cmerolae@CMT193C':0.471792):0.016419031,(('45351-Nvectensis@XP_001639589':0.26737449,('6239-Celegans@NP_498625':0.73463305,'Lgigantea@gene_jgi_Lotgi1_112462_e_gw1.15.391.1':0.064639953):0.11714776):0.11294177,('7739-Bfloridae@XP_002586734':0.11155449,('7955-Drerio@XP_002663315':0.088278876,'9606-Hsapiens@NP_443143':9.4312472e-05):0.38238821):0.14947388):0.35841679):0.011645904,'744533-Ngruberi@XP_002680835':0.80048851):0.050125275,(('6279-Bmalayi@XP_001897363':0.33813927,'Dpulex@prot_jgi_Dappu1_47461_e_gw1.13.105.1':0.17027444):0.12073741,('Cowczarzaki@03567T0':0.4157058,'Gsulphuraria@stig_58.Gs55980.1':0.33488978):0.15571355):0.16957074):0.099420662,((('2880-Esiliculosus@CBJ31471':0.31506447,('403677-Pinfestans@XP_002902720':0,'Phytophthora-ramorum@jgi|Phyra1_1|75718|fgenesh1_pg.C_scaffold_14000080':0.13149105):0.33289181):8.9861987e-05,(('296543-Tpseudonana@XP_002287134':0.37411711,'Srosetta@00894T0':0.2946967):0.14419794,'556484-Ptricornutum@XP_002177583':0.40363377):0.13961038):0.21325309,(('39947-Osativa@NP_001055381':0.99887509,(('436017-Olucimarinus@XP_001420193':0.11076645,'70448-Otauri@XP_003081729':7.3358101e-07):0.4463614,'564608-Mpusilla@XP_003063893':0.15441413):3.5698651e-06):0.50080704,'88036-Smoellendorffii@XP_002960198':0.40470036):0.083729799):1.6520052e-05);
((((((('10228-Tadhaerens@XP_002110319':0.48784037,'Srosetta@00894T0':0.31622577):0.022546134,'7227-Dmelanogaster@NP_648106':0.36077314):1.5042474e-05,('559292-Scerevisiae@NP_116683':0.46051045,'Cowczarzaki@03567T0':0.25073004):0.3858656):0.13513716,('6239-Celegans@NP_498625':0.61299548,'6279-Bmalayi@XP_001897363':0.42892312):3.7341865e-05):0.023036498,((((('347515-Lmajor@XP_001682791':0.05935019,'435258-Linfantum@XP_001465213':0):0.46030918,'353153-Tcruzi@XP_818808':0.38779462):0.38661862,'556484-Ptricornutum@XP_002177583':0.31403491):0.40426703,('403677-Pinfestans@XP_002902720':0,'Phytophthora-ramorum@jgi|Phyra1_1|75718|fgenesh1_pg.C_scaffold_14000080':0.14533622):0.086932776):0.090876581,'88036-Smoellendorffii@XP_002960198':0.29715633):0.17489304):5.4211865e-06,((('185431-Tbrucei@XP_001218868':0.64946853,('564608-Mpusilla@XP_003063893':0.57421612,'Cmerolae@CMT193C':0.54864532):0.43475563):1.243574e-05,'2880-Esiliculosus@CBJ31471':0.23583664):0.46965249,'296543-Tpseudonana@XP_002287134':0.2733555):0.29329252):0.02766211,((('145481-Ppatens@XP_001763476':0.1920523,'39947-Osativa@NP_001055381':0.29746211):0.26946603,((('284812-Spombe@NP_596778':0.58037297,('Bdendrobatidis@prot_jgi_Batde5_92243_GP3.078020':0.19662802,'Chlorella-vulgaris@jgi_ChlNC64A_1_27954_e_gw1.29.115.1':1.1546205):2.8847874e-05):0.21278911,'3702-Athaliana@NP_194868':0.19467825):0.021068786,'352472-Ddiscoideum@XP_641425':0.50592783):0.24729117):0.02850318,(((('45351-Nvectensis@XP_001639589':0.074555884,'Lgigantea@gene_jgi_Lotgi1_112462_e_gw1.15.391.1':0.041950088):0.095907976,('7955-Drerio@XP_002663315':0.09584584,'9606-Hsapiens@NP_443143':1.8231642e-05):0.27485079):0.11628874,'Spunctatus@00563T0':0.29238335):2.26667e-06,(('744533-Ngruberi@XP_002680835':0.89853398,'Gsulphuraria@stig_58.Gs55980.1':0.95591877):0.091698849,'Hrobusta@prot_jgi_Helro1_181874':0.041236975):0.15273128):0.054558106):0.072397938,(((('214684-Cneoformans@XP_569515':0.54003048,(('436017-Olucimarinus@XP_001420193':0.45519172,'70448-Otauri@XP_003081729':0.14193382):0.34894843,'Ttrahens@10949T0':0.4028457):0.35480448):0.14563782,'330879-Afumigatus@XP_755006':0.43580285):7.5385922e-06,'Dpulex@prot_jgi_Dappu1_47461_e_gw1.13.105.1':0.42700055):0.19889004,('7460-Amellifera@XP_624624':0.26276714,'7739-Bfloridae@XP_002586734':0.54197559):0.29347531):0.25947565);
((((((('10228-Tadhaerens@XP_002110319':0.27776299,('Cmerolae@CMT193C':0.23758782,'Cowczarzaki@03567T0':0.64627652):0.23564272):0.064693575,'744533-Ngruberi@XP_002680835':0.60948821):0.18322627,'2880-Esiliculosus@CBJ31471':0.15417062):0.1642924,'145481-Ppatens@XP_001763476':0.24228277):1.9258361e-06,((('214684-Cneoformans@XP_569515':0.60269286,'7227-Dmelanogaster@NP_648106':0.59690639):2.7303347e-05,('284812-Spombe@NP_596778':0.2842486,'Srosetta@00894T0':0.32556925):0.1203388):9.6475205e-07,('3702-Athaliana@NP_194868':0.20577801,('39947-Osativa@NP_001055381':0.17941687,(('436017-Olucimarinus@XP_001420193':0.090813558,'70448-Otauri@XP_003081729':0.048672405):0.33946437,'564608-Mpusilla@XP_003063893':0.40541192):0.13668382):0.060426461):0.040525166):0.093541837):0.0097985716,((('185431-Tbrucei@XP_001218868':0.06405725,(('347515-Lmajor@XP_001682791':0,'435258-Linfantum@XP_001465213':0):0.30690764,'353153-Tcruzi@XP_818808':0.17716311):0.38908558):0.46761398,('7955-Drerio@XP_002663315':0.02667615,'9606-Hsapiens@NP_443143':0.030292136):0.10554748):0.11292472,(('45351-Nvectensis@XP_001639589':0.040092005,('7739-Bfloridae@XP_002586734':0.35501842,'Gsulphuraria@stig_58.Gs55980.1':0.37344681):0.040167863):0.024358564,'Lgigantea@gene_jgi_Lotgi1_112462_e_gw1.15.391.1':0.069413815):0.059816479):0.08969618):8.3304205e-06,((((((('296543-Tpseudonana@XP_002287134':0.57946366,'556484-Ptricornutum@XP_002177583':0.28158682):0.27149919,'6279-Bmalayi@XP_001897363':0.078554764):0.068251037,('6239-Celegans@NP_498625':0.53978264,'Dpulex@prot_jgi_Dappu1_47461_e_gw1.13.105.1':0.12643584):0.046842625):0.18222191,('403677-Pinfestans@XP_002902720':0,'Phytophthora-ramorum@jgi|Phyra1_1|75718|fgenesh1_pg.C_scaffold_14000080':0.15781877):0.28800483):3.6973333e-05,('352472-Ddiscoideum@XP_641425':0.5373074,'Ttrahens@10949T0':0.39497224):0.044768474):0.1583623,'88036-Smoellendorffii@XP_002960198':0.18630377):0.035350903,'Hrobusta@prot_jgi_Helro1_181874':0.22306175):0.080500988,(((('330879-Afumigatus@XP_755006':0.074868927,'559292-Scerevisiae@NP_116683':0.6470804):0.20754996,'Bdendrobatidis@prot_jgi_Batde5_92243_GP3.078020':0.57152743):1.0387757e-06,'Spunctatus@00563T0':9.564149e-05):0.046474222,('7460-Amellifera@XP_624624':0.029655785,'Chlorella-vulgaris@jgi_ChlNC64A_1_27954_e_gw1.29.115.1':1.3387722):0.44708241):0.038717286);
(((((((('10228-Tadhaerens@XP_002110319':0.25931605,'744533-Ngruberi@XP_002680835':1.904094):0.10192691,'2880-Esiliculosus@CBJ31471':0.21520548):0.26094078,(('185431-Tbrucei@XP_001218868':0.018484466,'353153-Tcruzi@XP_818808':1.2878135):0.98125502,('7460-Amellifera@XP_624624':0.022709358,'Chlorella-vulgaris@jgi_ChlNC64A_1_27954_e_gw1.29.115.1':1.1796586):0.13045387):0.53005839):3.5194098e-07,'564608-Mpusilla@XP_003063893':0.59080252):0.064595222,'Srosetta@00894T0':0.46341364):2.0203676e-05,((('296543-Tpseudonana@XP_002287134':0.21750117,'6239-Celegans@NP_498625':1.2315104):0.34404586,(('403677-Pinfestans@XP_002902720':0,'Phytophthora-ramorum@jgi|Phyra1_1|75718|fgenesh1_pg.C_scaffold_14000080':0.079754885):0.10145649,'556484-Ptricornutum@XP_002177583':0.64765201):0.23737847):0.26356692,(('436017-Olucimarinus@XP_001420193':0.15165582,'70448-Otauri@XP_003081729':0):0.77359837,(('6279-Bmalayi@XP_001897363':0.56165199,'Ttrahens@10949T0':0.28518119):0.21710741,('Cmerolae@CMT193C':0.13537697,'Cowczarzaki@03567T0':0.50377295):0.49890697):0.072208523):0.10451869):2.5210877e-05):0.083513704,(('214684-Cneoformans@XP_569515':0.70695111,'284812-Spombe@NP_596778':0.63137329):0.13490273,((('352472-Ddiscoideum@XP_641425':0.65020545,'Dpulex@prot_jgi_Dappu1_47461_e_gw1.13.105.1':0.10975509):0.13661554,'88036-Smoellendorffii@XP_002960198':0.31438907):0.33550205,'39947-Osativa@NP_001055381':0.27838909):0.08224139):0.17029802):0.092545631,(((('145481-Ppatens@XP_001763476':0.29058763,'Spunctatus@00563T0':0.11159236):0.22493796,(('7227-Dmelanogaster@NP_648106':0.6764668,(('7955-Drerio@XP_002663315':1.5296828e-05,'9606-Hsapiens@NP_443143':0.063383416):1.139785,'Bdendrobatidis@prot_jgi_Batde5_92243_GP3.078020':2.0075899e-05):0.19343209):0.32117815,'Hrobusta@prot_jgi_Helro1_181874':0.2628421):2.7399275e-06):0.028285599,(('330879-Afumigatus@XP_755006':0.43601737,'Gsulphuraria@stig_58.Gs55980.1':0.66953108):2.5461378e-05,(('45351-Nvectensis@XP_001639589':0.13045831,('7739-Bfloridae@XP_002586734':0.68737173,'Lgigantea@gene_jgi_Lotgi1_112462_e_gw1.15.391.1':0.1549681):1.2467383e-05):0.22059055,'559292-Scerevisiae@NP_116683':0.61800187):5.1516626e-07):0.22153802):0.13741236,'3702-Athaliana@NP_194868':0.24962058):1.8664702e-05,('347515-Lmajor@XP_001682791':0,'435258-Linfantum@XP_001465213':0):0.9582153);
(((((('10228-Tadhaerens@XP_002110319':0.47271492,(('7739-Bfloridae@XP_002586734':0.1677818,'Dpulex@prot_jgi_Dappu1_47461_e_gw1.13.105.1':0.3353964):0.22520647,('7955-Drerio@XP_002663315':0.080720696,'9606-Hsapiens@NP_443143':8.9112015e-06):0.04306773):0.06798047):0.088597056,'45351-Nvectensis@XP_001639589':5.3560234e-05):0.12111926,'Gsulphuraria@stig_58.Gs55980.1':0.32847998):0.092653258,('744533-Ngruberi@XP_002680835':0.34779495,'Cmerolae@CMT193C':0.25009287):0.35856284):0.045913776,'Hrobusta@prot_jgi_Helro1_181874':0.10743357):9.789259e-05,((((('145481-Ppatens@XP_001763476':0.20628374,'88036-Smoellendorffii@XP_002960198':0.049328014):0.089693661,'39947-Osativa@NP_001055381':0.41391849):0.0055595535,'3702-Athaliana@NP_194868':0.091227081):1.7301991e-05,((('185431-Tbrucei@XP_001218868':0.26642072,(('347515-Lmajor@XP_001682791':0.054700871,'435258-Linfantum@XP_001465213':0):0.14011906,'353153-Tcruzi@XP_818808':0.41395957):0.19282382):0.42856255,'Chlorella-vulgaris@jgi_ChlNC64A_1_27954_e_gw1.29.115.1':0.4295871):0.20937142,'7460-Amellifera@XP_624624':0.41932545):0.15706461):0.11743996,(('352472-Ddiscoideum@XP_641425':0.21029052,'Spunctatus@00563T0':0.085626143):0.075829543,('7227-Dmelanogaster@NP_648106':0.46453891,'Bdendrobatidis@prot_jgi_Batde5_92243_GP3.078020':0.092832729):0.15074274):0.062304495):0.015413191,((((('214684-Cneoformans@XP_569515':0.58113888,'284812-Spombe@NP_596778':0.16530672):0.17235273,'Cowczarzaki@03567T0':0.50356302):0.1044633,'559292-Scerevisiae@NP_116683':0.34330927):0.072933311,('330879-Afumigatus@XP_755006':0.19558073,'Ttrahens@10949T0':0.34910093):0.1176488):1.289478e-07,((('2880-Esiliculosus@CBJ31471':0.12234877,(('436017-Olucimarinus@XP_001420193':3.0201814e-05,'70448-Otauri@XP_003081729':0.19493091):0.32771492,'564608-Mpusilla@XP_003063893':0.21783297):0.58676019):0.07175033,('403677-Pinfestans@XP_002902720':0.011801682,'Phytophthora-ramorum@jgi|Phyra1_1|75718|fgenesh1_pg.C_scaffold_14000080':0.20163697):0.16135122):9.3180112e-07,((('296543-Tpseudonana@XP_002287134':0.23267404,'556484-Ptricornutum@XP_002177583':0.15320455):0.046343032,'6279-Bmalayi@XP_001897363':0.36227738):0.25346777,(('6239-Celegans@NP_498625':0.71336817,'Lgigantea@gene_jgi_Lotgi1_112462_e_gw1.15.391.1':3.4055412e-05):0.19262353,'Srosetta@00894T0':0.19648341):0.094496053):0.08146445):0.090402198):0.045178469);
((((((('10228-Tadhaerens@XP_002110319':0.14441341,('7955-Drerio@XP_002663315':2.1630405e-06,'9606-Hsapiens@NP_443143':0.074860557):0.37762531):0.22035996,'7227-Dmelanogaster@NP_648106':0.6008951):0.014083693,'744533-Ngruberi@XP_002680835':0.93408729):1.1820716e-05,(('296543-Tpseudonana@XP_002287134':0.14909435,'556484-Ptricornutum@XP_002177583':0.38406302):0.47247168,'Srosetta@00894T0':0.12916326):0.2309827):0.11366966,((('2880-Esiliculosus@CBJ31471':0.42402245,(('330879-Afumigatus@XP_755006':0.19808586,'6239-Celegans@NP_498625':0.85502834):0.37609646,'559292-Scerevisiae@NP_116683':0.52382939):0.045969914):0.11337447,('45351-Nvectensis@XP_001639589':0.11327628,'Lgigantea@gene_jgi_Lotgi1_112462_e_gw1.15.391.1':0.11595015):0.16216756):0.067091447,'Hrobusta@prot_jgi_Helro1_181874':0.56685678):0.16434369):0.037542394,((('145481-Ppatens@XP_001763476':0.28443451,'Spunctatus@00563T0':0.077757801):0.29591987,(('352472-Ddiscoideum@XP_641425':0.37197216,'Bdendrobatidis@prot_jgi_Batde5_92243_GP3.078020':0.43137921):0.14287984,'3702-Athaliana@NP_194868':0.34318228):0.13764103):0.081031365,((('39947-Osativa@NP_001055381':0.27292842,(('436017-Olucimarinus@XP_001420193':0.065640789,'70448-Otauri@XP_003081729':0.21998559):9.4659007e-05,'Chlorella-vulgaris@jgi_ChlNC64A_1_27954_e_gw1.29.115.1':1.4561032):0.72309215):0.063035449,'564608-Mpusilla@XP_003063893':0.66443198):0.23713328,'Ttrahens@10949T0':0.65471199):2.5197736e-05):5.369159e-05):0.13871881,((((('185431-Tbrucei@XP_001218868':0.32830156,(('347515-Lmajor@XP_001682791':0.060966986,'435258-Linfantum@XP_001465213':0):0.22330335,'353153-Tcruzi@XP_818808':0.45981347):0.30887934):0.12467354,'Cmerolae@CMT193C':0.38420772):0.22456738,('7739-Bfloridae@XP_002586734':0.34846478,'Gsulphuraria@stig_58.Gs55980.1':0.39397617):0.19912483):0.33454147,'7460-Amellifera@XP_624624':0.4148989):3.6381531e-06,('214684-Cneoformans@XP_569515':0.43268677,'284812-Spombe@NP_596778':0.82559854):0.38935528):4.8707094e-05,(('403677-Pinfestans@XP_002902720':0,'Phytophthora-ramorum@jgi|Phyra1_1|75718|fgenesh1_pg.C_scaffold_14000080':0.14276353):0.21601393,((('6279-Bmalayi@XP_001897363':0.3457428,'Cowczarzaki@03567T0':0.51166672):0.12495868,'Dpulex@prot_jgi_Dappu1_47461_e_gw1.13.105.1':0.22748082):0.14474277,'88036-Smoellendorffii@XP_002960198':0.29403584):0.033958077):0.21952654);
((('10228-Tadhaerens@XP_002110319':0.21004895,('744533-Ngruberi@XP_002680835':0.66923608,'7460-Amellifera@XP_624624':0.53270295):0.21152083):0.14029968,(((('145481-Ppatens@XP_001763476':0.31951785,('39947-Osativa@NP_001055381':0.26760922,('436017-Olucimarinus@XP_001420193':0.018226378,('564608-Mpusilla@XP_003063893':0.46261025,'70448-Otauri@XP_003081729':0.058314448):0.046661733):0.33962863):0.21124666):0.065582468,('3702-Athaliana@NP_194868':0.17203331,'Chlorella-vulgaris@jgi_ChlNC64A_1_27954_e_gw1.29.115.1':1.0399595):2.576585e-06):1.9063877e-06,'88036-Smoellendorffii@XP_002960198':0.2498477):0.15864177,('Bdendrobatidis@prot_jgi_Batde5_92243_GP3.078020':0.15116126,('Hrobusta@prot_jgi_Helro1_181874':0.30144696,'Spunctatus@00563T0':0.28031192):2.6188408e-05):0.14206775):2.8353431e-05):8.757352e-05,(((('185431-Tbrucei@XP_001218868':0.14330864,(('347515-Lmajor@XP_001682791':0.023323338,'435258-Linfantum@XP_001465213':0):0.26847976,'353153-Tcruzi@XP_818808':0.18623819):0.16171572):0.39406556,'Cmerolae@CMT193C':0.2389076):0.32862689,'Ttrahens@10949T0':0.20833363):0.060821661,'352472-Ddiscoideum@XP_641425':0.24324418):0.06540318,((('214684-Cneoformans@XP_569515':0.55638542,'284812-Spombe@NP_596778':0.22845473):0.2632528,((('2880-Esiliculosus@CBJ31471':0.34493309,('403677-Pinfestans@XP_002902720':0.019677446,'Phytophthora-ramorum@jgi|Phyra1_1|75718|fgenesh1_pg.C_scaffold_14000080':0.10258087):0.11550777):0.007226679,(('296543-Tpseudonana@XP_002287134':0.14385463,'556484-Ptricornutum@XP_002177583':0.3210167):0.24030179,'Srosetta@00894T0':0.24866228):0.24699777):0.23919507,('330879-Afumigatus@XP_755006':0.25724817,'559292-Scerevisiae@NP_116683':0.35497159):0.15475691):1.4495109e-06):0.173576,(((((('45351-Nvectensis@XP_001639589':0.15443047,'Lgigantea@gene_jgi_Lotgi1_112462_e_gw1.15.391.1':0.20926003):0.14516911,('7955-Drerio@XP_002663315':0.021760919,'9606-Hsapiens@NP_443143':1.488231e-05):0.038507617):0.18051326,'7739-Bfloridae@XP_002586734':0.27067988):0.44960514,'Dpulex@prot_jgi_Dappu1_47461_e_gw1.13.105.1':0.03744013):0.090861295,(('6239-Celegans@NP_498625':0.55315433,'7227-Dmelanogaster@NP_648106':0.16790706):0.53274352,('6279-Bmalayi@XP_001897363':0.15781083,'Cowczarzaki@03567T0':0.40098986):0.20612337):4.3364431e-05):0.10763493,'Gsulphuraria@stig_58.Gs55980.1':0.51581032):0.15805239):0.12064183);
(((('10228-Tadhaerens@XP_002110319':0.55750909,((('45351-Nvectensis@XP_001639589':0.33429964,'7739-Bfloridae@XP_002586734':0.7790519):1.4207862e-07,('7955-Drerio@XP_002663315':0.026153796,'9606-Hsapiens@NP_443143':1.0534513e-06):0.13487277):0.14006822,('7227-Dmelanogaster@NP_648106':0.29924587,'Bdendrobatidis@prot_jgi_Batde5_92243_GP3.078020':0.49917417):0.13955446):0.17307757):0.0016172732,((('352472-Ddiscoideum@XP_641425':0.59880339,('88036-Smoellendorffii@XP_002960198':0.14358651,'Dpulex@prot_jgi_Dappu1_47461_e_gw1.13.105.1':0.55936138):0.13153908):0.064927251,(('6279-Bmalayi@XP_001897363':0.36526315,'Cowczarzaki@03567T0':0.46562732):0.27198298,(('Chlorella-vulgaris@jgi_ChlNC64A_1_27954_e_gw1.29.115.1':1.1044363,'Ttrahens@10949T0':0.55327156):0.29401879,'Cmerolae@CMT193C':1.1580206):1.6852881e-05):0.16414575):0.12366662,('744533-Ngruberi@XP_002680835':0.72949053,'Hrobusta@prot_jgi_Helro1_181874':0.10952905):0.12363201):0.11516188):2.9037303e-05,((('145481-Ppatens@XP_001763476':0.31412163,('39947-Osativa@NP_001055381':0.37091713,(('436017-Olucimarinus@XP_001420193':0.008517234,'70448-Otauri@XP_003081729':0.16818736):0.52682497,'564608-Mpusilla@XP_003063893':0.59750191):0.31161147):3.0341865e-05):0.13459156,'3702-Athaliana@NP_194868':0.47394905):2.6276337e-06,((('185431-Tbrucei@XP_001218868':0.31762688,(('347515-Lmajor@XP_001682791':0.027117294,'435258-Linfantum@XP_001465213':0):0.4365969,'353153-Tcruzi@XP_818808':0.37975571):0.42054776):0.50877658,'7460-Amellifera@XP_624624':0.22890955):0.15274482,'Spunctatus@00563T0':0.23749952):0.035268807):0.048649968):0.028275624,(((((('214684-Cneoformans@XP_569515':0.51527964,'556484-Ptricornutum@XP_002177583':0.77993625):0.23887094,'284812-Spombe@NP_596778':0.26801546):0.13759773,'559292-Scerevisiae@NP_116683':0.53595424):0.033023471,'330879-Afumigatus@XP_755006':0.3480976):0.14443464,('2880-Esiliculosus@CBJ31471':0.80908143,('296543-Tpseudonana@XP_002287134':0.82513014,(('403677-Pinfestans@XP_002902720':0.19391716,'Phytophthora-ramorum@jgi|Phyra1_1|75718|fgenesh1_pg.C_scaffold_14000080':0.03179278):0.46959329,'Srosetta@00894T0':4.2013155e-07):0.1025108):1.3098561e-06):0.16944217):0.097495031,('6239-Celegans@NP_498625':1.2206545,'Lgigantea@gene_jgi_Lotgi1_112462_e_gw1.15.391.1':0.1353932):0.26738982):0.12598681,'Gsulphuraria@stig_58.Gs55980.1':0.84217572);
(((('10228-Tadhaerens@XP_002110319':0.47683022,(('185431-Tbrucei@XP_001218868':0.41699859,'353153-Tcruzi@XP_818808':0.13904864):0.41869589,('347515-Lmajor@XP_001682791':0.033865579,'435258-Linfantum@XP_001465213':0):0.19890318):0.21973392):0.15614513,(('6239-Celegans@NP_498625':0.89234947,'7227-Dmelanogaster@NP_648106':0.19519439):0.20667912,(('6279-Bmalayi@XP_001897363':1.6167642e-05,'Cmerolae@CMT193C':0.84253631):0.29600092,'Cowczarzaki@03567T0':0.38468167):0.26329793):0.03966676):0.065218741,((('145481-Ppatens@XP_001763476':0.18886602,(('436017-Olucimarinus@XP_001420193':0.23504202,'70448-Otauri@XP_003081729':9.1628284e-05):0.31022064,'564608-Mpusilla@XP_003063893':0.53240632):0.50656793):2.0710471e-06,'Chlorella-vulgaris@jgi_ChlNC64A_1_27954_e_gw1.29.115.1':0.73784974):0.12339369,'744533-Ngruberi@XP_002680835':0.73487967):9.4069994e-05):0.21820212,((((('214684-Cneoformans@XP_569515':1.0928913,'284812-Spombe@NP_596778':0.37149626):0.17784609,('330879-Afumigatus@XP_755006':0.37861057,'Gsulphuraria@stig_58.Gs55980.1':0.44030376):0.04084304):0.14012067,'Ttrahens@10949T0':0.2945703):1.1960025e-05,('Bdendrobatidis@prot_jgi_Batde5_92243_GP3.078020':0.52376485,'Hrobusta@prot_jgi_Helro1_181874':0.026794311):0.21152967):0.03944131,((('352472-Ddiscoideum@XP_641425':0.79407353,(('39947-Osativa@NP_001055381':0.92517615,'88036-Smoellendorffii@XP_002960198':0.1502923):0.17703555,'Dpulex@prot_jgi_Dappu1_47461_e_gw1.13.105.1':0.48037909):1.4174735e-05):0.017879934,'Spunctatus@00563T0':0.26370741):0.15020803,(((('45351-Nvectensis@XP_001639589':0.28536368,'559292-Scerevisiae@NP_116683':0.66974563):0.022673708,'Lgigantea@gene_jgi_Lotgi1_112462_e_gw1.15.391.1':0.21295936):0.053759238,'7739-Bfloridae@XP_002586734':0.59227454):0.10595006,('7955-Drerio@XP_002663315':0.027826532,'9606-Hsapiens@NP_443143':0.058277139):0.38162118):0.32619448):0.12444908):3.1317284e-05,((('2880-Esiliculosus@CBJ31471':0.21619425,((('296543-Tpseudonana@XP_002287134':0.42553392,'556484-Ptricornutum@XP_002177583':0.32732855):0.22054305,('403677-Pinfestans@XP_002902720':0,'Phytophthora-ramorum@jgi|Phyra1_1|75718|fgenesh1_pg.C_scaffold_14000080':0.15209799):0.26544357):0.027481664,'Srosetta@00894T0':0.25958543):0.089646043):0.18034165,'7460-Amellifera@XP_624624':0.68586464):0.16452811,'3702-Athaliana@NP_194868':0.35330262):8.8403669e-07);
((((('10228-Tadhaerens@XP_002110319':0.22548709,('2880-Esiliculosus@CBJ31471':0.34327152,'556484-Ptricornutum@XP_002177583':0.64945836):0.16225941):0.074709673,((('45351-Nvectensis@XP_001639589':0.166486,'Lgigantea@gene_jgi_Lotgi1_112462_e_gw1.15.391.1':0.087371405):0.085983509,'6239-Celegans@NP_498625':0.91930817):1.3683702e-05,((('7227-Dmelanogaster@NP_648106':0.27450736,'Bdendrobatidis@prot_jgi_Batde5_92243_GP3.078020':0.57014363):0.31762308,('7955-Drerio@XP_002663315':0.050847624,'9606-Hsapiens@NP_443143':2.5605736e-05):0.10830484):0.086973933,'7739-Bfloridae@XP_002586734':0.53596385):0.11126904):0.18190693):0.11066347,(((('185431-Tbrucei@XP_001218868':0.47185658,('347515-Lmajor@XP_001682791':0.027173424,'435258-Linfantum@XP_001465213':0):0.44995198):0.25162873,'353153-Tcruzi@XP_818808':0.29852943):0.42912984,'Srosetta@00894T0':0.095723832):0.17582669,'Gsulphuraria@stig_58.Gs55980.1':0.78520089):4.2979502e-05):2.1419315e-05,(('296543-Tpseudonana@XP_002287134':0.5591519,(('744533-Ngruberi@XP_002680835':0.55317648,'Chlorella-vulgaris@jgi_ChlNC64A_1_27954_e_gw1.29.115.1':1.395283):0.48134585,'Hrobusta@prot_jgi_Helro1_181874':0.39227889):0.042724229):3.8648464e-05,((('403677-Pinfestans@XP_002902720':3.7069122e-05,'Phytophthora-ramorum@jgi|Phyra1_1|75718|fgenesh1_pg.C_scaffold_14000080':0.10445743):0.14794334,(('6279-Bmalayi@XP_001897363':0.18139121,'Cowczarzaki@03567T0':0.37855127):0.10953789,'Dpulex@prot_jgi_Dappu1_47461_e_gw1.13.105.1':0.35765493):0.23082127):0.12016825,'88036-Smoellendorffii@XP_002960198':0.14412793):0.04520075):0.039017219):0.070856009,(('145481-Ppatens@XP_001763476':0.28119584,(('39947-Osativa@NP_001055381':0.29241233,(('436017-Olucimarinus@XP_001420193':0.04826443,'70448-Otauri@XP_003081729':0.26898642):0.50662887,'564608-Mpusilla@XP_003063893':0.54406538):0.044290965):0.13757982,('Cmerolae@CMT193C':0.47713578,'Ttrahens@10949T0':0.81132257):0.30940366):5.6300238e-05):0.11314261,'3702-Athaliana@NP_194868':0.34301471):6.3587105e-05,((((('214684-Cneoformans@XP_569515':0.80376255,'330879-Afumigatus@XP_755006':0.17632934):0.14625057,'559292-Scerevisiae@NP_116683':0.27314511):0.13191801,'284812-Spombe@NP_596778':0.16656106):0.1565089,('352472-Ddiscoideum@XP_641425':0.40382418,'7460-Amellifera@XP_624624':0.16640044):2.0704916e-05):0.19313124,'Spunctatus@00563T0':0.2573229):0.024299641);
(((((((('10228-Tadhaerens@XP_002110319':3.5397723e-05,'39947-Osativa@NP_001055381':1.1605266):0.77137272,('45351-Nvectensis@XP_001639589':0.4916927,('7739-Bfloridae@XP_002586734':0.12327472,('Dpulex@prot_jgi_Dappu1_47461_e_gw1.13.105.1':0.049605173,'Gsulphuraria@stig_58.Gs55980.1':0.93312021):0.64607047):0.26498269):0.0080670379):0.24066764,'296543-Tpseudonana@XP_002287134':1.1112512):3.2341102e-05,'9606-Hsapiens@NP_443143':2.9212678e-07):0.1628638,'7955-Drerio@XP_002663315':2.0556851e-05):0.52615734,'Lgigantea@gene_jgi_Lotgi1_112462_e_gw1.15.391.1':0.1720408):1.6386691e-06,('744533-Ngruberi@XP_002680835':0.37579484,'Hrobusta@prot_jgi_Helro1_181874':0.48422865):0.2757778):0.33974039,(((((((('145481-Ppatens@XP_001763476':0.27914356,('88036-Smoellendorffii@XP_002960198':0.34085132,'Spunctatus@00563T0':0.040612329):0.22167379):0.063903923,'Bdendrobatidis@prot_jgi_Batde5_92243_GP3.078020':0.18498229):0.092642723,'3702-Athaliana@NP_194868':0.11578426):0.048085709,('352472-Ddiscoideum@XP_641425':0.49414378,('Cmerolae@CMT193C':0.51293237,'Ttrahens@10949T0':0.48030971):0.081129536):0.23230484):2.4293336e-06,((('185431-Tbrucei@XP_001218868':0.08528963,(('347515-Lmajor@XP_001682791':0,'435258-Linfantum@XP_001465213':0):0.21930465,'353153-Tcruzi@XP_818808':0.15116554):0.47319159):0.35197604,'7460-Amellifera@XP_624624':0.69888497):0.16512534,'Chlorella-vulgaris@jgi_ChlNC64A_1_27954_e_gw1.29.115.1':1.2264891):0.081553651):0.15840498,(((('214684-Cneoformans@XP_569515':0.48936475,'330879-Afumigatus@XP_755006':0.24009903):0.053074511,'284812-Spombe@NP_596778':0.36689736):1.1001147e-06,(('2880-Esiliculosus@CBJ31471':0.15879545,('403677-Pinfestans@XP_002902720':0.064684118,'Phytophthora-ramorum@jgi|Phyra1_1|75718|fgenesh1_pg.C_scaffold_14000080':0.27001657):0.29340034):0.12076832,('556484-Ptricornutum@XP_002177583':0.18748656,'Srosetta@00894T0':0.40029376):0.17230566):0.32954187):0.13850878,'559292-Scerevisiae@NP_116683':0.32375561):0.048010772):7.1203617e-06,(('436017-Olucimarinus@XP_001420193':0,'70448-Otauri@XP_003081729':0.13067939):0.65370053,'564608-Mpusilla@XP_003063893':0.12147221):0.32256453):0.26391686,(('6279-Bmalayi@XP_001897363':1.4257034e-05,'Cowczarzaki@03567T0':0.9693007):0.35935836,'7227-Dmelanogaster@NP_648106':0.50867621):0.013535632):0.23087492,'6239-Celegans@NP_498625':0.27473351);
((('10228-Tadhaerens@XP_002110319':0.25640282,('7227-Dmelanogaster@NP_648106':0.32960865,('7955-Drerio@XP_002663315':0.011366561,'9606-Hsapiens@NP_443143':0.043320792):0.20167206):0.21115616):0.10408386,((((('214684-Cneoformans@XP_569515':0.84300789,'556484-Ptricornutum@XP_002177583':0.18934976):0.29608665,'296543-Tpseudonana@XP_002287134':0.49348201):0.19178939,'Srosetta@00894T0':0.1580371):0.13032707,('2880-Esiliculosus@CBJ31471':0.35524467,'559292-Scerevisiae@NP_116683':0.59626191):2.7088002e-07):0.09285511,('7460-Amellifera@XP_624624':0.26471789,'7739-Bfloridae@XP_002586734':0.24855099):0.18537767):0.13387299):7.3041074e-05,((('145481-Ppatens@XP_001763476':0.21254337,'Spunctatus@00563T0':0.020755108):0.088537805,('Bdendrobatidis@prot_jgi_Batde5_92243_GP3.078020':0.14582086,'Chlorella-vulgaris@jgi_ChlNC64A_1_27954_e_gw1.29.115.1':0.60778695):0.065845981):0.071700435,(((((('185431-Tbrucei@XP_001218868':1.745505e-06,'353153-Tcruzi@XP_818808':0.68515067):0.20211817,'Cmerolae@CMT193C':0.56299477):0.30651797,('347515-Lmajor@XP_001682791':0.020582921,'435258-Linfantum@XP_001465213':0):0.5836143):0.20710181,'3702-Athaliana@NP_194868':0.21351206):0.058603346,('39947-Osativa@NP_001055381':0.48622863,'564608-Mpusilla@XP_003063893':0.21966901):0.065067429):0.040712207,(('284812-Spombe@NP_596778':0.34965602,'352472-Ddiscoideum@XP_641425':0.59634304):0.16926823,(('330879-Afumigatus@XP_755006':0.22700989,('436017-Olucimarinus@XP_001420193':0.14574009,'70448-Otauri@XP_003081729':0.042279619):0.45443465):0.1992428,'Ttrahens@10949T0':0.69553342):0.13006673):1.8352427e-05):0.085917844):0.057135333,((((((('403677-Pinfestans@XP_002902720':0,'Phytophthora-ramorum@jgi|Phyra1_1|75718|fgenesh1_pg.C_scaffold_14000080':0.12404914):0.23218043,'Dpulex@prot_jgi_Dappu1_47461_e_gw1.13.105.1':0.26789019):0.10009704,('6279-Bmalayi@XP_001897363':0.33847604,'Cowczarzaki@03567T0':0.36973418):0.16045927):0.06093961,'88036-Smoellendorffii@XP_002960198':0.17545976):0.093853302,'Hrobusta@prot_jgi_Helro1_181874':0.21608819):7.233502e-05,'744533-Ngruberi@XP_002680835':0.54487536):0.074183982,(('45351-Nvectensis@XP_001639589':0.0897604,'Gsulphuraria@stig_58.Gs55980.1':0.40360176):0.049521877,('6239-Celegans@NP_498625':0.7086809,'Lgigantea@gene_jgi_Lotgi1_112462_e_gw1.15.391.1':0):0.17085382):0.13296786):4.0748628e-05);
(((((('10228-Tadhaerens@XP_002110319':0.87413306,'7460-Amellifera@XP_624624':0.40883882):0.19317689,(('2880-Esiliculosus@CBJ31471':0.45988972,('403677-Pinfestans@XP_002902720':0,'Phytophthora-ramorum@jgi|Phyra1_1|75718|fgenesh1_pg.C_scaffold_14000080':0.12205441):0.41275873):8.6367443e-05,(('296543-Tpseudonana@XP_002287134':0.35341101,'Srosetta@00894T0':0.27148541):0.0068871225,'556484-Ptricornutum@XP_002177583':0.50745351):0.13389464):0.24220544):0.011963875,('185431-Tbrucei@XP_001218868':0.14836459,(('347515-Lmajor@XP_001682791':0,'435258-Linfantum@XP_001465213':0):0.42468114,'353153-Tcruzi@XP_818808':0.49566912):0.56206907):0.82435527):0.17983306,'559292-Scerevisiae@NP_116683':0.38499821):0.10299332,((('214684-Cneoformans@XP_569515':0.59610885,'330879-Afumigatus@XP_755006':0.088640603):0.086646455,'284812-Spombe@NP_596778':0.17311007):1.3676715e-05,(((('436017-Olucimarinus@XP_001420193':0,'70448-Otauri@XP_003081729':0.39717659):0.56006094,'564608-Mpusilla@XP_003063893':0.45854513):0.059021768,'Cmerolae@CMT193C':0.92235983):0.23811811,(('Chlorella-vulgaris@jgi_ChlNC64A_1_27954_e_gw1.29.115.1':1.7697138,'Ttrahens@10949T0':0.52279392):0.23634617,'Cowczarzaki@03567T0':0.37536796):0.055429734):0.1769093):0.088009717):0.11218794,('145481-Ppatens@XP_001763476':0.34838059,(((('45351-Nvectensis@XP_001639589':0.101197,('7739-Bfloridae@XP_002586734':0.75650414,('7955-Drerio@XP_002663315':0.029160722,'9606-Hsapiens@NP_443143':4.7148916e-05):0.28975515):0.16684822):0.16203735,'Lgigantea@gene_jgi_Lotgi1_112462_e_gw1.15.391.1':0.043522184):0.018369617,('6239-Celegans@NP_498625':0.67955982,('6279-Bmalayi@XP_001897363':0.24541601,'Dpulex@prot_jgi_Dappu1_47461_e_gw1.13.105.1':0.47433336):0.17484351):0.48951147):0.33742541,(('744533-Ngruberi@XP_002680835':0.77541495,'Hrobusta@prot_jgi_Helro1_181874':0.22733878):3.1767158e-05,'Gsulphuraria@stig_58.Gs55980.1':0.79295878):0.15331758):0.041023841):0.067836859,((('352472-Ddiscoideum@XP_641425':0.47979169,'39947-Osativa@NP_001055381':0.49574554):0.24533355,('88036-Smoellendorffii@XP_002960198':0.51448185,'Spunctatus@00563T0':5.796174e-05):0.063604226):0.1791502,('3702-Athaliana@NP_194868':0.19138297,('7227-Dmelanogaster@NP_648106':0.72305399,'Bdendrobatidis@prot_jgi_Batde5_92243_GP3.078020':7.0629902e-07):0.12554557):0.071421881):1.1755568e-06);
((((((('10228-Tadhaerens@XP_002110319':0.34043466,(('3702-Athaliana@NP_194868':0.36209142,'Chlorella-vulgaris@jgi_ChlNC64A_1_27954_e_gw1.29.115.1':1.0061931):0.055908108,'Bdendrobatidis@prot_jgi_Batde5_92243_GP3.078020':0.18990935):0.2639402):5.2644789e-05,('6279-Bmalayi@XP_001897363':0.79136223,'Cowczarzaki@03567T0':0.11630807):0.44856422):0.23418611,('88036-Smoellendorffii@XP_002960198':0.24262952,'Dpulex@prot_jgi_Dappu1_47461_e_gw1.13.105.1':0.30554971):0.28241059):9.4718215e-06,('7227-Dmelanogaster@NP_648106':0.23204351,'Spunctatus@00563T0':0.22802539):0.20034592):0.084580173,('214684-Cneoformans@XP_569515':0.51697288,('284812-Spombe@NP_596778':0.53629195,'352472-Ddiscoideum@XP_641425':0.94081888):0.36309454):0.078603972):0.064500362,('145481-Ppatens@XP_001763476':0.17910245,'39947-Osativa@NP_001055381':0.66059053):0.34530969):0.10939515,(((((('185431-Tbrucei@XP_001218868':0.59100177,'353153-Tcruzi@XP_818808':3.0491995e-06):0.18333571,('347515-Lmajor@XP_001682791':0.11520438,'435258-Linfantum@XP_001465213':0):0.63149304):0.59189655,'Srosetta@00894T0':0.033035071):0.31953713,('2880-Esiliculosus@CBJ31471':0.28529137,('403677-Pinfestans@XP_002902720':0.069777139,'Phytophthora-ramorum@jgi|Phyra1_1|75718|fgenesh1_pg.C_scaffold_14000080':0.064156186):0.047037914):0.11344129):1.1582975e-05,('7460-Amellifera@XP_624624':0.52186159,'7739-Bfloridae@XP_002586734':0.15507024):0.17405875):0.043146519,((('296543-Tpseudonana@XP_002287134':0.74536088,'556484-Ptricornutum@XP_002177583':9.4786265e-05):0.43563677,(('330879-Afumigatus@XP_755006':0.74843836,'6239-Celegans@NP_498625':1.1957935):3.1135699e-07,((('436017-Olucimarinus@XP_001420193':0,'70448-Otauri@XP_003081729':0.17197171):0.43128158,('Cmerolae@CMT193C':0.47129052,'Ttrahens@10949T0':0.83961217):0.34653634):0.41066959,'564608-Mpusilla@XP_003063893':0.12104754):0.45493675):0.31649609):0.12955152,'559292-Scerevisiae@NP_116683':0.39477961):0.25306938):0.38351056,((((('45351-Nvectensis@XP_001639589':0.13368805,'Hrobusta@prot_jgi_Helro1_181874':0.39036965):0.059863485,'Gsulphuraria@stig_58.Gs55980.1':0.89009095):0.27831396,'744533-Ngruberi@XP_002680835':1.0400608):2.6483381e-05,'Lgigantea@gene_jgi_Lotgi1_112462_e_gw1.15.391.1':0.060645636):0.15898659,('7955-Drerio@XP_002663315':0.061595626,'9606-Hsapiens@NP_443143':2.4564342e-05):0.34859909):0.21807373);
(((((('10228-Tadhaerens@XP_002110319':0.61483605,'Srosetta@00894T0':0.29287705):0.28096448,'Cmerolae@CMT193C':0.89127537):0.037328403,('2880-Esiliculosus@CBJ31471':0.27025173,(('296543-Tpseudonana@XP_002287134':0.32005953,'556484-Ptricornutum@XP_002177583':0.05624113):0.52111545,('403677-Pinfestans@XP_002902720':0,'Phytophthora-ramorum@jgi|Phyra1_1|75718|fgenesh1_pg.C_scaffold_14000080':0.15768196):0.30202829):0.035006649):0.42124114):0.28841547,'Bdendrobatidis@prot_jgi_Batde5_92243_GP3.078020':0.13627755):3.4903935e-06,((((((('214684-Cneoformans@XP_569515':0.35246519,'284812-Spombe@NP_596778':0.39443518):0.23682477,(('352472-Ddiscoideum@XP_641425':0.41662695,'Ttrahens@10949T0':0.36104649):0.30747207,'Dpulex@prot_jgi_Dappu1_47461_e_gw1.13.105.1':0.62992572):0.02020467):0.0955352,'330879-Afumigatus@XP_755006':0.25714115):0.11635317,'Gsulphuraria@stig_58.Gs55980.1':0.54536341):0.12475095,('559292-Scerevisiae@NP_116683':0.32822043,(('6239-Celegans@NP_498625':0.81651688,'7227-Dmelanogaster@NP_648106':0.56579366):0.14255548,('6279-Bmalayi@XP_001897363':0.42460826,'Cowczarzaki@03567T0':0.34256546):0.084491648):0.13609797):0.024701649):0.17350378,'Spunctatus@00563T0':0.24262406):0.013556927,(((('45351-Nvectensis@XP_001639589':0.066450253,('7739-Bfloridae@XP_002586734':0.27717342,('7955-Drerio@XP_002663315':0.069485051,'9606-Hsapiens@NP_443143':8.1616169e-06):0.30526961):0.20722255):0.054450936,'Lgigantea@gene_jgi_Lotgi1_112462_e_gw1.15.391.1':0.14602913):0.20627841,'744533-Ngruberi@XP_002680835':0.91486865):0.043119428,'Hrobusta@prot_jgi_Helro1_181874':0.2038788):0.170445):9.715836e-07):0.15370703,('145481-Ppatens@XP_001763476':0.34060134,'88036-Smoellendorffii@XP_002960198':0.56086257):0.10479167,((((('185431-Tbrucei@XP_001218868':0.52035907,(('347515-Lmajor@XP_001682791':0.039932688,('353153-Tcruzi@XP_818808':0.67326576,'435258-Linfantum@XP_001465213':1.8367183e-05):1.599621e-06):0.26455894,'Chlorella-vulgaris@jgi_ChlNC64A_1_27954_e_gw1.29.115.1':1.872294):0.18274177):0.4943975,'7460-Amellifera@XP_624624':1.1095078):0.069683339,(('436017-Olucimarinus@XP_001420193':0.074786799,'70448-Otauri@XP_003081729':0.16509127):0.55346329,'564608-Mpusilla@XP_003063893':0.38920757):0.50385371):2.2885066e-05,'39947-Osativa@NP_001055381':0.43992272):3.6796858e-06,'3702-Athaliana@NP_194868':0.2288434):0.24074556);
((((((('10228-Tadhaerens@XP_002110319':0.30227454,'Bdendrobatidis@prot_jgi_Batde5_92243_GP3.078020':0.31174088):0.29181664,'7955-Drerio@XP_002663315':8.9804829e-05):0.081545786,'9606-Hsapiens@NP_443143':2.0440912e-05):2.6410258e-05,('6239-Celegans@NP_498625':0.86889557,'7227-Dmelanogaster@NP_648106':6.4293477e-05):0.60420612):0.30451355,'7739-Bfloridae@XP_002586734':0.26982272):0.083946782,((((((('284812-Spombe@NP_596778':0.6976825,'352472-Ddiscoideum@XP_641425':0.15115095):0.36939853,('6279-Bmalayi@XP_001897363':0.25549302,'Dpulex@prot_jgi_Dappu1_47461_e_gw1.13.105.1':0.035921013):5.2744409e-06):0.20510018,'744533-Ngruberi@XP_002680835':0.59770182):0.24784661,'Cowczarzaki@03567T0':0.23656786):0.17597843,('Cmerolae@CMT193C':0.58152406,'Ttrahens@10949T0':0.32171254):0.086232149):0.13546713,('88036-Smoellendorffii@XP_002960198':0.38455077,'Gsulphuraria@stig_58.Gs55980.1':0.23788214):0.045690622):0.0098672921,(('330879-Afumigatus@XP_755006':0.51295167,'45351-Nvectensis@XP_001639589':0.10182974):6.0027746e-06,'Hrobusta@prot_jgi_Helro1_181874':0.043792727):0.089996857):0.12375591):6.9766544e-06,((('145481-Ppatens@XP_001763476':0.044683265,((('39947-Osativa@NP_001055381':0.23207585,('436017-Olucimarinus@XP_001420193':0.24055103,'70448-Otauri@XP_003081729':8.3792197e-05):0.35317595):0.1767865,('564608-Mpusilla@XP_003063893':0.22390155,'Chlorella-vulgaris@jgi_ChlNC64A_1_27954_e_gw1.29.115.1':0.79273075):0.5800755):3.0732401e-05,'Spunctatus@00563T0':0.23877813):0.17312577):0.4591021,'3702-Athaliana@NP_194868':0.21241281):0.18932576,(('185431-Tbrucei@XP_001218868':0.40027555,(('347515-Lmajor@XP_001682791':0.022402758,'435258-Linfantum@XP_001465213':0):0.64294092,'353153-Tcruzi@XP_818808':0.30286751):0.19481985):0.9399141,'7460-Amellifera@XP_624624':2.9879285e-05):0.28473381):0.1338861,(((('214684-Cneoformans@XP_569515':1.1180923,'556484-Ptricornutum@XP_002177583':4.210939e-05):0.33409505,'296543-Tpseudonana@XP_002287134':0.54695191):0.34980045,('403677-Pinfestans@XP_002902720':0.022122137,'Phytophthora-ramorum@jgi|Phyra1_1|75718|fgenesh1_pg.C_scaffold_14000080':0.041441154):0.12809857):0.18630434,((('2880-Esiliculosus@CBJ31471':0.5172958,'Lgigantea@gene_jgi_Lotgi1_112462_e_gw1.15.391.1':0.2147894):0.012695633,'559292-Scerevisiae@NP_116683':0.38610441):0.030456893,'Srosetta@00894T0':0.40546972):5.7146846e-05):0.032591232);
(('10228-Tadhaerens@XP_002110319':0.24792906,(('2880-Esiliculosus@CBJ31471':0.33762475,('403677-Pinfestans@XP_002902720':4.9708223e-05,'Phytophthora-ramorum@jgi|Phyra1_1|75718|fgenesh1_pg.C_scaffold_14000080':0.14118693):0.46398111):0.17772312,(('7460-Amellifera@XP_624624':0.077813939,'7739-Bfloridae@XP_002586734':0.42225676):0.31513415,('Cmerolae@CMT193C':0.54348839,'Cowczarzaki@03567T0':0.72632644):0.23576708):7.825369e-08):0.18200939):0.11041168,((((('145481-Ppatens@XP_001763476':0.061589969,'39947-Osativa@NP_001055381':0.38058137):0.14601481,('7227-Dmelanogaster@NP_648106':0.2851939,'Spunctatus@00563T0':1.5484556e-06):0.081135854):0.089731221,('7955-Drerio@XP_002663315':0.040337018,'9606-Hsapiens@NP_443143':0.030785401):0.17548411):7.0045699e-05,(((('214684-Cneoformans@XP_569515':1.2965224,'556484-Ptricornutum@XP_002177583':0.30458132):0.36572653,'296543-Tpseudonana@XP_002287134':0.27551262):0.37243249,'284812-Spombe@NP_596778':0.31444491):1.1931932e-05,'Lgigantea@gene_jgi_Lotgi1_112462_e_gw1.15.391.1':0.22129883):0.13761763):1.4184733e-05,((('352472-Ddiscoideum@XP_641425':0.40720905,'744533-Ngruberi@XP_002680835':0.37675557):2.5044303e-05,('6279-Bmalayi@XP_001897363':0.1728272,'Ttrahens@10949T0':0.61930352):0.33562882):0.076119247,('88036-Smoellendorffii@XP_002960198':0.22361937,'Dpulex@prot_jgi_Dappu1_47461_e_gw1.13.105.1':0.40420454):0.10727679):0.1069385):0.12034842,((((('185431-Tbrucei@XP_001218868':0.51557298,'353153-Tcruzi@XP_818808':0.16988601):0.17797898,(('347515-Lmajor@XP_001682791':0,'435258-Linfantum@XP_001465213':0):0.72439092,'Srosetta@00894T0':0.33254994):0.02194138):0.11674937,('436017-Olucimarinus@XP_001420193':0.11257485,'70448-Otauri@XP_003081729':0.24003981):0.60264051):0.32772457,(('3702-Athaliana@NP_194868':9.2498616e-08,'Chlorella-vulgaris@jgi_ChlNC64A_1_27954_e_gw1.29.115.1':0.62498509):0.13687905,('564608-Mpusilla@XP_003063893':0.52405546,'Gsulphuraria@stig_58.Gs55980.1':0.45397819):0.018807228):0.013270649):0.10554596,((('330879-Afumigatus@XP_755006':0.49589144,'559292-Scerevisiae@NP_116683':0.55483652):0.073994713,'45351-Nvectensis@XP_001639589':0.077391106):0.14971484,(('6239-Celegans@NP_498625':0.98514595,'Hrobusta@prot_jgi_Helro1_181874':4.9105793e-05):0.17562366,'Bdendrobatidis@prot_jgi_Batde5_92243_GP3.078020':0.26236613):0.029970695):0.15044423):4.2356018e-06);
(((((('10228-Tadhaerens@XP_002110319':0.17440078,'Srosetta@00894T0':0.092315112):0.21735,'744533-Ngruberi@XP_002680835':0.3553096):0.068965764,((('185431-Tbrucei@XP_001218868':0.032166381,((('347515-Lmajor@XP_001682791':0.018643763,'435258-Linfantum@XP_001465213':0):0.061467705,'Chlorella-vulgaris@jgi_ChlNC64A_1_27954_e_gw1.29.115.1':1.0860062):0.11040198,'353153-Tcruzi@XP_818808':0.1020171):0.25996834):0.51776109,'7460-Amellifera@XP_624624':2.2393915e-05):0.17382003,('2880-Esiliculosus@CBJ31471':0.25246089,'296543-Tpseudonana@XP_002287134':0.20515548):0.085694869):0.061604004):0.18833047,(('145481-Ppatens@XP_001763476':0.32914928,(('352472-Ddiscoideum@XP_641425':0.34838727,'Bdendrobatidis@prot_jgi_Batde5_92243_GP3.078020':0.096969702):0.29286073,((('3702-Athaliana@NP_194868':0.16570016,'39947-Osativa@NP_001055381':0.26066709):0.12885575,'88036-Smoellendorffii@XP_002960198':0.087737455):0.15751805,'Spunctatus@00563T0':0.040178472):0.14138233):0.086615258):1.694356e-07,'Hrobusta@prot_jgi_Helro1_181874':4.4636758e-06):0.043270346):0.025041601,(('45351-Nvectensis@XP_001639589':6.3197237e-07,('7739-Bfloridae@XP_002586734':0.22116438,('7955-Drerio@XP_002663315':0.094827255,'9606-Hsapiens@NP_443143':1.3554672e-05):0.02850112):0.11139946):0.043072939,'Lgigantea@gene_jgi_Lotgi1_112462_e_gw1.15.391.1':0.075990521):0.044859821):0.27095221,(('214684-Cneoformans@XP_569515':0.30689508,'284812-Spombe@NP_596778':0.38338038):0.20172908,((('403677-Pinfestans@XP_002902720':0.00018928439,'Phytophthora-ramorum@jgi|Phyra1_1|75718|fgenesh1_pg.C_scaffold_14000080':0.05166076):0.30436068,'556484-Ptricornutum@XP_002177583':0.15863926):0.21674462,(((('559292-Scerevisiae@NP_116683':0.45075605,('6239-Celegans@NP_498625':0.2784892,'7227-Dmelanogaster@NP_648106':0.23764489):0.12399188):0.016574354,('6279-Bmalayi@XP_001897363':0.061824828,(('Cmerolae@CMT193C':0.27644218,'Ttrahens@10949T0':0.067440155):0.42099263,'Cowczarzaki@03567T0':0.32396635):0.033569232):0.070617444):0.1352101,'Dpulex@prot_jgi_Dappu1_47461_e_gw1.13.105.1':0.050204905):0.10837976,'Gsulphuraria@stig_58.Gs55980.1':0.27551937):1.023499e-05):1.6877343e-05):0.081580654,('330879-Afumigatus@XP_755006':0.099218686,('436017-Olucimarinus@XP_001420193':0.11232114,('564608-Mpusilla@XP_003063893':0.5733745,'70448-Otauri@XP_003081729':9.1653518e-06):0.029606127):0.30935891):3.3127053e-05);
(((('10228-Tadhaerens@XP_002110319':0.4278939,((('185431-Tbrucei@XP_001218868':0.039452803,(('347515-Lmajor@XP_001682791':0.088910701,'435258-Linfantum@XP_001465213':0):0.64159202,'353153-Tcruzi@XP_818808':0.053298384):0.55853061):0.44342176,'Cmerolae@CMT193C':0.56178132):0.24894589,('2880-Esiliculosus@CBJ31471':0.2802677,'Srosetta@00894T0':0.50021042):0.067334325):0.026641107):0.071314891,('7460-Amellifera@XP_624624':0.28672461,'7739-Bfloridae@XP_002586734':0.35645321):0.24001344):0.12651981,('45351-Nvectensis@XP_001639589':0.11582466,(('7955-Drerio@XP_002663315':0.021850533,'9606-Hsapiens@NP_443143':9.7313178e-07):0.15737505,'Lgigantea@gene_jgi_Lotgi1_112462_e_gw1.15.391.1':0.16263894):0.04057159):0.1155613):0.052234128,(('145481-Ppatens@XP_001763476':0.39899878,'744533-Ngruberi@XP_002680835':0.49671899):0.23575353,('3702-Athaliana@NP_194868':0.42536874,(('Bdendrobatidis@prot_jgi_Batde5_92243_GP3.078020':0.078227519,'Chlorella-vulgaris@jgi_ChlNC64A_1_27954_e_gw1.29.115.1':0.73740512):0.15094575,'Hrobusta@prot_jgi_Helro1_181874':0.16934162):0.13889146):9.2781774e-05):3.1024867e-05,(((((('214684-Cneoformans@XP_569515':0.73795091,'284812-Spombe@NP_596778':0.45760949):0.30749642,('39947-Osativa@NP_001055381':0.28797594,(('436017-Olucimarinus@XP_001420193':0.054862163,'70448-Otauri@XP_003081729':0.13870098):0.51081768,'564608-Mpusilla@XP_003063893':0.54998485):0.14060334):0.20927955):3.4010804e-06,'7227-Dmelanogaster@NP_648106':0.46116222):0.042243647,'Spunctatus@00563T0':0.11210501):0.053603572,('330879-Afumigatus@XP_755006':0.55899649,'559292-Scerevisiae@NP_116683':0.49534841):0.018429608):0.1565424,((((('296543-Tpseudonana@XP_002287134':0.26876685,'556484-Ptricornutum@XP_002177583':0.20732543):0.55121597,('403677-Pinfestans@XP_002902720':0,'Phytophthora-ramorum@jgi|Phyra1_1|75718|fgenesh1_pg.C_scaffold_14000080':0.10523102):0.057901413):0.23129363,(('352472-Ddiscoideum@XP_641425':0.35990739,('88036-Smoellendorffii@XP_002960198':0.42200123,('Dpulex@prot_jgi_Dappu1_47461_e_gw1.13.105.1':0.1459919,'Ttrahens@10949T0':0.77700873):0.16424969):2.7835856e-05):0.072809699,('6239-Celegans@NP_498625':1.2108848,'6279-Bmalayi@XP_001897363':0.35690172):0.1799919):0.036284441):0.22429485,'Cowczarzaki@03567T0':0.44584186):6.990856e-06,'Gsulphuraria@stig_58.Gs55980.1':0.3132799):0.044207009):0.077980536);
(((('10228-Tadhaerens@XP_002110319':0.17946591,('7955-Drerio@XP_002663315':0.021655745,'9606-Hsapiens@NP_443143':0.07237639):0.20788117):0.29260242,(('45351-Nvectensis@XP_001639589':0.18516575,'Hrobusta@prot_jgi_Helro1_181874':0.14942227):0.10271168,(('6239-Celegans@NP_498625':0.61747307,'7227-Dmelanogaster@NP_648106':0.3701468):0.23412927,('Bdendrobatidis@prot_jgi_Batde5_92243_GP3.078020':0.33122242,'Spunctatus@00563T0':0.036073872):0.062911846):4.5487249e-06):0.1084547):2.2513924e-05,((((('185431-Tbrucei@XP_001218868':0.012792613,(('347515-Lmajor@XP_001682791':0,'435258-Linfantum@XP_001465213':0):0.27266992,'353153-Tcruzi@XP_818808':0.45122771):0.46336174):0.23527641,'Cmerolae@CMT193C':0.59490106):0.3955667,'7739-Bfloridae@XP_002586734':0.023408192):0.26050389,((('214684-Cneoformans@XP_569515':0.80746482,'284812-Spombe@NP_596778':1.643861e-06):0.39850061,('330879-Afumigatus@XP_755006':0.41618927,'559292-Scerevisiae@NP_116683':0.16447581):0.095853287):0.017546179,((('2880-Esiliculosus@CBJ31471':0.48575676,('403677-Pinfestans@XP_002902720':0.1565843,'Phytophthora-ramorum@jgi|Phyra1_1|75718|fgenesh1_pg.C_scaffold_14000080':0.103788):0.22045397):6.1607463e-07,(('296543-Tpseudonana@XP_002287134':0.56150141,'556484-Ptricornutum@XP_002177583':0.2084739):0.27041286,'Srosetta@00894T0':0.20039171):0.090720181):0.14815645,'Lgigantea@gene_jgi_Lotgi1_112462_e_gw1.15.391.1':0.2687089):3.5014943e-05):0.082250012):0.05904975,(('352472-Ddiscoideum@XP_641425':0.30669912,('6279-Bmalayi@XP_001897363':0.15199283,'Cowczarzaki@03567T0':0.42569287):0.15734284):0.10484699,'7460-Amellifera@XP_624624':0.1972429):0.11991736):0.036570522):0.071643063,((((('145481-Ppatens@XP_001763476':0.078193654,('39947-Osativa@NP_001055381':0.40351245,(('436017-Olucimarinus@XP_001420193':0.20666387,'70448-Otauri@XP_003081729':0.1168858):0.4220523,'564608-Mpusilla@XP_003063893':0.50725391):0.084524511):0.10914613):0.22337658,'Chlorella-vulgaris@jgi_ChlNC64A_1_27954_e_gw1.29.115.1':0.74731305):0.0049019599,'3702-Athaliana@NP_194868':0.046484151):0.043196258,'88036-Smoellendorffii@XP_002960198':0.18982759):0.029669704,'Gsulphuraria@stig_58.Gs55980.1':0.52142727):0.074346273,(('744533-Ngruberi@XP_002680835':0.47739618,'Dpulex@prot_jgi_Dappu1_47461_e_gw1.13.105.1':0.16003168):0.29805746,'Ttrahens@10949T0':0.93980836):2.4760012e-05);
((((((('10228-Tadhaerens@XP_002110319':0.96652701,('39947-Osativa@NP_001055381':0.90180554,'Cowczarzaki@03567T0':0.68591575):0.64596097):6.0304767e-06,'296543-Tpseudonana@XP_002287134':0.98512845):7.880268e-06,(((('45351-Nvectensis@XP_001639589':0.05881926,'Gsulphuraria@stig_58.Gs55980.1':1.4320719):0.5838999,'9606-Hsapiens@NP_443143':0.23956728):0.11564176,'7739-Bfloridae@XP_002586734':0.71043869):0.921754,'Dpulex@prot_jgi_Dappu1_47461_e_gw1.13.105.1':0.36516408):0.24767119):0.1940422,'6279-Bmalayi@XP_001897363':0.12874133):0.055877222,('556484-Ptricornutum@XP_002177583':0.26503116,(('6239-Celegans@NP_498625':1.3914824,('7955-Drerio@XP_002663315':0.6781299,'Lgigantea@gene_jgi_Lotgi1_112462_e_gw1.15.391.1':2.2553025e-05):5.3506377e-06):0.4375721,'744533-Ngruberi@XP_002680835':1.8528463):0.73275561):0.65069481):0.38261024,'145481-Ppatens@XP_001763476':0.33969418):0.061438161,(((((((('185431-Tbrucei@XP_001218868':0.51419374,'353153-Tcruzi@XP_818808':0.5712755):0.46868521,('347515-Lmajor@XP_001682791':0,'435258-Linfantum@XP_001465213':0):0.14248256):0.39655579,'Cmerolae@CMT193C':0.41963354):0.56654351,'2880-Esiliculosus@CBJ31471':0.44491135):0.14455663,'7460-Amellifera@XP_624624':1.108185):1.2320622e-08,(('403677-Pinfestans@XP_002902720':0.083696487,'Phytophthora-ramorum@jgi|Phyra1_1|75718|fgenesh1_pg.C_scaffold_14000080':0.068597199):0.34116373,'Srosetta@00894T0':0.60436836):0.070334414):0.15434639,(('3702-Athaliana@NP_194868':2.1884333e-06,'Chlorella-vulgaris@jgi_ChlNC64A_1_27954_e_gw1.29.115.1':2.3909811):0.11238946,'564608-Mpusilla@XP_003063893':1.2469954):0.11229613):7.5418002e-06,((((('214684-Cneoformans@XP_569515':0.88439075,'Ttrahens@10949T0':0.21634593):0.088420091,'330879-Afumigatus@XP_755006':0.54726626):0.15251517,('436017-Olucimarinus@XP_001420193':0.013730096,'70448-Otauri@XP_003081729':0.36952202):0.63742786):2.1607462e-05,('284812-Spombe@NP_596778':0.44939337,(('352472-Ddiscoideum@XP_641425':0.48012818,'88036-Smoellendorffii@XP_002960198':0.13380065):0.041114044,'Spunctatus@00563T0':0.21526746):0.13593153):0.026495599):0.086786808,'Hrobusta@prot_jgi_Helro1_181874':0.64235341):0.051272842):0.26393407,('559292-Scerevisiae@NP_116683':0.35968897,('7227-Dmelanogaster@NP_648106':0.83062805,'Bdendrobatidis@prot_jgi_Batde5_92243_GP3.078020':0.37403554):0.41009146):0.050449661);
((((((('10228-Tadhaerens@XP_002110319':0.26486882,'2880-Esiliculosus@CBJ31471':0.2659766):0.060005838,('7460-Amellifera@XP_624624':0.47564816,'7739-Bfloridae@XP_002586734':0.027903917):0.15094747):0.22085574,(('45351-Nvectensis@XP_001639589':2.9719287e-05,'559292-Scerevisiae@NP_116683':0.35324282):0.038640398,('7955-Drerio@XP_002663315':0.026143138,'9606-Hsapiens@NP_443143':5.1994254e-05):0.27628422):1.3260036e-05):0.066808485,('Gsulphuraria@stig_58.Gs55980.1':0.7050999,'Lgigantea@gene_jgi_Lotgi1_112462_e_gw1.15.391.1':0.032397508):1.2365431e-06):2.909137e-05,'744533-Ngruberi@XP_002680835':0.48923018):0.063884689,(((('330879-Afumigatus@XP_755006':0.12050859,'6239-Celegans@NP_498625':0.58987242):0.28114336,'Spunctatus@00563T0':1.0125572e-06):0.056559009,'Bdendrobatidis@prot_jgi_Batde5_92243_GP3.078020':0.35291825):0.073024962,('7227-Dmelanogaster@NP_648106':0.64579309,'Hrobusta@prot_jgi_Helro1_181874':1.8616894e-05):0.18872242):0.034736861):0.050107593,(('145481-Ppatens@XP_001763476':0.13311757,('3702-Athaliana@NP_194868':0.48673755,'39947-Osativa@NP_001055381':0.26520822):0.023438786):0.068584932,((((('185431-Tbrucei@XP_001218868':0.72772893,(('347515-Lmajor@XP_001682791':0.069470646,'435258-Linfantum@XP_001465213':0):4.3697481e-05,'353153-Tcruzi@XP_818808':0.78875837):0.47930145):0.11866028,'Chlorella-vulgaris@jgi_ChlNC64A_1_27954_e_gw1.29.115.1':0.91607664):0.11133868,'Srosetta@00894T0':0.13890123):0.18313004,(('214684-Cneoformans@XP_569515':0.99234304,('296543-Tpseudonana@XP_002287134':0.54226584,'556484-Ptricornutum@XP_002177583':0.075070925):0.17966652):0.20976141,('403677-Pinfestans@XP_002902720':0,'Phytophthora-ramorum@jgi|Phyra1_1|75718|fgenesh1_pg.C_scaffold_14000080':0.18416074):0.32175406):6.2140925e-06):0.19824071,'88036-Smoellendorffii@XP_002960198':0.042077475):0.12704985):0.13351169,(('284812-Spombe@NP_596778':0.45330961,'352472-Ddiscoideum@XP_641425':1.3603615):0.43460357,((((((('436017-Olucimarinus@XP_001420193':4.7776907e-09,'70448-Otauri@XP_003081729':0.26741698):0.38631859,'564608-Mpusilla@XP_003063893':0.52267749):0.29027354,'Cmerolae@CMT193C':0.39118106):0.4235681,'Cowczarzaki@03567T0':0.11554849):1.0842751e-05,'Ttrahens@10949T0':0.97087874):0.21230772,'6279-Bmalayi@XP_001897363':0.18017721):0.076575951,'Dpulex@prot_jgi_Dappu1_47461_e_gw1.13.105.1':0.09633232):0.086063227):1.2559139e-06);
((('10228-Tadhaerens@XP_002110319':0.29040001,'7227-Dmelanogaster@NP_648106':0.31700194):0.16037701,((((((('145481-Ppatens@XP_001763476':0.25928877,(('436017-Olucimarinus@XP_001420193':0.14283006,'70448-Otauri@XP_003081729':0.037908821):0.3278866,'564608-Mpusilla@XP_003063893':0.54569366):0.11890026):4.5193476e-05,'39947-Osativa@NP_001055381':0.37706564):0.098867111,((((('185431-Tbrucei@XP_001218868':4.0922371e-06,'Cmerolae@CMT193C':0.79874496):0.36231597,'353153-Tcruzi@XP_818808':0.31333116):0.37953854,'347515-Lmajor@XP_001682791':0.025995189):1.2161595e-05,'435258-Linfantum@XP_001465213':0):0.35328422,'Chlorella-vulgaris@jgi_ChlNC64A_1_27954_e_gw1.29.115.1':0.51123051):0.30957975):0.028066713,'3702-Athaliana@NP_194868':0.13362083):1.7240777e-05,'88036-Smoellendorffii@XP_002960198':0.28979583):0.24728174,'Ttrahens@10949T0':0.61596636):0.02470411,((('352472-Ddiscoideum@XP_641425':0.37992364,('744533-Ngruberi@XP_002680835':0.54996086,'7460-Amellifera@XP_624624':0.40407985):1.9819976e-05):0.16178122,((((('45351-Nvectensis@XP_001639589':0.18123915,('Dpulex@prot_jgi_Dappu1_47461_e_gw1.13.105.1':0.27283407,'Gsulphuraria@stig_58.Gs55980.1':0.45415157):0.19288009):0.13515269,'7739-Bfloridae@XP_002586734':0.28525961):0.25040058,'9606-Hsapiens@NP_443143':6.5591091e-06):0.13066073,'7955-Drerio@XP_002663315':1.3114279e-05):0.28830898,'Bdendrobatidis@prot_jgi_Batde5_92243_GP3.078020':0.38625673):0.060529677):0.081973444,'Hrobusta@prot_jgi_Helro1_181874':0.25295413):0.11750954):4.8473179e-07):2.9916195e-05,(((((((((('214684-Cneoformans@XP_569515':0.47991595,'Cowczarzaki@03567T0':0.84714819):0.41926366,('296543-Tpseudonana@XP_002287134':0.78456786,'556484-Ptricornutum@XP_002177583':0.041096622):0.032209485):0.46411521,('403677-Pinfestans@XP_002902720':0.18335587,'Phytophthora-ramorum@jgi|Phyra1_1|75718|fgenesh1_pg.C_scaffold_14000080':0.047056866):0.228221):0.065011182,'2880-Esiliculosus@CBJ31471':0.59467144):0.30910104,'Srosetta@00894T0':0.42515308):0.13677612,'Lgigantea@gene_jgi_Lotgi1_112462_e_gw1.15.391.1':0.24338529):0.096177953,'559292-Scerevisiae@NP_116683':0.29840835):1.8852525e-06,('330879-Afumigatus@XP_755006':0.071373539,'6239-Celegans@NP_498625':0.68740587):0.28741742):0.12075863,'284812-Spombe@NP_596778':0.41960973):0.21714417,'6279-Bmalayi@XP_001897363':0.5138201):0.24317017,'Spunctatus@00563T0':0.14322598);
((('10228-Tadhaerens@XP_002110319':0.2803999,('7955-Drerio@XP_002663315':1.4413892e-05,'9606-Hsapiens@NP_443143':0.026717352):0.14456056):0.15558045,(((((((('214684-Cneoformans@XP_569515':1.167951,'7460-Amellifera@XP_624624':0.28141251):0.059298808,'330879-Afumigatus@XP_755006':0.49916475):0.21374569,'284812-Spombe@NP_596778':0.67927921):7.6725824e-07,'559292-Scerevisiae@NP_116683':0.265064):0.17491844,((('2880-Esiliculosus@CBJ31471':0.51770736,('296543-Tpseudonana@XP_002287134':0.32130888,'556484-Ptricornutum@XP_002177583':0.29472123):0.44296793):0.21950241,'Srosetta@00894T0':0.14522567):0.025084392,('403677-Pinfestans@XP_002902720':0.13087887,'Phytophthora-ramorum@jgi|Phyra1_1|75718|fgenesh1_pg.C_scaffold_14000080':0.071671516):0.42106933):0.20981509):0.095082613,'Lgigantea@gene_jgi_Lotgi1_112462_e_gw1.15.391.1':0.20495114):0.10012849,'7739-Bfloridae@XP_002586734':0.63046748):8.7014524e-05,('45351-Nvectensis@XP_001639589':0.039212148,('6239-Celegans@NP_498625':0.98084148,'Hrobusta@prot_jgi_Helro1_181874':0.066659689):0.34187677):0.10679387):0.01933916):0.20321915,((((('145481-Ppatens@XP_001763476':0.34844902,'39947-Osativa@NP_001055381':0.40786424):4.0499467e-06,((('185431-Tbrucei@XP_001218868':0.39359482,'Cmerolae@CMT193C':0.57127873):0.39763369,'564608-Mpusilla@XP_003063893':0.37310301):0.06722686,((('347515-Lmajor@XP_001682791':0.030376662,'435258-Linfantum@XP_001465213':0):0.39595078,'353153-Tcruzi@XP_818808':0.4239422):0.22752529,('436017-Olucimarinus@XP_001420193':0.059758042,'70448-Otauri@XP_003081729':0.29300751):0.48899343):0.38891552):1.8713195e-05):0.082329095,'Chlorella-vulgaris@jgi_ChlNC64A_1_27954_e_gw1.29.115.1':0.79609505):9.1058988e-06,'3702-Athaliana@NP_194868':0.49443571):0.14044445,('Bdendrobatidis@prot_jgi_Batde5_92243_GP3.078020':0.22227004,'Spunctatus@00563T0':0.11897959):0.13755988):0.13805701,(((('352472-Ddiscoideum@XP_641425':0.59212103,(('6279-Bmalayi@XP_001897363':0.25904862,'Cowczarzaki@03567T0':0.34107253):0.22214844,'744533-Ngruberi@XP_002680835':0.80528692):4.1993056e-07):0.07184287,('Dpulex@prot_jgi_Dappu1_47461_e_gw1.13.105.1':0.099726068,'Ttrahens@10949T0':1.0043598):0.26450691):0.13933244,('88036-Smoellendorffii@XP_002960198':7.4082235e-05,'Gsulphuraria@stig_58.Gs55980.1':0.88244549):0.33844648):0.27012796,'7227-Dmelanogaster@NP_648106':0.43073886):0.062548716);
((((('10228-Tadhaerens@XP_002110319':0.45852881,((('185431-Tbrucei@XP_001218868':1.1504045e-05,(('347515-Lmajor@XP_001682791':0,'435258-Linfantum@XP_001465213':0):0.48322063,'353153-Tcruzi@XP_818808':0.52094765):0.49703227):0.30126722,(('7460-Amellifera@XP_624624':0.40739252,'7739-Bfloridae@XP_002586734':0.123905):0.14457426,'Gsulphuraria@stig_58.Gs55980.1':0.25237587):0.063619193):0.15595207,'Cmerolae@CMT193C':0.24161164):0.10046744):1.3243449e-05,'2880-Esiliculosus@CBJ31471':0.16302343):0.21718251,'744533-Ngruberi@XP_002680835':0.39833183):0.23583886,(((('296543-Tpseudonana@XP_002287134':0.20552964,((('403677-Pinfestans@XP_002902720':9.2381079e-06,'Phytophthora-ramorum@jgi|Phyra1_1|75718|fgenesh1_pg.C_scaffold_14000080':0.1458982):0.30460204,'556484-Ptricornutum@XP_002177583':0.13453894):0.22015554,('6279-Bmalayi@XP_001897363':0.13842914,'Cowczarzaki@03567T0':0.57589745):0.24168071):0.079225457):0.26615253,'Srosetta@00894T0':0.35981884):0.078681205,'Lgigantea@gene_jgi_Lotgi1_112462_e_gw1.15.391.1':0.11637319):0.11837545,(('7955-Drerio@XP_002663315':0.046326597,'9606-Hsapiens@NP_443143':9.7246185e-06):0.21545129,'Dpulex@prot_jgi_Dappu1_47461_e_gw1.13.105.1':0.462008):5.0248776e-06):0.093056448):1.4195821e-06,((('145481-Ppatens@XP_001763476':0.1882645,(((('330879-Afumigatus@XP_755006':0.24738795,'6239-Celegans@NP_498625':0.57113232):0.21908855,'7227-Dmelanogaster@NP_648106':0.099203777):0.17597605,('39947-Osativa@NP_001055381':0.25329723,(('436017-Olucimarinus@XP_001420193':4.3673035e-07,'70448-Otauri@XP_003081729':0.31700976):0.69032,'564608-Mpusilla@XP_003063893':0.49402165):0.37107414):0.062264172):0.049252999,((('45351-Nvectensis@XP_001639589':0.11979558,'Hrobusta@prot_jgi_Helro1_181874':0.16777617):0.070854216,('559292-Scerevisiae@NP_116683':0.46906521,'Bdendrobatidis@prot_jgi_Batde5_92243_GP3.078020':0.21463041):6.0560966e-06):0.13929159,'Spunctatus@00563T0':0.11515663):0.052882812):0.12310446):0.031395069,('214684-Cneoformans@XP_569515':1.3529431,'284812-Spombe@NP_596778':0.20864526):0.51444504):8.2932476e-05,'3702-Athaliana@NP_194868':0.27934444):1.9126209e-05,('352472-Ddiscoideum@XP_641425':0.47797483,('88036-Smoellendorffii@XP_002960198':0.31528614,('Chlorella-vulgaris@jgi_ChlNC64A_1_27954_e_gw1.29.115.1':0.60681249,'Ttrahens@10949T0':0.26067219):0.35797604):0.029134178):0.069180748);
((((((('10228-Tadhaerens@XP_002110319':0.48413568,'9606-Hsapiens@NP_443143':0.021426735):0.072290893,'7955-Drerio@XP_002663315':1.6125261e-05):0.15691906,'Bdendrobatidis@prot_jgi_Batde5_92243_GP3.078020':0.48219698):0.12814478,(((('45351-Nvectensis@XP_001639589':0.073158735,'Gsulphuraria@stig_58.Gs55980.1':0.53190828):0.025098234,'7739-Bfloridae@XP_002586734':0.5358396):0.063251358,'Lgigantea@gene_jgi_Lotgi1_112462_e_gw1.15.391.1':0.056566547):3.0015148e-05,'744533-Ngruberi@XP_002680835':0.87051395):0.097046694):0.10069204,'Hrobusta@prot_jgi_Helro1_181874':0.32787162):1.8135817e-05,('145481-Ppatens@XP_001763476':0.44636007,(((((('214684-Cneoformans@XP_569515':0.55002461,'284812-Spombe@NP_596778':0.47209219):0.20529574,('330879-Afumigatus@XP_755006':0.32189459,('6239-Celegans@NP_498625':0.6775788,'7227-Dmelanogaster@NP_648106':0.28456901):0.19515937):0.037768253):6.8592011e-05,('39947-Osativa@NP_001055381':0.27583436,(('436017-Olucimarinus@XP_001420193':0.087945695,'70448-Otauri@XP_003081729':0.11891322):0.48353033,'564608-Mpusilla@XP_003063893':0.54805787):2.0560501e-05):0.16321669):0.092408488,'559292-Scerevisiae@NP_116683':0.37888036):0.15780646,'Spunctatus@00563T0':0.031559999):0.1583781,'7460-Amellifera@XP_624624':0.37202828):0.024352378):0.056187624):0.078521364,(('185431-Tbrucei@XP_001218868':0.27928698,(('347515-Lmajor@XP_001682791':0.051843406,'435258-Linfantum@XP_001465213':0):0.23211397,'353153-Tcruzi@XP_818808':0.36139666):0.36488002):0.48650636,'2880-Esiliculosus@CBJ31471':0.18851928):0.37535987,(((((('296543-Tpseudonana@XP_002287134':0.3148075,'556484-Ptricornutum@XP_002177583':0.33112501):0.46967906,('403677-Pinfestans@XP_002902720':0,'Phytophthora-ramorum@jgi|Phyra1_1|75718|fgenesh1_pg.C_scaffold_14000080':0.17789261):0.18234662):0.13742358,(('352472-Ddiscoideum@XP_641425':0.27103883,(('6279-Bmalayi@XP_001897363':0.15388402,'Cowczarzaki@03567T0':0.59616474):0.22001621,(('Chlorella-vulgaris@jgi_ChlNC64A_1_27954_e_gw1.29.115.1':1.2615813,'Ttrahens@10949T0':0.27023729):0.20876006,'Cmerolae@CMT193C':0.99545821):2.3473292e-05):0.08484805):2.1141141e-05,'Dpulex@prot_jgi_Dappu1_47461_e_gw1.13.105.1':0.47072514):0.064766306):0.034045848,'88036-Smoellendorffii@XP_002960198':0.40233909):0.10041403,'3702-Athaliana@NP_194868':0.36678054):3.805345e-07,'Srosetta@00894T0':0.32352114):0.10628253);
(((((((((('10228-Tadhaerens@XP_002110319':1.6756746e-05,'39947-Osativa@NP_001055381':1.3168005):0.41567296,'7739-Bfloridae@XP_002586734':0.36421013):0.11810777,('296543-Tpseudonana@XP_002287134':0.99452466,'9606-Hsapiens@NP_443143':3.6742268e-05):0.11789859):0.23646356,'45351-Nvectensis@XP_001639589':3.5750871e-05):0.076022467,(('Cowczarzaki@03567T0':0.51317341,'Dpulex@prot_jgi_Dappu1_47461_e_gw1.13.105.1':0.3971818):0.20770066,'Gsulphuraria@stig_58.Gs55980.1':0.17391857):0.12766291):0.11250734,(((('6239-Celegans@NP_498625':0.36341291,'7227-Dmelanogaster@NP_648106':0.2805884):0.29056308,'744533-Ngruberi@XP_002680835':0.52405557):0.10221361,'7955-Drerio@XP_002663315':0.33353474):6.5501048e-08,'Lgigantea@gene_jgi_Lotgi1_112462_e_gw1.15.391.1':0.078882558):0.083068157):0.1265521,'Hrobusta@prot_jgi_Helro1_181874':0.079279766):0.060130079,'88036-Smoellendorffii@XP_002960198':0.29339168):0.12630567,('352472-Ddiscoideum@XP_641425':0.70662865,('6279-Bmalayi@XP_001897363':0.41667459,'Ttrahens@10949T0':0.33157896):0.20286277):3.4124208e-07):0.059716706,((((('145481-Ppatens@XP_001763476':0.26738249,(('436017-Olucimarinus@XP_001420193':0.16556035,'70448-Otauri@XP_003081729':0.035469759):0.41666419,'564608-Mpusilla@XP_003063893':0.31311664):0.063938776):0.078664193,'Chlorella-vulgaris@jgi_ChlNC64A_1_27954_e_gw1.29.115.1':0.56192586):0.098980922,'3702-Athaliana@NP_194868':0.30119766):0.10303591,'Bdendrobatidis@prot_jgi_Batde5_92243_GP3.078020':0.19843637):0.02777398,'Spunctatus@00563T0':0.20240913):0.14413937,((((((('185431-Tbrucei@XP_001218868':0.11060491,(('347515-Lmajor@XP_001682791':0.027375852,'435258-Linfantum@XP_001465213':0):0.44659814,'353153-Tcruzi@XP_818808':0.30171239):0.30766261):0.51092674,'Cmerolae@CMT193C':0.73406183):0.020772975,'556484-Ptricornutum@XP_002177583':0.45507248):0.16833103,(('2880-Esiliculosus@CBJ31471':0.2191515,'Srosetta@00894T0':0.41289374):0.066636384,('403677-Pinfestans@XP_002902720':0.067692797,'Phytophthora-ramorum@jgi|Phyra1_1|75718|fgenesh1_pg.C_scaffold_14000080':0.12626407):0.35524951):0.083278781):2.9207705e-06,'7460-Amellifera@XP_624624':0.3104293):0.20689073,'559292-Scerevisiae@NP_116683':0.28644831):0.14688094,(('214684-Cneoformans@XP_569515':0.58428209,'284812-Spombe@NP_596778':0.17091085):0.35170837,'330879-Afumigatus@XP_755006':0.33232623):8.2979334e-06):0.069145841);
(((((((('10228-Tadhaerens@XP_002110319':1.2786827e-05,'744533-Ngruberi@XP_002680835':1.1787966):0.22120654,'7227-Dmelanogaster@NP_648106':0.43715102):0.051256055,('6279-Bmalayi@XP_001897363':0.1211632,'Cowczarzaki@03567T0':0.4250453):0.3697762):0.15463007,((('185431-Tbrucei@XP_001218868':0.14182455,'353153-Tcruzi@XP_818808':0.28600459):0.40371933,('347515-Lmajor@XP_001682791':0,'435258-Linfantum@XP_001465213':0):0.073080364):0.28668234,'Dpulex@prot_jgi_Dappu1_47461_e_gw1.13.105.1':0.4158458):0.028639103):0.29786715,('Cmerolae@CMT193C':0.61295348,'Ttrahens@10949T0':0.31159133):0.1144751):0.042510916,'3702-Athaliana@NP_194868':0.42836972):0.1451275,(((('214684-Cneoformans@XP_569515':0.506199,'284812-Spombe@NP_596778':0.21841726):0.60178997,(('296543-Tpseudonana@XP_002287134':0.29628555,'Srosetta@00894T0':0.24686776):0.20896913,'556484-Ptricornutum@XP_002177583':0.2441574):0.21548372):5.7763104e-05,('403677-Pinfestans@XP_002902720':0.048541426,'Phytophthora-ramorum@jgi|Phyra1_1|75718|fgenesh1_pg.C_scaffold_14000080':0.055001065):0.091022155):0.28796352,'2880-Esiliculosus@CBJ31471':1.3890285e-07):0.43247366):5.7402383e-06,(((('145481-Ppatens@XP_001763476':1.1628697e-05,('39947-Osativa@NP_001055381':0.72154598,(('436017-Olucimarinus@XP_001420193':0.17711803,'70448-Otauri@XP_003081729':0.060092531):0.17679147,'564608-Mpusilla@XP_003063893':0.61213694):0.11895972):0.27380186):0.33275418,'88036-Smoellendorffii@XP_002960198':0.17140482):0.1868035,'Spunctatus@00563T0':8.9270179e-05):0.14968656,(((('352472-Ddiscoideum@XP_641425':0.74622423,'Bdendrobatidis@prot_jgi_Batde5_92243_GP3.078020':0.067849294):0.16296746,('7460-Amellifera@XP_624624':0.38205598,'Chlorella-vulgaris@jgi_ChlNC64A_1_27954_e_gw1.29.115.1':1.5605454):0.85257817):2.8633763e-05,('7955-Drerio@XP_002663315':0.031092829,'9606-Hsapiens@NP_443143':7.7613956e-07):0.65260448):0.13168809,'Hrobusta@prot_jgi_Helro1_181874':0.30139811):0.035372856):7.2358224e-05,(('330879-Afumigatus@XP_755006':0.66009666,'559292-Scerevisiae@NP_116683':0.25830465):0.10400112,((('45351-Nvectensis@XP_001639589':0.15611133,'Lgigantea@gene_jgi_Lotgi1_112462_e_gw1.15.391.1':0.18458026):9.0601988e-06,('6239-Celegans@NP_498625':0.6957137,'7739-Bfloridae@XP_002586734':0.13201974):0.27633246):0.18660819,'Gsulphuraria@stig_58.Gs55980.1':0.63789959):0.16713352):0.23751281);
(((((((('10228-Tadhaerens@XP_002110319':0.54221927,'7460-Amellifera@XP_624624':0.84535964):0.32064668,('296543-Tpseudonana@XP_002287134':0.37006824,('556484-Ptricornutum@XP_002177583':0.38380649,'6279-Bmalayi@XP_001897363':0.74449525):0.18141449):0.074646691):0.038180586,'Srosetta@00894T0':0.24844077):0.17944097,('2880-Esiliculosus@CBJ31471':0.42122403,('403677-Pinfestans@XP_002902720':0.037718435,'Phytophthora-ramorum@jgi|Phyra1_1|75718|fgenesh1_pg.C_scaffold_14000080':0.049515883):0.29720959):0.018640296):0.1090248,(('436017-Olucimarinus@XP_001420193':0,'70448-Otauri@XP_003081729':0.17185184):0.40154538,'564608-Mpusilla@XP_003063893':0.16636327):0.35982854):0.11293872,(('214684-Cneoformans@XP_569515':0.54239279,('330879-Afumigatus@XP_755006':0.43088265,'Ttrahens@10949T0':0.29850003):1.2709578e-05):0.096503567,('284812-Spombe@NP_596778':0.35616658,(('352472-Ddiscoideum@XP_641425':0.56207448,('559292-Scerevisiae@NP_116683':0.93658059,'Spunctatus@00563T0':0.056812673):0.26619506):0.24825984,('39947-Osativa@NP_001055381':0.93580493,'744533-Ngruberi@XP_002680835':0.48452737):0.33955276):8.2136974e-05):5.5107106e-07):0.10863256):7.674719e-06,(('145481-Ppatens@XP_001763476':0.48365972,(('7227-Dmelanogaster@NP_648106':0.781332,'Bdendrobatidis@prot_jgi_Batde5_92243_GP3.078020':0.17973648):0.1890048,('Chlorella-vulgaris@jgi_ChlNC64A_1_27954_e_gw1.29.115.1':1.5830826,'Hrobusta@prot_jgi_Helro1_181874':0):0.16963658):0.1501614):0.13696521,'3702-Athaliana@NP_194868':0.12564269):0.13542366):0.082525472,(((('185431-Tbrucei@XP_001218868':0.24069512,'353153-Tcruzi@XP_818808':0.40451509):0.34403855,('347515-Lmajor@XP_001682791':0.028939633,'435258-Linfantum@XP_001465213':0):0.56529671):0.34190884,('Cmerolae@CMT193C':0.58603719,'Cowczarzaki@03567T0':0.66989634):0.23263565):0.014987877,(((((('45351-Nvectensis@XP_001639589':0.2251031,('6239-Celegans@NP_498625':1.2155753,'Lgigantea@gene_jgi_Lotgi1_112462_e_gw1.15.391.1':1.3767678e-05):0.1842552):0.41005658,'7955-Drerio@XP_002663315':0.015289328):0.032336274,'9606-Hsapiens@NP_443143':0):0.28910011,'7739-Bfloridae@XP_002586734':0.55639285):0.56096392,'Dpulex@prot_jgi_Dappu1_47461_e_gw1.13.105.1':4.6250076e-05):0.83043727,'Gsulphuraria@stig_58.Gs55980.1':0.43185086):0.089065549):0.31176763,'88036-Smoellendorffii@XP_002960198':0.49875535);
(((((('10228-Tadhaerens@XP_002110319':0.42661234,('6239-Celegans@NP_498625':0.69143336,'7227-Dmelanogaster@NP_648106':0.13291593):0.50021468):0.11374262,'Bdendrobatidis@prot_jgi_Batde5_92243_GP3.078020':0.16724187):0.21489109,((('45351-Nvectensis@XP_001639589':1.5302658e-05,'Gsulphuraria@stig_58.Gs55980.1':0.61486595):0.22670507,'Lgigantea@gene_jgi_Lotgi1_112462_e_gw1.15.391.1':0.13240504):0.24232329,(('7739-Bfloridae@XP_002586734':0.479655,'9606-Hsapiens@NP_443143':8.4762408e-06):0.1114871,'7955-Drerio@XP_002663315':0.058389238):0.055900372):0.1597084):0.12026451,(('145481-Ppatens@XP_001763476':2.8341138e-06,'39947-Osativa@NP_001055381':1.5233006):0.43430244,'559292-Scerevisiae@NP_116683':0.55736708):0.058728777):0.042672204,((((('185431-Tbrucei@XP_001218868':0.39884656,('347515-Lmajor@XP_001682791':1.2544449e-05,('353153-Tcruzi@XP_818808':0.43256629,'435258-Linfantum@XP_001465213':0):0.029643578):0.24871008):0.34879986,'Chlorella-vulgaris@jgi_ChlNC64A_1_27954_e_gw1.29.115.1':0.8016344):0.19629606,'7460-Amellifera@XP_624624':0.35803955):0.13092135,(('2880-Esiliculosus@CBJ31471':0.097640942,(('296543-Tpseudonana@XP_002287134':0.40545809,'556484-Ptricornutum@XP_002177583':0.19687024):0.18059076,'Srosetta@00894T0':0.32971361):0.048854904):1.0833394e-05,('403677-Pinfestans@XP_002902720':0.10206702,'Phytophthora-ramorum@jgi|Phyra1_1|75718|fgenesh1_pg.C_scaffold_14000080':0.11298811):0.35824094):0.23720821):0.1430619,'3702-Athaliana@NP_194868':0.47462901):2.6940055e-06):2.5061772e-07,(((((('214684-Cneoformans@XP_569515':0.68955271,'284812-Spombe@NP_596778':0.21837467):0.47562774,'330879-Afumigatus@XP_755006':0.16800649):0.2358929,('6279-Bmalayi@XP_001897363':0.033530669,'Dpulex@prot_jgi_Dappu1_47461_e_gw1.13.105.1':0.38612101):0.6816946):9.5195411e-05,(('352472-Ddiscoideum@XP_641425':0.72115993,'Ttrahens@10949T0':0.39074801):0.011713962,((('436017-Olucimarinus@XP_001420193':1.1313606e-05,('564608-Mpusilla@XP_003063893':0.7437756,'70448-Otauri@XP_003081729':1.3869501e-05):0.19272416):0.21843671,'Cmerolae@CMT193C':0.59044265):0.42590441,'Cowczarzaki@03567T0':0.60478948):0.099572176):0.095981757):0.078313488,'Hrobusta@prot_jgi_Helro1_181874':0.085273776):9.1380984e-05,'744533-Ngruberi@XP_002680835':1.0061687):0.090897141,('88036-Smoellendorffii@XP_002960198':0.42108845,'Spunctatus@00563T0':0.098557658):0.1752008);
((((((('10228-Tadhaerens@XP_002110319':0.28133818,'6239-Celegans@NP_498625':0.7356807):0.19478076,'7460-Amellifera@XP_624624':0.34388223):0.23637124,(('7227-Dmelanogaster@NP_648106':0.22913926,'Bdendrobatidis@prot_jgi_Batde5_92243_GP3.078020':0.3203923):0.18661472,'Hrobusta@prot_jgi_Helro1_181874':0.081390729):0.11077663):9.9445857e-05,(('145481-Ppatens@XP_001763476':0.375151,((('185431-Tbrucei@XP_001218868':0.22585124,'353153-Tcruzi@XP_818808':0.43805766):0.38420466,('347515-Lmajor@XP_001682791':0,'435258-Linfantum@XP_001465213':0):0.13574659):0.5879346,'3702-Athaliana@NP_194868':0.11163925):0.098124528):0.11286131,'744533-Ngruberi@XP_002680835':0.93566054):8.3253751e-06):0.032457475,(('Chlorella-vulgaris@jgi_ChlNC64A_1_27954_e_gw1.29.115.1':0.75035755,'Ttrahens@10949T0':0.36072565):0.019543928,'Cowczarzaki@03567T0':0.39310495):0.10840029):5.8037591e-07,(((('214684-Cneoformans@XP_569515':0.72022146,'330879-Afumigatus@XP_755006':0.065182455):0.096655328,'559292-Scerevisiae@NP_116683':0.60135136):0.08854868,'284812-Spombe@NP_596778':0.16726528):0.10807808,'Gsulphuraria@stig_58.Gs55980.1':0.65268828):0.026087104):0.16892541,(((((('2880-Esiliculosus@CBJ31471':0.075878905,'556484-Ptricornutum@XP_002177583':0.37335269):0.19743343,('296543-Tpseudonana@XP_002287134':0.38150356,('403677-Pinfestans@XP_002902720':2.4592201e-05,'Phytophthora-ramorum@jgi|Phyra1_1|75718|fgenesh1_pg.C_scaffold_14000080':0.21820521):0.12215869):0.11051143):0.077479458,'Srosetta@00894T0':0.23418623):0.14349586,(('45351-Nvectensis@XP_001639589':0.45799814,'Lgigantea@gene_jgi_Lotgi1_112462_e_gw1.15.391.1':0.28038104):9.122968e-05,(('7739-Bfloridae@XP_002586734':0.56639653,'9606-Hsapiens@NP_443143':4.4077686e-07):0.05281057,'7955-Drerio@XP_002663315':0):0.46041844):0.51000843):0.14199357,((('436017-Olucimarinus@XP_001420193':2.9689939e-06,'70448-Otauri@XP_003081729':0.12684073):0.13735164,'564608-Mpusilla@XP_003063893':0.39401684):0.22191509,'Cmerolae@CMT193C':0.43370629):0.17306259):1.048285e-05,'6279-Bmalayi@XP_001897363':0.3432459):4.5486343e-05,(('352472-Ddiscoideum@XP_641425':0.39489921,(('39947-Osativa@NP_001055381':1.0258187,'Spunctatus@00563T0':1.9576377e-05):0.13321228,'88036-Smoellendorffii@XP_002960198':0.36696582):0.030946283):5.2624931e-06,'Dpulex@prot_jgi_Dappu1_47461_e_gw1.13.105.1':0.50061342):0.24630667);
(((((((('10228-Tadhaerens@XP_002110319':0.45910132,('7739-Bfloridae@XP_002586734':0.28104778,'Dpulex@prot_jgi_Dappu1_47461_e_gw1.13.105.1':0.95243008):0.4344438):0.23674753,'9606-Hsapiens@NP_443143':3.4954143e-06):0.096876212,'7955-Drerio@XP_002663315':0.018507117):0.37711891,(('45351-Nvectensis@XP_001639589':0.069274304,'Gsulphuraria@stig_58.Gs55980.1':0.73305011):0.17647769,'Lgigantea@gene_jgi_Lotgi1_112462_e_gw1.15.391.1':0.09009905):0.20475363):0.12514597,('6239-Celegans@NP_498625':0.62749106,'7227-Dmelanogaster@NP_648106':0.39732497):0.29984802):0.044749391,'Hrobusta@prot_jgi_Helro1_181874':0.25037718):0.11500561,('559292-Scerevisiae@NP_116683':0.86632043,('Bdendrobatidis@prot_jgi_Batde5_92243_GP3.078020':0.63900976,'Spunctatus@00563T0':0.11455663):0.0094585584):0.052930807):0.11105225,(((('145481-Ppatens@XP_001763476':0.27128763,('39947-Osativa@NP_001055381':0.64068685,((('436017-Olucimarinus@XP_001420193':0.21612643,'70448-Otauri@XP_003081729':0.14427242):0.38805234,'564608-Mpusilla@XP_003063893':0.4632705):0.13187798,'Cmerolae@CMT193C':0.9707968):0.12449326):7.6731458e-05):0.18972102,((('185431-Tbrucei@XP_001218868':0.54696853,'353153-Tcruzi@XP_818808':0.37730213):0.3466556,('347515-Lmajor@XP_001682791':0.030335556,'435258-Linfantum@XP_001465213':0):0.081909185):0.70189487,'Chlorella-vulgaris@jgi_ChlNC64A_1_27954_e_gw1.29.115.1':1.0365831):0.063612815):0.13613135,'3702-Athaliana@NP_194868':0.35052013):2.343725e-06,(((('2880-Esiliculosus@CBJ31471':0.3513547,('296543-Tpseudonana@XP_002287134':0.83042896,'556484-Ptricornutum@XP_002177583':0.30515735):0.25853918):0.32647341,('403677-Pinfestans@XP_002902720':0.16729789,'Phytophthora-ramorum@jgi|Phyra1_1|75718|fgenesh1_pg.C_scaffold_14000080':0.13551924):0.43405577):0.074830702,'Srosetta@00894T0':0.14151985):0.28973746,'88036-Smoellendorffii@XP_002960198':0.42533701):0.15880571):0.2801287,((((((('214684-Cneoformans@XP_569515':0.68296502,'330879-Afumigatus@XP_755006':0.18721982):7.6036378e-05,'Ttrahens@10949T0':0.72006546):0.15620094,'284812-Spombe@NP_596778':0.19846207):0.31583647,('6279-Bmalayi@XP_001897363':0.25721399,'Cowczarzaki@03567T0':0.50105028):0.28460777):1.4879327e-05,'352472-Ddiscoideum@XP_641425':0.60714943):0.05547709,'7460-Amellifera@XP_624624':0.4322183):8.4990837e-06,'744533-Ngruberi@XP_002680835':1.2078642):0.16155755);
(('10228-Tadhaerens@XP_002110319':0.28345959,('6239-Celegans@NP_498625':0.65504238,'7227-Dmelanogaster@NP_648106':0.16620617):0.45247718):0.071083932,((((('145481-Ppatens@XP_001763476':0.24926488,'744533-Ngruberi@XP_002680835':0.77242495):0.2417971,'7460-Amellifera@XP_624624':0.6328523):0.0062788409,((('45351-Nvectensis@XP_001639589':0.13398411,'Lgigantea@gene_jgi_Lotgi1_112462_e_gw1.15.391.1':0.21183278):0.094941179,('7739-Bfloridae@XP_002586734':0.47674045,('7955-Drerio@XP_002663315':0,'9606-Hsapiens@NP_443143':0):0.16730165):0.0094768349):0.21381183,'Hrobusta@prot_jgi_Helro1_181874':0.25898259):1.7361929e-05):0.076464125,('88036-Smoellendorffii@XP_002960198':0.21482993,'Spunctatus@00563T0':0.28937222):0.18974081):0.037914711,(('2880-Esiliculosus@CBJ31471':0.26458951,(('296543-Tpseudonana@XP_002287134':0.34881806,'556484-Ptricornutum@XP_002177583':0.32004835):0.43381009,('403677-Pinfestans@XP_002902720':1.031346e-05,'Phytophthora-ramorum@jgi|Phyra1_1|75718|fgenesh1_pg.C_scaffold_14000080':0.18729509):0.042330968):0.17323973):0.084690106,'Srosetta@00894T0':0.33975419):0.2344897):1.9012273e-06,((((((('185431-Tbrucei@XP_001218868':0.39189693,'353153-Tcruzi@XP_818808':0.089095676):0.27310865,('347515-Lmajor@XP_001682791':0,'435258-Linfantum@XP_001465213':0):0.24416919):0.34472849,'Gsulphuraria@stig_58.Gs55980.1':0.47025577):0.15917269,('39947-Osativa@NP_001055381':0.35054599,(('436017-Olucimarinus@XP_001420193':2.4116578e-06,'70448-Otauri@XP_003081729':0.16912195):0.21390104,'564608-Mpusilla@XP_003063893':0.48205265):0.14242817):0.20444896):0.04122936,'Dpulex@prot_jgi_Dappu1_47461_e_gw1.13.105.1':0.59618432):5.0609591e-06,(('214684-Cneoformans@XP_569515':0.55589746,'284812-Spombe@NP_596778':0.23833855):0.20414929,('330879-Afumigatus@XP_755006':0.20349029,'559292-Scerevisiae@NP_116683':0.51116808):0.12520861):0.048775246):0.17609555,(('352472-Ddiscoideum@XP_641425':0.64168336,('3702-Athaliana@NP_194868':0.2312495,'Bdendrobatidis@prot_jgi_Batde5_92243_GP3.078020':0.32073342):0.068775038):0.079180047,(('6279-Bmalayi@XP_001897363':0.27439503,'Cowczarzaki@03567T0':0.25856489):0.36123856,(('Chlorella-vulgaris@jgi_ChlNC64A_1_27954_e_gw1.29.115.1':1.0430448,'Ttrahens@10949T0':0.34634733):2.5590114e-06,'Cmerolae@CMT193C':0.68205739):0.0025221764):0.094761317):2.8934216e-05):0.097405179);
(((('10228-Tadhaerens@XP_002110319':0.33013958,(('7739-Bfloridae@XP_002586734':0.25789153,'Dpulex@prot_jgi_Dappu1_47461_e_gw1.13.105.1':0.64774914):0.50402705,'9606-Hsapiens@NP_443143':1.8199258e-06):0.090062176):0.068541199,'7955-Drerio@XP_002663315':3.9417669e-06):0.49978938,(((('214684-Cneoformans@XP_569515':1.2909603,('403677-Pinfestans@XP_002902720':0.2112613,'Phytophthora-ramorum@jgi|Phyra1_1|75718|fgenesh1_pg.C_scaffold_14000080':0.09107424):9.8949116e-05):0.1503371,'Srosetta@00894T0':0.11920825):3.7148039e-05,('559292-Scerevisiae@NP_116683':0.42771035,'Lgigantea@gene_jgi_Lotgi1_112462_e_gw1.15.391.1':0.25676216):0.10268837):0.11925869,(((('284812-Spombe@NP_596778':0.4796114,(('296543-Tpseudonana@XP_002287134':0.41975735,'556484-Ptricornutum@XP_002177583':0.32753026):0.15719798,'6279-Bmalayi@XP_001897363':0.35496981):0.0945632):0.22966019,'352472-Ddiscoideum@XP_641425':0.076811789):0.19558049,'7460-Amellifera@XP_624624':0.33125925):0.058436556,'3702-Athaliana@NP_194868':0.17298648):0.043189892):0.18388914):9.1444996e-05,(('145481-Ppatens@XP_001763476':0.27556692,(((('564608-Mpusilla@XP_003063893':0.57464046,('6239-Celegans@NP_498625':0.53649532,'7227-Dmelanogaster@NP_648106':0.3602141):0.24117395):3.9662584e-06,'Chlorella-vulgaris@jgi_ChlNC64A_1_27954_e_gw1.29.115.1':0.95216959):0.25378272,'Spunctatus@00563T0':1.9827085e-05):1.4663994e-06,'Bdendrobatidis@prot_jgi_Batde5_92243_GP3.078020':0.43507893):0.1310727):0.05735832,((('330879-Afumigatus@XP_755006':0.39200755,('39947-Osativa@NP_001055381':0.6786665,('436017-Olucimarinus@XP_001420193':0.022315168,'70448-Otauri@XP_003081729':0.38412078):0.28379754):0.049109875):0.19575268,'Hrobusta@prot_jgi_Helro1_181874':0.094708937):0.062933064,((('45351-Nvectensis@XP_001639589':0.20289717,'Gsulphuraria@stig_58.Gs55980.1':0.38954559):0.029555716,'Cowczarzaki@03567T0':0.58348471):0.10664781,('88036-Smoellendorffii@XP_002960198':0.25330936,'Ttrahens@10949T0':0.69749138):6.1971982e-05):3.7832153e-06):0.11516188):0.048299875,(((('185431-Tbrucei@XP_001218868':0.25995198,'Cmerolae@CMT193C':0.71617897):3.3213645e-05,'744533-Ngruberi@XP_002680835':0.72653934):0.25660798,(('347515-Lmajor@XP_001682791':0.032313695,'435258-Linfantum@XP_001465213':0):0.24345518,'353153-Tcruzi@XP_818808':0.28134418):0.10346153):0.29145583,'2880-Esiliculosus@CBJ31471':0.21926036):0.24965731);
(('10228-Tadhaerens@XP_002110319':0.27978911,((('352472-Ddiscoideum@XP_641425':0.55279589,('7955-Drerio@XP_002663315':0.020905098,'9606-Hsapiens@NP_443143':1.0093629e-05):0.1231798):0.17008276,('7460-Amellifera@XP_624624':0.089820129,'7739-Bfloridae@XP_002586734':0.38946594):0.20375031):0.044461036,((((('3702-Athaliana@NP_194868':0.088411137,'Chlorella-vulgaris@jgi_ChlNC64A_1_27954_e_gw1.29.115.1':0.94321315):8.4037436e-06,'Bdendrobatidis@prot_jgi_Batde5_92243_GP3.078020':0.1801115):0.22536926,('45351-Nvectensis@XP_001639589':0.022055012,'Lgigantea@gene_jgi_Lotgi1_112462_e_gw1.15.391.1':0.19328872):0.10760919):0.015528253,('744533-Ngruberi@XP_002680835':0.5063545,(('88036-Smoellendorffii@XP_002960198':0.24241573,'Dpulex@prot_jgi_Dappu1_47461_e_gw1.13.105.1':0.10181116):0.17911334,'Gsulphuraria@stig_58.Gs55980.1':0.21617234):0.23605923):2.9771441e-06):0.10105547,'Hrobusta@prot_jgi_Helro1_181874':0.14691316):5.1681831e-07):0.069814587):0.059995311,((((('145481-Ppatens@XP_001763476':0.28579309,'39947-Osativa@NP_001055381':0.26550037):1.407781e-06,(('436017-Olucimarinus@XP_001420193':0.064982523,'70448-Otauri@XP_003081729':0.037257855):0.5322745,'564608-Mpusilla@XP_003063893':0.3205259):0.19000369):0.19314276,('6239-Celegans@NP_498625':0.6400431,'7227-Dmelanogaster@NP_648106':0.09818236):1.9243706e-05):1.757508e-05,'Spunctatus@00563T0':0.18187612):0.18460368,((('6279-Bmalayi@XP_001897363':0.038634692,'Ttrahens@10949T0':0.92526551):0.36634495,'Cowczarzaki@03567T0':0.16315138):0.0691054,'Cmerolae@CMT193C':0.78134496):0.20629744):5.652487e-06,((((('185431-Tbrucei@XP_001218868':0.43365765,(('347515-Lmajor@XP_001682791':0.02298383,'435258-Linfantum@XP_001465213':0):0.42825983,'353153-Tcruzi@XP_818808':0.20754847):0.014254102):0.29103552,'Srosetta@00894T0':0.064615155):0.30309804,(('2880-Esiliculosus@CBJ31471':0.31899264,(('403677-Pinfestans@XP_002902720':0.11331936,'Phytophthora-ramorum@jgi|Phyra1_1|75718|fgenesh1_pg.C_scaffold_14000080':0.041999762):0.11709719,'556484-Ptricornutum@XP_002177583':0.31334121):0.18082941):3.8288878e-06,'296543-Tpseudonana@XP_002287134':0.49903296):0.085900476):0.074306961,'559292-Scerevisiae@NP_116683':0.38665009):0.022527897,(('214684-Cneoformans@XP_569515':0.54944397,'284812-Spombe@NP_596778':0.33990136):0.10234601,'330879-Afumigatus@XP_755006':0.29404409):4.3642556e-05):0.2472769);
((('10228-Tadhaerens@XP_002110319':0.29574651,(('185431-Tbrucei@XP_001218868':0.19303985,(('347515-Lmajor@XP_001682791':0.019996152,'435258-Linfantum@XP_001465213':0):0.37968822,'353153-Tcruzi@XP_818808':0.17033675):0.1518785):0.39295721,(('2880-Esiliculosus@CBJ31471':0.14969686,(('296543-Tpseudonana@XP_002287134':0.24250753,'556484-Ptricornutum@XP_002177583':0.37750946):0.36440724,('403677-Pinfestans@XP_002902720':0.01318874,'Phytophthora-ramorum@jgi|Phyra1_1|75718|fgenesh1_pg.C_scaffold_14000080':0.10054456):0.35079738):0.23536184):0.15876574,'Srosetta@00894T0':0.30751245):0.042795169):0.13245558):0.11326327,((((('352472-Ddiscoideum@XP_641425':0.36038605,('3702-Athaliana@NP_194868':0.39874517,'Bdendrobatidis@prot_jgi_Batde5_92243_GP3.078020':0.054188639):0.1377279):0.18812865,('Chlorella-vulgaris@jgi_ChlNC64A_1_27954_e_gw1.29.115.1':0.87155666,'Ttrahens@10949T0':0.21403798):0.059989056):0.12938736,'88036-Smoellendorffii@XP_002960198':0.27131195):0.098372159,'Hrobusta@prot_jgi_Helro1_181874':0.087492766):0.022070725,'744533-Ngruberi@XP_002680835':0.57368012):0.045624836):2.5051994e-05,((('145481-Ppatens@XP_001763476':0.038690563,((('436017-Olucimarinus@XP_001420193':0.041517856,'70448-Otauri@XP_003081729':0.068812533):6.9214356e-05,'564608-Mpusilla@XP_003063893':0.43335124):0.2484656,'Cmerolae@CMT193C':0.35792879):0.23619273):0.094906543,'39947-Osativa@NP_001055381':0.42293606):0.15556899,(((('214684-Cneoformans@XP_569515':0.44270011,'284812-Spombe@NP_596778':0.27480809):0.26890834,'330879-Afumigatus@XP_755006':0.20647972):0.032704078,'559292-Scerevisiae@NP_116683':0.35012383):0.23501709,'Spunctatus@00563T0':0.064624185):0.096837732):0.14732254,((('45351-Nvectensis@XP_001639589':0.030559062,'Lgigantea@gene_jgi_Lotgi1_112462_e_gw1.15.391.1':0.14390962):0.072818364,((('7460-Amellifera@XP_624624':0.46334508,'7739-Bfloridae@XP_002586734':0.042294636):0.42698153,'9606-Hsapiens@NP_443143':8.5705874e-07):0.021079866,'7955-Drerio@XP_002663315':0):0.047839047):0.11860602,(('6239-Celegans@NP_498625':0.44202314,'7227-Dmelanogaster@NP_648106':0.086424565):0.18631736,(('6279-Bmalayi@XP_001897363':0.22944831,'Cowczarzaki@03567T0':0.29260356):0.12467461,('Dpulex@prot_jgi_Dappu1_47461_e_gw1.13.105.1':0.18802563,'Gsulphuraria@stig_58.Gs55980.1':0.39466667):0.13412477):0.020416507):0.20431382):0.039899938);
(((('10228-Tadhaerens@XP_002110319':0.26869554,((('45351-Nvectensis@XP_001639589':0.054762072,'Gsulphuraria@stig_58.Gs55980.1':0.64988838):0.16834544,('7955-Drerio@XP_002663315':0.1029676,'9606-Hsapiens@NP_443143':1.5001519e-06):0.14933101):7.8519927e-06,('7739-Bfloridae@XP_002586734':0.095936691,'Dpulex@prot_jgi_Dappu1_47461_e_gw1.13.105.1':0.49125619):0.2534383):0.076283604):0.058910072,((('6239-Celegans@NP_498625':0.90335215,'Hrobusta@prot_jgi_Helro1_181874':0.1176038):0.2045073,'Bdendrobatidis@prot_jgi_Batde5_92243_GP3.078020':0.25579412):3.6326882e-05,('7227-Dmelanogaster@NP_648106':0.26197873,'Spunctatus@00563T0':0.052641627):0.11790625):0.089528209):1.278515e-05,('744533-Ngruberi@XP_002680835':0.6629211,'7460-Amellifera@XP_624624':0.26191141):0.10375454):0.014704057,(((('145481-Ppatens@XP_001763476':0.15831981,('39947-Osativa@NP_001055381':0.24219537,'88036-Smoellendorffii@XP_002960198':0.29451725):0.075195379):0.076723327,((('436017-Olucimarinus@XP_001420193':6.4253342e-05,('70448-Otauri@XP_003081729':0.092535857,'Ttrahens@10949T0':1.1771146):0.14751363):0.47726623,'Cmerolae@CMT193C':0.47544481):0.13659353,'564608-Mpusilla@XP_003063893':0.089597883):0.41983946):0.050587506,('3702-Athaliana@NP_194868':0.091871633,'Chlorella-vulgaris@jgi_ChlNC64A_1_27954_e_gw1.29.115.1':0.77982395):0.16176538):1.3054268e-06,('185431-Tbrucei@XP_001218868':0.25956371,(('347515-Lmajor@XP_001682791':0.027949605,'435258-Linfantum@XP_001465213':0):0.44229352,'353153-Tcruzi@XP_818808':0.11644524):0.19418168):0.36372609):0.078732748,((((((('214684-Cneoformans@XP_569515':0.96747424,'556484-Ptricornutum@XP_002177583':0):0.071254612,'296543-Tpseudonana@XP_002287134':0.47920779):0.23766911,('6279-Bmalayi@XP_001897363':0.38690145,'Cowczarzaki@03567T0':0.55769695):0.14889761):0.21562957,'Srosetta@00894T0':0.26050035):0.083229104,((('284812-Spombe@NP_596778':0.081727784,'352472-Ddiscoideum@XP_641425':1.1058038):0.47076903,'Lgigantea@gene_jgi_Lotgi1_112462_e_gw1.15.391.1':0.16721709):0.028011885,'559292-Scerevisiae@NP_116683':0.33401577):0.0076866242):0.057207728,('2880-Esiliculosus@CBJ31471':0.34539568,('403677-Pinfestans@XP_002902720':0.020377506,'Phytophthora-ramorum@jgi|Phyra1_1|75718|fgenesh1_pg.C_scaffold_14000080':0.11412435):0.39512523):0.0095106473):5.6859046e-06,'330879-Afumigatus@XP_755006':0.41615076):0.11555027);
((('10228-Tadhaerens@XP_002110319':0.14966826,(('185431-Tbrucei@XP_001218868':0.36110152,(('347515-Lmajor@XP_001682791':0.099393336,'435258-Linfantum@XP_001465213':0):0.78166834,'353153-Tcruzi@XP_818808':0.25438435):0.26120056):0.71298805,((('436017-Olucimarinus@XP_001420193':7.1764273e-05,'70448-Otauri@XP_003081729':0.34168712):0.54220377,'564608-Mpusilla@XP_003063893':0.61712853):0.37831256,'Cmerolae@CMT193C':0.34152628):0.030404293):0.3751131):0.27706049,(('2880-Esiliculosus@CBJ31471':0.3001237,(('296543-Tpseudonana@XP_002287134':0.55238801,'556484-Ptricornutum@XP_002177583':0.079903286):0.47550314,('403677-Pinfestans@XP_002902720':1.4395712e-05,'Phytophthora-ramorum@jgi|Phyra1_1|75718|fgenesh1_pg.C_scaffold_14000080':0.087521459):0.1711144):0.1920758):0.21503508,('Lgigantea@gene_jgi_Lotgi1_112462_e_gw1.15.391.1':0.32186882,'Srosetta@00894T0':0.34773766):0.12630488):0.15090636):0.086452219,((((('145481-Ppatens@XP_001763476':0.34761305,'88036-Smoellendorffii@XP_002960198':0.48500469):0.12871141,'39947-Osativa@NP_001055381':0.69255539):0.08085693,'3702-Athaliana@NP_194868':0.33600631):0.1427717,((('352472-Ddiscoideum@XP_641425':0.76515437,('7955-Drerio@XP_002663315':0.079751529,'9606-Hsapiens@NP_443143':7.0061762e-05):0.32515945):0.10944317,'Spunctatus@00563T0':0.18629637):0.12411315,('7227-Dmelanogaster@NP_648106':0.30876813,'744533-Ngruberi@XP_002680835':0.64524443):0.078288774):0.21432934):4.9842641e-05,(('45351-Nvectensis@XP_001639589':0.076353393,'559292-Scerevisiae@NP_116683':0.79221701):0.20829586,(('6239-Celegans@NP_498625':1.3698949,'Hrobusta@prot_jgi_Helro1_181874':0.056891501):0.15639277,('Bdendrobatidis@prot_jgi_Batde5_92243_GP3.078020':0.11459625,'Chlorella-vulgaris@jgi_ChlNC64A_1_27954_e_gw1.29.115.1':0.65118533):0.16145572):2.7974388e-07):0.20579925):2.3770036e-06,(((('214684-Cneoformans@XP_569515':1.0151369,'7460-Amellifera@XP_624624':0.62476191):7.5530433e-05,('7739-Bfloridae@XP_002586734':0.32312546,'Dpulex@prot_jgi_Dappu1_47461_e_gw1.13.105.1':0.47391806):0.20818198):3.3683223e-06,('330879-Afumigatus@XP_755006':0.82399532,'Ttrahens@10949T0':0.9502659):0.12278653):0.19129151,((('284812-Spombe@NP_596778':0.58393506,'6279-Bmalayi@XP_001897363':0.60124594):0.30550047,'Cowczarzaki@03567T0':0.33577484):0.14246706,'Gsulphuraria@stig_58.Gs55980.1':0.69505487):5.7921206e-06):0.081082082);
((((('10228-Tadhaerens@XP_002110319':0.24779135,((((('45351-Nvectensis@XP_001639589':0.043401954,'Gsulphuraria@stig_58.Gs55980.1':0.55332587):0.1161653,('6239-Celegans@NP_498625':0.70680007,'Lgigantea@gene_jgi_Lotgi1_112462_e_gw1.15.391.1':0.073566328):0.35423221):0.0022239632,('7955-Drerio@XP_002663315':0.093768531,'9606-Hsapiens@NP_443143':3.4028277e-05):0.14926696):0.11510357,'7739-Bfloridae@XP_002586734':0.35393965):0.089493334,'Dpulex@prot_jgi_Dappu1_47461_e_gw1.13.105.1':0.29909427):0.081588669):0.073285805,'7227-Dmelanogaster@NP_648106':0.23258901):1.8234394e-05,'744533-Ngruberi@XP_002680835':0.74349671):0.2260055,'Hrobusta@prot_jgi_Helro1_181874':0.39081445):0.16594388,(((((('145481-Ppatens@XP_001763476':0.11375302,'88036-Smoellendorffii@XP_002960198':0.19975607):0.08511149,'3702-Athaliana@NP_194868':0.29086752):5.4303177e-05,('39947-Osativa@NP_001055381':0.60040208,((('436017-Olucimarinus@XP_001420193':0.19423438,'70448-Otauri@XP_003081729':0.093942014):0.19808148,'564608-Mpusilla@XP_003063893':0.1887719):0.021537711,'Chlorella-vulgaris@jgi_ChlNC64A_1_27954_e_gw1.29.115.1':1.5458795):0.23575393):0.0076263246):0.046920052,(('185431-Tbrucei@XP_001218868':0.19112502,(('347515-Lmajor@XP_001682791':0,'435258-Linfantum@XP_001465213':0):0.27827795,'353153-Tcruzi@XP_818808':0.37786701):0.11936069):0.67954179,'7460-Amellifera@XP_624624':0.42646433):0.19073961):0.10090797,(('352472-Ddiscoideum@XP_641425':0.57926156,'Bdendrobatidis@prot_jgi_Batde5_92243_GP3.078020':0.035271747):0.25596376,'Spunctatus@00563T0':6.1026475e-05):0.057728299):0.068411903,(((('214684-Cneoformans@XP_569515':0.64397386,'284812-Spombe@NP_596778':0.2315826):0.10699171,'559292-Scerevisiae@NP_116683':0.24015879):0.11481574,(('2880-Esiliculosus@CBJ31471':0.34461239,(('296543-Tpseudonana@XP_002287134':0.35356425,'556484-Ptricornutum@XP_002177583':0.32813322):0.21614378,'Srosetta@00894T0':0.21737329):0.20453758):0.038872423,('403677-Pinfestans@XP_002902720':0,'Phytophthora-ramorum@jgi|Phyra1_1|75718|fgenesh1_pg.C_scaffold_14000080':0.17208658):0.21548221):0.21287368):1.8108348e-06,'330879-Afumigatus@XP_755006':0.12611015):0.16069106):6.0440375e-05,((('6279-Bmalayi@XP_001897363':0.24446897,'Cowczarzaki@03567T0':0.46542598):0.35361813,'Cmerolae@CMT193C':0.53268791):2.3649261e-06,'Ttrahens@10949T0':0.30047043):0.31881943);
(((((('10228-Tadhaerens@XP_002110319':0.17378406,'7227-Dmelanogaster@NP_648106':0.74287506):1.3250458e-05,'744533-Ngruberi@XP_002680835':0.98787012):0.27624783,('2880-Esiliculosus@CBJ31471':0.46616981,((('330879-Afumigatus@XP_755006':0.61905365,'45351-Nvectensis@XP_001639589':0.086025194):0.058463773,('559292-Scerevisiae@NP_116683':0.71648606,'6239-Celegans@NP_498625':0.79033309):6.0211756e-05):0.075908614,'Lgigantea@gene_jgi_Lotgi1_112462_e_gw1.15.391.1':0.13600791):0.15697482):0.51702007):0.0048039154,((('284812-Spombe@NP_596778':0.46132073,('296543-Tpseudonana@XP_002287134':0.40253855,'Srosetta@00894T0':0.37581056):0.18866746):0.42553158,(((('347515-Lmajor@XP_001682791':0,'435258-Linfantum@XP_001465213':0):0.76476348,'352472-Ddiscoideum@XP_641425':0.14116775):0.49726135,('7955-Drerio@XP_002663315':0.097019277,'9606-Hsapiens@NP_443143':8.655762e-05):0.58337788):7.6801105e-05,'353153-Tcruzi@XP_818808':0.61098476):0.33724744):1.4622543e-05,'Ttrahens@10949T0':0.58534611):3.3781977e-05):3.6146028e-06,((('145481-Ppatens@XP_001763476':2.2886398e-05,(('Bdendrobatidis@prot_jgi_Batde5_92243_GP3.078020':0.40742391,'Hrobusta@prot_jgi_Helro1_181874':0.29874922):0.39098803,'Spunctatus@00563T0':9.8261861e-05):0.35406215):0.51592146,'3702-Athaliana@NP_194868':0.19378393):0.050167067,(('39947-Osativa@NP_001055381':0.40528297,(('436017-Olucimarinus@XP_001420193':0.10968173,'70448-Otauri@XP_003081729':0.28128462):0.27484933,'Chlorella-vulgaris@jgi_ChlNC64A_1_27954_e_gw1.29.115.1':0.53967244):0.68147051):6.3831041e-05,'564608-Mpusilla@XP_003063893':0.63505611):0.11203107):0.12556208):0.17875662,((((((('185431-Tbrucei@XP_001218868':0.91989218,'7460-Amellifera@XP_624624':0.27624295):0.1811027,'214684-Cneoformans@XP_569515':0.86387684):0.31879053,'7739-Bfloridae@XP_002586734':0.82759796):0.35472642,'Dpulex@prot_jgi_Dappu1_47461_e_gw1.13.105.1':0.1862194):0.20773028,('556484-Ptricornutum@XP_002177583':0.50173865,('6279-Bmalayi@XP_001897363':0.35777262,'Cowczarzaki@03567T0':0.60513975):0.068321932):0.23801637):0.20193641,('403677-Pinfestans@XP_002902720':0,'Phytophthora-ramorum@jgi|Phyra1_1|75718|fgenesh1_pg.C_scaffold_14000080':0.20814052):0.4259926):7.3176586e-08,('88036-Smoellendorffii@XP_002960198':0.094941188,'Gsulphuraria@stig_58.Gs55980.1':0.84635468):0.13344239):0.11645499,'Cmerolae@CMT193C':1.0513367);
(((((((('10228-Tadhaerens@XP_002110319':0.44755521,'7955-Drerio@XP_002663315':1.3189225e-06):0.045570545,'9606-Hsapiens@NP_443143':1.280674e-06):0.19357333,(('6239-Celegans@NP_498625':0.62735031,'Hrobusta@prot_jgi_Helro1_181874':0.30788227):0.17148583,'7227-Dmelanogaster@NP_648106':0.29108786):0.26579619):8.9265802e-06,('45351-Nvectensis@XP_001639589':0.130322,'Lgigantea@gene_jgi_Lotgi1_112462_e_gw1.15.391.1':0.14601798):0.15147304):0.26823002,('296543-Tpseudonana@XP_002287134':0.91200592,((('352472-Ddiscoideum@XP_641425':0.581446,'Cowczarzaki@03567T0':0.29374203):0.092443888,('6279-Bmalayi@XP_001897363':0.19924002,(('744533-Ngruberi@XP_002680835':0.71085988,(('88036-Smoellendorffii@XP_002960198':2.9695114e-05,'Gsulphuraria@stig_58.Gs55980.1':0.70270051):0.083760334,'Chlorella-vulgaris@jgi_ChlNC64A_1_27954_e_gw1.29.115.1':0.83115435):0.34845713):3.4279406e-06,('Dpulex@prot_jgi_Dappu1_47461_e_gw1.13.105.1':0.081025429,'Ttrahens@10949T0':0.70132027):0.084738915):0.098595218):1.909676e-05):0.26911299,('403677-Pinfestans@XP_002902720':8.155382e-06,'Phytophthora-ramorum@jgi|Phyra1_1|75718|fgenesh1_pg.C_scaffold_14000080':0.18826116):0.24694968):0.20247759):0.11635514):0.14834492,((('185431-Tbrucei@XP_001218868':0.33882959,(('347515-Lmajor@XP_001682791':0.024877678,'435258-Linfantum@XP_001465213':0):0.71231098,'353153-Tcruzi@XP_818808':6.8734124e-05):0.3716694):0.51011475,'2880-Esiliculosus@CBJ31471':0.54875158):2.8603745e-05,'Srosetta@00894T0':0.20728092):0.063745606):0.11267593,'7739-Bfloridae@XP_002586734':0.28243617):0.15227637,((((((((('145481-Ppatens@XP_001763476':1.6458719e-05,'Cmerolae@CMT193C':0.85383569):0.18869237,('39947-Osativa@NP_001055381':0.47411632,(('436017-Olucimarinus@XP_001420193':0.1564545,'70448-Otauri@XP_003081729':0.07851517):0.44300895,'564608-Mpusilla@XP_003063893':0.26112975):0.1789875):2.1759973e-05):0.1792892,'3702-Athaliana@NP_194868':0.62361909):0.10503472,'Bdendrobatidis@prot_jgi_Batde5_92243_GP3.078020':0.39903476):0.12703571,'Spunctatus@00563T0':3.2079901e-05):0.32214083,'330879-Afumigatus@XP_755006':0.20760581):0.083588268,'559292-Scerevisiae@NP_116683':0.30747989):0.094180309,'284812-Spombe@NP_596778':0.29645839):0.071521579,('214684-Cneoformans@XP_569515':0.39235617,'556484-Ptricornutum@XP_002177583':0.54482036):0.28614703):0.055294277,'7460-Amellifera@XP_624624':0.28917149);
(((((('10228-Tadhaerens@XP_002110319':1.2163057,'7227-Dmelanogaster@NP_648106':0.5604797):8.5973662e-05,((('296543-Tpseudonana@XP_002287134':0.26754438,'556484-Ptricornutum@XP_002177583':0.27115124):0.20740787,'Srosetta@00894T0':0.52753424):0.24895262,'6279-Bmalayi@XP_001897363':0.26218217):0.17701594):1.7424994e-05,(('39947-Osativa@NP_001055381':0.33867979,'Cowczarzaki@03567T0':1.0218852):0.11678341,'744533-Ngruberi@XP_002680835':0.60964119):0.4613361):0.58453483,((('214684-Cneoformans@XP_569515':0.638769,'Ttrahens@10949T0':0.45400105):0.076121284,'330879-Afumigatus@XP_755006':0.16214652):0.12303151,(('2880-Esiliculosus@CBJ31471':0.49905049,('403677-Pinfestans@XP_002902720':4.5486114e-06,'Phytophthora-ramorum@jgi|Phyra1_1|75718|fgenesh1_pg.C_scaffold_14000080':0.28037898):0.40957221):0.11418478,'559292-Scerevisiae@NP_116683':0.42444462):0.065253851):0.1363637):1.1606226e-05,((('284812-Spombe@NP_596778':0.32832485,'Bdendrobatidis@prot_jgi_Batde5_92243_GP3.078020':0.15606956):0.059962707,'352472-Ddiscoideum@XP_641425':0.32417205):3.0457122e-05,'3702-Athaliana@NP_194868':0.17053983):0.24316867):5.8133794e-06,((((('145481-Ppatens@XP_001763476':0.092948849,'88036-Smoellendorffii@XP_002960198':0.29990145):0.16218208,'Spunctatus@00563T0':3.4182563e-05):0.023376736,('Chlorella-vulgaris@jgi_ChlNC64A_1_27954_e_gw1.29.115.1':3.4250592,'Hrobusta@prot_jgi_Helro1_181874':1.8837443e-05):0.54089913):8.6787166e-05,'7460-Amellifera@XP_624624':1.8589744):0.16909109,((('185431-Tbrucei@XP_001218868':0.16617936,(('347515-Lmajor@XP_001682791':0,'435258-Linfantum@XP_001465213':0):0.31009643,'353153-Tcruzi@XP_818808':0.44153703):0.36933904):0.4134971,'Cmerolae@CMT193C':0.58724836):0.10542698,((((('45351-Nvectensis@XP_001639589':2.9298661e-05,'Gsulphuraria@stig_58.Gs55980.1':1.1138743):0.17563664,('7739-Bfloridae@XP_002586734':0.25366714,'Dpulex@prot_jgi_Dappu1_47461_e_gw1.13.105.1':0.54172963):0.36287709):0.19610227,'9606-Hsapiens@NP_443143':2.7565654e-06):0.10998206,'7955-Drerio@XP_002663315':8.4123351e-07):0.090006009,('6239-Celegans@NP_498625':0.44652072,'Lgigantea@gene_jgi_Lotgi1_112462_e_gw1.15.391.1':0.23542862):0.34753065):0.93909408):0.81562082):4.2884798e-05,(('436017-Olucimarinus@XP_001420193':0.090724462,'70448-Otauri@XP_003081729':0.36856226):0.35716156,'564608-Mpusilla@XP_003063893':0.1655076):0.44253684);
((((('10228-Tadhaerens@XP_002110319':0.13225475,'7460-Amellifera@XP_624624':0.34761516):0.24763477,('284812-Spombe@NP_596778':0.20134403,'330879-Afumigatus@XP_755006':0.40107851):0.012500208):0.11993781,((((('45351-Nvectensis@XP_001639589':0.20689045,'Spunctatus@00563T0':0.21755062):0.083571969,'Lgigantea@gene_jgi_Lotgi1_112462_e_gw1.15.391.1':0.2319848):5.1620967e-05,('7955-Drerio@XP_002663315':0,'9606-Hsapiens@NP_443143':0.024556137):0.23930847):1.6031271e-05,'7739-Bfloridae@XP_002586734':0.63103548):0.18590424,((('559292-Scerevisiae@NP_116683':0.79544018,'Bdendrobatidis@prot_jgi_Batde5_92243_GP3.078020':0.21149444):7.312927e-06,'Hrobusta@prot_jgi_Helro1_181874':0.27353616):0.12434717,'Cowczarzaki@03567T0':0.39048434):3.3125069e-05):2.3928851e-07):0.055183479,('145481-Ppatens@XP_001763476':0.35321226,(('185431-Tbrucei@XP_001218868':0.17290166,'353153-Tcruzi@XP_818808':0.39361554):0.53301669,'Gsulphuraria@stig_58.Gs55980.1':0.44629516):0.010644668):4.6792441e-07):0.20689357,((('214684-Cneoformans@XP_569515':0.87152492,'39947-Osativa@NP_001055381':0.45037208):0.079984211,'7227-Dmelanogaster@NP_648106':0.23314972):0.14445652,((('347515-Lmajor@XP_001682791':0,'435258-Linfantum@XP_001465213':0):0.46225212,('Chlorella-vulgaris@jgi_ChlNC64A_1_27954_e_gw1.29.115.1':0.28321526,'Ttrahens@10949T0':0.54602961):0.20823515):0.16657518,'3702-Athaliana@NP_194868':0):0.076936647):3.3750043e-06,(((('2880-Esiliculosus@CBJ31471':0.33429267,'Cmerolae@CMT193C':0.49531645):0.15372595,(('436017-Olucimarinus@XP_001420193':0,'70448-Otauri@XP_003081729':0.23790433):0.62657237,'564608-Mpusilla@XP_003063893':0.13575909):0.13095379):0.18121744,'Srosetta@00894T0':0.21009178):2.6008472e-05,(((((('296543-Tpseudonana@XP_002287134':0.33481277,'556484-Ptricornutum@XP_002177583':0.23791614):0.075203498,'6239-Celegans@NP_498625':0.70845544):0.11064731,'6279-Bmalayi@XP_001897363':0.28963588):0.12754415,('403677-Pinfestans@XP_002902720':0,'Phytophthora-ramorum@jgi|Phyra1_1|75718|fgenesh1_pg.C_scaffold_14000080':0.19649822):0.22496412):0.013727719,('352472-Ddiscoideum@XP_641425':0.36945846,('88036-Smoellendorffii@XP_002960198':0.54563502,'Dpulex@prot_jgi_Dappu1_47461_e_gw1.13.105.1':0.2898171):8.9189344e-05):0.23149812):0.12623204,'744533-Ngruberi@XP_002680835':0.8442666):0.1585034):0.18299356);
(((('10228-Tadhaerens@XP_002110319':0.026674494,((('185431-Tbrucei@XP_001218868':0.38516427,('347515-Lmajor@XP_001682791':0.038211838,'435258-Linfantum@XP_001465213':0):0.4845745):0.036079881,'353153-Tcruzi@XP_818808':2.7126455e-08):0.28830341,'744533-Ngruberi@XP_002680835':0.48249342):0.31186101):0.18073052,'7227-Dmelanogaster@NP_648106':0.41006979):0.22388692,((('145481-Ppatens@XP_001763476':0.29381918,((('330879-Afumigatus@XP_755006':0.46005289,'559292-Scerevisiae@NP_116683':0.34546745):0.30843299,'Spunctatus@00563T0':0.18043833):0.03735281,(('352472-Ddiscoideum@XP_641425':0.86236354,'Bdendrobatidis@prot_jgi_Batde5_92243_GP3.078020':2.8589953e-06):0.34169829,'Hrobusta@prot_jgi_Helro1_181874':0.36177069):0.077878264):0.086727607):0.27864447,('284812-Spombe@NP_596778':0.80600513,'3702-Athaliana@NP_194868':0.16427124):0.2523722):1.1670858e-05,'39947-Osativa@NP_001055381':0.69883325):0.19247372):5.1132713e-05,((('214684-Cneoformans@XP_569515':0.40061728,'7460-Amellifera@XP_624624':0.42136266):0.084823347,((((('296543-Tpseudonana@XP_002287134':0.32593595,'556484-Ptricornutum@XP_002177583':0.15785137):4.869426e-05,'6239-Celegans@NP_498625':1.000486):0.29057923,('403677-Pinfestans@XP_002902720':0,'Phytophthora-ramorum@jgi|Phyra1_1|75718|fgenesh1_pg.C_scaffold_14000080':0.04060228):0.25544642):3.5783346e-05,('88036-Smoellendorffii@XP_002960198':0.14251561,'Dpulex@prot_jgi_Dappu1_47461_e_gw1.13.105.1':0.29863567):0.16148541):0.11271701,(((('45351-Nvectensis@XP_001639589':0.13427012,'Lgigantea@gene_jgi_Lotgi1_112462_e_gw1.15.391.1':2.1200265e-05):0.11371826,('7955-Drerio@XP_002663315':0.018321331,'9606-Hsapiens@NP_443143':1.1708565e-05):0.30702838):0.053354372,'7739-Bfloridae@XP_002586734':0.29998226):0.18660757,'Gsulphuraria@stig_58.Gs55980.1':0.32616559):0.13671841):0.10220445):0.16562696,'2880-Esiliculosus@CBJ31471':0.35038887):9.1265953e-06,(((('436017-Olucimarinus@XP_001420193':7.0895163e-05,('70448-Otauri@XP_003081729':0,'Chlorella-vulgaris@jgi_ChlNC64A_1_27954_e_gw1.29.115.1':2.6865898):0.12216169):0.39261346,'564608-Mpusilla@XP_003063893':0.38035373):0.045994003,((('6279-Bmalayi@XP_001897363':0.54529981,'Cowczarzaki@03567T0':0.17592887):0.54716556,'Cmerolae@CMT193C':0.32057253):0.14611488,'Ttrahens@10949T0':0.16313076):0.15315766):0.19891925,'Srosetta@00894T0':0.12728739):3.5142536e-05);
(('10228-Tadhaerens@XP_002110319':0.45812672,'7460-Amellifera@XP_624624':0.41884511):0.16832295,((((('145481-Ppatens@XP_001763476':0.28246554,('39947-Osativa@NP_001055381':0.92914055,'Spunctatus@00563T0':0.073709509):0.25349239):0.31636932,'284812-Spombe@NP_596778':0.27135726):0.029407462,('214684-Cneoformans@XP_569515':0.50430993,('330879-Afumigatus@XP_755006':0.50749485,'Ttrahens@10949T0':0.87133574):0.037946431):0.13110519):0.10875242,(((('185431-Tbrucei@XP_001218868':0.5037288,(('347515-Lmajor@XP_001682791':0.04851786,'435258-Linfantum@XP_001465213':0):0.38021156,'353153-Tcruzi@XP_818808':0.57832739):0.34539951):0.60018002,'3702-Athaliana@NP_194868':0.25770517):0.19221592,((('436017-Olucimarinus@XP_001420193':0.0214361,'70448-Otauri@XP_003081729':0.19074527):0.82069294,'564608-Mpusilla@XP_003063893':0.095442258):0.16271344,'Cmerolae@CMT193C':0.65301626):0.43031213):5.7209374e-07,('559292-Scerevisiae@NP_116683':0.52844264,('Bdendrobatidis@prot_jgi_Batde5_92243_GP3.078020':0.20727356,'Chlorella-vulgaris@jgi_ChlNC64A_1_27954_e_gw1.29.115.1':0.67337406):0.090617139):0.10467567):8.8605542e-06):0.084508053,('7227-Dmelanogaster@NP_648106':0.61592239,('Cowczarzaki@03567T0':0.45623473,'Gsulphuraria@stig_58.Gs55980.1':0.55913861):0.23925452):3.0144151e-06):0.10015061,((('2880-Esiliculosus@CBJ31471':0.19924342,('296543-Tpseudonana@XP_002287134':0.31501564,'556484-Ptricornutum@XP_002177583':0.32204058):0.23634395):0.12249559,'744533-Ngruberi@XP_002680835':1.0218143):0.11318948,((((((('352472-Ddiscoideum@XP_641425':0.34911764,'Dpulex@prot_jgi_Dappu1_47461_e_gw1.13.105.1':0.24365793):1.6199776e-06,'88036-Smoellendorffii@XP_002960198':0.50083597):0.16558787,'6279-Bmalayi@XP_001897363':0.53201838):0.14373841,('403677-Pinfestans@XP_002902720':0,'Phytophthora-ramorum@jgi|Phyra1_1|75718|fgenesh1_pg.C_scaffold_14000080':0.12030653):0.20347303):0.2002258,('6239-Celegans@NP_498625':0.85417837,'Hrobusta@prot_jgi_Helro1_181874':0.22108457):0.20264807):0.075008766,(('45351-Nvectensis@XP_001639589':0.1548018,('7739-Bfloridae@XP_002586734':0.35333939,('7955-Drerio@XP_002663315':0.087456359,'9606-Hsapiens@NP_443143':8.5272053e-05):0.25307789):0.25869422):0.03376476,'Lgigantea@gene_jgi_Lotgi1_112462_e_gw1.15.391.1':0.10429188):0.38081685):0.054267449,'Srosetta@00894T0':0.39431365):9.2369443e-07):0.055452886);
(((('10228-Tadhaerens@XP_002110319':0.9556997,((('45351-Nvectensis@XP_001639589':8.7390669e-05,(('7739-Bfloridae@XP_002586734':0.31053293,'Dpulex@prot_jgi_Dappu1_47461_e_gw1.13.105.1':0.62394241):0.18190589,('7955-Drerio@XP_002663315':0.14670613,'9606-Hsapiens@NP_443143':0):1.9108567e-07):0.3672034):0.16509357,('6239-Celegans@NP_498625':1.2655729,'Lgigantea@gene_jgi_Lotgi1_112462_e_gw1.15.391.1':0.0059656309):0.20112191):0.527947,'Hrobusta@prot_jgi_Helro1_181874':0.10966997):0.15099801):2.7947455e-05,(((((('214684-Cneoformans@XP_569515':1.0129972,'284812-Spombe@NP_596778':0.22715723):0.27442639,'559292-Scerevisiae@NP_116683':0.65205722):0.075555509,('352472-Ddiscoideum@XP_641425':0.54401568,((('6279-Bmalayi@XP_001897363':0.80106172,'Cowczarzaki@03567T0':0.65192704):0.22037072,'744533-Ngruberi@XP_002680835':0.93452513):0.25408622,'7460-Amellifera@XP_624624':0.66011838):1.0900483e-07):0.18300727):0.12336837,('330879-Afumigatus@XP_755006':0.27642514,'Ttrahens@10949T0':0.49499863):0.26093678):0.091363676,'Spunctatus@00563T0':0.14815766):0.13965354,('7227-Dmelanogaster@NP_648106':0.62522472,'Bdendrobatidis@prot_jgi_Batde5_92243_GP3.078020':0.40065281):0.26601716):1.8842868e-05):0.2091013,(('2880-Esiliculosus@CBJ31471':0.56296056,('403677-Pinfestans@XP_002902720':0.10589117,'Phytophthora-ramorum@jgi|Phyra1_1|75718|fgenesh1_pg.C_scaffold_14000080':0.038766141):0.30808089):0.17774788,(('296543-Tpseudonana@XP_002287134':0.4571039,'556484-Ptricornutum@XP_002177583':0.49642132):0.69785405,'Srosetta@00894T0':0.12367605):0.25113415):0.26040208):5.5420042e-05,(((('145481-Ppatens@XP_001763476':0.40409919,(((((('185431-Tbrucei@XP_001218868':0.44809176,'353153-Tcruzi@XP_818808':0.40021932):6.1721707e-07,'Cmerolae@CMT193C':0.70394935):0.27291806,('347515-Lmajor@XP_001682791':0.07854901,'435258-Linfantum@XP_001465213':0):0.27955766):0.67588433,('436017-Olucimarinus@XP_001420193':0.11723274,'70448-Otauri@XP_003081729':0.08510801):2.1907794e-05):0.26436731,'564608-Mpusilla@XP_003063893':0.53969145):0.14429094,'39947-Osativa@NP_001055381':0.65538591):5.3523256e-06):0.12218191,'3702-Athaliana@NP_194868':0.31236049):9.3452554e-06,'Chlorella-vulgaris@jgi_ChlNC64A_1_27954_e_gw1.29.115.1':1.205067):0.083655792,'88036-Smoellendorffii@XP_002960198':0.25766478):0.052337244,'Gsulphuraria@stig_58.Gs55980.1':0.95339495);
(((('10228-Tadhaerens@XP_002110319':0.3120091,'2880-Esiliculosus@CBJ31471':0.74025054):0.23975916,((('185431-Tbrucei@XP_001218868':0.064710803,'353153-Tcruzi@XP_818808':0.79724009):0.82908736,'7460-Amellifera@XP_624624':0.19931093):0.40207997,('7955-Drerio@XP_002663315':0.020973517,'9606-Hsapiens@NP_443143':7.9294864e-06):0.39508646):0.20705041):2.3794256e-06,((('214684-Cneoformans@XP_569515':0.92621819,'Srosetta@00894T0':0.18349918):0.65533325,('284812-Spombe@NP_596778':0.39963763,'330879-Afumigatus@XP_755006':0.34579819):2.7803899e-06):0.13755108,(((('45351-Nvectensis@XP_001639589':0.14655482,'Lgigantea@gene_jgi_Lotgi1_112462_e_gw1.15.391.1':0.070681865):0.066400666,'7739-Bfloridae@XP_002586734':0.4840842):0.069768854,'Gsulphuraria@stig_58.Gs55980.1':0.59395269):7.2755218e-05,'559292-Scerevisiae@NP_116683':0.49502607):4.8703125e-07):0.16232839):6.2703438e-07,(((('145481-Ppatens@XP_001763476':7.9140406e-06,'Cmerolae@CMT193C':1.4798603):0.41169503,(((('347515-Lmajor@XP_001682791':0.030608372,'435258-Linfantum@XP_001465213':0):0.5871838,('436017-Olucimarinus@XP_001420193':0.07182377,'70448-Otauri@XP_003081729':0.076116883):0.39368427):0.33957722,'39947-Osativa@NP_001055381':0.18111155):1.2036741e-05,(('3702-Athaliana@NP_194868':0.011488581,'Chlorella-vulgaris@jgi_ChlNC64A_1_27954_e_gw1.29.115.1':1.3314749):0.2187818,'564608-Mpusilla@XP_003063893':0.90545183):0.24235183):0.16772502):0.033765677,'88036-Smoellendorffii@XP_002960198':0.32972803):0.32968465,'Spunctatus@00563T0':0.10003328):0.021998669,((((((('296543-Tpseudonana@XP_002287134':0.094625506,'6239-Celegans@NP_498625':1.2546796):0.073187316,('556484-Ptricornutum@XP_002177583':0.10389194,'744533-Ngruberi@XP_002680835':1.3946905):0.39053818):0.60908354,('403677-Pinfestans@XP_002902720':0,'Phytophthora-ramorum@jgi|Phyra1_1|75718|fgenesh1_pg.C_scaffold_14000080':0.11134665):0.17239958):0.49504106,('6279-Bmalayi@XP_001897363':0.35760892,'Dpulex@prot_jgi_Dappu1_47461_e_gw1.13.105.1':0.080896627):0.22540192):0.019120434,('352472-Ddiscoideum@XP_641425':0.62351961,'Ttrahens@10949T0':0.4025166):0.039083437):0.1677806,'Hrobusta@prot_jgi_Helro1_181874':0.33492777):0.13591482,(('7227-Dmelanogaster@NP_648106':0.37110771,'Bdendrobatidis@prot_jgi_Batde5_92243_GP3.078020':0.33137384):0.23255691,'Cowczarzaki@03567T0':0.46119929):0.14023821):9.9766986e-05);
(((((('10228-Tadhaerens@XP_002110319':0.33629766,(('6279-Bmalayi@XP_001897363':0.14481851,'Dpulex@prot_jgi_Dappu1_47461_e_gw1.13.105.1':0.1999912):0.24108527,'7227-Dmelanogaster@NP_648106':0.15886874):0.14373285):0.16761076,(('7955-Drerio@XP_002663315':2.4375014e-06,'9606-Hsapiens@NP_443143':0.074434409):0.1698005,'Bdendrobatidis@prot_jgi_Batde5_92243_GP3.078020':0.20838728):0.11941852):0.14589405,('744533-Ngruberi@XP_002680835':0.84981499,'Hrobusta@prot_jgi_Helro1_181874':3.2562641e-05):0.33195526):2.993885e-06,('7460-Amellifera@XP_624624':0.47214845,'Spunctatus@00563T0':0.14669323):0.02636763):0.022077802,(((('284812-Spombe@NP_596778':0.053092759,'352472-Ddiscoideum@XP_641425':0.69357717):0.382549,'330879-Afumigatus@XP_755006':0.13671295):0.12279995,'559292-Scerevisiae@NP_116683':0.23206716):0.038492974,((('45351-Nvectensis@XP_001639589':0.052755018,'Gsulphuraria@stig_58.Gs55980.1':0.44799599):0.064620741,'Lgigantea@gene_jgi_Lotgi1_112462_e_gw1.15.391.1':0.050339336):0.028256592,('6239-Celegans@NP_498625':0.60839607,'7739-Bfloridae@XP_002586734':0.26396301):0.22142704):0.097813478):0.10778902):0.098172298,(((('145481-Ppatens@XP_001763476':0.24878737,'39947-Osativa@NP_001055381':0.50765221):3.0138155e-06,((('436017-Olucimarinus@XP_001420193':0.25065516,'70448-Otauri@XP_003081729':0.097032358):0.40005966,('Cmerolae@CMT193C':0.67265844,'Cowczarzaki@03567T0':0.34669219):0.40697109):7.9150597e-08,'564608-Mpusilla@XP_003063893':0.43385081):0.16655292):0.042449211,(('185431-Tbrucei@XP_001218868':0.3046685,'353153-Tcruzi@XP_818808':0.77328933):0.38661304,('347515-Lmajor@XP_001682791':0,'435258-Linfantum@XP_001465213':0):0.52153064):0.19456792):0.091322893,((((('214684-Cneoformans@XP_569515':0.9099001,'556484-Ptricornutum@XP_002177583':0.26116584):0.088170768,('403677-Pinfestans@XP_002902720':0.027705663,'Phytophthora-ramorum@jgi|Phyra1_1|75718|fgenesh1_pg.C_scaffold_14000080':0.056759487):0.30268215):0.24096353,'296543-Tpseudonana@XP_002287134':0.4076043):0.1786497,'Srosetta@00894T0':0.28733164):0.1239109,('3702-Athaliana@NP_194868':0.23580707,('88036-Smoellendorffii@XP_002960198':0.15358537,('Chlorella-vulgaris@jgi_ChlNC64A_1_27954_e_gw1.29.115.1':0.99876131,'Ttrahens@10949T0':0.62461922):0.16865532):0.26240402):0.037827691):3.0555029e-05):4.2869181e-07,'2880-Esiliculosus@CBJ31471':0.53807625);
(((((((('10228-Tadhaerens@XP_002110319':0.6137868,'7739-Bfloridae@XP_002586734':0.29962609):0.20873293,'Dpulex@prot_jgi_Dappu1_47461_e_gw1.13.105.1':0.29066084):0.20885721,((('39947-Osativa@NP_001055381':0.67608828,'Cowczarzaki@03567T0':0.38133335):0.11508085,'744533-Ngruberi@XP_002680835':0.57866453):0.075364328,'6279-Bmalayi@XP_001897363':0.40460377):0.27463532):4.330804e-06,('6239-Celegans@NP_498625':0.71327585,'7227-Dmelanogaster@NP_648106':0.24256848):0.23272837):0.24602735,('7955-Drerio@XP_002663315':4.7078348e-06,'9606-Hsapiens@NP_443143':0.08676846):0.23228677):9.6537194e-06,(('45351-Nvectensis@XP_001639589':1.5174844e-05,'Gsulphuraria@stig_58.Gs55980.1':0.61950409):0.18819173,'Lgigantea@gene_jgi_Lotgi1_112462_e_gw1.15.391.1':0.084054941):0.065829452):0.16031617,'Spunctatus@00563T0':0.090430762):0.044874208,((((((('145481-Ppatens@XP_001763476':0.2312782,('436017-Olucimarinus@XP_001420193':0.15132591,'70448-Otauri@XP_003081729':0.060373603):0.47469336):2.3580577e-05,'Chlorella-vulgaris@jgi_ChlNC64A_1_27954_e_gw1.29.115.1':1.0321921):0.18672307,'564608-Mpusilla@XP_003063893':0.31945678):0.15995724,(('185431-Tbrucei@XP_001218868':1.3617759e-05,(('347515-Lmajor@XP_001682791':0,'435258-Linfantum@XP_001465213':0):0.50671554,'353153-Tcruzi@XP_818808':0.11735513):0.5520866):0.13571125,'Cmerolae@CMT193C':0.55054311):0.27943072):0.17032825,('2880-Esiliculosus@CBJ31471':0.30007933,((('296543-Tpseudonana@XP_002287134':0.66787492,'556484-Ptricornutum@XP_002177583':0.17351243):0.4780991,'Srosetta@00894T0':0.22412063):0.24380445,('403677-Pinfestans@XP_002902720':0.111424,'Phytophthora-ramorum@jgi|Phyra1_1|75718|fgenesh1_pg.C_scaffold_14000080':0.14980492):0.66900036):0.046635326):0.063023163):0.051067568,'7460-Amellifera@XP_624624':0.36283295):0.21503856,((('214684-Cneoformans@XP_569515':0.90627645,'284812-Spombe@NP_596778':0.24336146):0.39101934,'559292-Scerevisiae@NP_116683':0.38400611):2.5996014e-05,'330879-Afumigatus@XP_755006':0.27087107):0.067600186):0.036070787,((('352472-Ddiscoideum@XP_641425':0.61898921,'Bdendrobatidis@prot_jgi_Batde5_92243_GP3.078020':0.11884694):0.081689856,'3702-Athaliana@NP_194868':0.19441761):0.20797443,(('88036-Smoellendorffii@XP_002960198':0.30229846,'Ttrahens@10949T0':0.28326595):0.20244007,'Hrobusta@prot_jgi_Helro1_181874':0.15741329):0.16497628):4.9050289e-05);
(((((('10228-Tadhaerens@XP_002110319':0.51564615,'6239-Celegans@NP_498625':0.53521704):0.17518505,(('6279-Bmalayi@XP_001897363':0.24972254,'Cowczarzaki@03567T0':0.40055385):0.12247235,'744533-Ngruberi@XP_002680835':0.51655959):0.12865927):6.1443792e-05,'7227-Dmelanogaster@NP_648106':0.34562236):0.14884691,(((((((('145481-Ppatens@XP_001763476':0.20007406,(('436017-Olucimarinus@XP_001420193':0.24426487,'70448-Otauri@XP_003081729':9.1756683e-05):0.24210726,'564608-Mpusilla@XP_003063893':0.23959518):0.33058753):0.069194033,'Chlorella-vulgaris@jgi_ChlNC64A_1_27954_e_gw1.29.115.1':0.7930994):0.13814881,'3702-Athaliana@NP_194868':0.19606938):0.13583026,'88036-Smoellendorffii@XP_002960198':0.33957805):0.10369856,'Gsulphuraria@stig_58.Gs55980.1':0.33519693):0.054969718,'Ttrahens@10949T0':0.33283542):0.034123613,('330879-Afumigatus@XP_755006':0.34096888,('Bdendrobatidis@prot_jgi_Batde5_92243_GP3.078020':0.46036797,'Hrobusta@prot_jgi_Helro1_181874':0.048441973):3.2120178e-05):0.1408972):1.5468317e-05,('214684-Cneoformans@XP_569515':0.61631145,'284812-Spombe@NP_596778':0.2867672):0.31259412):0.012980987):0.132861,(('352472-Ddiscoideum@XP_641425':0.57051326,'39947-Osativa@NP_001055381':0.87354791):0.36577967,'Dpulex@prot_jgi_Dappu1_47461_e_gw1.13.105.1':0.32691817):8.4638429e-06):0.10137007,(((((((('185431-Tbrucei@XP_001218868':0.028850091,(('347515-Lmajor@XP_001682791':0,'435258-Linfantum@XP_001465213':0):0.76414786,'353153-Tcruzi@XP_818808':0.31123049):0.3069335):0.61016311,'7460-Amellifera@XP_624624':0.28589182):0.200629,('2880-Esiliculosus@CBJ31471':0.26796094,('296543-Tpseudonana@XP_002287134':0.46036158,((('403677-Pinfestans@XP_002902720':0.040661476,'Phytophthora-ramorum@jgi|Phyra1_1|75718|fgenesh1_pg.C_scaffold_14000080':0.12972018):0.23772583,'Srosetta@00894T0':0.33887065):0.0073243945,'556484-Ptricornutum@XP_002177583':0.63097219):0.099493716):1.9905639e-05):0.18071962):3.3631914e-05,'Cmerolae@CMT193C':1.0093522):0.39405348,'7739-Bfloridae@XP_002586734':0.17877206):0.52731241,('7955-Drerio@XP_002663315':0.054938683,'9606-Hsapiens@NP_443143':1.3265501e-05):0.21322393):3.8110072e-05,('45351-Nvectensis@XP_001639589':0.15636472,'559292-Scerevisiae@NP_116683':0.64168107):0.053191513):0.2291089,'Lgigantea@gene_jgi_Lotgi1_112462_e_gw1.15.391.1':0.29637967):0.17363069,'Spunctatus@00563T0':0.20724063);
(((((('10228-Tadhaerens@XP_002110319':0.38771281,'Dpulex@prot_jgi_Dappu1_47461_e_gw1.13.105.1':0.36660837):0.083754013,(('6279-Bmalayi@XP_001897363':0.25018743,'Cowczarzaki@03567T0':0.3129023):0.093719333,('Chlorella-vulgaris@jgi_ChlNC64A_1_27954_e_gw1.29.115.1':0.87777633,'Cmerolae@CMT193C':0.73647222):1.0566878e-05):0.11944588):0.015096154,('564608-Mpusilla@XP_003063893':0.41168816,('6239-Celegans@NP_498625':0.61186913,'7227-Dmelanogaster@NP_648106':0.32697823):0.13467453):0.052291141):0.074046291,('145481-Ppatens@XP_001763476':0.28624232,'744533-Ngruberi@XP_002680835':0.45253405):0.14177932):0.096629509,(((('45351-Nvectensis@XP_001639589':0.043935985,'Gsulphuraria@stig_58.Gs55980.1':0.50808015):0.040161362,'7739-Bfloridae@XP_002586734':0.4614138):0.032143991,(('7955-Drerio@XP_002663315':0.025860624,'9606-Hsapiens@NP_443143':0.03962609):0.40510584,'Lgigantea@gene_jgi_Lotgi1_112462_e_gw1.15.391.1':0.12673344):0.044459967):0.18227616,(('559292-Scerevisiae@NP_116683':0.49521597,('Bdendrobatidis@prot_jgi_Batde5_92243_GP3.078020':0.26450413,'Spunctatus@00563T0':0.16774239):3.121786e-05):0.086498299,'Hrobusta@prot_jgi_Helro1_181874':0.10369898):0.039763352):0.1279338):8.2187258e-05,(((((('185431-Tbrucei@XP_001218868':0.44546527,'353153-Tcruzi@XP_818808':0.19571227):0.15017164,('347515-Lmajor@XP_001682791':0,'435258-Linfantum@XP_001465213':0):0.33762271):0.29014948,'Srosetta@00894T0':0.13730599):0.20239386,(('2880-Esiliculosus@CBJ31471':0.20910887,('296543-Tpseudonana@XP_002287134':0.69102296,'556484-Ptricornutum@XP_002177583':0.15397493):0.26350148):0.18848276,('403677-Pinfestans@XP_002902720':4.800134e-07,'Phytophthora-ramorum@jgi|Phyra1_1|75718|fgenesh1_pg.C_scaffold_14000080':0.11117255):0.15898341):0.12533481):0.038819236,('3702-Athaliana@NP_194868':0.094215071,('39947-Osativa@NP_001055381':0.61551635,'88036-Smoellendorffii@XP_002960198':0.29438797):0.027162995):0.014750804):0.043218875,'352472-Ddiscoideum@XP_641425':0.47975575):0.036448556,(((('214684-Cneoformans@XP_569515':0.36580202,'284812-Spombe@NP_596778':0.24654355):0.1442192,('330879-Afumigatus@XP_755006':0.25643826,('436017-Olucimarinus@XP_001420193':0.11420403,'70448-Otauri@XP_003081729':0.12982202):0.31364954):0.19698516):0.032339126,'Ttrahens@10949T0':0.44761876):0.18386933,'7460-Amellifera@XP_624624':0.278636):0.084364234);
(('10228-Tadhaerens@XP_002110319':0.2730515,(((('45351-Nvectensis@XP_001639589':0.03401898,(('7739-Bfloridae@XP_002586734':0.31796456,'Dpulex@prot_jgi_Dappu1_47461_e_gw1.13.105.1':0.89095852):0.210427,'Gsulphuraria@stig_58.Gs55980.1':0.58998437):0.23061787):0.048922913,'Lgigantea@gene_jgi_Lotgi1_112462_e_gw1.15.391.1':0.18845819):0.40722746,('7955-Drerio@XP_002663315':0,'9606-Hsapiens@NP_443143':0.026620833):0.082620105):0.17289764,'7460-Amellifera@XP_624624':0.57433408):0.13202888):0.18822777,(((('145481-Ppatens@XP_001763476':0.3965422,('39947-Osativa@NP_001055381':0.28165341,(('436017-Olucimarinus@XP_001420193':0.018567301,'70448-Otauri@XP_003081729':0.2305962):0.5593034,('564608-Mpusilla@XP_003063893':0.26751732,'Cmerolae@CMT193C':1.0643423):0.043076115):0.25647398):6.4202546e-06):0.22263144,(('185431-Tbrucei@XP_001218868':0.3007251,'353153-Tcruzi@XP_818808':0.22747547):0.41671185,('347515-Lmajor@XP_001682791':0,'435258-Linfantum@XP_001465213':0):5.8041288e-05):0.6262084):0.14600719,(((('214684-Cneoformans@XP_569515':0.70403351,'284812-Spombe@NP_596778':3.6684748e-05):0.14743918,'330879-Afumigatus@XP_755006':0.18345957):0.024952137,'559292-Scerevisiae@NP_116683':0.51047415):0.11676699,(('2880-Esiliculosus@CBJ31471':0.6128644,('403677-Pinfestans@XP_002902720':0.22873072,'Phytophthora-ramorum@jgi|Phyra1_1|75718|fgenesh1_pg.C_scaffold_14000080':0.057926682):0.38293456):0.029339842,(('296543-Tpseudonana@XP_002287134':0.51448091,'556484-Ptricornutum@XP_002177583':0.10018116):0.43877702,'Srosetta@00894T0':0.20978519):0.16138151):0.37485466):0.22079149):0.15945175,('352472-Ddiscoideum@XP_641425':0.63771708,(((('3702-Athaliana@NP_194868':0.076011423,('88036-Smoellendorffii@XP_002960198':0.6392358,'Chlorella-vulgaris@jgi_ChlNC64A_1_27954_e_gw1.29.115.1':1.4667784):6.3696988e-05):0.16714831,'Ttrahens@10949T0':0.83683844):0.073653994,'Bdendrobatidis@prot_jgi_Batde5_92243_GP3.078020':0.080299595):0.20371434,(('744533-Ngruberi@XP_002680835':0.96452819,'Hrobusta@prot_jgi_Helro1_181874':9.953649e-06):0.51477506,'Spunctatus@00563T0':0.13381041):4.3836741e-05):0.13103032):3.4843764e-05):0.083441493,(('6239-Celegans@NP_498625':0.9402721,('6279-Bmalayi@XP_001897363':0.22096767,'Cowczarzaki@03567T0':0.22782031):0.33859851):0.19949051,'7227-Dmelanogaster@NP_648106':0.10753927):0.16453736);
((('10228-Tadhaerens@XP_002110319':0.19395858,(('185431-Tbrucei@XP_001218868':1.22488e-05,(('347515-Lmajor@XP_001682791':0,'435258-Linfantum@XP_001465213':0):0.3473715,'353153-Tcruzi@XP_818808':0.031199466):0.13035177):0.43076738,'7460-Amellifera@XP_624624':2.0824561e-05):0.35645573):0.13415655,((((('145481-Ppatens@XP_001763476':0.06267533,('39947-Osativa@NP_001055381':0.46858133,((('436017-Olucimarinus@XP_001420193':0.058356303,'70448-Otauri@XP_003081729':0.027398184):0.12174618,'564608-Mpusilla@XP_003063893':0.11323458):0.014858893,'Cmerolae@CMT193C':0.47716319):0.21805187):7.697987e-06):0.18726629,(('88036-Smoellendorffii@XP_002960198':0.031710485,'Dpulex@prot_jgi_Dappu1_47461_e_gw1.13.105.1':0.27251338):0.07611869,'Gsulphuraria@stig_58.Gs55980.1':0.43086205):0.030716055):0.030037077,(('3702-Athaliana@NP_194868':9.5251899e-07,'Chlorella-vulgaris@jgi_ChlNC64A_1_27954_e_gw1.29.115.1':0.57643463):0.13222064,'Bdendrobatidis@prot_jgi_Batde5_92243_GP3.078020':0.081636676):0.092056246):1.8389098e-05,'Ttrahens@10949T0':0.24561299):1.3117709e-05,'744533-Ngruberi@XP_002680835':0.41998303):0.076472844):5.1347562e-05,((('214684-Cneoformans@XP_569515':0.38065442,'284812-Spombe@NP_596778':0.19747468):0.1111269,(((('2880-Esiliculosus@CBJ31471':0.14226325,((('296543-Tpseudonana@XP_002287134':0.14129743,'556484-Ptricornutum@XP_002177583':0.1838554):0.13784192,'Srosetta@00894T0':0.070687492):4.3798231e-05,('403677-Pinfestans@XP_002902720':0.15439008,'Phytophthora-ramorum@jgi|Phyra1_1|75718|fgenesh1_pg.C_scaffold_14000080':0.047502824):0.22764166):0.045799107):0.20635328,'559292-Scerevisiae@NP_116683':0.13543152):0.089497202,'Lgigantea@gene_jgi_Lotgi1_112462_e_gw1.15.391.1':0.17182031):0.080443463,('330879-Afumigatus@XP_755006':9.0087488e-05,'6239-Celegans@NP_498625':0.52642819):0.11529822):0.094489201):0.072983512,('6279-Bmalayi@XP_001897363':0.14999755,'Cowczarzaki@03567T0':0.17524845):0.25185556):0.066095783,(((('352472-Ddiscoideum@XP_641425':0.43412669,((('45351-Nvectensis@XP_001639589':0.20094477,'7739-Bfloridae@XP_002586734':0.37222669):0.090256247,'9606-Hsapiens@NP_443143':1.8363202e-05):0.022532062,'7955-Drerio@XP_002663315':0):0.17951839):0.12573999,'Spunctatus@00563T0':0.052642545):0.08265477,'Hrobusta@prot_jgi_Helro1_181874':0.10310828):0.017163184,'7227-Dmelanogaster@NP_648106':0.18584471):3.4649274e-05);
