# Supplementary material for: The phylogenomic analysis of the anaphase promoting complex and its targets points to complex and modern-like control of the cell cycle in the last common ancestor of eukaryotes
Source: BMC Evol Biol. 2011 Sep 23;11:265. doi: 10.1186/1471-2148-11-265 (PMC3195147; doi:10.1186/1471-2148-11-265)
Supplement: Additional file 3 — Data S1. Bayesian phylogenetic trees inferred MrBayes (*.con files) and ML phylogenetic trees inferred with TreeFinder (*.tre files = ML topologies; *.boot.trees = topologies generated by the bootstrap analysis) for each APC/C subunit, activator and main target (except Apc9, Apc14, Apc15 and Apc16 due to a too restricted number of homologues). [file 1471-2148-11-265-S3.ZIP › eco1s_10.tre]

#NEXUS

begin trees;
 tree t1 = ((('10228-Tadhaerens@XP_002110319':0.34573395,'7227-Dmelanogaster@NP_648106':0.38778601)51.188362:0.11543514,((((((('214684-Cneoformans@XP_569515':0.69002389,'284812-Spombe@NP_596778':0.27590539)58.979857:0.21435405,'330879-Afumigatus@XP_755006':0.25900004)35.508689:0.050644585,'559292-Scerevisiae@NP_116683':0.33535051)83.771056:0.21271837,(('352472-Ddiscoideum@XP_641425':0.65501179,'Bdendrobatidis@prot_jgi_Batde5_92243_GP3.078020':0.099084043)57.438713:0.20108294,'Spunctatus@00563T0':0.16794464)33.340767:8.5872567e-05)63.329053:0.076001636,'Hrobusta@prot_jgi_Helro1_181874':0.17593889)55.582744:0.044900695,((('45351-Nvectensis@XP_001639589':0.055733463,'Gsulphuraria@stig_58.Gs55980.1':0.53670416)46.720728:0.060128769,(('7739-Bfloridae@XP_002586734':0.15638792,'Dpulex@prot_jgi_Dappu1_47461_e_gw1.13.105.1':0.56402117)74.996287:0.21127385,('7955-Drerio@XP_002663315':0.062172762,'9606-Hsapiens@NP_443143':4.1158511e-06)74.469483:0.20044385)50.666696:0.081822655)54.889929:0.053343204,('6239-Celegans@NP_498625':0.78974449,'Lgigantea@gene_jgi_Lotgi1_112462_e_gw1.15.391.1':0.040503016)57.647985:0.093458277)93.819815:0.16536243)37.29544:0.032324786,((('6279-Bmalayi@XP_001897363':0.36067268,'Cowczarzaki@03567T0':0.28420538)61.228877:0.19715993,('Cmerolae@CMT193C':0.67311247,'Ttrahens@10949T0':0.58053994)33.337006:1.4468277e-05)59.162331:0.15245137,('744533-Ngruberi@XP_002680835':0.64588695,'7460-Amellifera@XP_624624':0.4943436)33.335465:5.7902205e-05)36.169636:0.063186426)36.719403:0.027988559)65.364009:0.058801427,(((('145481-Ppatens@XP_001763476':0.26507204,('39947-Osativa@NP_001055381':0.38777714,(('436017-Olucimarinus@XP_001420193':0.087445892,'70448-Otauri@XP_003081729':0.1068853)95.962685:0.38636779,'564608-Mpusilla@XP_003063893':0.25496402)71.669483:0.22922699)37.893608:0.032930726)56.903231:0.072736835,'Chlorella-vulgaris@jgi_ChlNC64A_1_27954_e_gw1.29.115.1':0.92078591)35.260674:0.019012097,'3702-Athaliana@NP_194868':0.21919712)44.427291:0.035166878,'88036-Smoellendorffii@XP_002960198':0.33565962)51.700884:0.048800326,((('185431-Tbrucei@XP_001218868':0.38798743,'353153-Tcruzi@XP_818808':0.22124623)50.362313:0.18143092,('347515-Lmajor@XP_001682791':0.022005981,'435258-Linfantum@XP_001465213':0)73.221731:0.23459274)90.761286:0.5266499,('2880-Esiliculosus@CBJ31471':0.30057564,((('296543-Tpseudonana@XP_002287134':0.33009302,'556484-Ptricornutum@XP_002177583':0.23900908)80.009961:0.29860011,'Srosetta@00894T0':0.22207712)50.859958:0.066303297,('403677-Pinfestans@XP_002902720':0.02361486,'Phytophthora-ramorum@jgi|Phyra1_1|75718|fgenesh1_pg.C_scaffold_14000080':0.11425754)96.02977:0.31372218)34.544185:0.014114971)68.345153:0.11444132)44.337371:0.063854713);
end;
