# Supplementary material for: The phylogenomic analysis of the anaphase promoting complex and its targets points to complex and modern-like control of the cell cycle in the last common ancestor of eukaryotes
Source: BMC Evol Biol. 2011 Sep 23;11:265. doi: 10.1186/1471-2148-11-265 (PMC3195147; doi:10.1186/1471-2148-11-265)
Supplement: Additional file 3 — Data S1. Bayesian phylogenetic trees inferred MrBayes (*.con files) and ML phylogenetic trees inferred with TreeFinder (*.tre files = ML topologies; *.boot.trees = topologies generated by the bootstrap analysis) for each APC/C subunit, activator and main target (except Apc9, Apc14, Apc15 and Apc16 due to a too restricted number of homologues). [file 1471-2148-11-265-S3.ZIP › esp1s_10.boot.trees]

100
((((((((((((('126793-Pvivax@XP_001617221':0,'36329-Pfalciparum@XP_002808832':0.051883467):9.436919e-06,'Giardia-intestinalis@CAD67965':0.95618948):0.21250281,'352914-Pyoelii@XP_726982':9.7184136e-06):1.4925698,('347515-Lmajor@XP_001682914':0,'435258-Linfantum@XP_001465288':0):2.7374804e-05):1.0736058,'481877-Ebieneusi@XP_001827760':0.24532384):0.77775193,'412030-Ptetraurelia@XP_001458342':0.86132319):0.7352056,'578460-Nceranae@XP_002996251':1.1282817):7.1023896e-05,('284813-Ecuniculi@NP_585963':6.019192e-05,(('294381-Ehistolytica@XP_651118':0.75037356,'353151-Chominis@XP_665802':0.62439353):0.23085515,'876142-Eintestinalis@XP_003073153':0.46285935):4.2806444e-05):0.49287364):0.16555211,('559292-Scerevisiae@NP_011612':0.36766283,'Lgigantea@gene_jgi_Lotgi1_230378_estExt_fgenesh2_pg.C_sca_120135':0.54549001):0.19135583):0.086305136,((('432359-Tgondii@EEE32077':0.41685194,'Dpulex@prot_jgi_Dappu1_303778_PASA_GEN_2300155':0.29559689):0.15672761,'Ostreococcus-tauri@XP_003074856':0.273433):3.145729e-06,'Salpingoeca-rosetta@00071T0':1.2546172):0.571855):6.1025696e-06,(('330879-Afumigatus@XP_753668':0.72390788,'4896-Spombe@AAB06192':0.094643248):0.055911295,'Naegleria-gruberi@JGI':0.34601777):0.36864693):0.1196519,'Chlorella-vulgaris@jgi':0.049431343):0.037599379,((((((('12968-Bhominis@CBK21518':0.51598922,'Thecamonas-trahens@08713T0':0.29344555):0.15378509,(('145481-Ppatens@XP_001759110':0.49934834,('7227-Dmelanogaster@NP_523935':1.4471783,('88036-Smoellendorffii@XP_002975469':0.097114955,('Cmerolae@gene_gnl_CMER_CMD159C':5.8916806e-13,'Cyanidioschyzon-merolae@AP006486':0):1.0618164):3.6924128e-06):0.28529784):6.9845493e-06,(((('353153-Tcruzi@XP_809313':0.054851627,'679716-Tbrucei@CBH09022':0):0.3662151,'412133-Tvaginalis@XP_001582914':0.49239216):5.5240731e-06,('6239-Celegans@NP_491160':0.61626352,'6279-Bmalayi@XP_001894870':1.7884251e-05):0.31193854):0.13404232,'Ehuxleyi@prot_jgi_Emihu1_212480_gm1.5200258':0.099499223):0.11954809):4.1020598e-05):0.33803626,'Galdieria-sulphuraria@stig_41':0.31252673):2.9116015e-05,(((('5911-Tthermophila@XP_001013249':0.47941567,'Monosiga-brevicollis@XXX':0.69297708):0.09605824,'bdendrobatidis@prot_jgi_Batde5_21412_fgenesh1_pg.C_scaffold_1000285':0.73764737):0.37874271,'7739-Bfloridae@XP_002607627':6.3728094e-07):0.04980499,'Cvulgaris@prot_jgi_Chlvu1_58842_GG.C169_S03_00351':0.13466802):7.6348025e-05):0.099587913,((((('214684-Cneoformans@XP_569001':0,'237631-Umaydis@XP_759409':0.4374908):0.56529569,('403677-Pinfestans@XP_002906565':5.7939246e-05,'Pramorum@jgi':0.079409889):0.1923263):0.4529581,'Hrobusta@prot_jgi_Helro1_191468':3.1640553e-05):0.14227328,('7955-Drerio@XP_001337869':0.087743453,'9606-Hsapiens@NP_036423':0.051214949):0.1070898):2.0191208e-05,'Spizellomyces-punctatus@02321T0':0.4859216):0.068615431):0.15650989,((((((('296543-Tpseudonana@XP_002286533':8.0181057e-06,('423536-Pmarinus@XP_002785302':0.43737936,'556484-Ptricornutum@XP_002182854':0.16368045):0.17251935):0.10693894,'Aanophagefferen@prot_jgi_Auran1_72664':0.23641071):0.051669993,'45351-Nvectensis@XP_001635666':2.6884329e-05):5.1297412e-05,'Capsaspora-owczarzaki@03228T0':0.45707382):0.093902153,('367110-Ncrassa@XP_956590':0.16674815,'Ostreococcus-lucimarinus@XP_001416421':0.25405008):0.14166231):0.13943234,('3702-Athaliana@NP_194028':0.1322066,'Volvox-carteri@XP_002955408':0.041447868):0.0039448573):1.1292915e-06,'Chlamydomonas-reinhardtii@XP_001689575':0):8.3189666e-05):0.2323447,'39946-Osativa@EEC74078':0.094170034):2.6470663e-05,'2880-Esiliculosus@CBJ25668':0.30347966);
((((((('126793-Pvivax@XP_001617221':0,'352914-Pyoelii@XP_726982':0):0.048954403,'36329-Pfalciparum@XP_002808832':0.057572232):9.1425033e-06,'432359-Tgondii@EEE32077':0.89482604):0.43553482,('347515-Lmajor@XP_001682914':0,'435258-Linfantum@XP_001465288':0):0.7850156):0.1841779,(((((('214684-Cneoformans@XP_569001':0.060256226,('559292-Scerevisiae@NP_011612':0.29029652,'Capsaspora-owczarzaki@03228T0':0.37014032):0.34808494):0.08453334,'556484-Ptricornutum@XP_002182854':0.21472128):0.10526878,'bdendrobatidis@prot_jgi_Batde5_21412_fgenesh1_pg.C_scaffold_1000285':0.22508094):0.10208187,('4896-Spombe@AAB06192':0.2986094,(('Ostreococcus-lucimarinus@XP_001416421':0.28251678,'Spizellomyces-punctatus@02321T0':0.31222948):1.4256255e-06,'Ostreococcus-tauri@XP_003074856':0.19229016):0.093809814):0.065220123):0.15117942,'Chlorella-vulgaris@jgi':0.091284363):2.5512017e-05,(('296543-Tpseudonana@XP_002286533':0,(('412030-Ptetraurelia@XP_001458342':0.36531009,'423536-Pmarinus@XP_002785302':0.96513458):0.3079217,'5911-Tthermophila@XP_001013249':0.61930216):0.42365289):0.31727859,'Cvulgaris@prot_jgi_Chlvu1_58842_GG.C169_S03_00351':0.072339998):0.17798022):0.037223558):0.18155762,(('353151-Chominis@XP_665802':0.42548154,'7955-Drerio@XP_001337869':0.46656686):0.031757074,'7739-Bfloridae@XP_002607627':0.046870836):0.050245965):0.1320953,((((('12968-Bhominis@CBK21518':0.30884857,(('294381-Ehistolytica@XP_651118':0.14279639,('7227-Dmelanogaster@NP_523935':0.58162809,'Giardia-intestinalis@CAD67965':0.6474268):0.17624893):0.47893511,('Cmerolae@gene_gnl_CMER_CMD159C':9.1355495e-14,'Cyanidioschyzon-merolae@AP006486':0):0.48791069):0.17009897):1.7441144e-06,'Thecamonas-trahens@08713T0':1.069057):0.23633232,(('145481-Ppatens@XP_001759110':2.3813631e-13,'88036-Smoellendorffii@XP_002975469':0):0.2577603,(('353153-Tcruzi@XP_809313':0,'679716-Tbrucei@CBH09022':1.7109869e-13):0.5250296,('412133-Tvaginalis@XP_001582914':0.38468246,('Ehuxleyi@prot_jgi_Emihu1_212480_gm1.5200258':0.45107209,'Lgigantea@gene_jgi_Lotgi1_230378_estExt_fgenesh2_pg.C_sca_120135':0.1766192):0.36652594):3.0995075e-05):0.34852861):0.028726008):0.16283723,((('2880-Esiliculosus@CBJ25668':0.29522861,('403677-Pinfestans@XP_002906565':0,'Pramorum@jgi':4.4168873e-15):0.21030529):0.092675239,(('6239-Celegans@NP_491160':0.24374339,'6279-Bmalayi@XP_001894870':0.15197285):0.47788232,('Dpulex@prot_jgi_Dappu1_303778_PASA_GEN_2300155':0.31646915,'Salpingoeca-rosetta@00071T0':0.32873635):0.10322428):8.6578475e-08):3.143994e-05,'Aanophagefferen@prot_jgi_Auran1_72664':0.46081135):0.17452469):3.3947733e-05,((((('237631-Umaydis@XP_759409':1.0503009,'Monosiga-brevicollis@XXX':2.2686876):4.78786e-05,('284813-Ecuniculi@NP_585963':0,(('481877-Ebieneusi@XP_001827760':0.79510337,'578460-Nceranae@XP_002996251':0.21265253):0.26307057,'876142-Eintestinalis@XP_003073153':0):0.23322211):7.5401939e-05):0.46965463,'367110-Ncrassa@XP_956590':0.046912221):0.093331315,'45351-Nvectensis@XP_001635666':0.47286019):0.13343137,((('330879-Afumigatus@XP_753668':0.050291097,'39946-Osativa@EEC74078':0.08694224):0.089185697,'3702-Athaliana@NP_194028':0.045940023):0.1481064,('Chlamydomonas-reinhardtii@XP_001689575':0.17753368,'Volvox-carteri@XP_002955408':0.033663871):0.050262416):0.039598124):0.085709295):2.6785267e-05,((('9606-Hsapiens@NP_036423':0.37453872,'Hrobusta@prot_jgi_Helro1_191468':0.086408816):0.037470684,'Naegleria-gruberi@JGI':0.21874136):0.25242465,'Galdieria-sulphuraria@stig_41':0.18075836):0.19106864);
((((((((((('126793-Pvivax@XP_001617221':0,'352914-Pyoelii@XP_726982':0.14939062):0.046999752,('36329-Pfalciparum@XP_002808832':0.062027212,'432359-Tgondii@EEE32077':0.39601367):1.0058978e-05):0.26976381,('412133-Tvaginalis@XP_001582914':0.19671841,'Lgigantea@gene_jgi_Lotgi1_230378_estExt_fgenesh2_pg.C_sca_120135':0.055232707):0.05956327):4.1314564e-05,(('353153-Tcruzi@XP_809313':0,'679716-Tbrucei@CBH09022':1.4884645e-13):0.39041202,('6239-Celegans@NP_491160':0.24093132,'6279-Bmalayi@XP_001894870':0.27511221):0.21036855):0.033495464):0.12893613,('237631-Umaydis@XP_759409':0.32222363,('Giardia-intestinalis@CAD67965':0.39167696,'Monosiga-brevicollis@XXX':4.1858458):0.60611113):0.79112848):0.10632109,('367110-Ncrassa@XP_956590':0.037253651,(('412030-Ptetraurelia@XP_001458342':0.57458838,'5911-Tthermophila@XP_001013249':0):0.4422142,'481877-Ebieneusi@XP_001827760':0.48222609):0.043727419):0.21693946):5.3444972e-05,((((('12968-Bhominis@CBK21518':0.19508241,'7955-Drerio@XP_001337869':7.7637271e-07):0.097871832,'9606-Hsapiens@NP_036423':0.15966617):2.6883024e-05,'353151-Chominis@XP_665802':0.23473818):0.058851837,('296543-Tpseudonana@XP_002286533':0.078464191,('556484-Ptricornutum@XP_002182854':0.12708407,'559292-Scerevisiae@NP_011612':0.22564363):0.10986018):0.071446667):0.04223069,('347515-Lmajor@XP_001682914':0,'435258-Linfantum@XP_001465288':0):0.12870115):1.7577141e-05):0.081711161,('Ostreococcus-lucimarinus@XP_001416421':0.11650327,'Ostreococcus-tauri@XP_003074856':0):0.044511883):0.069446611,((((('284813-Ecuniculi@NP_585963':5.4129921e-06,'876142-Eintestinalis@XP_003073153':0.18624285):0.077377,('423536-Pmarinus@XP_002785302':0.87345242,'578460-Nceranae@XP_002996251':1.7074991e-06):0.28672564):0.092174628,('294381-Ehistolytica@XP_651118':8.8550421e-05,'7227-Dmelanogaster@NP_523935':1.0748894):0.55189763):0.067032784,'Dpulex@prot_jgi_Dappu1_303778_PASA_GEN_2300155':0.15377712):0.095786507,'Hrobusta@prot_jgi_Helro1_191468':0.13981413):0.1301087):7.9279194e-05,'Salpingoeca-rosetta@00071T0':0.1557751):0.041051643,(((('145481-Ppatens@XP_001759110':0.077041146,'88036-Smoellendorffii@XP_002975469':8.4619528e-07):0.039338027,('Chlorella-vulgaris@jgi':0,'Cvulgaris@prot_jgi_Chlvu1_58842_GG.C169_S03_00351':0.038043096):0.036613791):0.07250704,(((((((('214684-Cneoformans@XP_569001':0.3507367,'bdendrobatidis@prot_jgi_Batde5_21412_fgenesh1_pg.C_scaffold_1000285':1.766427e-05):0.15608303,'Volvox-carteri@XP_002955408':5.7251605e-06):0.069181566,('330879-Afumigatus@XP_753668':0.072204776,'4896-Spombe@AAB06192':0.089531775):1.7113109e-06):0.079873852,'3702-Athaliana@NP_194028':3.9880179e-05):2.2358522e-05,'Spizellomyces-punctatus@02321T0':0.11977086):0.074524088,'7739-Bfloridae@XP_002607627':4.1558658e-06):0.070773751,'2880-Esiliculosus@CBJ25668':1.0892677e-06):0.034782979,('Capsaspora-owczarzaki@03228T0':0.41920013,'Ehuxleyi@prot_jgi_Emihu1_212480_gm1.5200258':0.11416076):0.10621887):1.5602453e-05):1.3367479e-05,('39946-Osativa@EEC74078':0.052551026,'Chlamydomonas-reinhardtii@XP_001689575':0.10007198):0.026255884):4.2584684e-06,(((('403677-Pinfestans@XP_002906565':1.954576e-06,('Pramorum@jgi':7.7664235e-06,'Thecamonas-trahens@08713T0':0.28186651):0.031799891):0.080710039,'Aanophagefferen@prot_jgi_Auran1_72664':0.11833269):0.067327933,'45351-Nvectensis@XP_001635666':0.097386692):0.03486723,(('Cmerolae@gene_gnl_CMER_CMD159C':5.0301227e-14,'Cyanidioschyzon-merolae@AP006486':0):0.12713237,('Galdieria-sulphuraria@stig_41':0.11501508,'Naegleria-gruberi@JGI':0):0.042390929):0.018617553):0.046973177);
(((((((('126793-Pvivax@XP_001617221':0,'352914-Pyoelii@XP_726982':0.22412917):0.032976107,'36329-Pfalciparum@XP_002808832':0.1441605):0.15994994,'432359-Tgondii@EEE32077':0.23370731):0.24135476,((('214684-Cneoformans@XP_569001':0.076242608,'237631-Umaydis@XP_759409':0.51688766):0.14963947,'Capsaspora-owczarzaki@03228T0':0.79651983):0.12825231,'556484-Ptricornutum@XP_002182854':0.083632569):0.29692341):2.1292407e-05,((('12968-Bhominis@CBK21518':0.27131036,'353151-Chominis@XP_665802':0.29818881):0.060177092,((('284813-Ecuniculi@NP_585963':5.238874e-05,(('294381-Ehistolytica@XP_651118':0.61972364,(('481877-Ebieneusi@XP_001827760':0.67491095,'7227-Dmelanogaster@NP_523935':1.2325656):0.031362887,'876142-Eintestinalis@XP_003073153':2.9522384e-05):0.093591712):0.01263703,'578460-Nceranae@XP_002996251':1.0887869):0.17297685):0.048346571,'367110-Ncrassa@XP_956590':0.092348985):0.10300778,(((('412030-Ptetraurelia@XP_001458342':1.0296166,'Giardia-intestinalis@CAD67965':0.8628782):0.33777487,'6239-Celegans@NP_491160':6.8492039e-05):0.096293638,'6279-Bmalayi@XP_001894870':0.16343995):0.23004179,('423536-Pmarinus@XP_002785302':0.67477218,'Dpulex@prot_jgi_Dappu1_303778_PASA_GEN_2300155':0.13332825):0.22504495):5.259378e-05):0.14270832):0.16926321,'296543-Tpseudonana@XP_002286533':2.4220492e-05):0.095017523):0.28264865,'Lgigantea@gene_jgi_Lotgi1_230378_estExt_fgenesh2_pg.C_sca_120135':0.24211277):3.1188284e-06,(((((('347515-Lmajor@XP_001682914':0,'435258-Linfantum@XP_001465288':0):0.0059884694,('353153-Tcruzi@XP_809313':3.1559741e-06,('412133-Tvaginalis@XP_001582914':0.46930349,'679716-Tbrucei@CBH09022':2.0772699e-05):0.047979837):0.34033092):0.10163878,'5911-Tthermophila@XP_001013249':0.99769416):0.10966571,'Thecamonas-trahens@08713T0':0.58549293):0.013628994,'559292-Scerevisiae@NP_011612':0.21218015):0.34220584,('7955-Drerio@XP_001337869':0.14033309,'9606-Hsapiens@NP_036423':0.1064366):1.8795959e-06):0.14785933):0.15070844,(((((('145481-Ppatens@XP_001759110':0.34246137,'88036-Smoellendorffii@XP_002975469':0):0.066797823,'Cvulgaris@prot_jgi_Chlvu1_58842_GG.C169_S03_00351':0.074926848):0.10383145,'Ehuxleyi@prot_jgi_Emihu1_212480_gm1.5200258':0.27921142):0.020778927,((('2880-Esiliculosus@CBJ25668':0.0041918972,('Monosiga-brevicollis@XXX':8.625832,'bdendrobatidis@prot_jgi_Batde5_21412_fgenesh1_pg.C_scaffold_1000285':0.077758789):0.78281657):0.19806794,'7739-Bfloridae@XP_002607627':0.089613742):1.9174704e-05,('Galdieria-sulphuraria@stig_41':0.20732221,'Naegleria-gruberi@JGI':0.11171506):0.14947901):1.0531371e-06):0.12580473,((((('330879-Afumigatus@XP_753668':0.077868437,'3702-Athaliana@NP_194028':0.089478966):0.095874192,'4896-Spombe@AAB06192':0.25414231):6.1536394e-05,'Volvox-carteri@XP_002955408':9.0177654e-05):0.081809606,(('39946-Osativa@EEC74078':0.12159158,(((((('403677-Pinfestans@XP_002906565':3.943925e-05,'Pramorum@jgi':0.075473788):0.34846738,'Aanophagefferen@prot_jgi_Auran1_72664':5.8757624e-06):0.14990363,'Salpingoeca-rosetta@00071T0':0.34781441):0.10408219,('Ostreococcus-lucimarinus@XP_001416421':3.3068109e-05,'Ostreococcus-tauri@XP_003074856':0.24637575):0.27555541):0.10577813,'45351-Nvectensis@XP_001635666':9.9616098e-06):0.1761006,('Cmerolae@gene_gnl_CMER_CMD159C':0,'Cyanidioschyzon-merolae@AP006486':2.8569739e-14):0.30291158):0.019494281):8.3251058e-05,'Chlamydomonas-reinhardtii@XP_001689575':0):3.6381254e-07):4.0415805e-05,'Chlorella-vulgaris@jgi':0.12710069):0.13305018):5.5960094e-06,'Spizellomyces-punctatus@02321T0':0.32154669):7.9320795e-05,'Hrobusta@prot_jgi_Helro1_191468':0.15594296);
((((((((('126793-Pvivax@XP_001617221':0,'352914-Pyoelii@XP_726982':0.07520447):0.034258785,'36329-Pfalciparum@XP_002808832':0.041665944):0.1880657,'432359-Tgondii@EEE32077':0.43417038):0.42763518,(('353153-Tcruzi@XP_809313':0.038627696,'679716-Tbrucei@CBH09022':0):0.35467788,('412133-Tvaginalis@XP_001582914':0.1610348,('Ehuxleyi@prot_jgi_Emihu1_212480_gm1.5200258':0.48457849,'Lgigantea@gene_jgi_Lotgi1_230378_estExt_fgenesh2_pg.C_sca_120135':1.3087955e-05):0.19439544):9.6167977e-06):0.12009207):0.23811737,('Chlorella-vulgaris@jgi':0.066544919,'Cvulgaris@prot_jgi_Chlvu1_58842_GG.C169_S03_00351':0.11375462):0.0082737001):0.07855474,'Galdieria-sulphuraria@stig_41':0.22451706):3.6338109e-06,'7739-Bfloridae@XP_002607627':0.037242002):2.2630762e-05,((('2880-Esiliculosus@CBJ25668':0.078093823,('Cmerolae@gene_gnl_CMER_CMD159C':0,'Cyanidioschyzon-merolae@AP006486':5.3629059e-14):0.2491425):0.054836677,((((((((('294381-Ehistolytica@XP_651118':0.40988972,('7227-Dmelanogaster@NP_523935':1.0653224,'Giardia-intestinalis@CAD67965':0.89700984):0.24724787):1.8261111e-06,'876142-Eintestinalis@XP_003073153':0.23460533):0.13008492,('403677-Pinfestans@XP_002906565':0.032308615,'Pramorum@jgi':1.9637834e-06):0.15798146):0.21094133,(('423536-Pmarinus@XP_002785302':1.0363257,'578460-Nceranae@XP_002996251':0.79509898):0.32698826,'Dpulex@prot_jgi_Dappu1_303778_PASA_GEN_2300155':0):0.27727851):1.1899917e-06,(('412030-Ptetraurelia@XP_001458342':1.1309944,'5911-Tthermophila@XP_001013249':0):0.52057196,('6239-Celegans@NP_491160':3.3170072e-05,'6279-Bmalayi@XP_001894870':0.36425507):0.40169111):0.25537033):0.081489099,'Salpingoeca-rosetta@00071T0':0.21216749):3.9459461e-05,'Aanophagefferen@prot_jgi_Auran1_72664':0.12606687):0.098299567,'296543-Tpseudonana@XP_002286533':0.24159053):0.091652515,'353151-Chominis@XP_665802':0.19968218):0.05783087):0.11301958,((((('347515-Lmajor@XP_001682914':0,'435258-Linfantum@XP_001465288':0):0.39958242,'9606-Hsapiens@NP_036423':4.7886191e-05):0.071549088,'Naegleria-gruberi@JGI':0.1042853):0.031733206,'Hrobusta@prot_jgi_Helro1_191468':0.36780455):0.10606828,'Thecamonas-trahens@08713T0':0.56574045):0.055571823):2.8812039e-05):0.089890254,(('12968-Bhominis@CBK21518':0.33874012,'45351-Nvectensis@XP_001635666':0.24244459):1.7184053e-06,((('145481-Ppatens@XP_001759110':0.087670041,'88036-Smoellendorffii@XP_002975469':0):0.18119355,(((((((('214684-Cneoformans@XP_569001':1.2524546e-06,('556484-Ptricornutum@XP_002182854':0.15415084,'bdendrobatidis@prot_jgi_Batde5_21412_fgenesh1_pg.C_scaffold_1000285':0.19250969):0.11288532):0.052766232,('559292-Scerevisiae@NP_011612':0.2705957,'Capsaspora-owczarzaki@03228T0':0.49308669):0.33073142):0.14071925,('Ostreococcus-lucimarinus@XP_001416421':0.16229025,'Ostreococcus-tauri@XP_003074856':0.09039532):3.6245497e-06):3.4637888e-08,'4896-Spombe@AAB06192':0.15644054):0.085537464,(('237631-Umaydis@XP_759409':0.92227196,'Monosiga-brevicollis@XXX':1.9804769):7.6237436e-06,'284813-Ecuniculi@NP_585963':0.091620142):0.16041237):4.2365762e-05,('367110-Ncrassa@XP_956590':0.023310154,'481877-Ebieneusi@XP_001827760':0.78062135):0.14772184):0.15247411,(('330879-Afumigatus@XP_753668':0.10961845,'3702-Athaliana@NP_194028':0.038381776):2.3590021e-05,'39946-Osativa@EEC74078':0.087300395):0.079236852):2.8717005e-06,'Volvox-carteri@XP_002955408':0.063001827):0.084140129):3.9253246e-06,'Chlamydomonas-reinhardtii@XP_001689575':0.035258498):0.034857007):0.12831654,('7955-Drerio@XP_001337869':0.1102457,'Spizellomyces-punctatus@02321T0':0.3953364):0.24550631);
((((((('126793-Pvivax@XP_001617221':1.1246826e-07,'36329-Pfalciparum@XP_002808832':0.088182859):7.7766059e-06,'352914-Pyoelii@XP_726982':0.043486516):0.39732205,'432359-Tgondii@EEE32077':0.56257811):0.48134716,('12968-Bhominis@CBK21518':0.2180505,('Cmerolae@gene_gnl_CMER_CMD159C':1.5532795e-13,'Cyanidioschyzon-merolae@AP006486':0):0.25944924):0.040920969):0.057637638,('353151-Chominis@XP_665802':0.32298299,('7955-Drerio@XP_001337869':0.14923379,'9606-Hsapiens@NP_036423':0.13312564):2.037902e-06):0.20491303):2.1848209e-08,((((((((('284813-Ecuniculi@NP_585963':0.23692217,'578460-Nceranae@XP_002996251':0.59456232):1.4275387e-06,'876142-Eintestinalis@XP_003073153':0.0413736):0.18307716,('423536-Pmarinus@XP_002785302':0.80006133,'Dpulex@prot_jgi_Dappu1_303778_PASA_GEN_2300155':0.44110365):0.11868949):6.7879949e-06,('412030-Ptetraurelia@XP_001458342':1.3979011,'7227-Dmelanogaster@NP_523935':0.36958159):0.49605968):0.21572553,('403677-Pinfestans@XP_002906565':0.13055501,'Pramorum@jgi':4.3867482e-06):0.10764222):6.6523214e-05,'Thecamonas-trahens@08713T0':0.38248304):0.17480936,(((((('347515-Lmajor@XP_001682914':0,'435258-Linfantum@XP_001465288':0):0.28563909,'Ostreococcus-tauri@XP_003074856':1.3426627e-07):0.21204517,'Ostreococcus-lucimarinus@XP_001416421':0.076500301):0.36201491,'367110-Ncrassa@XP_956590':0.10097031):1.4027939e-05,('353153-Tcruzi@XP_809313':0.10440588,'679716-Tbrucei@CBH09022':0):0.76046047):0.19914375,('481877-Ebieneusi@XP_001827760':0.6833021,('4896-Spombe@AAB06192':0.37590364,('5911-Tthermophila@XP_001013249':0.227722,'Monosiga-brevicollis@XXX':1.4376799):0.29000205):0.056677839):3.9980719e-05):0.056183791):1.6642773e-06,'294381-Ehistolytica@XP_651118':0.95800231):0.081505751,(('Aanophagefferen@prot_jgi_Auran1_72664':0.2472629,('Giardia-intestinalis@CAD67965':0.74582763,'Salpingoeca-rosetta@00071T0':0.033471244):0.12930222):0.064464263,('Galdieria-sulphuraria@stig_41':0,'Naegleria-gruberi@JGI':0.2522686):0.33435981):0.14612935):0.20540411):0.12725073,((((('145481-Ppatens@XP_001759110':0.25035259,'88036-Smoellendorffii@XP_002975469':0):0.18384148,'39946-Osativa@EEC74078':4.2472188e-05):0.13234754,'3702-Athaliana@NP_194028':0.13416586):0.039171976,('330879-Afumigatus@XP_753668':0.22476412,'Volvox-carteri@XP_002955408':1.7299899e-06):0.12766175):0.043984501,(((((((('214684-Cneoformans@XP_569001':0.13645835,'237631-Umaydis@XP_759409':0.52043583):0.038415606,'bdendrobatidis@prot_jgi_Batde5_21412_fgenesh1_pg.C_scaffold_1000285':0.2301275):0.26104633,'556484-Ptricornutum@XP_002182854':0.08118478):0.12587895,'559292-Scerevisiae@NP_011612':0.47658606):0.21041438,'Spizellomyces-punctatus@02321T0':0.17415409):0.051851388,('296543-Tpseudonana@XP_002286533':0.1289241,('45351-Nvectensis@XP_001635666':0.12090319,'Capsaspora-owczarzaki@03228T0':0.24233363):0.1458201):0.23600182):4.7526434e-07,('Chlorella-vulgaris@jgi':0.03796526,'Cvulgaris@prot_jgi_Chlvu1_58842_GG.C169_S03_00351':0.19005871):0.048770346):0.085673672,'2880-Esiliculosus@CBJ25668':0.18895194):1.5946753e-05):5.2470855e-05,(((('412133-Tvaginalis@XP_001582914':0.3203687,('6239-Celegans@NP_491160':0.49910398,'6279-Bmalayi@XP_001894870':0.13234782):0.23828137):0.20253218,'7739-Bfloridae@XP_002607627':0.11892472):1.5572415e-08,'Hrobusta@prot_jgi_Helro1_191468':0.61109867):0.097398788,('Chlamydomonas-reinhardtii@XP_001689575':0.084704133,('Ehuxleyi@prot_jgi_Emihu1_212480_gm1.5200258':0.14177428,'Lgigantea@gene_jgi_Lotgi1_230378_estExt_fgenesh2_pg.C_sca_120135':0.40610518):0.14905105):2.0420562e-06):0.08148668);
((((((((((('126793-Pvivax@XP_001617221':0,('352914-Pyoelii@XP_726982':4.1365444e-07,'412030-Ptetraurelia@XP_001458342':0.571591):0.041856511):0.17861667,'36329-Pfalciparum@XP_002808832':1.5965664e-05):0.14061498,'Lgigantea@gene_jgi_Lotgi1_230378_estExt_fgenesh2_pg.C_sca_120135':0.039279251):2.3257803e-06,('412133-Tvaginalis@XP_001582914':0.15592664,'6239-Celegans@NP_491160':0.3704928):0.22294247):2.7255817e-05,(('294381-Ehistolytica@XP_651118':0.25854025,('6279-Bmalayi@XP_001894870':0.35230892,'7227-Dmelanogaster@NP_523935':0.58797923):3.8995831e-05):1.3477714e-05,'432359-Tgondii@EEE32077':0.18232783):0.21016377):0.17261483,((((('284813-Ecuniculi@NP_585963':4.215084e-16,'876142-Eintestinalis@XP_003073153':0):6.9510637e-05,'578460-Nceranae@XP_002996251':0.49084373):0.30776963,'Dpulex@prot_jgi_Dappu1_303778_PASA_GEN_2300155':0.020351481):8.0274481e-08,'423536-Pmarinus@XP_002785302':0.22944147):0.091560621,'Hrobusta@prot_jgi_Helro1_191468':0.15396529):0.13644289):1.3187888e-06,(('296543-Tpseudonana@XP_002286533':0.08866133,('Volvox-carteri@XP_002955408':0,'bdendrobatidis@prot_jgi_Batde5_21412_fgenesh1_pg.C_scaffold_1000285':0.18286169):0.0427872):0.075597968,'Ehuxleyi@prot_jgi_Emihu1_212480_gm1.5200258':0.044802662):0.041857755):1.2200501e-05,(((('2880-Esiliculosus@CBJ25668':0,'7739-Bfloridae@XP_002607627':1.0466375e-14):0.013711949,'Chlorella-vulgaris@jgi':0.037397466):0.029619691,(('Cmerolae@gene_gnl_CMER_CMD159C':3.8955194e-14,'Cyanidioschyzon-merolae@AP006486':0):0.3632363,'Galdieria-sulphuraria@stig_41':0.044969356):0.036016212):2.4991333e-05,('Chlamydomonas-reinhardtii@XP_001689575':0.13000291,('Cvulgaris@prot_jgi_Chlvu1_58842_GG.C169_S03_00351':0.041710262,'Salpingoeca-rosetta@00071T0':8.1463116e-06):2.8918062e-05):0.12279066):5.3321284e-07):0.040795761,('45351-Nvectensis@XP_001635666':8.2268495e-05,'Naegleria-gruberi@JGI':0.11748411):0.17444992):4.4151111e-05,(('330879-Afumigatus@XP_753668':0.039281031,'3702-Athaliana@NP_194028':2.1477993e-05):1.8687418e-06,('367110-Ncrassa@XP_956590':0.1523603,'481877-Ebieneusi@XP_001827760':0.32444954):0.069637054):0.039902331):1.1692404e-05,((((((((('12968-Bhominis@CBK21518':0.25558834,(('347515-Lmajor@XP_001682914':0,'435258-Linfantum@XP_001465288':0):0.063572943,('353153-Tcruzi@XP_809313':4.1796429e-08,'679716-Tbrucei@CBH09022':0.087377914):0.24065749):2.0410331e-07):0.12602285,((('353151-Chominis@XP_665802':0.19443548,'Giardia-intestinalis@CAD67965':0.70160005):0.10782755,'Aanophagefferen@prot_jgi_Auran1_72664':0.23546158):0.18485653,('403677-Pinfestans@XP_002906565':1.9237567e-14,'Pramorum@jgi':0):2.6395182e-05):1.109772e-05):0.084347103,('5911-Tthermophila@XP_001013249':0.36640999,('Monosiga-brevicollis@XXX':1.0645192,'Thecamonas-trahens@08713T0':0):9.1292043e-08):0.19535266):0.13478462,('7955-Drerio@XP_001337869':3.922774e-06,'9606-Hsapiens@NP_036423':0.15869919):0.088469033):0.05745735,'Ostreococcus-tauri@XP_003074856':1.3494089e-05):0.086201455,'Ostreococcus-lucimarinus@XP_001416421':1.3161549e-05):0.080531859,'145481-Ppatens@XP_001759110':8.4476886e-06):0.11496142,'88036-Smoellendorffii@XP_002975469':4.9361378e-06):0.038124345,'39946-Osativa@EEC74078':4.343426e-06):0.0781685,((('214684-Cneoformans@XP_569001':0,'237631-Umaydis@XP_759409':0.081659311):0.15242475,'Capsaspora-owczarzaki@03228T0':0.19470838):0.17014682,('4896-Spombe@AAB06192':6.4226898e-06,('556484-Ptricornutum@XP_002182854':0.090356014,('559292-Scerevisiae@NP_011612':0.22532781,'Spizellomyces-punctatus@02321T0':4.6098288e-05):0.042422991):6.1647482e-05):1.9540806e-05):0.041078801);
((((((((((('126793-Pvivax@XP_001617221':0,'352914-Pyoelii@XP_726982':0.27099386):0.22146483,'36329-Pfalciparum@XP_002808832':4.2065752e-05):0.10116022,((('214684-Cneoformans@XP_569001':0.28416592,'237631-Umaydis@XP_759409':0.5002332):0.54281113,'Capsaspora-owczarzaki@03228T0':0.3091026):0.40706983,('432359-Tgondii@EEE32077':0.066904206,('Ehuxleyi@prot_jgi_Emihu1_212480_gm1.5200258':0.27388708,'Lgigantea@gene_jgi_Lotgi1_230378_estExt_fgenesh2_pg.C_sca_120135':1.4313064e-05):0.33736986):0.059784247):1.7129822e-05):0.19737905,'296543-Tpseudonana@XP_002286533':0.30561618):1.0319838e-05,('556484-Ptricornutum@XP_002182854':0.16364805,'559292-Scerevisiae@NP_011612':0.28883326):0.15931102):0.08999023,(((((('412030-Ptetraurelia@XP_001458342':0.50170976,'5911-Tthermophila@XP_001013249':0.14380682):1.2029499,'7955-Drerio@XP_001337869':3.1159173e-05):0.052983414,('9606-Hsapiens@NP_036423':9.2143534e-06,'Monosiga-brevicollis@XXX':1.8980163):0.33819872):0.24877714,'Thecamonas-trahens@08713T0':0.27293432):0.24713364,('Ostreococcus-lucimarinus@XP_001416421':1.0924157e-06,'Ostreococcus-tauri@XP_003074856':0.10801052):0.096988416):0.3345753,(('4896-Spombe@AAB06192':0.15867468,('Volvox-carteri@XP_002955408':0.26603276,'bdendrobatidis@prot_jgi_Batde5_21412_fgenesh1_pg.C_scaffold_1000285':0.46011384):0.073071602):0.094018657,'Spizellomyces-punctatus@02321T0':0.25843047):0.21160254):3.4926603e-07):2.7706974e-05,((('145481-Ppatens@XP_001759110':0.36755123,'88036-Smoellendorffii@XP_002975469':0.028541032):0.37524718,'Cvulgaris@prot_jgi_Chlvu1_58842_GG.C169_S03_00351':0.29957702):4.2961064e-06,'Chlorella-vulgaris@jgi':1.3892436e-05):0.10669293):0.095007731,('2880-Esiliculosus@CBJ25668':0.11666729,'7739-Bfloridae@XP_002607627':0.17780904):0.13050037):0.025605253,('39946-Osativa@EEC74078':0.070748522,'Chlamydomonas-reinhardtii@XP_001689575':0.25611506):0.036048169):0.094472951,(('Galdieria-sulphuraria@stig_41':0.19521773,'Hrobusta@prot_jgi_Helro1_191468':0.26883645):0.16606696,('Naegleria-gruberi@JGI':0.20530291,'Salpingoeca-rosetta@00071T0':0.12131194):0.19673101):1.0693506e-05):1.8237938e-05,((((((((('12968-Bhominis@CBK21518':0.03282422,('353151-Chominis@XP_665802':5.3189217e-05,'412133-Tvaginalis@XP_001582914':1.1629654):1.2931512):0.11780649,(('347515-Lmajor@XP_001682914':0,'435258-Linfantum@XP_001465288':0):0.43323385,('353153-Tcruzi@XP_809313':0,'679716-Tbrucei@CBH09022':7.9208043e-15):0.82961775):0.018427697):0.34727282,('6239-Celegans@NP_491160':0.46824238,'6279-Bmalayi@XP_001894870':0.19917938):0.34902222):0.055563654,'481877-Ebieneusi@XP_001827760':0.6683215):8.1203698e-06,(('284813-Ecuniculi@NP_585963':9.351825e-05,'876142-Eintestinalis@XP_003073153':0.25777773):0.14089417,'578460-Nceranae@XP_002996251':0.62509076):0.30148213):0.20614406,(('330879-Afumigatus@XP_753668':0.33317229,'3702-Athaliana@NP_194028':0.052220562):0.42341954,'367110-Ncrassa@XP_956590':0.40759118):7.7425126e-05):0.078305633,((('403677-Pinfestans@XP_002906565':1.6881411e-05,'Aanophagefferen@prot_jgi_Auran1_72664':0.57720833):0.041219728,'Pramorum@jgi':1.0063257e-06):0.63323672,'Dpulex@prot_jgi_Dappu1_303778_PASA_GEN_2300155':0.10708175):0.24859094):4.080931e-05,('423536-Pmarinus@XP_002785302':0.62745127,('7227-Dmelanogaster@NP_523935':0.77275863,'Giardia-intestinalis@CAD67965':1.4606298):0.44324286):2.9680109e-05):0.28463245,('294381-Ehistolytica@XP_651118':2.5673164e-05,('Cmerolae@gene_gnl_CMER_CMD159C':0,'Cyanidioschyzon-merolae@AP006486':3.1047105e-13):1.1730353):0.48983991):0.13389599,'45351-Nvectensis@XP_001635666':0.38321608);
(((((((('126793-Pvivax@XP_001617221':1.3394783e-06,'352914-Pyoelii@XP_726982':0.13991043):0.03364762,'432359-Tgondii@EEE32077':0.95753091):0.17767785,'36329-Pfalciparum@XP_002808832':8.2000997e-05):1.0066398,'556484-Ptricornutum@XP_002182854':0.15528786):1.1191863e-06,(('214684-Cneoformans@XP_569001':0,'237631-Umaydis@XP_759409':0.69802408):2.0896386e-05,'294381-Ehistolytica@XP_651118':1.2537654):0.65326917):0.34916553,'559292-Scerevisiae@NP_011612':0.19655522):0.29673617,(((((((((('12968-Bhominis@CBK21518':0.51387793,(('347515-Lmajor@XP_001682914':0,'435258-Linfantum@XP_001465288':0):0.47362385,('353153-Tcruzi@XP_809313':1.3843333e-14,'679716-Tbrucei@CBH09022':0):0.48868967):0.11964323):0.36319528,'481877-Ebieneusi@XP_001827760':0.7216197):2.4748213e-06,((('284813-Ecuniculi@NP_585963':0.092142894,'876142-Eintestinalis@XP_003073153':0.23227096):0.26477809,'578460-Nceranae@XP_002996251':0.62664928):0.37491172,('412133-Tvaginalis@XP_001582914':0.96778192,('6239-Celegans@NP_491160':0.0066239368,'6279-Bmalayi@XP_001894870':0.88509264):0.080948856):0.86515027):8.9768685e-05):0.13614482,'353151-Chominis@XP_665802':0.95780313):0.22771893,(((('403677-Pinfestans@XP_002906565':8.004324e-05,'Pramorum@jgi':0.050604669):0.34403078,('Cmerolae@gene_gnl_CMER_CMD159C':1.3213602e-14,'Cyanidioschyzon-merolae@AP006486':0):0.92421049):0.1858351,'Aanophagefferen@prot_jgi_Auran1_72664':0.37698341):0.57366591,'Dpulex@prot_jgi_Dappu1_303778_PASA_GEN_2300155':0.067416265):0.27751572):0.18933178,('423536-Pmarinus@XP_002785302':1.4636458,('7227-Dmelanogaster@NP_523935':1.9817853,'Giardia-intestinalis@CAD67965':1.2459969):0.69073462):0.26182943):6.5402855e-07,'367110-Ncrassa@XP_956590':0.14966913):0.54362156,('330879-Afumigatus@XP_753668':0.40685446,'3702-Athaliana@NP_194028':0.1428143):1.9298538e-05):0.5546563,((('4896-Spombe@AAB06192':5.4336605e-06,'Salpingoeca-rosetta@00071T0':0.43673177):0.070875469,'Spizellomyces-punctatus@02321T0':0.24829577):0.27125456,('Ostreococcus-lucimarinus@XP_001416421':3.8456664e-06,'Ostreococcus-tauri@XP_003074856':0.13574856):2.5272126e-06):0.1596081):3.9543021e-05,'Chlorella-vulgaris@jgi':6.0823048e-07):0.065770931):3.4839762e-05,((('145481-Ppatens@XP_001759110':0.15385578,'88036-Smoellendorffii@XP_002975469':0.1326824):1.9124201e-07,'39946-Osativa@EEC74078':0.19586135):0.11866774,('2880-Esiliculosus@CBJ25668':0.14744288,((((((((('296543-Tpseudonana@XP_002286533':4.649828e-07,('412030-Ptetraurelia@XP_001458342':0.59134151,'5911-Tthermophila@XP_001013249':1.0432744):1.0562315):0.42062647,('Volvox-carteri@XP_002955408':2.6935784e-05,'bdendrobatidis@prot_jgi_Batde5_21412_fgenesh1_pg.C_scaffold_1000285':0.77176346):0.13317397):0.051808243,'Chlamydomonas-reinhardtii@XP_001689575':1.9365453e-06):0.28869743,('Hrobusta@prot_jgi_Helro1_191468':0.20492417,'Monosiga-brevicollis@XXX':5.247191):0.16048789):0.039645125,'9606-Hsapiens@NP_036423':0.17553315):0.2491541,(('45351-Nvectensis@XP_001635666':0.25750127,'Naegleria-gruberi@JGI':0.28343628):3.9858616e-07,'Thecamonas-trahens@08713T0':0.7723769):0.40502826):1.7523237e-05,'7955-Drerio@XP_001337869':0.23881691):0.037104622,'Galdieria-sulphuraria@stig_41':0.4014304):6.1340529e-05,'7739-Bfloridae@XP_002607627':0.14274462):0.1221368):1.5958949e-05):0.058911518,(('Capsaspora-owczarzaki@03228T0':1.0043616,('Ehuxleyi@prot_jgi_Emihu1_212480_gm1.5200258':2.3150904e-05,'Lgigantea@gene_jgi_Lotgi1_230378_estExt_fgenesh2_pg.C_sca_120135':0.53121824):0.33646166):0.1918266,'Cvulgaris@prot_jgi_Chlvu1_58842_GG.C169_S03_00351':0.18986025):1.1476769e-05);
((((((('126793-Pvivax@XP_001617221':0,'352914-Pyoelii@XP_726982':0.15350102):0.15618744,'36329-Pfalciparum@XP_002808832':0):0.32825869,'432359-Tgondii@EEE32077':0.29604077):0.25167256,'353151-Chominis@XP_665802':0.92131462):0.21136751,((('2880-Esiliculosus@CBJ25668':0.12044073,('559292-Scerevisiae@NP_011612':0.46938016,'Lgigantea@gene_jgi_Lotgi1_230378_estExt_fgenesh2_pg.C_sca_120135':0.27444277):3.1875529e-06):0.020328729,'39946-Osativa@EEC74078':0.26929228):4.6611987e-05,'Chlorella-vulgaris@jgi':0.049041476):0.14723283):1.4836998e-05,(((((('12968-Bhominis@CBK21518':0.41716715,('347515-Lmajor@XP_001682914':0,'435258-Linfantum@XP_001465288':0):0.68387865):2.6222633e-05,(('353153-Tcruzi@XP_809313':0.054424451,'679716-Tbrucei@CBH09022':0):0.23453222,('412133-Tvaginalis@XP_001582914':0.3852529,('6239-Celegans@NP_491160':0.44399734,'6279-Bmalayi@XP_001894870':3.606234e-06):0.35486503):0.080916174):0.063211952):0.13946864,((('145481-Ppatens@XP_001759110':0.13300847,'88036-Smoellendorffii@XP_002975469':0.16621934):0.20914073,'Ehuxleyi@prot_jgi_Emihu1_212480_gm1.5200258':0.40536973):6.034566e-05,'Thecamonas-trahens@08713T0':0.39109885):0.044559204):0.14771227,((((('412030-Ptetraurelia@XP_001458342':0.7278332,'5911-Tthermophila@XP_001013249':0):0.54482886,'Monosiga-brevicollis@XXX':1.8222721):0.28461111,('Ostreococcus-lucimarinus@XP_001416421':0.09610975,'Ostreococcus-tauri@XP_003074856':0.26207052):0.15724008):0.10126538,'7955-Drerio@XP_001337869':0.073737345):0.097945575,'9606-Hsapiens@NP_036423':0.1427237):0.14986496):0.1041337,('Galdieria-sulphuraria@stig_41':0.036317859,('Naegleria-gruberi@JGI':0.24814615,'Salpingoeca-rosetta@00071T0':0.43631205):0.086923354):0.073737244):4.0138006e-05,(('7739-Bfloridae@XP_002607627':0.079624782,'Hrobusta@prot_jgi_Helro1_191468':0.22699231):0.043298032,'Cvulgaris@prot_jgi_Chlvu1_58842_GG.C169_S03_00351':0.20265198):6.7642041e-06):0.048985235):3.9877232e-07,((((('214684-Cneoformans@XP_569001':0,'237631-Umaydis@XP_759409':0.5422425):0.32861414,'Capsaspora-owczarzaki@03228T0':0.301672):0.17396406,'45351-Nvectensis@XP_001635666':0.05226853):0.068943274,'Chlamydomonas-reinhardtii@XP_001689575':0.10317151):0.0045364583,(((('330879-Afumigatus@XP_753668':0.31325451,'3702-Athaliana@NP_194028':0.11965413):0.21736588,'Volvox-carteri@XP_002955408':4.4259846e-05):0.055895138,(('4896-Spombe@AAB06192':0.29312878,'Spizellomyces-punctatus@02321T0':0.30987746):0.0044803432,'bdendrobatidis@prot_jgi_Batde5_21412_fgenesh1_pg.C_scaffold_1000285':0.2869406):0.062096474):0.076436747,'556484-Ptricornutum@XP_002182854':0.18765907):0.11783611):0.0480926,(((((('284813-Ecuniculi@NP_585963':5.4055628e-06,(('481877-Ebieneusi@XP_001827760':1.2400699,'876142-Eintestinalis@XP_003073153':5.6766144e-05):0.16495326,'578460-Nceranae@XP_002996251':0.89980561):0.087471352):0.5925743,'367110-Ncrassa@XP_956590':0.059271817):0.33969068,('423536-Pmarinus@XP_002785302':0.93394228,('7227-Dmelanogaster@NP_523935':0.45803097,'Giardia-intestinalis@CAD67965':1.4833572):0.682923):0.35057808):7.7114587e-07,((('403677-Pinfestans@XP_002906565':2.0580848e-06,'Pramorum@jgi':0.044350507):0.34146519,'Aanophagefferen@prot_jgi_Auran1_72664':0.062624427):0.12752259,'Dpulex@prot_jgi_Dappu1_303778_PASA_GEN_2300155':0.43344527):0.16130249):0.18164728,'296543-Tpseudonana@XP_002286533':0.1607209):3.0699358e-07,('294381-Ehistolytica@XP_651118':0.75960186,('Cmerolae@gene_gnl_CMER_CMD159C':0,'Cyanidioschyzon-merolae@AP006486':1.1110305e-13):0.59229118):0.29748236):0.076078802);
(((((((((('126793-Pvivax@XP_001617221':0,'36329-Pfalciparum@XP_002808832':0.05884846):0.087856321,'352914-Pyoelii@XP_726982':2.1066766e-06):0.18438912,((('347515-Lmajor@XP_001682914':0,'435258-Linfantum@XP_001465288':0):0.085584262,'353153-Tcruzi@XP_809313':0.17865844):2.113313e-05,'Giardia-intestinalis@CAD67965':0.42525659):0.081108201):0.10348478,'353151-Chominis@XP_665802':0.17228807):3.1642242e-07,('7955-Drerio@XP_001337869':0.034718161,'9606-Hsapiens@NP_036423':0.074011742):5.5494711e-05):0.17341386,('403677-Pinfestans@XP_002906565':0,'Pramorum@jgi':1.1576771e-13):0.017539169):0.042651822,(('412030-Ptetraurelia@XP_001458342':0.58698537,'559292-Scerevisiae@NP_011612':0):0.075034112,'578460-Nceranae@XP_002996251':0.13215047):0.12259297):1.6157755e-05,'Ostreococcus-tauri@XP_003074856':0.18141877):0.12133749,('39946-Osativa@EEC74078':0.071357758,'Ostreococcus-lucimarinus@XP_001416421':0.02419396):2.7465602e-06):0.072462757,(((((((('12968-Bhominis@CBK21518':0.048978141,'294381-Ehistolytica@XP_651118':0.21105079):0.0095996466,'432359-Tgondii@EEE32077':0.15360489):0.043144729,('Cmerolae@gene_gnl_CMER_CMD159C':1.1074475e-13,'Cyanidioschyzon-merolae@AP006486':0):0.037457136):0.070608421,'Aanophagefferen@prot_jgi_Auran1_72664':0.07666297):0.012050782,((('481877-Ebieneusi@XP_001827760':0.31272807,'Dpulex@prot_jgi_Dappu1_303778_PASA_GEN_2300155':0.092418443):0.055673438,'Salpingoeca-rosetta@00071T0':0.083534562):0.067035855,'Galdieria-sulphuraria@stig_41':0.11430918):9.2541759e-06):0.025039684,(('45351-Nvectensis@XP_001635666':2.2004243e-07,'Naegleria-gruberi@JGI':0.2093614):0.040708235,'Capsaspora-owczarzaki@03228T0':0.14123666):0.035068343):3.9915824e-05,'367110-Ncrassa@XP_956590':0.026385958):0.10356614,((((((('296543-Tpseudonana@XP_002286533':0,'423536-Pmarinus@XP_002785302':0.20496338):0.052449167,('Ehuxleyi@prot_jgi_Emihu1_212480_gm1.5200258':0.10211297,'Lgigantea@gene_jgi_Lotgi1_230378_estExt_fgenesh2_pg.C_sca_120135':0.10433746):0.13723103):4.1268574e-06,'Chlamydomonas-reinhardtii@XP_001689575':0.05276824):0.05029983,((('412133-Tvaginalis@XP_001582914':4.1391385e-05,('6239-Celegans@NP_491160':0,'6279-Bmalayi@XP_001894870':0.15262509):0.25707148):0.2554136,'7739-Bfloridae@XP_002607627':0):0.1851684,'Hrobusta@prot_jgi_Helro1_191468':0.095695619):0.17575648):0.068590823,'Cvulgaris@prot_jgi_Chlvu1_58842_GG.C169_S03_00351':0.1757925):0.032046413,('330879-Afumigatus@XP_753668':0.073483592,'Volvox-carteri@XP_002955408':5.467362e-06):0.017509674):0.091870118,'3702-Athaliana@NP_194028':0.10894226):0.061767871):1.7235515e-06,((((((('145481-Ppatens@XP_001759110':0.047230397,'88036-Smoellendorffii@XP_002975469':0):0.19468143,(('679716-Tbrucei@CBH09022':0.37866425,'7227-Dmelanogaster@NP_523935':0.26413924):0.00044510605,'Thecamonas-trahens@08713T0':0):0.039460139):0.10306708,'2880-Esiliculosus@CBJ25668':0.031721979):0.080666288,'Chlorella-vulgaris@jgi':0.026403351):0.032378841,'4896-Spombe@AAB06192':0.031395624):0.025709637,('284813-Ecuniculi@NP_585963':3.7380059e-05,'876142-Eintestinalis@XP_003073153':0.025006737):0.053644993):0.049703324,(((('214684-Cneoformans@XP_569001':2.4002629e-05,('237631-Umaydis@XP_759409':1.8204588e-05,('5911-Tthermophila@XP_001013249':0,'Monosiga-brevicollis@XXX':0.72453238):0.62736301):0.1371638):0.030450738,'bdendrobatidis@prot_jgi_Batde5_21412_fgenesh1_pg.C_scaffold_1000285':0.13887675):0.029329727,'556484-Ptricornutum@XP_002182854':0):0.093716918,'Spizellomyces-punctatus@02321T0':0.076958264):0.022495302):6.9649401e-05);
((((((((((('126793-Pvivax@XP_001617221':3.7919377e-05,'352914-Pyoelii@XP_726982':0.20874703):0.10423187,'36329-Pfalciparum@XP_002808832':2.0394209e-06):0.50836695,'432359-Tgondii@EEE32077':0.12115162):0.26513174,'353151-Chominis@XP_665802':0.29375323):0.095731264,('294381-Ehistolytica@XP_651118':1.088142,'Dpulex@prot_jgi_Dappu1_303778_PASA_GEN_2300155':0.24509666):3.4151622e-06):6.1953282e-07,'296543-Tpseudonana@XP_002286533':0.20630708):0.054328741,(('12968-Bhominis@CBK21518':0.28586751,'Capsaspora-owczarzaki@03228T0':0.40598897):0.11797414,'45351-Nvectensis@XP_001635666':0):0.14166105):2.0420647e-05,('Aanophagefferen@prot_jgi_Auran1_72664':0.04469292,'Salpingoeca-rosetta@00071T0':0.4201863):0.11378656):0.10647076,('Cmerolae@gene_gnl_CMER_CMD159C':4.0540411e-14,'Cyanidioschyzon-merolae@AP006486':0):0.17787569):0.09630367,('2880-Esiliculosus@CBJ25668':0.13978288,(((((((('347515-Lmajor@XP_001682914':0,'435258-Linfantum@XP_001465288':0):0.0994476,('353153-Tcruzi@XP_809313':4.5584267e-09,'679716-Tbrucei@CBH09022':0.10250259):0.31587316):0.30356663,'9606-Hsapiens@NP_036423':3.0780375e-07):0.12445297,'7955-Drerio@XP_001337869':1.810313e-05):0.25317904,((('412030-Ptetraurelia@XP_001458342':0.67491085,('6239-Celegans@NP_491160':6.6355472e-07,'6279-Bmalayi@XP_001894870':0.49954407):1.0443341):0.8360819,('423536-Pmarinus@XP_002785302':1.2013871,('7227-Dmelanogaster@NP_523935':1.702931,'Giardia-intestinalis@CAD67965':0.92876765):0.58495606):0.69173905):8.5144747e-07,'559292-Scerevisiae@NP_011612':0.14168385):0.21594295):0.32130732,'88036-Smoellendorffii@XP_002975469':0.058181195):0.20028483,(((('412133-Tvaginalis@XP_001582914':0.28513531,'7739-Bfloridae@XP_002607627':2.5386519e-06):8.8843788e-05,'Hrobusta@prot_jgi_Helro1_191468':0.56879744):0.099075683,'Cvulgaris@prot_jgi_Chlvu1_58842_GG.C169_S03_00351':7.6100985e-06):0.063380778,('Ehuxleyi@prot_jgi_Emihu1_212480_gm1.5200258':7.6282057e-05,'Lgigantea@gene_jgi_Lotgi1_230378_estExt_fgenesh2_pg.C_sca_120135':0.48130974):0.17997131):0.032128942):1.8074427e-06,((('403677-Pinfestans@XP_002906565':0.088452404,'Pramorum@jgi':1.1419099e-05):0.39793262,'Thecamonas-trahens@08713T0':0.21159342):0.26906055,'Galdieria-sulphuraria@stig_41':0.30585901):8.9778056e-05):1.1677202e-05):0.15657201):1.9858456e-05,((((((((('145481-Ppatens@XP_001759110':0.08040579,'Naegleria-gruberi@JGI':0.23809752):0.18677982,'5911-Tthermophila@XP_001013249':0.59908163):0.10068201,('Monosiga-brevicollis@XXX':1.5429586,'bdendrobatidis@prot_jgi_Batde5_21412_fgenesh1_pg.C_scaffold_1000285':0.18963462):0.32759708):0.28624532,'Ostreococcus-tauri@XP_003074856':0.27947395):1.8406819e-06,'Ostreococcus-lucimarinus@XP_001416421':4.6739098e-05):0.16383744,((('214684-Cneoformans@XP_569001':5.978068e-05,'237631-Umaydis@XP_759409':0.68372901):0.15544149,'556484-Ptricornutum@XP_002182854':0.18579781):0.087952933,(('284813-Ecuniculi@NP_585963':8.271563e-05,('578460-Nceranae@XP_002996251':1.5729286,'876142-Eintestinalis@XP_003073153':0.24757365):2.0860164e-05):0.41687305,('367110-Ncrassa@XP_956590':0.044258862,'481877-Ebieneusi@XP_001827760':0.5013278):0.18056374):1.7862641e-06):0.064070441):2.4945638e-06,'4896-Spombe@AAB06192':0.14103861):0.11721638,('39946-Osativa@EEC74078':0.18892686,'Spizellomyces-punctatus@02321T0':0.23536232):7.7834321e-06):1.189169e-05,((('330879-Afumigatus@XP_753668':0.22022326,'Volvox-carteri@XP_002955408':1.3020181e-05):0.12216543,'3702-Athaliana@NP_194028':0.088449902):0.027907587,'Chlamydomonas-reinhardtii@XP_001689575':0.19940229):2.0889288e-06):0.095237761,'Chlorella-vulgaris@jgi':1.0152321e-06);
((((((((((((((('126793-Pvivax@XP_001617221':0,'36329-Pfalciparum@XP_002808832':0.11606235):4.2308622e-05,'352914-Pyoelii@XP_726982':0.10665049):0.40834317,'432359-Tgondii@EEE32077':0.30294791):0.076046855,'353151-Chominis@XP_665802':0.21438911):0.48181861,('347515-Lmajor@XP_001682914':0,'435258-Linfantum@XP_001465288':0):0.08301222):0.34050464,('481877-Ebieneusi@XP_001827760':0.51640906,('Dpulex@prot_jgi_Dappu1_303778_PASA_GEN_2300155':3.122284e-05,('Ostreococcus-tauri@XP_003074856':0.19928842,'Salpingoeca-rosetta@00071T0':0.51391793):0.057486357):0.15952374):0.078069496):0.5318678,'12968-Bhominis@CBK21518':0.31469739):0.072149605,('Cmerolae@gene_gnl_CMER_CMD159C':5.3786433e-14,'Cyanidioschyzon-merolae@AP006486':0):0.040666539):0.031784049,(('145481-Ppatens@XP_001759110':0.32268104,'88036-Smoellendorffii@XP_002975469':0):0.032971727,(((('353153-Tcruzi@XP_809313':6.8720796e-06,('7227-Dmelanogaster@NP_523935':1.239208,'Giardia-intestinalis@CAD67965':2.5234585e-05):0.87518135):0.037985447,'679716-Tbrucei@CBH09022':0):0.19511349,'Thecamonas-trahens@08713T0':0.13739858):0.17465933,(('412133-Tvaginalis@XP_001582914':2.6176815e-07,('6239-Celegans@NP_491160':0.21953659,'6279-Bmalayi@XP_001894870':9.2418477e-05):0.14499658):0.080700345,'Ehuxleyi@prot_jgi_Emihu1_212480_gm1.5200258':0.020175962):0.074006505):1.44717e-06):0.12689271):0.19233595,'2880-Esiliculosus@CBJ25668':0.1143239):2.9351014e-05,'Chlorella-vulgaris@jgi':0):2.4448824e-06,'39946-Osativa@EEC74078':0.1711261):2.0987035e-06,('330879-Afumigatus@XP_753668':0.16760548,(('Galdieria-sulphuraria@stig_41':0.28083081,'Naegleria-gruberi@JGI':2.8302601e-05):0.24319096,'Lgigantea@gene_jgi_Lotgi1_230378_estExt_fgenesh2_pg.C_sca_120135':0.18359867):0.1950318):0.019342612):0.13539766,((('284813-Ecuniculi@NP_585963':0.13914276,'876142-Eintestinalis@XP_003073153':1.9168137e-05):0.0025896302,('294381-Ehistolytica@XP_651118':0.76003085,((('412030-Ptetraurelia@XP_001458342':0.18998386,'578460-Nceranae@XP_002996251':0.36705841):0.26615048,'559292-Scerevisiae@NP_011612':0.15516178):0.094563309,'423536-Pmarinus@XP_002785302':1.2778642):5.3023385e-07):0.21642379):0.10899539,'4896-Spombe@AAB06192':9.0509882e-05):6.9695882e-05):0.3011511,(((('214684-Cneoformans@XP_569001':0.11335771,('237631-Umaydis@XP_759409':0.37082596,'556484-Ptricornutum@XP_002182854':0.12372463):4.9550182e-06):0.20512221,'Aanophagefferen@prot_jgi_Auran1_72664':4.0858247e-05):0.01187298,((('296543-Tpseudonana@XP_002286533':0.065171315,(('3702-Athaliana@NP_194028':0.034932935,(((((('403677-Pinfestans@XP_002906565':1.5347202e-05,'Pramorum@jgi':0.090286792):0.16485827,'Hrobusta@prot_jgi_Helro1_191468':0.037109794):0.083029895,'Spizellomyces-punctatus@02321T0':0.029827214):9.14737e-06,('7955-Drerio@XP_001337869':0,'9606-Hsapiens@NP_036423':0):0.085649469):0.058868728,((('5911-Tthermophila@XP_001013249':5.0183706e-06,'Monosiga-brevicollis@XXX':2.0624844):0.34598141,'bdendrobatidis@prot_jgi_Batde5_21412_fgenesh1_pg.C_scaffold_1000285':0.29325947):0.19373613,('7739-Bfloridae@XP_002607627':0.030908533,'Cvulgaris@prot_jgi_Chlvu1_58842_GG.C169_S03_00351':0):5.038003e-08):0.065002154):0.094378908,'Volvox-carteri@XP_002955408':0.031941409):1.5749577e-05):0.034645699,'Chlamydomonas-reinhardtii@XP_001689575':4.6925683e-05):0.13427995):0.042774343,'45351-Nvectensis@XP_001635666':0):1.4801788e-05,'Capsaspora-owczarzaki@03228T0':0.32187941):0.11750608):0.15104991,'367110-Ncrassa@XP_956590':0.048292285):0.029327812,'Ostreococcus-lucimarinus@XP_001416421':0.095630012);
((((((((('126793-Pvivax@XP_001617221':0,('36329-Pfalciparum@XP_002808832':0.13673412,(('423536-Pmarinus@XP_002785302':0.21476524,'Dpulex@prot_jgi_Dappu1_303778_PASA_GEN_2300155':0.13744038):0.22933193,'432359-Tgondii@EEE32077':0.032060454):0.2321972):0.034659774):5.9656986e-06,'352914-Pyoelii@XP_726982':0.066866959):0.26687763,'353151-Chominis@XP_665802':0.055237632):0.077517984,((('347515-Lmajor@XP_001682914':0,'435258-Linfantum@XP_001465288':0):0.10549637,(('353153-Tcruzi@XP_809313':2.8984408e-05,'679716-Tbrucei@CBH09022':0.033578287):0.19561518,'9606-Hsapiens@NP_036423':3.6001326e-05):0.034678876):0.062079193,((('412030-Ptetraurelia@XP_001458342':0.35296873,'5911-Tthermophila@XP_001013249':4.9990011e-05):0.33374478,'7955-Drerio@XP_001337869':0.10037512):1.1047602e-05,'559292-Scerevisiae@NP_011612':0.17526631):0.084865477):0.0056019489):0.13933238,('296543-Tpseudonana@XP_002286533':0.073563764,('412133-Tvaginalis@XP_001582914':0.23233938,'Lgigantea@gene_jgi_Lotgi1_230378_estExt_fgenesh2_pg.C_sca_120135':3.1573041e-05):0.096474791):0.083719749):5.0592705e-05,(((('12968-Bhominis@CBK21518':0.083910722,('481877-Ebieneusi@XP_001827760':0.23574451,'578460-Nceranae@XP_002996251':0.25878707):0.010023532):0.065898018,('7227-Dmelanogaster@NP_523935':0.30795745,'Giardia-intestinalis@CAD67965':0.37613601):0.12328834):5.1413228e-05,'294381-Ehistolytica@XP_651118':0.10726373):0.099379077,((('284813-Ecuniculi@NP_585963':3.9151457e-05,'876142-Eintestinalis@XP_003073153':0.028146298):0.093429795,'367110-Ncrassa@XP_956590':0.031869651):0.065097276,('6239-Celegans@NP_491160':0.16085176,'6279-Bmalayi@XP_001894870':0.032406723):0.14831244):0.043713314):8.2061095e-05):0.091691274,((('Cmerolae@gene_gnl_CMER_CMD159C':5.5461808e-14,'Cyanidioschyzon-merolae@AP006486':0):0.17669351,'Hrobusta@prot_jgi_Helro1_191468':0.12380201):1.6756544e-06,'Galdieria-sulphuraria@stig_41':0.091670155):0.059087633):6.3742451e-05,('Aanophagefferen@prot_jgi_Auran1_72664':0.0980058,'Salpingoeca-rosetta@00071T0':3.321789e-06):0.02859918):0.028414787,(((('145481-Ppatens@XP_001759110':0.028068632,'88036-Smoellendorffii@XP_002975469':2.4103145e-05):0.05821253,('45351-Nvectensis@XP_001635666':0.090847926,'Chlamydomonas-reinhardtii@XP_001689575':0.058531681):4.7905866e-06):0.058032961,(((((((('214684-Cneoformans@XP_569001':0,'237631-Umaydis@XP_759409':0.27280995):0.096347921,'556484-Ptricornutum@XP_002182854':0.015250416):0.1169091,'bdendrobatidis@prot_jgi_Batde5_21412_fgenesh1_pg.C_scaffold_1000285':0.091885897):8.3392508e-06,'Capsaspora-owczarzaki@03228T0':0.35099274):0.11034196,('4896-Spombe@AAB06192':0.034395464,'Spizellomyces-punctatus@02321T0':0.18099092):2.7062816e-06):3.9725773e-05,('Ostreococcus-lucimarinus@XP_001416421':0.043562739,'Ostreococcus-tauri@XP_003074856':0.026820917):0.058361806):0.063276758,(('330879-Afumigatus@XP_753668':0.029604613,('Monosiga-brevicollis@XXX':1.3816416,'Volvox-carteri@XP_002955408':2.0428782e-05):1.0286238e-06):0.079453202,'3702-Athaliana@NP_194028':0.031203463):0.03679679):9.5754517e-05,('39946-Osativa@EEC74078':7.6564568e-05,'Naegleria-gruberi@JGI':0.047493767):0.027879225):5.9298108e-05):0.059011557,((('2880-Esiliculosus@CBJ25668':0,('7739-Bfloridae@XP_002607627':0.064418293,'Thecamonas-trahens@08713T0':0.26634413):1.8544357e-06):0.0090055253,('Chlorella-vulgaris@jgi':1.142365e-06,'Cvulgaris@prot_jgi_Chlvu1_58842_GG.C169_S03_00351':0.066706476):0.094396716):0.051245016,('403677-Pinfestans@XP_002906565':2.9294028e-14,'Pramorum@jgi':0):0.059102649):9.9355376e-06):8.6672442e-05,'Ehuxleyi@prot_jgi_Emihu1_212480_gm1.5200258':0.36644178);
(((((((('126793-Pvivax@XP_001617221':0,'36329-Pfalciparum@XP_002808832':0.14263942):1.15172e-06,('352914-Pyoelii@XP_726982':6.0786097e-06,'412030-Ptetraurelia@XP_001458342':1.1328524):0.22666152):0.72341121,((('353153-Tcruzi@XP_809313':0.23407292,'679716-Tbrucei@CBH09022':0):0.17761425,'412133-Tvaginalis@XP_001582914':0.048936512):0.032380116,('6239-Celegans@NP_491160':0,'6279-Bmalayi@XP_001894870':0.20029768):0.37119807):0.11645213):0.054597061,'294381-Ehistolytica@XP_651118':1.4722226):2.5115741e-05,'Lgigantea@gene_jgi_Lotgi1_230378_estExt_fgenesh2_pg.C_sca_120135':0):0.21447664,(('330879-Afumigatus@XP_753668':0.090746032,'4896-Spombe@AAB06192':3.2505551e-06):0.044060303,'Chlorella-vulgaris@jgi':0.041781598):3.9625772e-05):0.042169346,((((('145481-Ppatens@XP_001759110':0.083644241,'88036-Smoellendorffii@XP_002975469':5.2164475e-07):0.14652077,'5911-Tthermophila@XP_001013249':0.52315786):3.0319982e-06,((((('347515-Lmajor@XP_001682914':0,'435258-Linfantum@XP_001465288':0):0.061185047,'578460-Nceranae@XP_002996251':0.57241634):6.2115734e-05,'353151-Chominis@XP_665802':0.28258592):0.053531506,'559292-Scerevisiae@NP_011612':0.076296424):0.11923247,((('403677-Pinfestans@XP_002906565':3.3932041e-14,'Pramorum@jgi':0):0.073918231,('7955-Drerio@XP_001337869':0.07669449,'9606-Hsapiens@NP_036423':0.038430325):1.1938157e-05):6.1436989e-06,'Ostreococcus-tauri@XP_003074856':0.17969044):4.6834208e-07):0.28492888):0.042147702,(('39946-Osativa@EEC74078':0.14087688,'Naegleria-gruberi@JGI':3.8908123e-06):0.044650475,'Ostreococcus-lucimarinus@XP_001416421':0.095958733):1.8169977e-06):0.24985095,((((('284813-Ecuniculi@NP_585963':2.9897914e-06,'876142-Eintestinalis@XP_003073153':0.074962566):0.27835919,('432359-Tgondii@EEE32077':0.45994988,'Dpulex@prot_jgi_Dappu1_303778_PASA_GEN_2300155':0.19467267):0.28259078):1.002522e-05,'Hrobusta@prot_jgi_Helro1_191468':1.6242908e-05):0.19018732,('2880-Esiliculosus@CBJ25668':0.12248969,(('7739-Bfloridae@XP_002607627':0.036165944,'Cvulgaris@prot_jgi_Chlvu1_58842_GG.C169_S03_00351':0.036928458):1.9975011e-05,'Galdieria-sulphuraria@stig_41':1.3607087e-05):3.923687e-05):0.0055457035):0.091641496,'Salpingoeca-rosetta@00071T0':0.16639582):4.0626863e-05):7.1077306e-06):1.0351477e-05,(((((('12968-Bhominis@CBK21518':0.32579096,('Cmerolae@gene_gnl_CMER_CMD159C':2.0317081e-14,'Cyanidioschyzon-merolae@AP006486':0):0.1706596):0.002714333,((('423536-Pmarinus@XP_002785302':0.73126455,('7227-Dmelanogaster@NP_523935':0.43334738,'Giardia-intestinalis@CAD67965':1.8592076):0.22649271):0.52901104,'Thecamonas-trahens@08713T0':0):0.084939728,'Ehuxleyi@prot_jgi_Emihu1_212480_gm1.5200258':0.11027914):0.070460294):0.07208337,('481877-Ebieneusi@XP_001827760':0.55525659,'Spizellomyces-punctatus@02321T0':6.8395342e-05):0.11562814):0.160251,('296543-Tpseudonana@XP_002286533':0,'Volvox-carteri@XP_002955408':0.038568386):1.5394363e-06):0.039018888,(((('214684-Cneoformans@XP_569001':0,('Monosiga-brevicollis@XXX':0.89380291,'bdendrobatidis@prot_jgi_Batde5_21412_fgenesh1_pg.C_scaffold_1000285':6.5218691e-05):0.15666264):6.0763243e-05,'237631-Umaydis@XP_759409':0.38703848):0.047098671,'556484-Ptricornutum@XP_002182854':0.034237421):1.1657788e-07,'Capsaspora-owczarzaki@03228T0':0.28939801):0.08902744):3.0595221e-06,(('367110-Ncrassa@XP_956590':0.084289754,'3702-Athaliana@NP_194028':0.040492904):3.1923194e-06,'Aanophagefferen@prot_jgi_Auran1_72664':0.04051474):0.041884795):3.9093783e-05,('45351-Nvectensis@XP_001635666':0,'Chlamydomonas-reinhardtii@XP_001689575':0):4.9334199e-05);
((((((((('126793-Pvivax@XP_001617221':0,'352914-Pyoelii@XP_726982':0.24041689):0.25718958,'36329-Pfalciparum@XP_002808832':0.072537637):0.69717907,'432359-Tgondii@EEE32077':0.2073786):0.59597973,'Lgigantea@gene_jgi_Lotgi1_230378_estExt_fgenesh2_pg.C_sca_120135':0.21223807):0.18633811,'296543-Tpseudonana@XP_002286533':0.1771874):0.078399801,'556484-Ptricornutum@XP_002182854':0.14968732):2.3273941e-07,'559292-Scerevisiae@NP_011612':0.62805899):0.15960365,(((((('214684-Cneoformans@XP_569001':0,'237631-Umaydis@XP_759409':0.48891805):0.3696364,'Capsaspora-owczarzaki@03228T0':0.61746906):0.010881068,'Naegleria-gruberi@JGI':0.40095674):0.28698334,'bdendrobatidis@prot_jgi_Batde5_21412_fgenesh1_pg.C_scaffold_1000285':0.49347771):0.18052704,(('4896-Spombe@AAB06192':7.3128299e-07,'Salpingoeca-rosetta@00071T0':0.57195426):0.097050335,'Spizellomyces-punctatus@02321T0':0.14803861):0.06205994):0.068430056,'Chlorella-vulgaris@jgi':0.065646227):2.6439339e-05):0.069554443,(((((((((('12968-Bhominis@CBK21518':0.69043466,(('412133-Tvaginalis@XP_001582914':0.69188172,'6239-Celegans@NP_491160':1.4541339e-05):0.17122174,'6279-Bmalayi@XP_001894870':0.13368288):0.39651728):0.022036479,'481877-Ebieneusi@XP_001827760':1.004239):2.6344205e-06,(('284813-Ecuniculi@NP_585963':4.3941219e-05,'578460-Nceranae@XP_002996251':1.379392):0.25479087,('294381-Ehistolytica@XP_651118':1.0223712,'876142-Eintestinalis@XP_003073153':1.1384743e-05):3.5039657e-05):0.79911563):0.085643773,'Dpulex@prot_jgi_Dappu1_303778_PASA_GEN_2300155':0.17221492):0.063397667,('423536-Pmarinus@XP_002785302':0.94806972,('7227-Dmelanogaster@NP_523935':0.64488532,'Giardia-intestinalis@CAD67965':2.2984866):0.7300627):0.19550295):5.1413536e-06,'367110-Ncrassa@XP_956590':0.54556392):0.33092449,('330879-Afumigatus@XP_753668':0.15780664,'3702-Athaliana@NP_194028':0.072072005):2.3658513e-05):0.14050161,(('Chlamydomonas-reinhardtii@XP_001689575':0.13430035,'Hrobusta@prot_jgi_Helro1_191468':0.28787448):4.2046656e-06,'Volvox-carteri@XP_002955408':4.9048691e-07):0.067197147):0.062473393,('45351-Nvectensis@XP_001635666':4.3098135e-05,('Aanophagefferen@prot_jgi_Auran1_72664':0.70399663,('Cmerolae@gene_gnl_CMER_CMD159C':1.3285809e-13,'Cyanidioschyzon-merolae@AP006486':0):0.7844222):4.9044858e-06):0.29524502):9.9425551e-07,('39946-Osativa@EEC74078':0.13559455,('88036-Smoellendorffii@XP_002975469':0.067656782,'Ehuxleyi@prot_jgi_Emihu1_212480_gm1.5200258':0.42765108):0.23776935):0.23634504):6.2292144e-06,((((((('145481-Ppatens@XP_001759110':0.21258981,'Monosiga-brevicollis@XXX':5.80612):3.1031639e-05,'5911-Tthermophila@XP_001013249':0.78235024):0.091415877,((((((('347515-Lmajor@XP_001682914':0,'435258-Linfantum@XP_001465288':0):0.36600262,('353153-Tcruzi@XP_809313':3.1636348e-05,'679716-Tbrucei@CBH09022':0.16780464):0.343767):0.3614629,'353151-Chominis@XP_665802':0.58317008):0.099705664,('412030-Ptetraurelia@XP_001458342':1.5429883,'9606-Hsapiens@NP_036423':9.0065031e-06):0.14834984):1.0231421e-05,'7955-Drerio@XP_001337869':3.9881384e-06):0.22503903,(('403677-Pinfestans@XP_002906565':0,'Pramorum@jgi':9.4251404e-14):0.60353168,'Ostreococcus-tauri@XP_003074856':0.31553416):7.3668594e-05):0.16115148,'Ostreococcus-lucimarinus@XP_001416421':0.13393929):0.015803601):0.14354718,'Thecamonas-trahens@08713T0':0.77050109):0.31780708,('2880-Esiliculosus@CBJ25668':0.2136345,'Cvulgaris@prot_jgi_Chlvu1_58842_GG.C169_S03_00351':0.24353708):0.030737947):5.8060245e-06,'7739-Bfloridae@XP_002607627':0.068566523):0.031877885,'Galdieria-sulphuraria@stig_41':0.34194244):0.10649344);
((((((('126793-Pvivax@XP_001617221':3.698125e-05,'36329-Pfalciparum@XP_002808832':0.051242886):0.051805015,'352914-Pyoelii@XP_726982':0.15536263):0.22472574,((('353153-Tcruzi@XP_809313':0,'679716-Tbrucei@CBH09022':4.0427432e-14):1.0250749,'412133-Tvaginalis@XP_001582914':0.43781074):0.23943474,('432359-Tgondii@EEE32077':0.50408784,'Lgigantea@gene_jgi_Lotgi1_230378_estExt_fgenesh2_pg.C_sca_120135':1.0402317e-05):0.15166078):8.8071828e-05):0.59798899,(('12968-Bhominis@CBK21518':0.57324571,((((((('284813-Ecuniculi@NP_585963':0.29519841,'578460-Nceranae@XP_002996251':0.81337909):0.068686238,'876142-Eintestinalis@XP_003073153':2.8410794e-05):0.40077299,'423536-Pmarinus@XP_002785302':1.1829969):1.0153783e-05,'Dpulex@prot_jgi_Dappu1_303778_PASA_GEN_2300155':0.26633841):4.1187803e-07,('294381-Ehistolytica@XP_651118':1.2156884,(('412030-Ptetraurelia@XP_001458342':0,'7227-Dmelanogaster@NP_523935':3.0525043):1.4120123,('6239-Celegans@NP_491160':0.13190168,'6279-Bmalayi@XP_001894870':0.78384057):2.543268e-06):0.42263538):0.38110235):0.4919953,'353151-Chominis@XP_665802':0.22864309):7.7075956e-05,('481877-Ebieneusi@XP_001827760':0.37108631,'5911-Tthermophila@XP_001013249':0.58238869):0.24550678):0.40897036):0.18547638,(('347515-Lmajor@XP_001682914':0,'435258-Linfantum@XP_001465288':0):2.0270479e-05,'Giardia-intestinalis@CAD67965':1.6816087):0.22985946):0.30791785):1.780625e-05,'9606-Hsapiens@NP_036423':0.22531654):0.2126541,'559292-Scerevisiae@NP_011612':0.28845793):0.14353624,(((((((((((('145481-Ppatens@XP_001759110':0.21050435,'88036-Smoellendorffii@XP_002975469':0):0.26463093,'Cvulgaris@prot_jgi_Chlvu1_58842_GG.C169_S03_00351':0.16121722):6.2978868e-05,'Chlorella-vulgaris@jgi':0.05476092):0.10402638,'7739-Bfloridae@XP_002607627':0.099872978):2.7419203e-07,('Ehuxleyi@prot_jgi_Emihu1_212480_gm1.5200258':0.11416553,('Galdieria-sulphuraria@stig_41':0.22861382,(('Hrobusta@prot_jgi_Helro1_191468':0.60242415,'Thecamonas-trahens@08713T0':0.55224023):1.6471504e-06,'Naegleria-gruberi@JGI':1.4919388e-05):0.11520738):0.080246389):7.8345624e-07):0.050347448,(('2880-Esiliculosus@CBJ25668':0.055303534,('Cmerolae@gene_gnl_CMER_CMD159C':2.4868996e-14,'Cyanidioschyzon-merolae@AP006486':0):0.10526991):0.082672989,('296543-Tpseudonana@XP_002286533':0.1602051,((('403677-Pinfestans@XP_002906565':1.8547464e-05,'Pramorum@jgi':0.045463165):0.31257937,'Aanophagefferen@prot_jgi_Auran1_72664':2.0326327e-05):0.13866065,'Salpingoeca-rosetta@00071T0':0.15697892):0.12181444):0.096092581):0.13504337):0.11041823,(('45351-Nvectensis@XP_001635666':0.16478203,'Capsaspora-owczarzaki@03228T0':0.69913884):0.028448946,'Chlamydomonas-reinhardtii@XP_001689575':0.051940164):0.10472815):4.0882912e-05,(((('330879-Afumigatus@XP_753668':1.2680102e-06,'3702-Athaliana@NP_194028':0.18022025):0.062278506,'bdendrobatidis@prot_jgi_Batde5_21412_fgenesh1_pg.C_scaffold_1000285':0.13587731):0.18083617,('4896-Spombe@AAB06192':4.0990853e-05,'Monosiga-brevicollis@XXX':2.3721538):0.22762862):8.9489066e-07,'Volvox-carteri@XP_002955408':3.5608174e-05):0.11531392):4.392763e-06,'39946-Osativa@EEC74078':0.23734202):0.12831812,'Spizellomyces-punctatus@02321T0':0.3002035):1.8076131e-05,('Ostreococcus-lucimarinus@XP_001416421':0.067023761,'Ostreococcus-tauri@XP_003074856':0.15695076):0.12412825):0.1314928,((('214684-Cneoformans@XP_569001':7.6481994e-05,'237631-Umaydis@XP_759409':0.39574993):0.54894977,'367110-Ncrassa@XP_956590':0.40876616):0.12377837,'556484-Ptricornutum@XP_002182854':0.16037876):0.013989552):0.26401262,'7955-Drerio@XP_001337869':1.9380682e-05);
(((((((((('126793-Pvivax@XP_001617221':0,'352914-Pyoelii@XP_726982':0):0.09355734,'36329-Pfalciparum@XP_002808832':0):0.72695831,'432359-Tgondii@EEE32077':0.37454456):0.27351827,((('353153-Tcruzi@XP_809313':0.1042216,'679716-Tbrucei@CBH09022':0):0.027976194,('6239-Celegans@NP_491160':0.11176445,'6279-Bmalayi@XP_001894870':0.40753969):0.61792979):0.28952237,'412133-Tvaginalis@XP_001582914':0.42592049):0.27298127):0.015011138,'Lgigantea@gene_jgi_Lotgi1_230378_estExt_fgenesh2_pg.C_sca_120135':1.0117006e-05):0.21755993,'Ehuxleyi@prot_jgi_Emihu1_212480_gm1.5200258':0.37727444):7.218288e-05,('237631-Umaydis@XP_759409':0.52884036,'Capsaspora-owczarzaki@03228T0':0.18924775):0.60405235):0.34883258,'Chlorella-vulgaris@jgi':6.4236218e-05):0.041923815,((('12968-Bhominis@CBK21518':0.22232885,'Thecamonas-trahens@08713T0':0.69451772):0.14850225,'Galdieria-sulphuraria@stig_41':0.037466519):0.17667141,(((((((('284813-Ecuniculi@NP_585963':0.36914894,'876142-Eintestinalis@XP_003073153':4.390855e-06):0.5616956,'481877-Ebieneusi@XP_001827760':0.64325143):0.43217579,'4896-Spombe@AAB06192':1.767371e-06):0.11497317,'Salpingoeca-rosetta@00071T0':0.27902531):0.070164612,((((('294381-Ehistolytica@XP_651118':1.3835162,('412030-Ptetraurelia@XP_001458342':0.38370721,'7227-Dmelanogaster@NP_523935':2.5134606):0.26722102):0.61964274,('403677-Pinfestans@XP_002906565':1.2114898e-06,'Pramorum@jgi':0.033440299):9.7245647e-05):0.52403559,(('423536-Pmarinus@XP_002785302':0.66882047,'578460-Nceranae@XP_002996251':1.452695):0.52562176,'Dpulex@prot_jgi_Dappu1_303778_PASA_GEN_2300155':0.088382665):0.44764675):3.0501753e-06,'Aanophagefferen@prot_jgi_Auran1_72664':5.8439161e-06):0.11405338,('353151-Chominis@XP_665802':0.56004094,'5911-Tthermophila@XP_001013249':0.35544402):0.14329903):0.11908236):0.020282564,'296543-Tpseudonana@XP_002286533':0.062757933):0.17114797,('2880-Esiliculosus@CBJ25668':0,('Cmerolae@gene_gnl_CMER_CMD159C':6.3344129e-14,'Cyanidioschyzon-merolae@AP006486':0):0.4014218):0.21099447):2.9378019e-05,'Cvulgaris@prot_jgi_Chlvu1_58842_GG.C169_S03_00351':9.4469118e-05):0.12871603):7.322321e-05):7.2183448e-07,((((((('145481-Ppatens@XP_001759110':0.13018373,'88036-Smoellendorffii@XP_002975469':0.047823327):0.2913062,'39946-Osativa@EEC74078':6.3824007e-05):0.14255117,(('330879-Afumigatus@XP_753668':0.20491325,'367110-Ncrassa@XP_956590':0.37832791):5.7438079e-05,'3702-Athaliana@NP_194028':0):0.097744635):1.0406075e-05,'bdendrobatidis@prot_jgi_Batde5_21412_fgenesh1_pg.C_scaffold_1000285':0.19344831):0.14720093,((('214684-Cneoformans@XP_569001':0.062625367,'Naegleria-gruberi@JGI':0.27995465):0.14756539,(('559292-Scerevisiae@NP_011612':0.50941828,'9606-Hsapiens@NP_036423':0.029667312):0.19587101,'Hrobusta@prot_jgi_Helro1_191468':0.17017597):0.050126853):0.15674054,((((((('347515-Lmajor@XP_001682914':0,'435258-Linfantum@XP_001465288':0):1.324221e-05,'Giardia-intestinalis@CAD67965':1.5220708):0.55439052,'Ostreococcus-tauri@XP_003074856':0):0.20838345,'7955-Drerio@XP_001337869':0.16417293):0.081769711,'Ostreococcus-lucimarinus@XP_001416421':0.077137471):0.24003341,('556484-Ptricornutum@XP_002182854':0.010782156,'Monosiga-brevicollis@XXX':0.87443475):0.21565594):3.5405372e-05,('45351-Nvectensis@XP_001635666':0.18454464,'Spizellomyces-punctatus@02321T0':0.32453724):1.5348293e-06):0.17337716):1.963164e-06):6.7443254e-05,'Volvox-carteri@XP_002955408':0.041361923):8.2260507e-05,'Chlamydomonas-reinhardtii@XP_001689575':0.042083739):0.042575092,'7739-Bfloridae@XP_002607627':2.9328371e-06);
(((((((('126793-Pvivax@XP_001617221':7.9281434e-07,'352914-Pyoelii@XP_726982':0.29215667):0.21304806,('423536-Pmarinus@XP_002785302':1.7290235,'432359-Tgondii@EEE32077':0.66897253):0.094557051):0.082923297,'36329-Pfalciparum@XP_002808832':5.2954215e-05):0.71835675,(('214684-Cneoformans@XP_569001':1.5174267e-05,('237631-Umaydis@XP_759409':0.20382281,'Capsaspora-owczarzaki@03228T0':0.75817424):0.19032743):0.57047786,'556484-Ptricornutum@XP_002182854':0.15408946):1.1122036e-05):0.091661748,'296543-Tpseudonana@XP_002286533':0.25022238):0.090387111,((((((('347515-Lmajor@XP_001682914':0,'435258-Linfantum@XP_001465288':0):0.67701002,'559292-Scerevisiae@NP_011612':1.773619e-06):0.14645249,'Spizellomyces-punctatus@02321T0':0.7558872):0.066301805,(((('353153-Tcruzi@XP_809313':6.0215486e-16,'679716-Tbrucei@CBH09022':0):0.68488213,'412133-Tvaginalis@XP_001582914':0.17172154):0.5637823,'Lgigantea@gene_jgi_Lotgi1_230378_estExt_fgenesh2_pg.C_sca_120135':0.31803959):0.3318726,'Ehuxleyi@prot_jgi_Emihu1_212480_gm1.5200258':0.33393385):0.67005456):1.2169359e-05,'Cvulgaris@prot_jgi_Chlvu1_58842_GG.C169_S03_00351':0.14552113):0.40075094,(((('412030-Ptetraurelia@XP_001458342':1.0287756,(('6239-Celegans@NP_491160':2.3481728e-06,'6279-Bmalayi@XP_001894870':0.52325881):0.38523183,'Giardia-intestinalis@CAD67965':1.5178298):1.2713442):0.16402343,'Ostreococcus-tauri@XP_003074856':0):0.42957741,'Ostreococcus-lucimarinus@XP_001416421':0.090369011):0.26178498,'4896-Spombe@AAB06192':0.16006134):1.414292e-05):7.1257581e-05,'Chlorella-vulgaris@jgi':9.4810187e-06):1.1226497e-06):0.30729886,('45351-Nvectensis@XP_001635666':7.6895003e-07,'Aanophagefferen@prot_jgi_Auran1_72664':0.9071019):0.50996812):5.9134552e-05,(((('12968-Bhominis@CBK21518':0.69547488,'39946-Osativa@EEC74078':5.9658795e-05):0.22168027,'330879-Afumigatus@XP_753668':0.16411971):1.8834226e-06,'3702-Athaliana@NP_194028':0):8.1967544e-06,(('284813-Ecuniculi@NP_585963':1.8691742e-05,((('294381-Ehistolytica@XP_651118':0.56269664,'7227-Dmelanogaster@NP_523935':2.4001155):0.6858551,('578460-Nceranae@XP_002996251':0.92915211,'Dpulex@prot_jgi_Dappu1_303778_PASA_GEN_2300155':0.51322252):9.7273784e-07):0.1923075,'876142-Eintestinalis@XP_003073153':0.0004690439):0.1247351):0.39331443,'367110-Ncrassa@XP_956590':5.781892e-05):0.35014584):0.07098525,(((((((('145481-Ppatens@XP_001759110':0.22709092,'bdendrobatidis@prot_jgi_Batde5_21412_fgenesh1_pg.C_scaffold_1000285':1.4156358):0.1515721,('5911-Tthermophila@XP_001013249':0.55589094,'Monosiga-brevicollis@XXX':3.5311106):1.2892933e-05):0.4252214,((('353151-Chominis@XP_665802':0.88141882,'7955-Drerio@XP_001337869':0.27186298):3.7522509e-05,'9606-Hsapiens@NP_036423':0.045618671):0.4065331,('Naegleria-gruberi@JGI':0.13395413,'Thecamonas-trahens@08713T0':0.41303459):0.073185496):0.01573484):0.18373948,'2880-Esiliculosus@CBJ25668':0.40238697):1.0881617e-05,'7739-Bfloridae@XP_002607627':1.050889e-05):0.26576778,((('481877-Ebieneusi@XP_001827760':0.47966607,('Cmerolae@gene_gnl_CMER_CMD159C':3.5282122e-14,'Cyanidioschyzon-merolae@AP006486':0):0.89424454):0.6055102,'Hrobusta@prot_jgi_Helro1_191468':0.5032774):0.097234807,'Galdieria-sulphuraria@stig_41':0.11033383):0.29906509):4.0446907e-06,(('403677-Pinfestans@XP_002906565':1.6732135e-14,'Pramorum@jgi':0):0.62896466,'88036-Smoellendorffii@XP_002975469':4.4935628e-05):0.14136893):0.33563944,(('Chlamydomonas-reinhardtii@XP_001689575':5.1506968e-07,'Salpingoeca-rosetta@00071T0':0.51542252):0.07405323,'Volvox-carteri@XP_002955408':0.06198796):0.070061107):1.8791746e-06);
((((((((((('126793-Pvivax@XP_001617221':0,'352914-Pyoelii@XP_726982':0.053929363):0.10969112,'36329-Pfalciparum@XP_002808832':0.055963537):0.085825867,'432359-Tgondii@EEE32077':0.34641182):0.74444891,'Lgigantea@gene_jgi_Lotgi1_230378_estExt_fgenesh2_pg.C_sca_120135':2.6750453e-06):0.32594277,'Ehuxleyi@prot_jgi_Emihu1_212480_gm1.5200258':0.11561921):0.35347908,((((('145481-Ppatens@XP_001759110':0.3843137,'Naegleria-gruberi@JGI':0.18151059):4.6752227e-05,'Galdieria-sulphuraria@stig_41':0.31049295):1.048828e-05,'Salpingoeca-rosetta@00071T0':0.39549741):0.16537636,'Hrobusta@prot_jgi_Helro1_191468':0.42642329):3.2287431e-05,(((('330879-Afumigatus@XP_753668':0.10722479,'3702-Athaliana@NP_194028':5.7080503e-05):0.061792495,'39946-Osativa@EEC74078':0.23474773):1.393735e-05,('45351-Nvectensis@XP_001635666':0.46575396,'88036-Smoellendorffii@XP_002975469':5.8238668e-06):0.10177484):0.050610358,('Chlamydomonas-reinhardtii@XP_001689575':0.15383148,'Volvox-carteri@XP_002955408':3.5489049e-05):0.048728804):0.054502707):8.1858226e-05):0.083419681,(('2880-Esiliculosus@CBJ25668':0,('Cmerolae@gene_gnl_CMER_CMD159C':0,'Cyanidioschyzon-merolae@AP006486':2.5090053e-13):0.46066588):0.064805917,'7739-Bfloridae@XP_002607627':2.3180288e-05):0.027204981):0.099102786,'Chlorella-vulgaris@jgi':0):0.046406326,(((((((('403677-Pinfestans@XP_002906565':3.0106617e-07,'Aanophagefferen@prot_jgi_Auran1_72664':0.49315069):0.1049774,'Pramorum@jgi':4.9280123e-06):0.22502358,'Thecamonas-trahens@08713T0':0.54843878):0.23085509,'Monosiga-brevicollis@XXX':4.3544308):0.28370446,('Ostreococcus-lucimarinus@XP_001416421':0.18877644,'Ostreococcus-tauri@XP_003074856':0):7.9347231e-06):0.38337032,'4896-Spombe@AAB06192':2.6331384e-05):0.23372792,'Spizellomyces-punctatus@02321T0':0.12521589):0.084618115,'Cvulgaris@prot_jgi_Chlvu1_58842_GG.C169_S03_00351':0.12273125):1.9421216e-05):0.18186555,'296543-Tpseudonana@XP_002286533':0.24790137):1.3263407e-07,(((((('12968-Bhominis@CBK21518':1.1585405,('412030-Ptetraurelia@XP_001458342':0.8081758,'5911-Tthermophila@XP_001013249':1.0601216e-05):0.66358205):4.9589276e-05,('353153-Tcruzi@XP_809313':0,'679716-Tbrucei@CBH09022':1.578826e-13):0.42879163):0.0033994253,('347515-Lmajor@XP_001682914':0,'435258-Linfantum@XP_001465288':0):0.41777662):0.16235911,((((('284813-Ecuniculi@NP_585963':6.0685742e-05,('578460-Nceranae@XP_002996251':0.49176998,'876142-Eintestinalis@XP_003073153':3.0860643e-07):0.23703375):0.065101969,'367110-Ncrassa@XP_956590':0.19334036):0.21848045,'481877-Ebieneusi@XP_001827760':0.57815984):5.3673289e-06,('6239-Celegans@NP_491160':0.17979418,'6279-Bmalayi@XP_001894870':0.41821111):0.20557478):0.06737212,('294381-Ehistolytica@XP_651118':1.8310176,(('423536-Pmarinus@XP_002785302':0.7227179,('7227-Dmelanogaster@NP_523935':0.55593764,'Giardia-intestinalis@CAD67965':2.1030012):0.76071329):1.6601533,'Dpulex@prot_jgi_Dappu1_303778_PASA_GEN_2300155':0):0.15904533):5.8426724e-05):0.29403561):0.32554796,('353151-Chominis@XP_665802':0.15953541,'412133-Tvaginalis@XP_001582914':0.52707354):0.23877317):0.10932422,('7955-Drerio@XP_001337869':0.17688402,'9606-Hsapiens@NP_036423':0.1891714):0.012210562):0.37485434,(((('214684-Cneoformans@XP_569001':2.6566345e-05,('237631-Umaydis@XP_759409':0.43172764,'Capsaspora-owczarzaki@03228T0':1.3599929):0.31615879):0.55214299,'bdendrobatidis@prot_jgi_Batde5_21412_fgenesh1_pg.C_scaffold_1000285':0.71416565):0.079133052,'556484-Ptricornutum@XP_002182854':4.6135026e-05):0.21096084,'559292-Scerevisiae@NP_011612':0.32793708):0.32274432);
((((((((('126793-Pvivax@XP_001617221':3.7826808e-05,('352914-Pyoelii@XP_726982':1.4873633e-06,'412030-Ptetraurelia@XP_001458342':0.7818458):0.17491113):0.10809126,'36329-Pfalciparum@XP_002808832':0.065827776):0.049744803,(('423536-Pmarinus@XP_002785302':0.43674325,'Dpulex@prot_jgi_Dappu1_303778_PASA_GEN_2300155':0.19954763):0.28071145,('432359-Tgondii@EEE32077':0.1139285,'Ehuxleyi@prot_jgi_Emihu1_212480_gm1.5200258':1.0881872):0.09440055):0.36396852):0.28739361,(('347515-Lmajor@XP_001682914':0,'435258-Linfantum@XP_001465288':0):0.32894685,('353153-Tcruzi@XP_809313':0,'679716-Tbrucei@CBH09022':3.9148172e-14):0.17828093):0.32346024):0.12041574,(('412133-Tvaginalis@XP_001582914':0.44104222,'6239-Celegans@NP_491160':2.3345194e-06):0.2209675,'6279-Bmalayi@XP_001894870':0.060978249):0.21596975):0.076052085,'Lgigantea@gene_jgi_Lotgi1_230378_estExt_fgenesh2_pg.C_sca_120135':0.34983205):0.085294187,((((((('214684-Cneoformans@XP_569001':0,'237631-Umaydis@XP_759409':0.45606105):0.10370218,'Capsaspora-owczarzaki@03228T0':0.62918387):0.15737605,'556484-Ptricornutum@XP_002182854':0.059066968):0.058456856,'559292-Scerevisiae@NP_011612':0.12138075):3.4257644e-05,'296543-Tpseudonana@XP_002286533':0.21035346):0.079719418,(((('353151-Chominis@XP_665802':0.082087348,'Aanophagefferen@prot_jgi_Auran1_72664':0.56601667):0.26374318,'5911-Tthermophila@XP_001013249':0.71254395):3.8488645e-06,'Monosiga-brevicollis@XXX':5.5996333):0.081073718,'9606-Hsapiens@NP_036423':1.4370042e-05):0.37418214):0.11288649,(('284813-Ecuniculi@NP_585963':6.8038547e-05,'876142-Eintestinalis@XP_003073153':0.092312412):0.10169924,'367110-Ncrassa@XP_956590':0.22496186):0.1796251):1.6411857e-07):0.15823525,(('2880-Esiliculosus@CBJ25668':0.23010324,((('4896-Spombe@AAB06192':0.052352257,('Naegleria-gruberi@JGI':0.21875842,'bdendrobatidis@prot_jgi_Batde5_21412_fgenesh1_pg.C_scaffold_1000285':0.45945589):2.9185444e-07):0.051776535,('Ostreococcus-lucimarinus@XP_001416421':0.093063519,'Ostreococcus-tauri@XP_003074856':0.15373923):0.20205696):3.4734591e-08,'Chlorella-vulgaris@jgi':4.7762073e-05):0.075939414):0.091799746,(('7739-Bfloridae@XP_002607627':0.20874888,('Galdieria-sulphuraria@stig_41':0.34975068,'Hrobusta@prot_jgi_Helro1_191468':0.057872895):0.083182041):0.15095556,(('Chlamydomonas-reinhardtii@XP_001689575':0.042642813,('Cvulgaris@prot_jgi_Chlvu1_58842_GG.C169_S03_00351':0.20346101,'Salpingoeca-rosetta@00071T0':0.25131863):0.091781094):0.1031151,'Volvox-carteri@XP_002955408':1.0467751e-05):2.636657e-05):0.094956227):1.3790146e-08):3.2012495e-06,((((((('12968-Bhominis@CBK21518':5.749682e-06,('7955-Drerio@XP_001337869':0.15226317,'Thecamonas-trahens@08713T0':0.40145113):0.28307148):0.24481742,('481877-Ebieneusi@XP_001827760':0.42935487,'Giardia-intestinalis@CAD67965':1.4416221):0.40669542):8.4915506e-06,(('294381-Ehistolytica@XP_651118':1.9762856e-05,'578460-Nceranae@XP_002996251':0.70694153):0.19916443,'7227-Dmelanogaster@NP_523935':0.94975716):1.7814599e-05):0.3301663,('Cmerolae@gene_gnl_CMER_CMD159C':2.0003584e-13,'Cyanidioschyzon-merolae@AP006486':0):0.36938441):0.13261779,'Spizellomyces-punctatus@02321T0':0.30746677):0.23479033,('403677-Pinfestans@XP_002906565':7.3745723e-15,'Pramorum@jgi':0):0.24348538):2.7337489e-05,'45351-Nvectensis@XP_001635666':0.17944624):0.10557391,((('145481-Ppatens@XP_001759110':0.14961151,'88036-Smoellendorffii@XP_002975469':0.060926742):0.16366092,('330879-Afumigatus@XP_753668':0.10294988,'39946-Osativa@EEC74078':7.7061412e-06):0.043215684):6.5753762e-05,'3702-Athaliana@NP_194028':0.052322466):0.047569635);
((((((('126793-Pvivax@XP_001617221':6.1282253e-07,'352914-Pyoelii@XP_726982':0.19583704):0.12081131,((('214684-Cneoformans@XP_569001':0,'237631-Umaydis@XP_759409':0.31546571):0.35948362,'556484-Ptricornutum@XP_002182854':0.12975485):0.12352091,'36329-Pfalciparum@XP_002808832':3.3522426e-06):0.08094486):0.01074781,('294381-Ehistolytica@XP_651118':0.49689703,'432359-Tgondii@EEE32077':0.020796515):0.19179496):0.25417524,'Salpingoeca-rosetta@00071T0':0.12595549):0.038084824,((('145481-Ppatens@XP_001759110':0.16708029,'88036-Smoellendorffii@XP_002975469':0.019375057):0.076514854,(((('2880-Esiliculosus@CBJ25668':0.061133956,('7739-Bfloridae@XP_002607627':0.028471655,(('7955-Drerio@XP_001337869':0.070187563,'9606-Hsapiens@NP_036423':0.14750656):0.09472097,'Thecamonas-trahens@08713T0':0.25345168):0.046323695):8.557431e-05):0.015474057,(('559292-Scerevisiae@NP_011612':0.11726219,'Spizellomyces-punctatus@02321T0':0.19184038):0.11118484,('Chlorella-vulgaris@jgi':0.085278048,'Cvulgaris@prot_jgi_Chlvu1_58842_GG.C169_S03_00351':0.033730673):0.035826226):0.057178097):0.046681561,('Galdieria-sulphuraria@stig_41':0.071658561,'Hrobusta@prot_jgi_Helro1_191468':0.18314102):0.069564091):4.7124792e-05,('Ehuxleyi@prot_jgi_Emihu1_212480_gm1.5200258':0.11298497,'Lgigantea@gene_jgi_Lotgi1_230378_estExt_fgenesh2_pg.C_sca_120135':0.13941842):0.076330931):8.2299033e-08):0.068551382,('Cmerolae@gene_gnl_CMER_CMD159C':0,'Cyanidioschyzon-merolae@AP006486':2.1677786e-13):0.62138282):2.6378319e-05):0.044934671,('45351-Nvectensis@XP_001635666':7.1836678e-07,'Naegleria-gruberi@JGI':0.13232419):0.23349076):2.0263464e-05,((((((((('12968-Bhominis@CBK21518':0.27772976,'6279-Bmalayi@XP_001894870':0.091231438):0.14510986,(('347515-Lmajor@XP_001682914':0,'435258-Linfantum@XP_001465288':0):0.081475386,('353153-Tcruzi@XP_809313':8.1712415e-14,'679716-Tbrucei@CBH09022':0):0.15226469):0.32525882):0.094815833,('481877-Ebieneusi@XP_001827760':0.4902009,'578460-Nceranae@XP_002996251':0.28424598):9.3810829e-05):1.2730236e-05,(('284813-Ecuniculi@NP_585963':7.2051467e-06,'876142-Eintestinalis@XP_003073153':0.094612568):0.052763693,'6239-Celegans@NP_491160':0.21291909):0.092467313):0.11654783,'367110-Ncrassa@XP_956590':0.10257078):1.1442951e-05,(((('353151-Chominis@XP_665802':0.24104427,'412133-Tvaginalis@XP_001582914':0.21391559):0.33415957,('412030-Ptetraurelia@XP_001458342':0.28702298,'5911-Tthermophila@XP_001013249':0.36256392):0.95931791):0.16542903,((('403677-Pinfestans@XP_002906565':6.9043135e-05,'Aanophagefferen@prot_jgi_Auran1_72664':0.33488286):0.02730769,'Pramorum@jgi':4.7018337e-05):0.30145676,'Dpulex@prot_jgi_Dappu1_303778_PASA_GEN_2300155':0.083552209):0.12492275):2.5364407e-05,('423536-Pmarinus@XP_002785302':0.27079262,('7227-Dmelanogaster@NP_523935':0.19542138,'Giardia-intestinalis@CAD67965':1.1332108):0.53561447):0.35580357):0.037651211):0.073846841,('330879-Afumigatus@XP_753668':0.19046907,'3702-Athaliana@NP_194028':9.5383354e-06):0.026612777):0.10174441,('4896-Spombe@AAB06192':0.1067209,('Ostreococcus-lucimarinus@XP_001416421':0.040836906,'Ostreococcus-tauri@XP_003074856':0.075196274):0.05554039):0.12761665):3.7677963e-05,('39946-Osativa@EEC74078':3.6470587e-06,'Capsaspora-owczarzaki@03228T0':0.36876022):0.094837968):2.3226851e-06,(('296543-Tpseudonana@XP_002286533':0.19890383,(('Monosiga-brevicollis@XXX':3.6113471,'bdendrobatidis@prot_jgi_Batde5_21412_fgenesh1_pg.C_scaffold_1000285':0.41516556):9.9429055e-06,'Volvox-carteri@XP_002955408':0):0.031840673):0.060666875,'Chlamydomonas-reinhardtii@XP_001689575':0.066375445):0.065789164);
(((((((((('126793-Pvivax@XP_001617221':2.2431181e-05,'36329-Pfalciparum@XP_002808832':0.12509855):8.2277281e-06,'352914-Pyoelii@XP_726982':0.16212951):0.30617861,'412030-Ptetraurelia@XP_001458342':0.56874628):0.12138917,'578460-Nceranae@XP_002996251':0.35489498):0.16311354,('403677-Pinfestans@XP_002906565':7.4816253e-05,'Pramorum@jgi':0.1436427):0.021077121):0.17185986,(((('284813-Ecuniculi@NP_585963':0.2236962,'367110-Ncrassa@XP_956590':3.4843745e-05):0.07819753,'Dpulex@prot_jgi_Dappu1_303778_PASA_GEN_2300155':0.35349738):0.22543906,(((('347515-Lmajor@XP_001682914':0,'435258-Linfantum@XP_001465288':0):0.074265472,('353153-Tcruzi@XP_809313':6.2538691e-06,'679716-Tbrucei@CBH09022':0.092315211):0.28621041):0.24796039,'Ostreococcus-tauri@XP_003074856':0.044613382):0.21629219,'Ostreococcus-lucimarinus@XP_001416421':0.063669573):0.05609372):0.20119219,(((('481877-Ebieneusi@XP_001827760':0.32092476,'876142-Eintestinalis@XP_003073153':0.11638464):0.35242779,'4896-Spombe@AAB06192':8.2745624e-05):0.24683337,'5911-Tthermophila@XP_001013249':0.37043152):0.17449262,'Thecamonas-trahens@08713T0':0.2991604):5.0852349e-07):0.19479925):6.9289958e-05,('Aanophagefferen@prot_jgi_Auran1_72664':1.0920989e-05,'Salpingoeca-rosetta@00071T0':0.47541371):0.15270861):0.15153617,(('145481-Ppatens@XP_001759110':0.58276216,'Naegleria-gruberi@JGI':2.90533e-05):0.20333082,'Galdieria-sulphuraria@stig_41':0.10252189):0.21457304):0.097157359,(((((('294381-Ehistolytica@XP_651118':0.84120262,'559292-Scerevisiae@NP_011612':0.25285991):0.065818036,'556484-Ptricornutum@XP_002182854':0.26893898):0.021880587,('423536-Pmarinus@XP_002785302':0.35644183,'Monosiga-brevicollis@XXX':1.4837313):1.040288e-06):0.21376471,'296543-Tpseudonana@XP_002286533':7.9994981e-07):0.12426179,'45351-Nvectensis@XP_001635666':0):3.4869198e-07,'Capsaspora-owczarzaki@03228T0':0.30350708):0.18209306):2.0337025e-05,((((((('12968-Bhominis@CBK21518':0.19706367,('353151-Chominis@XP_665802':0.58296709,'432359-Tgondii@EEE32077':0.15461513):0.12541349):1.1978583e-06,'7227-Dmelanogaster@NP_523935':0.83147866):4.073449e-06,('6239-Celegans@NP_491160':0,'Giardia-intestinalis@CAD67965':1.4213185):0.84839803):0.2375991,('412133-Tvaginalis@XP_001582914':0.50227436,'6279-Bmalayi@XP_001894870':0.036924677):0.063260497):0.11482798,('7955-Drerio@XP_001337869':0,'9606-Hsapiens@NP_036423':0.12287156):0.1547282):5.0319539e-05,'Lgigantea@gene_jgi_Lotgi1_230378_estExt_fgenesh2_pg.C_sca_120135':0.32127053):0.093332209,((((((((('214684-Cneoformans@XP_569001':0.16639246,'237631-Umaydis@XP_759409':0.39362029):0.39624141,'bdendrobatidis@prot_jgi_Batde5_21412_fgenesh1_pg.C_scaffold_1000285':0.13958424):0.12703663,'330879-Afumigatus@XP_753668':0.10297063):0.2068892,'Volvox-carteri@XP_002955408':1.6027017e-07):0.14701595,'3702-Athaliana@NP_194028':0.020285595):0.053723037,'7739-Bfloridae@XP_002607627':0.065982889):8.0176852e-07,'Spizellomyces-punctatus@02321T0':0.036753264):0.10982539,(('2880-Esiliculosus@CBJ25668':0.038117009,'39946-Osativa@EEC74078':0.21899044):4.3309726e-05,(('88036-Smoellendorffii@XP_002975469':0.22285206,'Cvulgaris@prot_jgi_Chlvu1_58842_GG.C169_S03_00351':0.23662503):4.163544e-05,'Chlorella-vulgaris@jgi':0.029080499):0.11630231):0.092857809):1.9718033e-05,('Chlamydomonas-reinhardtii@XP_001689575':0.14952367,(('Cmerolae@gene_gnl_CMER_CMD159C':1.226986e-13,'Cyanidioschyzon-merolae@AP006486':0):0.23834045,'Ehuxleyi@prot_jgi_Emihu1_212480_gm1.5200258':1.5690046e-06):0.10351797):0.037609254):0.020736587):0.16262332,'Hrobusta@prot_jgi_Helro1_191468':0.043509724);
((((((((((('126793-Pvivax@XP_001617221':0,'352914-Pyoelii@XP_726982':0.081922955):0.12873841,'36329-Pfalciparum@XP_002808832':0):0.59546051,('7227-Dmelanogaster@NP_523935':0.51141079,'Giardia-intestinalis@CAD67965':1.7831985):0.53552792):1.7758395e-06,(('412133-Tvaginalis@XP_001582914':5.5311616e-07,'6239-Celegans@NP_491160':0.37315154):0.23856672,'Ehuxleyi@prot_jgi_Emihu1_212480_gm1.5200258':0.12755571):9.0723534e-06):0.039577557,('353153-Tcruzi@XP_809313':0.038487615,'679716-Tbrucei@CBH09022':9.8205686e-08):0.28921696):0.034581812,'6279-Bmalayi@XP_001894870':0.052059776):0.088656925,'12968-Bhominis@CBK21518':0.17976353):1.0565928e-05,('145481-Ppatens@XP_001759110':0.13380621,('88036-Smoellendorffii@XP_002975469':5.5345911e-05,('Cmerolae@gene_gnl_CMER_CMD159C':0,'Cyanidioschyzon-merolae@AP006486':1.063321e-13):0.44102744):0.11149386):0.053972474):0.18339004,((((('2880-Esiliculosus@CBJ25668':2.5405066e-05,('39946-Osativa@EEC74078':0.15378811,('Chlorella-vulgaris@jgi':4.4073064e-08,'Lgigantea@gene_jgi_Lotgi1_230378_estExt_fgenesh2_pg.C_sca_120135':0.22326823):0.03645003):6.6583275e-05):0.10815728,('7955-Drerio@XP_001337869':0.044936696,'9606-Hsapiens@NP_036423':0.049633257):0.10657753):8.113994e-06,'7739-Bfloridae@XP_002607627':5.3663149e-05):0.033352804,(('Galdieria-sulphuraria@stig_41':4.5200173e-07,'Naegleria-gruberi@JGI':0.38392376):0.09335126,'Hrobusta@prot_jgi_Helro1_191468':0.10139845):0.084436468):2.5069477e-06,((('Aanophagefferen@prot_jgi_Auran1_72664':0.16264252,'Salpingoeca-rosetta@00071T0':0.45852838):0.11856834,'Cvulgaris@prot_jgi_Chlvu1_58842_GG.C169_S03_00351':0.039020589):2.7165803e-06,'Chlamydomonas-reinhardtii@XP_001689575':0.073252482):0.11529144):0.039464571):3.7626143e-05,'3702-Athaliana@NP_194028':7.0701623e-05):1.4102541e-06,(((((('214684-Cneoformans@XP_569001':0,'237631-Umaydis@XP_759409':0.65334376):0.17887145,('403677-Pinfestans@XP_002906565':0.068342933,'Pramorum@jgi':6.1588652e-06):0.3874956):0.1690022,((((('347515-Lmajor@XP_001682914':0,'435258-Linfantum@XP_001465288':0):0.33017703,'Ostreococcus-tauri@XP_003074856':1.0970687e-07):0.049212827,('432359-Tgondii@EEE32077':0.38831249,'Dpulex@prot_jgi_Dappu1_303778_PASA_GEN_2300155':0.03975):0.066775852):0.15289919,'Ostreococcus-lucimarinus@XP_001416421':0.050860028):5.8346562e-06,('367110-Ncrassa@XP_956590':0.050747368,'5911-Tthermophila@XP_001013249':0.4039903):0.14404901):7.7365694e-05):4.1968525e-07,((((('284813-Ecuniculi@NP_585963':0.19580284,'876142-Eintestinalis@XP_003073153':0.032632633):0.0058086497,'294381-Ehistolytica@XP_651118':0.71446286):0.43214323,'4896-Spombe@AAB06192':4.1701444e-07):0.088116962,('412030-Ptetraurelia@XP_001458342':0.66817597,'559292-Scerevisiae@NP_011612':0.087447427):0.40633131):1.3951122e-06,(('481877-Ebieneusi@XP_001827760':0.96599051,'Thecamonas-trahens@08713T0':0.53025964):1.9433864e-05,'578460-Nceranae@XP_002996251':0.31089385):0.14979343):0.2544099):0.12305975,'556484-Ptricornutum@XP_002182854':0.21326224):2.134384e-06,('296543-Tpseudonana@XP_002286533':0.15718026,(('423536-Pmarinus@XP_002785302':0.51221051,'Capsaspora-owczarzaki@03228T0':0.10227445):0.17287177,'45351-Nvectensis@XP_001635666':0.086936285):2.9864716e-05):0.075409013):0.11143102,((((('330879-Afumigatus@XP_753668':0.23539592,'353151-Chominis@XP_665802':0.68573271):0.14018733,'Spizellomyces-punctatus@02321T0':1.2676831e-05):0.11837969,'bdendrobatidis@prot_jgi_Batde5_21412_fgenesh1_pg.C_scaffold_1000285':0.11406369):0.11237356,'Monosiga-brevicollis@XXX':0.93788427):5.4651035e-06,'Volvox-carteri@XP_002955408':6.4336112e-05):0.10506689);
(((((((((((((((('126793-Pvivax@XP_001617221':0,'36329-Pfalciparum@XP_002808832':0.1305158):4.4824897e-06,'352914-Pyoelii@XP_726982':0.17360773):0.70535212,'432359-Tgondii@EEE32077':0.088990404):0.122795,'Lgigantea@gene_jgi_Lotgi1_230378_estExt_fgenesh2_pg.C_sca_120135':0.1270119):3.9650449e-05,('353153-Tcruzi@XP_809313':0.098972285,'679716-Tbrucei@CBH09022':0):0.35970114):0.2149912,'412133-Tvaginalis@XP_001582914':0.44820542):0.13244661,'Ehuxleyi@prot_jgi_Emihu1_212480_gm1.5200258':3.1923726e-05):0.15955412,('145481-Ppatens@XP_001759110':0.17998545,'88036-Smoellendorffii@XP_002975469':0.039454705):0.13791584):0.35505473,'39946-Osativa@EEC74078':0.15678279):2.8957563e-05,('330879-Afumigatus@XP_753668':0.2285938,'3702-Athaliana@NP_194028':1.8032026e-05):0.093946479):0.18497568,(((((('284813-Ecuniculi@NP_585963':0.12980523,(('347515-Lmajor@XP_001682914':0,'435258-Linfantum@XP_001465288':0):0.48041997,'367110-Ncrassa@XP_956590':0.16997445):0.2458147):0.10557285,'Ostreococcus-tauri@XP_003074856':0.21261742):6.0055152e-06,'45351-Nvectensis@XP_001635666':0.15690534):0.19434713,'Ostreococcus-lucimarinus@XP_001416421':0.1198499):0.12522083,(('556484-Ptricornutum@XP_002182854':1.4962425e-05,'Monosiga-brevicollis@XXX':5.6710845):0.14619352,'bdendrobatidis@prot_jgi_Batde5_21412_fgenesh1_pg.C_scaffold_1000285':0.50897976):0.44476204):6.5901605e-06,('7955-Drerio@XP_001337869':0.21099472,'Spizellomyces-punctatus@02321T0':0.2885972):1.4512329e-06):0.19405672):3.1642175e-05,'Volvox-carteri@XP_002955408':0.039016981):3.8996168e-06,'Chlamydomonas-reinhardtii@XP_001689575':0.037722231):0.041631206,'Chlorella-vulgaris@jgi':0.078520387):0.037814601,((((('214684-Cneoformans@XP_569001':2.7070478e-06,'237631-Umaydis@XP_759409':0.52278258):0.34871928,'Naegleria-gruberi@JGI':0.22793441):0.18275059,'Capsaspora-owczarzaki@03228T0':0.65747077):0.19345667,(('559292-Scerevisiae@NP_011612':0.34937947,'9606-Hsapiens@NP_036423':0.081093344):0.26946464,'Hrobusta@prot_jgi_Helro1_191468':0.016466599):0.03576158):5.4817941e-05,'Thecamonas-trahens@08713T0':0.62318351):0.28505407):2.8793254e-05,('12968-Bhominis@CBK21518':0.43119613,'Galdieria-sulphuraria@stig_41':0.13665336):0.25939327,(((('2880-Esiliculosus@CBJ25668':1.1431341e-06,('Cmerolae@gene_gnl_CMER_CMD159C':0,'Cyanidioschyzon-merolae@AP006486':1.3517642e-13):0.20549438):0.27152525,(((((('294381-Ehistolytica@XP_651118':0.47637712,(((('403677-Pinfestans@XP_002906565':0.074236557,'Pramorum@jgi':6.0581486e-05):0.36300703,'876142-Eintestinalis@XP_003073153':0.1398432):0.31830697,'578460-Nceranae@XP_002996251':0.61308847):3.8637655e-07,((('423536-Pmarinus@XP_002785302':0.21317337,('7227-Dmelanogaster@NP_523935':0.72633033,'Giardia-intestinalis@CAD67965':1.448304):0.53888573):0.25472933,'6239-Celegans@NP_491160':0.19411039):0.1934989,'Dpulex@prot_jgi_Dappu1_303778_PASA_GEN_2300155':0.2052483):1.2370702e-06):0.073608759):0.24884622,((('412030-Ptetraurelia@XP_001458342':0.57335424,'5911-Tthermophila@XP_001013249':0.019276836):0.17672665,'481877-Ebieneusi@XP_001827760':0.75428182):0.25597198,'4896-Spombe@AAB06192':0.11628111):0.13600148):0.086272682,('Aanophagefferen@prot_jgi_Auran1_72664':0.060171288,'Salpingoeca-rosetta@00071T0':0.26782014):0.088268139):0.067120142,'296543-Tpseudonana@XP_002286533':2.4473268e-07):3.9535957e-05,'6279-Bmalayi@XP_001894870':0.49456359):0.28845715,'353151-Chominis@XP_665802':0.39287234):0.1070623):7.2577407e-06,'Cvulgaris@prot_jgi_Chlvu1_58842_GG.C169_S03_00351':0.037080795):0.16027944,'7739-Bfloridae@XP_002607627':0.039305606):1.5454913e-05);
(((((((('126793-Pvivax@XP_001617221':8.9264117e-06,'352914-Pyoelii@XP_726982':0.37253853):0.041167608,'36329-Pfalciparum@XP_002808832':0.1677947):0.10171783,'432359-Tgondii@EEE32077':0.81419589):0.49507654,('12968-Bhominis@CBK21518':0.10812392,('294381-Ehistolytica@XP_651118':0.74426127,('Cmerolae@gene_gnl_CMER_CMD159C':0,'Cyanidioschyzon-merolae@AP006486':1.7383511e-13):0.20003791):0.18273645):3.4558098e-05):0.19073762,('353151-Chominis@XP_665802':0.58867786,((((('412030-Ptetraurelia@XP_001458342':1.6978624,(('6239-Celegans@NP_491160':0,'6279-Bmalayi@XP_001894870':0.53912527):1.4626288,'Giardia-intestinalis@CAD67965':4.6857871e-06):1.269966):0.27987522,'Ostreococcus-tauri@XP_003074856':3.904491e-05):1.108519,'Dpulex@prot_jgi_Dappu1_303778_PASA_GEN_2300155':0.40606427):8.6723429e-06,('481877-Ebieneusi@XP_001827760':0.54376872,'Salpingoeca-rosetta@00071T0':0.094137426):0.62079953):0.37392838,'Aanophagefferen@prot_jgi_Auran1_72664':0.096285076):7.9794957e-05):0.074770221):4.4097352e-05,((((('214684-Cneoformans@XP_569001':0.019229099,('237631-Umaydis@XP_759409':0.27957176,'Capsaspora-owczarzaki@03228T0':0.44228551):0.25187191):0.22700189,'556484-Ptricornutum@XP_002182854':0.13015214):0.20607573,'Ostreococcus-lucimarinus@XP_001416421':0.29496654):0.13450409,((((('284813-Ecuniculi@NP_585963':0.15299411,'876142-Eintestinalis@XP_003073153':1.3510492e-05):0.51102697,'4896-Spombe@AAB06192':0.032350075):0.19377529,'Chlorella-vulgaris@jgi':0.1112271):0.05185249,('330879-Afumigatus@XP_753668':0.3130193,'39946-Osativa@EEC74078':0.05705716):0.047962271):0.15613532,((('296543-Tpseudonana@XP_002286533':0.067143448,'423536-Pmarinus@XP_002785302':0.68721554):0.2822481,'Chlamydomonas-reinhardtii@XP_001689575':1.7296667e-06):0.1582843,('3702-Athaliana@NP_194028':0.20023545,'Volvox-carteri@XP_002955408':0.17556926):0.060653084):1.044296e-06):1.7422347e-05):0.14938064,('367110-Ncrassa@XP_956590':0.1843728,'45351-Nvectensis@XP_001635666':0.17839418):0.052462931):0.12203772):0.40866673,(('403677-Pinfestans@XP_002906565':1.4783711e-06,'Pramorum@jgi':0.046437067):0.24693031,('7955-Drerio@XP_001337869':0.1041049,'9606-Hsapiens@NP_036423':0.13028453):0.11957092):0.071653815):0.043195629,(((((((('145481-Ppatens@XP_001759110':0.56271554,'88036-Smoellendorffii@XP_002975469':5.3009399e-06):0.19453737,((('353153-Tcruzi@XP_809313':0.05676754,'679716-Tbrucei@CBH09022':0):0.79259492,'412133-Tvaginalis@XP_001582914':0.13639216):0.66347013,'Ehuxleyi@prot_jgi_Emihu1_212480_gm1.5200258':2.8861573e-05):0.38527051):6.6913054e-06,'7227-Dmelanogaster@NP_523935':0.69461814):9.5831646e-06,(('347515-Lmajor@XP_001682914':0,'435258-Linfantum@XP_001465288':0):0.84521553,'Thecamonas-trahens@08713T0':2.1738925e-05):0.35528929):0.29131619,('559292-Scerevisiae@NP_011612':0.65182126,'Cvulgaris@prot_jgi_Chlvu1_58842_GG.C169_S03_00351':0.21915097):0.05824915):0.037973647,'7739-Bfloridae@XP_002607627':0.22373615):2.8968404e-06,((('2880-Esiliculosus@CBJ25668':7.7368711e-06,('578460-Nceranae@XP_002996251':1.1749306,(('5911-Tthermophila@XP_001013249':0.89909918,'Monosiga-brevicollis@XXX':0.543231):0.19031315,'bdendrobatidis@prot_jgi_Batde5_21412_fgenesh1_pg.C_scaffold_1000285':0.51830717):1.1304592):0.22611224):0.67881799,'Naegleria-gruberi@JGI':0.056029043):0.44715314,'Galdieria-sulphuraria@stig_41':0.054094517):0.15250758):0.3718795,('Lgigantea@gene_jgi_Lotgi1_230378_estExt_fgenesh2_pg.C_sca_120135':0.91215592,'Spizellomyces-punctatus@02321T0':0.46192819):1.8219265e-05):8.0270204e-06,'Hrobusta@prot_jgi_Helro1_191468':0.51177873);
(((((((('126793-Pvivax@XP_001617221':0,'352914-Pyoelii@XP_726982':0.26460794):0.15709992,'36329-Pfalciparum@XP_002808832':0):0.12004287,'432359-Tgondii@EEE32077':0.68558183):0.24083378,'Lgigantea@gene_jgi_Lotgi1_230378_estExt_fgenesh2_pg.C_sca_120135':0.36080484):0.1922599,'Chlorella-vulgaris@jgi':0.066929663):0.081925819,(((((('284813-Ecuniculi@NP_585963':0.2398198,'876142-Eintestinalis@XP_003073153':0.032646627):0.40473945,'578460-Nceranae@XP_002996251':0.35504225):0.087865312,'481877-Ebieneusi@XP_001827760':1.3100059):0.21067401,((('330879-Afumigatus@XP_753668':0.49526332,'353151-Chominis@XP_665802':0.41533981):0.077550416,'Spizellomyces-punctatus@02321T0':0.51926201):0.31264777,(('412030-Ptetraurelia@XP_001458342':0.44378537,'5911-Tthermophila@XP_001013249':0.47933225):1.0716439,'4896-Spombe@AAB06192':7.845206e-06):0.05320663):0.057343173):0.10292793,'2880-Esiliculosus@CBJ25668':0.32235314):0.12591766,((('294381-Ehistolytica@XP_651118':0.82776295,('Cmerolae@gene_gnl_CMER_CMD159C':0,'Cyanidioschyzon-merolae@AP006486':1.9846194e-14):0.85449449):0.1601611,'Salpingoeca-rosetta@00071T0':0.34222626):8.661508e-05,((('403677-Pinfestans@XP_002906565':6.6096999e-15,'Pramorum@jgi':0):0.52890951,'Aanophagefferen@prot_jgi_Auran1_72664':0.068584747):2.4408993e-05,(('423536-Pmarinus@XP_002785302':0.53530349,('7227-Dmelanogaster@NP_523935':0.65367647,'Giardia-intestinalis@CAD67965':2.5523657):1.3566368):0.68220865,'Dpulex@prot_jgi_Dappu1_303778_PASA_GEN_2300155':0.33186516):0.15627007):0.067559558):0.047115409):0.19974714):4.3253328e-05,((((('214684-Cneoformans@XP_569001':0,'237631-Umaydis@XP_759409':0.75246304):0.20274882,((('559292-Scerevisiae@NP_011612':0.46376723,'Naegleria-gruberi@JGI':0.11996913):0.1698894,('9606-Hsapiens@NP_036423':0.071248114,'Hrobusta@prot_jgi_Helro1_191468':0.14233966):0.13940074):0.1103694,'Capsaspora-owczarzaki@03228T0':0.43121385):0.065729274):0.17160001,('3702-Athaliana@NP_194028':0.19031559,'39946-Osativa@EEC74078':0.31153374):0.15541508):1.5973146e-07,((((('367110-Ncrassa@XP_956590':0.36904905,'45351-Nvectensis@XP_001635666':0.12341006):0.027108991,'Ostreococcus-tauri@XP_003074856':0.25477559):0.13704845,'7955-Drerio@XP_001337869':0.24220275):3.6908938e-05,'Ostreococcus-lucimarinus@XP_001416421':1.3776277e-05):8.1998516e-06,'556484-Ptricornutum@XP_002182854':0.28874054):0.16575802):2.1990749e-05,(('296543-Tpseudonana@XP_002286533':0.23694621,(('Monosiga-brevicollis@XXX':1.9002579,'bdendrobatidis@prot_jgi_Batde5_21412_fgenesh1_pg.C_scaffold_1000285':0):0.42661163,'Volvox-carteri@XP_002955408':0):0.09710869):0.1505007,'Chlamydomonas-reinhardtii@XP_001689575':0.051159671):0.10130369):0.051398672):0.13535391,(((('12968-Bhominis@CBK21518':0.53773677,(('347515-Lmajor@XP_001682914':0,'435258-Linfantum@XP_001465288':0):0.56690712,(('353153-Tcruzi@XP_809313':4.3436952e-14,'679716-Tbrucei@CBH09022':0):0.39879488,('412133-Tvaginalis@XP_001582914':0.19967462,('6239-Celegans@NP_491160':0.32558854,'6279-Bmalayi@XP_001894870':0.35475066):0.81500228):0.20836869):0.37813043):9.6747937e-05):0.065093634,((('145481-Ppatens@XP_001759110':0.11778073,'88036-Smoellendorffii@XP_002975469':0.048497185):0.14387892,'Ehuxleyi@prot_jgi_Emihu1_212480_gm1.5200258':0.45052502):0.21036517,'Thecamonas-trahens@08713T0':0.71256277):1.9481938e-06):0.11319522,'Galdieria-sulphuraria@stig_41':6.6766075e-06):0.18239656,'Cvulgaris@prot_jgi_Chlvu1_58842_GG.C169_S03_00351':0.23040793):3.7540182e-05,'7739-Bfloridae@XP_002607627':0.099721135);
(((((((((('126793-Pvivax@XP_001617221':0,'36329-Pfalciparum@XP_002808832':0):2.0865701e-06,'352914-Pyoelii@XP_726982':0.052580167):0.82357867,'412030-Ptetraurelia@XP_001458342':0.95684388):0.72537418,((((('347515-Lmajor@XP_001682914':0,'435258-Linfantum@XP_001465288':0):0.3832138,'Giardia-intestinalis@CAD67965':0.97305647):0.49742172,'353151-Chominis@XP_665802':0.59992925):0.12282087,'9606-Hsapiens@NP_036423':0.047661719):0.088026649,'7955-Drerio@XP_001337869':0.053616303):0.40662561):1.4054077e-05,'559292-Scerevisiae@NP_011612':1.692796e-06):0.34275051,'Ostreococcus-tauri@XP_003074856':0.088287157):0.25116983,'Ostreococcus-lucimarinus@XP_001416421':0.14926107):0.085100821,(('145481-Ppatens@XP_001759110':0.065640706,'88036-Smoellendorffii@XP_002975469':0.1094173):0.15039923,'39946-Osativa@EEC74078':0.079463865):0.18896086):0.1952018,((('214684-Cneoformans@XP_569001':0,'237631-Umaydis@XP_759409':0.33608022):0.3656833,'556484-Ptricornutum@XP_002182854':0.03488954):0.15779124,(('4896-Spombe@AAB06192':0.17301383,'Spizellomyces-punctatus@02321T0':0.014375246):0.053673055,'bdendrobatidis@prot_jgi_Batde5_21412_fgenesh1_pg.C_scaffold_1000285':0.13877314):0.11983307):4.5975762e-05):0.086693114,((((((('12968-Bhominis@CBK21518':0.25672963,('294381-Ehistolytica@XP_651118':0.75002419,'7227-Dmelanogaster@NP_523935':0.94404164):0.32839889):0.2386119,(((('284813-Ecuniculi@NP_585963':0.080750825,'876142-Eintestinalis@XP_003073153':0.12624432):0.06587893,'578460-Nceranae@XP_002996251':0.34163736):0.35590261,'Dpulex@prot_jgi_Dappu1_303778_PASA_GEN_2300155':0.10444967):0.3609662,('367110-Ncrassa@XP_956590':1.0035016e-05,'481877-Ebieneusi@XP_001827760':0.77333515):0.198318):6.4323564e-06):0.090985395,(('330879-Afumigatus@XP_753668':0.28916588,('Cmerolae@gene_gnl_CMER_CMD159C':0,'Cyanidioschyzon-merolae@AP006486':8.2280849e-14):0.47946272):0.19869729,('403677-Pinfestans@XP_002906565':0.043524259,'Pramorum@jgi':3.8022771e-06):0.71706338):0.10243127):0.10590274,((('Aanophagefferen@prot_jgi_Auran1_72664':0.4442606,'Salpingoeca-rosetta@00071T0':0.094354282):0.070447457,'Naegleria-gruberi@JGI':0.48278868):0.11792083,('Galdieria-sulphuraria@stig_41':0.1554929,'Hrobusta@prot_jgi_Helro1_191468':0.59832289):0.11351434):6.2230848e-05):0.1838244,('45351-Nvectensis@XP_001635666':0.22902857,'Capsaspora-owczarzaki@03228T0':0.15500915):0.10729048):0.12409768,('296543-Tpseudonana@XP_002286533':0,'423536-Pmarinus@XP_002785302':1.0299984):0.36627945):0.043614684,((('3702-Athaliana@NP_194028':0.23792004,('Chlamydomonas-reinhardtii@XP_001689575':0.19790295,'Volvox-carteri@XP_002955408':8.7915631e-07):0.029447311):0.13181026,(('5911-Tthermophila@XP_001013249':1.0280907,'Monosiga-brevicollis@XXX':1.6783911):4.9359784e-05,'7739-Bfloridae@XP_002607627':9.7450717e-05):0.18673146):0.066193278,'Cvulgaris@prot_jgi_Chlvu1_58842_GG.C169_S03_00351':0.1050477):0.10121206):2.5855472e-05,((('2880-Esiliculosus@CBJ25668':0.040308684,'Thecamonas-trahens@08713T0':0.37042976):0.14142445,'Chlorella-vulgaris@jgi':4.9789258e-05):0.050204788,((((('353153-Tcruzi@XP_809313':0.18563772,'679716-Tbrucei@CBH09022':0):1.0360473,('412133-Tvaginalis@XP_001582914':3.0377422e-05,('6239-Celegans@NP_491160':1.9715821e-05,'6279-Bmalayi@XP_001894870':0.66739519):0.71861634):0.52188247):0.27255237,'Lgigantea@gene_jgi_Lotgi1_230378_estExt_fgenesh2_pg.C_sca_120135':0.084296624):0.37810931,'Ehuxleyi@prot_jgi_Emihu1_212480_gm1.5200258':3.1645345e-05):0.36719514,'432359-Tgondii@EEE32077':0.96512891):0.11277417):4.7219612e-07);
((((((((((('126793-Pvivax@XP_001617221':0,'352914-Pyoelii@XP_726982':0.16152261):0.17094087,'36329-Pfalciparum@XP_002808832':0):1.5901644e-05,'432359-Tgondii@EEE32077':0.57654835):0.28878572,('7227-Dmelanogaster@NP_523935':1.2703876,'Giardia-intestinalis@CAD67965':0.53437838):0.43332073):0.3747137,((('353153-Tcruzi@XP_809313':0,'679716-Tbrucei@CBH09022':8.6449366e-14):0.34477172,'412133-Tvaginalis@XP_001582914':2.7526605e-05):0.17205073,('6239-Celegans@NP_491160':0.096971767,'6279-Bmalayi@XP_001894870':0.14841547):0.2506836):0.15103731):4.8779737e-05,'Ehuxleyi@prot_jgi_Emihu1_212480_gm1.5200258':0.36566187):0.18332901,'Lgigantea@gene_jgi_Lotgi1_230378_estExt_fgenesh2_pg.C_sca_120135':2.0921006e-06):0.33232921,'423536-Pmarinus@XP_002785302':0.72587755):0.26117866,'296543-Tpseudonana@XP_002286533':8.1238626e-07):0.096673745,('556484-Ptricornutum@XP_002182854':0.0027446215,'559292-Scerevisiae@NP_011612':0.35521626):0.063808636):0.11017866,((((((((('12968-Bhominis@CBK21518':0.33523252,'7955-Drerio@XP_001337869':8.6085834e-08):0.032405706,'9606-Hsapiens@NP_036423':0):0.040470307,((('347515-Lmajor@XP_001682914':0,'435258-Linfantum@XP_001465288':0):0.32912407,'Monosiga-brevicollis@XXX':1.2070168):1.071275e-05,'353151-Chominis@XP_665802':0.43459494):0.13767896):3.3543841e-05,'5911-Tthermophila@XP_001013249':0.34598142):0.15391892,('403677-Pinfestans@XP_002906565':0.030011722,'Pramorum@jgi':1.3618746e-05):0.13036666):7.3694637e-05,('145481-Ppatens@XP_001759110':0.16197463,'Thecamonas-trahens@08713T0':0.32179103):0.12248886):0.097422622,'Aanophagefferen@prot_jgi_Auran1_72664':0.13350017):3.0206606e-05,('Ostreococcus-lucimarinus@XP_001416421':0.045350621,'Ostreococcus-tauri@XP_003074856':0.21302631):0.038482266):0.12284122,((((('2880-Esiliculosus@CBJ25668':0.12402132,'Chlorella-vulgaris@jgi':0.036487115):5.0454702e-05,'39946-Osativa@EEC74078':0.035683336):0.071492095,((((('330879-Afumigatus@XP_753668':1.0225957e-05,('Cmerolae@gene_gnl_CMER_CMD159C':7.8159701e-14,'Cyanidioschyzon-merolae@AP006486':0):0.52574751):0.20739329,('Naegleria-gruberi@JGI':2.9157445e-06,'Salpingoeca-rosetta@00071T0':0.24726596):0.099884732):0.016268907,'4896-Spombe@AAB06192':0.038735999):0.10716694,('Spizellomyces-punctatus@02321T0':0.14371569,'bdendrobatidis@prot_jgi_Batde5_21412_fgenesh1_pg.C_scaffold_1000285':0.32155148):6.3765209e-06):0.12404814,'88036-Smoellendorffii@XP_002975469':0.27821958):9.5675755e-05):9.5735298e-07,(('3702-Athaliana@NP_194028':0.032385384,(((('7739-Bfloridae@XP_002607627':0.014340644,'Hrobusta@prot_jgi_Helro1_191468':0.24571403):0.046078217,'Galdieria-sulphuraria@stig_41':0.20831187):1.3040546e-05,'Cvulgaris@prot_jgi_Chlvu1_58842_GG.C169_S03_00351':0.033257547):0.098493665,'Volvox-carteri@XP_002955408':0.032848743):0.015729995):0.018025232,'Chlamydomonas-reinhardtii@XP_001689575':0.032629301):0.0074983557):1.2073892e-05,'45351-Nvectensis@XP_001635666':0.11777151):0.039487509):0.082169078,(((('214684-Cneoformans@XP_569001':0,('237631-Umaydis@XP_759409':0.37312931,'Capsaspora-owczarzaki@03228T0':0.38203862):0.22510228):0.36284213,(('284813-Ecuniculi@NP_585963':6.0084906e-06,('294381-Ehistolytica@XP_651118':0.72412514,'876142-Eintestinalis@XP_003073153':0.025803301):0.11606791):0.071190349,'578460-Nceranae@XP_002996251':0.59241297):0.29214087):1.3068727e-06,'367110-Ncrassa@XP_956590':0.13196555):0.13132475,(('412030-Ptetraurelia@XP_001458342':1.0234178,'481877-Ebieneusi@XP_001827760':0.43772581):0.34542704,'Dpulex@prot_jgi_Dappu1_303778_PASA_GEN_2300155':0.35772388):8.3202707e-07):1.3272735e-06);
((((((((((('126793-Pvivax@XP_001617221':0,'352914-Pyoelii@XP_726982':0.17868056):0.090320788,'36329-Pfalciparum@XP_002808832':0):0.097147946,'432359-Tgondii@EEE32077':0.70904034):0.65615518,'Lgigantea@gene_jgi_Lotgi1_230378_estExt_fgenesh2_pg.C_sca_120135':5.059085e-08):0.1551494,'Ehuxleyi@prot_jgi_Emihu1_212480_gm1.5200258':0.2568399):0.19924506,(('330879-Afumigatus@XP_753668':0.12030326,'353151-Chominis@XP_665802':0.5669379):0.097552503,'3702-Athaliana@NP_194028':0.034974618):0.15221694):3.2779648e-05,'39946-Osativa@EEC74078':0.1287484):0.042251847,(((('145481-Ppatens@XP_001759110':0.14705103,'88036-Smoellendorffii@XP_002975469':0):0.14272421,('Chlorella-vulgaris@jgi':5.1254557e-07,'Cvulgaris@prot_jgi_Chlvu1_58842_GG.C169_S03_00351':0.24106845):0.040898736):0.091598357,(('2880-Esiliculosus@CBJ25668':0.090298284,('7955-Drerio@XP_001337869':0.15653353,'Spizellomyces-punctatus@02321T0':0.23015794):0.16817254):0.01288633,(('412133-Tvaginalis@XP_001582914':0.2091643,('6239-Celegans@NP_491160':2.369372e-05,'6279-Bmalayi@XP_001894870':0.70779134):0.53680715):0.51386447,'7739-Bfloridae@XP_002607627':1.4387635e-06):0.13649282):0.080782423):1.0966011e-06,((('296543-Tpseudonana@XP_002286533':0.15480293,(((('412030-Ptetraurelia@XP_001458342':0.86984481,'5911-Tthermophila@XP_001013249':0.66252751):0.53645878,('9606-Hsapiens@NP_036423':1.8198713e-06,'Monosiga-brevicollis@XXX':4.1092568):0.44449356):0.008926297,'bdendrobatidis@prot_jgi_Batde5_21412_fgenesh1_pg.C_scaffold_1000285':0.33366862):0.026592144,'Volvox-carteri@XP_002955408':5.1948768e-06):0.14280385):0.034838294,'Hrobusta@prot_jgi_Helro1_191468':0.33500216):7.520879e-06,'Chlamydomonas-reinhardtii@XP_001689575':0.086852528):0.17580723):4.5966561e-06):0.061716597,(('4896-Spombe@AAB06192':0.24241061,'556484-Ptricornutum@XP_002182854':0.14801829):1.9577317e-06,('Ostreococcus-lucimarinus@XP_001416421':0.086917602,'Ostreococcus-tauri@XP_003074856':0.12218872):0.11145281):0.07991628):0.047499846,((('559292-Scerevisiae@NP_011612':0.28394838,'Capsaspora-owczarzaki@03228T0':0.32707568):0.12030481,'Salpingoeca-rosetta@00071T0':0.19581543):0.12495503,'Galdieria-sulphuraria@stig_41':0.18077043):0.03607815):1.3033954e-05,((((((('12968-Bhominis@CBK21518':0.31440506,(('237631-Umaydis@XP_759409':0.77012617,('7227-Dmelanogaster@NP_523935':1.6441644,'Giardia-intestinalis@CAD67965':1.0354314):0.39716987):4.3306253e-05,'294381-Ehistolytica@XP_651118':0.68909365):0.19257769):0.13628376,'Aanophagefferen@prot_jgi_Auran1_72664':0.55865357):5.8773797e-08,'214684-Cneoformans@XP_569001':0.29872155):0.20616765,'Naegleria-gruberi@JGI':0.11653045):0.040574128,'Thecamonas-trahens@08713T0':0.59533094):8.3114751e-06,((('347515-Lmajor@XP_001682914':0,'435258-Linfantum@XP_001465288':0):0.15262575,('353153-Tcruzi@XP_809313':2.0735467e-05,'679716-Tbrucei@CBH09022':0.047156902):0.48961311):9.2802507e-07,('403677-Pinfestans@XP_002906565':0.036121106,'Pramorum@jgi':6.1768039e-06):0.40147075):0.19865123):0.077573979,('45351-Nvectensis@XP_001635666':1.296123e-06,('Cmerolae@gene_gnl_CMER_CMD159C':1.063639e-13,'Cyanidioschyzon-merolae@AP006486':0):0.45314175):0.1259119):0.20408543,((('284813-Ecuniculi@NP_585963':3.9660147e-05,('578460-Nceranae@XP_002996251':0.73907375,'876142-Eintestinalis@XP_003073153':0.16192484):0.10321071):0.31025855,('423536-Pmarinus@XP_002785302':1.4711436,'Dpulex@prot_jgi_Dappu1_303778_PASA_GEN_2300155':0.056452302):0.37092415):0.11597529,('367110-Ncrassa@XP_956590':0.12860912,'481877-Ebieneusi@XP_001827760':0.74951476):0.039221448):0.066053362);
(((((((('126793-Pvivax@XP_001617221':0,'352914-Pyoelii@XP_726982':0):0.017698643,'36329-Pfalciparum@XP_002808832':0.11306583):0.16322117,'432359-Tgondii@EEE32077':0.2615636):0.13867217,(((('353153-Tcruzi@XP_809313':0.092658384,'679716-Tbrucei@CBH09022':0):0.18648831,('6239-Celegans@NP_491160':6.6693387e-06,'6279-Bmalayi@XP_001894870':0.18595157):0.1479069):0.11385577,'412133-Tvaginalis@XP_001582914':3.2385953e-05):0.14443991,'Lgigantea@gene_jgi_Lotgi1_230378_estExt_fgenesh2_pg.C_sca_120135':1.0385607e-05):0.047238004):0.026501272,('423536-Pmarinus@XP_002785302':0.42657976,'Giardia-intestinalis@CAD67965':0.7173198):0.2877134):0.15618119,('296543-Tpseudonana@XP_002286533':0.085326979,((('347515-Lmajor@XP_001682914':0,'435258-Linfantum@XP_001465288':0):0.30923179,'353151-Chominis@XP_665802':9.027181e-05):0.11049955,((('412030-Ptetraurelia@XP_001458342':0.50373434,'559292-Scerevisiae@NP_011612':0.048496638):0.085952217,('5911-Tthermophila@XP_001013249':0.30073347,'7955-Drerio@XP_001337869':0.040910449):5.1495989e-05):0.055167703,'9606-Hsapiens@NP_036423':0.13038655):8.4774631e-05):0.19981253):4.0277629e-05):0.046779055,((((('12968-Bhominis@CBK21518':1.2087225e-05,('294381-Ehistolytica@XP_651118':0.37039176,'7227-Dmelanogaster@NP_523935':0.75614583):0.14944714):0.30700446,'481877-Ebieneusi@XP_001827760':0.22494497):1.6906101e-07,((('284813-Ecuniculi@NP_585963':2.5835551e-06,'578460-Nceranae@XP_002996251':0.40316232):0.0023554216,'876142-Eintestinalis@XP_003073153':0.03626612):0.087007251,'Dpulex@prot_jgi_Dappu1_303778_PASA_GEN_2300155':0.15920521):0.038197704):0.032315764,'367110-Ncrassa@XP_956590':0.060511764):0.080430173,(('214684-Cneoformans@XP_569001':0,'237631-Umaydis@XP_759409':0.20193083):0.14937315,'556484-Ptricornutum@XP_002182854':2.1225427e-06):0.08362278):1.8742901e-05):0.21874602,(((((('145481-Ppatens@XP_001759110':0.036086376,'88036-Smoellendorffii@XP_002975469':1.7151301e-05):0.036075936,'39946-Osativa@EEC74078':0.035448392):1.9930816e-05,('Ostreococcus-lucimarinus@XP_001416421':0.12416732,'Ostreococcus-tauri@XP_003074856':0.08712516):0.074491871):0.07229541,((('Chlamydomonas-reinhardtii@XP_001689575':0.037438358,'Hrobusta@prot_jgi_Helro1_191468':0.12193263):5.7059395e-05,'Volvox-carteri@XP_002955408':1.654825e-06):2.3250431e-05,'bdendrobatidis@prot_jgi_Batde5_21412_fgenesh1_pg.C_scaffold_1000285':0.16954323):0.073537607):2.4020535e-06,('330879-Afumigatus@XP_753668':1.4498207e-15,'3702-Athaliana@NP_194028':0):0.03658327):2.2481767e-06,((((('2880-Esiliculosus@CBJ25668':0,'7739-Bfloridae@XP_002607627':0):0.012470697,(('Capsaspora-owczarzaki@03228T0':0.42600299,'Ehuxleyi@prot_jgi_Emihu1_212480_gm1.5200258':0.10206022):0.13676099,('Chlorella-vulgaris@jgi':0,'Cvulgaris@prot_jgi_Chlvu1_58842_GG.C169_S03_00351':6.050319e-14):1.800342e-05):0.034752504):0.027619099,'Galdieria-sulphuraria@stig_41':0.23849988):5.028331e-05,(((('403677-Pinfestans@XP_002906565':0,'Pramorum@jgi':4.995462e-14):0.13297098,'Aanophagefferen@prot_jgi_Auran1_72664':0.12996685):0.058994878,('Monosiga-brevicollis@XXX':2.0479697,'Thecamonas-trahens@08713T0':0.27193046):0.13177266):0.022679169,(('45351-Nvectensis@XP_001635666':0.02355739,'Naegleria-gruberi@JGI':0.10658704):0.060325134,('Cmerolae@gene_gnl_CMER_CMD159C':3.4902122e-14,'Cyanidioschyzon-merolae@AP006486':0):0.17185201):3.1671392e-06):0.080301239):3.729488e-06,'Salpingoeca-rosetta@00071T0':0.036470952):0.037273347):0.037845654,('4896-Spombe@AAB06192':0,'Spizellomyces-punctatus@02321T0':0.039748715):2.8781013e-05);
(((((((('126793-Pvivax@XP_001617221':0,((('347515-Lmajor@XP_001682914':0,'435258-Linfantum@XP_001465288':0):0.89500957,'432359-Tgondii@EEE32077':0.64416444):0.098339699,'36329-Pfalciparum@XP_002808832':6.5072449e-05):0.12177524):2.5870845e-06,'352914-Pyoelii@XP_726982':0.078300847):0.38538567,'353151-Chominis@XP_665802':0.35985511):0.37323117,'559292-Scerevisiae@NP_011612':0.2224803):0.062879346,('330879-Afumigatus@XP_753668':0.30021165,'Spizellomyces-punctatus@02321T0':0.22598227):0.053327636):0.1174406,('2880-Esiliculosus@CBJ25668':0.15194416,'Chlorella-vulgaris@jgi':5.75635e-06):1.7942713e-06):0.036359421,(((('412030-Ptetraurelia@XP_001458342':0.47124357,'5911-Tthermophila@XP_001013249':0.61492076):0.27783375,'556484-Ptricornutum@XP_002182854':0):0.15306635,('423536-Pmarinus@XP_002785302':0.21436365,'Monosiga-brevicollis@XXX':1.2331695):0.17788923):0.1670802,('578460-Nceranae@XP_002996251':0.78334518,'Capsaspora-owczarzaki@03228T0':0.19157411):0.30759582):7.1328291e-06):0.038665764,((((('12968-Bhominis@CBK21518':0.17944114,((('237631-Umaydis@XP_759409':0.95139447,('Cmerolae@gene_gnl_CMER_CMD159C':0,'Cyanidioschyzon-merolae@AP006486':1.2320088e-13):0.47183638):0.079650623,'294381-Ehistolytica@XP_651118':0.29859391):0.036141742,'7227-Dmelanogaster@NP_523935':0.63597378):0.13275811):0.11487905,'6279-Bmalayi@XP_001894870':0.15205028):0.17638505,(('145481-Ppatens@XP_001759110':0.24054267,'88036-Smoellendorffii@XP_002975469':0.095246748):0.027430651,('412133-Tvaginalis@XP_001582914':0.31088814,('Ehuxleyi@prot_jgi_Emihu1_212480_gm1.5200258':0.14731845,'Lgigantea@gene_jgi_Lotgi1_230378_estExt_fgenesh2_pg.C_sca_120135':0.23449705):2.0291923e-05):0.086107192):6.1892455e-06):0.078618286,(('7739-Bfloridae@XP_002607627':5.0283383e-06,('7955-Drerio@XP_001337869':0.07749767,'9606-Hsapiens@NP_036423':0.10032887):0.13136766):0.034301069,('Galdieria-sulphuraria@stig_41':0.15483471,'Hrobusta@prot_jgi_Helro1_191468':0.22329867):0.049941247):4.8937849e-07):0.039301905,((('296543-Tpseudonana@XP_002286533':0.091312961,'bdendrobatidis@prot_jgi_Batde5_21412_fgenesh1_pg.C_scaffold_1000285':0.31354165):0.10392021,'Volvox-carteri@XP_002955408':6.3601149e-06):0.068595353,('Chlamydomonas-reinhardtii@XP_001689575':7.4462544e-06,'Cvulgaris@prot_jgi_Chlvu1_58842_GG.C169_S03_00351':0.2117141):0.076155998):0.073319092):1.9034414e-06,((((((((('214684-Cneoformans@XP_569001':0.15409025,'Naegleria-gruberi@JGI':0.41911529):0.36027101,'403677-Pinfestans@XP_002906565':0):0.070640466,'Pramorum@jgi':3.8324175e-07):0.32893473,(('353153-Tcruzi@XP_809313':0.043221762,'679716-Tbrucei@CBH09022':0):0.16744773,'Thecamonas-trahens@08713T0':0.36732767):0.16210175):5.0695165e-06,'45351-Nvectensis@XP_001635666':0.19024852):0.11794558,('Ostreococcus-lucimarinus@XP_001416421':0.047230436,'Ostreococcus-tauri@XP_003074856':0.15197157):0.086801712):0.033374927,(('284813-Ecuniculi@NP_585963':8.2760361e-07,'876142-Eintestinalis@XP_003073153':0.19547486):0.21149609,'367110-Ncrassa@XP_956590':0.085994962):0.036318446):7.6168187e-06,(('481877-Ebieneusi@XP_001827760':0.44452961,'Dpulex@prot_jgi_Dappu1_303778_PASA_GEN_2300155':0.10609034):0.045795585,('4896-Spombe@AAB06192':0.16686787,(('6239-Celegans@NP_491160':2.68431e-05,'Giardia-intestinalis@CAD67965':1.1394147):0.26685516,('Aanophagefferen@prot_jgi_Auran1_72664':0.50141521,'Salpingoeca-rosetta@00071T0':0.095698218):0.061928922):0.11411728):0.11718575):0.049813062):0.14978969,('3702-Athaliana@NP_194028':1.4460779e-05,'39946-Osativa@EEC74078':0.07522244):0.036591326):9.4931443e-07);
(((((((('126793-Pvivax@XP_001617221':7.4968823e-07,'352914-Pyoelii@XP_726982':0.12026403):0.12147763,'36329-Pfalciparum@XP_002808832':0.043115487):0.11025876,'432359-Tgondii@EEE32077':0.34785365):0.28777654,((('294381-Ehistolytica@XP_651118':0.31027132,('7227-Dmelanogaster@NP_523935':1.0456882,'Giardia-intestinalis@CAD67965':0.41396017):0.38345846):0.24715936,'Salpingoeca-rosetta@00071T0':0.087308188):0.20509173,((('353151-Chominis@XP_665802':0.46995897,'Aanophagefferen@prot_jgi_Auran1_72664':0.1022625):0.045557996,('403677-Pinfestans@XP_002906565':3.3716463e-06,(('423536-Pmarinus@XP_002785302':1.1549872,'Thecamonas-trahens@08713T0':0.080073493):0.47671563,'Pramorum@jgi':6.0251033e-06):0.069740438):0.40733202):0.030944093,'Dpulex@prot_jgi_Dappu1_303778_PASA_GEN_2300155':0.3186579):0.068147285):0.052219537):0.11911618,((('2880-Esiliculosus@CBJ25668':0.093469913,(('296543-Tpseudonana@XP_002286533':0.22590451,('Ehuxleyi@prot_jgi_Emihu1_212480_gm1.5200258':4.3228673e-05,'Lgigantea@gene_jgi_Lotgi1_230378_estExt_fgenesh2_pg.C_sca_120135':0.29975855):0.11898524):0.20571304,('Chlorella-vulgaris@jgi':0.026414635,'Cvulgaris@prot_jgi_Chlvu1_58842_GG.C169_S03_00351':0.18372806):0.095254386):0.039585181):0.0066134898,('412133-Tvaginalis@XP_001582914':0.49454959,'7739-Bfloridae@XP_002607627':1.2506911e-05):0.17796543):0.13582128,(('Cmerolae@gene_gnl_CMER_CMD159C':0,'Cyanidioschyzon-merolae@AP006486':8.0553921e-14):0.36609212,('Galdieria-sulphuraria@stig_41':0.17449944,'Hrobusta@prot_jgi_Helro1_191468':0.46093653):6.0999877e-05):0.034378122):0.014370089):0.14784018,('12968-Bhominis@CBK21518':0.30956395,(((('347515-Lmajor@XP_001682914':0,'435258-Linfantum@XP_001465288':0):6.4604472e-05,('353153-Tcruzi@XP_809313':3.4281786e-06,'679716-Tbrucei@CBH09022':0.042187809):0.57611014):0.39104286,'9606-Hsapiens@NP_036423':0.16608873):0.19217906,(('412030-Ptetraurelia@XP_001458342':0.81881084,('5911-Tthermophila@XP_001013249':0.11521703,('6239-Celegans@NP_491160':0.023242452,'6279-Bmalayi@XP_001894870':0.757623):0.821334):0.049935436):0.74753088,'7955-Drerio@XP_001337869':1.4551236e-06):0.078539173):0.22643482):0.098693738):7.2906706e-05,(('45351-Nvectensis@XP_001635666':0.067201745,'Naegleria-gruberi@JGI':0.23507873):0.062805707,('559292-Scerevisiae@NP_011612':0.70576249,'Capsaspora-owczarzaki@03228T0':0.29536224):0.17419858):0.13452393):0.073382875,(('145481-Ppatens@XP_001759110':0.2083908,'88036-Smoellendorffii@XP_002975469':0):0.20565739,((((((('214684-Cneoformans@XP_569001':7.3766709e-07,('237631-Umaydis@XP_759409':0.19346799,'Monosiga-brevicollis@XXX':1.519834):0.59798233):0.16095638,'bdendrobatidis@prot_jgi_Batde5_21412_fgenesh1_pg.C_scaffold_1000285':0.44160485):0.22487421,'4896-Spombe@AAB06192':0.092848024):0.17858227,((('284813-Ecuniculi@NP_585963':6.4462648e-06,(('481877-Ebieneusi@XP_001827760':0.64427724,'876142-Eintestinalis@XP_003073153':1.3899143e-05):0.2683568,'578460-Nceranae@XP_002996251':1.0110761):0.061527067):0.39098795,'367110-Ncrassa@XP_956590':0.13499979):0.158773,('Ostreococcus-lucimarinus@XP_001416421':0.081583435,'Ostreococcus-tauri@XP_003074856':0.10501351):0.077804252):4.0540033e-06):0.11564879,'556484-Ptricornutum@XP_002182854':0.29836807):2.8431733e-05,'Spizellomyces-punctatus@02321T0':0.26315767):0.095748978,((('330879-Afumigatus@XP_753668':0.19308692,'Volvox-carteri@XP_002955408':0.1552023):0.193483,'3702-Athaliana@NP_194028':0.12261561):0.12082282,'39946-Osativa@EEC74078':0.035444992):3.3116661e-05):0.16179239):0.039466962,'Chlamydomonas-reinhardtii@XP_001689575':0.16300985);
((((((((((('126793-Pvivax@XP_001617221':0,'352914-Pyoelii@XP_726982':0):0.1548654,'36329-Pfalciparum@XP_002808832':0.25656964):0.11144227,'432359-Tgondii@EEE32077':0.474529):0.35190573,'Ehuxleyi@prot_jgi_Emihu1_212480_gm1.5200258':0.16118221):0.162069,('Cmerolae@gene_gnl_CMER_CMD159C':3.9142179e-14,'Cyanidioschyzon-merolae@AP006486':0):0.52621758):1.755363e-06,'Thecamonas-trahens@08713T0':0.25579931):1.0151547e-05,((('12968-Bhominis@CBK21518':0.14408324,(('347515-Lmajor@XP_001682914':0,'435258-Linfantum@XP_001465288':0):0.065453466,'353151-Chominis@XP_665802':0.52387908):0.30823188):1.2019999e-06,((('353153-Tcruzi@XP_809313':0.043636977,'679716-Tbrucei@CBH09022':0):3.32295e-06,('6239-Celegans@NP_491160':0.20145285,'6279-Bmalayi@XP_001894870':0.05152619):0.18211303):0.08219334,'412133-Tvaginalis@XP_001582914':0.10715276):0.13475425):0.099434979,('145481-Ppatens@XP_001759110':1.3182477e-05,'88036-Smoellendorffii@XP_002975469':0.091988411):0.098106084):3.6279941e-06):0.14598162,('Dpulex@prot_jgi_Dappu1_303778_PASA_GEN_2300155':0.20043041,'Ostreococcus-tauri@XP_003074856':0.079333651):0.16763024):0.0027362561,(('403677-Pinfestans@XP_002906565':0,'Pramorum@jgi':9.4601329e-15):0.12601543,'Aanophagefferen@prot_jgi_Auran1_72664':0):0.086263456):2.1751225e-05,((('412030-Ptetraurelia@XP_001458342':0.30420543,'5911-Tthermophila@XP_001013249':4.1806753e-05):0.21559538,('7955-Drerio@XP_001337869':2.1993423e-05,'9606-Hsapiens@NP_036423':0.057243923):0.041412208):0.028171609,'Ostreococcus-lucimarinus@XP_001416421':0.070768088):0.082035142):0.086000261,(((((('214684-Cneoformans@XP_569001':0,('237631-Umaydis@XP_759409':0.2131352,'Capsaspora-owczarzaki@03228T0':0.34097852):0.11442154):0.20802346,'556484-Ptricornutum@XP_002182854':0.10546041):0.026707747,'bdendrobatidis@prot_jgi_Batde5_21412_fgenesh1_pg.C_scaffold_1000285':0.076020987):1.0789055e-05,'Monosiga-brevicollis@XXX':0.92069134):0.11529301,'Volvox-carteri@XP_002955408':2.8851307e-08):0.0382858,'296543-Tpseudonana@XP_002286533':3.2198736e-05):0.12593691,(((((((((('284813-Ecuniculi@NP_585963':2.1490909e-05,'876142-Eintestinalis@XP_003073153':0.07768231):0.14013196,('481877-Ebieneusi@XP_001827760':0.81828491,'578460-Nceranae@XP_002996251':0.25180808):0.11922953):0.51209325,'367110-Ncrassa@XP_956590':2.8795559e-06):0.087406834,'3702-Athaliana@NP_194028':0):5.2630412e-05,('423536-Pmarinus@XP_002785302':0.56443047,('7227-Dmelanogaster@NP_523935':0.28813193,'Giardia-intestinalis@CAD67965':0.53503459):0.39205558):0.29575754):0.096291441,(('330879-Afumigatus@XP_753668':0.10929956,'559292-Scerevisiae@NP_011612':0.21683232):0.13113717,'Spizellomyces-punctatus@02321T0':1.9630737e-05):0.14438362):2.193445e-05,('45351-Nvectensis@XP_001635666':2.2045857e-15,'Chlamydomonas-reinhardtii@XP_001689575':0):0.038127095):0.04350401,'Hrobusta@prot_jgi_Helro1_191468':0.088052898):4.9873358e-06,(('7739-Bfloridae@XP_002607627':0,'Galdieria-sulphuraria@stig_41':0):1.2903882e-05,'Cvulgaris@prot_jgi_Chlvu1_58842_GG.C169_S03_00351':0):1.0607868e-05):8.1549252e-05,(((('2880-Esiliculosus@CBJ25668':0,'Chlorella-vulgaris@jgi':0):8.9512579e-07,(('39946-Osativa@EEC74078':0.087060098,'Naegleria-gruberi@JGI':5.0675666e-06):0.04328569,'4896-Spombe@AAB06192':0):0.044114396):4.1814226e-07,('294381-Ehistolytica@XP_651118':0.75001061,'Lgigantea@gene_jgi_Lotgi1_230378_estExt_fgenesh2_pg.C_sca_120135':0.13221163):1.9861187e-05):0.13424071,'Salpingoeca-rosetta@00071T0':0.25876649):8.3519151e-05):1.0954207e-05);
((((((((('126793-Pvivax@XP_001617221':6.0193216e-05,'36329-Pfalciparum@XP_002808832':0.17553846):0.14557967,'352914-Pyoelii@XP_726982':0.086634668):0.54783022,(('353153-Tcruzi@XP_809313':0,'679716-Tbrucei@CBH09022':5.2454773e-14):0.34455168,('412133-Tvaginalis@XP_001582914':5.1402077e-06,('6239-Celegans@NP_491160':5.5821599e-05,'6279-Bmalayi@XP_001894870':0.56800786):0.67208227):0.65900103):0.0033611356):0.25890359,(((('12968-Bhominis@CBK21518':0,'294381-Ehistolytica@XP_651118':0.66415984):0.20566304,('7227-Dmelanogaster@NP_523935':1.6803755,'Giardia-intestinalis@CAD67965':1.3305887):0.36753826):0.15080498,(('Cmerolae@gene_gnl_CMER_CMD159C':1.2016898e-13,'Cyanidioschyzon-merolae@AP006486':0):1.1758029,'Thecamonas-trahens@08713T0':0.62603377):0.41476765):0.52906779,('347515-Lmajor@XP_001682914':0,'435258-Linfantum@XP_001465288':0):0.52868373):0.067601505):0.26844946,(((('214684-Cneoformans@XP_569001':0,'237631-Umaydis@XP_759409':0.72643811):0.65504692,'Capsaspora-owczarzaki@03228T0':0.79574422):0.18554852,('559292-Scerevisiae@NP_011612':0.13364542,'Lgigantea@gene_jgi_Lotgi1_230378_estExt_fgenesh2_pg.C_sca_120135':0.53058727):0.3896151):6.3477e-06,'9606-Hsapiens@NP_036423':0.20392457):7.9092976e-07):0.13330136,((('412030-Ptetraurelia@XP_001458342':1.7064392,('423536-Pmarinus@XP_002785302':0.70781554,('432359-Tgondii@EEE32077':1.0335852,'Dpulex@prot_jgi_Dappu1_303778_PASA_GEN_2300155':4.8613429e-07):0.27907378):8.1130484e-07):0.45184306,('481877-Ebieneusi@XP_001827760':0.65067815,'578460-Nceranae@XP_002996251':0.85997022):3.6836659e-07):0.34460109,'7955-Drerio@XP_001337869':2.2233746e-06):0.20317938):0.11528523,'353151-Chominis@XP_665802':0.60928931):2.3298517e-07,'367110-Ncrassa@XP_956590':0.30164466):0.13754347,(((((('145481-Ppatens@XP_001759110':0.1848502,('88036-Smoellendorffii@XP_002975469':0.057828441,'Ehuxleyi@prot_jgi_Emihu1_212480_gm1.5200258':0.7658966):6.1941937e-05):0.44866829,'Chlorella-vulgaris@jgi':4.1121191e-05):0.053870783,(('2880-Esiliculosus@CBJ25668':0.27317158,'4896-Spombe@AAB06192':0.16630326):0.11910992,('330879-Afumigatus@XP_753668':0.38744803,'39946-Osativa@EEC74078':0.069479693):0.11206882):8.8879567e-05):0.10712795,(((((('296543-Tpseudonana@XP_002286533':4.1820886e-05,'5911-Tthermophila@XP_001013249':1.8718376):0.48478778,'Chlamydomonas-reinhardtii@XP_001689575':0.060168261):1.0217868e-05,'Hrobusta@prot_jgi_Helro1_191468':0.39425472):0.096443419,(('Monosiga-brevicollis@XXX':3.6596026,'bdendrobatidis@prot_jgi_Batde5_21412_fgenesh1_pg.C_scaffold_1000285':0.16869523):0.41568604,'Volvox-carteri@XP_002955408':0.078694919):0.12385408):0.14864614,'3702-Athaliana@NP_194028':0.32319216):5.8519104e-05,((('45351-Nvectensis@XP_001635666':0.1021776,'Naegleria-gruberi@JGI':0.32618156):0.18066905,('Aanophagefferen@prot_jgi_Auran1_72664':0.23402918,'Salpingoeca-rosetta@00071T0':0.320542):0.19692385):1.1430628e-06,(('7739-Bfloridae@XP_002607627':0.18254363,'Cvulgaris@prot_jgi_Chlvu1_58842_GG.C169_S03_00351':0.35144422):6.8347893e-06,'Galdieria-sulphuraria@stig_41':0.3414719):0.1174595):0.10837609):7.4766968e-06):0.17895612,((('403677-Pinfestans@XP_002906565':2.0691692e-13,'Pramorum@jgi':0):0.32236685,'Spizellomyces-punctatus@02321T0':0.51604876):0.19071491,'Ostreococcus-tauri@XP_003074856':0.35339023):3.0726911e-05):6.722804e-07,'Ostreococcus-lucimarinus@XP_001416421':0.064787007):0.27236972,(('284813-Ecuniculi@NP_585963':2.5150674e-05,'876142-Eintestinalis@XP_003073153':0.20371141):0.3375276,'556484-Ptricornutum@XP_002182854':0.12249448):0.13296297);
((((((((((('126793-Pvivax@XP_001617221':0,'36329-Pfalciparum@XP_002808832':0.10723079):2.6061667e-06,'352914-Pyoelii@XP_726982':0.1598881):0.089115615,'432359-Tgondii@EEE32077':0.57251137):0.87692897,'353151-Chominis@XP_665802':2.1405328e-06):0.098524273,(('347515-Lmajor@XP_001682914':0,'435258-Linfantum@XP_001465288':0):4.5722631e-05,'Monosiga-brevicollis@XXX':2.7791477):0.72076254):0.36832495,'Naegleria-gruberi@JGI':0.31292145):0.15040937,'403677-Pinfestans@XP_002906565':2.8991742e-05):0.048567609,'Pramorum@jgi':7.7744876e-07):0.12591341,(('559292-Scerevisiae@NP_011612':0.16298469,'7955-Drerio@XP_001337869':6.5650089e-05):0.058008737,'9606-Hsapiens@NP_036423':0.11024515):1.4681829e-06):0.093729976,(((((('145481-Ppatens@XP_001759110':0.2340448,'88036-Smoellendorffii@XP_002975469':2.6224889e-05):0.28233048,'Chlorella-vulgaris@jgi':0.12233087):7.0331038e-05,'Cvulgaris@prot_jgi_Chlvu1_58842_GG.C169_S03_00351':4.3615385e-05):0.051901565,'7739-Bfloridae@XP_002607627':0.050500676):1.0168889e-05,('2880-Esiliculosus@CBJ25668':0.10927112,(((((('353153-Tcruzi@XP_809313':0.05853129,'679716-Tbrucei@CBH09022':0):0.2802774,('6239-Celegans@NP_491160':1.6535642e-06,'6279-Bmalayi@XP_001894870':0.4783918):0.46368396):0.2681213,'412133-Tvaginalis@XP_001582914':2.7844961e-05):0.087724034,'Lgigantea@gene_jgi_Lotgi1_230378_estExt_fgenesh2_pg.C_sca_120135':0.20061825):0.21805839,('423536-Pmarinus@XP_002785302':1.8949659,'Giardia-intestinalis@CAD67965':0.71104181):0.7540826):1.7567706e-05,'Ehuxleyi@prot_jgi_Emihu1_212480_gm1.5200258':3.1897841e-05):0.25869929):5.5805901e-05):1.1943971e-05,'Galdieria-sulphuraria@stig_41':0.061736251):0.015191918):0.05195862,(('12968-Bhominis@CBK21518':0.28049131,'Thecamonas-trahens@08713T0':0.15380145):2.5950445e-05,('Cmerolae@gene_gnl_CMER_CMD159C':3.3437305e-15,'Cyanidioschyzon-merolae@AP006486':0):0.077391304):0.063820336,(((((((('214684-Cneoformans@XP_569001':0.077558462,('237631-Umaydis@XP_759409':0.092207444,'Capsaspora-owczarzaki@03228T0':1.3387823):0.37291979):0.046299155,'556484-Ptricornutum@XP_002182854':0.17490853):0.010524999,'bdendrobatidis@prot_jgi_Batde5_21412_fgenesh1_pg.C_scaffold_1000285':0.074808668):0.13110321,('330879-Afumigatus@XP_753668':0.060879505,'4896-Spombe@AAB06192':0.065060699):0.055732019):0.1014666,'Volvox-carteri@XP_002955408':1.7424785e-07):0.053390699,('3702-Athaliana@NP_194028':1.3123196e-05,'Spizellomyces-punctatus@02321T0':0.10009456):1.5263831e-06):0.051882249,((('367110-Ncrassa@XP_956590':3.7774299e-06,('481877-Ebieneusi@XP_001827760':0.6623947,'5911-Tthermophila@XP_001013249':0.40315574):2.654428e-05):0.059761638,('Ostreococcus-lucimarinus@XP_001416421':0.10615557,'Ostreococcus-tauri@XP_003074856':0.23306302):0.0035274701):0.06785265,'39946-Osativa@EEC74078':0.2358707):4.4766128e-05):0.057123874,((((('284813-Ecuniculi@NP_585963':9.690185e-05,('578460-Nceranae@XP_002996251':0.73010594,'876142-Eintestinalis@XP_003073153':0.16239813):1.0338447e-06):0.15172634,'Dpulex@prot_jgi_Dappu1_303778_PASA_GEN_2300155':0.16403668):0.10053039,'Hrobusta@prot_jgi_Helro1_191468':0.13378793):0.26127509,((('294381-Ehistolytica@XP_651118':0.74099562,('412030-Ptetraurelia@XP_001458342':2.0520047e-06,'7227-Dmelanogaster@NP_523935':3.3249066):1.017417):0.29699283,'Salpingoeca-rosetta@00071T0':0.24050486):5.2728311e-06,'Aanophagefferen@prot_jgi_Auran1_72664':8.035354e-07):0.048924825):0.0090064184,('296543-Tpseudonana@XP_002286533':6.7931742e-06,('45351-Nvectensis@XP_001635666':4.8036068e-05,'Chlamydomonas-reinhardtii@XP_001689575':0.056751252):0.054888254):7.5247988e-05):0.058491944):1.1039073e-05);
((((((('126793-Pvivax@XP_001617221':1.9377712e-05,'352914-Pyoelii@XP_726982':0.11559339):9.3264634e-05,'36329-Pfalciparum@XP_002808832':0.29809507):0.32978059,((((('12968-Bhominis@CBK21518':0.076793534,(('294381-Ehistolytica@XP_651118':0.24386152,'432359-Tgondii@EEE32077':0.45486524):0.13501225,('7227-Dmelanogaster@NP_523935':0.69061841,'Giardia-intestinalis@CAD67965':0.76948841):0.27141477):0.15536959):0.35006836,(('347515-Lmajor@XP_001682914':0,'435258-Linfantum@XP_001465288':0):0.042213892,('353153-Tcruzi@XP_809313':0,'679716-Tbrucei@CBH09022':2.8722787e-14):0.3831294):0.12860161):0.12535309,(((('284813-Ecuniculi@NP_585963':4.7088044e-05,('578460-Nceranae@XP_002996251':0.35133179,'876142-Eintestinalis@XP_003073153':0.11483177):0.0061898743):0.20665346,'367110-Ncrassa@XP_956590':0.12640433):0.13259509,'481877-Ebieneusi@XP_001827760':0.71849723):0.13554326,'Dpulex@prot_jgi_Dappu1_303778_PASA_GEN_2300155':0.55481733):0.062379848):0.17684814,('353151-Chominis@XP_665802':3.2779477e-06,('412133-Tvaginalis@XP_001582914':0.091590353,('6239-Celegans@NP_491160':3.6920165e-06,'6279-Bmalayi@XP_001894870':0.58624329):0.62252101):0.52976057):0.18813519):0.066127094,(((('412030-Ptetraurelia@XP_001458342':0.64821293,'5911-Tthermophila@XP_001013249':0.37213714):0.0018999594,'Monosiga-brevicollis@XXX':67.562601):0.7659462,'7955-Drerio@XP_001337869':0.05861345):0.19263032,'9606-Hsapiens@NP_036423':0.30314635):2.7370186e-05):0.083673282):0.27712638,('296543-Tpseudonana@XP_002286533':0.14589842,('423536-Pmarinus@XP_002785302':0.89216763,('Ehuxleyi@prot_jgi_Emihu1_212480_gm1.5200258':0.47785533,'Lgigantea@gene_jgi_Lotgi1_230378_estExt_fgenesh2_pg.C_sca_120135':0.09467021):0.13391405):0.076845333):0.17012047):0.18475278,(((('214684-Cneoformans@XP_569001':0,'237631-Umaydis@XP_759409':0.62642737):0.35354288,'bdendrobatidis@prot_jgi_Batde5_21412_fgenesh1_pg.C_scaffold_1000285':0.5225807):0.18982253,'556484-Ptricornutum@XP_002182854':6.9536226e-06):0.25706914,'559292-Scerevisiae@NP_011612':0.077301065):2.2122107e-05):0.18733789,('4896-Spombe@AAB06192':0.081513227,('Ostreococcus-lucimarinus@XP_001416421':0.060119589,'Ostreococcus-tauri@XP_003074856':0):0.17840373):0.02307298):0.045087919,(((('145481-Ppatens@XP_001759110':0.20079004,'88036-Smoellendorffii@XP_002975469':9.2650847e-06):0.11116843,((('2880-Esiliculosus@CBJ25668':0,'7739-Bfloridae@XP_002607627':0.21023627):1.6769324e-05,('Chlorella-vulgaris@jgi':3.2803882e-05,'Cvulgaris@prot_jgi_Chlvu1_58842_GG.C169_S03_00351':0.18471963):0.11502473):0.051820379,((((((('403677-Pinfestans@XP_002906565':3.1572785e-06,'Aanophagefferen@prot_jgi_Auran1_72664':0.38361353):0.054693652,'Pramorum@jgi':1.0661329e-06):0.069478478,'Thecamonas-trahens@08713T0':0.31878403):0.32429138,(('45351-Nvectensis@XP_001635666':6.9126702e-05,'Capsaspora-owczarzaki@03228T0':0.6964882):0.15446519,('Cmerolae@gene_gnl_CMER_CMD159C':0,'Cyanidioschyzon-merolae@AP006486':2.3917376e-14):0.49542651):9.7489824e-06):0.062196562,'Naegleria-gruberi@JGI':1.0604778e-05):0.13543189,'Galdieria-sulphuraria@stig_41':0.18886004):9.2630715e-07,'Salpingoeca-rosetta@00071T0':0.10281902):0.21379942):0.059600286):3.3422471e-05,((('330879-Afumigatus@XP_753668':9.0841829e-06,'3702-Athaliana@NP_194028':0.2517482):0.24204956,'Volvox-carteri@XP_002955408':2.6710921e-07):0.10139763,('Chlamydomonas-reinhardtii@XP_001689575':0.22137768,'Hrobusta@prot_jgi_Helro1_191468':0.40316597):1.4876197e-05):0.21510781):4.2433433e-06,'39946-Osativa@EEC74078':1.5098805e-06):0.0601075,'Spizellomyces-punctatus@02321T0':0.18966738);
((((((((((((('126793-Pvivax@XP_001617221':1.898078e-05,'352914-Pyoelii@XP_726982':0.14623378):0.023685356,'36329-Pfalciparum@XP_002808832':0.12877863):0.20702531,'432359-Tgondii@EEE32077':0.27859088):0.11710627,('347515-Lmajor@XP_001682914':0,'435258-Linfantum@XP_001465288':0):0.24607164):0.35783486,'353151-Chominis@XP_665802':0.36189866):0.12280494,((('412030-Ptetraurelia@XP_001458342':0.69439919,'5911-Tthermophila@XP_001013249':0.00020410961):0.4639194,'9606-Hsapiens@NP_036423':2.9801129e-05):0.041689325,'7955-Drerio@XP_001337869':0):7.8923404e-07):0.10544436,'Naegleria-gruberi@JGI':0.20238793):0.06793756,('7739-Bfloridae@XP_002607627':6.3178339e-05,'Monosiga-brevicollis@XXX':1.5119996):0.14383908):0.050286266,('2880-Esiliculosus@CBJ25668':0.12157568,'Thecamonas-trahens@08713T0':0.17765874):3.9997726e-06):0.14199456,(((((((('214684-Cneoformans@XP_569001':0,'237631-Umaydis@XP_759409':0.29581679):0.10961459,'556484-Ptricornutum@XP_002182854':0.035929786):0.052405152,'bdendrobatidis@prot_jgi_Batde5_21412_fgenesh1_pg.C_scaffold_1000285':0.18227594):6.4907494e-05,'Capsaspora-owczarzaki@03228T0':0.41091961):0.097154523,('296543-Tpseudonana@XP_002286533':0,'423536-Pmarinus@XP_002785302':0.48551808):0.1934073):3.0493737e-05,'Ostreococcus-lucimarinus@XP_001416421':0.087896353):2.3637918e-06,(('4896-Spombe@AAB06192':0.092774813,'Chlorella-vulgaris@jgi':0.046520013):6.2996364e-05,('559292-Scerevisiae@NP_011612':0.15628521,'Ostreococcus-tauri@XP_003074856':0.1786805):0.059019686):0.092044487):6.1126068e-05,('Cvulgaris@prot_jgi_Chlvu1_58842_GG.C169_S03_00351':0.1942533,'Spizellomyces-punctatus@02321T0':0.1552513):0.016395293):0.11772147):0.042857649,(('145481-Ppatens@XP_001759110':0.03395746,'88036-Smoellendorffii@XP_002975469':0.053339043):0.19945248,'39946-Osativa@EEC74078':0.094708079):0.067584646):1.2672808e-06,(((('45351-Nvectensis@XP_001635666':4.167271e-05,'Aanophagefferen@prot_jgi_Auran1_72664':0.24213983):0.13730456,('Galdieria-sulphuraria@stig_41':0.06038619,'Hrobusta@prot_jgi_Helro1_191468':0.14810553):0.17119202):9.5540978e-06,'Salpingoeca-rosetta@00071T0':0.16088931):0.087653565,(('Chlamydomonas-reinhardtii@XP_001689575':4.2044597e-05,('Ehuxleyi@prot_jgi_Emihu1_212480_gm1.5200258':0.16708959,'Lgigantea@gene_jgi_Lotgi1_230378_estExt_fgenesh2_pg.C_sca_120135':0.15546767):0.34779873):0.080593817,'Volvox-carteri@XP_002955408':0.1684554):2.6383477e-05):1.5916188e-05):0.081778913,((((((('12968-Bhominis@CBK21518':0.046036103,((('353153-Tcruzi@XP_809313':0.049692067,'679716-Tbrucei@CBH09022':0):0.4192886,('412133-Tvaginalis@XP_001582914':0.47962275,('6239-Celegans@NP_491160':0.10304907,'6279-Bmalayi@XP_001894870':0.069748909):0.055668954):0.20834488):0.090426034,'481877-Ebieneusi@XP_001827760':0.76580379):1.6233705e-06):0.10130887,(('7227-Dmelanogaster@NP_523935':0.51607451,'Giardia-intestinalis@CAD67965':0.73465274):0.11427955,('Cmerolae@gene_gnl_CMER_CMD159C':2.4488348e-14,'Cyanidioschyzon-merolae@AP006486':0):0.5062662):1.5320234e-06):0.0024376664,'294381-Ehistolytica@XP_651118':0.4216365):0.09669105,'Dpulex@prot_jgi_Dappu1_303778_PASA_GEN_2300155':0.34412333):2.5306899e-05,'367110-Ncrassa@XP_956590':0.040615167):0.08905522,(('284813-Ecuniculi@NP_585963':4.7946536e-05,'876142-Eintestinalis@XP_003073153':0.071637508):8.6908448e-07,'578460-Nceranae@XP_002996251':0.28253208):0.32543966):0.03805118,('330879-Afumigatus@XP_753668':0.33891756,'3702-Athaliana@NP_194028':0.10004773):0.032607104):6.6946666e-06,('403677-Pinfestans@XP_002906565':0,'Pramorum@jgi':4.2010839e-14):0.20910586);
((((((((('126793-Pvivax@XP_001617221':2.350813e-07,'352914-Pyoelii@XP_726982':0.20662782):0.051032305,'36329-Pfalciparum@XP_002808832':0.16114681):1.7237493e-06,(('347515-Lmajor@XP_001682914':0,'435258-Linfantum@XP_001465288':0):0.0010805257,'481877-Ebieneusi@XP_001827760':0.74576559):0.39265957):0.23880316,'12968-Bhominis@CBK21518':0.25188587):0.050171162,('353151-Chominis@XP_665802':0.58844527,((('353153-Tcruzi@XP_809313':0,'679716-Tbrucei@CBH09022':3.2698124e-14):0.45334561,'9606-Hsapiens@NP_036423':7.3409585e-06):0.15684891,'7955-Drerio@XP_001337869':0.029712696):0.064385362):0.10817345):0.052941593,'432359-Tgondii@EEE32077':0.18330544):1.1117366e-05,('294381-Ehistolytica@XP_651118':0.67730653,('367110-Ncrassa@XP_956590':0.18123319,(('7227-Dmelanogaster@NP_523935':1.8528063,'Giardia-intestinalis@CAD67965':0.35043388):0.59134251,'Dpulex@prot_jgi_Dappu1_303778_PASA_GEN_2300155':0.18331647):0.24851033):0.15622093):9.8686523e-05):0.058084457,((('45351-Nvectensis@XP_001635666':0.0068830736,'Aanophagefferen@prot_jgi_Auran1_72664':0.30882815):0.12734977,'Capsaspora-owczarzaki@03228T0':0.62381173):6.2342374e-05,(((('Cmerolae@gene_gnl_CMER_CMD159C':8.2410269e-14,'Cyanidioschyzon-merolae@AP006486':0):0.75179712,'Salpingoeca-rosetta@00071T0':0.075046854):0.11618581,'Naegleria-gruberi@JGI':0.077901092):0.14476856,'Galdieria-sulphuraria@stig_41':0.21380617):0.083985794):2.7275235e-05):0.30531717,(((('145481-Ppatens@XP_001759110':0.19229281,'88036-Smoellendorffii@XP_002975469':0.12761678):0.17565471,'Chlorella-vulgaris@jgi':0.049158863):0.094855826,(((((('214684-Cneoformans@XP_569001':0,'237631-Umaydis@XP_759409':0.74796687):0.23936228,'bdendrobatidis@prot_jgi_Batde5_21412_fgenesh1_pg.C_scaffold_1000285':0.53025734):0.42110081,'556484-Ptricornutum@XP_002182854':0.10444613):0.33013119,'559292-Scerevisiae@NP_011612':0.067460627):0.31227158,'2880-Esiliculosus@CBJ25668':0.18113388):4.0713194e-05,'39946-Osativa@EEC74078':0.14510366):5.1794441e-07):0.042763058,(((('284813-Ecuniculi@NP_585963':0.10474677,'578460-Nceranae@XP_002996251':0.5725505):0.10423983,'876142-Eintestinalis@XP_003073153':0.084757301):0.37696564,('403677-Pinfestans@XP_002906565':0.037293251,'Pramorum@jgi':8.911766e-05):2.3883259e-06):0.31098098,((('4896-Spombe@AAB06192':0.2622303,'Spizellomyces-punctatus@02321T0':0.18688106):0.37490239,('Ostreococcus-lucimarinus@XP_001416421':0.14740476,'Ostreococcus-tauri@XP_003074856':0.14722742):2.8253093e-06):0.10043216,'Thecamonas-trahens@08713T0':0.40239523):1.2055537e-06):0.17719887):2.4388772e-05,((((('296543-Tpseudonana@XP_002286533':8.245551e-05,'423536-Pmarinus@XP_002785302':0.42594329):0.29984015,('Ehuxleyi@prot_jgi_Emihu1_212480_gm1.5200258':0.16338719,'Lgigantea@gene_jgi_Lotgi1_230378_estExt_fgenesh2_pg.C_sca_120135':0.19711997):0.17096752):5.6270821e-05,'Chlamydomonas-reinhardtii@XP_001689575':4.5077336e-05):7.757838e-06,(((('412133-Tvaginalis@XP_001582914':0.61995605,'6239-Celegans@NP_491160':0.11646491):0.29281485,'6279-Bmalayi@XP_001894870':2.2667353e-05):0.38866323,(('5911-Tthermophila@XP_001013249':7.4580883e-06,'Monosiga-brevicollis@XXX':1.4254586):1.5679941,'7739-Bfloridae@XP_002607627':3.4752483e-05):0.14526251):0.090520969,'Hrobusta@prot_jgi_Helro1_191468':0.37355299):0.31613293):0.24714262,((('330879-Afumigatus@XP_753668':0.47969268,'Volvox-carteri@XP_002955408':1.2995625e-06):8.8840977e-05,('412030-Ptetraurelia@XP_001458342':0.88551734,'Cvulgaris@prot_jgi_Chlvu1_58842_GG.C169_S03_00351':0.24567955):0.11989576):0.31951918,'3702-Athaliana@NP_194028':0.48741581):0.15682189):8.1188739e-05);
(((((((((((('126793-Pvivax@XP_001617221':0,'352914-Pyoelii@XP_726982':0):2.0398136e-07,('36329-Pfalciparum@XP_002808832':2.0744797e-05,'432359-Tgondii@EEE32077':0.49398549):0.076373521):0.38273363,'353151-Chominis@XP_665802':0.13157099):0.087058963,('347515-Lmajor@XP_001682914':0,'435258-Linfantum@XP_001465288':0):0.31607397):0.21419591,(('12968-Bhominis@CBK21518':0.027702207,('294381-Ehistolytica@XP_651118':0.31886477,('7227-Dmelanogaster@NP_523935':0.49641597,'Giardia-intestinalis@CAD67965':0.21756474):0.052188737):0.24671027):0.18221729,(('353153-Tcruzi@XP_809313':4.105358e-14,'679716-Tbrucei@CBH09022':0):0.23839372,('412133-Tvaginalis@XP_001582914':0.089472965,('6239-Celegans@NP_491160':2.5533379e-05,'6279-Bmalayi@XP_001894870':0.24212403):0.22966386):0.054730565):0.13950537):4.7171135e-06):0.15791397,'481877-Ebieneusi@XP_001827760':0.38747223):9.1251392e-05,((('284813-Ecuniculi@NP_585963':1.5601434e-06,'578460-Nceranae@XP_002996251':0.29176808):0.062352351,'876142-Eintestinalis@XP_003073153':6.4756721e-06):0.2822446,('423536-Pmarinus@XP_002785302':0.89381903,'Dpulex@prot_jgi_Dappu1_303778_PASA_GEN_2300155':0.17174174):0.076544121):0.086668334):0.03427373,'367110-Ncrassa@XP_956590':0.05226893):0.045409073,(('412030-Ptetraurelia@XP_001458342':0.62940665,'9606-Hsapiens@NP_036423':0.031212758):0.096024256,('5911-Tthermophila@XP_001013249':0.23261383,'7955-Drerio@XP_001337869':0.035361404):3.2620377e-05):0.10124945):0.066719259,'Lgigantea@gene_jgi_Lotgi1_230378_estExt_fgenesh2_pg.C_sca_120135':0.3430917):3.8650833e-05,('214684-Cneoformans@XP_569001':0,'237631-Umaydis@XP_759409':0.23740184):0.1257345):2.6979904e-07,(((((('145481-Ppatens@XP_001759110':0.033324164,'88036-Smoellendorffii@XP_002975469':1.3842492e-05):0.038308085,((('Cmerolae@gene_gnl_CMER_CMD159C':3.7781744e-14,'Cyanidioschyzon-merolae@AP006486':0):0.22544269,'Thecamonas-trahens@08713T0':0.34589235):0.11235776,'Ehuxleyi@prot_jgi_Emihu1_212480_gm1.5200258':0.22226214):2.2934034e-06):0.075815376,((('296543-Tpseudonana@XP_002286533':0.14267008,('Chlamydomonas-reinhardtii@XP_001689575':0.016666321,('Monosiga-brevicollis@XXX':1.6747373,('Volvox-carteri@XP_002955408':0,'bdendrobatidis@prot_jgi_Batde5_21412_fgenesh1_pg.C_scaffold_1000285':0.10176665):6.6673347e-06):0.088865071):0.030161925):3.6024285e-05,'Hrobusta@prot_jgi_Helro1_191468':0.18608651):0.10525211,(((((('403677-Pinfestans@XP_002906565':0,'Pramorum@jgi':1.2416279e-13):0.11865609,'Aanophagefferen@prot_jgi_Auran1_72664':0.1097481):0.076988042,('45351-Nvectensis@XP_001635666':1.5409659e-05,'Naegleria-gruberi@JGI':0.09182904):0.066035957):0.07894172,'Galdieria-sulphuraria@stig_41':0.10101072):8.6587094e-06,'Salpingoeca-rosetta@00071T0':0.14855181):7.9451045e-05,'7739-Bfloridae@XP_002607627':0.076581404):0.028435783):1.8981396e-06):0.037065457,'Cvulgaris@prot_jgi_Chlvu1_58842_GG.C169_S03_00351':0.033065019):0.039272142,('330879-Afumigatus@XP_753668':0.13883243,'3702-Athaliana@NP_194028':0.0026647574):0.10891956):6.9443675e-06,((((('2880-Esiliculosus@CBJ25668':0.03409197,'Chlorella-vulgaris@jgi':9.1903955e-05):0.035743537,'4896-Spombe@AAB06192':6.6932838e-07):1.395753e-06,'39946-Osativa@EEC74078':0.068681999):0.069688299,('Ostreococcus-lucimarinus@XP_001416421':0.035140393,'Ostreococcus-tauri@XP_003074856':0.084248914):0.033082655):9.1677565e-07,('Capsaspora-owczarzaki@03228T0':0.33335585,'Spizellomyces-punctatus@02321T0':0.071000739):8.336689e-05):7.5510041e-08):0.070768165,('556484-Ptricornutum@XP_002182854':0.034588326,'559292-Scerevisiae@NP_011612':0.24904083):7.8994906e-05);
(((((((((((('126793-Pvivax@XP_001617221':0,'352914-Pyoelii@XP_726982':0.20936692):0.13826257,'36329-Pfalciparum@XP_002808832':0):4.1113081e-05,'432359-Tgondii@EEE32077':0.9937637):0.67433962,(('294381-Ehistolytica@XP_651118':1.0419718,'Salpingoeca-rosetta@00071T0':0.20590666):0.18803501,('559292-Scerevisiae@NP_011612':0.29956275,'Capsaspora-owczarzaki@03228T0':0.24918558):0.017164307):0.17230819):4.0812539e-05,(('45351-Nvectensis@XP_001635666':0.058568843,'Naegleria-gruberi@JGI':0.19306873):0.21957784,'Galdieria-sulphuraria@stig_41':0.12353612):0.061719696):0.13805753,((('237631-Umaydis@XP_759409':1.6585021,('296543-Tpseudonana@XP_002286533':0.14446107,(((('9606-Hsapiens@NP_036423':7.0836114e-06,'Monosiga-brevicollis@XXX':2.8553813):0.32426922,'Hrobusta@prot_jgi_Helro1_191468':0.22657253):0.19751755,'Volvox-carteri@XP_002955408':0.24948539):0.02929379,'Chlamydomonas-reinhardtii@XP_001689575':0.070653403):0.065381385):0.14359819):2.2490136e-05,'7739-Bfloridae@XP_002607627':0.3033646):0.14950353,'Cvulgaris@prot_jgi_Chlvu1_58842_GG.C169_S03_00351':0.35487581):1.6149511e-05):7.9206218e-06,(('214684-Cneoformans@XP_569001':0.41524434,'bdendrobatidis@prot_jgi_Batde5_21412_fgenesh1_pg.C_scaffold_1000285':0.40377821):0.17670514,('556484-Ptricornutum@XP_002182854':0.1018811,(((('7955-Drerio@XP_001337869':0.13723658,'Thecamonas-trahens@08713T0':0.66498311):0.066110785,'Spizellomyces-punctatus@02321T0':0.36775206):0.13946552,'Ostreococcus-lucimarinus@XP_001416421':0.065390031):4.2237475e-07,'Ostreococcus-tauri@XP_003074856':0.1388198):0.097155079):0.06000552):8.3642554e-05):0.06458902,'Chlorella-vulgaris@jgi':0.064597975):1.2495408e-06,'4896-Spombe@AAB06192':0.21602058):0.094949434,'2880-Esiliculosus@CBJ25668':0.12026584):0.057132397,('145481-Ppatens@XP_001759110':0.064188867,'88036-Smoellendorffii@XP_002975469':0.073966845):0.22748802):3.3732744e-06,((((((((((('12968-Bhominis@CBK21518':0.35155864,(('347515-Lmajor@XP_001682914':0,'435258-Linfantum@XP_001465288':0):0.31426083,('353153-Tcruzi@XP_809313':0,'679716-Tbrucei@CBH09022':1.3064014e-13):0.4619135):9.4178242e-05):0.25556113,('6239-Celegans@NP_491160':0.28286914,'6279-Bmalayi@XP_001894870':0.32773914):0.57458621):0.061927217,'481877-Ebieneusi@XP_001827760':1.2750416):3.7476714e-05,(('284813-Ecuniculi@NP_585963':0.083640458,'876142-Eintestinalis@XP_003073153':0.20005282):0.05958906,'578460-Nceranae@XP_002996251':0.68567915):0.70777894):0.26168122,('353151-Chominis@XP_665802':3.9906927e-05,'412133-Tvaginalis@XP_001582914':1.0977204):0.78114171):0.26901135,(((('403677-Pinfestans@XP_002906565':2.3579492e-13,'Pramorum@jgi':0):0.45472437,'Aanophagefferen@prot_jgi_Auran1_72664':0.35611516):2.2674017e-05,('Cmerolae@gene_gnl_CMER_CMD159C':4.8064001e-13,'Cyanidioschyzon-merolae@AP006486':0):1.4640851):0.071204048,'Dpulex@prot_jgi_Dappu1_303778_PASA_GEN_2300155':0.62262839):0.37021628):0.23912588,('367110-Ncrassa@XP_956590':0.10483672,('412030-Ptetraurelia@XP_001458342':1.1219191,'5911-Tthermophila@XP_001013249':0.18376956):1.7023574):0.19945457):1.388706e-05,('7227-Dmelanogaster@NP_523935':1.0654394,'Giardia-intestinalis@CAD67965':1.6043986):1.0476674):0.16249474,'423536-Pmarinus@XP_002785302':1.5656991):0.0075517783,('330879-Afumigatus@XP_753668':0.38570731,'3702-Athaliana@NP_194028':0.16249917):0.068098714):0.4766719,('Ehuxleyi@prot_jgi_Emihu1_212480_gm1.5200258':0.54861633,'Lgigantea@gene_jgi_Lotgi1_230378_estExt_fgenesh2_pg.C_sca_120135':0.061053235):0.29798055):4.6906276e-07,'39946-Osativa@EEC74078':6.311692e-05);
(((((((('126793-Pvivax@XP_001617221':3.6988614e-05,('352914-Pyoelii@XP_726982':2.2765697e-06,'353151-Chominis@XP_665802':0.33987302):0.067239599):0.033651935,'36329-Pfalciparum@XP_002808832':0):2.2845426e-05,'432359-Tgondii@EEE32077':0.27833044):0.42961087,('347515-Lmajor@XP_001682914':0,'435258-Linfantum@XP_001465288':0):3.9363836e-05):0.37658793,(((('12968-Bhominis@CBK21518':0,'294381-Ehistolytica@XP_651118':0.17913849):0.08198891,((('353153-Tcruzi@XP_809313':4.9057427e-05,'679716-Tbrucei@CBH09022':0.039788829):0.45275285,'9606-Hsapiens@NP_036423':5.4364167e-06):0.15190048,'7955-Drerio@XP_001337869':1.527674e-05):0.18352198):0.028101839,('481877-Ebieneusi@XP_001827760':0.30042429,('Dpulex@prot_jgi_Dappu1_303778_PASA_GEN_2300155':0.095340357,'Giardia-intestinalis@CAD67965':0.48712757):0.08305143):5.4890368e-06):0.029183879,'367110-Ncrassa@XP_956590':6.1498718e-05):5.5998343e-06):0.06449657,((('45351-Nvectensis@XP_001635666':3.2995312e-07,'Aanophagefferen@prot_jgi_Auran1_72664':0.21647605):0.078816944,'Capsaspora-owczarzaki@03228T0':0.2639488):0.092694651,(((('Cmerolae@gene_gnl_CMER_CMD159C':8.2909525e-14,'Cyanidioschyzon-merolae@AP006486':0):0.12589812,'Naegleria-gruberi@JGI':0.051225539):0.022423074,'Galdieria-sulphuraria@stig_41':0.071502386):0.12716332,'Salpingoeca-rosetta@00071T0':0.032324666):0.018917985):0.0077166457):0.12763912,('284813-Ecuniculi@NP_585963':4.3024681e-05,('578460-Nceranae@XP_002996251':0.25359326,('7227-Dmelanogaster@NP_523935':0.44671732,'876142-Eintestinalis@XP_003073153':7.5348066e-06):0.089235104):2.0650489e-06):0.16062419):1.4913445e-05,(((('145481-Ppatens@XP_001759110':0.031002784,'88036-Smoellendorffii@XP_002975469':0):0.058602843,'39946-Osativa@EEC74078':0.028881758):0.026846724,((((((('214684-Cneoformans@XP_569001':0.18952438,'bdendrobatidis@prot_jgi_Batde5_21412_fgenesh1_pg.C_scaffold_1000285':0.11532951):6.7539968e-06,'4896-Spombe@AAB06192':0.00066721747):0.11412261,('Ostreococcus-lucimarinus@XP_001416421':0.052140634,'Ostreococcus-tauri@XP_003074856':0.031203719):0.036232176):0.036923516,('556484-Ptricornutum@XP_002182854':0.025252902,'559292-Scerevisiae@NP_011612':0.11638844):0.15537641):3.9620716e-06,'Chlorella-vulgaris@jgi':0.071593678):3.4755574e-05,'Spizellomyces-punctatus@02321T0':0.14856715):0.091046781,'2880-Esiliculosus@CBJ25668':0.028372907):0.068701125):2.668904e-05,((((('237631-Umaydis@XP_759409':0.40538178,('296543-Tpseudonana@XP_002286533':0.00040957158,'423536-Pmarinus@XP_002785302':0.59323778):1.6370865e-05):0.263313,('Ehuxleyi@prot_jgi_Emihu1_212480_gm1.5200258':0.069766531,'Lgigantea@gene_jgi_Lotgi1_230378_estExt_fgenesh2_pg.C_sca_120135':0.2116382):0.14811799):0.011997688,'Chlamydomonas-reinhardtii@XP_001689575':0.031783454):7.265379e-05,(((('412133-Tvaginalis@XP_001582914':0.23349573,'6239-Celegans@NP_491160':0.12034182):0.060274286,'6279-Bmalayi@XP_001894870':0.13022843):0.16292683,(('5911-Tthermophila@XP_001013249':0,'Monosiga-brevicollis@XXX':1.3814427):0.64395192,'7739-Bfloridae@XP_002607627':2.5644381e-05):0.14611897):0.082848671,'Hrobusta@prot_jgi_Helro1_191468':0.2837511):0.14615754):0.14822145,((('330879-Afumigatus@XP_753668':0.063403343,('412030-Ptetraurelia@XP_001458342':0.67796234,'Volvox-carteri@XP_002955408':4.587018e-06):0.035084201):0.036876448,'Cvulgaris@prot_jgi_Chlvu1_58842_GG.C169_S03_00351':0.25368767):0.11915964,'3702-Athaliana@NP_194028':0.14731961):0.094053704):1.6515544e-05):0.030400296,(('403677-Pinfestans@XP_002906565':0.029108814,'Pramorum@jgi':1.6398603e-05):0.04149387,'Thecamonas-trahens@08713T0':0.25425162):0.045359024);
((((((('126793-Pvivax@XP_001617221':9.1021737e-05,('352914-Pyoelii@XP_726982':0.20174778,'353151-Chominis@XP_665802':0.42854067):0.037345466):0.19059118,'36329-Pfalciparum@XP_002808832':2.8862675e-05):0.053688749,'432359-Tgondii@EEE32077':0.2161975):0.1019889,'Lgigantea@gene_jgi_Lotgi1_230378_estExt_fgenesh2_pg.C_sca_120135':0.35569487):0.10997193,(((('145481-Ppatens@XP_001759110':0.13130074,'88036-Smoellendorffii@XP_002975469':1.5127088e-06):0.24939784,'Cvulgaris@prot_jgi_Chlvu1_58842_GG.C169_S03_00351':0.18894005):0.13511332,'Chlorella-vulgaris@jgi':7.255662e-06):0.15433482,(('296543-Tpseudonana@XP_002286533':0.18491469,'Ehuxleyi@prot_jgi_Emihu1_212480_gm1.5200258':0.50210351):4.9494164e-05,(('Monosiga-brevicollis@XXX':3.2049578,'bdendrobatidis@prot_jgi_Batde5_21412_fgenesh1_pg.C_scaffold_1000285':0.13944232):0.28081065,'Volvox-carteri@XP_002955408':0):0.23696893):0.23370591):3.71128e-06):0.027440762,((((((('347515-Lmajor@XP_001682914':0,'435258-Linfantum@XP_001465288':0):0.32243472,'7955-Drerio@XP_001337869':0.273401):0.05012265,(('353153-Tcruzi@XP_809313':4.4094432e-05,'679716-Tbrucei@CBH09022':0.050838322):0.3220865,'9606-Hsapiens@NP_036423':0.17290376):0.14259654):2.363314e-06,('559292-Scerevisiae@NP_011612':4.980702e-05,'Spizellomyces-punctatus@02321T0':0.77567434):0.36992747):0.17070771,'Thecamonas-trahens@08713T0':0.47518497):0.14422384,('412133-Tvaginalis@XP_001582914':0.54146865,'7739-Bfloridae@XP_002607627':2.8932698e-07):0.14893412):8.405339e-05,'Galdieria-sulphuraria@stig_41':0.17021198):0.11880616):1.844631e-06,((((('12968-Bhominis@CBK21518':0.56045956,'39946-Osativa@EEC74078':6.1997828e-06):0.20927,('330879-Afumigatus@XP_753668':0.30960221,'3702-Athaliana@NP_194028':0.029834795):0.12207782):0.090418052,('4896-Spombe@AAB06192':0.26334508,('Ostreococcus-lucimarinus@XP_001416421':3.9629197e-05,'Ostreococcus-tauri@XP_003074856':0.23457283):0.20795734):0.049674185):9.3703842e-05,'Chlamydomonas-reinhardtii@XP_001689575':0.1717601):0.039485199,((((('214684-Cneoformans@XP_569001':0,'237631-Umaydis@XP_759409':0.53588344):0.3438017,'Capsaspora-owczarzaki@03228T0':0.26525003):0.085501645,('45351-Nvectensis@XP_001635666':0.15065782,'Naegleria-gruberi@JGI':0.060106824):0.070096257):1.1624868e-06,'Hrobusta@prot_jgi_Helro1_191468':0.29100018):0.10869906,(('284813-Ecuniculi@NP_585963':7.5019016e-05,('556484-Ptricornutum@XP_002182854':0.19822082,'876142-Eintestinalis@XP_003073153':0.1622849):2.5875008e-06):0.25781255,'367110-Ncrassa@XP_956590':0.097636405):0.2049428):8.6649854e-06):0.043170304,((('2880-Esiliculosus@CBJ25668':0.14732055,('403677-Pinfestans@XP_002906565':3.8023638e-14,'Pramorum@jgi':0):0.2245244):0.10302644,((('294381-Ehistolytica@XP_651118':0.35476439,(('423536-Pmarinus@XP_002785302':0.4704907,('7227-Dmelanogaster@NP_523935':0.1249891,'Giardia-intestinalis@CAD67965':2.4596699):0.55225717):0.36589521,'Dpulex@prot_jgi_Dappu1_303778_PASA_GEN_2300155':0.10397099):0.053637748):3.7216761e-06,(((('412030-Ptetraurelia@XP_001458342':0.19366715,'5911-Tthermophila@XP_001013249':0.35049973):0.71347951,'6239-Celegans@NP_491160':0.065434439):0.39674392,'6279-Bmalayi@XP_001894870':0.076404191):0.43491535,('481877-Ebieneusi@XP_001827760':0.6366719,'578460-Nceranae@XP_002996251':0.32492055):4.8671178e-05):0.057572764):0.065340133,('Cmerolae@gene_gnl_CMER_CMD159C':0,'Cyanidioschyzon-merolae@AP006486':1.7541524e-13):0.34494932):0.034206733):0.049696398,('Aanophagefferen@prot_jgi_Auran1_72664':0.15813369,'Salpingoeca-rosetta@00071T0':0.080420943):0.08296261):0.10132071);
((((((((((((('126793-Pvivax@XP_001617221':3.3674028e-05,'352914-Pyoelii@XP_726982':0.043086707):0.088969252,'36329-Pfalciparum@XP_002808832':7.7249713e-05):0.51164487,('237631-Umaydis@XP_759409':0.23391071,'432359-Tgondii@EEE32077':0.50993781):0.25858836):0.11157741,'Capsaspora-owczarzaki@03228T0':0.62225093):0.17144709,'559292-Scerevisiae@NP_011612':0.46806762):2.1650278e-05,'214684-Cneoformans@XP_569001':0.22821924):0.056844793,(('412030-Ptetraurelia@XP_001458342':0.91731816,'556484-Ptricornutum@XP_002182854':9.0467651e-06):0.060418051,'423536-Pmarinus@XP_002785302':0.9501819):1.0674066e-05):0.11701973,('Ostreococcus-lucimarinus@XP_001416421':0.071137472,'Ostreococcus-tauri@XP_003074856':0.18370693):0.14760564):0.026875619,'4896-Spombe@AAB06192':0.095075281):0.094287917,'Spizellomyces-punctatus@02321T0':0.14579134):0.079115994,('296543-Tpseudonana@XP_002286533':0.11358298,'bdendrobatidis@prot_jgi_Batde5_21412_fgenesh1_pg.C_scaffold_1000285':0.25860273):0.21232363):2.0819737e-05,'Cvulgaris@prot_jgi_Chlvu1_58842_GG.C169_S03_00351':3.655026e-06):0.04040862,(((((('12968-Bhominis@CBK21518':0.16943357,('294381-Ehistolytica@XP_651118':0.43908563,('7227-Dmelanogaster@NP_523935':0.87018563,'Giardia-intestinalis@CAD67965':0.75821434):0.1496677):0.3016869):0.3422887,(((('353153-Tcruzi@XP_809313':0.040541283,'679716-Tbrucei@CBH09022':0):0.4976181,'412133-Tvaginalis@XP_001582914':0.035254911):0.074037439,('Ehuxleyi@prot_jgi_Emihu1_212480_gm1.5200258':0.2441962,'Lgigantea@gene_jgi_Lotgi1_230378_estExt_fgenesh2_pg.C_sca_120135':0.14701784):0.14115864):0.15285994,('6239-Celegans@NP_491160':0.14667861,'6279-Bmalayi@XP_001894870':0.19155401):0.21695912):0.13968851):0.040693053,('145481-Ppatens@XP_001759110':0.13404249,'88036-Smoellendorffii@XP_002975469':0):0.10520006):0.061189288,((((((('284813-Ecuniculi@NP_585963':8.6470979e-05,('578460-Nceranae@XP_002996251':0.62886611,'876142-Eintestinalis@XP_003073153':2.430249e-07):0.15298736):0.24770927,'367110-Ncrassa@XP_956590':0.018268448):0.12996964,'481877-Ebieneusi@XP_001827760':0.81353613):0.017942207,'Dpulex@prot_jgi_Dappu1_303778_PASA_GEN_2300155':0.19638445):0.057378489,((((('347515-Lmajor@XP_001682914':0,'435258-Linfantum@XP_001465288':0):0.52114625,'Thecamonas-trahens@08713T0':0.39921765):0.065520331,('5911-Tthermophila@XP_001013249':0.058035131,'Monosiga-brevicollis@XXX':2.3202245):0.3503004):0.28444065,('403677-Pinfestans@XP_002906565':0.03401284,'Pramorum@jgi':8.7055108e-05):0.16924536):0.050515765,((('45351-Nvectensis@XP_001635666':1.4533168e-05,'Naegleria-gruberi@JGI':0.3122631):0.17610495,'Aanophagefferen@prot_jgi_Auran1_72664':0.35697857):0.15649035,('Cmerolae@gene_gnl_CMER_CMD159C':6.6448904e-14,'Cyanidioschyzon-merolae@AP006486':0):0.47247209):9.0477434e-06):0.14146479):8.5500497e-05,'Salpingoeca-rosetta@00071T0':0.23956071):0.096381137,((('330879-Afumigatus@XP_753668':0.083530911,'39946-Osativa@EEC74078':0.12426803):0.029570792,'3702-Athaliana@NP_194028':2.7185445e-05):0.03849142,('Chlamydomonas-reinhardtii@XP_001689575':0.037000666,'Volvox-carteri@XP_002955408':0.035173111):0.077710874):0.046748046):0.030927193):8.9912321e-08,('Galdieria-sulphuraria@stig_41':0.12743271,'Hrobusta@prot_jgi_Helro1_191468':0.26162695):0.14573809):0.092086799,(('2880-Esiliculosus@CBJ25668':0.12577612,('353151-Chominis@XP_665802':0.2149965,('7955-Drerio@XP_001337869':0.14715736,'9606-Hsapiens@NP_036423':0.16394853):1.916314e-06):0.16178759):4.8975129e-06,'7739-Bfloridae@XP_002607627':2.0466254e-05):0.026791053):0.10767554,'Chlorella-vulgaris@jgi':0.084055191);
((((((((((('126793-Pvivax@XP_001617221':0,'36329-Pfalciparum@XP_002808832':0.10213583):7.5827413e-05,('352914-Pyoelii@XP_726982':1.6947366e-06,'412030-Ptetraurelia@XP_001458342':0.91783459):0.15184938):0.29586062,('347515-Lmajor@XP_001682914':0,'435258-Linfantum@XP_001465288':0):0.42578881):0.025774379,'353151-Chominis@XP_665802':0.41761294):0.18370782,'432359-Tgondii@EEE32077':0.39602777):0.38184306,(('7955-Drerio@XP_001337869':4.6656228e-05,'Giardia-intestinalis@CAD67965':1.380163):0.099974421,'9606-Hsapiens@NP_036423':4.8364843e-07):0.48033584):0.00080653908,'12968-Bhominis@CBK21518':0.17716108):3.7676805e-05,('353153-Tcruzi@XP_809313':0.11442967,'679716-Tbrucei@CBH09022':0):0.51833099):0.10311367,((((('284813-Ecuniculi@NP_585963':0.056693661,('578460-Nceranae@XP_002996251':0.63866029,'876142-Eintestinalis@XP_003073153':0.055744094):0.034100561):0.10063528,'7227-Dmelanogaster@NP_523935':0.56697323):0.24511783,'294381-Ehistolytica@XP_651118':0.6938041):0.0092982095,'Dpulex@prot_jgi_Dappu1_303778_PASA_GEN_2300155':0.075164345):0.10739284,('367110-Ncrassa@XP_956590':0.1971004,'481877-Ebieneusi@XP_001827760':0.57950801):0.11344805):0.088870894):0.11999106,'Salpingoeca-rosetta@00071T0':0.24487181):3.1852481e-06,((((('145481-Ppatens@XP_001759110':0.16533001,('403677-Pinfestans@XP_002906565':3.6277055e-05,'Pramorum@jgi':0.041232848):0.2999232):0.11653083,'88036-Smoellendorffii@XP_002975469':1.8102778e-06):0.13029324,'39946-Osativa@EEC74078':0.068932727):0.14092576,(((((((('214684-Cneoformans@XP_569001':0,'237631-Umaydis@XP_759409':0.55710958):0.3268311,'559292-Scerevisiae@NP_011612':0.25932315):4.7935467e-07,(('296543-Tpseudonana@XP_002286533':0.030355297,'423536-Pmarinus@XP_002785302':0.66995525):0.3767921,'556484-Ptricornutum@XP_002182854':1.9622515e-06):0.08336836):0.22542557,'Capsaspora-owczarzaki@03228T0':0.6542895):0.022794763,('Ostreococcus-lucimarinus@XP_001416421':0.19420451,'Ostreococcus-tauri@XP_003074856':0.17471813):0.41106757):0.0093249597,((('4896-Spombe@AAB06192':0.092795178,'Spizellomyces-punctatus@02321T0':0.16130958):0.0327664,'bdendrobatidis@prot_jgi_Batde5_21412_fgenesh1_pg.C_scaffold_1000285':0.33131298):0.061503538,'Cvulgaris@prot_jgi_Chlvu1_58842_GG.C169_S03_00351':0.34199845):7.767208e-05):4.3260242e-06,'Chlorella-vulgaris@jgi':1.3059965e-06):0.14258549,('2880-Esiliculosus@CBJ25668':0.066516769,'Thecamonas-trahens@08713T0':0.5094721):0.22827416):0.018129125):2.2417613e-06,((('330879-Afumigatus@XP_753668':0.11104424,'3702-Athaliana@NP_194028':0.16314045):0.039724153,'Volvox-carteri@XP_002955408':7.273968e-06):0.089373822,((('412133-Tvaginalis@XP_001582914':0.4588458,('6239-Celegans@NP_491160':0.084106079,'6279-Bmalayi@XP_001894870':0.16629245):0.076650133):0.53035998,'Chlamydomonas-reinhardtii@XP_001689575':4.5456601e-06):0.040891418,('Ehuxleyi@prot_jgi_Emihu1_212480_gm1.5200258':0.10883874,'Lgigantea@gene_jgi_Lotgi1_230378_estExt_fgenesh2_pg.C_sca_120135':0.29875091):0.29023712):0.12649254):0.066018971):0.18817895,(('45351-Nvectensis@XP_001635666':3.5230998e-08,'Aanophagefferen@prot_jgi_Auran1_72664':0.51460294):0.26825742,((((('5911-Tthermophila@XP_001013249':1.248504,'7739-Bfloridae@XP_002607627':0):0.40758717,'Monosiga-brevicollis@XXX':3.9681992):1.1154901e-05,'Hrobusta@prot_jgi_Helro1_191468':0.10157456):0.17853356,('Galdieria-sulphuraria@stig_41':0.19481644,'Naegleria-gruberi@JGI':0.33754656):0.062640359):3.1030665e-05,('Cmerolae@gene_gnl_CMER_CMD159C':1.7521682e-13,'Cyanidioschyzon-merolae@AP006486':0):0.41989948):0.18982139):7.6086357e-05);
(((((((((((('126793-Pvivax@XP_001617221':0,('352914-Pyoelii@XP_726982':2.0589914e-06,'353151-Chominis@XP_665802':0.85330713):0.042114456):0.17660297,'36329-Pfalciparum@XP_002808832':2.3749616e-07):1.7245086e-05,'432359-Tgondii@EEE32077':0.30363533):0.40639799,(('Galdieria-sulphuraria@stig_41':0,'Naegleria-gruberi@JGI':0.10750557):0.17499819,'Salpingoeca-rosetta@00071T0':0.055603451):0.006544262):0.17641205,(('294381-Ehistolytica@XP_651118':0.71037419,('Cmerolae@gene_gnl_CMER_CMD159C':0,'Cyanidioschyzon-merolae@AP006486':8.2398026e-14):0.81388733):6.2973914e-06,('45351-Nvectensis@XP_001635666':6.56861e-05,'Capsaspora-owczarzaki@03228T0':0.48750655):0.2143959):0.13667752):0.10992202,('7955-Drerio@XP_001337869':0.040496632,'9606-Hsapiens@NP_036423':0.18118525):0.10985277):4.6303047e-07,'7739-Bfloridae@XP_002607627':0.15475835):0.083648071,(((('296543-Tpseudonana@XP_002286533':0.19933446,('Ehuxleyi@prot_jgi_Emihu1_212480_gm1.5200258':1.4575246e-05,'Lgigantea@gene_jgi_Lotgi1_230378_estExt_fgenesh2_pg.C_sca_120135':0.31043197):0.17602216):3.3889128e-05,('Monosiga-brevicollis@XXX':1.6713152,'Volvox-carteri@XP_002955408':1.6004136e-06):0.18547379):0.084256625,'Chlamydomonas-reinhardtii@XP_001689575':0.093257436):5.6582136e-06,'Hrobusta@prot_jgi_Helro1_191468':0.40295818):0.23299294):6.88784e-05,'2880-Esiliculosus@CBJ25668':9.973347e-05):0.041965257,('Chlorella-vulgaris@jgi':1.1179923e-05,'Cvulgaris@prot_jgi_Chlvu1_58842_GG.C169_S03_00351':0.13697868):0.042984443):0.043281943,(('145481-Ppatens@XP_001759110':0.3333842,'88036-Smoellendorffii@XP_002975469':7.7762487e-07):0.085220477,'39946-Osativa@EEC74078':0.083850822):0.04202743):1.8245753e-07,(((((((('12968-Bhominis@CBK21518':0.47256034,(('347515-Lmajor@XP_001682914':0,'435258-Linfantum@XP_001465288':0):0.20374525,('353153-Tcruzi@XP_809313':0,'679716-Tbrucei@CBH09022':2.3296483e-14):0.25587789):7.316036e-05):0.23216252,(('412133-Tvaginalis@XP_001582914':1.4673177,'6239-Celegans@NP_491160':0.05333163):0.15069123,'6279-Bmalayi@XP_001894870':0.6369707):0.3515954):0.026475866,((('284813-Ecuniculi@NP_585963':8.2940717e-06,'876142-Eintestinalis@XP_003073153':0.19567698):0.081010096,'578460-Nceranae@XP_002996251':0.43315653):0.28001814,'481877-Ebieneusi@XP_001827760':0.26024702):3.8222512e-06):0.26598411,((('330879-Afumigatus@XP_753668':0.23886002,'3702-Athaliana@NP_194028':0.19032278):0.38486667,(((('403677-Pinfestans@XP_002906565':0,'Aanophagefferen@prot_jgi_Auran1_72664':0.27868724):0.13760433,'Pramorum@jgi':1.0329533e-06):0.47741743,'Dpulex@prot_jgi_Dappu1_303778_PASA_GEN_2300155':0.084453314):0.33731585,('423536-Pmarinus@XP_002785302':0.91132065,('7227-Dmelanogaster@NP_523935':0.73534432,'Giardia-intestinalis@CAD67965':0.60399183):0.21193054):0.38140852):0.0023196345):4.4077801e-07,'367110-Ncrassa@XP_956590':0.095758988):3.3539153e-05):0.54446343,('Ostreococcus-lucimarinus@XP_001416421':0.046876771,'Ostreococcus-tauri@XP_003074856':0):5.4997872e-06):0.12404469,(('412030-Ptetraurelia@XP_001458342':0.69676105,'5911-Tthermophila@XP_001013249':0.049922821):0.74304798,'Thecamonas-trahens@08713T0':4.3066967e-06):0.38019035):0.12417675,((('214684-Cneoformans@XP_569001':1.3334593e-06,'237631-Umaydis@XP_759409':0.63925515):0.46087423,'bdendrobatidis@prot_jgi_Batde5_21412_fgenesh1_pg.C_scaffold_1000285':0.55048096):0.12388608,'4896-Spombe@AAB06192':2.9321416e-07):0.067754133):0.1204142,('556484-Ptricornutum@XP_002182854':0.21311448,'559292-Scerevisiae@NP_011612':0.19942407):0.11629176):0.14246159,'Spizellomyces-punctatus@02321T0':0.13370704);
((((((((('126793-Pvivax@XP_001617221':1.523063e-05,'352914-Pyoelii@XP_726982':0.09167359):0.062131883,'36329-Pfalciparum@XP_002808832':6.744781e-05):0.33209565,('Ehuxleyi@prot_jgi_Emihu1_212480_gm1.5200258':0.018064137,'Lgigantea@gene_jgi_Lotgi1_230378_estExt_fgenesh2_pg.C_sca_120135':0.17454219):0.11515282):1.9275097e-07,('145481-Ppatens@XP_001759110':0.095102303,'88036-Smoellendorffii@XP_002975469':0.023999548):0.144118):0.070158662,((('2880-Esiliculosus@CBJ25668':0.14196692,'7739-Bfloridae@XP_002607627':0.059010996):1.5269007e-06,'Cvulgaris@prot_jgi_Chlvu1_58842_GG.C169_S03_00351':0.22644056):0.06116905,'Galdieria-sulphuraria@stig_41':0.053677696):6.9924346e-06):0.039153558,'Dpulex@prot_jgi_Dappu1_303778_PASA_GEN_2300155':0.27484017):0.020875637,(('353151-Chominis@XP_665802':0.24992675,('412133-Tvaginalis@XP_001582914':0.040581037,'6239-Celegans@NP_491160':0.4547853):0.30954891):0.065355139,'Salpingoeca-rosetta@00071T0':0.17246598):0.17617312):1.0370579e-05,(((((((('12968-Bhominis@CBK21518':0,('6279-Bmalayi@XP_001894870':0.099818651,'7227-Dmelanogaster@NP_523935':0.38849835):0.247996):0.050504238,'Giardia-intestinalis@CAD67965':0.72768256):0.10081678,'294381-Ehistolytica@XP_651118':0.16732967):0.03226609,(('214684-Cneoformans@XP_569001':0,'237631-Umaydis@XP_759409':0.11856851):0.25338286,'432359-Tgondii@EEE32077':0.24987694):0.056902742):6.3874023e-05,'Aanophagefferen@prot_jgi_Auran1_72664':0.39723566):0.20223789,('45351-Nvectensis@XP_001635666':0.13364853,'Naegleria-gruberi@JGI':0.15542847):0.10312271):4.2298954e-05,('403677-Pinfestans@XP_002906565':0,'Pramorum@jgi':3.6395578e-14):0.12926835):1.4831303e-07,(((('347515-Lmajor@XP_001682914':0,'435258-Linfantum@XP_001465288':0):0.25569639,('353153-Tcruzi@XP_809313':5.353572e-14,'679716-Tbrucei@CBH09022':0):0.22344049):0.093512527,'Thecamonas-trahens@08713T0':0.158961):3.2659687e-05,('Cmerolae@gene_gnl_CMER_CMD159C':0,'Cyanidioschyzon-merolae@AP006486':9.5341916e-14):0.32183976):0.097720255):0.161373):0.11143895,(((((((((('284813-Ecuniculi@NP_585963':1.9859535e-06,'876142-Eintestinalis@XP_003073153':0.075779707):0.078160627,'578460-Nceranae@XP_002996251':0.14617795):0.066746263,'481877-Ebieneusi@XP_001827760':0.40644899):0.050816249,('330879-Afumigatus@XP_753668':0.1390481,('367110-Ncrassa@XP_956590':0.056053805,'3702-Athaliana@NP_194028':0.05350223):0.063998766):8.5384511e-05):0.028489821,'39946-Osativa@EEC74078':7.1765929e-05):0.061294798,('4896-Spombe@AAB06192':0.065522757,'Chlorella-vulgaris@jgi':0.10242385):1.1141872e-05):0.063084963,(((('296543-Tpseudonana@XP_002286533':3.9270555e-07,('9606-Hsapiens@NP_036423':0.091103429,'Hrobusta@prot_jgi_Helro1_191468':0.17848968):0.29995383):0.12165087,(('412030-Ptetraurelia@XP_001458342':0.57177191,('Chlamydomonas-reinhardtii@XP_001689575':0.2687512,'Volvox-carteri@XP_002955408':8.3031277e-05):0.085236352):6.4288542e-07,'bdendrobatidis@prot_jgi_Batde5_21412_fgenesh1_pg.C_scaffold_1000285':0.19379902):0.015576053):0.25736469,('556484-Ptricornutum@XP_002182854':6.8017411e-05,('5911-Tthermophila@XP_001013249':0,'Monosiga-brevicollis@XXX':1.5552373):0.81691088):0.030086464):4.7828202e-05,('559292-Scerevisiae@NP_011612':0.3018644,'Spizellomyces-punctatus@02321T0':0.0024832533):0.15486987):1.9029395e-05):3.6217394e-06,('423536-Pmarinus@XP_002785302':0.42168845,'Capsaspora-owczarzaki@03228T0':0.1606214):0.018591209):0.029682642,'Ostreococcus-lucimarinus@XP_001416421':0.03017151):1.6900972e-07,'Ostreococcus-tauri@XP_003074856':0.14891917):0.20831053,'7955-Drerio@XP_001337869':0.067541152);
((((((((('126793-Pvivax@XP_001617221':9.3483907e-05,'352914-Pyoelii@XP_726982':0.17031922):0.083026987,'36329-Pfalciparum@XP_002808832':1.0109508e-05):0.11658855,('237631-Umaydis@XP_759409':0.3751071,'432359-Tgondii@EEE32077':0.05520736):0.11514042):0.027793654,'Capsaspora-owczarzaki@03228T0':0.28886676):1.0385998e-05,((((('353153-Tcruzi@XP_809313':0,'679716-Tbrucei@CBH09022':8.0902147e-14):0.19822417,(('412133-Tvaginalis@XP_001582914':0.36614009,'6239-Celegans@NP_491160':5.8779475e-05):0.41237715,'6279-Bmalayi@XP_001894870':0.10116253):0.21342878):0.26651523,'Ehuxleyi@prot_jgi_Emihu1_212480_gm1.5200258':0.040519538):0.11898558,'Lgigantea@gene_jgi_Lotgi1_230378_estExt_fgenesh2_pg.C_sca_120135':1.6531665e-05):0.12370763,('423536-Pmarinus@XP_002785302':0.088374862,('7227-Dmelanogaster@NP_523935':0.79839481,'Giardia-intestinalis@CAD67965':1.6101781):0.32579261):0.39262035):0.048071779):0.12279196,(((((('284813-Ecuniculi@NP_585963':1.7083881e-05,'876142-Eintestinalis@XP_003073153':0.10844682):0.11767847,'578460-Nceranae@XP_002996251':0.32062451):7.6957309e-06,'481877-Ebieneusi@XP_001827760':0.44830743):0.26983754,'367110-Ncrassa@XP_956590':0.051225589):0.030880826,(('330879-Afumigatus@XP_753668':0.2288387,'3702-Athaliana@NP_194028':0.039404559):0.066429862,'Dpulex@prot_jgi_Dappu1_303778_PASA_GEN_2300155':0.18811779):2.5109386e-05):0.087044681,(('39946-Osativa@EEC74078':0.12255456,('4896-Spombe@AAB06192':0.083418325,'Chlorella-vulgaris@jgi':0.03915189):3.4850957e-07):0.039398981,('556484-Ptricornutum@XP_002182854':0.038469107,('Ostreococcus-lucimarinus@XP_001416421':1.2593463e-05,'Ostreococcus-tauri@XP_003074856':0.13291618):0.037878857):5.7187123e-06):0.038630187):9.4818864e-06):1.3115266e-06,((((('12968-Bhominis@CBK21518':0.2804197,'294381-Ehistolytica@XP_651118':0.31522282):0.10907465,'214684-Cneoformans@XP_569001':0.18093062):0.10751368,('Cmerolae@gene_gnl_CMER_CMD159C':0,'Cyanidioschyzon-merolae@AP006486':6.440101e-14):0.34725714):9.4115358e-05,((('347515-Lmajor@XP_001682914':0,'435258-Linfantum@XP_001465288':0):0.2007478,'Thecamonas-trahens@08713T0':0.15110425):0.072359311,('403677-Pinfestans@XP_002906565':0,'Pramorum@jgi':8.7772926e-15):0.26871636):0.12818158):3.0237502e-06,'45351-Nvectensis@XP_001635666':4.2080379e-08):0.079792982):1.4714438e-05,((('353151-Chominis@XP_665802':0.26790076,'Aanophagefferen@prot_jgi_Auran1_72664':0.17689636):0.10532263,('Naegleria-gruberi@JGI':0.17518358,'Salpingoeca-rosetta@00071T0':0.14723248):0.057397746):1.2769602e-05,('Chlamydomonas-reinhardtii@XP_001689575':0.13743017,'Cvulgaris@prot_jgi_Chlvu1_58842_GG.C169_S03_00351':0.2038045):7.8559718e-06):0.17398087):0.081713274,(((('145481-Ppatens@XP_001759110':0.13275945,'88036-Smoellendorffii@XP_002975469':0.037297366):0.091944002,('2880-Esiliculosus@CBJ25668':0.080265095,'559292-Scerevisiae@NP_011612':0.078263478):2.9794444e-06):0.073018107,'7739-Bfloridae@XP_002607627':0.086444691):5.1637481e-05,'Galdieria-sulphuraria@stig_41':2.6006242e-07):0.070656004,((((('296543-Tpseudonana@XP_002286533':1.2979427e-06,(('412030-Ptetraurelia@XP_001458342':0.49425804,(('5911-Tthermophila@XP_001013249':0.5108603,'Monosiga-brevicollis@XXX':0.93998214):3.4581973e-06,'bdendrobatidis@prot_jgi_Batde5_21412_fgenesh1_pg.C_scaffold_1000285':0.12880863):0.15688775):8.0170245e-05,'Volvox-carteri@XP_002955408':9.55256e-05):0.084464056):0.1723692,'Hrobusta@prot_jgi_Helro1_191468':1.5262219e-05):0.071343772,'9606-Hsapiens@NP_036423':0.039535633):0.072107859,'7955-Drerio@XP_001337869':1.6130634e-06):0.03802312,'Spizellomyces-punctatus@02321T0':0.15670361):4.8780841e-05);
((((((((('126793-Pvivax@XP_001617221':4.3077417e-05,'352914-Pyoelii@XP_726982':0.11433769):0.02403184,'36329-Pfalciparum@XP_002808832':0.091464705):0.37744521,('432359-Tgondii@EEE32077':0.16652194,'Ehuxleyi@prot_jgi_Emihu1_212480_gm1.5200258':0.29828481):0.12484484):0.059886901,(((('12968-Bhominis@CBK21518':0.30978921,(('6239-Celegans@NP_491160':0.44702561,('7227-Dmelanogaster@NP_523935':0.37507211,'Giardia-intestinalis@CAD67965':0.8915842):0.49268008):1.7843144e-06,'6279-Bmalayi@XP_001894870':5.3593844e-05):0.11706916):0.20878434,('347515-Lmajor@XP_001682914':0,'435258-Linfantum@XP_001465288':0):0.51147324):4.6977284e-06,('353153-Tcruzi@XP_809313':0.082476012,'679716-Tbrucei@CBH09022':0):0.16508872):0.061389997,'412133-Tvaginalis@XP_001582914':0.45402951):0.050668342):0.048439255,'Lgigantea@gene_jgi_Lotgi1_230378_estExt_fgenesh2_pg.C_sca_120135':2.7626123e-07):0.21843883,(('Capsaspora-owczarzaki@03228T0':0.30328545,'Hrobusta@prot_jgi_Helro1_191468':0.080811841):2.0013107e-07,('Naegleria-gruberi@JGI':0.23358849,'Thecamonas-trahens@08713T0':0.41000362):7.0203443e-07):0.085427228):5.9734666e-06,('7739-Bfloridae@XP_002607627':0.074397155,'Galdieria-sulphuraria@stig_41':0.11203243):1.0844583e-05):0.031703934,(('145481-Ppatens@XP_001759110':0.046589405,'88036-Smoellendorffii@XP_002975469':0.034048958):0.3758258,'Chlorella-vulgaris@jgi':1.2052516e-07):0.11145935):6.660206e-07,(((((((((((('214684-Cneoformans@XP_569001':0,'237631-Umaydis@XP_759409':0.22925473):0.3006714,('Monosiga-brevicollis@XXX':0.85468428,'bdendrobatidis@prot_jgi_Batde5_21412_fgenesh1_pg.C_scaffold_1000285':0):0.060037997):0.11266057,('4896-Spombe@AAB06192':0.24219828,'Volvox-carteri@XP_002955408':8.4766001e-06):0.067304273):0.17386204,('330879-Afumigatus@XP_753668':0.22786658,'3702-Athaliana@NP_194028':9.3026274e-05):0.07203712):0.041705459,'39946-Osativa@EEC74078':0.1633306):0.085733841,'556484-Ptricornutum@XP_002182854':0.21973609):2.9486576e-05,'Ostreococcus-lucimarinus@XP_001416421':0.24936847):0.025295043,'Spizellomyces-punctatus@02321T0':0.36527851):2.3875031e-05,((('559292-Scerevisiae@NP_011612':0.091765668,'9606-Hsapiens@NP_036423':0.24605835):0.094597774,'7955-Drerio@XP_001337869':0.1386762):0.16722888,'Ostreococcus-tauri@XP_003074856':0.072352128):0.089093522):1.8664851e-06,('284813-Ecuniculi@NP_585963':0.1416273,'367110-Ncrassa@XP_956590':0.1007443):0.061102098):1.6358482e-06,'45351-Nvectensis@XP_001635666':0.068031093):0.051170701,(('2880-Esiliculosus@CBJ25668':0.0687012,(('403677-Pinfestans@XP_002906565':1.2708353e-13,'Pramorum@jgi':0):0.1828456,('Cmerolae@gene_gnl_CMER_CMD159C':0,'Cyanidioschyzon-merolae@AP006486':1.7769801e-13):0.2751864):0.058986852):5.5556461e-06,(('294381-Ehistolytica@XP_651118':0.48725827,'296543-Tpseudonana@XP_002286533':0.15558439):6.9511197e-05,(('353151-Chominis@XP_665802':0.53545351,(('481877-Ebieneusi@XP_001827760':0.17532902,'578460-Nceranae@XP_002996251':0.42721641):0.16552431,'876142-Eintestinalis@XP_003073153':0.044827253):0.10678416):0.14960128,((('412030-Ptetraurelia@XP_001458342':0.40968852,'5911-Tthermophila@XP_001013249':0.19726403):0.70324732,'423536-Pmarinus@XP_002785302':0.10385233):0.032720881,'Dpulex@prot_jgi_Dappu1_303778_PASA_GEN_2300155':0.19288061):0.18835759):0.0040602089):0.047672411):0.058712633):0.075031191,((('Aanophagefferen@prot_jgi_Auran1_72664':0.1081862,'Salpingoeca-rosetta@00071T0':0.1091026):3.7709184e-05,'Cvulgaris@prot_jgi_Chlvu1_58842_GG.C169_S03_00351':0.15795759):0.088819737,'Chlamydomonas-reinhardtii@XP_001689575':0.066879362):0.076873196);
((((((((('126793-Pvivax@XP_001617221':0,'352914-Pyoelii@XP_726982':0.48994138):0.038631606,'36329-Pfalciparum@XP_002808832':0.070075814):0.39554373,'432359-Tgondii@EEE32077':8.4219418e-05):0.31647767,'Capsaspora-owczarzaki@03228T0':0.40166439):0.14151479,(((('294381-Ehistolytica@XP_651118':0.22910078,('7227-Dmelanogaster@NP_523935':0.89669158,'Giardia-intestinalis@CAD67965':1.2430929):1.0935016):0.35687145,(('403677-Pinfestans@XP_002906565':0.040142777,'Pramorum@jgi':6.7137016e-05):0.14795991,('423536-Pmarinus@XP_002785302':0.90529987,'Thecamonas-trahens@08713T0':8.1726858e-05):0.36808987):0.54507243):1.388457e-05,'Salpingoeca-rosetta@00071T0':0.055144829):0.11433164,'559292-Scerevisiae@NP_011612':0.53128485):6.6175358e-05):0.31636284,(((('145481-Ppatens@XP_001759110':0.23961188,'88036-Smoellendorffii@XP_002975469':0):0.24451778,'Cvulgaris@prot_jgi_Chlvu1_58842_GG.C169_S03_00351':0.054052222):0.12527762,'Chlorella-vulgaris@jgi':7.3560522e-05):0.28596034,('296543-Tpseudonana@XP_002286533':0.028149081,('Ehuxleyi@prot_jgi_Emihu1_212480_gm1.5200258':0.067955309,'Lgigantea@gene_jgi_Lotgi1_230378_estExt_fgenesh2_pg.C_sca_120135':0.07731525):0.3379753):0.080891782):4.7147046e-06):0.057182896,'2880-Esiliculosus@CBJ25668':0.25457057):2.4898525e-05,(((((('12968-Bhominis@CBK21518':0.075912783,('347515-Lmajor@XP_001682914':0,'435258-Linfantum@XP_001465288':0):0.516455):3.8603002e-06,('6239-Celegans@NP_491160':0.4559441,'6279-Bmalayi@XP_001894870':3.1231902e-05):0.37112863):0.15849781,('7955-Drerio@XP_001337869':0.22299133,'Naegleria-gruberi@JGI':0.15611551):0.13080077):0.097229198,('45351-Nvectensis@XP_001635666':0.10610295,'Chlamydomonas-reinhardtii@XP_001689575':0.051517769):5.4319414e-06):0.046253013,((((('284813-Ecuniculi@NP_585963':1.7822305e-05,('481877-Ebieneusi@XP_001827760':0.73107215,'876142-Eintestinalis@XP_003073153':0):0.51592279):5.2680063e-05,'578460-Nceranae@XP_002996251':1.031917):0.33560961,'367110-Ncrassa@XP_956590':0.2064479):0.093338943,('556484-Ptricornutum@XP_002182854':0.15795855,('Ostreococcus-lucimarinus@XP_001416421':1.8161954e-05,'Ostreococcus-tauri@XP_003074856':0.18070867):0.096528035):0.062523245):0.059300986,'39946-Osativa@EEC74078':0.091815361):0.12568371):0.094481617,('Aanophagefferen@prot_jgi_Auran1_72664':0.27048233,(('Cmerolae@gene_gnl_CMER_CMD159C':4.9844573e-14,'Cyanidioschyzon-merolae@AP006486':0):0.10684307,('Galdieria-sulphuraria@stig_41':0.11574261,'Hrobusta@prot_jgi_Helro1_191468':0.24172948):0.10793123):0.049054123):1.3497851e-05):4.938085e-07):0.21853459,((((((('214684-Cneoformans@XP_569001':0,'237631-Umaydis@XP_759409':1.6409663):1.4697813e-05,'bdendrobatidis@prot_jgi_Batde5_21412_fgenesh1_pg.C_scaffold_1000285':0.4017036):0.20046563,'4896-Spombe@AAB06192':0):0.18221971,((('330879-Afumigatus@XP_753668':1.4874386e-07,('412030-Ptetraurelia@XP_001458342':0.72953085,'5911-Tthermophila@XP_001013249':0.2173206):0.80576741):0.10321682,'Volvox-carteri@XP_002955408':0):7.373163e-05,'Monosiga-brevicollis@XXX':6.6394802):0.0032994711):0.20219524,'412133-Tvaginalis@XP_001582914':0.60264592):3.8101894e-05,(('353153-Tcruzi@XP_809313':5.0488137e-05,'679716-Tbrucei@CBH09022':0.049380404):0.61471907,'9606-Hsapiens@NP_036423':6.7209073e-07):0.75020833):0.079233521,'Dpulex@prot_jgi_Dappu1_303778_PASA_GEN_2300155':0.36098036):0.18784925,(('353151-Chominis@XP_665802':0.27797696,'7739-Bfloridae@XP_002607627':0.19558543):0.041112245,('3702-Athaliana@NP_194028':0.13197975,'Spizellomyces-punctatus@02321T0':0.1358032):0.17798466):1.780322e-05);
(((((((((((('126793-Pvivax@XP_001617221':8.8159339e-05,'352914-Pyoelii@XP_726982':0.0474654):0.018180493,'36329-Pfalciparum@XP_002808832':0.078396057):0.4270979,'432359-Tgondii@EEE32077':0.03463253):0.35864302,(('237631-Umaydis@XP_759409':0,'Monosiga-brevicollis@XXX':1.7932296):0.37450497,('423536-Pmarinus@XP_002785302':0.97355903,('7227-Dmelanogaster@NP_523935':0.26811494,'Giardia-intestinalis@CAD67965':0.67925292):6.5018419e-05):0.63734724):1.5393758e-05):0.14838848,'294381-Ehistolytica@XP_651118':0.30818306):0.029668871,'Thecamonas-trahens@08713T0':0.39176967):0.25816803,(('559292-Scerevisiae@NP_011612':0.1568983,'Capsaspora-owczarzaki@03228T0':0.27739604):0.11427925,'Salpingoeca-rosetta@00071T0':0.12050446):3.8728433e-06):0.15214398,'296543-Tpseudonana@XP_002286533':0.085367796):4.9903365e-06,('Chlorella-vulgaris@jgi':0,'Cvulgaris@prot_jgi_Chlvu1_58842_GG.C169_S03_00351':0.045378776):0.045237871):4.3260059e-05,('Ehuxleyi@prot_jgi_Emihu1_212480_gm1.5200258':0.10350275,'Lgigantea@gene_jgi_Lotgi1_230378_estExt_fgenesh2_pg.C_sca_120135':0):0.092419848):0.043219078,('2880-Esiliculosus@CBJ25668':2.6258298e-05,'7739-Bfloridae@XP_002607627':0.041556403):0.00040520574):0.038160392,((((((('12968-Bhominis@CBK21518':0.091794393,((('353153-Tcruzi@XP_809313':0.043096216,'679716-Tbrucei@CBH09022':0):0.22517623,'6239-Celegans@NP_491160':0.20491997):0.15671795,'6279-Bmalayi@XP_001894870':1.0066092e-05):0.059432018):2.1465641e-06,('412030-Ptetraurelia@XP_001458342':0.49675071,'5911-Tthermophila@XP_001013249':5.4082018e-05):0.63699409):0.045666415,(('284813-Ecuniculi@NP_585963':7.4502243e-05,'876142-Eintestinalis@XP_003073153':0.18952167):4.2897156e-06,('481877-Ebieneusi@XP_001827760':0.43728924,'578460-Nceranae@XP_002996251':0.3688544):0.24611356):0.39914871):0.052681924,('347515-Lmajor@XP_001682914':0,'435258-Linfantum@XP_001465288':0):0.45400583):0.13338989,('353151-Chominis@XP_665802':0.35938668,'412133-Tvaginalis@XP_001582914':0.14431714):0.24797357):0.017834128,((('403677-Pinfestans@XP_002906565':0,'Pramorum@jgi':2.4010982e-13):0.28494987,'Aanophagefferen@prot_jgi_Auran1_72664':0.1415841):7.2866419e-05,'Dpulex@prot_jgi_Dappu1_303778_PASA_GEN_2300155':0.10134899):0.10230799):0.14644413,((((((('145481-Ppatens@XP_001759110':0,'88036-Smoellendorffii@XP_002975469':0.04543513):0.081267866,'7955-Drerio@XP_001337869':0.24762225):0.0038815365,(('45351-Nvectensis@XP_001635666':2.722424e-05,'Naegleria-gruberi@JGI':0.10917166):0.085514261,'Chlamydomonas-reinhardtii@XP_001689575':0.079972129):7.6426363e-06):0.084609489,'Volvox-carteri@XP_002955408':0.12869965):2.1947103e-05,(('330879-Afumigatus@XP_753668':0.15069045,'3702-Athaliana@NP_194028':0):0.039908955,'367110-Ncrassa@XP_956590':0):0.13017026):4.7780753e-06,'39946-Osativa@EEC74078':0.083350122):4.9147922e-05,((((('214684-Cneoformans@XP_569001':0.11349293,'bdendrobatidis@prot_jgi_Batde5_21412_fgenesh1_pg.C_scaffold_1000285':0.064989459):0.055745353,'4896-Spombe@AAB06192':2.0093747e-05):0.032465611,'Spizellomyces-punctatus@02321T0':0.11012923):0.074995821,'556484-Ptricornutum@XP_002182854':0.08881014):1.4705277e-05,('Ostreococcus-lucimarinus@XP_001416421':5.2670609e-05,'Ostreococcus-tauri@XP_003074856':0.044458186):0.044274187):0.043728917):0.096555841):5.2291696e-05,((('9606-Hsapiens@NP_036423':0.26902996,'Hrobusta@prot_jgi_Helro1_191468':6.0557378e-05):0.12702247,'Galdieria-sulphuraria@stig_41':7.6876824e-06):1.4069812e-06,('Cmerolae@gene_gnl_CMER_CMD159C':7.8020379e-15,'Cyanidioschyzon-merolae@AP006486':0):0.40100968):0.034947008);
((((((((('126793-Pvivax@XP_001617221':0,'352914-Pyoelii@XP_726982':0):0.04687005,'36329-Pfalciparum@XP_002808832':0.13898264):0.25303967,'432359-Tgondii@EEE32077':0.51487304):0.18612048,('412133-Tvaginalis@XP_001582914':0.4167566,'Lgigantea@gene_jgi_Lotgi1_230378_estExt_fgenesh2_pg.C_sca_120135':0.26180306):0.0047319486):0.17710238,(((((((('347515-Lmajor@XP_001682914':0,'435258-Linfantum@XP_001465288':0):0.073353394,('353153-Tcruzi@XP_809313':9.9717168e-05,'679716-Tbrucei@CBH09022':0.044751746):0.4719096):0.18303362,'Ostreococcus-tauri@XP_003074856':3.5933302e-05):0.047281407,('Ostreococcus-lucimarinus@XP_001416421':0.13163933,'Thecamonas-trahens@08713T0':0.55184369):0.010931366):0.20127125,'367110-Ncrassa@XP_956590':0.18505187):3.0518352e-06,((('6239-Celegans@NP_491160':0.10375387,'6279-Bmalayi@XP_001894870':0.50918528):0.20929306,'Dpulex@prot_jgi_Dappu1_303778_PASA_GEN_2300155':2.3615271e-05):0.093564359,'Hrobusta@prot_jgi_Helro1_191468':0.39656571):0.20358048):0.081226465,'45351-Nvectensis@XP_001635666':0.12361587):0.17737196,'Galdieria-sulphuraria@stig_41':0.25247453):7.0707273e-05):3.8220138e-05,(('12968-Bhominis@CBK21518':0.31118757,((('353151-Chominis@XP_665802':5.4219432e-05,'Aanophagefferen@prot_jgi_Auran1_72664':0.41138005):0.17018378,('5911-Tthermophila@XP_001013249':0,'Monosiga-brevicollis@XXX':1.8179917):0.36150345):0.13087847,('7955-Drerio@XP_001337869':0.075302077,'9606-Hsapiens@NP_036423':0.11325811):1.64852e-05):0.056110557):0.074710004,'7739-Bfloridae@XP_002607627':0.044376558):0.027700476):0.036237071,(('Chlamydomonas-reinhardtii@XP_001689575':0.036032133,'Cvulgaris@prot_jgi_Chlvu1_58842_GG.C169_S03_00351':0.15704646):0.071937202,'Volvox-carteri@XP_002955408':3.0095383e-07):0.070287295):6.0440284e-05,((('145481-Ppatens@XP_001759110':0.22284888,'88036-Smoellendorffii@XP_002975469':0.036884932):0.039825269,'Ehuxleyi@prot_jgi_Emihu1_212480_gm1.5200258':0.086478724):0.058973404,(('330879-Afumigatus@XP_753668':0.17829642,'3702-Athaliana@NP_194028':0.038002146):1.2762603e-05,'39946-Osativa@EEC74078':0.075427122):0.025252025):0.069030651):0.037286183,(((((('214684-Cneoformans@XP_569001':0,('Capsaspora-owczarzaki@03228T0':0.54961978,'Naegleria-gruberi@JGI':0.19415263):0.17066316):6.8117055e-05,'237631-Umaydis@XP_759409':0.25737103):0.42675205,'bdendrobatidis@prot_jgi_Batde5_21412_fgenesh1_pg.C_scaffold_1000285':0.33181399):0.057912294,'556484-Ptricornutum@XP_002182854':0.1298399):0.27021088,'559292-Scerevisiae@NP_011612':0.2917403):0.10002722,((((((((('284813-Ecuniculi@NP_585963':0.28661161,('423536-Pmarinus@XP_002785302':0.75029701,'578460-Nceranae@XP_002996251':0.20083786):0.34315623):4.1241028e-07,'876142-Eintestinalis@XP_003073153':2.8757378e-05):2.8483301e-06,'294381-Ehistolytica@XP_651118':0.79004304):0.41790377,(('403677-Pinfestans@XP_002906565':3.7990797e-07,('412030-Ptetraurelia@XP_001458342':0.28509564,'7227-Dmelanogaster@NP_523935':0.93919624):0.5097741):0.072067123,'Pramorum@jgi':3.4028694e-05):0.27757831):0.19484442,'481877-Ebieneusi@XP_001827760':0.68534869):0.048461915,('Giardia-intestinalis@CAD67965':0.5984236,'Salpingoeca-rosetta@00071T0':5.3506577e-05):0.3882931):0.0435155,'4896-Spombe@AAB06192':6.8679537e-05):0.1181298,'296543-Tpseudonana@XP_002286533':0.15392773):0.1549339,(('2880-Esiliculosus@CBJ25668':0,('Cmerolae@gene_gnl_CMER_CMD159C':2.4096667e-14,'Cyanidioschyzon-merolae@AP006486':0):0.26614233):0.076496498,'Spizellomyces-punctatus@02321T0':0.099801202):0.015516697):0.10197618):7.6353395e-05,'Chlorella-vulgaris@jgi':7.545525e-06);
(((((((((('126793-Pvivax@XP_001617221':0,'352914-Pyoelii@XP_726982':0):0.18621751,'36329-Pfalciparum@XP_002808832':0.074766616):0.306559,'432359-Tgondii@EEE32077':0.35105705):0.35324991,'294381-Ehistolytica@XP_651118':0.80656332):0.071079022,'Thecamonas-trahens@08713T0':0.52667086):4.2183747e-05,('Cmerolae@gene_gnl_CMER_CMD159C':0,'Cyanidioschyzon-merolae@AP006486':6.8374156e-14):0.58965027):0.11654041,(((('214684-Cneoformans@XP_569001':0,'237631-Umaydis@XP_759409':0.42698105):0.25073253,'Capsaspora-owczarzaki@03228T0':0.73173084):0.30799169,'45351-Nvectensis@XP_001635666':0.091804273):5.3312947e-06,'Naegleria-gruberi@JGI':0.23637235):0.055300381):0.12521162,'Salpingoeca-rosetta@00071T0':0.27064219):2.4508787e-05,(((('2880-Esiliculosus@CBJ25668':0,'Chlorella-vulgaris@jgi':1.0815423e-14):4.048691e-06,((('39946-Osativa@EEC74078':0.062951306,'88036-Smoellendorffii@XP_002975469':0.13696388):0.05722065,(('556484-Ptricornutum@XP_002182854':0.22396201,'Spizellomyces-punctatus@02321T0':1.0580749e-05):0.056060711,'559292-Scerevisiae@NP_011612':0.31430376):0.065773032):4.2708878e-05,'4896-Spombe@AAB06192':0.0665452):0.060830858):2.2204215e-06,(((('296543-Tpseudonana@XP_002286533':0.058030485,('Monosiga-brevicollis@XXX':2.6852871,('Volvox-carteri@XP_002955408':0,'bdendrobatidis@prot_jgi_Batde5_21412_fgenesh1_pg.C_scaffold_1000285':0.38306354):1.9538247e-06):0.19164229):0.064075384,('Chlamydomonas-reinhardtii@XP_001689575':0.069757823,'Cvulgaris@prot_jgi_Chlvu1_58842_GG.C169_S03_00351':0.25797079):0.12177958):6.7450239e-06,('7739-Bfloridae@XP_002607627':0.18149145,'Hrobusta@prot_jgi_Helro1_191468':0.25771299):0.1292141):0.16620518,('Ehuxleyi@prot_jgi_Emihu1_212480_gm1.5200258':0.14087053,'Lgigantea@gene_jgi_Lotgi1_230378_estExt_fgenesh2_pg.C_sca_120135':0.13905009):0.075402036):0.14558083):0.29541498,'Galdieria-sulphuraria@stig_41':0.059951642):1.1661847e-06):0.21702019,((((('12968-Bhominis@CBK21518':0.34784616,(('353153-Tcruzi@XP_809313':0.060929584,'679716-Tbrucei@CBH09022':0):7.6668592e-06,(('412133-Tvaginalis@XP_001582914':0.70478741,'6239-Celegans@NP_491160':0.1393773):0.36076296,'6279-Bmalayi@XP_001894870':0.41974719):0.51168374):0.1517596):8.3352918e-07,('347515-Lmajor@XP_001682914':0,'435258-Linfantum@XP_001465288':0):0.26291069):0.44767177,('412030-Ptetraurelia@XP_001458342':0.73774671,'5911-Tthermophila@XP_001013249':0.17238944):0.42056061):0.10499805,'353151-Chominis@XP_665802':0.84027348):9.2546297e-05,((((((('284813-Ecuniculi@NP_585963':0.12136464,'876142-Eintestinalis@XP_003073153':2.5813014e-06):0.043934578,'578460-Nceranae@XP_002996251':0.63100917):0.27473253,'481877-Ebieneusi@XP_001827760':0.59420142):0.48133024,'367110-Ncrassa@XP_956590':1.5356128e-06):0.13886241,('330879-Afumigatus@XP_753668':0.181789,'3702-Athaliana@NP_194028':0.1831726):0.25881332):0.098995781,(('423536-Pmarinus@XP_002785302':1.1238555,'Giardia-intestinalis@CAD67965':1.2832234):0.26045586,'7227-Dmelanogaster@NP_523935':1.2625715):0.22042881):8.5440328e-06,((('403677-Pinfestans@XP_002906565':4.2299106e-06,'Pramorum@jgi':0.056921634):0.32676673,'Aanophagefferen@prot_jgi_Auran1_72664':0.24313677):0.2702267,'Dpulex@prot_jgi_Dappu1_303778_PASA_GEN_2300155':0.1998278):0.2279922):0.26342307):0.21068833,((('145481-Ppatens@XP_001759110':0.25039449,'Ostreococcus-tauri@XP_003074856':0.14089146):4.832864e-05,'Ostreococcus-lucimarinus@XP_001416421':0):0.25752998,('7955-Drerio@XP_001337869':0.070682191,'9606-Hsapiens@NP_036423':0.15425694):0.206119):5.0199722e-06);
(((((((((('126793-Pvivax@XP_001617221':0,'352914-Pyoelii@XP_726982':0.10616728):0.04251686,'36329-Pfalciparum@XP_002808832':0.063380324):0.362458,'432359-Tgondii@EEE32077':0.45286032):0.31443932,'294381-Ehistolytica@XP_651118':0.91251059):2.1228334e-05,'Lgigantea@gene_jgi_Lotgi1_230378_estExt_fgenesh2_pg.C_sca_120135':1.9013466e-05):0.27703906,('Galdieria-sulphuraria@stig_41':0.085541745,'Salpingoeca-rosetta@00071T0':0.079081974):0.05659336):6.3378821e-05,'Hrobusta@prot_jgi_Helro1_191468':0.25947863):2.0203676e-05,('296543-Tpseudonana@XP_002286533':0.12607877,('Ehuxleyi@prot_jgi_Emihu1_212480_gm1.5200258':0.30954268,'Thecamonas-trahens@08713T0':0.30888876):0.18491044):0.033405409):5.0659259e-05,(((((((('145481-Ppatens@XP_001759110':0.06246832,'88036-Smoellendorffii@XP_002975469':0):0.16917098,('39946-Osativa@EEC74078':0.053579492,'Naegleria-gruberi@JGI':0.075983387):0.041007787):3.6166138e-05,(((('559292-Scerevisiae@NP_011612':0.17009194,'7955-Drerio@XP_001337869':0.18418205):0.021075032,'9606-Hsapiens@NP_036423':0.15077391):0.27095526,'Ostreococcus-tauri@XP_003074856':0.071474011):0.16766366,'Ostreococcus-lucimarinus@XP_001416421':0.056510206):0.059872341):0.15885073,'4896-Spombe@AAB06192':0.11348242):5.3206787e-06,((((('214684-Cneoformans@XP_569001':0.068334546,'556484-Ptricornutum@XP_002182854':0.068626358):0.12855971,'Monosiga-brevicollis@XXX':0.79292542):0.0098982274,'bdendrobatidis@prot_jgi_Batde5_21412_fgenesh1_pg.C_scaffold_1000285':0):0.094340248,'Volvox-carteri@XP_002955408':3.3271698e-05):0.04790493,('237631-Umaydis@XP_759409':0.32642444,'Spizellomyces-punctatus@02321T0':0):0.22330844):7.0830841e-05):4.9289388e-06,(('45351-Nvectensis@XP_001635666':0,'Capsaspora-owczarzaki@03228T0':0.14890737):0.051889297,'Chlamydomonas-reinhardtii@XP_001689575':6.4296613e-05):0.10087798):0.10266656,(('2880-Esiliculosus@CBJ25668':0,'Chlorella-vulgaris@jgi':7.9417822e-13):0.049685569,('Cmerolae@gene_gnl_CMER_CMD159C':0,'Cyanidioschyzon-merolae@AP006486':6.6559003e-14):0.77930194):1.7544702e-05):4.5836684e-05,('7739-Bfloridae@XP_002607627':0,'Cvulgaris@prot_jgi_Chlvu1_58842_GG.C169_S03_00351':0):1.4377571e-05):9.517561e-05):0.27284859,((((((('12968-Bhominis@CBK21518':0.50668843,(((('347515-Lmajor@XP_001682914':0,'435258-Linfantum@XP_001465288':0):0.39181673,'353153-Tcruzi@XP_809313':6.4955331e-06):0.17200573,'679716-Tbrucei@CBH09022':1.0061516e-06):0.16687785,('6239-Celegans@NP_491160':0.04190916,'6279-Bmalayi@XP_001894870':0.33668359):0.14184253):0.1871396):0.1653251,'481877-Ebieneusi@XP_001827760':0.66185375):3.8207474e-05,('284813-Ecuniculi@NP_585963':5.7210808e-07,('578460-Nceranae@XP_002996251':0.68172099,'876142-Eintestinalis@XP_003073153':7.0704471e-06):0.053845214):0.17219154):0.39434756,('367110-Ncrassa@XP_956590':2.8508092e-06,('412030-Ptetraurelia@XP_001458342':0.79385845,'5911-Tthermophila@XP_001013249':0):1.217471):0.11108887):2.018087e-06,(('423536-Pmarinus@XP_002785302':0.40040932,'Dpulex@prot_jgi_Dappu1_303778_PASA_GEN_2300155':0.60760489):0.48423397,('7227-Dmelanogaster@NP_523935':0.49814797,'Giardia-intestinalis@CAD67965':0.8788435):0.69098748):0.19203048):0.11780054,'330879-Afumigatus@XP_753668':0.15287429):2.645349e-05,'3702-Athaliana@NP_194028':6.5076444e-05):0.12723008,(('353151-Chominis@XP_665802':0.46433701,'412133-Tvaginalis@XP_001582914':0.14840638):0.44419426,(('403677-Pinfestans@XP_002906565':3.053404e-05,'Pramorum@jgi':0.050043886):0.15196494,'Aanophagefferen@prot_jgi_Auran1_72664':0):0.35547923):5.3017488e-06);
(((((((((('126793-Pvivax@XP_001617221':5.1805239e-05,'36329-Pfalciparum@XP_002808832':0.20257088):6.4424173e-05,('352914-Pyoelii@XP_726982':2.6460195e-05,'412030-Ptetraurelia@XP_001458342':1.2326282):0.19283838):0.58104477,(('353151-Chominis@XP_665802':0.45433439,'9606-Hsapiens@NP_036423':0.45568236):7.6811326e-07,'7955-Drerio@XP_001337869':0.09208028):0.16893528):0.17346084,('Ostreococcus-lucimarinus@XP_001416421':0.19286004,'Ostreococcus-tauri@XP_003074856':0.20406543):8.9010882e-05):0.44689504,'559292-Scerevisiae@NP_011612':2.6581621e-05):0.3022669,(((('145481-Ppatens@XP_001759110':0.28659296,'88036-Smoellendorffii@XP_002975469':0.051885352):0.27119598,'39946-Osativa@EEC74078':0.18696783):0.30298314,'2880-Esiliculosus@CBJ25668':0.24757019):0.13170277,('423536-Pmarinus@XP_002785302':0.67255218,('Ehuxleyi@prot_jgi_Emihu1_212480_gm1.5200258':0.29495235,'Lgigantea@gene_jgi_Lotgi1_230378_estExt_fgenesh2_pg.C_sca_120135':0):0.22685612):0.20355014):8.1957922e-06):2.3473847e-06,('4896-Spombe@AAB06192':0.22352526,'Chlorella-vulgaris@jgi':0.065059226):3.4691716e-06):0.059329201,('556484-Ptricornutum@XP_002182854':9.6867356e-05,'Spizellomyces-punctatus@02321T0':0.33786493):0.073099642):0.14268363,'Cvulgaris@prot_jgi_Chlvu1_58842_GG.C169_S03_00351':0.35366644):0.14119148,((((((((('12968-Bhominis@CBK21518':0.35210005,'294381-Ehistolytica@XP_651118':0.90885952):0.10541669,('7227-Dmelanogaster@NP_523935':1.3166829,'Giardia-intestinalis@CAD67965':1.2771928):0.35260529):1.6170458e-05,'432359-Tgondii@EEE32077':0.42054103):0.13199106,('6279-Bmalayi@XP_001894870':0.35892828,'Aanophagefferen@prot_jgi_Auran1_72664':0.79833882):0.31053296):0.36666916,('Cmerolae@gene_gnl_CMER_CMD159C':9.6684565e-14,'Cyanidioschyzon-merolae@AP006486':0):0.90649453):5.6199018e-05,(((('347515-Lmajor@XP_001682914':0,'435258-Linfantum@XP_001465288':0):0.45457122,('403677-Pinfestans@XP_002906565':0,'Pramorum@jgi':5.9969807e-14):0.3789306):0.27953601,(('5911-Tthermophila@XP_001013249':0,'Monosiga-brevicollis@XXX':6.9441158):1.3560141,'Naegleria-gruberi@JGI':0.073433929):3.6422974e-07):0.21587563,(('353153-Tcruzi@XP_809313':0.13910599,'679716-Tbrucei@CBH09022':0):0.42036995,'Thecamonas-trahens@08713T0':0.4742047):0.10484288):0.39305521):2.6676209e-08,'45351-Nvectensis@XP_001635666':0.19759186):0.28784149,((('214684-Cneoformans@XP_569001':0,'237631-Umaydis@XP_759409':0.3586055):0.80287988,'Capsaspora-owczarzaki@03228T0':0.36375169):0.48877113,(('284813-Ecuniculi@NP_585963':2.2072528e-05,('578460-Nceranae@XP_002996251':0.95440266,'876142-Eintestinalis@XP_003073153':0.098262121):0.068020606):0.30500122,'367110-Ncrassa@XP_956590':0.10302258):0.0679525):0.22216727):1.7617257e-05,(('481877-Ebieneusi@XP_001827760':0.59729932,'Galdieria-sulphuraria@stig_41':1.1440759e-06):0.24394971,('Dpulex@prot_jgi_Dappu1_303778_PASA_GEN_2300155':0.27079772,'Salpingoeca-rosetta@00071T0':0.2697249):0.1426893):3.6942103e-05):0.14386038,((((('296543-Tpseudonana@XP_002286533':0.061960492,'bdendrobatidis@prot_jgi_Batde5_21412_fgenesh1_pg.C_scaffold_1000285':0.96393274):0.1590067,'Chlamydomonas-reinhardtii@XP_001689575':0.1227534):0.077423117,'Hrobusta@prot_jgi_Helro1_191468':0.40787428):0.063097798,'Volvox-carteri@XP_002955408':0.059658717):0.26154026,(('330879-Afumigatus@XP_753668':0.21695921,'3702-Athaliana@NP_194028':0.15550858):0.073290391,(('412133-Tvaginalis@XP_001582914':0.68411042,'6239-Celegans@NP_491160':9.8083875e-07):0.51997113,'7739-Bfloridae@XP_002607627':0.15764395):0.22034067):0.02012003):6.5909993e-05);
(((((((((('126793-Pvivax@XP_001617221':0,'352914-Pyoelii@XP_726982':0.16121468):0.1074647,'36329-Pfalciparum@XP_002808832':0.10119433):0.23933029,'432359-Tgondii@EEE32077':0.38601287):0.36751648,('294381-Ehistolytica@XP_651118':0.97767594,(('423536-Pmarinus@XP_002785302':0.82516045,('7227-Dmelanogaster@NP_523935':0.44891682,'Giardia-intestinalis@CAD67965':0.79333855):0.25565426):0.67797993,'Thecamonas-trahens@08713T0':0.41414291):1.8702525e-05):0.065978326):0.13279502,'Ehuxleyi@prot_jgi_Emihu1_212480_gm1.5200258':0.12704598):0.10732176,((((((('214684-Cneoformans@XP_569001':0.030402691,('237631-Umaydis@XP_759409':0.13798857,'Monosiga-brevicollis@XXX':2.2168879):0.30885832):0.15185046,'bdendrobatidis@prot_jgi_Batde5_21412_fgenesh1_pg.C_scaffold_1000285':0.3670132):0.16998613,'Capsaspora-owczarzaki@03228T0':0.38156916):0.093465176,'556484-Ptricornutum@XP_002182854':0.12899399):0.099741601,((('412030-Ptetraurelia@XP_001458342':0.74335378,'5911-Tthermophila@XP_001013249':6.9908079e-06):0.74197455,('Ostreococcus-lucimarinus@XP_001416421':0.043230512,'Ostreococcus-tauri@XP_003074856':0.14711566):5.1979075e-06):0.13968655,('4896-Spombe@AAB06192':0.28273625,'559292-Scerevisiae@NP_011612':0.42558322):0.031253655):0.084811534):1.7399746e-06,'45351-Nvectensis@XP_001635666':0.071356927):0.041460116,'296543-Tpseudonana@XP_002286533':0.030599589):0.13489087):3.4644669e-05,((('145481-Ppatens@XP_001759110':0.27658173,'88036-Smoellendorffii@XP_002975469':0.069431633):0.19453706,'Chlorella-vulgaris@jgi':0.11846908):4.867558e-05,'Cvulgaris@prot_jgi_Chlvu1_58842_GG.C169_S03_00351':7.2771911e-08):0.072835081):0.033563956,((('7955-Drerio@XP_001337869':0.061759476,'9606-Hsapiens@NP_036423':0.11386205):0.10101795,'Chlamydomonas-reinhardtii@XP_001689575':0.093488566):0.032043937,((('Galdieria-sulphuraria@stig_41':1.7468889e-06,('Naegleria-gruberi@JGI':5.3843568e-05,'Salpingoeca-rosetta@00071T0':0.31804261):0.17691793):0.084114531,'Lgigantea@gene_jgi_Lotgi1_230378_estExt_fgenesh2_pg.C_sca_120135':0.24821565):3.6500462e-05,'Hrobusta@prot_jgi_Helro1_191468':0.14563404):0.08725006):7.3197047e-05):6.7182382e-06,('2880-Esiliculosus@CBJ25668':0.019727762,'39946-Osativa@EEC74078':0.19341942):0.083891097):0.066275748,((((((((('12968-Bhominis@CBK21518':0.26727094,(('347515-Lmajor@XP_001682914':0,'435258-Linfantum@XP_001465288':0):0.35308007,('353153-Tcruzi@XP_809313':0,'679716-Tbrucei@CBH09022':5.3353033e-14):0.3089857):1.6202337e-05):0.09143847,('6239-Celegans@NP_491160':0.24389215,'6279-Bmalayi@XP_001894870':0.15293375):0.08096679):0.15575259,((('284813-Ecuniculi@NP_585963':1.3075588e-05,'876142-Eintestinalis@XP_003073153':0.29900498):0.13991112,'578460-Nceranae@XP_002996251':0.64158519):0.30731085,'481877-Ebieneusi@XP_001827760':0.70782254):4.1322653e-05):0.16493996,((('403677-Pinfestans@XP_002906565':3.9549508e-05,'Pramorum@jgi':0.063802045):0.20567219,'Aanophagefferen@prot_jgi_Auran1_72664':0.027583219):0.17100735,'Dpulex@prot_jgi_Dappu1_303778_PASA_GEN_2300155':0.40406734):0.20715286):8.8489028e-06,'367110-Ncrassa@XP_956590':0.11533683):0.16755969,(('330879-Afumigatus@XP_753668':0.06431425,('Cmerolae@gene_gnl_CMER_CMD159C':1.2922243e-13,'Cyanidioschyzon-merolae@AP006486':0):0.8750002):0.26642493,('353151-Chominis@XP_665802':0.24492855,'412133-Tvaginalis@XP_001582914':0.45344185):0.44527436):0.06902455):6.4088874e-07,'3702-Athaliana@NP_194028':5.1631886e-07):0.12131903,'Volvox-carteri@XP_002955408':0.11725656):0.018169868,'Spizellomyces-punctatus@02321T0':0.20138977):0.087291569,'7739-Bfloridae@XP_002607627':1.431479e-05);
(((((((((((('126793-Pvivax@XP_001617221':0,'352914-Pyoelii@XP_726982':0.053406185):3.1652106e-05,'36329-Pfalciparum@XP_002808832':0.16950455):0.42874545,'432359-Tgondii@EEE32077':0.092522998):0.67706941,('347515-Lmajor@XP_001682914':0,'435258-Linfantum@XP_001465288':0):0.85223819):0.061889096,'353151-Chominis@XP_665802':0.2556435):0.42291773,'7739-Bfloridae@XP_002607627':0.048120781):6.7028102e-08,'2880-Esiliculosus@CBJ25668':6.8357446e-06):0.027601364,('296543-Tpseudonana@XP_002286533':0.17079381,('Chlorella-vulgaris@jgi':1.3723729e-06,'Cvulgaris@prot_jgi_Chlvu1_58842_GG.C169_S03_00351':0.052418579):0.058725158):0.10138494):0.078233933,(('Cmerolae@gene_gnl_CMER_CMD159C':1.4762659e-13,'Cyanidioschyzon-merolae@AP006486':0):0.24124091,(('Galdieria-sulphuraria@stig_41':0.052777172,'Naegleria-gruberi@JGI':0.15109156):0.06233199,'Hrobusta@prot_jgi_Helro1_191468':0.19363584):4.1129308e-06):0.1119393):2.4774996e-05,('Ehuxleyi@prot_jgi_Emihu1_212480_gm1.5200258':1.674042e-05,'Lgigantea@gene_jgi_Lotgi1_230378_estExt_fgenesh2_pg.C_sca_120135':0.11121827):0.16472787):8.6581314e-06,((('145481-Ppatens@XP_001759110':0.10964314,'88036-Smoellendorffii@XP_002975469':0.053230067):0.053572109,('45351-Nvectensis@XP_001635666':0.22490247,'Chlamydomonas-reinhardtii@XP_001689575':0.08983663):4.0214744e-06):0.10166418,(((((('214684-Cneoformans@XP_569001':0.4202666,'556484-Ptricornutum@XP_002182854':1.9650283e-05):0.13453843,'bdendrobatidis@prot_jgi_Batde5_21412_fgenesh1_pg.C_scaffold_1000285':0.25025874):0.17604641,('Ostreococcus-lucimarinus@XP_001416421':0.10724075,'Ostreococcus-tauri@XP_003074856':0):0.118081):1.6099255e-06,('4896-Spombe@AAB06192':0.11863199,'Spizellomyces-punctatus@02321T0':5.4947543e-06):0.1092607):0.12030229,(('330879-Afumigatus@XP_753668':0.16810253,'3702-Athaliana@NP_194028':5.5593699e-05):0.083505221,'Volvox-carteri@XP_002955408':0.092575066):0.020214434):3.2478935e-07,'39946-Osativa@EEC74078':1.5108594e-06):3.9740904e-05):0.10147772):4.1343099e-06,(((('12968-Bhominis@CBK21518':0.063633519,((('353153-Tcruzi@XP_809313':0,'679716-Tbrucei@CBH09022':1.3514244e-13):0.44687563,'6239-Celegans@NP_491160':0.18226242):0.32445974,'6279-Bmalayi@XP_001894870':5.1329619e-05):0.11442184):0.27466292,'412133-Tvaginalis@XP_001582914':0.49666959):4.6365815e-06,('367110-Ncrassa@XP_956590':0.19845656,'Dpulex@prot_jgi_Dappu1_303778_PASA_GEN_2300155':0.11147793):0.096103888):0.047280043,((('412030-Ptetraurelia@XP_001458342':0.72804012,'5911-Tthermophila@XP_001013249':0.0046195933):0.23949325,'7955-Drerio@XP_001337869':9.2423447e-05):0.13488399,'9606-Hsapiens@NP_036423':0.17283518):0.22666458):0.05948006,((((((((('237631-Umaydis@XP_759409':0.85860511,'284813-Ecuniculi@NP_585963':0):2.2251617e-05,((('423536-Pmarinus@XP_002785302':1.4322717,'Thecamonas-trahens@08713T0':0.1404718):0.711479,'578460-Nceranae@XP_002996251':0.34915592):0.037303284,'481877-Ebieneusi@XP_001827760':1.2093742):0.53417947):0.38690309,'Monosiga-brevicollis@XXX':15.46471):3.4057149e-05,'876142-Eintestinalis@XP_003073153':3.2785027e-05):0.42365856,('7227-Dmelanogaster@NP_523935':0.64408773,'Giardia-intestinalis@CAD67965':0.8937727):0.15522689):0.10809929,'294381-Ehistolytica@XP_651118':1.0259622e-06):0.4465206,('403677-Pinfestans@XP_002906565':0.043411099,'Pramorum@jgi':1.5411193e-05):0.45386639):0.13477049,(('559292-Scerevisiae@NP_011612':0.095076931,'Capsaspora-owczarzaki@03228T0':0.6165488):0.37652574,'Salpingoeca-rosetta@00071T0':0.15882111):6.9342395e-05):0.3152704,'Aanophagefferen@prot_jgi_Auran1_72664':0.51993163):1.5908177e-05);
((((((('126793-Pvivax@XP_001617221':0,'352914-Pyoelii@XP_726982':0.14342833):0.033310033,'36329-Pfalciparum@XP_002808832':0.035942686):0.20737191,'432359-Tgondii@EEE32077':0.37048398):0.14663436,(((('353153-Tcruzi@XP_809313':0.033265404,'679716-Tbrucei@CBH09022':0):0.30724936,(('412030-Ptetraurelia@XP_001458342':0.8276346,'5911-Tthermophila@XP_001013249':0.020985869):0.62762877,('6239-Celegans@NP_491160':0.10049805,'6279-Bmalayi@XP_001894870':0.4794746):0.22582215):0.33001418):0.31901202,'412133-Tvaginalis@XP_001582914':0.17102474):0.22716981,'Lgigantea@gene_jgi_Lotgi1_230378_estExt_fgenesh2_pg.C_sca_120135':0.012418606):0.20828229):0.10244642,(((((('284813-Ecuniculi@NP_585963':0.14128721,'876142-Eintestinalis@XP_003073153':0.080057636):0.087090865,('481877-Ebieneusi@XP_001827760':0.68813372,'578460-Nceranae@XP_002996251':0.25726212):0.0024232507):0.15455052,('294381-Ehistolytica@XP_651118':0.1537323,('7227-Dmelanogaster@NP_523935':0.388606,'Giardia-intestinalis@CAD67965':0.84474535):0.40985304):0.09561438):0.18087676,('423536-Pmarinus@XP_002785302':0.4019127,'Dpulex@prot_jgi_Dappu1_303778_PASA_GEN_2300155':0.193433):0.036118102):0.27516242,'353151-Chominis@XP_665802':0.41922763):2.647426e-05,'296543-Tpseudonana@XP_002286533':0.085161074):0.053040008):8.1923427e-05,((('347515-Lmajor@XP_001682914':0,'435258-Linfantum@XP_001465288':0):0.31152806,'9606-Hsapiens@NP_036423':0.18571867):0.018971139,('559292-Scerevisiae@NP_011612':0.26250958,'7955-Drerio@XP_001337869':0.14396119):0.20574519):0.2801008):0.13478751,(('12968-Bhominis@CBK21518':0.28575449,'367110-Ncrassa@XP_956590':0.11238617):2.5659266e-05,((((('145481-Ppatens@XP_001759110':0.071144249,'88036-Smoellendorffii@XP_002975469':0.032927572):0.22764557,('45351-Nvectensis@XP_001635666':0.10080851,'Capsaspora-owczarzaki@03228T0':0.20182652):0.078942642):6.3860232e-07,'Chlamydomonas-reinhardtii@XP_001689575':0.053356326):0.09421928,((((('2880-Esiliculosus@CBJ25668':0.098197065,'Thecamonas-trahens@08713T0':0.51376678):8.0986666e-05,'7739-Bfloridae@XP_002607627':0.059106719):4.673029e-06,('Chlorella-vulgaris@jgi':0.066079301,'Cvulgaris@prot_jgi_Chlvu1_58842_GG.C169_S03_00351':0.07540178):0.13574779):0.045083929,'Ehuxleyi@prot_jgi_Emihu1_212480_gm1.5200258':0.26983014):5.439439e-06,(((('403677-Pinfestans@XP_002906565':5.4247378e-05,'Pramorum@jgi':0.026365998):0.22059135,('Aanophagefferen@prot_jgi_Auran1_72664':0.14601024,'Salpingoeca-rosetta@00071T0':0.23584754):0.076977821):0.077308205,('Cmerolae@gene_gnl_CMER_CMD159C':0,'Cyanidioschyzon-merolae@AP006486':3.006484e-13):0.25830532):0.072567555,(('Galdieria-sulphuraria@stig_41':0.13652169,'Naegleria-gruberi@JGI':0.24205642):0.036948088,'Hrobusta@prot_jgi_Helro1_191468':0.26230861):7.3614328e-07):0.064099447):0.16658984):2.0470914e-05,(((('330879-Afumigatus@XP_753668':0.070600839,'4896-Spombe@AAB06192':0.19671882):0.12673864,'Spizellomyces-punctatus@02321T0':0.25736953):0.044511083,'3702-Athaliana@NP_194028':2.3376093e-05):0.062307818,('39946-Osativa@EEC74078':0.029066042,('Ostreococcus-lucimarinus@XP_001416421':0,'Ostreococcus-tauri@XP_003074856':0.16239112):0.17174935):0.032272473):0.030402186):0.12177813):0.068686037,((('214684-Cneoformans@XP_569001':6.859878e-05,'237631-Umaydis@XP_759409':0.37281781):0.19084842,(('Monosiga-brevicollis@XXX':1.7704438,'bdendrobatidis@prot_jgi_Batde5_21412_fgenesh1_pg.C_scaffold_1000285':1.1538027e-05):0.12299329,'Volvox-carteri@XP_002955408':0.13383887):0.2249572):0.094577529,'556484-Ptricornutum@XP_002182854':0.12038642):0.050609339);
((((((((((('126793-Pvivax@XP_001617221':0,'36329-Pfalciparum@XP_002808832':0):6.5072046e-06,('352914-Pyoelii@XP_726982':1.2829391e-06,'412030-Ptetraurelia@XP_001458342':0.63272909):0.43211701):0.64009857,('347515-Lmajor@XP_001682914':0,'435258-Linfantum@XP_001465288':0):3.8285131e-07):0.25552288,'Ostreococcus-tauri@XP_003074856':0.14873275):0.27696836,'559292-Scerevisiae@NP_011612':0.09561164):0.29065028,(('403677-Pinfestans@XP_002906565':2.1592969e-05,'Pramorum@jgi':0.060453132):0.31339011,'578460-Nceranae@XP_002996251':0.18925283):0.00090086232):0.141063,('353151-Chominis@XP_665802':0.43710431,'7955-Drerio@XP_001337869':2.9283109e-06):0.13029747):0.16029083,((((('12968-Bhominis@CBK21518':0,('6279-Bmalayi@XP_001894870':0.13937265,('7227-Dmelanogaster@NP_523935':0.17095653,'Giardia-intestinalis@CAD67965':2.8657482):0.63075122):2.2590269e-05):0.14896742,'6239-Celegans@NP_491160':0.29951029):0.087644703,'Dpulex@prot_jgi_Dappu1_303778_PASA_GEN_2300155':0.25618206):0.0057780783,('284813-Ecuniculi@NP_585963':9.5208763e-05,('294381-Ehistolytica@XP_651118':0.3887645,('481877-Ebieneusi@XP_001827760':1.0439323,'876142-Eintestinalis@XP_003073153':0):0.24568689):0.072936785):0.22029878):4.4769424e-05,'367110-Ncrassa@XP_956590':0.19166437):0.088738429):0.035925712,(((('145481-Ppatens@XP_001759110':0.14322216,'88036-Smoellendorffii@XP_002975469':0.13671999):0.26874169,('Naegleria-gruberi@JGI':0.015470482,'Salpingoeca-rosetta@00071T0':0.38391282):0.2668905):5.8763449e-05,'39946-Osativa@EEC74078':0):0.16304133,(('2880-Esiliculosus@CBJ25668':0.08695137,'Thecamonas-trahens@08713T0':0.37963412):9.456481e-05,((((('353153-Tcruzi@XP_809313':0.13175335,'679716-Tbrucei@CBH09022':0):0.62749962,'Monosiga-brevicollis@XXX':1.9597429):3.1846162e-05,'9606-Hsapiens@NP_036423':0.16905281):0.075191728,'5911-Tthermophila@XP_001013249':0.83990965):0.12814129,'7739-Bfloridae@XP_002607627':2.1915595e-06):0.10774421):0.15619765):5.4030083e-05):7.4774942e-06,((((('296543-Tpseudonana@XP_002286533':0.032427432,(('423536-Pmarinus@XP_002785302':0.12395795,'556484-Ptricornutum@XP_002182854':9.3294091e-05):0.099377072,'432359-Tgondii@EEE32077':0.31023336):7.4642271e-07):0.037492803,'Capsaspora-owczarzaki@03228T0':0.069555732):4.855627e-07,(('Chlorella-vulgaris@jgi':0.074932301,'Cvulgaris@prot_jgi_Chlvu1_58842_GG.C169_S03_00351':0.036494171):0.23386713,'Ostreococcus-lucimarinus@XP_001416421':0.28073791):1.2548949e-06):0.10274151,('45351-Nvectensis@XP_001635666':4.3358119e-07,'Aanophagefferen@prot_jgi_Auran1_72664':0.24005204):0.048820527):0.10985614,('Ehuxleyi@prot_jgi_Emihu1_212480_gm1.5200258':0.10745576,'Lgigantea@gene_jgi_Lotgi1_230378_estExt_fgenesh2_pg.C_sca_120135':0.1715049):0.17629913):0.083287278):1.3090526e-05,((((((((('214684-Cneoformans@XP_569001':0,'237631-Umaydis@XP_759409':0.82367269):0.43127055,'4896-Spombe@AAB06192':0.1182147):0.07876236,'bdendrobatidis@prot_jgi_Batde5_21412_fgenesh1_pg.C_scaffold_1000285':0.086596545):9.1922676e-06,'Spizellomyces-punctatus@02321T0':0.20719701):0.12823735,'412133-Tvaginalis@XP_001582914':0.35535467):2.5694102e-05,('330879-Afumigatus@XP_753668':3.3894609e-05,('Cmerolae@gene_gnl_CMER_CMD159C':0,'Cyanidioschyzon-merolae@AP006486':1.8334789e-13):0.54813001):0.22527614):0.15609763,'Volvox-carteri@XP_002955408':7.6579194e-06):0.1049372,('Galdieria-sulphuraria@stig_41':0.18931168,'Hrobusta@prot_jgi_Helro1_191468':1.0575388e-05):0.2032901):8.2179283e-06,'Chlamydomonas-reinhardtii@XP_001689575':2.3861748e-05):0.030715947,'3702-Athaliana@NP_194028':0.094600003);
(((((((((((('126793-Pvivax@XP_001617221':0,'352914-Pyoelii@XP_726982':0.03057002):4.3947929e-05,'36329-Pfalciparum@XP_002808832':0.061069996):0.49248475,(((('12968-Bhominis@CBK21518':0.11411403,'Thecamonas-trahens@08713T0':0.44001015):0.11318833,('347515-Lmajor@XP_001682914':0,'435258-Linfantum@XP_001465288':0):0.41670673):0.05908967,'412133-Tvaginalis@XP_001582914':0.20416166):0.079368383,('353153-Tcruzi@XP_809313':0.064475135,'679716-Tbrucei@CBH09022':0):0.065146035):0.042531134):0.083396187,'432359-Tgondii@EEE32077':0.3843636):0.056267022,'Lgigantea@gene_jgi_Lotgi1_230378_estExt_fgenesh2_pg.C_sca_120135':0.017732757):0.11181973,((('330879-Afumigatus@XP_753668':0.099142389,'3702-Athaliana@NP_194028':0.08791633):0.045841582,'bdendrobatidis@prot_jgi_Batde5_21412_fgenesh1_pg.C_scaffold_1000285':0.1718918):3.0740321e-05,'39946-Osativa@EEC74078':0.057756411):0.031498074):1.2966858e-07,(('145481-Ppatens@XP_001759110':0.029633186,'88036-Smoellendorffii@XP_002975469':0.067675907):0.1045467,'Ehuxleyi@prot_jgi_Emihu1_212480_gm1.5200258':0.15228193):0.18269852):0.088650017,'Chlorella-vulgaris@jgi':8.4374429e-07):0.079499705,'7739-Bfloridae@XP_002607627':0.028803939):0.033715873,'Chlamydomonas-reinhardtii@XP_001689575':0.054638222):0.0031317155,'Volvox-carteri@XP_002955408':3.1660995e-06):0.1227885,(((('214684-Cneoformans@XP_569001':0,'237631-Umaydis@XP_759409':0.19606889):0.19148229,'Capsaspora-owczarzaki@03228T0':0.22628252):0.01752111,'Naegleria-gruberi@JGI':0.19591776):0.037950838,'Hrobusta@prot_jgi_Helro1_191468':0.096461721):9.1803775e-07,((((((((((((('284813-Ecuniculi@NP_585963':0.18122694,'578460-Nceranae@XP_002996251':0.65997316):9.0407659e-05,'876142-Eintestinalis@XP_003073153':1.1265781e-05):0.21152338,('294381-Ehistolytica@XP_651118':0.26891745,('7227-Dmelanogaster@NP_523935':0.38788391,'Giardia-intestinalis@CAD67965':0.46683424):0.16160819):0.094849408):0.24129811,('423536-Pmarinus@XP_002785302':0.1793113,'Dpulex@prot_jgi_Dappu1_303778_PASA_GEN_2300155':0.10032503):0.12710195):0.12153949,(('353151-Chominis@XP_665802':0.31386699,('412030-Ptetraurelia@XP_001458342':0.55336687,'5911-Tthermophila@XP_001013249':0):0.30377766):0.056793974,('481877-Ebieneusi@XP_001827760':0.59712013,('6239-Celegans@NP_491160':0.16713503,'6279-Bmalayi@XP_001894870':0.046783599):0.2107773):0.076683505):3.0138735e-05):0.029838499,'296543-Tpseudonana@XP_002286533':0.031026538):0.058920789,(('4896-Spombe@AAB06192':0.10090565,'Salpingoeca-rosetta@00071T0':0.12220234):0.064484592,'Aanophagefferen@prot_jgi_Auran1_72664':0.057765738):9.1624987e-06):3.1881539e-05,('Galdieria-sulphuraria@stig_41':9.6130486e-05,'Monosiga-brevicollis@XXX':0.65930127):0.17128156):0.019558989,'Cvulgaris@prot_jgi_Chlvu1_58842_GG.C169_S03_00351':0.093853219):0.092338887,('2880-Esiliculosus@CBJ25668':0.075055344,(('403677-Pinfestans@XP_002906565':9.5553195e-14,'Pramorum@jgi':0):0.28176984,('Cmerolae@gene_gnl_CMER_CMD159C':0,'Cyanidioschyzon-merolae@AP006486':4.424134e-15):0.29024929):0.014334461):4.2390883e-05):0.11626885,'45351-Nvectensis@XP_001635666':0.026960042):2.6976444e-07,(('Ostreococcus-lucimarinus@XP_001416421':0.13873111,'Ostreococcus-tauri@XP_003074856':0.13520732):0.076283264,'Spizellomyces-punctatus@02321T0':0.23217692):0.0064425926):8.7683858e-05,('367110-Ncrassa@XP_956590':0.20341752,('556484-Ptricornutum@XP_002182854':0.14387449,(('559292-Scerevisiae@NP_011612':0.23099938,'9606-Hsapiens@NP_036423':0.031179686):0.12407577,'7955-Drerio@XP_001337869':0.11212196):0.17172925):4.3501655e-05):0.086818199):0.090542266);
(((((((((((('126793-Pvivax@XP_001617221':0,'352914-Pyoelii@XP_726982':0.2706809):0.085691291,('237631-Umaydis@XP_759409':1.03149,'36329-Pfalciparum@XP_002808832':1.8548283e-05):0.091044944):8.7077541e-07,('423536-Pmarinus@XP_002785302':0.86844603,'432359-Tgondii@EEE32077':8.360522e-06):0.25133833):0.33978698,'Capsaspora-owczarzaki@03228T0':0.32605055):0.17782707,((('214684-Cneoformans@XP_569001':0.096827005,'556484-Ptricornutum@XP_002182854':0.055528679):0.087705415,'bdendrobatidis@prot_jgi_Batde5_21412_fgenesh1_pg.C_scaffold_1000285':0.14423064):0.085113624,'296543-Tpseudonana@XP_002286533':0.073485391):0.13118035):5.914789e-05,(('4896-Spombe@AAB06192':0,'Chlorella-vulgaris@jgi':0):2.8696229e-05,'Ostreococcus-lucimarinus@XP_001416421':0.039392219):8.5057365e-05):1.4755523e-05,'Ostreococcus-tauri@XP_003074856':0.082275408):0.091070185,('559292-Scerevisiae@NP_011612':0.12436406,'Spizellomyces-punctatus@02321T0':0.16070929):0.076745378):8.5150183e-05,'Cvulgaris@prot_jgi_Chlvu1_58842_GG.C169_S03_00351':0.074216389):0.065020346,('2880-Esiliculosus@CBJ25668':0.071338767,'7739-Bfloridae@XP_002607627':0.036601571):0.021756808):0.049606477,((((('347515-Lmajor@XP_001682914':0,'435258-Linfantum@XP_001465288':0):0.1376956,(('353153-Tcruzi@XP_809313':2.2012893e-14,'679716-Tbrucei@CBH09022':0):0.091622123,(('412133-Tvaginalis@XP_001582914':1.6190074e-05,('6239-Celegans@NP_491160':0.058719601,'6279-Bmalayi@XP_001894870':0.10456229):0.22554373):0.074658268,('Ehuxleyi@prot_jgi_Emihu1_212480_gm1.5200258':0.31698769,'Lgigantea@gene_jgi_Lotgi1_230378_estExt_fgenesh2_pg.C_sca_120135':0.032226782):0.16488891):0.035067444):0.081241535):0.033288478,(('45351-Nvectensis@XP_001635666':2.139733e-05,('Aanophagefferen@prot_jgi_Auran1_72664':0.17024842,('Cmerolae@gene_gnl_CMER_CMD159C':0,'Cyanidioschyzon-merolae@AP006486':2.7533531e-14):0.30783525):7.8961864e-06):8.6569378e-05,'Naegleria-gruberi@JGI':0):0.1052466):0.09488587,('Galdieria-sulphuraria@stig_41':0.036776348,'Hrobusta@prot_jgi_Helro1_191468':0.14382343):0.067317307):2.8452599e-06,(('353151-Chominis@XP_665802':0.26310212,('7955-Drerio@XP_001337869':0.082601435,'9606-Hsapiens@NP_036423':0.029530513):8.6755376e-07):0.19172151,'Salpingoeca-rosetta@00071T0':0.20799679):1.1195788e-05):0.034733164):2.3613939e-05,(((((((('12968-Bhominis@CBK21518':1.8032706e-07,('294381-Ehistolytica@XP_651118':3.5668105e-05,(('7227-Dmelanogaster@NP_523935':0.49758773,'Giardia-intestinalis@CAD67965':1.1205746):4.6815838e-05,'Monosiga-brevicollis@XXX':5.1649457):0.52863042):0.17933509):0.22258068,'Dpulex@prot_jgi_Dappu1_303778_PASA_GEN_2300155':0.095243285):4.2341862e-05,('367110-Ncrassa@XP_956590':0,(('412030-Ptetraurelia@XP_001458342':0.50882399,'5911-Tthermophila@XP_001013249':0.28400373):0.34537946,'481877-Ebieneusi@XP_001827760':0.54703518):3.1976446e-05):0.16216116):0.037833156,(('284813-Ecuniculi@NP_585963':3.8652542e-05,('578460-Nceranae@XP_002996251':0.28501014,'Thecamonas-trahens@08713T0':0.25196858):0.319698):0.020250094,'876142-Eintestinalis@XP_003073153':0.047225963):0.16422766):0.038420817,(('330879-Afumigatus@XP_753668':0.077590854,('Chlamydomonas-reinhardtii@XP_001689575':0.082819545,'Volvox-carteri@XP_002955408':0.068485108):0.037424734):0.024938704,'3702-Athaliana@NP_194028':0.032522255):0.016792739):6.4032152e-08,'39946-Osativa@EEC74078':0.071796625):0.073398427,('403677-Pinfestans@XP_002906565':4.5097259e-14,'Pramorum@jgi':0):0.16873718):0.013379137,'145481-Ppatens@XP_001759110':0.071039321):3.2377424e-07,'88036-Smoellendorffii@XP_002975469':8.5976018e-05);
(((((('126793-Pvivax@XP_001617221':0,'352914-Pyoelii@XP_726982':0.082692143):0.0760839,'36329-Pfalciparum@XP_002808832':0.049662225):0.28255854,(('347515-Lmajor@XP_001682914':0,'435258-Linfantum@XP_001465288':0):0.25065787,'353151-Chominis@XP_665802':0.39308056):0.20670162):0.15441277,('145481-Ppatens@XP_001759110':0,'88036-Smoellendorffii@XP_002975469':0.088811686):0.082346585):0.0018553846,((((('12968-Bhominis@CBK21518':0.17428816,('7227-Dmelanogaster@NP_523935':0.36323037,'Giardia-intestinalis@CAD67965':0.65488959):0.47945321):1.0128403e-05,'294381-Ehistolytica@XP_651118':0.53172593):8.3966287e-06,(('Cmerolae@gene_gnl_CMER_CMD159C':0,'Cyanidioschyzon-merolae@AP006486':1.0351873e-13):0.33807683,'Thecamonas-trahens@08713T0':0.14977744):1.0342481e-05):0.096206099,'Ehuxleyi@prot_jgi_Emihu1_212480_gm1.5200258':0.21247114):0.039522896,(((('353153-Tcruzi@XP_809313':0.035985464,'679716-Tbrucei@CBH09022':0):1.9080419e-05,'6279-Bmalayi@XP_001894870':0.13425031):0.15110383,'6239-Celegans@NP_491160':0.12680857):0.083311952,'412133-Tvaginalis@XP_001582914':5.5743703e-05):0.16385564):4.7885935e-05):0.12582527,((((((('214684-Cneoformans@XP_569001':0,'237631-Umaydis@XP_759409':0.28595294):0.13801016,'556484-Ptricornutum@XP_002182854':0.072277106):0.042435957,((('296543-Tpseudonana@XP_002286533':0.033910539,'Volvox-carteri@XP_002955408':0):1.9986564e-06,('Monosiga-brevicollis@XXX':1.1725276,'bdendrobatidis@prot_jgi_Batde5_21412_fgenesh1_pg.C_scaffold_1000285':0.096798912):8.5029461e-05):0.10977978,'Spizellomyces-punctatus@02321T0':0.2441873):3.9472171e-05):6.2223488e-05,(('367110-Ncrassa@XP_956590':0.074319476,'3702-Athaliana@NP_194028':0):0.036908474,'Ostreococcus-lucimarinus@XP_001416421':0.036545612):2.3762503e-05):6.8733126e-05,(((('412030-Ptetraurelia@XP_001458342':0.65580264,'5911-Tthermophila@XP_001013249':7.3125147e-05):0.48594105,'45351-Nvectensis@XP_001635666':8.7812622e-06):0.036112294,((('9606-Hsapiens@NP_036423':0.05010426,'Hrobusta@prot_jgi_Helro1_191468':0.062218084):0.037484687,'Chlamydomonas-reinhardtii@XP_001689575':2.3009236e-05):0.035044147,'Capsaspora-owczarzaki@03228T0':0.15436173):1.1154099e-06):5.4922292e-05,('423536-Pmarinus@XP_002785302':0.73555202,'7955-Drerio@XP_001337869':0.17259435):1.7300752e-05):0.036947074):0.037353088,(('403677-Pinfestans@XP_002906565':0,'Pramorum@jgi':5.033011e-14):0.23263082,'Aanophagefferen@prot_jgi_Auran1_72664':1.7174255e-05):0.083407615):3.8759123e-07,(('7739-Bfloridae@XP_002607627':0,'Galdieria-sulphuraria@stig_41':5.5940495e-15):2.2763475e-14,'Cvulgaris@prot_jgi_Chlvu1_58842_GG.C169_S03_00351':0):8.9471849e-05):3.5466703e-05,(((((((('284813-Ecuniculi@NP_585963':7.3673331e-09,'876142-Eintestinalis@XP_003073153':0.097033575):0.16529781,'578460-Nceranae@XP_002996251':0.28724876):0.031897322,'481877-Ebieneusi@XP_001827760':0.91052555):0.11458678,(('330879-Afumigatus@XP_753668':0.12627332,'559292-Scerevisiae@NP_011612':0.22014009):0.078952316,('4896-Spombe@AAB06192':0,'Naegleria-gruberi@JGI':0.072389422):1.0685088e-05):0.065894516):2.2954681e-05,'39946-Osativa@EEC74078':0.079909813):0.042929092,'Lgigantea@gene_jgi_Lotgi1_230378_estExt_fgenesh2_pg.C_sca_120135':0.036108865):4.8344034e-06,('2880-Esiliculosus@CBJ25668':0,'Chlorella-vulgaris@jgi':0):3.818175e-05):1.3377276e-05,((('432359-Tgondii@EEE32077':0.26439643,'Dpulex@prot_jgi_Dappu1_303778_PASA_GEN_2300155':0.093116469):0.090464266,'Ostreococcus-tauri@XP_003074856':0.07502719):1.7817454e-06,'Salpingoeca-rosetta@00071T0':0.23849313):0.1331816):0.11526889);
((((((((('126793-Pvivax@XP_001617221':0,'352914-Pyoelii@XP_726982':0.33049689):1.0825911e-05,'36329-Pfalciparum@XP_002808832':0.10700792):0.78186269,'353151-Chominis@XP_665802':0.24555898):0.23973923,'Aanophagefferen@prot_jgi_Auran1_72664':0.14781667):0.065837054,((('423536-Pmarinus@XP_002785302':0.73940733,'Dpulex@prot_jgi_Dappu1_303778_PASA_GEN_2300155':0.18372822):0.36880129,'432359-Tgondii@EEE32077':0.83093224):0.3853277,'Salpingoeca-rosetta@00071T0':0.4316258):5.79171e-06):0.013522465,'296543-Tpseudonana@XP_002286533':0.1428133):0.040554566,('12968-Bhominis@CBK21518':0.66601288,('294381-Ehistolytica@XP_651118':1.0268943,('Cmerolae@gene_gnl_CMER_CMD159C':2.9933502e-13,'Cyanidioschyzon-merolae@AP006486':0):0.26406194):5.3078465e-05):0.40259561):0.066770106,(((('214684-Cneoformans@XP_569001':0.00065211167,'237631-Umaydis@XP_759409':0.54852571):0.29360888,'Volvox-carteri@XP_002955408':0.097797367):0.061009211,(('45351-Nvectensis@XP_001635666':0.11572501,'Capsaspora-owczarzaki@03228T0':0.43505449):0.061041789,'Chlamydomonas-reinhardtii@XP_001689575':0.041244471):0.11279633):1.8381414e-05,(((((((('284813-Ecuniculi@NP_585963':8.3797603e-05,('578460-Nceranae@XP_002996251':1.7786607,'876142-Eintestinalis@XP_003073153':0.10626824):0.1007812):0.29824213,'481877-Ebieneusi@XP_001827760':1.2238371):0.11594943,'367110-Ncrassa@XP_956590':0.15350045):0.10376067,(((('412030-Ptetraurelia@XP_001458342':1.1255404,'5911-Tthermophila@XP_001013249':0.93066235):0.45272428,('6239-Celegans@NP_491160':1.3355304e-06,'6279-Bmalayi@XP_001894870':0.57392635):0.56948501):0.46446474,'Ostreococcus-tauri@XP_003074856':0.17149903):0.34960357,'Ostreococcus-lucimarinus@XP_001416421':9.4559735e-05):0.18187131):1.6562899e-05,'4896-Spombe@AAB06192':0.26144348):0.067227361,'556484-Ptricornutum@XP_002182854':0.15111811):2.0639984e-06,'Spizellomyces-punctatus@02321T0':0.64249474):0.057119896,(('330879-Afumigatus@XP_753668':0.22166076,'3702-Athaliana@NP_194028':1.5156101e-06):0.11437409,'39946-Osativa@EEC74078':0.28864905):0.04572618):8.3539945e-06):0.10398481):5.8959763e-05,(((((('145481-Ppatens@XP_001759110':1.0594585,('Monosiga-brevicollis@XXX':1.0763863,'bdendrobatidis@prot_jgi_Batde5_21412_fgenesh1_pg.C_scaffold_1000285':0.10965146):6.4851893e-06):0.87001872,'2880-Esiliculosus@CBJ25668':5.5613785e-06):0.33875249,'Cvulgaris@prot_jgi_Chlvu1_58842_GG.C169_S03_00351':0.056095279):0.039225376,((((((('347515-Lmajor@XP_001682914':0,'435258-Linfantum@XP_001465288':0):0.23849751,('7227-Dmelanogaster@NP_523935':1.0829379,'Giardia-intestinalis@CAD67965':1.8257766):0.76141739):0.04216772,('353153-Tcruzi@XP_809313':0.10901014,'679716-Tbrucei@CBH09022':0):0.36442995):0.22742822,'Thecamonas-trahens@08713T0':0.45883955):0.11409335,'412133-Tvaginalis@XP_001582914':0.29721766):0.073961778,('88036-Smoellendorffii@XP_002975469':0.30578593,'Ehuxleyi@prot_jgi_Emihu1_212480_gm1.5200258':0.33167121):7.5313974e-07):0.090524569,'Galdieria-sulphuraria@stig_41':0.11152186):2.4750812e-06):1.235542e-05,'7739-Bfloridae@XP_002607627':0.047590357):0.15145063,((('403677-Pinfestans@XP_002906565':4.1587528e-06,'Pramorum@jgi':0.045529515):0.33916108,(('559292-Scerevisiae@NP_011612':0.55231641,'7955-Drerio@XP_001337869':0.24739869):0.14414384,'9606-Hsapiens@NP_036423':0.23515211):1.015173e-06):0.17501907,('Hrobusta@prot_jgi_Helro1_191468':0.3147708,('Lgigantea@gene_jgi_Lotgi1_230378_estExt_fgenesh2_pg.C_sca_120135':0.21442417,'Naegleria-gruberi@JGI':0.35638859):0.054257557):4.9612154e-06):0.12249834):0.19925417,'Chlorella-vulgaris@jgi':0.10344179);
((((((((((('126793-Pvivax@XP_001617221':0,'352914-Pyoelii@XP_726982':0.18113879):0.073176602,'36329-Pfalciparum@XP_002808832':0):0.18910579,'432359-Tgondii@EEE32077':0.22254001):0.23005927,'423536-Pmarinus@XP_002785302':0.16419076):0.21245776,'296543-Tpseudonana@XP_002286533':8.9418402e-05):0.057783247,'556484-Ptricornutum@XP_002182854':0.021674878):1.3428379e-06,('214684-Cneoformans@XP_569001':0,'237631-Umaydis@XP_759409':0.37572416):0.18161665):0.07955808,((((((('347515-Lmajor@XP_001682914':0,'435258-Linfantum@XP_001465288':0):0.27278561,'412030-Ptetraurelia@XP_001458342':0.89233256):4.7793803e-05,'559292-Scerevisiae@NP_011612':0.080298):0.24107023,'Ostreococcus-tauri@XP_003074856':0.16538578):0.041409498,'Ostreococcus-lucimarinus@XP_001416421':4.5115864e-06):0.061097757,'Capsaspora-owczarzaki@03228T0':0.13552598):1.9553661e-05,((('4896-Spombe@AAB06192':0.072947811,'bdendrobatidis@prot_jgi_Batde5_21412_fgenesh1_pg.C_scaffold_1000285':0.15228468):0.049553283,'Spizellomyces-punctatus@02321T0':0.19843102):0.070772069,('Chlorella-vulgaris@jgi':0.068511714,'Cvulgaris@prot_jgi_Chlvu1_58842_GG.C169_S03_00351':0.10542969):0.067264024):9.7811977e-05):4.2088355e-05):0.12252597,('45351-Nvectensis@XP_001635666':2.1736965e-05,('Ehuxleyi@prot_jgi_Emihu1_212480_gm1.5200258':0.30555527,'Lgigantea@gene_jgi_Lotgi1_230378_estExt_fgenesh2_pg.C_sca_120135':0.14444752):0.42369314):0.15163225):4.7177172e-05,(((('145481-Ppatens@XP_001759110':0.097028749,'88036-Smoellendorffii@XP_002975469':0.023994768):0.19390468,((('2880-Esiliculosus@CBJ25668':0.11888882,'7739-Bfloridae@XP_002607627':0.091129349):4.9943293e-05,((('353151-Chominis@XP_665802':0.36964841,('5911-Tthermophila@XP_001013249':0.4623667,('9606-Hsapiens@NP_036423':1.60753e-07,'Monosiga-brevicollis@XXX':1.0866104):0.016524668):0.050557211):1.2423034e-05,'7955-Drerio@XP_001337869':0.060911348):0.16529761,'Thecamonas-trahens@08713T0':0.23334683):0.040123997):0.13826606,('Galdieria-sulphuraria@stig_41':0.093977397,'Hrobusta@prot_jgi_Helro1_191468':0.075781046):0.14857847):7.3991035e-06):3.3166098e-06,(('403677-Pinfestans@XP_002906565':0,'Pramorum@jgi':4.0441724e-14):0.055820206,'Aanophagefferen@prot_jgi_Auran1_72664':0.23396765):0.073235832):0.054585087,('39946-Osativa@EEC74078':7.0586308e-06,('Naegleria-gruberi@JGI':1.4321211e-05,'Salpingoeca-rosetta@00071T0':0.1268674):0.073407691):0.083412575):3.817399e-06):7.5053024e-05,(((((('12968-Bhominis@CBK21518':0.034679507,(('294381-Ehistolytica@XP_651118':0.22585753,('Cmerolae@gene_gnl_CMER_CMD159C':4.5125697e-14,'Cyanidioschyzon-merolae@AP006486':0):0.47388593):0.0022910702,'7227-Dmelanogaster@NP_523935':0.49354512):0.051668225):2.384293e-05,((((('353153-Tcruzi@XP_809313':0.034286779,'679716-Tbrucei@CBH09022':0):0.41161356,'412133-Tvaginalis@XP_001582914':0.049111595):0.50052074,'6239-Celegans@NP_491160':4.7715807e-06):0.11803966,'6279-Bmalayi@XP_001894870':0.038066573):0.18467801,'Giardia-intestinalis@CAD67965':0.69871688):0.17306436):0.06126719,('481877-Ebieneusi@XP_001827760':0.42593372,'Dpulex@prot_jgi_Dappu1_303778_PASA_GEN_2300155':0.37583704):0.031487423):0.14586769,(('284813-Ecuniculi@NP_585963':8.4634952e-05,'876142-Eintestinalis@XP_003073153':0.081030942):0.027681526,'578460-Nceranae@XP_002996251':0.28075366):0.14679872):0.057212512,'367110-Ncrassa@XP_956590':0.065915005):0.084998751,'3702-Athaliana@NP_194028':0.086698104):0.027612155,(('330879-Afumigatus@XP_753668':0.16907078,'Volvox-carteri@XP_002955408':1.2918362e-05):0.11958796,'Chlamydomonas-reinhardtii@XP_001689575':0.027422535):1.0554189e-06);
((((((('126793-Pvivax@XP_001617221':0,'352914-Pyoelii@XP_726982':0.23499269):0.075785231,('36329-Pfalciparum@XP_002808832':0,'Capsaspora-owczarzaki@03228T0':0.62674838):0.037795299):4.4139095e-05,('432359-Tgondii@EEE32077':0.13443478,('Ehuxleyi@prot_jgi_Emihu1_212480_gm1.5200258':0.34982892,'Lgigantea@gene_jgi_Lotgi1_230378_estExt_fgenesh2_pg.C_sca_120135':3.9103503e-06):0.41597614):0.16704086):0.19528378,('556484-Ptricornutum@XP_002182854':0.3017098,'559292-Scerevisiae@NP_011612':0.29116288):0.017745142):4.5632864e-05,'296543-Tpseudonana@XP_002286533':0.41594535):0.1672031,(((('284813-Ecuniculi@NP_585963':0.063781776,'367110-Ncrassa@XP_956590':0.27365312):0.060908219,((('347515-Lmajor@XP_001682914':0,'435258-Linfantum@XP_001465288':0):0.39840492,'Ostreococcus-lucimarinus@XP_001416421':0.095656762):0.041209085,'Ostreococcus-tauri@XP_003074856':0.030239636):0.18349776):1.3136831e-05,(('2880-Esiliculosus@CBJ25668':0.20424809,(('294381-Ehistolytica@XP_651118':0.26672269,('Cmerolae@gene_gnl_CMER_CMD159C':0,'Cyanidioschyzon-merolae@AP006486':1.5724048e-14):0.39098918):0.14105858,('Aanophagefferen@prot_jgi_Auran1_72664':0.433097,'Salpingoeca-rosetta@00071T0':1.0337543e-05):0.32753269):0.053311283):2.3166799e-05,(('403677-Pinfestans@XP_002906565':0.029779433,'Pramorum@jgi':8.2693844e-06):0.14573783,((('423536-Pmarinus@XP_002785302':0.97720149,'6279-Bmalayi@XP_001894870':0.27977561):0.25599471,'578460-Nceranae@XP_002996251':0.37625743):1.8098687e-07,((('6239-Celegans@NP_491160':0.4040241,'876142-Eintestinalis@XP_003073153':0.05058548):0.023905021,'7227-Dmelanogaster@NP_523935':0.79758301):7.7469613e-06,'Dpulex@prot_jgi_Dappu1_303778_PASA_GEN_2300155':0.50219966):0.16600843):6.0083884e-05):0.044415243):0.14077449):3.0716246e-05,'45351-Nvectensis@XP_001635666':0.26006375):0.19538082):6.7884306e-06,(('12968-Bhominis@CBK21518':0.43242936,'39946-Osativa@EEC74078':0.086025085):0.11724918,(('7955-Drerio@XP_001337869':0.05942319,'Thecamonas-trahens@08713T0':0.37299653):0.44383368,('Galdieria-sulphuraria@stig_41':0.12991899,('Hrobusta@prot_jgi_Helro1_191468':0.16032706,'Naegleria-gruberi@JGI':0.073713623):0.11549632):0.2664553):0.060826545):3.5611945e-05,(((('145481-Ppatens@XP_001759110':0.13202876,'88036-Smoellendorffii@XP_002975469':0):0.17635518,('Chlorella-vulgaris@jgi':9.3509974e-07,'Cvulgaris@prot_jgi_Chlvu1_58842_GG.C169_S03_00351':0.33378808):0.11884201):0.15024038,(((((('214684-Cneoformans@XP_569001':9.0767949e-06,('237631-Umaydis@XP_759409':2.901995e-07,'Giardia-intestinalis@CAD67965':2.4001175):0.7723317):0.2889098,'bdendrobatidis@prot_jgi_Batde5_21412_fgenesh1_pg.C_scaffold_1000285':0.40903911):0.17398138,('412030-Ptetraurelia@XP_001458342':0.69956398,'4896-Spombe@AAB06192':0):0.25705845):0.20284101,((('353153-Tcruzi@XP_809313':0,'679716-Tbrucei@CBH09022':3.126388e-14):0.98877347,'Monosiga-brevicollis@XXX':2.649914):6.6721076e-06,'9606-Hsapiens@NP_036423':0):0.74240763):4.097424e-06,(('330879-Afumigatus@XP_753668':0.19518844,('412133-Tvaginalis@XP_001582914':1.1083396,'5911-Tthermophila@XP_001013249':1.2556907):3.4703902e-05):0.096075893,'Volvox-carteri@XP_002955408':0.051970973):0.041373076):0.16372306,((('353151-Chominis@XP_665802':0.4824558,'Spizellomyces-punctatus@02321T0':0.5006882):0.11792728,'7739-Bfloridae@XP_002607627':0.065846439):0.13053764,('3702-Athaliana@NP_194028':0.2222933,'481877-Ebieneusi@XP_001827760':0.88795286):1.6651678e-05):3.3123997e-07):0.14205657):3.8129975e-05,'Chlamydomonas-reinhardtii@XP_001689575':0.14079748):1.2199026e-06);
((((((('126793-Pvivax@XP_001617221':0,'352914-Pyoelii@XP_726982':0.1035057):0.068914642,'36329-Pfalciparum@XP_002808832':0):0.21682882,'432359-Tgondii@EEE32077':0.19276688):0.23051085,(('347515-Lmajor@XP_001682914':0,'435258-Linfantum@XP_001465288':0):0.20438235,'353151-Chominis@XP_665802':0.44288173):0.10763086):0.1414622,'Naegleria-gruberi@JGI':7.0390401e-05):0.20595369,'45351-Nvectensis@XP_001635666':1.0399885e-05):0.1211279,(((((((('12968-Bhominis@CBK21518':7.1900777e-05,(('353153-Tcruzi@XP_809313':0.032310457,'679716-Tbrucei@CBH09022':0):0.22366867,(('412133-Tvaginalis@XP_001582914':0.19001764,'6239-Celegans@NP_491160':0.06498548):0.17511477,'6279-Bmalayi@XP_001894870':0.053379642):0.069312222):0.10566882):2.2957995e-06,('294381-Ehistolytica@XP_651118':0.15014757,('7227-Dmelanogaster@NP_523935':0.18348448,'Giardia-intestinalis@CAD67965':0.8455843):0.17579655):0.14063898):0.11331392,'Aanophagefferen@prot_jgi_Auran1_72664':0.10299306):0.010366649,('403677-Pinfestans@XP_002906565':8.8249408e-14,'Pramorum@jgi':0):0.21222186):0.046880016,((('284813-Ecuniculi@NP_585963':1.3786603e-05,'876142-Eintestinalis@XP_003073153':0.10255045):0.14948278,('481877-Ebieneusi@XP_001827760':0.59233019,'578460-Nceranae@XP_002996251':0.064647582):7.9524095e-05):0.15488909,'Dpulex@prot_jgi_Dappu1_303778_PASA_GEN_2300155':0.063741493):0.030783336):0.05751777,((('330879-Afumigatus@XP_753668':1.5770803e-07,('Cmerolae@gene_gnl_CMER_CMD159C':2.044648e-13,'Cyanidioschyzon-merolae@AP006486':0):0.45203193):0.25833376,'3702-Athaliana@NP_194028':0.026915983):0.047534948,'367110-Ncrassa@XP_956590':0.05608467):7.5956452e-07):0.057547545,((((('296543-Tpseudonana@XP_002286533':6.794262e-05,'bdendrobatidis@prot_jgi_Batde5_21412_fgenesh1_pg.C_scaffold_1000285':0.12078034):0.057459223,'Volvox-carteri@XP_002955408':0.056401412):0.05310345,'Chlamydomonas-reinhardtii@XP_001689575':8.0156826e-05):0.026992551,('Hrobusta@prot_jgi_Helro1_191468':5.0927621e-05,'Monosiga-brevicollis@XXX':2.2543289):0.10996146):1.1008175e-05,'9606-Hsapiens@NP_036423':0.12954814):0.055732157):8.2526469e-08,((('145481-Ppatens@XP_001759110':0,'88036-Smoellendorffii@XP_002975469':0.06339236):0.058482569,'39946-Osativa@EEC74078':8.1589709e-06):0.085221198,'Salpingoeca-rosetta@00071T0':0.11582292):2.0842915e-06):2.0296954e-05,((((((((((('214684-Cneoformans@XP_569001':0,'237631-Umaydis@XP_759409':0.32045071):0.16646637,'4896-Spombe@AAB06192':0.03717758):0.012852151,'Spizellomyces-punctatus@02321T0':0.075988718):0.087768576,('Chlorella-vulgaris@jgi':0.032012957,'Cvulgaris@prot_jgi_Chlvu1_58842_GG.C169_S03_00351':0.03168031):0.031663723):5.998997e-05,('556484-Ptricornutum@XP_002182854':0.062212021,(('559292-Scerevisiae@NP_011612':0.12982118,'Ostreococcus-tauri@XP_003074856':0.033899587):0.040472331,'Ostreococcus-lucimarinus@XP_001416421':0.093224769):0.001505985):1.7147017e-05):5.4832672e-05,(('423536-Pmarinus@XP_002785302':0.39828971,('Ehuxleyi@prot_jgi_Emihu1_212480_gm1.5200258':0.098289163,'Lgigantea@gene_jgi_Lotgi1_230378_estExt_fgenesh2_pg.C_sca_120135':0.040624066):0.10375998):0.019058053,'Capsaspora-owczarzaki@03228T0':0.055134454):0.082433755):0.060309051,'2880-Esiliculosus@CBJ25668':0.028062445):1.1239616e-07,(('412030-Ptetraurelia@XP_001458342':0.4870774,'5911-Tthermophila@XP_001013249':0.023210125):0.29370052,'Thecamonas-trahens@08713T0':0.095445311):0.093166446):0.026978144,'7739-Bfloridae@XP_002607627':0.063826258):3.8974114e-05,'7955-Drerio@XP_001337869':0.03012109):0.058378871,'Galdieria-sulphuraria@stig_41':0.057195559):2.0130002e-05);
((((((((((((('126793-Pvivax@XP_001617221':0,'352914-Pyoelii@XP_726982':0.066367562):0.014178986,'36329-Pfalciparum@XP_002808832':0.12098828):0.52900161,'432359-Tgondii@EEE32077':0.46993377):0.35843704,'Thecamonas-trahens@08713T0':1.0351554):0.42530112,'Ehuxleyi@prot_jgi_Emihu1_212480_gm1.5200258':7.0572215e-06):0.2308412,'Lgigantea@gene_jgi_Lotgi1_230378_estExt_fgenesh2_pg.C_sca_120135':0.15716876):0.2942443,('2880-Esiliculosus@CBJ25668':0.075485352,'Chlorella-vulgaris@jgi':1.1974965e-06):6.4222345e-05):0.18305687,('7739-Bfloridae@XP_002607627':1.0083838e-06,'Hrobusta@prot_jgi_Helro1_191468':0.34278219):0.063276981):3.2290028e-06,(('296543-Tpseudonana@XP_002286533':0.20492219,(((('353151-Chominis@XP_665802':0.5484844,'Dpulex@prot_jgi_Dappu1_303778_PASA_GEN_2300155':0.4192834):0.16214123,(('403677-Pinfestans@XP_002906565':8.3920679e-05,'Pramorum@jgi':0.054610683):0.5495609,'Aanophagefferen@prot_jgi_Auran1_72664':1.6307406e-06):9.5652509e-07):0.22619553,('Cmerolae@gene_gnl_CMER_CMD159C':1.1286698e-13,'Cyanidioschyzon-merolae@AP006486':0):0.95742056):0.097047318,('Galdieria-sulphuraria@stig_41':0.24334031,'Salpingoeca-rosetta@00071T0':0.6412367):5.2005655e-06):0.11154378):0.11091806,'Cvulgaris@prot_jgi_Chlvu1_58842_GG.C169_S03_00351':3.9113219e-06):0.060454461):0.12527102,'Volvox-carteri@XP_002955408':6.2685355e-06):0.062465329,(((((('214684-Cneoformans@XP_569001':1.0688138e-05,'237631-Umaydis@XP_759409':0.76844333):0.41395935,('556484-Ptricornutum@XP_002182854':2.0728193e-06,'Monosiga-brevicollis@XXX':1.7577216):0.14064731):0.2844712,'bdendrobatidis@prot_jgi_Batde5_21412_fgenesh1_pg.C_scaffold_1000285':0.088097011):0.11239473,(('4896-Spombe@AAB06192':0.13242237,'Naegleria-gruberi@JGI':0.26438419):0.22549077,'Spizellomyces-punctatus@02321T0':0.1111279):2.1990699e-07):0.14385576,(('330879-Afumigatus@XP_753668':0.52211299,'3702-Athaliana@NP_194028':1.1544269e-06):0.22793521,'39946-Osativa@EEC74078':0.21244095):1.614969e-05):0.045064442,('Ostreococcus-lucimarinus@XP_001416421':0,'Ostreococcus-tauri@XP_003074856':0.22037987):0.24609502):9.1459115e-06):0.12822207,('145481-Ppatens@XP_001759110':0.16811966,'88036-Smoellendorffii@XP_002975469':0.15985602):0.24580676):3.1291465e-07,(((((('12968-Bhominis@CBK21518':0.42115518,(('347515-Lmajor@XP_001682914':0,'435258-Linfantum@XP_001465288':0):0.62686872,(('353153-Tcruzi@XP_809313':8.8165303e-14,'679716-Tbrucei@CBH09022':0):1.9690957e-05,('412133-Tvaginalis@XP_001582914':0.60191136,('6239-Celegans@NP_491160':6.9032116e-06,'6279-Bmalayi@XP_001894870':0.52001618):0.24441407):0.41134539):0.26040818):7.2923403e-05):0.62158239,((((('284813-Ecuniculi@NP_585963':1.4570902e-05,('294381-Ehistolytica@XP_651118':1.1107856,'876142-Eintestinalis@XP_003073153':4.913797e-05):0.45979193):0.017280262,('481877-Ebieneusi@XP_001827760':2.345277,'578460-Nceranae@XP_002996251':1.0569186):0.25657325):1.2492528,'367110-Ncrassa@XP_956590':9.7899444e-05):0.4536201,('423536-Pmarinus@XP_002785302':0.92076322,('7227-Dmelanogaster@NP_523935':1.2834967,'Giardia-intestinalis@CAD67965':0.92306804):1.5997535):0.94461199):0.21424194,('412030-Ptetraurelia@XP_001458342':0.82611797,'5911-Tthermophila@XP_001013249':1.5795627e-06):0.29840743):0.0029483198):0.28569372,'7955-Drerio@XP_001337869':8.2188646e-07):0.069857224,'559292-Scerevisiae@NP_011612':0.68330514):1.2882344e-05,'9606-Hsapiens@NP_036423':0.22726457):0.33165006,('45351-Nvectensis@XP_001635666':0.12391734,'Capsaspora-owczarzaki@03228T0':1.076739):1.4485183e-05):0.10435966,'Chlamydomonas-reinhardtii@XP_001689575':0.060982039);
(((((((('126793-Pvivax@XP_001617221':0,'352914-Pyoelii@XP_726982':0.39581101):0.037387623,'36329-Pfalciparum@XP_002808832':0.27632176):0.2225738,('432359-Tgondii@EEE32077':0.42539637,'Lgigantea@gene_jgi_Lotgi1_230378_estExt_fgenesh2_pg.C_sca_120135':0.25913544):0.075224043):0.27890603,'296543-Tpseudonana@XP_002286533':0.1737006):0.08411014,((((('347515-Lmajor@XP_001682914':0,'435258-Linfantum@XP_001465288':0):0.42687913,'9606-Hsapiens@NP_036423':0.29494184):0.046460149,((('412030-Ptetraurelia@XP_001458342':1.0027586,'5911-Tthermophila@XP_001013249':0.28106647):0.63403715,'7955-Drerio@XP_001337869':2.1325938e-05):0.086470435,'559292-Scerevisiae@NP_011612':0.39133025):0.26345119):0.45230746,'353151-Chominis@XP_665802':0.30760514):0.20821211,(('353153-Tcruzi@XP_809313':0.075936522,'679716-Tbrucei@CBH09022':0):0.93457013,'412133-Tvaginalis@XP_001582914':0.1910161):0.97613731):0.092014055):6.9904151e-05,(('12968-Bhominis@CBK21518':0.48677701,('367110-Ncrassa@XP_956590':0.11450209,'481877-Ebieneusi@XP_001827760':1.0214636):0.31689445):0.098098088,(((('284813-Ecuniculi@NP_585963':0.12997782,'578460-Nceranae@XP_002996251':0.92057164):0.020640825,'876142-Eintestinalis@XP_003073153':0.13067313):0.2312399,'294381-Ehistolytica@XP_651118':0.59610397):0.14775711,((('423536-Pmarinus@XP_002785302':0.52633232,('7227-Dmelanogaster@NP_523935':1.5767297,'Giardia-intestinalis@CAD67965':2.308839):0.60269866):0.16861419,('6239-Celegans@NP_491160':0.2926862,'6279-Bmalayi@XP_001894870':0.51737356):0.65058802):0.22183468,'Dpulex@prot_jgi_Dappu1_303778_PASA_GEN_2300155':0.18465785):3.0625083e-06):0.30118835):1.2123024e-05):0.23834185,(('Aanophagefferen@prot_jgi_Auran1_72664':0.27604882,'Salpingoeca-rosetta@00071T0':0.22656801):0.11521964,('Cmerolae@gene_gnl_CMER_CMD159C':6.2944818e-15,'Cyanidioschyzon-merolae@AP006486':0):0.31646476):0.070044995):6.8552757e-06,(((('145481-Ppatens@XP_001759110':0.23484493,'88036-Smoellendorffii@XP_002975469':3.6150921e-05):0.5554206,'45351-Nvectensis@XP_001635666':0.24189485):4.7732131e-06,'Chlamydomonas-reinhardtii@XP_001689575':0.14090227):0.07645318,((((((('214684-Cneoformans@XP_569001':0,'237631-Umaydis@XP_759409':0.39106109):0.41111655,'556484-Ptricornutum@XP_002182854':0.095391036):0.57932703,'Capsaspora-owczarzaki@03228T0':1.2617754):9.6436086e-05,'Naegleria-gruberi@JGI':0.11509686):0.22861005,('Ostreococcus-lucimarinus@XP_001416421':9.2221258e-08,'Ostreococcus-tauri@XP_003074856':0.32714944):0.13307471):0.14151531,'39946-Osativa@EEC74078':0.082917707):0.061267551,(('330879-Afumigatus@XP_753668':0,(('4896-Spombe@AAB06192':0.11712964,'bdendrobatidis@prot_jgi_Batde5_21412_fgenesh1_pg.C_scaffold_1000285':0.832257):0.066938429,('Monosiga-brevicollis@XXX':7.3793238,'Volvox-carteri@XP_002955408':2.019409e-06):0.15477515):2.1751728e-06):0.15550889,('3702-Athaliana@NP_194028':3.7718925e-05,'Spizellomyces-punctatus@02321T0':0.40752129):9.6912918e-05):0.16093887):0.19918752):0.14068202,((((('2880-Esiliculosus@CBJ25668':0.27070065,('7739-Bfloridae@XP_002607627':0.13788429,'Thecamonas-trahens@08713T0':0.67491654):4.3261534e-06):0.077970861,'Ehuxleyi@prot_jgi_Emihu1_212480_gm1.5200258':0.25108856):1.4038991e-06,('Galdieria-sulphuraria@stig_41':0.35558797,'Hrobusta@prot_jgi_Helro1_191468':0.65625465):0.034074502):0.00022825898,('403677-Pinfestans@XP_002906565':0,'Pramorum@jgi':5.4733995e-14):0.61906798):0.17707731,('Chlorella-vulgaris@jgi':6.8501577e-05,'Cvulgaris@prot_jgi_Chlvu1_58842_GG.C169_S03_00351':0.36719942):0.23955855):9.6520777e-07);
((((((((((('126793-Pvivax@XP_001617221':0,'352914-Pyoelii@XP_726982':0.17561901):0.032864594,'36329-Pfalciparum@XP_002808832':0):2.8664906e-05,'432359-Tgondii@EEE32077':0.19330796):0.24195,'294381-Ehistolytica@XP_651118':0.42978182):0.048423891,(('214684-Cneoformans@XP_569001':0.056691162,'237631-Umaydis@XP_759409':0.45477405):0.065556718,'556484-Ptricornutum@XP_002182854':0.081336698):0.054471563):0.080544228,'296543-Tpseudonana@XP_002286533':0.11367491):0.04208663,(('45351-Nvectensis@XP_001635666':0.070909041,'Capsaspora-owczarzaki@03228T0':0.15441571):0.06326172,('4896-Spombe@AAB06192':5.9059849e-05,('Ostreococcus-lucimarinus@XP_001416421':9.8340089e-05,'Ostreococcus-tauri@XP_003074856':0.075674493):0.07396689):0.10588486):0.028556535):0.07334411,'Chlorella-vulgaris@jgi':2.7859838e-06):2.596093e-05,(((((('145481-Ppatens@XP_001759110':0.1769586,('Galdieria-sulphuraria@stig_41':0.051173574,('Naegleria-gruberi@JGI':0.05329296,'Salpingoeca-rosetta@00071T0':0.28410341):9.9591548e-06):0.049996202):0.087855503,'88036-Smoellendorffii@XP_002975469':0.032054034):2.3159527e-05,('Ehuxleyi@prot_jgi_Emihu1_212480_gm1.5200258':0.012307948,'Lgigantea@gene_jgi_Lotgi1_230378_estExt_fgenesh2_pg.C_sca_120135':0.28246625):0.11850727):0.020988636,((('2880-Esiliculosus@CBJ25668':2.5294876e-05,(('Monosiga-brevicollis@XXX':1.8272242,'bdendrobatidis@prot_jgi_Batde5_21412_fgenesh1_pg.C_scaffold_1000285':0.13589095):1.3198813e-05,'Volvox-carteri@XP_002955408':0.14415451):0.15293569):0.061087512,('7739-Bfloridae@XP_002607627':0.031833207,(('7955-Drerio@XP_001337869':0.077243818,'9606-Hsapiens@NP_036423':1.3301807e-06):0.051897853,'Hrobusta@prot_jgi_Helro1_191468':0.24838374):0.14041324):7.7164499e-05):4.7601873e-06,'Thecamonas-trahens@08713T0':0.18288958):0.0081112013):0.029772768,('Chlamydomonas-reinhardtii@XP_001689575':0.25627665,'Cvulgaris@prot_jgi_Chlvu1_58842_GG.C169_S03_00351':4.9376043e-05):0.13290549):3.1813924e-05,((('412030-Ptetraurelia@XP_001458342':0.35153641,'5911-Tthermophila@XP_001013249':0.31058139):0.56842726,'559292-Scerevisiae@NP_011612':3.2001977e-05):0.17386319,'Spizellomyces-punctatus@02321T0':0.067534385):0.067842947):0.076013344):0.030610382,(('330879-Afumigatus@XP_753668':0.13935474,'3702-Athaliana@NP_194028':3.5903339e-05):0.14520969,'39946-Osativa@EEC74078':0.066129389):0.032934395):0.14675773,(((((('12968-Bhominis@CBK21518':0.25905067,(('347515-Lmajor@XP_001682914':0,'435258-Linfantum@XP_001465288':0):0.15317015,(('353153-Tcruzi@XP_809313':0,'679716-Tbrucei@CBH09022':1.6133127e-13):0.043915767,(('412133-Tvaginalis@XP_001582914':0.85492443,'6239-Celegans@NP_491160':9.265926e-05):0.27993384,'6279-Bmalayi@XP_001894870':0.29025399):0.36705639):0.15294967):0.16187935):0.01812801,'481877-Ebieneusi@XP_001827760':0.3616742):4.5068137e-07,('284813-Ecuniculi@NP_585963':3.8092178e-05,('578460-Nceranae@XP_002996251':0.27401949,'876142-Eintestinalis@XP_003073153':5.5860495e-06):0.070218384):0.15528475):0.12014166,('367110-Ncrassa@XP_956590':0.11485143,('423536-Pmarinus@XP_002785302':0.64796759,('7227-Dmelanogaster@NP_523935':0.64761524,'Giardia-intestinalis@CAD67965':1.2032456):0.33702393):0.28595382):0.0031633809):0.15266225,'Dpulex@prot_jgi_Dappu1_303778_PASA_GEN_2300155':0.070660891):0.13055511,((('353151-Chominis@XP_665802':0.59445044,'Aanophagefferen@prot_jgi_Auran1_72664':2.3383033e-05):0.30174464,'403677-Pinfestans@XP_002906565':3.1870388e-06):0.062006173,'Pramorum@jgi':3.5888115e-06):0.12130052):0.2512373,('Cmerolae@gene_gnl_CMER_CMD159C':0,'Cyanidioschyzon-merolae@AP006486':8.3286913e-14):0.11177159);
((((((((('126793-Pvivax@XP_001617221':0,'36329-Pfalciparum@XP_002808832':0.11878515):6.5425714e-06,'352914-Pyoelii@XP_726982':0.1803652):4.4583237e-05,'432359-Tgondii@EEE32077':0.38568688):0.50640319,('296543-Tpseudonana@XP_002286533':0.16176713,'Cvulgaris@prot_jgi_Chlvu1_58842_GG.C169_S03_00351':0.43770638):0.09089127):1.1375282e-05,((((('214684-Cneoformans@XP_569001':0.051132962,'556484-Ptricornutum@XP_002182854':0.14746197):0.018554087,('237631-Umaydis@XP_759409':0.63848957,'Capsaspora-owczarzaki@03228T0':0.59419262):0.1031332):1.3118008e-05,'bdendrobatidis@prot_jgi_Batde5_21412_fgenesh1_pg.C_scaffold_1000285':0.1997547):0.21314985,(('412030-Ptetraurelia@XP_001458342':0.74263658,'423536-Pmarinus@XP_002785302':0.88179691):0.46472426,'559292-Scerevisiae@NP_011612':5.7668407e-06):0.47305859):2.4304282e-06,((((('347515-Lmajor@XP_001682914':0,'435258-Linfantum@XP_001465288':0):0.47836276,'Ostreococcus-tauri@XP_003074856':0.07155209):2.0307706e-05,'Ostreococcus-lucimarinus@XP_001416421':0.28599695):2.959414e-06,'4896-Spombe@AAB06192':0.16714198):0.077142169,'Spizellomyces-punctatus@02321T0':0.2471501):0.087507383):0.25760384):2.0308653e-05,'Chlorella-vulgaris@jgi':4.9068337e-06):0.34538923,('2880-Esiliculosus@CBJ25668':0.15127443,'Thecamonas-trahens@08713T0':0.35569721):4.0486316e-07):0.027647071,'7739-Bfloridae@XP_002607627':0.064893507):0.049831761,((((('12968-Bhominis@CBK21518':0.092987322,('6239-Celegans@NP_491160':0.6624068,'6279-Bmalayi@XP_001894870':0.014940284):0.52132109):0.29139324,(('145481-Ppatens@XP_001759110':0.14697996,'88036-Smoellendorffii@XP_002975469':0):0.13905116,'Chlamydomonas-reinhardtii@XP_001689575':0.2818157):4.7353026e-05):0.12935125,(((('284813-Ecuniculi@NP_585963':2.4663177e-06,('578460-Nceranae@XP_002996251':0.36468153,'876142-Eintestinalis@XP_003073153':1.487835e-05):0.18374416):0.16802184,('367110-Ncrassa@XP_956590':1.1859516e-06,(('481877-Ebieneusi@XP_001827760':0,'Monosiga-brevicollis@XXX':66.188337):0.99020446,'5911-Tthermophila@XP_001013249':1.420338):8.3382159e-06):0.28983675):0.15238351,(('330879-Afumigatus@XP_753668':0.12179317,'3702-Athaliana@NP_194028':0.060883411):0.0024079618,'39946-Osativa@EEC74078':3.7420378e-06):0.060865085):5.1073319e-06,'Volvox-carteri@XP_002955408':0.058437294):5.463428e-05):0.2313865,((((('294381-Ehistolytica@XP_651118':1.659331e-05,('7227-Dmelanogaster@NP_523935':0.38300353,'Giardia-intestinalis@CAD67965':3.3715297):0.73331944):0.36017958,('403677-Pinfestans@XP_002906565':0.050653918,'Pramorum@jgi':1.1944469e-05):0.20716074):0.040149504,'Salpingoeca-rosetta@00071T0':0.49505549):3.448624e-05,'Dpulex@prot_jgi_Dappu1_303778_PASA_GEN_2300155':0.25979329):0.20668726,((('353153-Tcruzi@XP_809313':0,'679716-Tbrucei@CBH09022':8.1161131e-14):0.87052773,('412133-Tvaginalis@XP_001582914':0.49315716,('Ehuxleyi@prot_jgi_Emihu1_212480_gm1.5200258':0.40491057,'Lgigantea@gene_jgi_Lotgi1_230378_estExt_fgenesh2_pg.C_sca_120135':9.0724224e-06):0.54338606):3.4056469e-06):0.19880526,'45351-Nvectensis@XP_001635666':0.34719998):0.42638559):1.9406515e-06):2.6355713e-06,(('Cmerolae@gene_gnl_CMER_CMD159C':1.522901e-13,'Cyanidioschyzon-merolae@AP006486':0):0.24661521,('Galdieria-sulphuraria@stig_41':0.17769615,'Hrobusta@prot_jgi_Helro1_191468':0.45004951):4.6259157e-05):0.34118066):0.30635232,(('353151-Chominis@XP_665802':1.3152216e-06,'Aanophagefferen@prot_jgi_Auran1_72664':0.47013498):0.41430853,('7955-Drerio@XP_001337869':0.36938941,('9606-Hsapiens@NP_036423':2.403619e-05,'Naegleria-gruberi@JGI':0.15798642):0.1855017):0.036675668):4.796154e-05);
((((((((('126793-Pvivax@XP_001617221':0,'36329-Pfalciparum@XP_002808832':0.088916493):6.2494093e-06,'352914-Pyoelii@XP_726982':0.38075021):0.28865207,('12968-Bhominis@CBK21518':4.7836863e-06,('Cmerolae@gene_gnl_CMER_CMD159C':0,'Cyanidioschyzon-merolae@AP006486':1.4049977e-13):0.36868697):0.17367832):5.0867848e-06,(((('145481-Ppatens@XP_001759110':0.14890317,'88036-Smoellendorffii@XP_002975469':0.14388442):0.22131422,('Ehuxleyi@prot_jgi_Emihu1_212480_gm1.5200258':0.34192832,'Thecamonas-trahens@08713T0':0.28662864):6.5713232e-06):2.9353917e-05,(('353153-Tcruzi@XP_809313':1.4996191e-13,'679716-Tbrucei@CBH09022':0):0.24087947,'412133-Tvaginalis@XP_001582914':0.28289709):0.24595784):0.23677107,(('6239-Celegans@NP_491160':2.4439365e-05,('7227-Dmelanogaster@NP_523935':0.53709534,'Giardia-intestinalis@CAD67965':0.73717718):0.34698127):0.35476542,'6279-Bmalayi@XP_001894870':5.9802851e-06):0.51247342):8.6387155e-05):0.21342939,((('347515-Lmajor@XP_001682914':0,'435258-Linfantum@XP_001465288':0):0.34985329,'481877-Ebieneusi@XP_001827760':1.6911383):2.7874165e-06,((('432359-Tgondii@EEE32077':0.30795552,'Dpulex@prot_jgi_Dappu1_303778_PASA_GEN_2300155':0.38175311):0.18325951,'Salpingoeca-rosetta@00071T0':0.69202372):0.0439129,'Ostreococcus-tauri@XP_003074856':0.15131573):0.26161923):0.11742595):0.24807814,('353151-Chominis@XP_665802':0.62643178,'Aanophagefferen@prot_jgi_Auran1_72664':0.055742183):0.04977677):1.1085683e-06,(((((((('3702-Athaliana@NP_194028':0.067847373,'Volvox-carteri@XP_002955408':0.2802387):0.16567951,'Spizellomyces-punctatus@02321T0':0.33095929):0.065247322,'7739-Bfloridae@XP_002607627':0.044378799):0.21373997,('Cvulgaris@prot_jgi_Chlvu1_58842_GG.C169_S03_00351':0.29057647,'Galdieria-sulphuraria@stig_41':0.029411648):2.913313e-05):0.21372435,'Hrobusta@prot_jgi_Helro1_191468':0.046295188):0.078754454,((('5911-Tthermophila@XP_001013249':0.55135954,'bdendrobatidis@prot_jgi_Batde5_21412_fgenesh1_pg.C_scaffold_1000285':0.46106337):0.12903394,'Monosiga-brevicollis@XXX':1.0525214):0.39169973,'9606-Hsapiens@NP_036423':1.4433865e-06):0.20997521):0.070842936,('403677-Pinfestans@XP_002906565':4.2495921e-14,'Pramorum@jgi':0):0.23481806):1.8324838e-06,'7955-Drerio@XP_001337869':0.085546414):0.12935619):0.038491217,'Ostreococcus-lucimarinus@XP_001416421':2.8765356e-06):0.11588201,(((('214684-Cneoformans@XP_569001':0,'237631-Umaydis@XP_759409':0.4650867):0.45048707,'Capsaspora-owczarzaki@03228T0':0.01298326):0.1623277,'367110-Ncrassa@XP_956590':0.12084664):0.075170814,'45351-Nvectensis@XP_001635666':0.044337452):0.082169845,((((('284813-Ecuniculi@NP_585963':1.4281514e-05,(('294381-Ehistolytica@XP_651118':0.65416961,'876142-Eintestinalis@XP_003073153':0.21324074):0.027390061,'578460-Nceranae@XP_002996251':0.64697938):0.040150003):0.23370767,((((('2880-Esiliculosus@CBJ25668':0.18205088,'Naegleria-gruberi@JGI':0.16048531):2.8887449e-05,'559292-Scerevisiae@NP_011612':0.045210553):0.15319863,'Lgigantea@gene_jgi_Lotgi1_230378_estExt_fgenesh2_pg.C_sca_120135':0.062393704):0.1229045,('330879-Afumigatus@XP_753668':0.084650175,('412030-Ptetraurelia@XP_001458342':0.8705799,'4896-Spombe@AAB06192':0):0.060116028):0.26887128):2.2059889e-07,'39946-Osativa@EEC74078':1.6114451e-05):0.0120264):2.7669883e-05,'Chlorella-vulgaris@jgi':0.21842917):0.26435106,(('296543-Tpseudonana@XP_002286533':0,'423536-Pmarinus@XP_002785302':0.33419184):0.041768541,'Chlamydomonas-reinhardtii@XP_001689575':1.1746548e-05):0.096728959):0.036675207,'556484-Ptricornutum@XP_002182854':3.3264768e-05):0.0055862078);
(((((((((('126793-Pvivax@XP_001617221':1.4639452e-05,'352914-Pyoelii@XP_726982':0.0968584):0.040454207,'36329-Pfalciparum@XP_002808832':0.057239811):0.18567009,'432359-Tgondii@EEE32077':0.19483802):0.34030378,(('237631-Umaydis@XP_759409':1.208001e-05,'423536-Pmarinus@XP_002785302':2.8907164):0.93320691,'Capsaspora-owczarzaki@03228T0':0.11858076):0.19727655):1.3623082e-05,'Giardia-intestinalis@CAD67965':1.886759):0.15463391,((('353153-Tcruzi@XP_809313':2.4831599e-13,'679716-Tbrucei@CBH09022':0):0.63093365,('412133-Tvaginalis@XP_001582914':0.036258295,('6239-Celegans@NP_491160':0.20308535,'6279-Bmalayi@XP_001894870':0.17489459):0.63970756):0.77226281):0.27300894,('Ehuxleyi@prot_jgi_Emihu1_212480_gm1.5200258':0.30329185,'Lgigantea@gene_jgi_Lotgi1_230378_estExt_fgenesh2_pg.C_sca_120135':0.094608402):0.60335676):8.7955896e-06):0.41880411,('296543-Tpseudonana@XP_002286533':0.41166341,'45351-Nvectensis@XP_001635666':3.5231512e-05):0.052347464):0.21737431,(('12968-Bhominis@CBK21518':0.080519202,((('347515-Lmajor@XP_001682914':0,'435258-Linfantum@XP_001465288':0):0.74388775,'353151-Chominis@XP_665802':0.30507695):0.26417108,'Aanophagefferen@prot_jgi_Auran1_72664':0.41586315):1.0708556e-06):0.15688782,(('294381-Ehistolytica@XP_651118':0.24042328,('Cmerolae@gene_gnl_CMER_CMD159C':5.7901159e-13,'Cyanidioschyzon-merolae@AP006486':0):0.44313268):0.27141654,(('367110-Ncrassa@XP_956590':0.16748318,('481877-Ebieneusi@XP_001827760':1.0479555,'Dpulex@prot_jgi_Dappu1_303778_PASA_GEN_2300155':0.32465228):6.9631108e-07):0.16607247,'Salpingoeca-rosetta@00071T0':0.16850894):0.082961389):0.11663324):1.2494184e-06):1.7735399e-06,((('5911-Tthermophila@XP_001013249':0.85900538,('7739-Bfloridae@XP_002607627':2.8820764e-05,'Monosiga-brevicollis@XXX':17.499682):0.22585629):0.21855849,('7955-Drerio@XP_001337869':0.10729637,'9606-Hsapiens@NP_036423':0.064264236):2.6601242e-05):0.24196662,(('Galdieria-sulphuraria@stig_41':0.081892006,'Naegleria-gruberi@JGI':0.068413771):0.18272402,'Hrobusta@prot_jgi_Helro1_191468':0.26350853):0.088002006):0.13538231):0.24514334,((('145481-Ppatens@XP_001759110':0.31147848,'88036-Smoellendorffii@XP_002975469':0.051848434):0.16928155,'39946-Osativa@EEC74078':4.3951858e-06):0.048300213,((((((('214684-Cneoformans@XP_569001':0.22444803,'bdendrobatidis@prot_jgi_Batde5_21412_fgenesh1_pg.C_scaffold_1000285':0.45267024):0.29573683,'556484-Ptricornutum@XP_002182854':0.09620328):0.18046386,'559292-Scerevisiae@NP_011612':0.086095937):0.12208168,('4896-Spombe@AAB06192':0.27746133,('Ostreococcus-lucimarinus@XP_001416421':1.2579315e-05,'Ostreococcus-tauri@XP_003074856':0.11355851):0.19444564):0.14712782):0.10463164,'Spizellomyces-punctatus@02321T0':0.32900583):3.2838524e-05,(('412030-Ptetraurelia@XP_001458342':1.1471779,'Cvulgaris@prot_jgi_Chlvu1_58842_GG.C169_S03_00351':9.0809052e-05):0.29728224,'Chlorella-vulgaris@jgi':1.3711036e-06):0.052025975):0.10253405,((((('284813-Ecuniculi@NP_585963':0.21908066,'578460-Nceranae@XP_002996251':0.52607245):2.9506002e-06,'876142-Eintestinalis@XP_003073153':0.048236734):0.25141802,(('403677-Pinfestans@XP_002906565':1.1277824e-05,'7227-Dmelanogaster@NP_523935':1.1077111):0.088760988,'Pramorum@jgi':6.3286808e-05):1.9244509e-05):0.29812204,'Thecamonas-trahens@08713T0':0.19448825):0.26140058,'2880-Esiliculosus@CBJ25668':0.080124485):0.19238582):8.9758136e-05):3.3809606e-05,((('330879-Afumigatus@XP_753668':0.17267139,'3702-Athaliana@NP_194028':0.24508909):0.11463928,'Volvox-carteri@XP_002955408':5.2347111e-06):0.19246872,'Chlamydomonas-reinhardtii@XP_001689575':0.13499937):0.026546349);
(((((((((((('126793-Pvivax@XP_001617221':0,'36329-Pfalciparum@XP_002808832':0.16445188):3.2164247e-07,'352914-Pyoelii@XP_726982':0.040205731):0.06040887,'432359-Tgondii@EEE32077':0.65897409):0.18622349,('347515-Lmajor@XP_001682914':0,'435258-Linfantum@XP_001465288':0):0.93679247):0.29444726,'353151-Chominis@XP_665802':0.3981479):0.17689559,((('5911-Tthermophila@XP_001013249':0.066372727,'Monosiga-brevicollis@XXX':4.0328433):0.65832561,'7955-Drerio@XP_001337869':6.8231959e-06):0.13509397,'9606-Hsapiens@NP_036423':0.26081978):1.0628059e-05):0.081670053,(('Ostreococcus-lucimarinus@XP_001416421':2.1841144e-05,'Ostreococcus-tauri@XP_003074856':0.19432977):0.44255986,'Thecamonas-trahens@08713T0':0.4094323):0.14637949):0.03976867,'2880-Esiliculosus@CBJ25668':0.14692814):1.7581574e-05,'7739-Bfloridae@XP_002607627':0.074927067):0.032037762,((((((((('214684-Cneoformans@XP_569001':0,'237631-Umaydis@XP_759409':0.33406786):0.17695305,'Naegleria-gruberi@JGI':0.41711955):0.21158706,'Capsaspora-owczarzaki@03228T0':0.69173998):0.017534833,'bdendrobatidis@prot_jgi_Batde5_21412_fgenesh1_pg.C_scaffold_1000285':0.43625485):0.12125987,'556484-Ptricornutum@XP_002182854':0.14413117):0.25683392,'559292-Scerevisiae@NP_011612':0.32620814):0.13681674,('4896-Spombe@AAB06192':0.36919683,'Spizellomyces-punctatus@02321T0':7.6361114e-05):0.24780407):0.055715349,('296543-Tpseudonana@XP_002286533':9.4157044e-06,('412030-Ptetraurelia@XP_001458342':0.62116362,'423536-Pmarinus@XP_002785302':0.73860978):0.27756867):0.38485006):3.9202557e-06,('Chlorella-vulgaris@jgi':0.030494389,'Cvulgaris@prot_jgi_Chlvu1_58842_GG.C169_S03_00351':0.21937203):0.045764552):0.10602245):0.087554989,('Ehuxleyi@prot_jgi_Emihu1_212480_gm1.5200258':0.082970191,'Lgigantea@gene_jgi_Lotgi1_230378_estExt_fgenesh2_pg.C_sca_120135':0.1673419):0.37823799):5.6772683e-06,(((((((('12968-Bhominis@CBK21518':0.34989762,'6279-Bmalayi@XP_001894870':0.17386201):0.35526883,('353153-Tcruzi@XP_809313':0.046174986,'679716-Tbrucei@CBH09022':0):0.74977963):0.010740882,('412133-Tvaginalis@XP_001582914':0.84112221,'6239-Celegans@NP_491160':1.2316363e-05):0.29633829):0.1654146,(('284813-Ecuniculi@NP_585963':5.9857927e-06,(('481877-Ebieneusi@XP_001827760':0.60795111,'876142-Eintestinalis@XP_003073153':5.105879e-06):0.044359597,'578460-Nceranae@XP_002996251':0.43552954):0.23943037):0.17528207,'367110-Ncrassa@XP_956590':0.13790147):0.19212768):0.06345098,((((('294381-Ehistolytica@XP_651118':0.35219258,('7227-Dmelanogaster@NP_523935':0.44170137,'Giardia-intestinalis@CAD67965':1.041078):0.21180721):0.26859877,('Cmerolae@gene_gnl_CMER_CMD159C':1.5066406e-13,'Cyanidioschyzon-merolae@AP006486':0):0.51236997):0.12617872,('403677-Pinfestans@XP_002906565':0.071045646,'Pramorum@jgi':4.2778569e-05):0.27564722):0.024763593,'Aanophagefferen@prot_jgi_Auran1_72664':0.72000521):0.17452008,'Dpulex@prot_jgi_Dappu1_303778_PASA_GEN_2300155':0.11651471):0.026820131):0.11963017,'Salpingoeca-rosetta@00071T0':0.37966538):0.19647474,'45351-Nvectensis@XP_001635666':0.52748758):0.0060123798,('Galdieria-sulphuraria@stig_41':0.18698939,'Hrobusta@prot_jgi_Helro1_191468':0.31615817):0.15944717):0.08130915,(((('145481-Ppatens@XP_001759110':0.17355059,'88036-Smoellendorffii@XP_002975469':0.035361233):0.2263357,'39946-Osativa@EEC74078':0.068334114):0.051725017,('330879-Afumigatus@XP_753668':0.25717858,'3702-Athaliana@NP_194028':0.01619593):0.1194391):0.081202678,('Chlamydomonas-reinhardtii@XP_001689575':0.14441509,'Volvox-carteri@XP_002955408':0.054872181):0.094329459):0.039048352);
(((((((('126793-Pvivax@XP_001617221':1.0183094e-05,'36329-Pfalciparum@XP_002808832':0.17441662):1.5702163e-06,'352914-Pyoelii@XP_726982':0.084804143):0.58782845,('412133-Tvaginalis@XP_001582914':0.71353762,'Ehuxleyi@prot_jgi_Emihu1_212480_gm1.5200258':0.20917284):2.2178664e-05):0.15196324,((('12968-Bhominis@CBK21518':1.4728204e-06,((('353153-Tcruzi@XP_809313':0.082945254,'679716-Tbrucei@CBH09022':0):1.1639495,'6239-Celegans@NP_491160':0.43651265):0.80796083,'6279-Bmalayi@XP_001894870':4.9183133e-06):0.39407044):5.0032171e-06,(('347515-Lmajor@XP_001682914':0,'435258-Linfantum@XP_001465288':0):0.69751623,('7227-Dmelanogaster@NP_523935':0.95578584,'Giardia-intestinalis@CAD67965':0.62717497):0.50373561):1.1058238):0.67104432,('145481-Ppatens@XP_001759110':1.4500414e-05,'88036-Smoellendorffii@XP_002975469':0.27670774):0.34735397):0.46374737):2.1747208e-06,(('Cmerolae@gene_gnl_CMER_CMD159C':0,'Cyanidioschyzon-merolae@AP006486':1.7888225e-13):1.07972,'Thecamonas-trahens@08713T0':0.45230338):0.11330485):0.39504009,'Galdieria-sulphuraria@stig_41':0.15170086):8.7281319e-05,((('294381-Ehistolytica@XP_651118':1.44741,(('432359-Tgondii@EEE32077':0.72698682,'Dpulex@prot_jgi_Dappu1_303778_PASA_GEN_2300155':0.22442648):6.9892195e-05,'Salpingoeca-rosetta@00071T0':0.64519415):0.35584178):2.7598333e-05,((('353151-Chominis@XP_665802':0.89915704,('403677-Pinfestans@XP_002906565':0,'Pramorum@jgi':9.3202042e-14):0.37627429):0.2449299,'Aanophagefferen@prot_jgi_Auran1_72664':0.45067965):0.27789385,'Cvulgaris@prot_jgi_Chlvu1_58842_GG.C169_S03_00351':0.24935963):1.0635745e-05):0.069758103,('296543-Tpseudonana@XP_002286533':0.18922916,('9606-Hsapiens@NP_036423':0.80141565,'Hrobusta@prot_jgi_Helro1_191468':0.062744981):0.51107432):0.1528248):3.9337282e-05):2.188296e-05,(((((('214684-Cneoformans@XP_569001':5.2908462e-07,'237631-Umaydis@XP_759409':0.2077948):0.80549709,'bdendrobatidis@prot_jgi_Batde5_21412_fgenesh1_pg.C_scaffold_1000285':0.10313985):0.46187049,'Volvox-carteri@XP_002955408':1.4005522e-05):3.0053576e-05,'Monosiga-brevicollis@XXX':1.9921536):0.24244659,((((((('284813-Ecuniculi@NP_585963':3.0865159e-05,'876142-Eintestinalis@XP_003073153':0.34036938):0.28706395,'578460-Nceranae@XP_002996251':0.51572618):0.0060230283,'481877-Ebieneusi@XP_001827760':1.102248):0.31037269,('330879-Afumigatus@XP_753668':0.26935607,'4896-Spombe@AAB06192':0.25151815):0.21151025):4.9505807e-07,('39946-Osativa@EEC74078':2.7789864e-06,'Naegleria-gruberi@JGI':0.59207571):0.080254074):0.26578966,('367110-Ncrassa@XP_956590':0.20254483,'3702-Athaliana@NP_194028':0.058111392):0.10474356):0.0470847,('556484-Ptricornutum@XP_002182854':0.10750957,(('Ostreococcus-lucimarinus@XP_001416421':0.3613495,'Ostreococcus-tauri@XP_003074856':0.55835211):0.10273334,'Spizellomyces-punctatus@02321T0':0.3246352):1.8152779e-05):0.17096446):0.021417037):5.976609e-05,(((((('412030-Ptetraurelia@XP_001458342':1.0189276,'559292-Scerevisiae@NP_011612':0.077959798):0.5606879,'7955-Drerio@XP_001337869':6.7571739e-05):0.091868191,('423536-Pmarinus@XP_002785302':1.1076008,'5911-Tthermophila@XP_001013249':0.44010846):0.085029123):0.70505107,'45351-Nvectensis@XP_001635666':0.35002799):3.0116009e-05,'Capsaspora-owczarzaki@03228T0':0.69770288):3.1069144e-06,'Chlamydomonas-reinhardtii@XP_001689575':0.21902877):0.33455783):0.33164467,(('2880-Esiliculosus@CBJ25668':0.10450578,('Chlorella-vulgaris@jgi':0.14575217,'Lgigantea@gene_jgi_Lotgi1_230378_estExt_fgenesh2_pg.C_sca_120135':0.25932042):0.011619903):0.25956639,'7739-Bfloridae@XP_002607627':0.06260997):0.084644015);
((((((((('126793-Pvivax@XP_001617221':0,'352914-Pyoelii@XP_726982':0.038035504):2.0357953e-07,('36329-Pfalciparum@XP_002808832':6.6515044e-07,'432359-Tgondii@EEE32077':0.67597218):0.19883454):0.80619215,'353151-Chominis@XP_665802':0.047638243):0.42449644,('7955-Drerio@XP_001337869':0.12905437,'9606-Hsapiens@NP_036423':0.1088972):1.9097588e-07):4.937169e-07,((((('145481-Ppatens@XP_001759110':0.36438119,'Naegleria-gruberi@JGI':4.6269283e-05):0.35519862,((('347515-Lmajor@XP_001682914':0,'435258-Linfantum@XP_001465288':0):0.42204547,'Ostreococcus-tauri@XP_003074856':1.584816e-05):0.14479293,'Ostreococcus-lucimarinus@XP_001416421':2.1736397e-05):0.19921466):0.15417283,'5911-Tthermophila@XP_001013249':0.2321208):0.080606159,(('353153-Tcruzi@XP_809313':0.039511866,'679716-Tbrucei@CBH09022':0):0.57680041,'Thecamonas-trahens@08713T0':0.17499557):0.13056875):0.02207956,(('403677-Pinfestans@XP_002906565':8.6274531e-05,'Aanophagefferen@prot_jgi_Auran1_72664':0.3549588):0.11079299,'Pramorum@jgi':8.1284519e-06):0.17357584):0.19969231):0.18734512,('2880-Esiliculosus@CBJ25668':3.4237874e-05,('Chlorella-vulgaris@jgi':2.9268167e-06,('Ehuxleyi@prot_jgi_Emihu1_212480_gm1.5200258':0.19047142,'Lgigantea@gene_jgi_Lotgi1_230378_estExt_fgenesh2_pg.C_sca_120135':0.20705882):0.12137382):0.071231241):0.068594057):4.3457192e-05,'7739-Bfloridae@XP_002607627':1.2139776e-05):0.070562651,((('Dpulex@prot_jgi_Dappu1_303778_PASA_GEN_2300155':0.41115495,'Salpingoeca-rosetta@00071T0':0.15778918):0.28962456,'Galdieria-sulphuraria@stig_41':0.023246264):0.1318939,'Hrobusta@prot_jgi_Helro1_191468':0.27633307):0.12290566):8.9990221e-05,((('12968-Bhominis@CBK21518':0.4276564,('6239-Celegans@NP_491160':0.45258417,'6279-Bmalayi@XP_001894870':0.10193908):0.12641339):2.9815077e-06,'88036-Smoellendorffii@XP_002975469':0.096243354):0.076124523,((('294381-Ehistolytica@XP_651118':1.1503291,('Cmerolae@gene_gnl_CMER_CMD159C':0,'Cyanidioschyzon-merolae@AP006486':5.6240128e-14):0.051463827):0.33139349,('7227-Dmelanogaster@NP_523935':0.36260757,'Giardia-intestinalis@CAD67965':0.88419332):0.53986567):9.8855207e-05,'412133-Tvaginalis@XP_001582914':0.4472583):2.169198e-05):0.076154141,(((((((((('214684-Cneoformans@XP_569001':0.083255052,'237631-Umaydis@XP_759409':0.50405561):0.16026126,'Capsaspora-owczarzaki@03228T0':0.22987044):0.22009881,'45351-Nvectensis@XP_001635666':0.20961142):3.5969202e-06,('296543-Tpseudonana@XP_002286533':0.091890304,'bdendrobatidis@prot_jgi_Batde5_21412_fgenesh1_pg.C_scaffold_1000285':0.30571252):0.057460557):0.057843072,((('412030-Ptetraurelia@XP_001458342':0.73301101,('423536-Pmarinus@XP_002785302':1.0818451,'559292-Scerevisiae@NP_011612':0.086687515):0.1839242):0.29253521,'Monosiga-brevicollis@XXX':1.7908231):1.156281e-05,'556484-Ptricornutum@XP_002182854':2.1094933e-05):0.19871988):0.098019773,'Spizellomyces-punctatus@02321T0':0.075050823):0.07736165,'Volvox-carteri@XP_002955408':0.067969006):9.8110941e-05,((((((('284813-Ecuniculi@NP_585963':0.17943288,'876142-Eintestinalis@XP_003073153':9.0550282e-07):3.7722049e-05,'578460-Nceranae@XP_002996251':0.62012443):0.2225404,'367110-Ncrassa@XP_956590':0.23545178):0.17076528,'481877-Ebieneusi@XP_001827760':0.39868123):4.2221698e-07,'4896-Spombe@AAB06192':0.074946589):0.12022662,'330879-Afumigatus@XP_753668':0.096285127):0.049405466,'39946-Osativa@EEC74078':0.069147917):0.067866954):1.6521275e-06,'3702-Athaliana@NP_194028':6.2071025e-06):0.07209955,('Chlamydomonas-reinhardtii@XP_001689575':0.11446008,'Cvulgaris@prot_jgi_Chlvu1_58842_GG.C169_S03_00351':0.076879012):0.071026464):7.2021423e-06);
(((((((('126793-Pvivax@XP_001617221':5.1266216e-05,'352914-Pyoelii@XP_726982':0.15424435):0.10106693,'36329-Pfalciparum@XP_002808832':1.9433393e-05):0.015909563,'432359-Tgondii@EEE32077':0.16392041):0.2090069,(('347515-Lmajor@XP_001682914':0,'435258-Linfantum@XP_001465288':0):1.8316132e-06,('7227-Dmelanogaster@NP_523935':0.73692438,'Giardia-intestinalis@CAD67965':0.53243198):0.92647647):0.48763734):0.022505737,('296543-Tpseudonana@XP_002286533':3.9703032e-05,('423536-Pmarinus@XP_002785302':0.61916887,('Ehuxleyi@prot_jgi_Emihu1_212480_gm1.5200258':0.23291038,'Lgigantea@gene_jgi_Lotgi1_230378_estExt_fgenesh2_pg.C_sca_120135':1.5233962e-07):0.33205599):0.044996497):0.10414125):0.049293605,((((((('214684-Cneoformans@XP_569001':0,('237631-Umaydis@XP_759409':0.31738063,'Capsaspora-owczarzaki@03228T0':0.81625042):0.068750702):0.15677064,'bdendrobatidis@prot_jgi_Batde5_21412_fgenesh1_pg.C_scaffold_1000285':0.16961881):2.4444294e-07,'4896-Spombe@AAB06192':0.044819981):0.04322823,'Spizellomyces-punctatus@02321T0':0.13024584):0.0073029211,(('412030-Ptetraurelia@XP_001458342':0.65558708,'559292-Scerevisiae@NP_011612':2.5439594e-06):0.34469897,'556484-Ptricornutum@XP_002182854':8.9874854e-05):0.044289781):2.0496725e-06,('Ostreococcus-lucimarinus@XP_001416421':0,'Ostreococcus-tauri@XP_003074856':0.097942106):0.088017548):0.1522774,('Chlorella-vulgaris@jgi':0.048408514,'Cvulgaris@prot_jgi_Chlvu1_58842_GG.C169_S03_00351':0.2044758):0.047861966):0.079503061):0.20122356,(((('2880-Esiliculosus@CBJ25668':0.048270707,'Thecamonas-trahens@08713T0':0.29389332):0.12615245,'7739-Bfloridae@XP_002607627':0.14153722):1.6167102e-05,('353151-Chominis@XP_665802':0.23255489,((('5911-Tthermophila@XP_001013249':0.13080943,'Monosiga-brevicollis@XXX':1.7132077):0.22224944,'7955-Drerio@XP_001337869':6.3141078e-05):0.24736188,'9606-Hsapiens@NP_036423':0.18688585):0.0069310302):0.15544034):0.1814927,(('Cmerolae@gene_gnl_CMER_CMD159C':2.1500043e-14,'Cyanidioschyzon-merolae@AP006486':0):0.28952874,('Galdieria-sulphuraria@stig_41':0.053023748,'Hrobusta@prot_jgi_Helro1_191468':0.23560252):1.1869861e-06):0.14817802):0.075755916):1.9514611e-06,((('12968-Bhominis@CBK21518':0.17743953,(('353153-Tcruzi@XP_809313':9.5804846e-14,'679716-Tbrucei@CBH09022':0):0.71877718,(('412133-Tvaginalis@XP_001582914':0.82465777,'6239-Celegans@NP_491160':2.2795364e-06):0.21290547,'6279-Bmalayi@XP_001894870':3.7320569e-08):0.17983771):0.041049116):0.32470494,(((('145481-Ppatens@XP_001759110':0.12156121,'88036-Smoellendorffii@XP_002975469':6.5894441e-06):0.1384031,((((('284813-Ecuniculi@NP_585963':1.7263533e-05,'578460-Nceranae@XP_002996251':0.42896799):8.3578947e-06,('481877-Ebieneusi@XP_001827760':0.81444679,'876142-Eintestinalis@XP_003073153':1.178306e-06):0.077766234):0.13109178,'367110-Ncrassa@XP_956590':0.14207341):0.16099466,'39946-Osativa@EEC74078':0.11786084):8.4597164e-07,(('330879-Afumigatus@XP_753668':0.038840782,'3702-Athaliana@NP_194028':0.12462716):0.039879366,'Volvox-carteri@XP_002955408':6.4409266e-06):0.12412678):0.12297941):6.4319841e-05,'Chlamydomonas-reinhardtii@XP_001689575':0.12222536):0.07822902,'45351-Nvectensis@XP_001635666':0.17721608):3.0847571e-05):0.13501492,(('294381-Ehistolytica@XP_651118':0.40849911,'Naegleria-gruberi@JGI':6.9815484e-06):0.054561924,'Salpingoeca-rosetta@00071T0':0.16176651):3.2752182e-05):3.3571529e-06,((('403677-Pinfestans@XP_002906565':1.1609761e-14,'Pramorum@jgi':0):0.16913335,'Aanophagefferen@prot_jgi_Auran1_72664':0.26397275):0.062587362,'Dpulex@prot_jgi_Dappu1_303778_PASA_GEN_2300155':0.21738063):0.048639045);
(((((('126793-Pvivax@XP_001617221':0,'36329-Pfalciparum@XP_002808832':0.18808258):5.8649248e-06,'352914-Pyoelii@XP_726982':0.14048774):0.10125219,(('12968-Bhominis@CBK21518':0.17272765,'432359-Tgondii@EEE32077':0.372134):0.085978389,((('347515-Lmajor@XP_001682914':0,'435258-Linfantum@XP_001465288':0):0.21366625,'Thecamonas-trahens@08713T0':0.94553837):0.044725479,('353153-Tcruzi@XP_809313':0,'679716-Tbrucei@CBH09022':1.7536799e-14):3.5711272e-05):0.2402527):0.19204995):0.38420267,(((('214684-Cneoformans@XP_569001':0.26058959,'556484-Ptricornutum@XP_002182854':0.1391965):0.40614135,((('284813-Ecuniculi@NP_585963':3.7914101e-05,'367110-Ncrassa@XP_956590':0.53053425):0.056125799,((('481877-Ebieneusi@XP_001827760':0.62242533,'Dpulex@prot_jgi_Dappu1_303778_PASA_GEN_2300155':4.0420987e-05):0.55634483,'578460-Nceranae@XP_002996251':0.27666905):3.0869575e-05,'876142-Eintestinalis@XP_003073153':6.2612667e-07):0.10299057):0.33561056,'559292-Scerevisiae@NP_011612':2.3194535e-05):8.5791797e-05):0.10786322,('237631-Umaydis@XP_759409':1.0023424,((('296543-Tpseudonana@XP_002286533':0,('412030-Ptetraurelia@XP_001458342':0.15540581,'5911-Tthermophila@XP_001013249':0.57875081):0.51393522):0.10890461,('423536-Pmarinus@XP_002785302':0.5182163,'Monosiga-brevicollis@XXX':27.497058):0.062247182):0.43924797,'Lgigantea@gene_jgi_Lotgi1_230378_estExt_fgenesh2_pg.C_sca_120135':1.5651687e-06):0.15640238):0.15169763):0.29431986,'9606-Hsapiens@NP_036423':0.10062957):6.2390756e-07):0.11033541,(((((('294381-Ehistolytica@XP_651118':0.55813077,('7227-Dmelanogaster@NP_523935':1.145117e-05,'Giardia-intestinalis@CAD67965':1.4527441):0.56794338):0.50725834,'6279-Bmalayi@XP_001894870':8.6489398e-05):0.49236089,'6239-Celegans@NP_491160':5.7001439e-06):0.49006328,'412133-Tvaginalis@XP_001582914':9.1289059e-05):0.3026364,'353151-Chominis@XP_665802':0.31722917):0.14074744,'7955-Drerio@XP_001337869':1.9451612e-05):7.7954078e-05):0.48664963,(((((('145481-Ppatens@XP_001759110':0.17097987,('88036-Smoellendorffii@XP_002975469':0,'Ehuxleyi@prot_jgi_Emihu1_212480_gm1.5200258':0.09167158):2.5375542e-05):0.27613831,(('330879-Afumigatus@XP_753668':0.11147664,'3702-Athaliana@NP_194028':0.16915809):0.0057059533,'39946-Osativa@EEC74078':0.036690001):4.208148e-07):0.079407006,((('7739-Bfloridae@XP_002607627':0.17111009,(('Capsaspora-owczarzaki@03228T0':0.29195781,'Naegleria-gruberi@JGI':0.29341858):0.3306152,'Galdieria-sulphuraria@stig_41':0.57910676):7.5732195e-07):0.098571439,(('Chlamydomonas-reinhardtii@XP_001689575':0.175682,('Hrobusta@prot_jgi_Helro1_191468':0.30516223,'Volvox-carteri@XP_002955408':1.6010375e-06):0.0017126966):0.098915701,'bdendrobatidis@prot_jgi_Batde5_21412_fgenesh1_pg.C_scaffold_1000285':0.54002424):0.12260494):0.0336538,'Chlorella-vulgaris@jgi':3.116729e-05):5.6230527e-06):0.081357531,('4896-Spombe@AAB06192':1.6900441e-05,(('Aanophagefferen@prot_jgi_Auran1_72664':0.2279876,'Salpingoeca-rosetta@00071T0':0.2236713):0.050823143,'Cvulgaris@prot_jgi_Chlvu1_58842_GG.C169_S03_00351':0.30837579):0.321471):0.077352602):0.076252124,'2880-Esiliculosus@CBJ25668':0.064416108):0.20535243,'Spizellomyces-punctatus@02321T0':4.6797629e-08):0.15267064,((('403677-Pinfestans@XP_002906565':3.3082768e-07,'Pramorum@jgi':0.033797804):0.19074808,('45351-Nvectensis@XP_001635666':5.164108e-06,('Cmerolae@gene_gnl_CMER_CMD159C':0,'Cyanidioschyzon-merolae@AP006486':1.9240482e-13):0.33061733):0.22530379):0.19603497,('Ostreococcus-lucimarinus@XP_001416421':0.090233222,'Ostreococcus-tauri@XP_003074856':0.24993542):0.074960632):3.0705737e-07);
((((((((((('126793-Pvivax@XP_001617221':0,'36329-Pfalciparum@XP_002808832':0):1.7473661e-06,('352914-Pyoelii@XP_726982':1.9795961e-05,'412030-Ptetraurelia@XP_001458342':1.3015658):0.38909024):0.63419276,'432359-Tgondii@EEE32077':0.29355213):0.54530046,'Lgigantea@gene_jgi_Lotgi1_230378_estExt_fgenesh2_pg.C_sca_120135':0.16118875):0.084674986,'237631-Umaydis@XP_759409':1.1988051):0.13564108,'296543-Tpseudonana@XP_002286533':0.1204818):0.19007632,(((('12968-Bhominis@CBK21518':5.801078e-06,'294381-Ehistolytica@XP_651118':1.3027014):0.48339748,(((('284813-Ecuniculi@NP_585963':2.8199854e-05,('7227-Dmelanogaster@NP_523935':1.2387512,'Giardia-intestinalis@CAD67965':7.8572522):2.313389):0.086567921,('578460-Nceranae@XP_002996251':0.71291067,'876142-Eintestinalis@XP_003073153':2.5675165e-05):0.087767426):0.25089355,((('412133-Tvaginalis@XP_001582914':0.35318838,'6279-Bmalayi@XP_001894870':0.085090753):0.14640815,'6239-Celegans@NP_491160':8.7626625e-05):0.56127914,('423536-Pmarinus@XP_002785302':1.5473147,'Dpulex@prot_jgi_Dappu1_303778_PASA_GEN_2300155':1.8059829e-05):0.36977979):1.4206031e-06):0.14311881,(('367110-Ncrassa@XP_956590':0.061186622,'5911-Tthermophila@XP_001013249':0.90560881):0.066148759,'481877-Ebieneusi@XP_001827760':0.63190911):0.64793178):1.04493e-06):0.52380781,'214684-Cneoformans@XP_569001':0.011459714):0.097038097,'556484-Ptricornutum@XP_002182854':0.11340634):0.031558909):0.16371203,'bdendrobatidis@prot_jgi_Batde5_21412_fgenesh1_pg.C_scaffold_1000285':4.0128883e-06):0.032544002,(('45351-Nvectensis@XP_001635666':1.6070224e-05,('Aanophagefferen@prot_jgi_Auran1_72664':0.15852866,'Salpingoeca-rosetta@00071T0':0.29626537):0.14997042):0.12872122,'Capsaspora-owczarzaki@03228T0':0.43136149):0.20426969):0.097145102,((('330879-Afumigatus@XP_753668':0.098536136,'3702-Athaliana@NP_194028':0.13551672):0.12896702,((((('7739-Bfloridae@XP_002607627':5.5472264e-05,'Monosiga-brevicollis@XXX':9.6055724):0.049362737,'Hrobusta@prot_jgi_Helro1_191468':0.35862248):0.14690214,'Chlamydomonas-reinhardtii@XP_001689575':5.1575969e-05):0.10805143,'Galdieria-sulphuraria@stig_41':0.56915438):7.8090317e-05,'Volvox-carteri@XP_002955408':0):2.985708e-06):0.053582279,'Cvulgaris@prot_jgi_Chlvu1_58842_GG.C169_S03_00351':0.055980671):0.1241415):0.045200374,((('145481-Ppatens@XP_001759110':0.07282905,'88036-Smoellendorffii@XP_002975469':0):0.1078013,'39946-Osativa@EEC74078':0.071621549):0.091415765,(((((((((('347515-Lmajor@XP_001682914':0,'435258-Linfantum@XP_001465288':0):1.6102008e-05,('353153-Tcruzi@XP_809313':1.3894219e-06,'679716-Tbrucei@CBH09022':0.21649498):0.46948432):0.44141928,'353151-Chominis@XP_665802':0.13004869):0.21931198,'7955-Drerio@XP_001337869':0.10346598):0.030471547,'9606-Hsapiens@NP_036423':3.239504e-05):0.3336865,'559292-Scerevisiae@NP_011612':0.12473538):0.35528456,('403677-Pinfestans@XP_002906565':0.052214923,'Pramorum@jgi':7.9115514e-05):0.35406476):4.4581311e-05,'Ostreococcus-tauri@XP_003074856':0.097451404):0.25659806,'Ostreococcus-lucimarinus@XP_001416421':0.10099094):0.18287393,'Naegleria-gruberi@JGI':0.30791028):0.0054914997):0.21197953,(((('2880-Esiliculosus@CBJ25668':3.7503353e-06,(('Cmerolae@gene_gnl_CMER_CMD159C':4.7073456e-14,'Cyanidioschyzon-merolae@AP006486':0):0.30080611,('Ehuxleyi@prot_jgi_Emihu1_212480_gm1.5200258':0.65914218,'Thecamonas-trahens@08713T0':0.55890399):2.2898389e-07):0.13423035):0.086751809,'Spizellomyces-punctatus@02321T0':0.18371215):8.1797566e-05,'4896-Spombe@AAB06192':0.11727579):0.060619138,'Chlorella-vulgaris@jgi':6.783191e-05):1.2000638e-05);
(((((((('126793-Pvivax@XP_001617221':1.3577979e-05,'352914-Pyoelii@XP_726982':0.24534001):6.8049631e-05,'353151-Chominis@XP_665802':0.94950083):0.25062032,'36329-Pfalciparum@XP_002808832':0):0.26600883,'432359-Tgondii@EEE32077':0.47835093):0.44989665,(('296543-Tpseudonana@XP_002286533':0.099112383,'423536-Pmarinus@XP_002785302':0.77647629):0.30149546,'556484-Ptricornutum@XP_002182854':0.33591439):0.051103552):0.060323925,(((((('284813-Ecuniculi@NP_585963':0.098762497,'876142-Eintestinalis@XP_003073153':3.1484422e-05):1.5105898e-05,'578460-Nceranae@XP_002996251':0.96505015):0.74219307,('412030-Ptetraurelia@XP_001458342':0.85197057,'Ostreococcus-tauri@XP_003074856':0.44000323):0.80694413):8.3758997e-05,'4896-Spombe@AAB06192':7.6585735e-05):0.20795727,'Chlorella-vulgaris@jgi':2.8209703e-05):0.12581922,'Ostreococcus-lucimarinus@XP_001416421':0.56045979):7.6009485e-07):0.16357184,(((((('12968-Bhominis@CBK21518':0.49705568,(('6239-Celegans@NP_491160':0.48788437,'6279-Bmalayi@XP_001894870':0.10921893):0.29334078,'Giardia-intestinalis@CAD67965':1.2021356):0.50859936):2.7207796e-05,'7227-Dmelanogaster@NP_523935':0.96837329):1.1512685e-05,('294381-Ehistolytica@XP_651118':0.59837605,('Cmerolae@gene_gnl_CMER_CMD159C':0,'Cyanidioschyzon-merolae@AP006486':2.4842183e-13):0.61760555):0.017431761):0.18507005,(('481877-Ebieneusi@XP_001827760':0.37121987,'Salpingoeca-rosetta@00071T0':0.32620361):0.34992086,'Dpulex@prot_jgi_Dappu1_303778_PASA_GEN_2300155':0.10933556):0.11898538):0.21031192,'Aanophagefferen@prot_jgi_Auran1_72664':0.55237342):0.10271246,((((('214684-Cneoformans@XP_569001':0,'237631-Umaydis@XP_759409':0.254521):0.17638474,'Capsaspora-owczarzaki@03228T0':0.30233569):0.37679041,'367110-Ncrassa@XP_956590':0.25191475):0.13885787,'45351-Nvectensis@XP_001635666':0.37669984):6.5962834e-06,((('330879-Afumigatus@XP_753668':0.13774138,'39946-Osativa@EEC74078':0.24423704):0.12298952,'3702-Athaliana@NP_194028':0.056699821):0.12514093,('Chlamydomonas-reinhardtii@XP_001689575':0.23083894,'Volvox-carteri@XP_002955408':0.1103595):0.051506028):0.05316974):0.053734855):2.8029791e-05):0.22222547,((((('145481-Ppatens@XP_001759110':0.20227454,'5911-Tthermophila@XP_001013249':0.7740339):8.7012229e-05,('Monosiga-brevicollis@XXX':1.4262411,'bdendrobatidis@prot_jgi_Batde5_21412_fgenesh1_pg.C_scaffold_1000285':0.36956117):0.69587893):0.54506543,((((('347515-Lmajor@XP_001682914':0,'435258-Linfantum@XP_001465288':0):1.0567016,'Thecamonas-trahens@08713T0':0.46255601):0.14727592,(('353153-Tcruzi@XP_809313':0.13862025,'679716-Tbrucei@CBH09022':0):0.34668139,'412133-Tvaginalis@XP_001582914':0.51954406):0.29543612):0.33936641,'Ehuxleyi@prot_jgi_Emihu1_212480_gm1.5200258':0.40144701):1.1076543e-05,'88036-Smoellendorffii@XP_002975469':0.19757034):0.14432957):0.1523725,'Galdieria-sulphuraria@stig_41':0.27552282):8.5077726e-07,(('2880-Esiliculosus@CBJ25668':0.59530243,'Cvulgaris@prot_jgi_Chlvu1_58842_GG.C169_S03_00351':0.35108427):0.050840529,'7739-Bfloridae@XP_002607627':0.065583509):0.1051803):0.22542958,((((('403677-Pinfestans@XP_002906565':6.0876229e-14,'Pramorum@jgi':0):0.26869182,(('559292-Scerevisiae@NP_011612':1.0358317,'7955-Drerio@XP_001337869':0.19213973):0.030738964,'9606-Hsapiens@NP_036423':0.06933712):0.25217546):0.17658687,'Naegleria-gruberi@JGI':0.4127762):0.10674659,'Hrobusta@prot_jgi_Helro1_191468':0.34905937):0.12620703,('Lgigantea@gene_jgi_Lotgi1_230378_estExt_fgenesh2_pg.C_sca_120135':0.70555969,'Spizellomyces-punctatus@02321T0':0.63138664):1.0379642e-07):2.7834349e-06);
(((((((((((((('126793-Pvivax@XP_001617221':0,'352914-Pyoelii@XP_726982':0.048548749):8.073268e-05,'36329-Pfalciparum@XP_002808832':0.098128967):0.33204805,'432359-Tgondii@EEE32077':0.38855297):0.55631246,(('347515-Lmajor@XP_001682914':0,'435258-Linfantum@XP_001465288':0):0.98111877,'353151-Chominis@XP_665802':0.055708188):0.24387264):0.22816021,(('559292-Scerevisiae@NP_011612':0.36611033,'7955-Drerio@XP_001337869':0.040369476):0.053105694,'9606-Hsapiens@NP_036423':0.040456677):2.6059447e-05):0.14105614,(('294381-Ehistolytica@XP_651118':1.0273173,'Thecamonas-trahens@08713T0':2.1268832e-05):0.19829878,(('412030-Ptetraurelia@XP_001458342':0.76709146,'5911-Tthermophila@XP_001013249':2.6090542e-05):0.40140871,('Ostreococcus-lucimarinus@XP_001416421':0.054387765,'Ostreococcus-tauri@XP_003074856':0.18111397):0.21018577):0.13950184):0.11765066):0.043566764,'2880-Esiliculosus@CBJ25668':0.040868945):1.9493676e-05,'7739-Bfloridae@XP_002607627':2.8650829e-05):4.2925158e-06,(('Chlorella-vulgaris@jgi':1.2793008e-07,('Ehuxleyi@prot_jgi_Emihu1_212480_gm1.5200258':0.13662887,'Lgigantea@gene_jgi_Lotgi1_230378_estExt_fgenesh2_pg.C_sca_120135':0.15416297):0.21213188):0.044184365,'Cvulgaris@prot_jgi_Chlvu1_58842_GG.C169_S03_00351':3.0519615e-05):0.086372819):0.064513591,(('Galdieria-sulphuraria@stig_41':0.05537898,('Naegleria-gruberi@JGI':0.14900511,'Salpingoeca-rosetta@00071T0':0.19004575):0.15223905):0.11495921,'Hrobusta@prot_jgi_Helro1_191468':0.068175328):0.14470577):0.074605464,(('296543-Tpseudonana@XP_002286533':0.19853163,'45351-Nvectensis@XP_001635666':8.9813076e-05):0.1986107,'Chlamydomonas-reinhardtii@XP_001689575':1.9382038e-07):0.040170326):6.6390841e-05,((((((('214684-Cneoformans@XP_569001':0.0024376708,'237631-Umaydis@XP_759409':0.39958429):0.30516854,'556484-Ptricornutum@XP_002182854':0.073098433):0.22962862,'Capsaspora-owczarzaki@03228T0':0.75277132):1.180552e-05,'bdendrobatidis@prot_jgi_Batde5_21412_fgenesh1_pg.C_scaffold_1000285':0.05383402):0.11099414,'4896-Spombe@AAB06192':0.16066351):0.0051614325,'Spizellomyces-punctatus@02321T0':0.046122587):0.17879365,'Monosiga-brevicollis@XXX':2.3931294):1.0972455e-05):8.3040614e-06,'Volvox-carteri@XP_002955408':0):3.7472387e-06,((((((('12968-Bhominis@CBK21518':0.38435291,((('353153-Tcruzi@XP_809313':0.11167748,'679716-Tbrucei@CBH09022':0):0.21961758,(('423536-Pmarinus@XP_002785302':0.99922874,('7227-Dmelanogaster@NP_523935':0.72801722,'Giardia-intestinalis@CAD67965':1.2100268):0.11571425):0.56614914,'6239-Celegans@NP_491160':0.11198988):1.9520994e-05):0.038893421,('412133-Tvaginalis@XP_001582914':0.40897452,'6279-Bmalayi@XP_001894870':4.5106085e-06):0.13871989):0.11606368):0.10826329,'481877-Ebieneusi@XP_001827760':0.67028642):7.189543e-07,(('284813-Ecuniculi@NP_585963':9.7677571e-05,'876142-Eintestinalis@XP_003073153':0.189601):0.13115823,'578460-Nceranae@XP_002996251':0.60065764):0.037666082):0.1276165,((('403677-Pinfestans@XP_002906565':7.3716553e-05,'Pramorum@jgi':0.087525336):0.19159267,'Aanophagefferen@prot_jgi_Auran1_72664':0.095719829):0.2363808,'Dpulex@prot_jgi_Dappu1_303778_PASA_GEN_2300155':0.13155065):0.16050256):7.1508198e-06,'367110-Ncrassa@XP_956590':0.095067382):0.17237673,('330879-Afumigatus@XP_753668':2.0028198e-05,('Cmerolae@gene_gnl_CMER_CMD159C':2.4785023e-13,'Cyanidioschyzon-merolae@AP006486':0):0.57251557):0.24832209):6.8523341e-06,'3702-Athaliana@NP_194028':7.4014013e-05):0.08228857,(('145481-Ppatens@XP_001759110':0.20033458,'88036-Smoellendorffii@XP_002975469':0.093835292):0.095485998,'39946-Osativa@EEC74078':0.11026208):0.10044019);
((((((((((('126793-Pvivax@XP_001617221':5.4129809e-06,'352914-Pyoelii@XP_726982':0.22886258):0.043818616,'36329-Pfalciparum@XP_002808832':6.7851616e-05):4.4475722e-05,'432359-Tgondii@EEE32077':0.65359712):0.39181975,('294381-Ehistolytica@XP_651118':0.3056167,('7227-Dmelanogaster@NP_523935':1.9030273,'Giardia-intestinalis@CAD67965':0.83383469):0.19766343):0.2259927):0.38620162,'Dpulex@prot_jgi_Dappu1_303778_PASA_GEN_2300155':0.39693105):7.1953206e-05,('12968-Bhominis@CBK21518':0.31859448,'353151-Chominis@XP_665802':0.14316843):0.062533155):3.0210405e-06,'296543-Tpseudonana@XP_002286533':0.21813813):0.14750023,('Aanophagefferen@prot_jgi_Auran1_72664':0.10927073,'Salpingoeca-rosetta@00071T0':0.59358254):0.26204099):0.066895749,('Cmerolae@gene_gnl_CMER_CMD159C':0,'Cyanidioschyzon-merolae@AP006486':1.1196778e-13):0.21385465):0.12364647,(((('145481-Ppatens@XP_001759110':0.7563063,('Galdieria-sulphuraria@stig_41':0.14422889,'Naegleria-gruberi@JGI':0.2037903):0.011782786):0.17706381,'7739-Bfloridae@XP_002607627':0.041383535):7.6351623e-07,((('2880-Esiliculosus@CBJ25668':5.303961e-05,(('5911-Tthermophila@XP_001013249':0.96542805,'Monosiga-brevicollis@XXX':0.88126089):0.21062012,'bdendrobatidis@prot_jgi_Batde5_21412_fgenesh1_pg.C_scaffold_1000285':0.1685972):0.59641984):0.28760618,'Cvulgaris@prot_jgi_Chlvu1_58842_GG.C169_S03_00351':0.15192061):0.015081918,('88036-Smoellendorffii@XP_002975469':0.093435398,'Ehuxleyi@prot_jgi_Emihu1_212480_gm1.5200258':0.042394386):0.08942838):9.5950426e-07):0.16316087,((((((('347515-Lmajor@XP_001682914':0,'435258-Linfantum@XP_001465288':0):3.6828109e-08,('353153-Tcruzi@XP_809313':2.8563818e-14,'679716-Tbrucei@CBH09022':0):0.35393505):0.64094719,'9606-Hsapiens@NP_036423':0.02443658):0.070134405,('559292-Scerevisiae@NP_011612':0.72176335,'7955-Drerio@XP_001337869':0.033331465):0.12706948):0.167972,('412133-Tvaginalis@XP_001582914':0.74577854,'Lgigantea@gene_jgi_Lotgi1_230378_estExt_fgenesh2_pg.C_sca_120135':6.8161348e-06):0.33850408):0.11999638,'Hrobusta@prot_jgi_Helro1_191468':0.4478287):1.3087838e-05,(('403677-Pinfestans@XP_002906565':9.1696591e-05,('Pramorum@jgi':0,'Thecamonas-trahens@08713T0':0.7121102):0.078526931):0.50051205,'Spizellomyces-punctatus@02321T0':0.14844314):0.011261017):7.1264348e-09):0.21536286):1.7978142e-06,((((((('214684-Cneoformans@XP_569001':0,'237631-Umaydis@XP_759409':0.49836885):0.29719373,(('284813-Ecuniculi@NP_585963':3.6780281e-05,(('423536-Pmarinus@XP_002785302':0.53345182,'578460-Nceranae@XP_002996251':1.1164299):0.42864368,'876142-Eintestinalis@XP_003073153':0.12384859):0.16704021):0.37932253,('367110-Ncrassa@XP_956590':3.4141213e-05,'481877-Ebieneusi@XP_001827760':0.98808888):0.16299184):4.4072521e-05):0.064026202,'556484-Ptricornutum@XP_002182854':0.22143827):0.13237723,((('412030-Ptetraurelia@XP_001458342':1.0994736,('6239-Celegans@NP_491160':0.2115662,'6279-Bmalayi@XP_001894870':0.54227777):0.2044688):0.89972241,'Ostreococcus-tauri@XP_003074856':3.7630928e-06):0.35235125,'Ostreococcus-lucimarinus@XP_001416421':7.7381564e-06):0.048494671):0.17894022,'4896-Spombe@AAB06192':0.060122167):0.14143138,(('330879-Afumigatus@XP_753668':0.12993976,'3702-Athaliana@NP_194028':0.086393662):1.4512542e-06,'39946-Osativa@EEC74078':2.1434696e-05):0.041463664):7.7854676e-05,((('45351-Nvectensis@XP_001635666':0.073989466,'Capsaspora-owczarzaki@03228T0':0.35921645):0.23901382,'Chlamydomonas-reinhardtii@XP_001689575':0.12434858):0.10568377,'Volvox-carteri@XP_002955408':4.2826024e-05):0.12549364):0.08430764,'Chlorella-vulgaris@jgi':7.2338835e-05);
((((((((('126793-Pvivax@XP_001617221':0,'352914-Pyoelii@XP_726982':0.15240762):0.074801468,'36329-Pfalciparum@XP_002808832':0.037092645):8.6843155e-06,('423536-Pmarinus@XP_002785302':1.6676537,'432359-Tgondii@EEE32077':1.8583024e-05):0.40653037):0.5208786,'Chlorella-vulgaris@jgi':0.070420319):5.2243374e-06,(('296543-Tpseudonana@XP_002286533':0.11692797,'Dpulex@prot_jgi_Dappu1_303778_PASA_GEN_2300155':0.65364693):0.11081064,(('353151-Chominis@XP_665802':0.35959629,('Aanophagefferen@prot_jgi_Auran1_72664':0.086814992,'Salpingoeca-rosetta@00071T0':0.25471126):0.14439684):0.034222947,'Cvulgaris@prot_jgi_Chlvu1_58842_GG.C169_S03_00351':0.091169509):0.046412362):0.081397314):2.5772171e-05,(((('2880-Esiliculosus@CBJ25668':0.054689049,(('403677-Pinfestans@XP_002906565':2.8063991e-05,'Pramorum@jgi':0.030142386):0.21159179,('Cmerolae@gene_gnl_CMER_CMD159C':0,'Cyanidioschyzon-merolae@AP006486':2.3633269e-13):0.36128707):0.032085504):0.10822509,(((('347515-Lmajor@XP_001682914':0,'435258-Linfantum@XP_001465288':0):0.46826273,'9606-Hsapiens@NP_036423':0.068138622):0.21345781,(((('353153-Tcruzi@XP_809313':0,'679716-Tbrucei@CBH09022':2.3919189e-13):0.39049274,'412133-Tvaginalis@XP_001582914':0.22391088):0.15492886,'Ehuxleyi@prot_jgi_Emihu1_212480_gm1.5200258':0.45140518):0.071892999,'Lgigantea@gene_jgi_Lotgi1_230378_estExt_fgenesh2_pg.C_sca_120135':3.6421442e-05):0.42856867):0.035266729,'Thecamonas-trahens@08713T0':0.66989053):3.7560773e-05):8.6133681e-07,('Galdieria-sulphuraria@stig_41':0.098579431,('Hrobusta@prot_jgi_Helro1_191468':0.11977526,'Naegleria-gruberi@JGI':0.033657318):0.17532673):0.14544285):2.761746e-07,'7739-Bfloridae@XP_002607627':0.033600773):0.11034223):0.12243484,('559292-Scerevisiae@NP_011612':0.51116426,'Capsaspora-owczarzaki@03228T0':0.27316138):0.15836388):0.069620307,'45351-Nvectensis@XP_001635666':0.2124027):3.4084052e-05,(((('12968-Bhominis@CBK21518':0.094660938,'7955-Drerio@XP_001337869':0.49326459):0.096685678,((('412030-Ptetraurelia@XP_001458342':0.53588617,'5911-Tthermophila@XP_001013249':0.012690783):0.83565731,'6239-Celegans@NP_491160':0.075416395):0.42114446,'6279-Bmalayi@XP_001894870':4.0965297e-05):0.23277002):0.21995693,('145481-Ppatens@XP_001759110':0.083216332,'88036-Smoellendorffii@XP_002975469':0):0.15973012):0.055327944,((((((('214684-Cneoformans@XP_569001':0.17386615,'556484-Ptricornutum@XP_002182854':0.17544957):0.1659089,'Ostreococcus-lucimarinus@XP_001416421':6.8598825e-07):2.067575e-05,'Spizellomyces-punctatus@02321T0':0.45996327):0.037000361,('4896-Spombe@AAB06192':0.26929551,'Ostreococcus-tauri@XP_003074856':0.12954483):1.3389236e-07):0.093316339,(('237631-Umaydis@XP_759409':1.2998202,('284813-Ecuniculi@NP_585963':1.7776334e-05,((('294381-Ehistolytica@XP_651118':0,('7227-Dmelanogaster@NP_523935':0.40205513,'Giardia-intestinalis@CAD67965':1.3854711):0.61695347):0.29552052,('481877-Ebieneusi@XP_001827760':0.70597155,'578460-Nceranae@XP_002996251':0.20514548):8.7783461e-06):0.2570004,'876142-Eintestinalis@XP_003073153':0.0071188436):0.21214711):4.6487141e-05):0.23918807,'367110-Ncrassa@XP_956590':0.16657999):0.042256742):0.13137745,(('330879-Afumigatus@XP_753668':0.19450542,'3702-Athaliana@NP_194028':9.316373e-05):0.034786423,'39946-Osativa@EEC74078':0.073819608):0.073380879):1.2401192e-07,('Monosiga-brevicollis@XXX':5.1614351,('Volvox-carteri@XP_002955408':5.5615814e-06,'bdendrobatidis@prot_jgi_Batde5_21412_fgenesh1_pg.C_scaffold_1000285':0.31107168):2.9040655e-05):0.1053489):0.10405177):1.8687401e-05,'Chlamydomonas-reinhardtii@XP_001689575':0.032322627);
((((((((((('126793-Pvivax@XP_001617221':0,('36329-Pfalciparum@XP_002808832':0.10424116,'432359-Tgondii@EEE32077':0.55543594):0.065451963):0.02540074,'352914-Pyoelii@XP_726982':0.10007988):0.38212244,'353151-Chominis@XP_665802':3.6550445e-06):0.36547999,((('412030-Ptetraurelia@XP_001458342':0.11977736,'5911-Tthermophila@XP_001013249':0.76430912):0.74203397,'9606-Hsapiens@NP_036423':6.889091e-07):0.20712755,'7955-Drerio@XP_001337869':0.087327854):7.340404e-05):0.12373224,('412133-Tvaginalis@XP_001582914':0.17811998,'Lgigantea@gene_jgi_Lotgi1_230378_estExt_fgenesh2_pg.C_sca_120135':0.17033693):0.086890603):6.8619905e-06,((((('284813-Ecuniculi@NP_585963':1.5709136e-07,('6239-Celegans@NP_491160':0.27013057,'876142-Eintestinalis@XP_003073153':0.087315957):0.032987373):0.070135313,'578460-Nceranae@XP_002996251':0.47674275):6.040334e-06,('367110-Ncrassa@XP_956590':1.8928312e-05,'481877-Ebieneusi@XP_001827760':0.50016953):0.049166081):0.093976148,'Dpulex@prot_jgi_Dappu1_303778_PASA_GEN_2300155':0.17529217):0.12672533,('296543-Tpseudonana@XP_002286533':0.32003384,(('423536-Pmarinus@XP_002785302':0.46058911,'559292-Scerevisiae@NP_011612':0.24676612):1.885216e-06,'556484-Ptricornutum@XP_002182854':0.31624735):0.1800176):0.042673448):0.055917803):0.14025388,((('2880-Esiliculosus@CBJ25668':0.071681954,'7739-Bfloridae@XP_002607627':0.035232103):0.0036398576,('Chlorella-vulgaris@jgi':0.083115201,'Cvulgaris@prot_jgi_Chlvu1_58842_GG.C169_S03_00351':2.580945e-05):0.07173415):0.029251872,'Ehuxleyi@prot_jgi_Emihu1_212480_gm1.5200258':0.24001432):4.5491306e-06):8.3125517e-06,('Galdieria-sulphuraria@stig_41':0.23036866,'Salpingoeca-rosetta@00071T0':0.10973585):0.096312809):0.027731947,('145481-Ppatens@XP_001759110':0.20258076,'88036-Smoellendorffii@XP_002975469':0):0.15394085):0.052081041,(('Chlamydomonas-reinhardtii@XP_001689575':0.0334139,'Hrobusta@prot_jgi_Helro1_191468':0.19573434):6.5789096e-06,('Monosiga-brevicollis@XXX':6.6533996,('Volvox-carteri@XP_002955408':0,'bdendrobatidis@prot_jgi_Batde5_21412_fgenesh1_pg.C_scaffold_1000285':0.32524996):8.2245897e-05):0.074447658):0.10976852):3.4201467e-05,((((((((('12968-Bhominis@CBK21518':1.9687618e-06,'294381-Ehistolytica@XP_651118':0.43757299):0.12767031,('214684-Cneoformans@XP_569001':0,'237631-Umaydis@XP_759409':0.39692739):0.71176944):0.14707878,('6279-Bmalayi@XP_001894870':0.15943562,('7227-Dmelanogaster@NP_523935':0.25074337,'Giardia-intestinalis@CAD67965':1.0643872):0.30510676):2.4622737e-05):0.51325045,'Aanophagefferen@prot_jgi_Auran1_72664':2.0105233e-06):0.17973475,(((((('347515-Lmajor@XP_001682914':0,'435258-Linfantum@XP_001465288':0):0.20078766,('353153-Tcruzi@XP_809313':2.0508337e-07,'679716-Tbrucei@CBH09022':0.042822581):0.21570716):0.33968133,'Thecamonas-trahens@08713T0':0.36648736):0.1060009,'Pramorum@jgi':5.1568529e-05):0.074448071,'403677-Pinfestans@XP_002906565':0):0.08708237,'Naegleria-gruberi@JGI':0.27379857):5.1188904e-06):0.12351912,('Cmerolae@gene_gnl_CMER_CMD159C':0,'Cyanidioschyzon-merolae@AP006486':1.972801e-13):0.38347102):0.10047261,'45351-Nvectensis@XP_001635666':8.325518e-06):0.16977512,'Capsaspora-owczarzaki@03228T0':0.31356423):0.078998866,('4896-Spombe@AAB06192':0.13332052,('Ostreococcus-lucimarinus@XP_001416421':0.057251511,'Ostreococcus-tauri@XP_003074856':0.14776913):0.13980582):0.11608905):0.080602338,((('330879-Afumigatus@XP_753668':0.15954014,'Spizellomyces-punctatus@02321T0':0.12121266):0.037589224,'3702-Athaliana@NP_194028':2.9624883e-06):0.034851514,'39946-Osativa@EEC74078':0.10834096):6.2990841e-07);
(((((((((('126793-Pvivax@XP_001617221':7.0396474e-06,'352914-Pyoelii@XP_726982':0.18305367):1.6982108e-05,'36329-Pfalciparum@XP_002808832':0.1335261):0.13482982,('12968-Bhominis@CBK21518':0.065291085,'294381-Ehistolytica@XP_651118':0.44644985):0.13432112):0.085034096,'353151-Chominis@XP_665802':0.16113041):0.1010181,('432359-Tgondii@EEE32077':0.076744875,'Dpulex@prot_jgi_Dappu1_303778_PASA_GEN_2300155':0.037898663):0.10034839):0.20278657,('481877-Ebieneusi@XP_001827760':0.48179309,'Salpingoeca-rosetta@00071T0':0.094602556):0.3084667):4.5501604e-05,(('45351-Nvectensis@XP_001635666':0.074682354,'Aanophagefferen@prot_jgi_Auran1_72664':0.23366039):0.017076668,(('Cmerolae@gene_gnl_CMER_CMD159C':4.0241315e-14,'Cyanidioschyzon-merolae@AP006486':0):0.27668249,'Naegleria-gruberi@JGI':0.20602559):0.062501591):0.05390208):0.14531301,((((((('214684-Cneoformans@XP_569001':6.6520131e-06,'237631-Umaydis@XP_759409':0.12688487):0.067503661,'Capsaspora-owczarzaki@03228T0':0.81813335):0.1868877,'556484-Ptricornutum@XP_002182854':0.0040854346):0.070606278,('296543-Tpseudonana@XP_002286533':0.062208906,'423536-Pmarinus@XP_002785302':0.27987843):0.19572511):0.074335011,(('284813-Ecuniculi@NP_585963':2.9501786e-06,('578460-Nceranae@XP_002996251':0.72965707,'876142-Eintestinalis@XP_003073153':0.029373278):0.046050749):0.12156873,'367110-Ncrassa@XP_956590':0.07964813):0.10224746):0.12255367,(('412030-Ptetraurelia@XP_001458342':0.61326979,'Ostreococcus-tauri@XP_003074856':0.093406852):0.1877247,'Ostreococcus-lucimarinus@XP_001416421':1.0055579e-06):0.10046777):0.04788102,((('330879-Afumigatus@XP_753668':0.15522421,('4896-Spombe@AAB06192':0.080090031,'Chlorella-vulgaris@jgi':0.039742383):0.034235527):3.8123018e-06,'39946-Osativa@EEC74078':0.066215631):0.065825611,('3702-Athaliana@NP_194028':0.062159708,('Chlamydomonas-reinhardtii@XP_001689575':0.14025055,'Volvox-carteri@XP_002955408':9.7961946e-06):0.086289937):0.019842625):1.3916948e-05):3.4755635e-05):0.14320345,'Spizellomyces-punctatus@02321T0':0.064925859):0.034703061,((('145481-Ppatens@XP_001759110':0.15670653,('5911-Tthermophila@XP_001013249':0,'Monosiga-brevicollis@XXX':1.3655059):0.50440644):4.1925106e-06,'bdendrobatidis@prot_jgi_Batde5_21412_fgenesh1_pg.C_scaffold_1000285':0.46078589):0.29222092,(((('2880-Esiliculosus@CBJ25668':0.19005431,'559292-Scerevisiae@NP_011612':0.32586076):0.035773415,('7739-Bfloridae@XP_002607627':0.086453979,'Cvulgaris@prot_jgi_Chlvu1_58842_GG.C169_S03_00351':0.11091446):0.030683951):0.011662534,'Galdieria-sulphuraria@stig_41':0.28181439):8.121084e-05,((((('347515-Lmajor@XP_001682914':0,'435258-Linfantum@XP_001465288':0):0.19097234,('7227-Dmelanogaster@NP_523935':0.81098104,'Giardia-intestinalis@CAD67965':0.93521661):0.1608623):5.6133968e-07,(('353153-Tcruzi@XP_809313':0,'679716-Tbrucei@CBH09022':1.0606465e-13):0.075468365,('412133-Tvaginalis@XP_001582914':0.069978343,('6239-Celegans@NP_491160':1.2244308e-05,'6279-Bmalayi@XP_001894870':0.24805235):0.48685186):0.32385803):2.1206394e-05):0.33100483,'Thecamonas-trahens@08713T0':2.940781e-05):0.3188744,('88036-Smoellendorffii@XP_002975469':0.077131277,'Ehuxleyi@prot_jgi_Emihu1_212480_gm1.5200258':0.11432553):6.5898275e-05):0.070818018):4.4773569e-05):0.13567166,(('403677-Pinfestans@XP_002906565':0.003749802,'Pramorum@jgi':0.02742936):0.18999763,((('7955-Drerio@XP_001337869':0.048893342,'9606-Hsapiens@NP_036423':0.045859712):0.21304407,'Lgigantea@gene_jgi_Lotgi1_230378_estExt_fgenesh2_pg.C_sca_120135':0.29437157):0.15061406,'Hrobusta@prot_jgi_Helro1_191468':0.23362624):4.063993e-07):4.7523711e-06);
(((((((('126793-Pvivax@XP_001617221':0,'352914-Pyoelii@XP_726982':0.071191927):0.023261281,'36329-Pfalciparum@XP_002808832':0.046741187):0.07455055,('432359-Tgondii@EEE32077':0.26461187,'Monosiga-brevicollis@XXX':1.7677384):3.5041949e-05):0.24962825,'Lgigantea@gene_jgi_Lotgi1_230378_estExt_fgenesh2_pg.C_sca_120135':2.3849417e-05):0.034094911,'Ehuxleyi@prot_jgi_Emihu1_212480_gm1.5200258':0.12525446):0.079225327,((('296543-Tpseudonana@XP_002286533':1.8905661e-06,'Chlamydomonas-reinhardtii@XP_001689575':0.076608395):0.038001249,'Hrobusta@prot_jgi_Helro1_191468':0.076433811):1.4711805e-05,'Volvox-carteri@XP_002955408':1.7209008e-05):0.11411641):9.0694018e-06,((((((('284813-Ecuniculi@NP_585963':8.0948732e-09,'876142-Eintestinalis@XP_003073153':0.034302832):9.7032116e-06,'578460-Nceranae@XP_002996251':0.26109243):0.15593898,'481877-Ebieneusi@XP_001827760':0.37440785):2.8123093e-05,(((('347515-Lmajor@XP_001682914':0,'435258-Linfantum@XP_001465288':0):1.2468636e-05,'353151-Chominis@XP_665802':0.43281929):0.17991272,(('403677-Pinfestans@XP_002906565':0,'Pramorum@jgi':7.9392275e-15):0.12081328,'Aanophagefferen@prot_jgi_Auran1_72664':0.17553735):0.10161228):7.3309088e-06,(('353153-Tcruzi@XP_809313':0.037759616,'679716-Tbrucei@CBH09022':0):3.6912939e-05,(('412133-Tvaginalis@XP_001582914':0.14490389,'6239-Celegans@NP_491160':4.7806224e-05):0.23639947,'6279-Bmalayi@XP_001894870':0.072504374):0.20056238):0.082397999):0.11857255):0.088727506,((('330879-Afumigatus@XP_753668':0.053263242,'3702-Athaliana@NP_194028':0.03563814):0.035411414,(('423536-Pmarinus@XP_002785302':0.3847669,'Dpulex@prot_jgi_Dappu1_303778_PASA_GEN_2300155':0.080103188):0.15590806,('7227-Dmelanogaster@NP_523935':0.43653391,'Giardia-intestinalis@CAD67965':0.67818892):0.46514318):8.6516964e-06):6.4449381e-07,('367110-Ncrassa@XP_956590':0.032021526,('412030-Ptetraurelia@XP_001458342':0.38113855,'5911-Tthermophila@XP_001013249':0.12932734):0.38033544):0.084522561):5.291316e-06):0.076983489,((('45351-Nvectensis@XP_001635666':0,'Naegleria-gruberi@JGI':0.09119986):0.077500812,('Cvulgaris@prot_jgi_Chlvu1_58842_GG.C169_S03_00351':0.044173064,'Salpingoeca-rosetta@00071T0':0.030765045):0.081625448):1.6778843e-06,'Galdieria-sulphuraria@stig_41':1.5043574e-06):1.7954991e-06):1.0025758e-05,'7739-Bfloridae@XP_002607627':0.043351044):0.03642611):9.445938e-06,((((((('12968-Bhominis@CBK21518':0.32582969,'Thecamonas-trahens@08713T0':6.2917271e-06):0.057893326,((('214684-Cneoformans@XP_569001':0.060565331,'237631-Umaydis@XP_759409':0.16359347):0.10859273,'294381-Ehistolytica@XP_651118':0.30322832):0.090147605,('Cmerolae@gene_gnl_CMER_CMD159C':0,'Cyanidioschyzon-merolae@AP006486':2.2585108e-14):0.22018158):0.060423224):0.10829295,'Spizellomyces-punctatus@02321T0':5.240842e-07):0.071250949,'4896-Spombe@AAB06192':1.3205631e-06):0.034983054,((((('145481-Ppatens@XP_001759110':0,'Ostreococcus-lucimarinus@XP_001416421':0.035679619):5.644037e-05,(('7955-Drerio@XP_001337869':0.092054587,'9606-Hsapiens@NP_036423':0.078763343):0.037617003,'Ostreococcus-tauri@XP_003074856':2.4013088e-05):0.036627333):0.035669582,('39946-Osativa@EEC74078':1.0824359e-05,'Capsaspora-owczarzaki@03228T0':0.25095275):0.072041978):6.4341649e-06,'88036-Smoellendorffii@XP_002975469':0.038054771):2.8801051e-05,'559292-Scerevisiae@NP_011612':0.036439423):0.035697706):7.0739782e-05,'2880-Esiliculosus@CBJ25668':0):1.5036689e-05,'Chlorella-vulgaris@jgi':3.7036346e-15):2.0922112e-05,('556484-Ptricornutum@XP_002182854':8.9613668e-06,'bdendrobatidis@prot_jgi_Batde5_21412_fgenesh1_pg.C_scaffold_1000285':0.14839862):0.035279327);
(((((((('126793-Pvivax@XP_001617221':4.6864255e-05,'352914-Pyoelii@XP_726982':0.14685829):0.19907059,'36329-Pfalciparum@XP_002808832':2.922332e-05):0.50573216,(('412133-Tvaginalis@XP_001582914':0.45806956,'6239-Celegans@NP_491160':8.3702234e-05):0.26061253,('481877-Ebieneusi@XP_001827760':0.57964395,'Dpulex@prot_jgi_Dappu1_303778_PASA_GEN_2300155':0.3661313):0.086476377):0.19934941):2.748865e-05,((('12968-Bhominis@CBK21518':0.10219952,((('347515-Lmajor@XP_001682914':0,'435258-Linfantum@XP_001465288':0):0.28899613,('353153-Tcruzi@XP_809313':0.053962337,'679716-Tbrucei@CBH09022':0):0.27206838):1.2110005e-05,'Thecamonas-trahens@08713T0':0.497363):0.24569911):0.14403082,(('214684-Cneoformans@XP_569001':4.355519e-06,'237631-Umaydis@XP_759409':0.57528639):0.92366873,('294381-Ehistolytica@XP_651118':0.59307763,('7227-Dmelanogaster@NP_523935':0.821422,'Giardia-intestinalis@CAD67965':0.53625411):0.063799097):0.22226272):3.9946496e-05):1.4310913e-05,('432359-Tgondii@EEE32077':0.468067,'6279-Bmalayi@XP_001894870':0.27707913):0.042115984):0.17195408):0.1059775,((('284813-Ecuniculi@NP_585963':1.9188768e-07,'876142-Eintestinalis@XP_003073153':0.29700951):0.11303788,'578460-Nceranae@XP_002996251':0.70500781):0.2481259,'367110-Ncrassa@XP_956590':1.7166378e-05):0.19762827):3.7658885e-05,('556484-Ptricornutum@XP_002182854':9.8319459e-05,'559292-Scerevisiae@NP_011612':0.34941471):0.14042552):7.5057136e-06,('353151-Chominis@XP_665802':0.49341349,'7955-Drerio@XP_001337869':0.056634523):0.24938836):0.1035817,(((((((('145481-Ppatens@XP_001759110':0.22608301,'88036-Smoellendorffii@XP_002975469':0.038515927):0.16040862,'Cvulgaris@prot_jgi_Chlvu1_58842_GG.C169_S03_00351':0.12345626):6.2021686e-07,'Chlorella-vulgaris@jgi':1.0264907e-06):0.12023568,('2880-Esiliculosus@CBJ25668':2.2329863e-05,'39946-Osativa@EEC74078':0.077438216):1.5324989e-05):0.078549736,((('296543-Tpseudonana@XP_002286533':0.17919083,'Hrobusta@prot_jgi_Helro1_191468':0.070268662):0.018181762,'Chlamydomonas-reinhardtii@XP_001689575':3.294557e-06):0.12888475,(('423536-Pmarinus@XP_002785302':0.45487471,'Lgigantea@gene_jgi_Lotgi1_230378_estExt_fgenesh2_pg.C_sca_120135':0.085396406):0.13305979,'Ehuxleyi@prot_jgi_Emihu1_212480_gm1.5200258':0.22197719):0.051349647):0.042777428):7.7393352e-06,(((('330879-Afumigatus@XP_753668':0.14562451,'4896-Spombe@AAB06192':0.045008286):0.083292033,(((('412030-Ptetraurelia@XP_001458342':0.50491338,'5911-Tthermophila@XP_001013249':0.47247178):0.091465253,('9606-Hsapiens@NP_036423':0,'Monosiga-brevicollis@XXX':1.9726011):0.32866366):0.36285482,'Volvox-carteri@XP_002955408':0):0.084568827,'bdendrobatidis@prot_jgi_Batde5_21412_fgenesh1_pg.C_scaffold_1000285':0.19551345):0.20370349):0.16878806,'Spizellomyces-punctatus@02321T0':0.080894137):0.039267174,('3702-Athaliana@NP_194028':0.040001809,'7739-Bfloridae@XP_002607627':0.041445182):6.4857854e-07):0.1240575):4.8807368e-05,('Ostreococcus-lucimarinus@XP_001416421':0,'Ostreococcus-tauri@XP_003074856':0.16492247):0.24084857):0.080320652,(((((('403677-Pinfestans@XP_002906565':9.44666e-06,'Pramorum@jgi':0.042000967):0.27110374,'Aanophagefferen@prot_jgi_Auran1_72664':0.17599547):1.7127274e-05,'Naegleria-gruberi@JGI':0.24500412):0.18439815,('Cmerolae@gene_gnl_CMER_CMD159C':0,'Cyanidioschyzon-merolae@AP006486':2.2931152e-14):0.59456662):6.697241e-07,'45351-Nvectensis@XP_001635666':0):0.15125071,'Capsaspora-owczarzaki@03228T0':0.44667977):1.2044896e-06):6.2546314e-06,('Galdieria-sulphuraria@stig_41':0.11503772,'Salpingoeca-rosetta@00071T0':0.26559988):0.032494145);
(((((((('126793-Pvivax@XP_001617221':0,'352914-Pyoelii@XP_726982':0.16734575):0.11117593,'36329-Pfalciparum@XP_002808832':1.9140533e-05):0.23043081,(('412133-Tvaginalis@XP_001582914':0.46802614,'6239-Celegans@NP_491160':0.15890612):0.19070933,'6279-Bmalayi@XP_001894870':0.4960975):0.49799566):0.065295752,((('12968-Bhominis@CBK21518':0,('294381-Ehistolytica@XP_651118':0.33866967,('7227-Dmelanogaster@NP_523935':5.1903107e-05,'Giardia-intestinalis@CAD67965':4.0102383):1.1636632):0.34963811):0.37771086,'432359-Tgondii@EEE32077':0.48833651):0.23389408,(('347515-Lmajor@XP_001682914':0,'435258-Linfantum@XP_001465288':0):0.33093102,('353153-Tcruzi@XP_809313':3.9839802e-11,'679716-Tbrucei@CBH09022':0):0.30929293):4.5071601e-06):0.25388144):0.13600372,((('214684-Cneoformans@XP_569001':0,'237631-Umaydis@XP_759409':0.78792402):0.62451731,(('412030-Ptetraurelia@XP_001458342':1.4896563,'556484-Ptricornutum@XP_002182854':0):0.17770389,'559292-Scerevisiae@NP_011612':0.1977943):1.1862275e-06):0.096002669,(('296543-Tpseudonana@XP_002286533':0.32948414,'423536-Pmarinus@XP_002785302':1.2950812):0.0095182418,'Lgigantea@gene_jgi_Lotgi1_230378_estExt_fgenesh2_pg.C_sca_120135':0.47360183):0.26412881):0.23623494):0.049541383,(('353151-Chominis@XP_665802':0.46880989,('7955-Drerio@XP_001337869':0.12264488,'9606-Hsapiens@NP_036423':0.26924544):2.2810172e-05):0.061570328,('5911-Tthermophila@XP_001013249':0.0039249351,'Monosiga-brevicollis@XXX':122.99735):1.1747023):0.17606506):1.0230134e-05,(((('284813-Ecuniculi@NP_585963':0.053687349,'876142-Eintestinalis@XP_003073153':0.18316077):0.18440966,'578460-Nceranae@XP_002996251':0.2493951):0.29627569,'Dpulex@prot_jgi_Dappu1_303778_PASA_GEN_2300155':0.30724838):0.18421541,('367110-Ncrassa@XP_956590':0.067088882,'481877-Ebieneusi@XP_001827760':1.283061):0.23474661):1.6169726e-05):0.25164163,((((((('145481-Ppatens@XP_001759110':0.14377747,'Ehuxleyi@prot_jgi_Emihu1_212480_gm1.5200258':0.58708665):2.3186684e-05,'88036-Smoellendorffii@XP_002975469':0.059931003):0.12426575,'Chlorella-vulgaris@jgi':0.057301878):0.054330799,('2880-Esiliculosus@CBJ25668':0.13469003,'39946-Osativa@EEC74078':0.11381778):7.6660378e-05):0.054177705,(((((('330879-Afumigatus@XP_753668':0.45141335,'4896-Spombe@AAB06192':0.16461907):0.075883418,'bdendrobatidis@prot_jgi_Batde5_21412_fgenesh1_pg.C_scaffold_1000285':0.33460684):0.09918964,'Spizellomyces-punctatus@02321T0':0.27136144):0.12442717,('Ostreococcus-lucimarinus@XP_001416421':1.8829278e-07,'Ostreococcus-tauri@XP_003074856':0.1230616):0.21245655):6.0867798e-05,'Cvulgaris@prot_jgi_Chlvu1_58842_GG.C169_S03_00351':0.32190425):0.072161423,'3702-Athaliana@NP_194028':0.25393332):3.1216548e-07):9.1115888e-05,((('7739-Bfloridae@XP_002607627':0.31753803,'Hrobusta@prot_jgi_Helro1_191468':0.27633038):0.14184296,'Chlamydomonas-reinhardtii@XP_001689575':0.12477434):4.3770873e-06,'Volvox-carteri@XP_002955408':0.18848902):0.20860208):0.18994562,((((('403677-Pinfestans@XP_002906565':8.3738097e-06,('Pramorum@jgi':9.502803e-05,'Thecamonas-trahens@08713T0':0.86321834):0.051400939):0.31193309,('Cmerolae@gene_gnl_CMER_CMD159C':0,'Cyanidioschyzon-merolae@AP006486':1.9895197e-14):0.63745591):0.068213851,'45351-Nvectensis@XP_001635666':0.10262664):0.07210732,'Naegleria-gruberi@JGI':0.26399077):0.18307056,'Capsaspora-owczarzaki@03228T0':0.42343759):4.1988327e-05):2.6583988e-05,(('Aanophagefferen@prot_jgi_Auran1_72664':0.36906256,'Salpingoeca-rosetta@00071T0':0.14033018):0.14762451,'Galdieria-sulphuraria@stig_41':0.38620959):3.2850237e-06);
(((((((((((('126793-Pvivax@XP_001617221':0,'352914-Pyoelii@XP_726982':0.091591887):0.14222124,'36329-Pfalciparum@XP_002808832':0):0.37013073,'432359-Tgondii@EEE32077':0.45047782):0.18094265,'294381-Ehistolytica@XP_651118':1.2739102):1.1382344e-05,'Lgigantea@gene_jgi_Lotgi1_230378_estExt_fgenesh2_pg.C_sca_120135':1.3759192e-07):0.28849151,'Ehuxleyi@prot_jgi_Emihu1_212480_gm1.5200258':0.20594435):0.23510243,('7739-Bfloridae@XP_002607627':2.5037845e-05,('Galdieria-sulphuraria@stig_41':0.13191749,'Thecamonas-trahens@08713T0':0.5382533):8.5029819e-06):0.04260755):6.8527388e-05,('2880-Esiliculosus@CBJ25668':0.25513483,'Cvulgaris@prot_jgi_Chlvu1_58842_GG.C169_S03_00351':1.9732824e-06):0.084952946):0.045179195,'Chlorella-vulgaris@jgi':0.048114451):0.10130676,((('214684-Cneoformans@XP_569001':0,'237631-Umaydis@XP_759409':0.18296365):0.27635149,(('45351-Nvectensis@XP_001635666':0.17334017,'Naegleria-gruberi@JGI':0.27318136):0.15289691,'Capsaspora-owczarzaki@03228T0':0.080281738):0.10039534):0.13248318,((('4896-Spombe@AAB06192':6.6031838e-05,'Salpingoeca-rosetta@00071T0':0.25088618):0.1561568,'Spizellomyces-punctatus@02321T0':0.19187094):0.19300706,('556484-Ptricornutum@XP_002182854':0.1411525,((('559292-Scerevisiae@NP_011612':0.39974367,'7955-Drerio@XP_001337869':0.037655068):0.15335465,'Ostreococcus-tauri@XP_003074856':0.22208589):0.031133846,'Ostreococcus-lucimarinus@XP_001416421':0.056920729):0.12822021):1.0779252e-05):0.094134605):2.8115563e-06):0.047939961,(((('296543-Tpseudonana@XP_002286533':0.21755826,'bdendrobatidis@prot_jgi_Batde5_21412_fgenesh1_pg.C_scaffold_1000285':0.33164954):0.043561597,'Monosiga-brevicollis@XXX':0.99463714):1.2779984e-06,'Volvox-carteri@XP_002955408':0):0.079072377,(('9606-Hsapiens@NP_036423':0.15512027,'Hrobusta@prot_jgi_Helro1_191468':0.30523644):0.29966866,'Chlamydomonas-reinhardtii@XP_001689575':8.0889938e-05):0.090774666):0.092753046):0.097571694,((((((('12968-Bhominis@CBK21518':1.545788e-05,(('353153-Tcruzi@XP_809313':0.044749693,'679716-Tbrucei@CBH09022':0):0.71323341,('6239-Celegans@NP_491160':0.65503198,'6279-Bmalayi@XP_001894870':0.1714562):0.48032225):0.2582133):2.9364581e-05,('347515-Lmajor@XP_001682914':0,'435258-Linfantum@XP_001465288':0):1.076192):0.65375483,((('284813-Ecuniculi@NP_585963':0.13773898,'876142-Eintestinalis@XP_003073153':0.021840971):0.32442071,'578460-Nceranae@XP_002996251':0.16058864):0.37977804,'481877-Ebieneusi@XP_001827760':0.43309581):3.1250882e-05):0.34341148,(((('353151-Chominis@XP_665802':0.49870627,'412133-Tvaginalis@XP_001582914':0.73011801):0.43191654,(((('403677-Pinfestans@XP_002906565':9.26492e-14,'Pramorum@jgi':0):0.0019453454,('Cmerolae@gene_gnl_CMER_CMD159C':3.1384311e-13,'Cyanidioschyzon-merolae@AP006486':0):1.183765):0.3447469,'Aanophagefferen@prot_jgi_Auran1_72664':0.22611548):0.021167575,'Dpulex@prot_jgi_Dappu1_303778_PASA_GEN_2300155':0.32812118):0.18664267):0.19582715,('412030-Ptetraurelia@XP_001458342':0.87015934,'5911-Tthermophila@XP_001013249':0.10047434):0.97604892):0.033653028,('423536-Pmarinus@XP_002785302':0.46931918,('7227-Dmelanogaster@NP_523935':0.64263603,'Giardia-intestinalis@CAD67965':0.69549089):0.68768333):6.6720098e-06):0.16335555):0.094191286,'367110-Ncrassa@XP_956590':0.2286821):5.3970908e-06,'3702-Athaliana@NP_194028':0):1.6339495e-05,'330879-Afumigatus@XP_753668':0.29989213):0.21754937,(('145481-Ppatens@XP_001759110':0.071168497,'88036-Smoellendorffii@XP_002975469':0.13561336):0.36857307,'39946-Osativa@EEC74078':1.7050143e-05):0.090690945);
(((((((((('126793-Pvivax@XP_001617221':7.4069868e-06,'352914-Pyoelii@XP_726982':0.23309021):0.075227015,'36329-Pfalciparum@XP_002808832':7.3963103e-07):0.28476753,'432359-Tgondii@EEE32077':0.26868489):0.13802193,'353151-Chominis@XP_665802':0.45415523):0.09954553,'296543-Tpseudonana@XP_002286533':0.15922888):0.03957422,'Capsaspora-owczarzaki@03228T0':0.25663193):2.231455e-08,((((('12968-Bhominis@CBK21518':0.11138723,'294381-Ehistolytica@XP_651118':0.50228986):5.6551887e-05,'7227-Dmelanogaster@NP_523935':1.2260713):0.24901682,('Cmerolae@gene_gnl_CMER_CMD159C':2.3947922e-14,'Cyanidioschyzon-merolae@AP006486':0):0.33189455):0.15162213,'Aanophagefferen@prot_jgi_Auran1_72664':0.2846694):3.2436658e-07,'45351-Nvectensis@XP_001635666':0.049551026):0.1111708):1.8589961e-05,((('412030-Ptetraurelia@XP_001458342':1.1081746,(('6239-Celegans@NP_491160':0.10601355,'6279-Bmalayi@XP_001894870':0.51836547):0.32581546,'Giardia-intestinalis@CAD67965':1.080589):0.24927258):0.17642305,'Ostreococcus-tauri@XP_003074856':0.050086332):0.470634,('481877-Ebieneusi@XP_001827760':0.45798847,('Naegleria-gruberi@JGI':0.28990704,'Salpingoeca-rosetta@00071T0':0.02812212):0.1239075):0.23728823):0.17904753):0.11674582,((((((('214684-Cneoformans@XP_569001':6.3599706e-05,'237631-Umaydis@XP_759409':0.37280877):0.53080804,(('284813-Ecuniculi@NP_585963':4.1231823e-07,'876142-Eintestinalis@XP_003073153':0.21893157):0.19328537,('367110-Ncrassa@XP_956590':8.2473214e-05,'Dpulex@prot_jgi_Dappu1_303778_PASA_GEN_2300155':0.37175489):0.037470546):0.039677046):0.087308156,'Ostreococcus-lucimarinus@XP_001416421':0.15731013):4.0886185e-06,('330879-Afumigatus@XP_753668':0.32273124,'4896-Spombe@AAB06192':6.190377e-05):0.30558295):0.086765422,('423536-Pmarinus@XP_002785302':0.64384769,'556484-Ptricornutum@XP_002182854':3.5235797e-05):0.18599822):4.2549104e-05,(('3702-Athaliana@NP_194028':0.1010805,('Chlamydomonas-reinhardtii@XP_001689575':0.096855003,'Volvox-carteri@XP_002955408':0.14100678):0.084485876):9.7195079e-06,'39946-Osativa@EEC74078':0.13513315):0.034875518):0.036362845,'Chlorella-vulgaris@jgi':0.10969323):4.3624202e-05):0.15108682,(((('145481-Ppatens@XP_001759110':0.37882833,'88036-Smoellendorffii@XP_002975469':0.06111451):0.18243989,'Cvulgaris@prot_jgi_Chlvu1_58842_GG.C169_S03_00351':0.076053603):0.074703205,('559292-Scerevisiae@NP_011612':0.0099108975,'578460-Nceranae@XP_002996251':0.78598548):0.33048713):2.8518003e-06,(((('2880-Esiliculosus@CBJ25668':1.5232609e-07,(('5911-Tthermophila@XP_001013249':0.82531542,'Monosiga-brevicollis@XXX':0.89852449):0.25944375,'bdendrobatidis@prot_jgi_Batde5_21412_fgenesh1_pg.C_scaffold_1000285':0.17047405):0.67705063):0.17004007,'7739-Bfloridae@XP_002607627':0.10283266):1.3638936e-06,((((('347515-Lmajor@XP_001682914':0,'435258-Linfantum@XP_001465288':0):0.29777691,('353153-Tcruzi@XP_809313':0.037981627,'679716-Tbrucei@CBH09022':0):0.33735792):0.18228412,'Thecamonas-trahens@08713T0':0.11140269):0.059533122,('403677-Pinfestans@XP_002906565':0.066202613,'Pramorum@jgi':1.8916013e-05):0.35048896):0.20924523,'Galdieria-sulphuraria@stig_41':0.21654366):7.7446727e-05):0.025969787,('412133-Tvaginalis@XP_001582914':0.43397934,'Ehuxleyi@prot_jgi_Emihu1_212480_gm1.5200258':0.093177273):0.15691021):6.4475469e-06):0.14023654,(((('7955-Drerio@XP_001337869':0.068692712,'9606-Hsapiens@NP_036423':0.193532):0.1732994,'Lgigantea@gene_jgi_Lotgi1_230378_estExt_fgenesh2_pg.C_sca_120135':0.29680145):0.039380755,'Hrobusta@prot_jgi_Helro1_191468':0.33381278):1.4545797e-05,'Spizellomyces-punctatus@02321T0':0.26460337):2.8023742e-05);
((((((((((('126793-Pvivax@XP_001617221':0,'36329-Pfalciparum@XP_002808832':0.031544242):9.8606593e-06,'352914-Pyoelii@XP_726982':0.23777957):0.37546802,'432359-Tgondii@EEE32077':0.071990709):0.1876138,'12968-Bhominis@CBK21518':0.072676012):2.8568857e-05,('294381-Ehistolytica@XP_651118':5.2050708e-05,('7227-Dmelanogaster@NP_523935':0.63550711,'Giardia-intestinalis@CAD67965':1.959098):0.46721999):0.48487568):0.023417256,('214684-Cneoformans@XP_569001':2.3016631e-05,'237631-Umaydis@XP_759409':0.71688629):0.51995568):0.037804294,'Aanophagefferen@prot_jgi_Auran1_72664':0.22676796):0.062149053,'353151-Chominis@XP_665802':0.30496926):1.24643e-05,((((((('284813-Ecuniculi@NP_585963':4.6298055e-06,('481877-Ebieneusi@XP_001827760':0.80685034,'876142-Eintestinalis@XP_003073153':2.464482e-05):0.35970198):0.18392141,'Dpulex@prot_jgi_Dappu1_303778_PASA_GEN_2300155':0.25215139):8.0378073e-07,('367110-Ncrassa@XP_956590':6.2119335e-05,'5911-Tthermophila@XP_001013249':0.64352617):0.14515673):0.036318061,'Ostreococcus-tauri@XP_003074856':0.11933054):0.026971877,'Ostreococcus-lucimarinus@XP_001416421':9.3786533e-07):0.13351041,((('412030-Ptetraurelia@XP_001458342':0.88158859,('423536-Pmarinus@XP_002785302':0.61753711,'578460-Nceranae@XP_002996251':0.37511324):0.14202645):1.3996294e-05,'559292-Scerevisiae@NP_011612':0.45392603):2.7289716e-06,'556484-Ptricornutum@XP_002182854':0.041659132):0.18531865):0.031065442,(('330879-Afumigatus@XP_753668':0.072519086,'4896-Spombe@AAB06192':0.18406339):5.3882423e-07,('Monosiga-brevicollis@XXX':10.95398,'bdendrobatidis@prot_jgi_Batde5_21412_fgenesh1_pg.C_scaffold_1000285':9.0282481e-05):0.21380254):0.19542578):0.038560249):1.9570673e-05,('Galdieria-sulphuraria@stig_41':0.11362558,('Naegleria-gruberi@JGI':0.1678589,'Salpingoeca-rosetta@00071T0':0.34103897):0.086494427):0.19365717):4.9831314e-05,(((((('145481-Ppatens@XP_001759110':0.26100391,'88036-Smoellendorffii@XP_002975469':0.071529274):0.11223329,'Cvulgaris@prot_jgi_Chlvu1_58842_GG.C169_S03_00351':0.075549789):0.099499707,'Chlorella-vulgaris@jgi':7.2763782e-05):0.060121306,(('2880-Esiliculosus@CBJ25668':0.071813528,((((('347515-Lmajor@XP_001682914':0,'435258-Linfantum@XP_001465288':0):0.26111417,('353153-Tcruzi@XP_809313':6.7300463e-14,'679716-Tbrucei@CBH09022':0):0.31449167):0.13104569,'Thecamonas-trahens@08713T0':0.17246847):0.10885023,('403677-Pinfestans@XP_002906565':0.083871908,'Pramorum@jgi':1.4563583e-05):0.22694338):0.23646026,('Cmerolae@gene_gnl_CMER_CMD159C':2.461523e-14,'Cyanidioschyzon-merolae@AP006486':0):0.082844492):0.10941136):0.036204562,'39946-Osativa@EEC74078':0.063021918):4.1708925e-06):0.028655853,((((('412133-Tvaginalis@XP_001582914':0.030050062,'6239-Celegans@NP_491160':0.57128694):0.20496979,'Ehuxleyi@prot_jgi_Emihu1_212480_gm1.5200258':0.054537072):5.2257083e-05,'6279-Bmalayi@XP_001894870':0.28491951):0.067593753,'Lgigantea@gene_jgi_Lotgi1_230378_estExt_fgenesh2_pg.C_sca_120135':0.1737714):0.1074683,'7955-Drerio@XP_001337869':0.075010372):0.10776544):5.269649e-05,((('3702-Athaliana@NP_194028':8.096534e-05,'Spizellomyces-punctatus@02321T0':0.19093851):0.068686052,'7739-Bfloridae@XP_002607627':0.067730656):0.058807295,(('9606-Hsapiens@NP_036423':0.13550544,'Hrobusta@prot_jgi_Helro1_191468':0.10939657):0.11724421,('Chlamydomonas-reinhardtii@XP_001689575':0.049614955,'Volvox-carteri@XP_002955408':0.085368195):0.014844271):0.069524048):3.686311e-05):0.091706839,('296543-Tpseudonana@XP_002286533':0.12803267,('45351-Nvectensis@XP_001635666':0.090189159,'Capsaspora-owczarzaki@03228T0':0.23454717):0.041746267):0.09964899);
((((((((('126793-Pvivax@XP_001617221':0,'352914-Pyoelii@XP_726982':0.19226273):1.0996537e-05,'36329-Pfalciparum@XP_002808832':0.09379951):0.21933546,'432359-Tgondii@EEE32077':0.40953569):0.11092693,'353151-Chominis@XP_665802':0.29216587):0.051809788,('12968-Bhominis@CBK21518':0.14308663,((('403677-Pinfestans@XP_002906565':5.4425132e-06,'Pramorum@jgi':0.088334609):0.097020473,('Cmerolae@gene_gnl_CMER_CMD159C':0,'Cyanidioschyzon-merolae@AP006486':1.6868811e-13):0.60993258):0.18307468,'Aanophagefferen@prot_jgi_Auran1_72664':0.074005747):0.18592825):0.10966818):0.085887363,(((((('145481-Ppatens@XP_001759110':0.57892277,'Galdieria-sulphuraria@stig_41':4.2968407e-05):0.11872487,'Naegleria-gruberi@JGI':0.13642097):0.21721785,'Salpingoeca-rosetta@00071T0':7.2645045e-05):3.5808449e-06,'Giardia-intestinalis@CAD67965':0.8522349):0.22577973,((((('284813-Ecuniculi@NP_585963':0.027230055,'876142-Eintestinalis@XP_003073153':0.29488219):0.086693142,'578460-Nceranae@XP_002996251':0.52028557):0.1417822,('6239-Celegans@NP_491160':8.3058402e-07,'6279-Bmalayi@XP_001894870':0.77054496):0.56569318):2.0374081e-06,((('412030-Ptetraurelia@XP_001458342':0.73122315,'7227-Dmelanogaster@NP_523935':1.4166517):0.7878866,'423536-Pmarinus@XP_002785302':0.10088701):0.37245072,'Dpulex@prot_jgi_Dappu1_303778_PASA_GEN_2300155':0.18419497):0.10016459):0.1414016,('367110-Ncrassa@XP_956590':0.19965444,'481877-Ebieneusi@XP_001827760':0.5884257):0.025260524):0.16101929):4.4002779e-05,'294381-Ehistolytica@XP_651118':0.78531288):0.13865967):2.315607e-05,('45351-Nvectensis@XP_001635666':0.11756353,'Capsaspora-owczarzaki@03228T0':0.21413701):0.15448435):0.12159397,(('296543-Tpseudonana@XP_002286533':0.19371911,'Hrobusta@prot_jgi_Helro1_191468':0.45147349):6.0338005e-06,'Chlamydomonas-reinhardtii@XP_001689575':0.033450055):0.094095826):5.1440568e-05,((((((('214684-Cneoformans@XP_569001':0,'237631-Umaydis@XP_759409':0.42370239):0.60146881,'bdendrobatidis@prot_jgi_Batde5_21412_fgenesh1_pg.C_scaffold_1000285':0.25914575):0.060068093,'4896-Spombe@AAB06192':0.1945398):0.055534079,'330879-Afumigatus@XP_753668':0.15619877):0.16647362,'Volvox-carteri@XP_002955408':0.12834223):0.12763661,('3702-Athaliana@NP_194028':0.074519748,'Spizellomyces-punctatus@02321T0':0.2956765):6.3716481e-05):0.090016464,'39946-Osativa@EEC74078':2.6525847e-06):0.06533039,((('2880-Esiliculosus@CBJ25668':0.10353922,(((((('347515-Lmajor@XP_001682914':0,'435258-Linfantum@XP_001465288':0):0.20618166,('353153-Tcruzi@XP_809313':0,'679716-Tbrucei@CBH09022':6.0775089e-13):0.47041075):0.042651429,('5911-Tthermophila@XP_001013249':2.3227999e-06,'Monosiga-brevicollis@XXX':1.377209):0.8865245):0.091798363,'Thecamonas-trahens@08713T0':0.17913714):0.088086165,('Ostreococcus-lucimarinus@XP_001416421':0,'Ostreococcus-tauri@XP_003074856':0.10592995):0.18035969):0.1632171,('7955-Drerio@XP_001337869':0.082720474,'9606-Hsapiens@NP_036423':0.28479606):0.09116368):0.10631972):3.5301274e-06,('412133-Tvaginalis@XP_001582914':0.56200312,'7739-Bfloridae@XP_002607627':0):0.12700842):1.4440715e-05,((('556484-Ptricornutum@XP_002182854':0.36943527,'559292-Scerevisiae@NP_011612':1.6342258e-05):0.21254923,(('88036-Smoellendorffii@XP_002975469':0.19081702,'Cvulgaris@prot_jgi_Chlvu1_58842_GG.C169_S03_00351':0.064708413):3.6449325e-06,'Chlorella-vulgaris@jgi':0.070809729):0.0997088):6.3828031e-05,('Ehuxleyi@prot_jgi_Emihu1_212480_gm1.5200258':0.049966525,'Lgigantea@gene_jgi_Lotgi1_230378_estExt_fgenesh2_pg.C_sca_120135':0.33106918):0.096617841):0.027009379):0.098927571);
((((((((('126793-Pvivax@XP_001617221':0,'352914-Pyoelii@XP_726982':0.15139703):0.037021218,'36329-Pfalciparum@XP_002808832':0):1.4158153e-05,'432359-Tgondii@EEE32077':0.55100354):0.34648764,'353151-Chominis@XP_665802':0.30161405):0.12787844,('Aanophagefferen@prot_jgi_Auran1_72664':0.15715443,'Salpingoeca-rosetta@00071T0':0.23358016):0.18087486):0.015775733,('45351-Nvectensis@XP_001635666':0.13546288,'Capsaspora-owczarzaki@03228T0':0.17866062):0.11532028):0.16101208,'Chlorella-vulgaris@jgi':0.066780555):3.8580378e-05,(((((((('12968-Bhominis@CBK21518':0.24796695,'294381-Ehistolytica@XP_651118':0.31112192):0.011633816,('7227-Dmelanogaster@NP_523935':0.83493964,'Giardia-intestinalis@CAD67965':0.94352388):0.5415798):0.25030311,('Cmerolae@gene_gnl_CMER_CMD159C':8.5919942e-13,'Cyanidioschyzon-merolae@AP006486':0):0.16536874):0.3312355,'Thecamonas-trahens@08713T0':0.31975359):0.1865822,'Pramorum@jgi':3.6784915e-07):0.060480171,'403677-Pinfestans@XP_002906565':5.1378165e-08):0.32587185,('7955-Drerio@XP_001337869':0.19227688,'Spizellomyces-punctatus@02321T0':0.11790849):0.19981965):0.033112162,((('145481-Ppatens@XP_001759110':0.20093337,'88036-Smoellendorffii@XP_002975469':0.022429068):0.05756275,('Ehuxleyi@prot_jgi_Emihu1_212480_gm1.5200258':0.15216961,'Lgigantea@gene_jgi_Lotgi1_230378_estExt_fgenesh2_pg.C_sca_120135':0.36398349):0.17664429):0.063999193,((('2880-Esiliculosus@CBJ25668':0.15363038,'Cvulgaris@prot_jgi_Chlvu1_58842_GG.C169_S03_00351':0.2015839):0.009104004,(('412133-Tvaginalis@XP_001582914':2.5266577e-06,('6239-Celegans@NP_491160':0.13858416,'6279-Bmalayi@XP_001894870':0.46343461):0.43993365):0.40448123,'7739-Bfloridae@XP_002607627':3.8061925e-05):0.079369673):0.018430809,(((('347515-Lmajor@XP_001682914':0,'435258-Linfantum@XP_001465288':0):0.19096227,('353153-Tcruzi@XP_809313':0,'679716-Tbrucei@CBH09022':2.2401475e-13):0.23280536):0.3489916,'Naegleria-gruberi@JGI':1.739888e-06):0.2215689,'Galdieria-sulphuraria@stig_41':0.074945931):0.22777308):2.1267422e-07):0.031979582):0.062665969):7.801368e-05,(((('214684-Cneoformans@XP_569001':0,'237631-Umaydis@XP_759409':0.59948791):0.23368484,('556484-Ptricornutum@XP_002182854':0.074731304,'559292-Scerevisiae@NP_011612':0.38060025):0.099905098):0.12388965,(((((('284813-Ecuniculi@NP_585963':6.1331099e-05,('578460-Nceranae@XP_002996251':0.4063365,'876142-Eintestinalis@XP_003073153':2.0156498e-05):0.13701587):0.089600056,(('412030-Ptetraurelia@XP_001458342':1.1728217,'423536-Pmarinus@XP_002785302':0.58490664):0.18639805,'Dpulex@prot_jgi_Dappu1_303778_PASA_GEN_2300155':0.1396846):0.2764918):0.065238716,('367110-Ncrassa@XP_956590':5.0643256e-08,'481877-Ebieneusi@XP_001827760':0.50188053):0.2104879):0.089039786,'Ostreococcus-tauri@XP_003074856':0.14168043):1.5943006e-07,'4896-Spombe@AAB06192':0.209856):0.02843765,'Ostreococcus-lucimarinus@XP_001416421':5.1172281e-08):0.053759885):0.1630604,(('330879-Afumigatus@XP_753668':0.27020521,'39946-Osativa@EEC74078':0.08861757):0.012074309,'3702-Athaliana@NP_194028':0.069767512):5.0986654e-05):0.065616812,((('296543-Tpseudonana@XP_002286533':0.25618298,'Chlamydomonas-reinhardtii@XP_001689575':0.11364902):0.064278979,((('5911-Tthermophila@XP_001013249':1.5256598,'Monosiga-brevicollis@XXX':3.0030536):4.22912e-05,'bdendrobatidis@prot_jgi_Batde5_21412_fgenesh1_pg.C_scaffold_1000285':2.2998858e-05):0.29000951,'Volvox-carteri@XP_002955408':0.057248153):0.061182829):2.8135151e-05,('9606-Hsapiens@NP_036423':0.068914787,'Hrobusta@prot_jgi_Helro1_191468':0.24808451):0.24663707):0.076050325);
((((((('126793-Pvivax@XP_001617221':0,'352914-Pyoelii@XP_726982':0.11941074):0.038987099,'36329-Pfalciparum@XP_002808832':1.3324981e-06):0.15355197,'432359-Tgondii@EEE32077':0.35990346):0.17047231,('296543-Tpseudonana@XP_002286533':0.16467863,(('412030-Ptetraurelia@XP_001458342':0.7463632,'423536-Pmarinus@XP_002785302':0.62895851):0.40476262,'559292-Scerevisiae@NP_011612':0.12465862):0.58092437):4.6086109e-07):0.071699363,('Chlorella-vulgaris@jgi':3.9442706e-05,'Cvulgaris@prot_jgi_Chlvu1_58842_GG.C169_S03_00351':0.21239533):0.040251258):0.2059504,(((((('12968-Bhominis@CBK21518':0.48523388,'45351-Nvectensis@XP_001635666':0.38180061):1.5121991e-06,('145481-Ppatens@XP_001759110':0.12296595,'88036-Smoellendorffii@XP_002975469':0):0.21747204):2.9949382e-06,'Chlamydomonas-reinhardtii@XP_001689575':0.088790547):0.10904864,(((((('214684-Cneoformans@XP_569001':0,'237631-Umaydis@XP_759409':0.25635063):0.14419141,'Capsaspora-owczarzaki@03228T0':0.52020973):0.171543,(((('481877-Ebieneusi@XP_001827760':0.7516395,'5911-Tthermophila@XP_001013249':0.42252898):1.1617697e-05,'Monosiga-brevicollis@XXX':2.0295182):0.47320547,'4896-Spombe@AAB06192':0):0.13587044,(('556484-Ptricornutum@XP_002182854':0.15004489,('Ostreococcus-lucimarinus@XP_001416421':0.073611133,'Ostreococcus-tauri@XP_003074856':0.1468307):0.16285104):0.0083251128,'Spizellomyces-punctatus@02321T0':0.20024126):0.12541282):0.079288471):6.1250789e-05,'bdendrobatidis@prot_jgi_Batde5_21412_fgenesh1_pg.C_scaffold_1000285':0.23282758):0.25850286,'Volvox-carteri@XP_002955408':2.0982781e-07):0.055659022,((('330879-Afumigatus@XP_753668':0.073133099,'3702-Athaliana@NP_194028':6.9108331e-05):0.023519309,'367110-Ncrassa@XP_956590':0.33451743):0.051746199,'39946-Osativa@EEC74078':0.075332725):0.089822575):5.9893502e-06):0.2158243,((((('347515-Lmajor@XP_001682914':0,'435258-Linfantum@XP_001465288':0):0.97719522,('353153-Tcruzi@XP_809313':0.038737184,'679716-Tbrucei@CBH09022':0):0.70555214):0.16050593,'412133-Tvaginalis@XP_001582914':0.33377861):0.39578717,'Lgigantea@gene_jgi_Lotgi1_230378_estExt_fgenesh2_pg.C_sca_120135':7.8138029e-05):0.29482941,'Ehuxleyi@prot_jgi_Emihu1_212480_gm1.5200258':5.9382539e-05):0.27662282):8.2938504e-05,('Galdieria-sulphuraria@stig_41':0.11333502,('Hrobusta@prot_jgi_Helro1_191468':0.29894804,'Naegleria-gruberi@JGI':0.1310498):0.12550353):0.21427369):0.12386447):7.1633077e-05,((((((((((('284813-Ecuniculi@NP_585963':0.20374072,'578460-Nceranae@XP_002996251':0.43380484):3.8069686e-07,'876142-Eintestinalis@XP_003073153':0.021344942):0.21965189,('294381-Ehistolytica@XP_651118':0.42941325,('7227-Dmelanogaster@NP_523935':0.49100565,'Giardia-intestinalis@CAD67965':0.95855231):0.51500955):0.036664331):0.13727552,('6239-Celegans@NP_491160':0.2225995,'6279-Bmalayi@XP_001894870':0.35267357):0.34365862):0.047037235,'Dpulex@prot_jgi_Dappu1_303778_PASA_GEN_2300155':0.048867196):0.1800927,('Aanophagefferen@prot_jgi_Auran1_72664':0.38624266,'Salpingoeca-rosetta@00071T0':0.20469991):0.17706122):5.4379374e-05,('403677-Pinfestans@XP_002906565':0.029679153,'Pramorum@jgi':0):0.27393471):0.16754523,('Cmerolae@gene_gnl_CMER_CMD159C':0,'Cyanidioschyzon-merolae@AP006486':1.479142e-13):0.23042348):0.22252885,'353151-Chominis@XP_665802':0.53860337):2.6481955e-06,'2880-Esiliculosus@CBJ25668':0.033072565):0.10211744,(('7955-Drerio@XP_001337869':0.28854686,'9606-Hsapiens@NP_036423':0.19790332):0.20754301,'Thecamonas-trahens@08713T0':0.33388675):0.097094607):3.0058378e-05,'7739-Bfloridae@XP_002607627':0.034112111);
((((((((((('126793-Pvivax@XP_001617221':0,'352914-Pyoelii@XP_726982':0.26691061):0.1027539,'36329-Pfalciparum@XP_002808832':0.055080452):0.10861083,'432359-Tgondii@EEE32077':0.21136638):0.31542852,'Lgigantea@gene_jgi_Lotgi1_230378_estExt_fgenesh2_pg.C_sca_120135':0.051694161):2.0075116e-05,((('353153-Tcruzi@XP_809313':0.056731604,'679716-Tbrucei@CBH09022':0):0.2971393,'412133-Tvaginalis@XP_001582914':0.23856335):0.10190302,('6239-Celegans@NP_491160':0.45309313,'6279-Bmalayi@XP_001894870':0.085244347):0.16940535):0.077843345):0.12706302,(('423536-Pmarinus@XP_002785302':0.78263845,('7227-Dmelanogaster@NP_523935':0.8410573,'Giardia-intestinalis@CAD67965':1.507115):0.37426577):0.24780682,'Ehuxleyi@prot_jgi_Emihu1_212480_gm1.5200258':0.24659949):8.2086645e-05):0.12628446,(('559292-Scerevisiae@NP_011612':0.18273661,('7955-Drerio@XP_001337869':0.054878078,'9606-Hsapiens@NP_036423':0.058238649):0.055256743):0.070062781,'Thecamonas-trahens@08713T0':0.39084968):4.8143964e-07):0.054377065,((('12968-Bhominis@CBK21518':0.21269049,(((('284813-Ecuniculi@NP_585963':2.7688592e-05,'876142-Eintestinalis@XP_003073153':0.11677222):0.072434269,'578460-Nceranae@XP_002996251':0.53783381):0.047127976,'Dpulex@prot_jgi_Dappu1_303778_PASA_GEN_2300155':0.25618484):0.143176,(('367110-Ncrassa@XP_956590':0.11933024,('412030-Ptetraurelia@XP_001458342':0.61602697,'5911-Tthermophila@XP_001013249':7.5872294e-05):0.6279903):0.037353409,'481877-Ebieneusi@XP_001827760':0.52732715):0.21980452):0.060887097):0.082691637,((('214684-Cneoformans@XP_569001':0.10988866,('237631-Umaydis@XP_759409':0.60069008,'Capsaspora-owczarzaki@03228T0':0.3238841):0.14897129):0.090591646,'556484-Ptricornutum@XP_002182854':0.10719756):0.093237038,'294381-Ehistolytica@XP_651118':0.61685805):3.5739806e-06):1.686754e-06,'296543-Tpseudonana@XP_002286533':0.098540918):0.045028158):0.060885396,'2880-Esiliculosus@CBJ25668':0.062201247):4.5412585e-05,'39946-Osativa@EEC74078':0.10940477):7.6674333e-06,((((('145481-Ppatens@XP_001759110':0.16811116,'Naegleria-gruberi@JGI':6.0262246e-05):0.10136444,((((('347515-Lmajor@XP_001682914':0,'435258-Linfantum@XP_001465288':0):5.0324865e-05,'353151-Chominis@XP_665802':0.70912308):0.32541577,(('403677-Pinfestans@XP_002906565':6.1851422e-05,'Aanophagefferen@prot_jgi_Auran1_72664':0.23177114):0.052120368,'Pramorum@jgi':1.5779815e-05):0.097075199):0.092385942,'Ostreococcus-tauri@XP_003074856':0.04221559):0.082599956,'Ostreococcus-lucimarinus@XP_001416421':0.12972574):4.4692968e-05):0.20850535,'45351-Nvectensis@XP_001635666':1.0749329e-05):0.01787654,('Galdieria-sulphuraria@stig_41':0.19080295,'Hrobusta@prot_jgi_Helro1_191468':0.17932776):0.042048137):0.047284096,('Chlamydomonas-reinhardtii@XP_001689575':7.3036523e-05,('Cvulgaris@prot_jgi_Chlvu1_58842_GG.C169_S03_00351':0.12125598,'Salpingoeca-rosetta@00071T0':0.12592017):6.7881491e-06):0.10985204):3.961709e-06,(((('330879-Afumigatus@XP_753668':0.17520588,'3702-Athaliana@NP_194028':3.4660117e-05):0.055255955,('7739-Bfloridae@XP_002607627':0.0012882682,(('Cmerolae@gene_gnl_CMER_CMD159C':0,'Cyanidioschyzon-merolae@AP006486':3.4194869e-14):0.31806055,'Spizellomyces-punctatus@02321T0':2.1684194e-06):0.16034878):0.058916856):3.0057797e-06,('4896-Spombe@AAB06192':0.067704492,(('Monosiga-brevicollis@XXX':2.3864401,'bdendrobatidis@prot_jgi_Batde5_21412_fgenesh1_pg.C_scaffold_1000285':0.27673565):3.3839685e-06,'Volvox-carteri@XP_002955408':0):0.053534413):0.056259113):0.052886639,('88036-Smoellendorffii@XP_002975469':0.12025927,'Chlorella-vulgaris@jgi':9.7562579e-06):0.054358081):2.8079452e-05);
(((((((((('126793-Pvivax@XP_001617221':0,('36329-Pfalciparum@XP_002808832':0.058273936,'432359-Tgondii@EEE32077':0.60201471):0.040115432):1.7418717e-05,'352914-Pyoelii@XP_726982':0.15024369):0.62327234,'353151-Chominis@XP_665802':0.18237217):0.42945957,('347515-Lmajor@XP_001682914':0,'435258-Linfantum@XP_001465288':0):0.43542421):0.31391866,('9606-Hsapiens@NP_036423':5.1543311e-05,('Hrobusta@prot_jgi_Helro1_191468':0.37948181,'Naegleria-gruberi@JGI':0.13346534):0.081712627):0.014129155):0.16083973,'7955-Drerio@XP_001337869':0.051610512):0.2901306,'367110-Ncrassa@XP_956590':0.23435645):2.6491259e-06,'12968-Bhominis@CBK21518':0.10643974):0.10196129,(((((((('284813-Ecuniculi@NP_585963':0.26247651,'876142-Eintestinalis@XP_003073153':0.013781623):0.32263444,('294381-Ehistolytica@XP_651118':4.5504434e-05,'7227-Dmelanogaster@NP_523935':1.0346051):0.19494459):0.21856917,('423536-Pmarinus@XP_002785302':0.88197668,'578460-Nceranae@XP_002996251':0.39879518):0.23615211):1.3400924e-05,'Dpulex@prot_jgi_Dappu1_303778_PASA_GEN_2300155':0):2.8990778e-06,('412030-Ptetraurelia@XP_001458342':1.247112,('6239-Celegans@NP_491160':9.3349029e-07,'6279-Bmalayi@XP_001894870':0.47986979):0.58819914):0.66829855):0.26203021,'296543-Tpseudonana@XP_002286533':0.25694262):0.04631412,((('330879-Afumigatus@XP_753668':0.44105802,('Cmerolae@gene_gnl_CMER_CMD159C':0,'Cyanidioschyzon-merolae@AP006486':9.9081237e-14):0.098100515):0.266209,((('403677-Pinfestans@XP_002906565':9.6253754e-15,'Pramorum@jgi':0):0.524832,('4896-Spombe@AAB06192':1.5890392e-06,'Spizellomyces-punctatus@02321T0':0.29842335):0.12579419):0.080723302,(('481877-Ebieneusi@XP_001827760':0.43894689,'Giardia-intestinalis@CAD67965':1.0412727):0.52950042,'Salpingoeca-rosetta@00071T0':5.8811399e-05):0.18946462):7.8319038e-06):0.094476395,'Aanophagefferen@prot_jgi_Auran1_72664':0.050243818):3.3645986e-05):0.18605185,'45351-Nvectensis@XP_001635666':0.1571523):5.4334471e-05):0.16355944,(((((('145481-Ppatens@XP_001759110':7.2475715e-05,(('5911-Tthermophila@XP_001013249':0,'Monosiga-brevicollis@XXX':2.8371153):0.7662409,'bdendrobatidis@prot_jgi_Batde5_21412_fgenesh1_pg.C_scaffold_1000285':0.55835919):1.3471741e-08):0.10337776,'88036-Smoellendorffii@XP_002975469':0.1072999):9.8226151e-05,(((('2880-Esiliculosus@CBJ25668':0.22994741,'Cvulgaris@prot_jgi_Chlvu1_58842_GG.C169_S03_00351':0.16425235):0.081820492,'7739-Bfloridae@XP_002607627':0.15463742):0.067579583,'Galdieria-sulphuraria@stig_41':0.27912875):0.083668212,(((('353153-Tcruzi@XP_809313':1.5850569e-14,'679716-Tbrucei@CBH09022':0):0.51371738,'412133-Tvaginalis@XP_001582914':0.44450262):0.045835693,'Lgigantea@gene_jgi_Lotgi1_230378_estExt_fgenesh2_pg.C_sca_120135':0.059663435):0.43722403,'Ehuxleyi@prot_jgi_Emihu1_212480_gm1.5200258':4.5391464e-05):0.2670499):0.061170939):0.28593502,('3702-Athaliana@NP_194028':0.11116007,'39946-Osativa@EEC74078':0):7.8568587e-05):0.10357538,((((('214684-Cneoformans@XP_569001':0,'237631-Umaydis@XP_759409':0.44989569):0.13127975,'556484-Ptricornutum@XP_002182854':0.19020804):0.075535924,(('559292-Scerevisiae@NP_011612':0.028621959,'Thecamonas-trahens@08713T0':0.58580562):0.27202743,'Capsaspora-owczarzaki@03228T0':0.41417843):0.17215132):0.14352671,('Ostreococcus-lucimarinus@XP_001416421':1.7390098e-06,'Ostreococcus-tauri@XP_003074856':0.20079167):0.10838584):7.7724981e-06,'Chlorella-vulgaris@jgi':0.050576044):0.049584554):8.1905356e-07,'Volvox-carteri@XP_002955408':0.1449989):0.026196243,'Chlamydomonas-reinhardtii@XP_001689575':0.12994521);
(((((((((((('126793-Pvivax@XP_001617221':0,'352914-Pyoelii@XP_726982':0.19794708):0.44893089,'36329-Pfalciparum@XP_002808832':0.13566802):0.49200511,'432359-Tgondii@EEE32077':0.2318663):0.38061225,('423536-Pmarinus@XP_002785302':1.2106415,('7227-Dmelanogaster@NP_523935':0.53324035,'Giardia-intestinalis@CAD67965':1.7704436):0.13062525):0.55795435):0.23941171,'Lgigantea@gene_jgi_Lotgi1_230378_estExt_fgenesh2_pg.C_sca_120135':0.22371683):2.7859667e-06,('6239-Celegans@NP_491160':0.53162197,'6279-Bmalayi@XP_001894870':0.0088773928):0.30520794):0.0074903795,(('353153-Tcruzi@XP_809313':0.12941853,'679716-Tbrucei@CBH09022':0):0.22329302,'412133-Tvaginalis@XP_001582914':0.12337655):0.29546437):0.17974382,'Ehuxleyi@prot_jgi_Emihu1_212480_gm1.5200258':0.087654553):0.21285442,(('7739-Bfloridae@XP_002607627':0,'Galdieria-sulphuraria@stig_41':0.13292389):2.3290278e-08,'Cvulgaris@prot_jgi_Chlvu1_58842_GG.C169_S03_00351':0.10950207):4.9618486e-06):6.3723872e-07,'2880-Esiliculosus@CBJ25668':0.16999516):0.12631889,'Chlorella-vulgaris@jgi':0.055871957):1.4741808e-07,((((('12968-Bhominis@CBK21518':0.42346875,'Aanophagefferen@prot_jgi_Auran1_72664':0.16449807):1.834412e-05,(((('145481-Ppatens@XP_001759110':0.24737526,'5911-Tthermophila@XP_001013249':0.37746301):2.9286308e-07,('Monosiga-brevicollis@XXX':2.0815079,'bdendrobatidis@prot_jgi_Batde5_21412_fgenesh1_pg.C_scaffold_1000285':1.0368804):1.0178465e-05):0.21922539,'Ostreococcus-lucimarinus@XP_001416421':4.6098266e-05):0.10821906,(((('347515-Lmajor@XP_001682914':0,'435258-Linfantum@XP_001465288':0):0.29989162,('7955-Drerio@XP_001337869':0.07547078,'9606-Hsapiens@NP_036423':3.0814242e-05):0.071218918):0.15369311,((('403677-Pinfestans@XP_002906565':1.4878328e-05,'412030-Ptetraurelia@XP_001458342':0.97217347):0.055034059,'Pramorum@jgi':1.3298466e-06):3.3947017e-07,'Thecamonas-trahens@08713T0':0.86752201):0.24895627):0.10648499,('353151-Chominis@XP_665802':0.6728269,'Ostreococcus-tauri@XP_003074856':0.32368647):1.5999717e-09):0.15050608):0.16292039):0.30853355,('Dpulex@prot_jgi_Dappu1_303778_PASA_GEN_2300155':0.2411578,'Hrobusta@prot_jgi_Helro1_191468':0.21513808):0.075647469):5.4301553e-06,'Salpingoeca-rosetta@00071T0':0.67255909):0.029195885,((('214684-Cneoformans@XP_569001':0,('237631-Umaydis@XP_759409':0.51507213,'Capsaspora-owczarzaki@03228T0':0.67383897):0.25321526):0.54487611,((('284813-Ecuniculi@NP_585963':2.3276085e-05,('294381-Ehistolytica@XP_651118':1.2594259,'876142-Eintestinalis@XP_003073153':8.5770912e-06):0.2336344):1.1976607e-05,'578460-Nceranae@XP_002996251':1.8595466):0.52391722,'367110-Ncrassa@XP_956590':0.066093052):8.7815359e-06):0.24503765,('Cmerolae@gene_gnl_CMER_CMD159C':0,'Cyanidioschyzon-merolae@AP006486':7.1332918e-14):0.2275719):0.26595456):2.5925327e-05,((((('296543-Tpseudonana@XP_002286533':0.096238998,'556484-Ptricornutum@XP_002182854':0.37016026):0.089154093,'Volvox-carteri@XP_002955408':1.0771968e-05):0.11080713,(('330879-Afumigatus@XP_753668':0.047201364,('559292-Scerevisiae@NP_011612':0.84582214,'Spizellomyces-punctatus@02321T0':2.5122692e-06):0.18510187):0.13242359,(('39946-Osativa@EEC74078':0.11554749,('88036-Smoellendorffii@XP_002975469':0.28370539,'Naegleria-gruberi@JGI':0.1063829):2.8347604e-05):0.11792378,('481877-Ebieneusi@XP_001827760':0.69629591,'4896-Spombe@AAB06192':9.7679614e-05):0.06559328):7.447839e-06):0.054738592):1.8400347e-05,'3702-Athaliana@NP_194028':8.8263733e-07):1.3521125e-05,('45351-Nvectensis@XP_001635666':0.062513064,'Chlamydomonas-reinhardtii@XP_001689575':0.11963279):0.057346725):0.057990587);
(((((((((('126793-Pvivax@XP_001617221':0,'36329-Pfalciparum@XP_002808832':0.16099065):7.3758806e-05,'352914-Pyoelii@XP_726982':0.15961594):0.92906462,(('423536-Pmarinus@XP_002785302':0.95944841,'432359-Tgondii@EEE32077':0.59975714):0.016805477,'Ehuxleyi@prot_jgi_Emihu1_212480_gm1.5200258':0.068094368):0.31979316):9.686212e-07,('Capsaspora-owczarzaki@03228T0':0.86865558,'Lgigantea@gene_jgi_Lotgi1_230378_estExt_fgenesh2_pg.C_sca_120135':0.029925779):9.8182419e-06):0.25199856,(('296543-Tpseudonana@XP_002286533':1.2960152e-05,'Hrobusta@prot_jgi_Helro1_191468':0.20822257):0.092047245,('Chlamydomonas-reinhardtii@XP_001689575':0.094680981,('Cvulgaris@prot_jgi_Chlvu1_58842_GG.C169_S03_00351':0.16446927,'Salpingoeca-rosetta@00071T0':0.29745528):0.022280504):0.16965519):3.0580257e-05):0.064450414,('2880-Esiliculosus@CBJ25668':0.041925699,('7739-Bfloridae@XP_002607627':0.10483911,'Galdieria-sulphuraria@stig_41':0.092166204):0.024940252):0.047134335):1.7044423e-05,'Chlorella-vulgaris@jgi':0.0486901):0.04884781,(((('12968-Bhominis@CBK21518':0.40231868,('7227-Dmelanogaster@NP_523935':1.3472879,'Giardia-intestinalis@CAD67965':2.0111411):0.58524231):0.052934105,('294381-Ehistolytica@XP_651118':0.6231104,('Cmerolae@gene_gnl_CMER_CMD159C':0,'Cyanidioschyzon-merolae@AP006486':4.4679236e-14):0.20059724):0.026396101):0.031888296,'Thecamonas-trahens@08713T0':0.34822377):0.17476395,'Spizellomyces-punctatus@02321T0':0.056719362):0.20826224):1.4479354e-05,((('145481-Ppatens@XP_001759110':0.17053342,'88036-Smoellendorffii@XP_002975469':9.614545e-07):0.15888695,(((('559292-Scerevisiae@NP_011612':0.2638486,('7955-Drerio@XP_001337869':0.18451158,'9606-Hsapiens@NP_036423':0.19886362):0.055658984):0.20042131,'Ostreococcus-tauri@XP_003074856':0.011481577):0.15071213,'Ostreococcus-lucimarinus@XP_001416421':7.4428639e-06):0.040636229,'Naegleria-gruberi@JGI':0.22201563):0.071139084):4.5946303e-06,'39946-Osativa@EEC74078':0.0473251):0.096772536):2.4703641e-06,((((('214684-Cneoformans@XP_569001':4.6402426e-05,'237631-Umaydis@XP_759409':0.95513315):0.17184378,'bdendrobatidis@prot_jgi_Batde5_21412_fgenesh1_pg.C_scaffold_1000285':0.21933865):9.6686691e-06,('556484-Ptricornutum@XP_002182854':0.033175857,'Monosiga-brevicollis@XXX':1.6047102):0.062641062):0.15457858,'4896-Spombe@AAB06192':0.034382123):0.026942036,'Volvox-carteri@XP_002955408':0.10143443):0.052307076,((((('284813-Ecuniculi@NP_585963':3.152769e-05,(('481877-Ebieneusi@XP_001827760':0.44077598,'578460-Nceranae@XP_002996251':0.96775433):0.29769293,'876142-Eintestinalis@XP_003073153':1.9512608e-05):0.19450204):0.16580352,(((('347515-Lmajor@XP_001682914':0,'435258-Linfantum@XP_001465288':0):0.18211709,('412030-Ptetraurelia@XP_001458342':1.0280985,'5911-Tthermophila@XP_001013249':2.2841213e-05):1.0642405):9.2942821e-06,(('353153-Tcruzi@XP_809313':0.10547354,'679716-Tbrucei@CBH09022':0):0.065335944,(('412133-Tvaginalis@XP_001582914':0.53850034,'6239-Celegans@NP_491160':6.8229874e-07):0.32384343,'6279-Bmalayi@XP_001894870':0.18985939):0.27820524):0.20220365):0.010698426,((('353151-Chominis@XP_665802':0.44319111,'Aanophagefferen@prot_jgi_Auran1_72664':1.4111757e-05):0.31675325,('403677-Pinfestans@XP_002906565':0.042985853,'Pramorum@jgi':2.7813552e-06):0.35772359):3.0954225e-07,'Dpulex@prot_jgi_Dappu1_303778_PASA_GEN_2300155':0.48225844):0.19792488):0.26247262):0.12715292,'367110-Ncrassa@XP_956590':0.097719392):0.12193697,('330879-Afumigatus@XP_753668':0.12788282,'3702-Athaliana@NP_194028':0.059096928):0.056405427):0.11848034,'45351-Nvectensis@XP_001635666':0.2194063):3.2012011e-05);
((((((((((((('126793-Pvivax@XP_001617221':0,'36329-Pfalciparum@XP_002808832':0.1324388):1.1445264e-05,'352914-Pyoelii@XP_726982':0.20133848):1.3661284,('347515-Lmajor@XP_001682914':0,'435258-Linfantum@XP_001465288':0):5.135477e-08):0.32671474,('412030-Ptetraurelia@XP_001458342':1.7506712,('481877-Ebieneusi@XP_001827760':0.84449573,'Giardia-intestinalis@CAD67965':2.2475821):0.80885079):1.7198161e-05):0.5582635,('12968-Bhominis@CBK21518':0.11449119,('353153-Tcruzi@XP_809313':0.073621858,'679716-Tbrucei@CBH09022':0):0.25326964):2.069766e-05):0.019429765,('353151-Chominis@XP_665802':1.3037016,'5911-Tthermophila@XP_001013249':0.90274052):0.091603132):0.18332235,(('412133-Tvaginalis@XP_001582914':0.78199955,'6239-Celegans@NP_491160':4.0664282e-05):0.4214295,'6279-Bmalayi@XP_001894870':0.097537656):0.23566802):0.15112631,'367110-Ncrassa@XP_956590':0.60688738):0.041989791,'Dpulex@prot_jgi_Dappu1_303778_PASA_GEN_2300155':0.091464204):0.16156499,'Aanophagefferen@prot_jgi_Auran1_72664':0.28171634):0.33258367,'45351-Nvectensis@XP_001635666':0.086552787):0.064489965,'Capsaspora-owczarzaki@03228T0':0.55621582):1.1623075e-06,((((((('145481-Ppatens@XP_001759110':0.33078751,((('7955-Drerio@XP_001337869':2.3304999e-06,'9606-Hsapiens@NP_036423':0.15166781):0.48093438,'Ostreococcus-tauri@XP_003074856':4.4127683e-06):0.10760651,'Ostreococcus-lucimarinus@XP_001416421':0.091951329):0.085295913):0.33882961,(((('423536-Pmarinus@XP_002785302':1.3581211,'Thecamonas-trahens@08713T0':0.45216192):0.30140447,('432359-Tgondii@EEE32077':0.055636921,'Monosiga-brevicollis@XXX':118.00368):0.80899589):0.14711975,'559292-Scerevisiae@NP_011612':0.41217261):7.1062244e-06,'556484-Ptricornutum@XP_002182854':0.10213347):0.18506475):1.8510362e-05,((('4896-Spombe@AAB06192':0.13341529,'bdendrobatidis@prot_jgi_Batde5_21412_fgenesh1_pg.C_scaffold_1000285':0.27483965):0.10389376,'Spizellomyces-punctatus@02321T0':0.094584772):1.0721301e-07,('Naegleria-gruberi@JGI':0.15624252,'Salpingoeca-rosetta@00071T0':0.42226174):0.40419162):0.37145291):2.1008643e-05,('Chlorella-vulgaris@jgi':4.3505704e-07,'Cvulgaris@prot_jgi_Chlvu1_58842_GG.C169_S03_00351':0.18771509):0.059963204):0.058771576,'2880-Esiliculosus@CBJ25668':0.14291779):2.0261908e-05,(((((('214684-Cneoformans@XP_569001':0,'237631-Umaydis@XP_759409':0.87496753):0.39285509,((('284813-Ecuniculi@NP_585963':9.819546e-05,('578460-Nceranae@XP_002996251':1.5151715,'7227-Dmelanogaster@NP_523935':0.99969937):3.8684382e-05):0.30346737,'294381-Ehistolytica@XP_651118':0.76236422):0.39710422,'876142-Eintestinalis@XP_003073153':1.3675235e-06):1.1280408):0.43319451,(('330879-Afumigatus@XP_753668':0.2389107,('Cmerolae@gene_gnl_CMER_CMD159C':3.8737394e-11,'Cyanidioschyzon-merolae@AP006486':0):0.81370191):0.743028,('403677-Pinfestans@XP_002906565':8.5987746e-06,'Pramorum@jgi':0.053350748):1.0370665):1.3717909e-06):1.9528869e-05,'88036-Smoellendorffii@XP_002975469':0.084627966):0.30371875,'39946-Osativa@EEC74078':1.3950304e-05):0.051125064,'3702-Athaliana@NP_194028':0.37229153):0.066195999):3.2405726e-06,((((('296543-Tpseudonana@XP_002286533':0.26468418,'Lgigantea@gene_jgi_Lotgi1_230378_estExt_fgenesh2_pg.C_sca_120135':0.03673976):0.17929837,'Ehuxleyi@prot_jgi_Emihu1_212480_gm1.5200258':3.4039864e-05):0.13117815,'Chlamydomonas-reinhardtii@XP_001689575':7.6099651e-07):8.5575384e-07,'7739-Bfloridae@XP_002607627':0.2656738):0.11064933,'Volvox-carteri@XP_002955408':0.17814513):0.016712337):0.23966509,('Galdieria-sulphuraria@stig_41':0.25312181,'Hrobusta@prot_jgi_Helro1_191468':0.1909297):0.06060356);
((((((((((((('126793-Pvivax@XP_001617221':0,'36329-Pfalciparum@XP_002808832':0):1.08097e-05,'352914-Pyoelii@XP_726982':0.17075406):1.3159033e-05,'432359-Tgondii@EEE32077':0.70879578):0.64565857,('347515-Lmajor@XP_001682914':0,'435258-Linfantum@XP_001465288':0):0.66000375):0.21955586,'353151-Chominis@XP_665802':6.0390899e-06):0.53796621,'Aanophagefferen@prot_jgi_Auran1_72664':0.14969432):0.050470272,'Salpingoeca-rosetta@00071T0':2.3437309e-06):0.12361342,'Naegleria-gruberi@JGI':0.073650081):0.12364852,'Galdieria-sulphuraria@stig_41':2.6686883e-06):0.081490319,('Cmerolae@gene_gnl_CMER_CMD159C':2.5655668e-13,'Cyanidioschyzon-merolae@AP006486':0):0.15054205):0.040297794,((('284813-Ecuniculi@NP_585963':3.6045907e-07,('578460-Nceranae@XP_002996251':0.51405847,'876142-Eintestinalis@XP_003073153':0.055144844):0.060585078):0.33208751,('423536-Pmarinus@XP_002785302':1.7085705,'Dpulex@prot_jgi_Dappu1_303778_PASA_GEN_2300155':0):0.078231604):7.5073337e-05,'Hrobusta@prot_jgi_Helro1_191468':0.41750808):0.46936934):4.3538603e-05,('294381-Ehistolytica@XP_651118':1.0940047,(('353153-Tcruzi@XP_809313':0.060694503,'679716-Tbrucei@CBH09022':0):0.8345605,(('412133-Tvaginalis@XP_001582914':1.8705826e-05,('6239-Celegans@NP_491160':1.6887595e-05,'6279-Bmalayi@XP_001894870':0.76943147):0.94391652):0.18281693,'Lgigantea@gene_jgi_Lotgi1_230378_estExt_fgenesh2_pg.C_sca_120135':0.1674008):2.5005014e-06):0.14720777):0.35185069):0.071424938,(((((('12968-Bhominis@CBK21518':0.11657905,'Capsaspora-owczarzaki@03228T0':0.61509437):0.35494155,'39946-Osativa@EEC74078':0.025633824):0.21255058,((((('214684-Cneoformans@XP_569001':0.045602222,'237631-Umaydis@XP_759409':0.60773278):0.10180172,(('367110-Ncrassa@XP_956590':0,('481877-Ebieneusi@XP_001827760':0,'Monosiga-brevicollis@XXX':2.8286725):0.40968883):0.49031272,'4896-Spombe@AAB06192':6.7105478e-05):0.066072586):1.6359561e-05,'bdendrobatidis@prot_jgi_Batde5_21412_fgenesh1_pg.C_scaffold_1000285':5.4742811e-05):0.045092981,'Spizellomyces-punctatus@02321T0':0.078079778):0.061846505,('556484-Ptricornutum@XP_002182854':0.074504103,('Ostreococcus-lucimarinus@XP_001416421':2.0628581e-06,'Ostreococcus-tauri@XP_003074856':0.067010697):0.14749215):1.5758111e-06):0.077715325):1.2883079e-06,(('330879-Afumigatus@XP_753668':0.13564491,'Volvox-carteri@XP_002955408':3.861748e-05):0.019150617,'3702-Athaliana@NP_194028':0.05397147):0.043483439):5.1602906e-06,((('145481-Ppatens@XP_001759110':0.068130403,'88036-Smoellendorffii@XP_002975469':0.060419393):4.8298678e-07,((('412030-Ptetraurelia@XP_001458342':0.92646574,'5911-Tthermophila@XP_001013249':0.25438666):0.4436057,'559292-Scerevisiae@NP_011612':6.1827909e-07):0.11473467,'7955-Drerio@XP_001337869':0.15020634):0.32518045):0.05555992,('45351-Nvectensis@XP_001635666':0.19503299,'Chlamydomonas-reinhardtii@XP_001689575':0.11865049):7.0663593e-05):0.18101804):0.19228184,((('2880-Esiliculosus@CBJ25668':1.6671759e-06,((('7227-Dmelanogaster@NP_523935':2.2615975,'Giardia-intestinalis@CAD67965':1.0150312):0.72161774,'9606-Hsapiens@NP_036423':0):0.33531275,'7739-Bfloridae@XP_002607627':0.064850547):2.7046918e-05):5.7663736e-06,'Thecamonas-trahens@08713T0':0.13693201):0.010960539,((('296543-Tpseudonana@XP_002286533':0.068012689,'Ehuxleyi@prot_jgi_Emihu1_212480_gm1.5200258':0.26191574):0.07018126,'Cvulgaris@prot_jgi_Chlvu1_58842_GG.C169_S03_00351':0.1304281):9.8035039e-05,'Chlorella-vulgaris@jgi':4.3078586e-05):0.058241311):0.048054):2.8941972e-05,('403677-Pinfestans@XP_002906565':0.030305544,'Pramorum@jgi':0.03091967):0.24453522);
((((((((((('126793-Pvivax@XP_001617221':0,'352914-Pyoelii@XP_726982':0.19117533):0.046949995,'36329-Pfalciparum@XP_002808832':2.0571311e-06):3.3342665e-05,'432359-Tgondii@EEE32077':0.72484634):0.51872132,(((('214684-Cneoformans@XP_569001':0,'237631-Umaydis@XP_759409':0.37359075):0.25579338,'Capsaspora-owczarzaki@03228T0':0.20356171):0.079916861,'559292-Scerevisiae@NP_011612':0.2424912):0.10786336,(('412030-Ptetraurelia@XP_001458342':1.3881192,'423536-Pmarinus@XP_002785302':0.45209715):0.68339048,'556484-Ptricornutum@XP_002182854':4.2421495e-06):0.15354125):0.0078535012):0.00057084338,'296543-Tpseudonana@XP_002286533':0.28662048):0.093038741,('Ostreococcus-lucimarinus@XP_001416421':1.3430254e-06,'Ostreococcus-tauri@XP_003074856':0.27200081):0.2317515):3.0675088e-05,(('4896-Spombe@AAB06192':0.24049733,'Spizellomyces-punctatus@02321T0':0.41183744):0.060874333,'bdendrobatidis@prot_jgi_Batde5_21412_fgenesh1_pg.C_scaffold_1000285':0.47852113):0.098702797):3.8599835e-06,('Chlorella-vulgaris@jgi':0.04265559,'Cvulgaris@prot_jgi_Chlvu1_58842_GG.C169_S03_00351':0.32803978):0.053299516):0.17733248,((('2880-Esiliculosus@CBJ25668':1.0872687e-06,('5911-Tthermophila@XP_001013249':1.4173643,'Monosiga-brevicollis@XXX':2.5007623):2.0030379e-05):0.32174678,'7739-Bfloridae@XP_002607627':0.087550811):9.122415e-06,(('7955-Drerio@XP_001337869':0.075081745,'Thecamonas-trahens@08713T0':0.52629982):0.17156026,'9606-Hsapiens@NP_036423':0.13003662):0.29561541):0.28304423):0.029605565,(('45351-Nvectensis@XP_001635666':0.46757132,(('Galdieria-sulphuraria@stig_41':0.20899635,('Hrobusta@prot_jgi_Helro1_191468':0.33785505,'Naegleria-gruberi@JGI':0.21168837):0.06284425):0.395831,'Salpingoeca-rosetta@00071T0':0.42312369):0.040442893):0.059206884,('Chlamydomonas-reinhardtii@XP_001689575':0.078601235,'Volvox-carteri@XP_002955408':0.074811119):0.066583023):4.1627228e-06):0.098522529,((((((('12968-Bhominis@CBK21518':0.52042259,'481877-Ebieneusi@XP_001827760':0.83685374):0.16764976,(((('284813-Ecuniculi@NP_585963':0.13637905,'876142-Eintestinalis@XP_003073153':0.095665023):0.01070661,'578460-Nceranae@XP_002996251':0.56162127):0.16758271,'Dpulex@prot_jgi_Dappu1_303778_PASA_GEN_2300155':0.58520272):7.459379e-06,('6239-Celegans@NP_491160':0.083004341,'6279-Bmalayi@XP_001894870':0.4133672):0.48777632):0.15513285):0.075232842,'353151-Chominis@XP_665802':1.0383546):0.21270806,(('294381-Ehistolytica@XP_651118':0.45310667,('Cmerolae@gene_gnl_CMER_CMD159C':0,'Cyanidioschyzon-merolae@AP006486':1.8082088e-13):0.94885817):0.31859645,('7227-Dmelanogaster@NP_523935':0.77797869,'Giardia-intestinalis@CAD67965':1.0398255):0.10861664):0.34634777):1.0030406e-05,((('347515-Lmajor@XP_001682914':0,'435258-Linfantum@XP_001465288':0):0.48181251,(('353153-Tcruzi@XP_809313':0,'679716-Tbrucei@CBH09022':4.3106259e-14):0.65619156,'412133-Tvaginalis@XP_001582914':0.93493332):0.3572858):0.88095664,'367110-Ncrassa@XP_956590':0.15251019):0.11540458):0.12109728,(('403677-Pinfestans@XP_002906565':0,'Aanophagefferen@prot_jgi_Auran1_72664':0.69868592):0.035234311,'Pramorum@jgi':3.0309674e-05):0.59345512):0.20795317,('330879-Afumigatus@XP_753668':0.25009788,'3702-Athaliana@NP_194028':0.061312296):0.0038772957):0.19424868,((('145481-Ppatens@XP_001759110':0.22293035,'88036-Smoellendorffii@XP_002975469':0.045737498):0.041445383,('Ehuxleyi@prot_jgi_Emihu1_212480_gm1.5200258':0.15937285,'Lgigantea@gene_jgi_Lotgi1_230378_estExt_fgenesh2_pg.C_sca_120135':0.50041429):0.30713018):0.27509787,'39946-Osativa@EEC74078':0.040316312):1.6110398e-06);
