# Supplementary material for: The phylogenomic analysis of the anaphase promoting complex and its targets points to complex and modern-like control of the cell cycle in the last common ancestor of eukaryotes
Source: BMC Evol Biol. 2011 Sep 23;11:265. doi: 10.1186/1471-2148-11-265 (PMC3195147; doi:10.1186/1471-2148-11-265)
Supplement: Additional file 3 — Data S1. Bayesian phylogenetic trees inferred MrBayes (*.con files) and ML phylogenetic trees inferred with TreeFinder (*.tre files = ML topologies; *.boot.trees = topologies generated by the bootstrap analysis) for each APC/C subunit, activator and main target (except Apc9, Apc14, Apc15 and Apc16 due to a too restricted number of homologues). [file 1471-2148-11-265-S3.ZIP › esp1s_10.tre]

#NEXUS

begin trees;
 tree t1 = ((((((('126793-Pvivax@XP_001617221':0,('36329-Pfalciparum@XP_002808832':0.062817025,'432359-Tgondii@EEE32077':0.68010045)46.624681:0.079779194)33.333084:5.2913735e-06,'352914-Pyoelii@XP_726982':0.13856428)98.122901:0.57914987,'353151-Chominis@XP_665802':0.32256388)74.354029:0.17139762,('7955-Drerio@XP_001337869':0.15863433,'9606-Hsapiens@NP_036423':0.19077493)34.519017:0.034890938)66.52289:0.10858323,((((('284813-Ecuniculi@NP_585963':4.8673489e-05,('578460-Nceranae@XP_002996251':0.64352797,'876142-Eintestinalis@XP_003073153':0.095892343)43.333656:0.1231445)95.024556:0.3519561,'367110-Ncrassa@XP_956590':0.15111049)36.226365:0.042829752,'481877-Ebieneusi@XP_001827760':0.75175911)58.128506:0.12411941,('423536-Pmarinus@XP_002785302':1.0196421,'Dpulex@prot_jgi_Dappu1_303778_PASA_GEN_2300155':0.15749827)77.117562:0.32607419)34.666714:0.028247521,(('347515-Lmajor@XP_001682914':0,'435258-Linfantum@XP_001465288':0)92.814916:0.53048176,(('353153-Tcruzi@XP_809313':0.046703615,'679716-Tbrucei@CBH09022':0)84.390855:0.37109328,('412133-Tvaginalis@XP_001582914':0.34868139,('6239-Celegans@NP_491160':0.1307531,'6279-Bmalayi@XP_001894870':0.38851336)72.265887:0.37637613)50.951064:0.15032775)70.64907:0.22560885)33.907726:0.015837175)81.364554:0.15502052)54.522848:0.049001249,(((('12968-Bhominis@CBK21518':0.20611076,('294381-Ehistolytica@XP_651118':0.51487385,('7227-Dmelanogaster@NP_523935':0.71364455,'Giardia-intestinalis@CAD67965':0.95727346)74.323076:0.43108232)49.016958:0.18358815)56.584269:0.11661007,'Thecamonas-trahens@08713T0':0.49388613)33.333555:2.6421274e-05,('Cmerolae@gene_gnl_CMER_CMD159C':0,'Cyanidioschyzon-merolae@AP006486':2.2149555e-13)98.547006:0.55987321)67.34159:0.14881551,(('403677-Pinfestans@XP_002906565':1.9591195e-05,'Pramorum@jgi':0.03601349)91.016948:0.27349326,'Aanophagefferen@prot_jgi_Auran1_72664':0.19175337)78.354645:0.16591152)32.26608:0.046753755)61.133176:0.051114833,((((('145481-Ppatens@XP_001759110':0.1711402,'88036-Smoellendorffii@XP_002975469':0.036461945)94.882256:0.21682779,('Chlorella-vulgaris@jgi':0.089278783,'Cvulgaris@prot_jgi_Chlvu1_58842_GG.C169_S03_00351':0.13824123)57.768738:0.044256109)63.469243:0.04249179,(('2880-Esiliculosus@CBJ25668':0.14857197,'7739-Bfloridae@XP_002607627':0.087685999)51.993251:0.043132003,('Ehuxleyi@prot_jgi_Emihu1_212480_gm1.5200258':0.19304551,'Lgigantea@gene_jgi_Lotgi1_230378_estExt_fgenesh2_pg.C_sca_120135':0.23344466)91.357738:0.22107194)33.339056:5.535535e-05)33.347711:5.5598025e-05,((('296543-Tpseudonana@XP_002286533':0.27085533,((('5911-Tthermophila@XP_001013249':0.9657187,'Monosiga-brevicollis@XXX':2.1491749)34.484476:0.14021482,'bdendrobatidis@prot_jgi_Batde5_21412_fgenesh1_pg.C_scaffold_1000285':0.42915391)33.343458:6.0276657e-05,'Volvox-carteri@XP_002955408':2.1424083e-05)70.772386:0.09110086)38.720667:0.029453273,'Chlamydomonas-reinhardtii@XP_001689575':0.094786307)74.961573:0.091123518,((('330879-Afumigatus@XP_753668':0.31185884,'3702-Athaliana@NP_194028':0.0088928795)74.709308:0.13702637,'39946-Osativa@EEC74078':0.13812193)37.370306:0.038489632,(((('412030-Ptetraurelia@XP_001458342':1.2192336,'559292-Scerevisiae@NP_011612':0.23552844)46.001858:0.26546973,'556484-Ptricornutum@XP_002182854':0.10383716)67.135179:0.15358752,('Ostreococcus-lucimarinus@XP_001416421':0.06526336,'Ostreococcus-tauri@XP_003074856':0.19794567)81.067806:0.16381113)33.333135:6.3619663e-06,('4896-Spombe@AAB06192':0.20604673,'Spizellomyces-punctatus@02321T0':0.20268506)50.561601:0.10821238)77.664173:0.10397227)33.342347:2.4826923e-05)61.263382:0.08755438)67.199498:0.089339401,('Galdieria-sulphuraria@stig_41':0.15202353,('Naegleria-gruberi@JGI':0.25906464,'Salpingoeca-rosetta@00071T0':0.29794121)38.597795:0.049171038)61.668158:0.057899487)33.334836:1.2710595e-05,(((('214684-Cneoformans@XP_569001':0,'237631-Umaydis@XP_759409':0.46966537)86.793226:0.52031312,'Capsaspora-owczarzaki@03228T0':0.27606393)61.484057:0.15216279,'45351-Nvectensis@XP_001635666':0.1266468)64.535815:0.16808437,'Hrobusta@prot_jgi_Helro1_191468':0.26870065)36.296445:0.035403437);
end;
