# Supplementary material for: The phylogenomic analysis of the anaphase promoting complex and its targets points to complex and modern-like control of the cell cycle in the last common ancestor of eukaryotes
Source: BMC Evol Biol. 2011 Sep 23;11:265. doi: 10.1186/1471-2148-11-265 (PMC3195147; doi:10.1186/1471-2148-11-265)
Supplement: Additional file 3 — Data S1. Bayesian phylogenetic trees inferred MrBayes (*.con files) and ML phylogenetic trees inferred with TreeFinder (*.tre files = ML topologies; *.boot.trees = topologies generated by the bootstrap analysis) for each APC/C subunit, activator and main target (except Apc9, Apc14, Apc15 and Apc16 due to a too restricted number of homologues). [file 1471-2148-11-265-S3.ZIP › pds5s_10.boot.trees]

100
((((((((('10228-Tadhaerens@XP_002112303':0.30303819,'45351-Nvectensis@XP_001641695':0.32569679):0.31687298,('7739-Bfloridae@XP_002611624':0.063416508,('7955-Drerio@AAH55602':0.048936248,'9606-Hsapiens@NP_001093870':0.01907377):0.33571673):0.014149819):0.099764465,'Lottia-gigantea@jgi|Lotgi1|61487|gw1.3.124.1':0.090526404):0.10758716,'Hrobusta@jgi|Helro1|62692':0.35146562):0.04771683,(('7227-Dmelanogaster@NP_610719':0.59118691,'7460-Amellifera@XP_623860':3.5441674e-06):0.031279674,'Dpulex@jgi|Dappu1|57300|e_gw1.62.79.1':0.1126526):0.18658367):0.3661351,('451804-Afumigatus@EDP55189':0,'6279-Bmalayi@XP_001895635':7.6337796e-14):0.82491155):0.085458348,('431895-Mbrevicollis@XP_001745460':0.56739044,'Salpingoeca-rosetta@00177T0':0.82516749):0.40238459):0.13362263,'6239-Celegans@NP_497865':1.7166864):1.7237563e-06,(((((((('145481-Ppatens@XP_001778595':0.28138599,'3702-Athaliana@NP_001119390':0.53575878):0.051050761,'39947-Osativa@EEE55732':0.39976305):0.12616381,('3702-Athaliana@NP_177883':0.36795342,'88036-Smoellendorffii@XP_002990499':0.73310339):0.076488379):0.33258666,((('3055-Creinhardtii@XP_001690069':0.44110583,'Vcarteri@jgi|Volca1|121419|estExt_fgenesh5_synt.C_510005':0.666673):0.46676906,'Cvulgaris@jgi|ChlNC64A_1|142576|IGS.gm_43_00008':0.56335363):0.35540773,(('436017-Olucimarinus@XP_001415641':0.12366796,'70448-Otauri@XP_003074597':0.025978163):0.3983306,'564608-Mpusilla@XP_003062863':0.37492601):0.50862608):0.10864059):0.22088248,('744533-Ngruberi@XP_002671795':0.85573434,'Capsaspora-owczarzaki@04846T0':0.88869511):0.20598347):1.1169052e-05,'Ehuxleyi@jgi|Emihu1|277061|estExt_Genemark1.C_180190':0.58160722):0.15147832,((((('185431-Tbrucei@XP_828716':0.47021195,'353153-Tcruzi@XP_821239':0.2625791):0.21531676,('347515-Lmajor@XP_001681555':3.1223479e-06,'435258-Linfantum@XP_001463886':0.077916586):0.43645832):1.4655043,'412133-Tvaginalis@XP_001329031':2.5853991):1.1547747e-05,'Gsulphuraria@stig_8.Gs13670.1':0.33998213):0.068405927,'352472-Ddiscoideum@XP_643624':1.2884711):0.17702207):0.061488221,(((('214684-Cneoformans@XP_567466':0.4808284,'237631-Umaydis@XP_759887':0.38705809):0.099341901,'Spizellomyces-punctatus@SPPG_06475T0':0.18637915):0.11016627,'Bdendrobatidis@prot_jgi_Batde5_92704_GP3.082630':0.3710859):0.017401531,('284812-Spombe@NP_593535':0.74907752,('367110-Ncrassa@XP_956688':0.48691956,'559292-Scerevisiae@NP_013793':1.2932348):0.1527889):0.17148482):0.39177305):0.049929208,(('2880-Esiliculosus@CBJ25477':0.52390798,'296543-Tpseudonana@XP_002291327':1.1801206):4.5127168e-06,('403677-Pinfestans@XP_002996972':0.078523592,'Pramorum@jgi|Phyra1_1|76281|fgenesh1_pg.C_scaffold_17000043':0.04245852):0.32791249):0.23240194);
(((((((('10228-Tadhaerens@XP_002112303':0.33996798,'45351-Nvectensis@XP_001641695':0.2930487):0.13953726,'7227-Dmelanogaster@NP_610719':0.31461211):0.017995193,(('352472-Ddiscoideum@XP_643624':1.3400498,('451804-Afumigatus@EDP55189':0,'6279-Bmalayi@XP_001895635':2.2686614e-13):0.68692792):0.63493086,'Hrobusta@jgi|Helro1|62692':0.25120744):0.30585788):0.11159822,(('7739-Bfloridae@XP_002611624':0.16692031,('7955-Drerio@AAH55602':0.02014786,'9606-Hsapiens@NP_001093870':0.066457599):0.30759551):0.1664398,'Lottia-gigantea@jgi|Lotgi1|61487|gw1.3.124.1':0.11187734):0.075556517):0.25776495,'7460-Amellifera@XP_623860':0.010890693):0.095417028,'Dpulex@jgi|Dappu1|57300|e_gw1.62.79.1':0.032273033):0.62252136,(((('145481-Ppatens@XP_001778595':0.23843524,'3702-Athaliana@NP_001119390':0.73840852):0.075481268,'39947-Osativa@EEE55732':0.42101255):0.022114493,'88036-Smoellendorffii@XP_002990499':0.93750486):0.0049531916,'3702-Athaliana@NP_177883':0.57756838):0.35337453):0.20282831,((((((('185431-Tbrucei@XP_828716':0.43564567,'353153-Tcruzi@XP_821239':0.17442126):0.18129719,('347515-Lmajor@XP_001681555':0.032572315,'435258-Linfantum@XP_001463886':0.055819882):0.3814374):1.8948594,'431895-Mbrevicollis@XP_001745460':0.5788338):0.30020047,'Salpingoeca-rosetta@00177T0':0.59309843):0.44690363,('214684-Cneoformans@XP_567466':0.67392605,(('237631-Umaydis@XP_759887':0.39830229,('284812-Spombe@NP_593535':0.54083066,'Bdendrobatidis@prot_jgi_Batde5_92704_GP3.082630':0.40206537):0.16492121):0.092656385,(('367110-Ncrassa@XP_956688':0.10449439,'559292-Scerevisiae@NP_013793':1.4866951):0.49036856,'Spizellomyces-punctatus@SPPG_06475T0':0.2427104):1.637702e-05):0.23654452):0.41348388):0.066634807,((('296543-Tpseudonana@XP_002291327':1.2717905,(('436017-Olucimarinus@XP_001415641':0.11953067,'70448-Otauri@XP_003074597':5.8920308e-05):0.30501397,'564608-Mpusilla@XP_003062863':0.5181869):0.30203393):0.053622252,(('3055-Creinhardtii@XP_001690069':0.31059101,'Vcarteri@jgi|Volca1|121419|estExt_fgenesh5_synt.C_510005':0.51517613):0.63744649,'Cvulgaris@jgi|ChlNC64A_1|142576|IGS.gm_43_00008':0.40095356):0.79897385):0.24651808,('744533-Ngruberi@XP_002671795':0.80887652,'Capsaspora-owczarzaki@04846T0':0.94350406):0.28344201):0.09146892):0.05412374,(('2880-Esiliculosus@CBJ25477':0.75143742,('403677-Pinfestans@XP_002996972':0.079917756,'Pramorum@jgi|Phyra1_1|76281|fgenesh1_pg.C_scaffold_17000043':0.097832073):0.14855804):0.42285118,('Ehuxleyi@jgi|Emihu1|277061|estExt_Genemark1.C_180190':0.87311839,'Gsulphuraria@stig_8.Gs13670.1':0.57609824):0.086521188):0.10310932):0.027275809,('412133-Tvaginalis@XP_001329031':1.9771435,'6239-Celegans@NP_497865':1.4402092):0.49665602);
(((('10228-Tadhaerens@XP_002112303':0.39944809,(((('7227-Dmelanogaster@NP_610719':0.37702864,('7460-Amellifera@XP_623860':0.01244517,'Dpulex@jgi|Dappu1|57300|e_gw1.62.79.1':0.11868097):0.188924):0.058039019,'Hrobusta@jgi|Helro1|62692':0.44720301):0.13609615,'Lottia-gigantea@jgi|Lotgi1|61487|gw1.3.124.1':0.080338627):0.07122351,('7739-Bfloridae@XP_002611624':0.1815027,('7955-Drerio@AAH55602':0,'9606-Hsapiens@NP_001093870':0.024714744):0.45069237):0.09047004):0.3120303):0.080236245,'45351-Nvectensis@XP_001641695':0.21680701):0.31890738,(((('2880-Esiliculosus@CBJ25477':0.5682919,('403677-Pinfestans@XP_002996972':0.086103861,'Pramorum@jgi|Phyra1_1|76281|fgenesh1_pg.C_scaffold_17000043':0.08508788):0.22517793):0.31170148,(('352472-Ddiscoideum@XP_643624':1.6283347,'Gsulphuraria@stig_8.Gs13670.1':0.28070007):0.52058371,'Ehuxleyi@jgi|Emihu1|277061|estExt_Genemark1.C_180190':0.82415811):0.072057873):0.051660185,('451804-Afumigatus@EDP55189':2.3921605e-13,'6279-Bmalayi@XP_001895635':0):1.0509888):0.10459251,(('3055-Creinhardtii@XP_001690069':0.59242,'Vcarteri@jgi|Volca1|121419|estExt_fgenesh5_synt.C_510005':0.52843758):0.84144125,'Cvulgaris@jgi|ChlNC64A_1|142576|IGS.gm_43_00008':0.29275605):1.0240326):0.088096841):0.14510076,((('145481-Ppatens@XP_001778595':0.3968933,(('3702-Athaliana@NP_001119390':0.54563251,(('412133-Tvaginalis@XP_001329031':2.7092373,('436017-Olucimarinus@XP_001415641':0.034705438,'70448-Otauri@XP_003074597':0.034619946):1.2310456):0.15421596,'88036-Smoellendorffii@XP_002990499':0.68630691):0.14803216):0.066284604,'3702-Athaliana@NP_177883':0.6444877):0.079843883):0.060390593,'39947-Osativa@EEE55732':0.53211868):0.35858769,(((((('185431-Tbrucei@XP_828716':0.40408318,'353153-Tcruzi@XP_821239':0.19591722):0.013625054,('347515-Lmajor@XP_001681555':0,'435258-Linfantum@XP_001463886':0.061167542):0.54860063):1.7795815,'564608-Mpusilla@XP_003062863':1.113175):0.34726893,'Salpingoeca-rosetta@00177T0':0.8173636):0.36595212,('296543-Tpseudonana@XP_002291327':1.2025915,'744533-Ngruberi@XP_002671795':0.86254019):0.07734602):0.21576736,(('214684-Cneoformans@XP_567466':0.74215876,(('237631-Umaydis@XP_759887':0.20247103,'284812-Spombe@NP_593535':0.89526173):0.2087553,(('367110-Ncrassa@XP_956688':0.52259666,'559292-Scerevisiae@NP_013793':1.5294459):0.17779052,('Bdendrobatidis@prot_jgi_Batde5_92704_GP3.082630':0.54889208,'Spizellomyces-punctatus@SPPG_06475T0':0.10202924):0.10399481):0.11743918):0.10221172):0.31939627,('431895-Mbrevicollis@XP_001745460':0.73410432,'6239-Celegans@NP_497865':1.9930584):0.34691596):0.17021842):0.054962674):0.13021128,'Capsaspora-owczarzaki@04846T0':0.85676525);
(((('10228-Tadhaerens@XP_002112303':0.31976915,'45351-Nvectensis@XP_001641695':0.23921053):0.23954074,(((('451804-Afumigatus@EDP55189':0,'6279-Bmalayi@XP_001895635':9.8546812e-13):1.0943125,'7739-Bfloridae@XP_002611624':0.1177708):0.0045809176,((('7227-Dmelanogaster@NP_610719':0.43018095,('7460-Amellifera@XP_623860':0.0070467396,'Dpulex@jgi|Dappu1|57300|e_gw1.62.79.1':0.16436391):0.057150811):0.12943031,'Hrobusta@jgi|Helro1|62692':0.23969081):0.058577772,'Lottia-gigantea@jgi|Lotgi1|61487|gw1.3.124.1':0.050946301):0.10769008):0.10913632,('7955-Drerio@AAH55602':0.027902507,'9606-Hsapiens@NP_001093870':0.033657462):0.27116014):0.048385168):0.45393946,((((('145481-Ppatens@XP_001778595':0.37903908,('3702-Athaliana@NP_001119390':0.39446906,'88036-Smoellendorffii@XP_002990499':0.79070376):0.056208182):0.034332812,'39947-Osativa@EEE55732':0.43283062):0.1318522,'3702-Athaliana@NP_177883':0.41461412):0.4246111,'Ehuxleyi@jgi|Emihu1|277061|estExt_Genemark1.C_180190':0.60826463):0.1199978,('2880-Esiliculosus@CBJ25477':0.4781416,('403677-Pinfestans@XP_002996972':0.069796923,'Pramorum@jgi|Phyra1_1|76281|fgenesh1_pg.C_scaffold_17000043':0.059917006):0.34638823):0.26803567):0.088736686):0.022098606,(((('185431-Tbrucei@XP_828716':0.41363672,'353153-Tcruzi@XP_821239':0.19985494):0.2156551,('347515-Lmajor@XP_001681555':1.67059e-05,'435258-Linfantum@XP_001463886':0.039603089):0.2757125):1.6429505,'Gsulphuraria@stig_8.Gs13670.1':0.29128991):0.27559967,'352472-Ddiscoideum@XP_643624':1.3718698):0.21075547,((('214684-Cneoformans@XP_567466':0.85878789,('237631-Umaydis@XP_759887':0.39538092,((('284812-Spombe@NP_593535':0.51315158,'367110-Ncrassa@XP_956688':0.63657182):0.0671942,'559292-Scerevisiae@NP_013793':1.32563):0.10796238,('Bdendrobatidis@prot_jgi_Batde5_92704_GP3.082630':0.37488698,'Spizellomyces-punctatus@SPPG_06475T0':0.1660259):0.17615065):0.065186502):0.073178614):0.24102998,((('431895-Mbrevicollis@XP_001745460':0.50382663,'6239-Celegans@NP_497865':1.0200039):0.4244351,'Salpingoeca-rosetta@00177T0':0.67534067):0.23636501,('744533-Ngruberi@XP_002671795':1.0231278,'Capsaspora-owczarzaki@04846T0':0.56241942):0.16900497):0.20006881):3.3947341e-06,((('296543-Tpseudonana@XP_002291327':0.74138546,'412133-Tvaginalis@XP_001329031':2.0878279):0.28019687,(('436017-Olucimarinus@XP_001415641':0.058029604,'70448-Otauri@XP_003074597':0.01919505):0.62423724,'564608-Mpusilla@XP_003062863':0.37206098):0.47423298):0.14245988,(('3055-Creinhardtii@XP_001690069':0.35659113,'Vcarteri@jgi|Volca1|121419|estExt_fgenesh5_synt.C_510005':0.51547011):0.64334114,'Cvulgaris@jgi|ChlNC64A_1|142576|IGS.gm_43_00008':0.31457492):0.47989801):0.1499315):0.070869048);
(('10228-Tadhaerens@XP_002112303':0.26882299,'45351-Nvectensis@XP_001641695':0.2576005):0.11278161,((((((((('145481-Ppatens@XP_001778595':0.33301338,'3702-Athaliana@NP_001119390':0.3323498):0.13483867,'39947-Osativa@EEE55732':0.33092209):0.016355005,'88036-Smoellendorffii@XP_002990499':0.78477668):0.026456947,'3702-Athaliana@NP_177883':0.43817639):0.32223408,('296543-Tpseudonana@XP_002291327':0.93631217,(('412133-Tvaginalis@XP_001329031':2.768395,('436017-Olucimarinus@XP_001415641':0.060200283,'70448-Otauri@XP_003074597':0.025107753):0.23047467):0.041538112,'564608-Mpusilla@XP_003062863':0.49852383):0.35326586):0.22286556):0.08618471,(('3055-Creinhardtii@XP_001690069':0.52787166,'Vcarteri@jgi|Volca1|121419|estExt_fgenesh5_synt.C_510005':0.44656428):0.31554504,'Cvulgaris@jgi|ChlNC64A_1|142576|IGS.gm_43_00008':0.45059843):0.60208028):0.069345005,'Ehuxleyi@jgi|Emihu1|277061|estExt_Genemark1.C_180190':0.58046596):0.10223509,(((('214684-Cneoformans@XP_567466':0.72505436,'237631-Umaydis@XP_759887':0.4029979):0.15175939,('284812-Spombe@NP_593535':0.70408747,('367110-Ncrassa@XP_956688':0.42542954,'559292-Scerevisiae@NP_013793':1.4366208):0.34101309):0.020137836):0.12410789,('Bdendrobatidis@prot_jgi_Batde5_92704_GP3.082630':0.53528893,'Spizellomyces-punctatus@SPPG_06475T0':0.19774703):0.20348556):0.36933197,((('2880-Esiliculosus@CBJ25477':0.60598861,('403677-Pinfestans@XP_002996972':0.10641807,'Pramorum@jgi|Phyra1_1|76281|fgenesh1_pg.C_scaffold_17000043':0.073404874):0.24495189):0.39055613,'Gsulphuraria@stig_8.Gs13670.1':0.58198602):0.031102142,('6239-Celegans@NP_497865':1.8444596,('744533-Ngruberi@XP_002671795':0.71444968,'Capsaspora-owczarzaki@04846T0':0.77151839):0.061654198):0.22441341):0.06090836):0.051739095):0.09091043,('431895-Mbrevicollis@XP_001745460':0.67925855,'Salpingoeca-rosetta@00177T0':0.84834291):0.52720531):0.28381866,((((((('185431-Tbrucei@XP_828716':0.26211555,(('347515-Lmajor@XP_001681555':0.037442246,'435258-Linfantum@XP_001463886':0.0027654464):0.60623325,'353153-Tcruzi@XP_821239':0.16744955):0.078031185):1.8959519,'352472-Ddiscoideum@XP_643624':1.7362379):0.36110131,('451804-Afumigatus@EDP55189':0,'6279-Bmalayi@XP_001895635':2.3532499e-13):0.64289249):0.45931433,'Hrobusta@jgi|Helro1|62692':0.21318745):0.23119804,('7227-Dmelanogaster@NP_610719':0.48288745,('7460-Amellifera@XP_623860':0.051413775,'Dpulex@jgi|Dappu1|57300|e_gw1.62.79.1':0.093457771):0.14394142):0.12584639):0.1208865,'Lottia-gigantea@jgi|Lotgi1|61487|gw1.3.124.1':0.065501525):0.15026403,('7739-Bfloridae@XP_002611624':0.11193558,('7955-Drerio@AAH55602':0.041839833,'9606-Hsapiens@NP_001093870':0.033888697):0.28016303):0.0034404733):0.15678933);
((((('10228-Tadhaerens@XP_002112303':0.31872359,'45351-Nvectensis@XP_001641695':0.26924191):0.061069847,(((('451804-Afumigatus@EDP55189':0,'6279-Bmalayi@XP_001895635':3.5007227e-13):1.1976857,'7739-Bfloridae@XP_002611624':5.6312669e-06):0.054374741,(('7227-Dmelanogaster@NP_610719':0.41862475,('7460-Amellifera@XP_623860':0.017245325,'Dpulex@jgi|Dappu1|57300|e_gw1.62.79.1':0.11950249):0.051344225):0.1840623,('Hrobusta@jgi|Helro1|62692':0.42616329,'Lottia-gigantea@jgi|Lotgi1|61487|gw1.3.124.1':0.073137019):0.054837196):0.1334847):0.11624614,('7955-Drerio@AAH55602':0.029765903,'9606-Hsapiens@NP_001093870':0.01526312):0.25509769):0.1681681):0.34888036,((('145481-Ppatens@XP_001778595':0.1951885,((('3702-Athaliana@NP_001119390':0.55248218,'88036-Smoellendorffii@XP_002990499':0.75408454):0.11225421,'3702-Athaliana@NP_177883':0.52036147):0.05436626,'39947-Osativa@EEE55732':0.37294165):0.15967455):0.33144721,('296543-Tpseudonana@XP_002291327':0.97717334,(('412133-Tvaginalis@XP_001329031':2.5608915,('436017-Olucimarinus@XP_001415641':0.085603909,'70448-Otauri@XP_003074597':8.3824598e-06):0.15048228):0.093140011,'564608-Mpusilla@XP_003062863':0.55037999):0.50382948):0.17831493):0.16606828,((('3055-Creinhardtii@XP_001690069':0.27278153,'Vcarteri@jgi|Volca1|121419|estExt_fgenesh5_synt.C_510005':0.45204212):0.40332603,'Cvulgaris@jgi|ChlNC64A_1|142576|IGS.gm_43_00008':0.69180592):0.31132402,'6239-Celegans@NP_497865':1.9094139):0.16096609):0.28433395):2.9547895e-05,(((((('214684-Cneoformans@XP_567466':0.70214705,'284812-Spombe@NP_593535':0.80067757):1.7393083e-05,'Bdendrobatidis@prot_jgi_Batde5_92704_GP3.082630':0.41639893):0.028410155,'367110-Ncrassa@XP_956688':0.57076586):0.07450276,'237631-Umaydis@XP_759887':0.36788071):0.0069737097,'Spizellomyces-punctatus@SPPG_06475T0':0.28689666):0.13436579,'559292-Scerevisiae@NP_013793':1.1090995):0.35495743):1.0394826e-05,((((((('185431-Tbrucei@XP_828716':0.37698968,'353153-Tcruzi@XP_821239':0.16815023):0.61194564,('347515-Lmajor@XP_001681555':0.0035536891,'435258-Linfantum@XP_001463886':0.039509098):0.24317782):2.459415,'352472-Ddiscoideum@XP_643624':0.93573959):0.62353478,'Gsulphuraria@stig_8.Gs13670.1':0.51810145):3.370935e-05,('744533-Ngruberi@XP_002671795':0.58324998,'Ehuxleyi@jgi|Emihu1|277061|estExt_Genemark1.C_180190':0.72608552):0.27720605):0.16669548,('2880-Esiliculosus@CBJ25477':0.61922942,('403677-Pinfestans@XP_002996972':0.079667585,'Pramorum@jgi|Phyra1_1|76281|fgenesh1_pg.C_scaffold_17000043':0.081502576):0.42493745):0.18832428):0.065946409,('431895-Mbrevicollis@XP_001745460':0.58463462,'Salpingoeca-rosetta@00177T0':0.8441039):0.26663065):0.11775988,'Capsaspora-owczarzaki@04846T0':0.72280574);
((((((('10228-Tadhaerens@XP_002112303':0.28846264,'45351-Nvectensis@XP_001641695':0.44066099):0.12301811,((('451804-Afumigatus@EDP55189':5.7317114e-13,'6279-Bmalayi@XP_001895635':0):1.1497987,'Hrobusta@jgi|Helro1|62692':0.24184041):0.25941897,((('7227-Dmelanogaster@NP_610719':0.38028243,('7460-Amellifera@XP_623860':0.025055235,'Dpulex@jgi|Dappu1|57300|e_gw1.62.79.1':0.099958211):0.062432368):0.15532329,('7739-Bfloridae@XP_002611624':0.14868247,('7955-Drerio@AAH55602':0.048875778,'9606-Hsapiens@NP_001093870':0.022941726):0.42940817):0.0893371):0.098240308,'Lottia-gigantea@jgi|Lotgi1|61487|gw1.3.124.1':2.2162151e-06):0.084006804):0.08163056):0.39102091,((('185431-Tbrucei@XP_828716':0.10105342,(('347515-Lmajor@XP_001681555':0.016112875,'435258-Linfantum@XP_001463886':0.030231275):0.514446,'353153-Tcruzi@XP_821239':0.14754503):0.12219137):1.4181566,'352472-Ddiscoideum@XP_643624':1.50728):0.24912745,'744533-Ngruberi@XP_002671795':0.55587901):0.25309037):0.056719783,((((('214684-Cneoformans@XP_567466':0.65514585,'559292-Scerevisiae@NP_013793':1.6133392):0.22367271,'237631-Umaydis@XP_759887':0.28956863):0.16507816,('Bdendrobatidis@prot_jgi_Batde5_92704_GP3.082630':0.48406512,'Spizellomyces-punctatus@SPPG_06475T0':0.17418454):0.12849771):0.14605962,'367110-Ncrassa@XP_956688':0.66605201):0.11714493,'284812-Spombe@NP_593535':0.57645182):0.38002498):0.0010088761,'Capsaspora-owczarzaki@04846T0':0.86198509):0.098669991,(('431895-Mbrevicollis@XP_001745460':0.65307058,'Gsulphuraria@stig_8.Gs13670.1':0.59028296):0.14554353,'6239-Celegans@NP_497865':1.7649688):0.20032606):0.05345247,(((((('145481-Ppatens@XP_001778595':0.42925061,((('3702-Athaliana@NP_001119390':0.40336069,'88036-Smoellendorffii@XP_002990499':0.73565163):0.20259628,'3702-Athaliana@NP_177883':0.41766846):0.017736527,'39947-Osativa@EEE55732':0.22591463):1.8009869e-05):0.2518847,'Cvulgaris@jgi|ChlNC64A_1|142576|IGS.gm_43_00008':1.0445177):0.032796485,(('436017-Olucimarinus@XP_001415641':0.048051464,'70448-Otauri@XP_003074597':0.018982237):0.31354358,'564608-Mpusilla@XP_003062863':0.32106684):0.76317739):0.13561146,(('3055-Creinhardtii@XP_001690069':0.36277756,'Vcarteri@jgi|Volca1|121419|estExt_fgenesh5_synt.C_510005':0.61970218):0.63863991,'412133-Tvaginalis@XP_001329031':3.5740688):0.16329183):0.016876457,'Salpingoeca-rosetta@00177T0':1.213684):0.29786979,'Ehuxleyi@jgi|Emihu1|277061|estExt_Genemark1.C_180190':0.85189985):0.03517203,(('2880-Esiliculosus@CBJ25477':0.70930778,('403677-Pinfestans@XP_002996972':0.10914909,'Pramorum@jgi|Phyra1_1|76281|fgenesh1_pg.C_scaffold_17000043':0.012750095):0.31906094):0.10664194,'296543-Tpseudonana@XP_002291327':1.2290141):0.23237007);
((('10228-Tadhaerens@XP_002112303':0.28392158,(('352472-Ddiscoideum@XP_643624':1.3452439,'Hrobusta@jgi|Helro1|62692':0.063182732):0.35652419,('45351-Nvectensis@XP_001641695':0.34858518,(((('7227-Dmelanogaster@NP_610719':0.33590219,('7460-Amellifera@XP_623860':0.046825719,'Dpulex@jgi|Dappu1|57300|e_gw1.62.79.1':0.0999647):0.11282483):0.17077578,'Lottia-gigantea@jgi|Lotgi1|61487|gw1.3.124.1':0.05545483):0.065128322,('7955-Drerio@AAH55602':0.040576162,'9606-Hsapiens@NP_001093870':4.9546688e-05):0.3375245):0.048802497,'7739-Bfloridae@XP_002611624':0.10797852):0.067978622):0.020764294):0.077790351):0.17008791,((('185431-Tbrucei@XP_828716':0.26458679,'353153-Tcruzi@XP_821239':0.23896736):0.17141106,('347515-Lmajor@XP_001681555':0.011896978,'435258-Linfantum@XP_001463886':0.030573755):0.31161753):1.3152551,('431895-Mbrevicollis@XP_001745460':0.43514107,'Salpingoeca-rosetta@00177T0':0.73787335):0.16517918):0.26446722):0.12973759,(((((('145481-Ppatens@XP_001778595':0.405467,'3702-Athaliana@NP_001119390':0.39678425):0.093296031,'39947-Osativa@EEE55732':0.28467167):0.064043872,('3702-Athaliana@NP_177883':0.44664898,'88036-Smoellendorffii@XP_002990499':0.46440274):0.056893181):0.1311718,(('412133-Tvaginalis@XP_001329031':2.5689701,('436017-Olucimarinus@XP_001415641':0.074858138,'70448-Otauri@XP_003074597':0):0.17191105):0.071743176,'564608-Mpusilla@XP_003062863':0.29829203):0.78436333):0.14298476,((('3055-Creinhardtii@XP_001690069':0.43315681,'Vcarteri@jgi|Volca1|121419|estExt_fgenesh5_synt.C_510005':0.29127378):0.69043513,'Cvulgaris@jgi|ChlNC64A_1|142576|IGS.gm_43_00008':0.57452109):0.36527969,'Ehuxleyi@jgi|Emihu1|277061|estExt_Genemark1.C_180190':0.51006823):0.20486509):0.13492643,((('2880-Esiliculosus@CBJ25477':0.39575708,'296543-Tpseudonana@XP_002291327':1.0678331):0.11617112,(('403677-Pinfestans@XP_002996972':0.025068861,'Pramorum@jgi|Phyra1_1|76281|fgenesh1_pg.C_scaffold_17000043':0.068632485):0.21671647,'744533-Ngruberi@XP_002671795':0.83606789):0.37181407):0.12002742,('451804-Afumigatus@EDP55189':1.9496599e-13,'6279-Bmalayi@XP_001895635':0):1.0356987):9.8066493e-05):0.074966944,(((((((('214684-Cneoformans@XP_567466':0.32649075,'559292-Scerevisiae@NP_013793':1.4880673):0.31010034,'237631-Umaydis@XP_759887':0.19478368):0.2218225,'367110-Ncrassa@XP_956688':0.68908976):0.10194606,'Spizellomyces-punctatus@SPPG_06475T0':0.13620056):0.12506567,'Bdendrobatidis@prot_jgi_Batde5_92704_GP3.082630':0.28208023):0.18625183,'284812-Spombe@NP_593535':0.64018195):0.30942328,('6239-Celegans@NP_497865':1.397537,'Gsulphuraria@stig_8.Gs13670.1':0.45724129):0.23854267):0.056203068,'Capsaspora-owczarzaki@04846T0':0.91229448):3.8199227e-05);
((((((('10228-Tadhaerens@XP_002112303':0.29597157,'45351-Nvectensis@XP_001641695':0.33802171):0.11858425,('7739-Bfloridae@XP_002611624':0.11980628,((('7955-Drerio@AAH55602':0.05420324,'9606-Hsapiens@NP_001093870':0.0082343342):0.23887773,'Hrobusta@jgi|Helro1|62692':0.34769991):0.063407268,'Lottia-gigantea@jgi|Lotgi1|61487|gw1.3.124.1':0.12973359):0.023784166):0.10131863):0.045597049,('7227-Dmelanogaster@NP_610719':0.43384931,('7460-Amellifera@XP_623860':7.3651232e-05,'Dpulex@jgi|Dappu1|57300|e_gw1.62.79.1':0.15701998):0.10710215):0.093184059):0.43131744,('431895-Mbrevicollis@XP_001745460':0.6487461,'Salpingoeca-rosetta@00177T0':0.69474587):0.34002339):0.096600281,((((('214684-Cneoformans@XP_567466':0.55838184,'237631-Umaydis@XP_759887':0.2579877):0.11080708,('284812-Spombe@NP_593535':0.51366067,'367110-Ncrassa@XP_956688':0.91447309):0.13747744):0.16925809,'Bdendrobatidis@prot_jgi_Batde5_92704_GP3.082630':0.42488741):0.11363665,'Spizellomyces-punctatus@SPPG_06475T0':0.26729795):0.24170961,'559292-Scerevisiae@NP_013793':1.6296728):0.3352605):0.02123505,'Capsaspora-owczarzaki@04846T0':0.99144336):0.024821645,(((((((('145481-Ppatens@XP_001778595':0.355792,'3702-Athaliana@NP_001119390':0.37498788):0.12195224,'39947-Osativa@EEE55732':0.41752825):0.067446708,('3702-Athaliana@NP_177883':0.43794432,'88036-Smoellendorffii@XP_002990499':0.63481703):0.14563375):0.22428047,('412133-Tvaginalis@XP_001329031':2.2928584,(('436017-Olucimarinus@XP_001415641':0.15854047,'70448-Otauri@XP_003074597':2.4766135e-05):0.18892434,'564608-Mpusilla@XP_003062863':0.63768664):0.27801114):0.3888612):0.25713718,'296543-Tpseudonana@XP_002291327':1.192351):1.0358066e-05,'6239-Celegans@NP_497865':1.9107446):0.12305098,'2880-Esiliculosus@CBJ25477':0.65506005):0.086133976,(((('185431-Tbrucei@XP_828716':0.46705002,'353153-Tcruzi@XP_821239':0.27115016):0.55367729,('347515-Lmajor@XP_001681555':0.040263679,'435258-Linfantum@XP_001463886':0.003970668):0.14245113):1.6722396,('451804-Afumigatus@EDP55189':0,'6279-Bmalayi@XP_001895635':1.215402e-13):0.82467215):0.19169967,(((('3055-Creinhardtii@XP_001690069':0.40978345,'Vcarteri@jgi|Volca1|121419|estExt_fgenesh5_synt.C_510005':0.44880802):0.68594019,'Cvulgaris@jgi|ChlNC64A_1|142576|IGS.gm_43_00008':0.36580092):0.52451801,'Ehuxleyi@jgi|Emihu1|277061|estExt_Genemark1.C_180190':0.50993764):0.10703323,(('403677-Pinfestans@XP_002996972':0.095207559,'Pramorum@jgi|Phyra1_1|76281|fgenesh1_pg.C_scaffold_17000043':0.077773406):0.31948732,'744533-Ngruberi@XP_002671795':0.8112899):0.21092487):0.12697086):3.2159527e-06):0.08546602,('352472-Ddiscoideum@XP_643624':1.6524099,'Gsulphuraria@stig_8.Gs13670.1':0.41777076):0.18434671);
(((((((('10228-Tadhaerens@XP_002112303':0.20288774,'45351-Nvectensis@XP_001641695':0.39452392):0.11980836,('7739-Bfloridae@XP_002611624':0.17099094,(('7955-Drerio@AAH55602':0.09372983,'9606-Hsapiens@NP_001093870':6.8601013e-07):0.48605131,'Lottia-gigantea@jgi|Lotgi1|61487|gw1.3.124.1':0.12599878):0.039468797):0.10901905):0.057840434,((('7227-Dmelanogaster@NP_610719':0.56125306,'7460-Amellifera@XP_623860':0.0052816426):0.061874732,'Dpulex@jgi|Dappu1|57300|e_gw1.62.79.1':0.13142463):0.18700255,'Hrobusta@jgi|Helro1|62692':0.51463424):0.015384422):0.3024706,('403677-Pinfestans@XP_002996972':0.037089282,'Pramorum@jgi|Phyra1_1|76281|fgenesh1_pg.C_scaffold_17000043':0.065106092):0.45570129):0.040308954,'Capsaspora-owczarzaki@04846T0':0.8503503):0.1593748,(((((('185431-Tbrucei@XP_828716':0.32239359,'353153-Tcruzi@XP_821239':0.11038191):0.17845205,('347515-Lmajor@XP_001681555':0.021471516,'435258-Linfantum@XP_001463886':0.071915971):0.31084006):1.7129732,'431895-Mbrevicollis@XP_001745460':0.63636648):0.12043656,'Salpingoeca-rosetta@00177T0':0.92838135):0.24687051,'744533-Ngruberi@XP_002671795':1.0690556):0.14805437,(('214684-Cneoformans@XP_567466':0.5315359,'559292-Scerevisiae@NP_013793':1.3176997):0.24898006,((('237631-Umaydis@XP_759887':0.32677089,'Spizellomyces-punctatus@SPPG_06475T0':0.2626908):0.033035136,('284812-Spombe@NP_593535':0.57764076,'367110-Ncrassa@XP_956688':0.57780793):0.18822908):0.13137344,'Bdendrobatidis@prot_jgi_Batde5_92704_GP3.082630':0.37920389):0.13004426):0.48740054):0.12842071):0.096529425,(('352472-Ddiscoideum@XP_643624':1.6486302,'412133-Tvaginalis@XP_001329031':2.8681729):5.2435218e-05,('Ehuxleyi@jgi|Emihu1|277061|estExt_Genemark1.C_180190':0.64532197,'Gsulphuraria@stig_8.Gs13670.1':0.64091675):0.053215883):0.059608019):0.073622896,((('145481-Ppatens@XP_001778595':0.38187074,('3702-Athaliana@NP_001119390':0.50640101,(('3702-Athaliana@NP_177883':0.3968799,(('436017-Olucimarinus@XP_001415641':0.12544308,'70448-Otauri@XP_003074597':7.4344958e-07):0.17090948,'564608-Mpusilla@XP_003062863':0.35177014):0.81930236):0.093173302,'88036-Smoellendorffii@XP_002990499':0.54983436):0.051398573):0.065628852):0.023725933,'39947-Osativa@EEE55732':0.3719009):0.22069901,(('3055-Creinhardtii@XP_001690069':0.49878048,'Vcarteri@jgi|Volca1|121419|estExt_fgenesh5_synt.C_510005':0.46925223):0.65142334,'Cvulgaris@jgi|ChlNC64A_1|142576|IGS.gm_43_00008':0.52890759):0.48056406):0.25190167,('2880-Esiliculosus@CBJ25477':0.51917902,('296543-Tpseudonana@XP_002291327':0.8557571,(('451804-Afumigatus@EDP55189':0,'6279-Bmalayi@XP_001895635':3.9353136e-14):0.50529819,'6239-Celegans@NP_497865':1.7156425):0.56098008):0.031184997):0.14967226);
((((('10228-Tadhaerens@XP_002112303':0.20437484,'45351-Nvectensis@XP_001641695':0.18705024):0.20410952,(((('7227-Dmelanogaster@NP_610719':0.43053674,('7460-Amellifera@XP_623860':0.059008386,'Dpulex@jgi|Dappu1|57300|e_gw1.62.79.1':0.061758612):0.10595045):0.066175595,'Hrobusta@jgi|Helro1|62692':0.33788091):0.060826958,'Lottia-gigantea@jgi|Lotgi1|61487|gw1.3.124.1':0.0898601):0.094565243,'7739-Bfloridae@XP_002611624':0.1350285):0.046679982):0.088783874,('7955-Drerio@AAH55602':0.039501491,'9606-Hsapiens@NP_001093870':0.023747944):0.17182511):0.24795912,('451804-Afumigatus@EDP55189':0,'6279-Bmalayi@XP_001895635':1.9375287e-13):1.0820851):0.15231292,((((((('145481-Ppatens@XP_001778595':0.4193765,'3702-Athaliana@NP_001119390':0.46629695):0.13984317,'88036-Smoellendorffii@XP_002990499':0.8128973):0.038340197,('3702-Athaliana@NP_177883':0.43972336,'39947-Osativa@EEE55732':0.37393582):0.031562349):0.31015267,((('436017-Olucimarinus@XP_001415641':0.082483993,'70448-Otauri@XP_003074597':0.02940771):0.12798134,'564608-Mpusilla@XP_003062863':0.53692027):0.46569484,'Ehuxleyi@jgi|Emihu1|277061|estExt_Genemark1.C_180190':0.91042027):0.097776183):0.31198304,((('214684-Cneoformans@XP_567466':0.73361748,'237631-Umaydis@XP_759887':0.17314941):0.1943352,(('284812-Spombe@NP_593535':0.57641275,'367110-Ncrassa@XP_956688':0.6451221):0.20501216,'Bdendrobatidis@prot_jgi_Batde5_92704_GP3.082630':0.27194205):0.14868084):0.059701456,'Spizellomyces-punctatus@SPPG_06475T0':0.2173421):0.46064032):0.14864854,(('2880-Esiliculosus@CBJ25477':0.42793411,(('403677-Pinfestans@XP_002996972':0.10979785,'Pramorum@jgi|Phyra1_1|76281|fgenesh1_pg.C_scaffold_17000043':0.047979348):0.077875577,'744533-Ngruberi@XP_002671795':1.0332653):0.38689638):0.064360623,'296543-Tpseudonana@XP_002291327':1.2197784):0.33290447):0.039151361,(((('3055-Creinhardtii@XP_001690069':0.29910876,'Vcarteri@jgi|Volca1|121419|estExt_fgenesh5_synt.C_510005':0.53038735):0.68085192,('412133-Tvaginalis@XP_001329031':2.5362335,'Cvulgaris@jgi|ChlNC64A_1|142576|IGS.gm_43_00008':0.2293864):0.17458857):0.35384774,'559292-Scerevisiae@NP_013793':1.5433352):0.5217751,((('431895-Mbrevicollis@XP_001745460':0.67940998,'Salpingoeca-rosetta@00177T0':0.66787644):0.41368647,'6239-Celegans@NP_497865':1.7897054):0.18272215,'Capsaspora-owczarzaki@04846T0':0.98752303):0.036531351):1.3465616e-05):0.12699459,(((('185431-Tbrucei@XP_828716':0.362128,'353153-Tcruzi@XP_821239':0.26949532):0.17806006,('347515-Lmajor@XP_001681555':3.0556375e-05,'435258-Linfantum@XP_001463886':0.045215779):0.31259551):1.4749981,'352472-Ddiscoideum@XP_643624':1.0899748):0.22781364,'Gsulphuraria@stig_8.Gs13670.1':0.41119309):0.19402832);
((((('10228-Tadhaerens@XP_002112303':0.18760867,(((('7227-Dmelanogaster@NP_610719':0.26241606,('7460-Amellifera@XP_623860':0.0021930166,'Dpulex@jgi|Dappu1|57300|e_gw1.62.79.1':0.12664274):0.095898974):0.19599284,'Lottia-gigantea@jgi|Lotgi1|61487|gw1.3.124.1':0.051451924):0.11467678,('7739-Bfloridae@XP_002611624':0.14523132,('7955-Drerio@AAH55602':0.044729826,'9606-Hsapiens@NP_001093870':0):0.31364209):8.5224476e-05):0.090205223,'Hrobusta@jgi|Helro1|62692':0.49770271):0.11730663):0.027403692,'45351-Nvectensis@XP_001641695':0.19614861):0.29074899,('431895-Mbrevicollis@XP_001745460':0.5041762,'Salpingoeca-rosetta@00177T0':0.60935791):0.3481054):0.057009919,'Capsaspora-owczarzaki@04846T0':1.0189978):0.061297619,(((((('145481-Ppatens@XP_001778595':0.34046731,'3702-Athaliana@NP_001119390':0.4457174):0.14316752,'39947-Osativa@EEE55732':0.2700149):0.058866698,('3702-Athaliana@NP_177883':0.30142212,'88036-Smoellendorffii@XP_002990499':0.75031199):0.052200249):0.26008472,((((('2880-Esiliculosus@CBJ25477':0.33038774,'296543-Tpseudonana@XP_002291327':1.3085801):0.19993791,('403677-Pinfestans@XP_002996972':0.030951286,'Pramorum@jgi|Phyra1_1|76281|fgenesh1_pg.C_scaffold_17000043':0.069130865):0.42088571):0.1397788,('451804-Afumigatus@EDP55189':0,'6279-Bmalayi@XP_001895635':6.6198898e-13):0.90679614):1.9054471e-05,('352472-Ddiscoideum@XP_643624':1.3159569,'Gsulphuraria@stig_8.Gs13670.1':0.37087757):0.37896973):0.13019034,'Ehuxleyi@jgi|Emihu1|277061|estExt_Genemark1.C_180190':0.64536338):0.078535196):0.052670063,(((('3055-Creinhardtii@XP_001690069':0.46406602,'Vcarteri@jgi|Volca1|121419|estExt_fgenesh5_synt.C_510005':0.28206689):0.45636608,'Cvulgaris@jgi|ChlNC64A_1|142576|IGS.gm_43_00008':0.63800633):0.16854834,('412133-Tvaginalis@XP_001329031':1.6974052,'6239-Celegans@NP_497865':1.3611231):0.06914469):0.32940694,(('436017-Olucimarinus@XP_001415641':0.033048776,'70448-Otauri@XP_003074597':0.017753111):0.24544543,'564608-Mpusilla@XP_003062863':0.45923588):0.50830991):0.092591586):0.046549605,(('185431-Tbrucei@XP_828716':0.33423023,(('347515-Lmajor@XP_001681555':0.042878582,'435258-Linfantum@XP_001463886':0.037379549):0.50773941,'353153-Tcruzi@XP_821239':0.25731371):0.049598391):1.6565921,'744533-Ngruberi@XP_002671795':0.48297677):0.46579181):0.17555629,(((('214684-Cneoformans@XP_567466':0.60445651,(('284812-Spombe@NP_593535':0.62289908,'Bdendrobatidis@prot_jgi_Batde5_92704_GP3.082630':0.33692486):0.15095146,'367110-Ncrassa@XP_956688':0.40394819):0.054008981):0.060219362,'237631-Umaydis@XP_759887':0.28061494):0.11381577,'Spizellomyces-punctatus@SPPG_06475T0':0.14543511):0.17917946,'559292-Scerevisiae@NP_013793':1.1976359):0.33603285);
(((((((('10228-Tadhaerens@XP_002112303':0.24825373,'45351-Nvectensis@XP_001641695':0.38121176):0.18679964,('7739-Bfloridae@XP_002611624':0.15999198,('7955-Drerio@AAH55602':0.046994759,'9606-Hsapiens@NP_001093870':0.02828788):0.27890313):0.031315827):0.048878692,'Lottia-gigantea@jgi|Lotgi1|61487|gw1.3.124.1':0.069487618):0.024865836,'Hrobusta@jgi|Helro1|62692':0.3178412):0.04944148,(('7227-Dmelanogaster@NP_610719':0.42687009,'7460-Amellifera@XP_623860':9.0059478e-07):0.013600546,'Dpulex@jgi|Dappu1|57300|e_gw1.62.79.1':0.096996851):0.091920202):0.33127029,('451804-Afumigatus@EDP55189':0,'6279-Bmalayi@XP_001895635':5.8420477e-13):1.2676077):0.19181505,(('3055-Creinhardtii@XP_001690069':0.29528657,'Vcarteri@jgi|Volca1|121419|estExt_fgenesh5_synt.C_510005':0.57459815):0.77345452,'Cvulgaris@jgi|ChlNC64A_1|142576|IGS.gm_43_00008':0.32193891):0.36257207):0.02240534,((((((('145481-Ppatens@XP_001778595':0.19856118,'3702-Athaliana@NP_001119390':0.47574825):0.10492136,'39947-Osativa@EEE55732':0.35795221):0.13127288,'88036-Smoellendorffii@XP_002990499':0.85884232):0.044536956,'3702-Athaliana@NP_177883':0.41609533):0.3505486,('296543-Tpseudonana@XP_002291327':1.1697802,(('436017-Olucimarinus@XP_001415641':0.12104648,'70448-Otauri@XP_003074597':1.4393282e-05):0.39392786,'564608-Mpusilla@XP_003062863':0.38282029):0.58658734):0.12920236):0.11043541,((((('214684-Cneoformans@XP_567466':0.77510453,'559292-Scerevisiae@NP_013793':1.5747431):0.18463426,'237631-Umaydis@XP_759887':0.20491374):0.13741942,((('284812-Spombe@NP_593535':0.47554066,'Bdendrobatidis@prot_jgi_Batde5_92704_GP3.082630':0.2199102):0.044499338,'367110-Ncrassa@XP_956688':0.61498105):0.076309406,'Spizellomyces-punctatus@SPPG_06475T0':0.19748518):0.11159106):0.3141612,((('431895-Mbrevicollis@XP_001745460':0.86010332,'Salpingoeca-rosetta@00177T0':0.85615945):0.39879441,'6239-Celegans@NP_497865':1.644928):0.12841692,'744533-Ngruberi@XP_002671795':0.88126259):0.091142253):0.11435824,'412133-Tvaginalis@XP_001329031':2.3024424):4.0731987e-05):0.044516174,((((('185431-Tbrucei@XP_828716':0.30835227,(('347515-Lmajor@XP_001681555':0.031178796,'435258-Linfantum@XP_001463886':0.024234532):0.47286322,'353153-Tcruzi@XP_821239':0.2278529):0.10463774):1.6800093,'352472-Ddiscoideum@XP_643624':0.96999413):0.43431385,'Gsulphuraria@stig_8.Gs13670.1':0.34723733):0.25771763,'Ehuxleyi@jgi|Emihu1|277061|estExt_Genemark1.C_180190':0.57174529):0.038314672,('2880-Esiliculosus@CBJ25477':0.41383119,('403677-Pinfestans@XP_002996972':0.093504715,'Pramorum@jgi|Phyra1_1|76281|fgenesh1_pg.C_scaffold_17000043':0.079376585):0.32998163):0.31241557):0.10586441):0.0096889198,'Capsaspora-owczarzaki@04846T0':1.174041);
(((('10228-Tadhaerens@XP_002112303':0.30408498,'45351-Nvectensis@XP_001641695':0.24541222):0.16095941,(((('7227-Dmelanogaster@NP_610719':0.38193523,('7460-Amellifera@XP_623860':0.027957334,'Dpulex@jgi|Dappu1|57300|e_gw1.62.79.1':0.074335257):0.07515808):0.10424294,'Hrobusta@jgi|Helro1|62692':0.38236948):0.09876847,'Lottia-gigantea@jgi|Lotgi1|61487|gw1.3.124.1':0.079502953):0.070498883,('7739-Bfloridae@XP_002611624':0.13849391,('7955-Drerio@AAH55602':0.046104396,'9606-Hsapiens@NP_001093870':0.019315176):0.27689951):0.052435707):0.11897294):0.31503888,((((('185431-Tbrucei@XP_828716':0.34244125,'353153-Tcruzi@XP_821239':0.21183148):0.13620071,('347515-Lmajor@XP_001681555':0.049273294,'435258-Linfantum@XP_001463886':0.015367966):0.54877349):1.4213981,('431895-Mbrevicollis@XP_001745460':0.66254961,'Salpingoeca-rosetta@00177T0':0.46565234):0.1199952):0.33247291,('296543-Tpseudonana@XP_002291327':0.93991205,'744533-Ngruberi@XP_002671795':0.50622007):0.36343212):0.017053644,'Capsaspora-owczarzaki@04846T0':0.83511949):0.27481157):7.9059636e-05,(((((('145481-Ppatens@XP_001778595':0.33045748,'3702-Athaliana@NP_001119390':0.49035569):0.12421738,'39947-Osativa@EEE55732':0.32745318):0.026965078,'88036-Smoellendorffii@XP_002990499':0.61432383):0.09380825,'3702-Athaliana@NP_177883':0.35806468):0.37022926,(('2880-Esiliculosus@CBJ25477':0.58924727,('403677-Pinfestans@XP_002996972':0.074376546,'Pramorum@jgi|Phyra1_1|76281|fgenesh1_pg.C_scaffold_17000043':0.058729068):0.28221014):0.046842799,('451804-Afumigatus@EDP55189':2.802089e-13,'6279-Bmalayi@XP_001895635':0):0.86736173):0.11443029):0.049815196,((((('3055-Creinhardtii@XP_001690069':0.40888123,'Vcarteri@jgi|Volca1|121419|estExt_fgenesh5_synt.C_510005':0.32098796):0.45508021,'Cvulgaris@jgi|ChlNC64A_1|142576|IGS.gm_43_00008':0.45030586):0.30193303,(('436017-Olucimarinus@XP_001415641':0.078043339,'70448-Otauri@XP_003074597':0.0034078813):0.35496288,'564608-Mpusilla@XP_003062863':0.24392867):0.65546564):0.11511569,('412133-Tvaginalis@XP_001329031':2.0144796,'6239-Celegans@NP_497865':1.4654891):0.13117071):0.064197872,('559292-Scerevisiae@NP_013793':1.6441941,'Ehuxleyi@jgi|Emihu1|277061|estExt_Genemark1.C_180190':0.53903113):9.502548e-05):0.1719821):0.035591379,(((((('214684-Cneoformans@XP_567466':0.64784085,'237631-Umaydis@XP_759887':0.33560966):0.10350321,'284812-Spombe@NP_593535':0.59067131):0.21697505,'367110-Ncrassa@XP_956688':0.66388015):5.1410017e-05,'Bdendrobatidis@prot_jgi_Batde5_92704_GP3.082630':0.4267532):0.081488237,'Spizellomyces-punctatus@SPPG_06475T0':0.1779086):0.44130762,('352472-Ddiscoideum@XP_643624':1.3056711,'Gsulphuraria@stig_8.Gs13670.1':0.38102145):0.19948143):0.090630914);
((((((('10228-Tadhaerens@XP_002112303':0.33936695,'45351-Nvectensis@XP_001641695':0.23485359):0.27430636,'7739-Bfloridae@XP_002611624':0.10522335):0.012402292,((('7227-Dmelanogaster@NP_610719':0.31223534,('7460-Amellifera@XP_623860':0.038223611,'Dpulex@jgi|Dappu1|57300|e_gw1.62.79.1':0.1112618):0.019241619):0.082010893,'Hrobusta@jgi|Helro1|62692':0.40641442):0.083264247,'Lottia-gigantea@jgi|Lotgi1|61487|gw1.3.124.1':0.064371179):0.16051196):0.14807658,('7955-Drerio@AAH55602':0.053353503,'9606-Hsapiens@NP_001093870':0):0.1546965):0.29637608,((('352472-Ddiscoideum@XP_643624':1.1953017,'6239-Celegans@NP_497865':1.1086114):0.17672206,('451804-Afumigatus@EDP55189':9.2319803e-13,'6279-Bmalayi@XP_001895635':0):1.25034):0.017544432,('431895-Mbrevicollis@XP_001745460':0.70359247,'Salpingoeca-rosetta@00177T0':0.68801509):0.34099948):0.031079441):0.11960204,(((((('185431-Tbrucei@XP_828716':0.39335703,'353153-Tcruzi@XP_821239':0.26490432):0.19057325,('347515-Lmajor@XP_001681555':0.032058688,'435258-Linfantum@XP_001463886':0.014139414):0.36496696):1.4554137,(('436017-Olucimarinus@XP_001415641':0.087514011,'70448-Otauri@XP_003074597':0):0.30096514,'564608-Mpusilla@XP_003062863':0.39037541):0.26815972):0.33019134,'Ehuxleyi@jgi|Emihu1|277061|estExt_Genemark1.C_180190':0.58229301):0.13139613,('2880-Esiliculosus@CBJ25477':0.5876873,('403677-Pinfestans@XP_002996972':0.02834156,'Pramorum@jgi|Phyra1_1|76281|fgenesh1_pg.C_scaffold_17000043':0.13680676):0.36208946):0.32020707):0.037955708,('412133-Tvaginalis@XP_001329031':2.6189159,'Gsulphuraria@stig_8.Gs13670.1':0.50747628):0.19377765):0.066660205):0.018838432,(((((('145481-Ppatens@XP_001778595':0.25004009,('3702-Athaliana@NP_001119390':0.51169476,'39947-Osativa@EEE55732':0.4202947):0.052104234):0.12000242,'88036-Smoellendorffii@XP_002990499':0.48326866):0.15163532,'3702-Athaliana@NP_177883':0.48791404):0.35243449,'296543-Tpseudonana@XP_002291327':1.2446741):0.24045739,'744533-Ngruberi@XP_002671795':1.032951):0.076993403,((((('214684-Cneoformans@XP_567466':0.78616215,('Bdendrobatidis@prot_jgi_Batde5_92704_GP3.082630':0.40150819,'Spizellomyces-punctatus@SPPG_06475T0':0.16207799):0.10316525):0.070886692,'237631-Umaydis@XP_759887':0.30486295):0.043145378,'559292-Scerevisiae@NP_013793':1.241665):0.02305278,'367110-Ncrassa@XP_956688':0.63627395):0.097257111,'284812-Spombe@NP_593535':0.44414606):0.3657217):0.061365581,((('3055-Creinhardtii@XP_001690069':0.37711206,'Vcarteri@jgi|Volca1|121419|estExt_fgenesh5_synt.C_510005':0.40774088):0.84503475,'Cvulgaris@jgi|ChlNC64A_1|142576|IGS.gm_43_00008':0.25503892):0.62792465,'Capsaspora-owczarzaki@04846T0':1.2302613):1.3022819e-06);
(('10228-Tadhaerens@XP_002112303':0.19381345,('45351-Nvectensis@XP_001641695':0.26078774,((((('7227-Dmelanogaster@NP_610719':0.43798758,('7460-Amellifera@XP_623860':0.041107807,'Dpulex@jgi|Dappu1|57300|e_gw1.62.79.1':0.08435475):0.046956792):0.12731124,'Hrobusta@jgi|Helro1|62692':0.34509988):0.077835779,'Lottia-gigantea@jgi|Lotgi1|61487|gw1.3.124.1':0.10468912):0.068807841,('7955-Drerio@AAH55602':0.018086218,'9606-Hsapiens@NP_001093870':0.01445257):0.31001669):0.0012792845,'7739-Bfloridae@XP_002611624':0.10108587):0.23170262):0.10487328):0.37628522,(((((((('145481-Ppatens@XP_001778595':0.33686128,'3702-Athaliana@NP_001119390':0.52828243):0.22996522,'39947-Osativa@EEE55732':0.30313537):0.062066595,('3702-Athaliana@NP_177883':0.47789859,'88036-Smoellendorffii@XP_002990499':0.65931016):0.11943312):0.12129349,('451804-Afumigatus@EDP55189':5.0484061e-13,'6279-Bmalayi@XP_001895635':0):0.95970767):0.19358857,(('2880-Esiliculosus@CBJ25477':0.58131078,('403677-Pinfestans@XP_002996972':0.086050425,'Pramorum@jgi|Phyra1_1|76281|fgenesh1_pg.C_scaffold_17000043':0.056026284):0.30402126):0.081589323,'Ehuxleyi@jgi|Emihu1|277061|estExt_Genemark1.C_180190':0.62454078):0.09719265):0.11210812,((('3055-Creinhardtii@XP_001690069':0.40558033,'Vcarteri@jgi|Volca1|121419|estExt_fgenesh5_synt.C_510005':0.31110606):0.70413587,'Cvulgaris@jgi|ChlNC64A_1|142576|IGS.gm_43_00008':0.47123069):0.39247447,'6239-Celegans@NP_497865':1.8452285):0.12790896):0.033719975,('412133-Tvaginalis@XP_001329031':2.4028112,(('436017-Olucimarinus@XP_001415641':0.10655725,'70448-Otauri@XP_003074597':1.1234857e-05):0.41339369,'564608-Mpusilla@XP_003062863':0.27294771):0.30099406):0.50134452):0.08464348,(((('214684-Cneoformans@XP_567466':0.89390527,'237631-Umaydis@XP_759887':0.25246263):0.12513291,('367110-Ncrassa@XP_956688':0.49991854,'559292-Scerevisiae@NP_013793':1.3794315):0.24256774):0.11524742,('Bdendrobatidis@prot_jgi_Batde5_92704_GP3.082630':0.37812316,'Spizellomyces-punctatus@SPPG_06475T0':0.14289153):0.17865951):0.20419419,'284812-Spombe@NP_593535':0.60662078):0.32565669):0.061729896,((((((('185431-Tbrucei@XP_828716':0.32894665,'353153-Tcruzi@XP_821239':0.20261354):0.39700633,('347515-Lmajor@XP_001681555':0.010836037,'435258-Linfantum@XP_001463886':0.040666785):0.22682083):1.4541706,'352472-Ddiscoideum@XP_643624':1.1051206):0.43231603,'Gsulphuraria@stig_8.Gs13670.1':0.49800928):0.16693158,('296543-Tpseudonana@XP_002291327':1.1731532,'744533-Ngruberi@XP_002671795':0.78048633):0.14054817):0.11531424,('431895-Mbrevicollis@XP_001745460':0.67452145,'Salpingoeca-rosetta@00177T0':0.78325471):0.33899924):0.10011574,'Capsaspora-owczarzaki@04846T0':0.8720668):2.1750957e-05);
((((((('10228-Tadhaerens@XP_002112303':0.29165935,'45351-Nvectensis@XP_001641695':0.33037455):0.18228736,'7739-Bfloridae@XP_002611624':0.11107182):6.8423861e-06,(((('7227-Dmelanogaster@NP_610719':0.46739898,'7460-Amellifera@XP_623860':1.6207296e-05):0.043259226,'Dpulex@jgi|Dappu1|57300|e_gw1.62.79.1':0.052064551):0.13419676,'Hrobusta@jgi|Helro1|62692':0.46995454):0.053283822,'Lottia-gigantea@jgi|Lotgi1|61487|gw1.3.124.1':0.026995773):0.15108602):0.12043612,('7955-Drerio@AAH55602':0.043466539,'9606-Hsapiens@NP_001093870':0.023086668):0.13111581):0.42724524,(('6239-Celegans@NP_497865':1.1902264,('744533-Ngruberi@XP_002671795':0.54673617,'Capsaspora-owczarzaki@04846T0':0.71635997):0.10748638):0.056624276,'Gsulphuraria@stig_8.Gs13670.1':0.51149131):0.045030749):0.026978679,(((('145481-Ppatens@XP_001778595':0.23920202,'3702-Athaliana@NP_001119390':0.38749114):0.10671014,'39947-Osativa@EEE55732':0.20669981):0.033715634,('3702-Athaliana@NP_177883':0.23165177,'88036-Smoellendorffii@XP_002990499':0.66206622):0.061117164):0.42629319,(('2880-Esiliculosus@CBJ25477':0.4856369,('403677-Pinfestans@XP_002996972':0.1067202,'Pramorum@jgi|Phyra1_1|76281|fgenesh1_pg.C_scaffold_17000043':0.055030632):0.25085173):0.041728557,'296543-Tpseudonana@XP_002291327':0.96392331):0.072393058):0.052719245):0.10715354,((((('185431-Tbrucei@XP_828716':0.25023918,'353153-Tcruzi@XP_821239':0.078226775):0.44893391,('347515-Lmajor@XP_001681555':0.0052193634,'435258-Linfantum@XP_001463886':0.012932594):0.17502148):1.0865838,'431895-Mbrevicollis@XP_001745460':0.44953885):0.23070005,'Salpingoeca-rosetta@00177T0':0.53609809):0.28832402,((((('214684-Cneoformans@XP_567466':0.54619005,('Bdendrobatidis@prot_jgi_Batde5_92704_GP3.082630':0.23664402,'Spizellomyces-punctatus@SPPG_06475T0':0.20335754):0.0092533655):0.088790033,('237631-Umaydis@XP_759887':0.14941568,'559292-Scerevisiae@NP_013793':0.97541035):0.11101951):0.088181016,'367110-Ncrassa@XP_956688':0.3824754):0.1116319,'284812-Spombe@NP_593535':0.47476988):0.17291194,('451804-Afumigatus@EDP55189':1.2541946e-12,'6279-Bmalayi@XP_001895635':0):0.72116692):0.15991459):0.069303967,(((('3055-Creinhardtii@XP_001690069':0.21613087,'Vcarteri@jgi|Volca1|121419|estExt_fgenesh5_synt.C_510005':0.55239194):0.5188713,'Cvulgaris@jgi|ChlNC64A_1|142576|IGS.gm_43_00008':0.42253843):0.41682595,('412133-Tvaginalis@XP_001329031':1.9047149,(('436017-Olucimarinus@XP_001415641':0.14596218,'70448-Otauri@XP_003074597':0.0092853242):0.29417168,'564608-Mpusilla@XP_003062863':0.23790257):0.13916554):0.13402384):0.19311164,('352472-Ddiscoideum@XP_643624':1.2942789,'Ehuxleyi@jgi|Emihu1|277061|estExt_Genemark1.C_180190':0.59078186):2.2222736e-05):0.081974058);
(((((('10228-Tadhaerens@XP_002112303':0.29909954,'45351-Nvectensis@XP_001641695':0.31643447):0.18750165,(((('7227-Dmelanogaster@NP_610719':0.37180407,('7460-Amellifera@XP_623860':0.014956932,'Dpulex@jgi|Dappu1|57300|e_gw1.62.79.1':0.11507567):0.11529182):0.18302039,'Lottia-gigantea@jgi|Lotgi1|61487|gw1.3.124.1':0.066735957):0.083909516,('7955-Drerio@AAH55602':0.036426123,'9606-Hsapiens@NP_001093870':0.023790291):0.34196739):0.0073793269,'7739-Bfloridae@XP_002611624':0.13302256):0.11510018):0.1593118,'Hrobusta@jgi|Helro1|62692':0.35870817):0.19617062,((('185431-Tbrucei@XP_828716':0.29807248,'353153-Tcruzi@XP_821239':0.2767135):0.37074123,('347515-Lmajor@XP_001681555':1.6126497e-05,'435258-Linfantum@XP_001463886':0.069428693):0.34294267):1.527608,'Salpingoeca-rosetta@00177T0':1.1475592):0.44129652):0.038396395,((((('214684-Cneoformans@XP_567466':0.60592228,'237631-Umaydis@XP_759887':0.3278372):0.21170208,('284812-Spombe@NP_593535':0.68646192,('367110-Ncrassa@XP_956688':0.60354068,'559292-Scerevisiae@NP_013793':1.563736):0.062138207):0.072195991):0.079419034,('Bdendrobatidis@prot_jgi_Batde5_92704_GP3.082630':0.40500796,'Spizellomyces-punctatus@SPPG_06475T0':0.19644092):0.086925159):0.14563782,'431895-Mbrevicollis@XP_001745460':0.70639495):0.3691791,('2880-Esiliculosus@CBJ25477':0.75348839,(('352472-Ddiscoideum@XP_643624':1.3546856,'Gsulphuraria@stig_8.Gs13670.1':0.61633091):0.093448339,'Ehuxleyi@jgi|Emihu1|277061|estExt_Genemark1.C_180190':0.74456463):0.082345695):0.095717506):0.091848073):0.015475444,((((('145481-Ppatens@XP_001778595':0.41067465,('3702-Athaliana@NP_001119390':0.51416364,'88036-Smoellendorffii@XP_002990499':0.58879129):0.13042607):0.044888624,('3702-Athaliana@NP_177883':0.56815331,'39947-Osativa@EEE55732':0.40004256):0.068177707):0.31606258,(('296543-Tpseudonana@XP_002291327':1.1328142,((('412133-Tvaginalis@XP_001329031':2.7362676,'436017-Olucimarinus@XP_001415641':1.5952951e-05):0.12166606,'70448-Otauri@XP_003074597':0.0014763362):0.2725073,'564608-Mpusilla@XP_003062863':0.39017245):0.57262783):0.15737654,((('3055-Creinhardtii@XP_001690069':0.52821006,'Vcarteri@jgi|Volca1|121419|estExt_fgenesh5_synt.C_510005':0.56308908):0.50581374,'Cvulgaris@jgi|ChlNC64A_1|142576|IGS.gm_43_00008':0.72742387):0.24594382,'6239-Celegans@NP_497865':1.6045351):0.2839361):0.29366215):0.37234946,(('403677-Pinfestans@XP_002996972':0.036245554,'Pramorum@jgi|Phyra1_1|76281|fgenesh1_pg.C_scaffold_17000043':0.088689504):0.27448267,'744533-Ngruberi@XP_002671795':1.0052796):0.37650907):4.0920565e-05,('451804-Afumigatus@EDP55189':1.1464703e-13,'6279-Bmalayi@XP_001895635':0):0.95883509):0.025381174,'Capsaspora-owczarzaki@04846T0':1.1892413);
(((('10228-Tadhaerens@XP_002112303':0.25257877,'45351-Nvectensis@XP_001641695':0.28795645):0.035558042,((((('7227-Dmelanogaster@NP_610719':0.34243195,('7460-Amellifera@XP_623860':0.047547575,'Dpulex@jgi|Dappu1|57300|e_gw1.62.79.1':0.0881119):0.12527451):0.074967088,'Lottia-gigantea@jgi|Lotgi1|61487|gw1.3.124.1':0.093371326):0.033104258,'Hrobusta@jgi|Helro1|62692':0.45452044):0.071722193,'7739-Bfloridae@XP_002611624':0.098307794):0.076975366,('7955-Drerio@AAH55602':1.870964e-05,'9606-Hsapiens@NP_001093870':0.015718576):0.27432118):0.087283658):0.29987738,((('3055-Creinhardtii@XP_001690069':0.34857932,'Vcarteri@jgi|Volca1|121419|estExt_fgenesh5_synt.C_510005':0.50396893):0.708421,'Cvulgaris@jgi|ChlNC64A_1|142576|IGS.gm_43_00008':0.47230938):0.33698307,'Ehuxleyi@jgi|Emihu1|277061|estExt_Genemark1.C_180190':0.51982074):0.15698953):0.10242608,(((((('145481-Ppatens@XP_001778595':0.27789143,'3702-Athaliana@NP_001119390':0.54988701):0.060868084,'39947-Osativa@EEE55732':0.36876588):0.036816933,(('3702-Athaliana@NP_177883':0.42640823,(('436017-Olucimarinus@XP_001415641':0.12569972,'70448-Otauri@XP_003074597':0):0.1316558,'564608-Mpusilla@XP_003062863':0.531262):0.66032501):0.12019891,'88036-Smoellendorffii@XP_002990499':0.54561993):0.10168539):0.32691549,(('2880-Esiliculosus@CBJ25477':0.35747792,('403677-Pinfestans@XP_002996972':0.091745594,'Pramorum@jgi|Phyra1_1|76281|fgenesh1_pg.C_scaffold_17000043':0.066308552):0.40778679):0.069253823,'296543-Tpseudonana@XP_002291327':1.0052934):0.13101247):0.0854369,((((('214684-Cneoformans@XP_567466':0.43766443,'559292-Scerevisiae@NP_013793':1.2577847):0.24702714,'367110-Ncrassa@XP_956688':0.49024789):5.5662056e-05,((('237631-Umaydis@XP_759887':0.24966531,'284812-Spombe@NP_593535':0.59941282):0.12615565,'Bdendrobatidis@prot_jgi_Batde5_92704_GP3.082630':0.41866386):0.040368564,'Spizellomyces-punctatus@SPPG_06475T0':0.15407648):0.067926419):0.52330147,'412133-Tvaginalis@XP_001329031':2.23285):5.0984079e-06,'744533-Ngruberi@XP_002671795':1.2594039):7.4634687e-05):0.073346695,(((((('185431-Tbrucei@XP_828716':0.31542404,'353153-Tcruzi@XP_821239':0.22345922):0.46727653,'347515-Lmajor@XP_001681555':0):0.032387689,'435258-Linfantum@XP_001463886':3.5345062e-05):2.0361679,'352472-Ddiscoideum@XP_643624':0.63701309):0.57082335,'Gsulphuraria@stig_8.Gs13670.1':0.54944853):0.17851493,((('431895-Mbrevicollis@XP_001745460':0.28495133,'6239-Celegans@NP_497865':2.1277926):0.47493754,'Salpingoeca-rosetta@00177T0':0.75782858):0.33567469,('451804-Afumigatus@EDP55189':0,'6279-Bmalayi@XP_001895635':1.8055073e-13):1.0433714):0.23139258):0.13116589):4.3242043e-05,'Capsaspora-owczarzaki@04846T0':0.5827244);
(((((('10228-Tadhaerens@XP_002112303':0.29340472,'45351-Nvectensis@XP_001641695':0.25436506):0.11063852,(((('7227-Dmelanogaster@NP_610719':0.36534579,('7460-Amellifera@XP_623860':1.919968e-05,'Dpulex@jgi|Dappu1|57300|e_gw1.62.79.1':0.13200197):0.058369421):0.18274014,'Lottia-gigantea@jgi|Lotgi1|61487|gw1.3.124.1':0.019623526):0.096739643,'Hrobusta@jgi|Helro1|62692':0.40474826):0.096737661,('7739-Bfloridae@XP_002611624':0.087461314,('7955-Drerio@AAH55602':0.033782893,'9606-Hsapiens@NP_001093870':0.015932774):0.31728321):0.093237797):0.15268003):0.17725063,('451804-Afumigatus@EDP55189':0,'6279-Bmalayi@XP_001895635':4.0974631e-13):0.96847327):0.10085933,('2880-Esiliculosus@CBJ25477':0.60623177,'352472-Ddiscoideum@XP_643624':1.091806):0.071287823):0.011108858,'Capsaspora-owczarzaki@04846T0':1.301439):0.090082112,(((((((('145481-Ppatens@XP_001778595':0.17397499,'3702-Athaliana@NP_001119390':0.48770094):0.072696681,'39947-Osativa@EEE55732':0.46332557):0.085928322,'88036-Smoellendorffii@XP_002990499':0.73938822):0.048862297,'3702-Athaliana@NP_177883':0.40159139):0.2030689,'296543-Tpseudonana@XP_002291327':1.0548025):0.14589151,('431895-Mbrevicollis@XP_001745460':0.56473868,((('436017-Olucimarinus@XP_001415641':0.046734121,'70448-Otauri@XP_003074597':0.046045938):0.3070508,'564608-Mpusilla@XP_003062863':0.43304858):0.5492469,'Salpingoeca-rosetta@00177T0':0.75440934):0.15545782):0.18432123):0.05486272,(((('3055-Creinhardtii@XP_001690069':0.55583932,'Vcarteri@jgi|Volca1|121419|estExt_fgenesh5_synt.C_510005':0.47653947):0.43126939,'Cvulgaris@jgi|ChlNC64A_1|142576|IGS.gm_43_00008':0.53947648):0.24414057,('412133-Tvaginalis@XP_001329031':1.6276434,'6239-Celegans@NP_497865':1.0978225):0.19977646):0.23895714,('559292-Scerevisiae@NP_013793':1.2164545,'Ehuxleyi@jgi|Emihu1|277061|estExt_Genemark1.C_180190':0.41595824):0.1513137):0.13387945):0.060893412,(((('185431-Tbrucei@XP_828716':0.31720827,('347515-Lmajor@XP_001681555':0.048435389,'435258-Linfantum@XP_001463886':0.044975969):0.57493644):0.12168348,'353153-Tcruzi@XP_821239':0.033134887):1.5435193,'Gsulphuraria@stig_8.Gs13670.1':0.069372464):0.47366315,((('214684-Cneoformans@XP_567466':0.6392284,(('284812-Spombe@NP_593535':0.46344903,'367110-Ncrassa@XP_956688':0.40034938):0.16922509,'Bdendrobatidis@prot_jgi_Batde5_92704_GP3.082630':0.3129472):0.061223464):0.064860814,'Spizellomyces-punctatus@SPPG_06475T0':0.17834142):0.081956286,'237631-Umaydis@XP_759887':0.3216998):0.30526411):0.093516521):0.050445088,(('403677-Pinfestans@XP_002996972':0.037417617,'Pramorum@jgi|Phyra1_1|76281|fgenesh1_pg.C_scaffold_17000043':0.076023051):0.21380615,'744533-Ngruberi@XP_002671795':0.70875638):0.28362945);
(((((('10228-Tadhaerens@XP_002112303':0.29953921,'45351-Nvectensis@XP_001641695':0.38707416):0.10291841,(((('7227-Dmelanogaster@NP_610719':0.3814912,('7460-Amellifera@XP_623860':0.054333924,'Dpulex@jgi|Dappu1|57300|e_gw1.62.79.1':0.096409517):0.14243605):0.18519965,'Lottia-gigantea@jgi|Lotgi1|61487|gw1.3.124.1':0.099208562):0.15175613,('7955-Drerio@AAH55602':0.082004026,'9606-Hsapiens@NP_001093870':0.0053578922):0.27352256):0.03823812,'7739-Bfloridae@XP_002611624':0.17222191):0.10554511):0.073741172,('352472-Ddiscoideum@XP_643624':1.4010126,'Hrobusta@jgi|Helro1|62692':0.33981865):0.21409244):0.28051654,(((('185431-Tbrucei@XP_828716':0.32055983,'353153-Tcruzi@XP_821239':0.20521516):0.32128807,('347515-Lmajor@XP_001681555':0.021303341,'435258-Linfantum@XP_001463886':0.044316616):0.39406226):2.1230465,('431895-Mbrevicollis@XP_001745460':0.67986715,'Salpingoeca-rosetta@00177T0':0.84860174):0.025855677):0.34128628,(('451804-Afumigatus@EDP55189':2.2684077e-13,'6279-Bmalayi@XP_001895635':0):0.71568391,'6239-Celegans@NP_497865':1.3563801):0.25431329):0.12041692):0.067376906,(('2880-Esiliculosus@CBJ25477':0.64574839,(('403677-Pinfestans@XP_002996972':0.082897223,'Pramorum@jgi|Phyra1_1|76281|fgenesh1_pg.C_scaffold_17000043':0.10883468):0.12929485,'744533-Ngruberi@XP_002671795':0.96016009):0.21187308):0.098915937,'Capsaspora-owczarzaki@04846T0':1.1128852):2.0544191e-06):0.080804773,((((((('145481-Ppatens@XP_001778595':0.38932422,('3702-Athaliana@NP_177883':0.39577111,'88036-Smoellendorffii@XP_002990499':0.68770181):0.038104397):0.083411073,'3702-Athaliana@NP_001119390':0.50925359):0.055231243,'39947-Osativa@EEE55732':0.26755805):0.39813961,'296543-Tpseudonana@XP_002291327':1.1340397):0.010700047,(('436017-Olucimarinus@XP_001415641':0.15687967,'70448-Otauri@XP_003074597':4.3994926e-06):0.40338121,'564608-Mpusilla@XP_003062863':0.41273966):0.42921958):0.10229071,((('3055-Creinhardtii@XP_001690069':0.44373201,'Vcarteri@jgi|Volca1|121419|estExt_fgenesh5_synt.C_510005':0.33706636):0.64275265,'Cvulgaris@jgi|ChlNC64A_1|142576|IGS.gm_43_00008':0.37468399):0.47012675,'412133-Tvaginalis@XP_001329031':2.8157958):0.23207366):0.00038723699,('Ehuxleyi@jgi|Emihu1|277061|estExt_Genemark1.C_180190':0.7381836,'Gsulphuraria@stig_8.Gs13670.1':0.62526523):0.11718224):0.075115871,((('214684-Cneoformans@XP_567466':0.73992624,'237631-Umaydis@XP_759887':0.20453626):0.11276514,('367110-Ncrassa@XP_956688':0.59132854,('Bdendrobatidis@prot_jgi_Batde5_92704_GP3.082630':0.48148061,'Spizellomyces-punctatus@SPPG_06475T0':0.23089275):0.025410568):0.10282293):0.095882209,('284812-Spombe@NP_593535':0.59459318,'559292-Scerevisiae@NP_013793':1.3122884):0.16466367):0.48618958);
((((('10228-Tadhaerens@XP_002112303':0.25420372,'45351-Nvectensis@XP_001641695':0.25600336):0.33207875,(((('7227-Dmelanogaster@NP_610719':0.3388578,('7460-Amellifera@XP_623860':0.031840102,'Dpulex@jgi|Dappu1|57300|e_gw1.62.79.1':0.079319443):0.079128419):0.14959401,'Lottia-gigantea@jgi|Lotgi1|61487|gw1.3.124.1':0.065737965):0.080057374,'Hrobusta@jgi|Helro1|62692':0.33755102):0.093054819,'7739-Bfloridae@XP_002611624':0.17863095):0.015299465):0.1024802,('7955-Drerio@AAH55602':0.05935992,'9606-Hsapiens@NP_001093870':0.035550534):0.16681966):0.13409913,('352472-Ddiscoideum@XP_643624':1.0342242,('451804-Afumigatus@EDP55189':0,'6279-Bmalayi@XP_001895635':2.1705389e-13):0.84559299):0.18588741):0.17517242,(((((('145481-Ppatens@XP_001778595':0.2347419,'3702-Athaliana@NP_001119390':0.50893602):0.037832997,('39947-Osativa@EEE55732':0.088725719,'412133-Tvaginalis@XP_001329031':2.0773592):0.20245188):0.045426639,(('296543-Tpseudonana@XP_002291327':1.2664407,'88036-Smoellendorffii@XP_002990499':0.39115105):0.24020191,'3702-Athaliana@NP_177883':0.46872193):0.020904567):0.29962751,(('436017-Olucimarinus@XP_001415641':0.090585207,'70448-Otauri@XP_003074597':1.0601272e-06):0.14415766,'564608-Mpusilla@XP_003062863':0.49634599):0.40900947):0.17587533,('2880-Esiliculosus@CBJ25477':0.48740827,('403677-Pinfestans@XP_002996972':0.044812957,'Pramorum@jgi|Phyra1_1|76281|fgenesh1_pg.C_scaffold_17000043':0.084255014):0.44837328):0.21918261):0.16423401,(((((('214684-Cneoformans@XP_567466':0.65273773,'237631-Umaydis@XP_759887':0.26922481):0.1537277,'Spizellomyces-punctatus@SPPG_06475T0':0.23470653):0.027526845,('367110-Ncrassa@XP_956688':0.35042381,'559292-Scerevisiae@NP_013793':1.7677297):0.2905871):0.075041341,'Bdendrobatidis@prot_jgi_Batde5_92704_GP3.082630':0.30570737):0.073551859,'284812-Spombe@NP_593535':0.70724055):0.40180974,(('431895-Mbrevicollis@XP_001745460':0.7514878,'6239-Celegans@NP_497865':2.0641318):0.31620722,'744533-Ngruberi@XP_002671795':0.89711857):0.11097978):0.028053146):0.090726155,((((('185431-Tbrucei@XP_828716':0.37654551,'353153-Tcruzi@XP_821239':0.31149886):0.22982506,('347515-Lmajor@XP_001681555':0.019032465,'435258-Linfantum@XP_001463886':0.031487883):0.54096269):1.4056887,'Ehuxleyi@jgi|Emihu1|277061|estExt_Genemark1.C_180190':0.56727064):0.31518002,'Gsulphuraria@stig_8.Gs13670.1':0.48749528):0.093914726,((('3055-Creinhardtii@XP_001690069':0.43691296,'Vcarteri@jgi|Volca1|121419|estExt_fgenesh5_synt.C_510005':0.40995117):0.68360151,'Cvulgaris@jgi|ChlNC64A_1|142576|IGS.gm_43_00008':0.4826364):0.3228922,('Capsaspora-owczarzaki@04846T0':0.80234551,'Salpingoeca-rosetta@00177T0':0.99048045):0.17878371):0.034907271):0.015488473);
(((('10228-Tadhaerens@XP_002112303':0.16337178,('45351-Nvectensis@XP_001641695':0.37028543,'Salpingoeca-rosetta@00177T0':1.0601369):0.025017795):0.15565726,((('451804-Afumigatus@EDP55189':3.9669081e-13,'6279-Bmalayi@XP_001895635':0):1.1726079,'Hrobusta@jgi|Helro1|62692':7.6306636e-05):0.21220433,((('7227-Dmelanogaster@NP_610719':0.44276685,'7460-Amellifera@XP_623860':0.0084684882):0.036006147,'Dpulex@jgi|Dappu1|57300|e_gw1.62.79.1':0.056471144):0.18915078,(('7739-Bfloridae@XP_002611624':0.17370823,('7955-Drerio@AAH55602':0.081418542,'9606-Hsapiens@NP_001093870':0.0286608):0.32830621):0.081388375,'Lottia-gigantea@jgi|Lotgi1|61487|gw1.3.124.1':0.072641697):0.075090705):0.03773509):0.29232055):0.25729307,((((('214684-Cneoformans@XP_567466':0.36235697,'559292-Scerevisiae@NP_013793':1.0928214):0.18401851,'237631-Umaydis@XP_759887':0.38063021):0.085927961,('Bdendrobatidis@prot_jgi_Batde5_92704_GP3.082630':0.43677543,'Spizellomyces-punctatus@SPPG_06475T0':0.2005646):0.25212697):0.099106049,'367110-Ncrassa@XP_956688':0.54793058):0.10988468,'284812-Spombe@NP_593535':0.392692):0.37566021):0.014865932,((((((('145481-Ppatens@XP_001778595':0.20137987,'3702-Athaliana@NP_001119390':0.31580801):0.10579351,('39947-Osativa@EEE55732':0.17570817,'6239-Celegans@NP_497865':1.8796453):0.051547985):0.12348217,('3702-Athaliana@NP_177883':0.27752477,'88036-Smoellendorffii@XP_002990499':0.70857653):0.099104831):0.25511021,((('3055-Creinhardtii@XP_001690069':0.49482016,'412133-Tvaginalis@XP_001329031':3.7332125):3.1450724e-05,'Vcarteri@jgi|Volca1|121419|estExt_fgenesh5_synt.C_510005':0.44624646):0.52219922,'Cvulgaris@jgi|ChlNC64A_1|142576|IGS.gm_43_00008':0.48919598):0.3572377):0.08383995,(('436017-Olucimarinus@XP_001415641':0.08952458,'70448-Otauri@XP_003074597':0.02610488):0.42232531,'564608-Mpusilla@XP_003062863':0.29506843):0.61799797):0.092604166,(('2880-Esiliculosus@CBJ25477':0.43441823,'296543-Tpseudonana@XP_002291327':1.1029661):0.26884206,(('403677-Pinfestans@XP_002996972':0.0527713,'Pramorum@jgi|Phyra1_1|76281|fgenesh1_pg.C_scaffold_17000043':0.10824235):0.33847817,'744533-Ngruberi@XP_002671795':0.88357884):0.27497682):0.12511469):0.080809412,((('185431-Tbrucei@XP_828716':0,(('347515-Lmajor@XP_001681555':0.032991182,'435258-Linfantum@XP_001463886':0.014801066):0.47211652,'353153-Tcruzi@XP_821239':0.24506741):0.38684014):1.1203687,'Ehuxleyi@jgi|Emihu1|277061|estExt_Genemark1.C_180190':0.56158523):0.039047781,(('352472-Ddiscoideum@XP_643624':0.94173019,'Gsulphuraria@stig_8.Gs13670.1':0.31796094):0.21469505,'431895-Mbrevicollis@XP_001745460':0.9952549):0.11893632):0.19863173):3.2626822e-05,'Capsaspora-owczarzaki@04846T0':0.73866592);
('10228-Tadhaerens@XP_002112303':0.20927915,(((((((('145481-Ppatens@XP_001778595':0.18824249,'3702-Athaliana@NP_001119390':0.51896226):0.24210904,'39947-Osativa@EEE55732':0.43891322):0.085457468,('3702-Athaliana@NP_177883':0.58810548,'88036-Smoellendorffii@XP_002990499':0.5852267):0.10121552):0.33162186,(('2880-Esiliculosus@CBJ25477':0.72234139,('403677-Pinfestans@XP_002996972':0.12788564,'Pramorum@jgi|Phyra1_1|76281|fgenesh1_pg.C_scaffold_17000043':0.077046383):0.22833556):0.099123274,('Ehuxleyi@jgi|Emihu1|277061|estExt_Genemark1.C_180190':0.87889697,'Gsulphuraria@stig_8.Gs13670.1':0.59616497):0.11065769):0.22749942):0.071567085,(('296543-Tpseudonana@XP_002291327':1.08668,(('3055-Creinhardtii@XP_001690069':0.17527033,'Vcarteri@jgi|Volca1|121419|estExt_fgenesh5_synt.C_510005':0.43574555):0.68166379,'Cvulgaris@jgi|ChlNC64A_1|142576|IGS.gm_43_00008':0.36330941):0.50228136):4.0992296e-05,(('436017-Olucimarinus@XP_001415641':0.14013432,'70448-Otauri@XP_003074597':0.010179161):0.36396069,'564608-Mpusilla@XP_003062863':0.28577692):0.46270705):0.16863719):0.22747723,('744533-Ngruberi@XP_002671795':0.73726244,'Capsaspora-owczarzaki@04846T0':1.0233158):0.19367254):0.067276195,((('214684-Cneoformans@XP_567466':0.62260436,'237631-Umaydis@XP_759887':0.28099209):0.042382921,(('284812-Spombe@NP_593535':0.51256671,'Bdendrobatidis@prot_jgi_Batde5_92704_GP3.082630':0.44061259):0.10252164,('367110-Ncrassa@XP_956688':0.36496664,'559292-Scerevisiae@NP_013793':1.4446953):0.15187678):0.062415299):0.12959136,'Spizellomyces-punctatus@SPPG_06475T0':0.21736881):0.5887036):0.044102662,('431895-Mbrevicollis@XP_001745460':0.76182911,'Salpingoeca-rosetta@00177T0':0.56620033):0.51366999):0.21825354,(((((((('185431-Tbrucei@XP_828716':0.38877502,'353153-Tcruzi@XP_821239':0.054432031):0.17181599,('347515-Lmajor@XP_001681555':0.032667627,'435258-Linfantum@XP_001463886':0.052280043):0.33022305):2.3258344,'352472-Ddiscoideum@XP_643624':0.61119932):0.31962958,'412133-Tvaginalis@XP_001329031':2.0009129):0.29020504,(('451804-Afumigatus@EDP55189':1.7763568e-14,'6279-Bmalayi@XP_001895635':0):0.41212263,'6239-Celegans@NP_497865':1.8799348):0.34328455):0.31303246,'Hrobusta@jgi|Helro1|62692':0.33006197):0.15006748,((('7227-Dmelanogaster@NP_610719':0.39644335,('7460-Amellifera@XP_623860':0.014404752,'Dpulex@jgi|Dappu1|57300|e_gw1.62.79.1':0.12585845):0.054136172):0.14739715,'Lottia-gigantea@jgi|Lotgi1|61487|gw1.3.124.1':0.12475666):0.16363492,('7739-Bfloridae@XP_002611624':0.097979313,('7955-Drerio@AAH55602':0.030619585,'9606-Hsapiens@NP_001093870':0.047188475):0.4657681):0.0023744004):0.082872796):0.17800576,'45351-Nvectensis@XP_001641695':0.31685757):0.060643862);
(((((('10228-Tadhaerens@XP_002112303':0.35998307,'45351-Nvectensis@XP_001641695':0.36426654):0.17154014,(((('7227-Dmelanogaster@NP_610719':0.36655991,('7460-Amellifera@XP_623860':0.035233833,'Dpulex@jgi|Dappu1|57300|e_gw1.62.79.1':0.087006086):0.10483034):0.19134374,'Lottia-gigantea@jgi|Lotgi1|61487|gw1.3.124.1':0.027251719):0.12221396,('7955-Drerio@AAH55602':0.012902747,'9606-Hsapiens@NP_001093870':0.064967322):0.32284325):0.018995636,'7739-Bfloridae@XP_002611624':0.23861804):0.10280989):0.1147527,'Hrobusta@jgi|Helro1|62692':0.32768817):0.23996371,('451804-Afumigatus@EDP55189':0,'6279-Bmalayi@XP_001895635':2.5470224e-13):0.83080413):0.0743986,'352472-Ddiscoideum@XP_643624':1.1745005):0.27962054,((((((((('145481-Ppatens@XP_001778595':0.19689457,'3702-Athaliana@NP_001119390':0.57945996):0.14560471,'39947-Osativa@EEE55732':0.45898466):0.090527836,('3702-Athaliana@NP_177883':0.38403154,'88036-Smoellendorffii@XP_002990499':0.68909214):0.027336356):0.29061239,(('436017-Olucimarinus@XP_001415641':0.13349086,'70448-Otauri@XP_003074597':2.8335532e-06):0.19534506,'564608-Mpusilla@XP_003062863':0.28947735):0.66784013):0.11940357,'412133-Tvaginalis@XP_001329031':2.3095616):4.3933743e-05,('214684-Cneoformans@XP_567466':0.43751489,(('237631-Umaydis@XP_759887':0.10752774,'559292-Scerevisiae@NP_013793':1.5841335):0.2520452,((('284812-Spombe@NP_593535':0.51298311,'367110-Ncrassa@XP_956688':0.54544425):0.12767048,'Bdendrobatidis@prot_jgi_Batde5_92704_GP3.082630':0.35877299):0.12566815,'Spizellomyces-punctatus@SPPG_06475T0':0.20363083):3.4559516e-05):0.098474335):0.577702):0.02466881,(('296543-Tpseudonana@XP_002291327':1.2117102,'744533-Ngruberi@XP_002671795':0.70415256):0.18937722,('431895-Mbrevicollis@XP_001745460':0.89517865,'6239-Celegans@NP_497865':1.510694):0.24329037):0.17819965):0.1043785,(((('3055-Creinhardtii@XP_001690069':0.60746828,'Vcarteri@jgi|Volca1|121419|estExt_fgenesh5_synt.C_510005':0.30921136):0.63387505,'Cvulgaris@jgi|ChlNC64A_1|142576|IGS.gm_43_00008':0.52005301):0.49797658,'Ehuxleyi@jgi|Emihu1|277061|estExt_Genemark1.C_180190':0.62480433):0.12843066,'Salpingoeca-rosetta@00177T0':1.3515683):0.037394997):0.050782505,(((('185431-Tbrucei@XP_828716':0.40017747,'353153-Tcruzi@XP_821239':0.2343756):0.33426,('347515-Lmajor@XP_001681555':0.028397884,'435258-Linfantum@XP_001463886':0.039466271):0.098805825):1.9556693,'Gsulphuraria@stig_8.Gs13670.1':0.17746259):0.53286642,'Capsaspora-owczarzaki@04846T0':0.98097498):0.1181689):0.064916646,('2880-Esiliculosus@CBJ25477':0.41217498,('403677-Pinfestans@XP_002996972':0.025418496,'Pramorum@jgi|Phyra1_1|76281|fgenesh1_pg.C_scaffold_17000043':0.071621335):0.3481755):0.32826917);
((((('10228-Tadhaerens@XP_002112303':0.24743482,'45351-Nvectensis@XP_001641695':0.28533754):0.086494331,(((('7227-Dmelanogaster@NP_610719':0.5543259,('7460-Amellifera@XP_623860':0.0027850259,'Dpulex@jgi|Dappu1|57300|e_gw1.62.79.1':0.12068073):0.13855971):0.10575337,'Hrobusta@jgi|Helro1|62692':0.42246833):0.096874973,'Lottia-gigantea@jgi|Lotgi1|61487|gw1.3.124.1':0.11401734):0.050749779,('7739-Bfloridae@XP_002611624':0.057841982,('7955-Drerio@AAH55602':0.034388538,'9606-Hsapiens@NP_001093870':0.0049873855):0.33973138):0.036231299):0.11075392):0.39089515,('431895-Mbrevicollis@XP_001745460':0.64392956,'Salpingoeca-rosetta@00177T0':0.73531845):0.4299271):0.060472346,(((('214684-Cneoformans@XP_567466':0.62108177,('284812-Spombe@NP_593535':0.81525604,'Bdendrobatidis@prot_jgi_Batde5_92704_GP3.082630':0.27018912):0.096510176):0.024254283,'Spizellomyces-punctatus@SPPG_06475T0':0.14035586):0.049805117,('237631-Umaydis@XP_759887':0.32970525,'367110-Ncrassa@XP_956688':0.60764645):0.18445382):0.19164935,'559292-Scerevisiae@NP_013793':1.4987417):0.1688343):0.053789063,(((((('145481-Ppatens@XP_001778595':0.31046528,'3702-Athaliana@NP_001119390':0.47932672):0.050721356,'39947-Osativa@EEE55732':0.37807475):0.11163045,('3702-Athaliana@NP_177883':0.35117948,'88036-Smoellendorffii@XP_002990499':0.76158439):0.07518644):0.34595966,('296543-Tpseudonana@XP_002291327':0.90975524,(('436017-Olucimarinus@XP_001415641':0.088043731,'70448-Otauri@XP_003074597':0.012138998):0.20146908,'564608-Mpusilla@XP_003062863':0.50940304):0.54234877):0.1374034):0.12219362,(((('3055-Creinhardtii@XP_001690069':0.38212135,'Vcarteri@jgi|Volca1|121419|estExt_fgenesh5_synt.C_510005':0.47095441):0.37670642,'Cvulgaris@jgi|ChlNC64A_1|142576|IGS.gm_43_00008':0.60279692):0.29761359,'6239-Celegans@NP_497865':1.6175452):0.28145426,'412133-Tvaginalis@XP_001329031':2.3961453):5.4917113e-06):0.12785248,((((((('185431-Tbrucei@XP_828716':0.36786208,'353153-Tcruzi@XP_821239':0.058742055):0.33177811,('347515-Lmajor@XP_001681555':0.011113923,'435258-Linfantum@XP_001463886':0.03914015):0.30483695):1.2823535,'Gsulphuraria@stig_8.Gs13670.1':0.23822581):0.04828616,'352472-Ddiscoideum@XP_643624':1.5090893):0.11192347,('451804-Afumigatus@EDP55189':0,'6279-Bmalayi@XP_001895635':9.838284e-15):1.1037464):0.050561847,('2880-Esiliculosus@CBJ25477':0.47470902,('403677-Pinfestans@XP_002996972':0.091605774,'Pramorum@jgi|Phyra1_1|76281|fgenesh1_pg.C_scaffold_17000043':0.038655848):0.43924502):0.23122498):0.083162744,('744533-Ngruberi@XP_002671795':0.77002316,'Capsaspora-owczarzaki@04846T0':0.97650901):0.24314606):9.9717254e-05):0.03924344,'Ehuxleyi@jgi|Emihu1|277061|estExt_Genemark1.C_180190':0.49574178);
((((('10228-Tadhaerens@XP_002112303':0.27595518,((('7227-Dmelanogaster@NP_610719':0.40532732,(('7460-Amellifera@XP_623860':0.040818202,'Dpulex@jgi|Dappu1|57300|e_gw1.62.79.1':0.091218466):0.10313462,'Hrobusta@jgi|Helro1|62692':0.44605185):0.075062859):0.11724484,'Lottia-gigantea@jgi|Lotgi1|61487|gw1.3.124.1':0.030850529):0.095417804,('7739-Bfloridae@XP_002611624':0.1672512,('7955-Drerio@AAH55602':0.030518375,'9606-Hsapiens@NP_001093870':0.018531147):0.32467326):0.0007906025):0.22035703):0.075160284,'45351-Nvectensis@XP_001641695':0.15263489):0.34922269,((((('214684-Cneoformans@XP_567466':0.57277693,'237631-Umaydis@XP_759887':0.31010536):0.075612374,('284812-Spombe@NP_593535':0.58164523,'367110-Ncrassa@XP_956688':0.50801175):0.18553701):0.088843533,('Bdendrobatidis@prot_jgi_Batde5_92704_GP3.082630':0.49932934,'Spizellomyces-punctatus@SPPG_06475T0':0.19552226):0.12676346):0.4445263,((('3055-Creinhardtii@XP_001690069':0.58674363,'Vcarteri@jgi|Volca1|121419|estExt_fgenesh5_synt.C_510005':0.60351529):0.75813723,'Cvulgaris@jgi|ChlNC64A_1|142576|IGS.gm_43_00008':0.63956565):0.5732355,('412133-Tvaginalis@XP_001329031':2.1169479,'559292-Scerevisiae@NP_013793':0.97623038):0.4232169):0.19206367):0.056294714,('431895-Mbrevicollis@XP_001745460':0.56229744,'Salpingoeca-rosetta@00177T0':0.6817132):0.49271641):0.094177679):0.028054241,(((((('185431-Tbrucei@XP_828716':0.50107893,'353153-Tcruzi@XP_821239':0.11803288):0.56145087,'435258-Linfantum@XP_001463886':0.077043957):0.036744736,'347515-Lmajor@XP_001681555':2.4246311e-05):1.5595866,'352472-Ddiscoideum@XP_643624':1.0557942):1.3694422,'744533-Ngruberi@XP_002671795':0.57738625):0.38713301,((('2880-Esiliculosus@CBJ25477':0.62360082,('403677-Pinfestans@XP_002996972':0.087014608,'Pramorum@jgi|Phyra1_1|76281|fgenesh1_pg.C_scaffold_17000043':0.040838599):0.33115164):0.25490665,'Gsulphuraria@stig_8.Gs13670.1':0.77200335):2.1083163e-06,'Ehuxleyi@jgi|Emihu1|277061|estExt_Genemark1.C_180190':0.67372241):0.17457011):0.10456386):0.068303825,(((('145481-Ppatens@XP_001778595':0.35724144,(('3702-Athaliana@NP_001119390':0.37870391,'88036-Smoellendorffii@XP_002990499':0.76254022):0.12226692,('3702-Athaliana@NP_177883':0.29977663,(('436017-Olucimarinus@XP_001415641':0.12015312,'70448-Otauri@XP_003074597':0.0025877334):0.24513052,'564608-Mpusilla@XP_003062863':0.47149):0.92529999):0.28662982):0.026347396):4.470423e-05,'39947-Osativa@EEE55732':0.51281411):0.36803965,'296543-Tpseudonana@XP_002291327':1.487733):0.10918116,(('451804-Afumigatus@EDP55189':3.2455084e-13,'6279-Bmalayi@XP_001895635':0):0.33768543,'6239-Celegans@NP_497865':1.9658558):0.61284615):1.3940828e-05,'Capsaspora-owczarzaki@04846T0':0.89365868);
(((('10228-Tadhaerens@XP_002112303':0.23938606,'45351-Nvectensis@XP_001641695':0.33317238):0.0043785916,(((((('7227-Dmelanogaster@NP_610719':0.4963272,'7460-Amellifera@XP_623860':2.9572343e-05):0.035291278,'Dpulex@jgi|Dappu1|57300|e_gw1.62.79.1':0.11986684):0.27827329,'Hrobusta@jgi|Helro1|62692':0.31960155):0.10380495,'7739-Bfloridae@XP_002611624':0.1277866):0.051847311,('7955-Drerio@AAH55602':7.4998916e-07,'9606-Hsapiens@NP_001093870':0.067521889):0.34025292):0.0007023435,'Lottia-gigantea@jgi|Lotgi1|61487|gw1.3.124.1':0.096531538):0.29721309):0.42716034,(('431895-Mbrevicollis@XP_001745460':0.36960792,'6239-Celegans@NP_497865':2.1107774):0.59573352,'Salpingoeca-rosetta@00177T0':0.67731886):0.26016847):0.051929673,((((((('145481-Ppatens@XP_001778595':0.32948288,('3702-Athaliana@NP_001119390':0.51722007,'39947-Osativa@EEE55732':0.34770896):0.0047917522):0.057570701,'88036-Smoellendorffii@XP_002990499':0.75275052):3.702076e-05,'3702-Athaliana@NP_177883':0.43944187):0.3210526,'Ehuxleyi@jgi|Emihu1|277061|estExt_Genemark1.C_180190':0.387034):0.12781157,((((('185431-Tbrucei@XP_828716':0.36822239,'353153-Tcruzi@XP_821239':0.15494751):0.23108237,('347515-Lmajor@XP_001681555':1.3602564e-07,'435258-Linfantum@XP_001463886':0.038485184):0.25422131):1.9589622,'Gsulphuraria@stig_8.Gs13670.1':0.47820215):0.097101676,('352472-Ddiscoideum@XP_643624':1.0657411,('451804-Afumigatus@EDP55189':0,'6279-Bmalayi@XP_001895635':5.7749361e-13):0.76386079):0.31191561):0.14538411,('2880-Esiliculosus@CBJ25477':0.45585494,('403677-Pinfestans@XP_002996972':0.045757079,'Pramorum@jgi|Phyra1_1|76281|fgenesh1_pg.C_scaffold_17000043':0.05512661):0.26520203):0.30550032):0.093656395):0.11455836,(('296543-Tpseudonana@XP_002291327':1.0690357,(('412133-Tvaginalis@XP_001329031':2.6549885,('436017-Olucimarinus@XP_001415641':0.094395807,'70448-Otauri@XP_003074597':0.005487599):0.23515051):0.12689674,'564608-Mpusilla@XP_003062863':0.38419774):0.28967964):0.17839621,(('3055-Creinhardtii@XP_001690069':0.43730266,'Vcarteri@jgi|Volca1|121419|estExt_fgenesh5_synt.C_510005':0.37179848):0.65694815,'Cvulgaris@jgi|ChlNC64A_1|142576|IGS.gm_43_00008':0.46560247):0.48233058):0.12240565):0.13612865,((('214684-Cneoformans@XP_567466':0.66350398,('Bdendrobatidis@prot_jgi_Batde5_92704_GP3.082630':0.34523873,'Spizellomyces-punctatus@SPPG_06475T0':0.1484013):0.23383036):0.059432309,'237631-Umaydis@XP_759887':0.45965119):0.066034041,('284812-Spombe@NP_593535':0.54869348,('367110-Ncrassa@XP_956688':0.47380185,'559292-Scerevisiae@NP_013793':0.95004539):0.19067245):0.081212221):0.57336817):0.090341585,('744533-Ngruberi@XP_002671795':0.73709969,'Capsaspora-owczarzaki@04846T0':0.68567215):0.31263362);
((('10228-Tadhaerens@XP_002112303':0.2009495,('45351-Nvectensis@XP_001641695':0.27981571,(((('7227-Dmelanogaster@NP_610719':0.34462198,('7460-Amellifera@XP_623860':0.021812914,'Dpulex@jgi|Dappu1|57300|e_gw1.62.79.1':0.14233898):0.057512857):0.10032053,'Hrobusta@jgi|Helro1|62692':0.33438205):0.024225577,'Lottia-gigantea@jgi|Lotgi1|61487|gw1.3.124.1':0.050730425):0.084463865,('7739-Bfloridae@XP_002611624':0.067595123,('7955-Drerio@AAH55602':0.050288539,'9606-Hsapiens@NP_001093870':0.010915536):0.347019):0.0063403775):0.16523937):0.034119246):0.20921171,('431895-Mbrevicollis@XP_001745460':0.80960033,'Salpingoeca-rosetta@00177T0':0.50041349):0.65450154):0.067598656,((((((('145481-Ppatens@XP_001778595':0.18196779,'3702-Athaliana@NP_001119390':0.54637751):0.17521333,'39947-Osativa@EEE55732':0.40976212):0.068052059,('3702-Athaliana@NP_177883':0.54422526,'88036-Smoellendorffii@XP_002990499':0.56450139):0.09459342):0.27585764,('451804-Afumigatus@EDP55189':8.8630857e-14,'6279-Bmalayi@XP_001895635':0):0.63188054):0.085314025,((('185431-Tbrucei@XP_828716':0.25837435,'353153-Tcruzi@XP_821239':0.14770225):0.047860484,('347515-Lmajor@XP_001681555':0.010612695,'435258-Linfantum@XP_001463886':0.068708049):0.17675482):2.3433762,(('3055-Creinhardtii@XP_001690069':0.3036685,'Vcarteri@jgi|Volca1|121419|estExt_fgenesh5_synt.C_510005':0.33020193):0.93651173,'Cvulgaris@jgi|ChlNC64A_1|142576|IGS.gm_43_00008':0.24010433):0.72673214):9.4578285e-05):0.042319561,(((('2880-Esiliculosus@CBJ25477':0.42707396,(('403677-Pinfestans@XP_002996972':0.066654211,'Pramorum@jgi|Phyra1_1|76281|fgenesh1_pg.C_scaffold_17000043':0.084094243):0.17111776,'744533-Ngruberi@XP_002671795':0.91020953):0.20784348):0.050164524,'296543-Tpseudonana@XP_002291327':0.87636083):0.1485661,(('412133-Tvaginalis@XP_001329031':1.5431475,(('436017-Olucimarinus@XP_001415641':0.079758647,'70448-Otauri@XP_003074597':6.4919927e-05):0.24653486,'564608-Mpusilla@XP_003062863':0.4493027):0.089498915):0.50544193,('Ehuxleyi@jgi|Emihu1|277061|estExt_Genemark1.C_180190':0.53766323,'Gsulphuraria@stig_8.Gs13670.1':0.87822775):0.16185565):0.095079911):0.032034663,('352472-Ddiscoideum@XP_643624':1.4624768,'6239-Celegans@NP_497865':1.2463984):0.30811301):0.094510258):0.13946568,'Capsaspora-owczarzaki@04846T0':1.0160561):0.043933746,((('214684-Cneoformans@XP_567466':0.58886955,'237631-Umaydis@XP_759887':0.26546613):0.077896871,((('284812-Spombe@NP_593535':0.45595601,'367110-Ncrassa@XP_956688':0.37584138):0.058466319,'559292-Scerevisiae@NP_013793':1.4426656):0.090775184,'Bdendrobatidis@prot_jgi_Batde5_92704_GP3.082630':0.33875829):0.11507497):0.11438319,'Spizellomyces-punctatus@SPPG_06475T0':0.070310188):0.4469076);
(((('10228-Tadhaerens@XP_002112303':0.225996,('45351-Nvectensis@XP_001641695':0.29605437,(((('7227-Dmelanogaster@NP_610719':0.27820001,('7460-Amellifera@XP_623860':0.024086047,'Dpulex@jgi|Dappu1|57300|e_gw1.62.79.1':0.077032879):0.075368859):0.14065104,'Hrobusta@jgi|Helro1|62692':0.38377694):0.043369832,'Lottia-gigantea@jgi|Lotgi1|61487|gw1.3.124.1':0.095445619):0.10110382,('7739-Bfloridae@XP_002611624':0.11329291,('7955-Drerio@AAH55602':0.049147347,'9606-Hsapiens@NP_001093870':1.2971798e-05):0.31454116):1.8497084e-05):0.17788351):0.061735302):0.18849387,('451804-Afumigatus@EDP55189':1.8401235e-14,'6279-Bmalayi@XP_001895635':0):0.95396887):0.078627391,(((('185431-Tbrucei@XP_828716':0.3174614,'353153-Tcruzi@XP_821239':0.15024597):0.46796079,'347515-Lmajor@XP_001681555':0.019034167):0.03106202,'435258-Linfantum@XP_001463886':3.518452e-05):1.7271463,('431895-Mbrevicollis@XP_001745460':0.61755597,'Salpingoeca-rosetta@00177T0':0.71520912):0.24812801):0.30451333):0.071307669,((((((('145481-Ppatens@XP_001778595':0.19336916,'3702-Athaliana@NP_001119390':0.48156288):0.15249248,'39947-Osativa@EEE55732':0.26248137):0.06595906,'88036-Smoellendorffii@XP_002990499':0.67963798):0.017496336,'3702-Athaliana@NP_177883':0.31755161):0.35798386,((('296543-Tpseudonana@XP_002291327':1.1112375,(('436017-Olucimarinus@XP_001415641':0.073548021,'70448-Otauri@XP_003074597':6.1034868e-07):0.2884075,'564608-Mpusilla@XP_003062863':0.31652584):0.49065846):5.5133935e-05,(('3055-Creinhardtii@XP_001690069':0.50921457,'Vcarteri@jgi|Volca1|121419|estExt_fgenesh5_synt.C_510005':0.37162621):0.61953577,'Cvulgaris@jgi|ChlNC64A_1|142576|IGS.gm_43_00008':0.44594789):0.49591871):0.0750942,('412133-Tvaginalis@XP_001329031':2.2411414,'6239-Celegans@NP_497865':1.3887685):0.41083845):0.099593481):0.17988758,'744533-Ngruberi@XP_002671795':0.79675742):0.016634487,(((('214684-Cneoformans@XP_567466':0.44787556,'284812-Spombe@NP_593535':0.55727623):0.05773021,('Bdendrobatidis@prot_jgi_Batde5_92704_GP3.082630':0.32266001,'Spizellomyces-punctatus@SPPG_06475T0':0.17926611):0.1254368):0.053371094,('367110-Ncrassa@XP_956688':0.49732868,'559292-Scerevisiae@NP_013793':1.1206623):0.12790044):2.7982303e-05,'237631-Umaydis@XP_759887':0.36278933):0.55641672):0.042823747,((('2880-Esiliculosus@CBJ25477':0.59394798,('403677-Pinfestans@XP_002996972':0.087266854,'Pramorum@jgi|Phyra1_1|76281|fgenesh1_pg.C_scaffold_17000043':0.068914994):0.23776):0.26610962,(('352472-Ddiscoideum@XP_643624':1.0983356,'Gsulphuraria@stig_8.Gs13670.1':0.61044626):0.09057595,'Ehuxleyi@jgi|Emihu1|277061|estExt_Genemark1.C_180190':0.64148069):0.075399423):0.20977333,'Capsaspora-owczarzaki@04846T0':0.8788103):1.065798e-05);
((((('10228-Tadhaerens@XP_002112303':0.23518758,'45351-Nvectensis@XP_001641695':0.32986952):0.14788488,(((('6239-Celegans@NP_497865':2.0042374,'Dpulex@jgi|Dappu1|57300|e_gw1.62.79.1':0.080196775):0.020039698,'7460-Amellifera@XP_623860':0.064528788):0.10526367,'7227-Dmelanogaster@NP_610719':0.48298909):0.043615367,((('7739-Bfloridae@XP_002611624':0.058590309,('7955-Drerio@AAH55602':0.059205822,'9606-Hsapiens@NP_001093870':0.0052284895):0.35751078):0.081494104,'Lottia-gigantea@jgi|Lotgi1|61487|gw1.3.124.1':0.090614266):0.059141791,'Hrobusta@jgi|Helro1|62692':0.36809064):0.054853485):0.11875879):0.13587679,'Ehuxleyi@jgi|Emihu1|277061|estExt_Genemark1.C_180190':0.5005517):0.10021569,(((('214684-Cneoformans@XP_567466':0.4904365,'559292-Scerevisiae@NP_013793':1.1641368):0.39953739,'237631-Umaydis@XP_759887':0.15725794):0.18262329,((('284812-Spombe@NP_593535':0.62635643,'Bdendrobatidis@prot_jgi_Batde5_92704_GP3.082630':0.32337481):0.091996932,'Spizellomyces-punctatus@SPPG_06475T0':0.19069142):0.048215517,'367110-Ncrassa@XP_956688':0.61622046):0.024164295):0.29558919,('431895-Mbrevicollis@XP_001745460':0.57707976,'Salpingoeca-rosetta@00177T0':0.81851529):0.33007649):0.14762062):0.061867036,(((((('145481-Ppatens@XP_001778595':0.21630168,'3702-Athaliana@NP_001119390':0.51430592):0.11005966,('3702-Athaliana@NP_177883':0.44203416,'39947-Osativa@EEE55732':0.27469952):0.06443733):0.036814928,'88036-Smoellendorffii@XP_002990499':0.7346332):0.097303023,(('296543-Tpseudonana@XP_002291327':1.204819,(('436017-Olucimarinus@XP_001415641':0.080099664,'70448-Otauri@XP_003074597':0.0088229424):0.15835765,'564608-Mpusilla@XP_003062863':0.46117904):0.29198466):0.26113741,(('3055-Creinhardtii@XP_001690069':0.46358179,'Vcarteri@jgi|Volca1|121419|estExt_fgenesh5_synt.C_510005':0.36964354):0.53757281,'Cvulgaris@jgi|ChlNC64A_1|142576|IGS.gm_43_00008':0.41756416):0.38959551):0.10107044):0.24608276,('2880-Esiliculosus@CBJ25477':0.5111429,('403677-Pinfestans@XP_002996972':0.11789584,'Pramorum@jgi|Phyra1_1|76281|fgenesh1_pg.C_scaffold_17000043':0.0029192479):0.35893839):0.18930529):0.13502925,(((((('185431-Tbrucei@XP_828716':0.16869802,'353153-Tcruzi@XP_821239':0.18039172):0.33900792,('347515-Lmajor@XP_001681555':0.02413119,'435258-Linfantum@XP_001463886':8.4610444e-06):0.13191051):1.7837629,'744533-Ngruberi@XP_002671795':0.42378268):0.37623459,'352472-Ddiscoideum@XP_643624':1.3865415):0.017914825,'Gsulphuraria@stig_8.Gs13670.1':0.52911719):0.23975663,('412133-Tvaginalis@XP_001329031':2.0644357,('451804-Afumigatus@EDP55189':1.5330498e-13,'6279-Bmalayi@XP_001895635':0):0.57551957):0.24150309):0.044241138):3.6563759e-05,'Capsaspora-owczarzaki@04846T0':0.92563029);
(((('10228-Tadhaerens@XP_002112303':0.20971884,'45351-Nvectensis@XP_001641695':0.2149432):0.12973656,((('451804-Afumigatus@EDP55189':0,'6279-Bmalayi@XP_001895635':1.4037552e-13):0.85045851,'Hrobusta@jgi|Helro1|62692':0.36578055):0.1398686,(((('7227-Dmelanogaster@NP_610719':0.36137638,('7460-Amellifera@XP_623860':0.040504384,'Dpulex@jgi|Dappu1|57300|e_gw1.62.79.1':0.10771576):0.067893257):0.12934993,'Lottia-gigantea@jgi|Lotgi1|61487|gw1.3.124.1':0.050209382):0.11131744,('7955-Drerio@AAH55602':0.016563196,'9606-Hsapiens@NP_001093870':0.03672463):0.18957287):0.099145344,'7739-Bfloridae@XP_002611624':0.10072155):0.11307461):0.050575348):0.21223105,'Salpingoeca-rosetta@00177T0':1.1223035):0.18729692,(((((((('145481-Ppatens@XP_001778595':0.25412388,'3702-Athaliana@NP_001119390':0.40802979):0.0019313807,'39947-Osativa@EEE55732':0.2926141):0.056532206,('3702-Athaliana@NP_177883':0.2948196,'88036-Smoellendorffii@XP_002990499':0.67911233):0.073841563):0.21312839,'296543-Tpseudonana@XP_002291327':1.4442314):0.031305267,(('436017-Olucimarinus@XP_001415641':0.083496308,'70448-Otauri@XP_003074597':1.1636084e-07):0.23165114,'564608-Mpusilla@XP_003062863':0.38429956):0.31724702):0.13202018,((('3055-Creinhardtii@XP_001690069':0.59048811,'Vcarteri@jgi|Volca1|121419|estExt_fgenesh5_synt.C_510005':0.27275445):0.67994386,'Cvulgaris@jgi|ChlNC64A_1|142576|IGS.gm_43_00008':0.71088019):0.44886628,'412133-Tvaginalis@XP_001329031':2.0121025):0.035477922):0.036692176,((((('185431-Tbrucei@XP_828716':0.27645628,'353153-Tcruzi@XP_821239':0.24590248):0.026983735,('347515-Lmajor@XP_001681555':3.628023e-06,'435258-Linfantum@XP_001463886':0.071789644):0.49072942):1.5821977,'744533-Ngruberi@XP_002671795':0.70153936):0.1144137,'352472-Ddiscoideum@XP_643624':1.0965399):0.30410151,'Ehuxleyi@jgi|Emihu1|277061|estExt_Genemark1.C_180190':0.40107642):0.095034338):0.17221672,(((((('214684-Cneoformans@XP_567466':0.42782716,'559292-Scerevisiae@NP_013793':1.1024878):0.22218912,'367110-Ncrassa@XP_956688':0.39125904):0.1047554,('237631-Umaydis@XP_759887':0.22172231,'284812-Spombe@NP_593535':0.49303003):0.084116429):0.13920666,('Bdendrobatidis@prot_jgi_Batde5_92704_GP3.082630':0.42326208,'Spizellomyces-punctatus@SPPG_06475T0':0.11658485):0.041355985):0.4064016,('431895-Mbrevicollis@XP_001745460':0.46079418,'6239-Celegans@NP_497865':1.9296057):0.62198123):0.010304459,'Gsulphuraria@stig_8.Gs13670.1':0.60888613):0.22673908):0.043348601,(('2880-Esiliculosus@CBJ25477':0.57943726,('403677-Pinfestans@XP_002996972':0.052480112,'Pramorum@jgi|Phyra1_1|76281|fgenesh1_pg.C_scaffold_17000043':0.083592252):0.33709356):0.28907817,'Capsaspora-owczarzaki@04846T0':1.02361):8.0507039e-07);
(((((('10228-Tadhaerens@XP_002112303':0.26928326,'45351-Nvectensis@XP_001641695':0.27399888):0.089711109,(((('7227-Dmelanogaster@NP_610719':0.36037722,('7460-Amellifera@XP_623860':0.015098359,'Dpulex@jgi|Dappu1|57300|e_gw1.62.79.1':0.10719761):0.12936587):0.15096632,'Lottia-gigantea@jgi|Lotgi1|61487|gw1.3.124.1':0.089615869):0.081730863,'Hrobusta@jgi|Helro1|62692':0.37296138):0.060274126,('7739-Bfloridae@XP_002611624':0.10924747,('7955-Drerio@AAH55602':0.015966133,'9606-Hsapiens@NP_001093870':0.025824363):0.23328674):0.025866339):0.099438663):0.19027309,('451804-Afumigatus@EDP55189':7.9766881e-13,'6279-Bmalayi@XP_001895635':0):1.1949898):0.18220561,(('431895-Mbrevicollis@XP_001745460':0.65778975,'6239-Celegans@NP_497865':1.6341098):0.2459289,'Salpingoeca-rosetta@00177T0':0.95996319):0.3292):0.12951622,(('2880-Esiliculosus@CBJ25477':0.48038899,('403677-Pinfestans@XP_002996972':0.063630725,'Pramorum@jgi|Phyra1_1|76281|fgenesh1_pg.C_scaffold_17000043':0.09934283):0.26306416):0.15707905,'Capsaspora-owczarzaki@04846T0':0.76387428):0.015795663):0.072579337,(((((('145481-Ppatens@XP_001778595':0.27070067,'3702-Athaliana@NP_001119390':0.43056583):0.07954475,'39947-Osativa@EEE55732':0.35646891):0.071176558,('3702-Athaliana@NP_177883':0.56701891,'88036-Smoellendorffii@XP_002990499':0.62143055):0.040680841):0.1481564,(('436017-Olucimarinus@XP_001415641':0.10775726,'70448-Otauri@XP_003074597':9.6396515e-07):0.21815558,'564608-Mpusilla@XP_003062863':0.41545423):0.6614657):0.0082349357,((('3055-Creinhardtii@XP_001690069':0.46814361,'Vcarteri@jgi|Volca1|121419|estExt_fgenesh5_synt.C_510005':0.27654656):0.39073725,'Cvulgaris@jgi|ChlNC64A_1|142576|IGS.gm_43_00008':0.38261494):0.12037473,'412133-Tvaginalis@XP_001329031':2.8805035):0.41288386):0.16107798,(((((('214684-Cneoformans@XP_567466':0.50123878,('284812-Spombe@NP_593535':0.48518533,'367110-Ncrassa@XP_956688':0.46557027):0.12558344):0.017757537,'237631-Umaydis@XP_759887':0.28487835):0.16369313,'Bdendrobatidis@prot_jgi_Batde5_92704_GP3.082630':0.60236931):0.058110659,'Spizellomyces-punctatus@SPPG_06475T0':0.0587102):0.18285101,'559292-Scerevisiae@NP_013793':1.3585061):0.23407876,'296543-Tpseudonana@XP_002291327':1.1253017):0.14136818):0.049041015,(((('185431-Tbrucei@XP_828716':0.10500799,(('347515-Lmajor@XP_001681555':0.017174308,'435258-Linfantum@XP_001463886':0.060977249):0.63937962,'353153-Tcruzi@XP_821239':0.10230075):0.28649347):2.0803189,'Gsulphuraria@stig_8.Gs13670.1':0.17671585):0.17849662,('352472-Ddiscoideum@XP_643624':1.1472311,'744533-Ngruberi@XP_002671795':0.51854872):0.2152157):0.1720465,'Ehuxleyi@jgi|Emihu1|277061|estExt_Genemark1.C_180190':0.57306702):0.059966195);
(((((((((('10228-Tadhaerens@XP_002112303':0.26720122,'45351-Nvectensis@XP_001641695':0.38635621):0.21514482,'7739-Bfloridae@XP_002611624':0.044677487):0.060439948,('7955-Drerio@AAH55602':0.03203718,'9606-Hsapiens@NP_001093870':0.061749889):0.35963331):0.073804043,'Lottia-gigantea@jgi|Lotgi1|61487|gw1.3.124.1':0.088896393):0.12781795,'Hrobusta@jgi|Helro1|62692':0.32953718):0.052083979,'7227-Dmelanogaster@NP_610719':0.47651588):0.06697921,('7460-Amellifera@XP_623860':0.014209614,'Dpulex@jgi|Dappu1|57300|e_gw1.62.79.1':0.14702392):0.067852547):0.39097602,'Ehuxleyi@jgi|Emihu1|277061|estExt_Genemark1.C_180190':0.76064102):0.043042778,((((((('145481-Ppatens@XP_001778595':0.18531033,'3702-Athaliana@NP_001119390':0.54884215):0.10133174,'39947-Osativa@EEE55732':0.21931655):0.095940114,'88036-Smoellendorffii@XP_002990499':0.65918485):0.092555002,'3702-Athaliana@NP_177883':0.26673922):0.23843674,('296543-Tpseudonana@XP_002291327':1.2254261,(('436017-Olucimarinus@XP_001415641':0.076747339,'70448-Otauri@XP_003074597':0.027381309):0.33429206,'564608-Mpusilla@XP_003062863':0.41600064):0.42195829):0.12316349):0.10728641,(('3055-Creinhardtii@XP_001690069':0.42761676,'Vcarteri@jgi|Volca1|121419|estExt_fgenesh5_synt.C_510005':0.42627196):0.55561559,'Cvulgaris@jgi|ChlNC64A_1|142576|IGS.gm_43_00008':0.63160102):0.47173004):0.18548354,('Capsaspora-owczarzaki@04846T0':1.0585072,'Salpingoeca-rosetta@00177T0':0.69348801):0.15979497):0.18810552):0.10213297,(((((('185431-Tbrucei@XP_828716':0.046681066,(('347515-Lmajor@XP_001681555':8.8868509e-05,'435258-Linfantum@XP_001463886':0.026291746):0.51970173,'353153-Tcruzi@XP_821239':0.32351369):0.14599425):2.0120256,'352472-Ddiscoideum@XP_643624':1.0207405):9.7382494e-06,('451804-Afumigatus@EDP55189':2.8365614e-13,'6279-Bmalayi@XP_001895635':0):0.76019891):0.18962366,'Gsulphuraria@stig_8.Gs13670.1':0.4796354):0.046886619,('412133-Tvaginalis@XP_001329031':1.8360761,'6239-Celegans@NP_497865':1.5180674):0.28957807):0.056688211,(('2880-Esiliculosus@CBJ25477':0.66778221,('403677-Pinfestans@XP_002996972':0.047859842,'Pramorum@jgi|Phyra1_1|76281|fgenesh1_pg.C_scaffold_17000043':0.045668355):0.2319861):0.12137332,'744533-Ngruberi@XP_002671795':0.92951312):0.2158328):0.091741287,(((('214684-Cneoformans@XP_567466':0.79520969,'237631-Umaydis@XP_759887':0.40461866):0.25606255,('367110-Ncrassa@XP_956688':0.50838368,'559292-Scerevisiae@NP_013793':1.4979845):0.19869387):0.08438908,(('284812-Spombe@NP_593535':0.72077628,'Bdendrobatidis@prot_jgi_Batde5_92704_GP3.082630':0.40753298):0.24491449,'Spizellomyces-punctatus@SPPG_06475T0':0.1011644):0.046755887):0.49995427,'431895-Mbrevicollis@XP_001745460':0.71032692):0.11065691);
((((('10228-Tadhaerens@XP_002112303':0.26408905,'45351-Nvectensis@XP_001641695':0.13696528):0.14663043,(((('7227-Dmelanogaster@NP_610719':0.33015227,('7460-Amellifera@XP_623860':0.026843475,'Dpulex@jgi|Dappu1|57300|e_gw1.62.79.1':0.12398665):0.10855184):0.12938557,'7739-Bfloridae@XP_002611624':0.19949195):0.020266219,('7955-Drerio@AAH55602':0.053178473,'9606-Hsapiens@NP_001093870':0.025237329):0.36369631):0.027151573,'Lottia-gigantea@jgi|Lotgi1|61487|gw1.3.124.1':0.097668095):0.048432726):0.069863974,'Hrobusta@jgi|Helro1|62692':0.40028691):0.32799544,(((((('214684-Cneoformans@XP_567466':0.66296054,'237631-Umaydis@XP_759887':0.30563864):0.12040238,('284812-Spombe@NP_593535':0.60430867,'367110-Ncrassa@XP_956688':0.75695118):0.19067467):0.11603078,('Bdendrobatidis@prot_jgi_Batde5_92704_GP3.082630':0.33852369,'Spizellomyces-punctatus@SPPG_06475T0':0.218003):0.093817346):0.34742399,'744533-Ngruberi@XP_002671795':0.79476861):0.18722515,(('431895-Mbrevicollis@XP_001745460':0.61939461,'Salpingoeca-rosetta@00177T0':1.0167376):0.39617469,'559292-Scerevisiae@NP_013793':2.0069294):0.10095553):0.14807087,'Capsaspora-owczarzaki@04846T0':0.93488095):0.054569771):0.15375959,(((((('145481-Ppatens@XP_001778595':0.41658519,('3702-Athaliana@NP_001119390':0.51533431,'88036-Smoellendorffii@XP_002990499':1.0774846):0.25676358):0.16938086,('3702-Athaliana@NP_177883':0.7691046,'39947-Osativa@EEE55732':0.20086793):0.081940761):0.5613445,('296543-Tpseudonana@XP_002291327':1.3244813,('412133-Tvaginalis@XP_001329031':2.6015792,(('436017-Olucimarinus@XP_001415641':0.072076121,'70448-Otauri@XP_003074597':0):0.30225335,'564608-Mpusilla@XP_003062863':0.42787109):0.19579529):0.54044947):0.11112013):1.2626136e-07,'6239-Celegans@NP_497865':1.6523476):0.090112986,(('3055-Creinhardtii@XP_001690069':0.44733611,'Vcarteri@jgi|Volca1|121419|estExt_fgenesh5_synt.C_510005':0.44298834):0.65314368,'Cvulgaris@jgi|ChlNC64A_1|142576|IGS.gm_43_00008':0.48602471):0.37555399):0.21189431,((('2880-Esiliculosus@CBJ25477':0.5392162,('403677-Pinfestans@XP_002996972':0.18798692,'Pramorum@jgi|Phyra1_1|76281|fgenesh1_pg.C_scaffold_17000043':0):0.33688228):0.35661184,'Gsulphuraria@stig_8.Gs13670.1':0.85292279):4.9416026e-05,'Ehuxleyi@jgi|Emihu1|277061|estExt_Genemark1.C_180190':0.5769672):0.075731661):0.0058351157,(((('185431-Tbrucei@XP_828716':0.33993343,'353153-Tcruzi@XP_821239':0.25881221):0.3507979,('347515-Lmajor@XP_001681555':0.039959695,'435258-Linfantum@XP_001463886':0.053178514):0.24409063):1.8871103,'352472-Ddiscoideum@XP_643624':1.3458109):0.15384485,('451804-Afumigatus@EDP55189':1.4243152e-13,'6279-Bmalayi@XP_001895635':0):0.52839011):0.342701);
((((((((('10228-Tadhaerens@XP_002112303':0.40720922,'45351-Nvectensis@XP_001641695':0.17577481):0.37155942,'7739-Bfloridae@XP_002611624':0.12267951):0.025961549,('7955-Drerio@AAH55602':0.065416264,'9606-Hsapiens@NP_001093870':0.031572366):0.19666935):0.13064724,'Lottia-gigantea@jgi|Lotgi1|61487|gw1.3.124.1':0.031966299):0.12358127,'Hrobusta@jgi|Helro1|62692':0.29964998):0.034268589,('7227-Dmelanogaster@NP_610719':0.40317751,('7460-Amellifera@XP_623860':0.069067475,'Dpulex@jgi|Dappu1|57300|e_gw1.62.79.1':0.072349577):0.10125352):0.098522477):0.27188969,(('2880-Esiliculosus@CBJ25477':0.9195041,('403677-Pinfestans@XP_002996972':0.04171656,'Pramorum@jgi|Phyra1_1|76281|fgenesh1_pg.C_scaffold_17000043':0.02847628):0.086816781):0.20644422,'744533-Ngruberi@XP_002671795':0.65579407):0.26502548):0.22547351,(('431895-Mbrevicollis@XP_001745460':0.57741152,'Salpingoeca-rosetta@00177T0':0.73276043):0.21366235,'Capsaspora-owczarzaki@04846T0':0.92467743):0.10234686):0.097056921,((((((('145481-Ppatens@XP_001778595':0.15200312,('3702-Athaliana@NP_001119390':0.4109018,'88036-Smoellendorffii@XP_002990499':0.81566469):0.1132763):0.19060963,'39947-Osativa@EEE55732':0.27001063):0.12807853,'3702-Athaliana@NP_177883':0.30686746):0.30603223,(('451804-Afumigatus@EDP55189':0,'6279-Bmalayi@XP_001895635':4.3543516e-13):0.94129963,'6239-Celegans@NP_497865':1.7749876):0.10032971):0.17086069,(('436017-Olucimarinus@XP_001415641':0.089805629,'70448-Otauri@XP_003074597':7.5624459e-05):0.2293161,'564608-Mpusilla@XP_003062863':0.41767949):0.66657562):0.076184187,(('3055-Creinhardtii@XP_001690069':0.51287832,'Vcarteri@jgi|Volca1|121419|estExt_fgenesh5_synt.C_510005':0.72284646):0.72151411,'Cvulgaris@jgi|ChlNC64A_1|142576|IGS.gm_43_00008':0.52252665):0.2245133):0.16626813,((((('185431-Tbrucei@XP_828716':0.30988399,'353153-Tcruzi@XP_821239':0.30935861):0.39401171,('347515-Lmajor@XP_001681555':0.0024215282,'435258-Linfantum@XP_001463886':0.023306592):0.23604701):1.5580311,'Gsulphuraria@stig_8.Gs13670.1':0.34587105):0.14277447,(('296543-Tpseudonana@XP_002291327':1.2301294,'412133-Tvaginalis@XP_001329031':2.2540738):0.36776258,'352472-Ddiscoideum@XP_643624':1.3383385):0.32986237):0.15731445,'Ehuxleyi@jgi|Emihu1|277061|estExt_Genemark1.C_180190':0.39954191):0.18943282):0.10689133,((('214684-Cneoformans@XP_567466':0.50938159,'237631-Umaydis@XP_759887':0.39807011):0.17853143,('Bdendrobatidis@prot_jgi_Batde5_92704_GP3.082630':0.37108352,'Spizellomyces-punctatus@SPPG_06475T0':0.2378481):0.17250981):0.097667524,('284812-Spombe@NP_593535':0.57252555,('367110-Ncrassa@XP_956688':0.30322527,'559292-Scerevisiae@NP_013793':1.3168654):0.40841142):0.05584996):0.29581806);
((((('10228-Tadhaerens@XP_002112303':0.30452352,'45351-Nvectensis@XP_001641695':0.29569233):0.18352471,(((('7227-Dmelanogaster@NP_610719':0.52818331,('7460-Amellifera@XP_623860':0.025140482,'Dpulex@jgi|Dappu1|57300|e_gw1.62.79.1':0.053619173):0.057497322):0.15205196,'Lottia-gigantea@jgi|Lotgi1|61487|gw1.3.124.1':0.087683698):0.092141244,'Hrobusta@jgi|Helro1|62692':0.44108166):0.069346745,('7739-Bfloridae@XP_002611624':0.099504688,('7955-Drerio@AAH55602':0.038555759,'9606-Hsapiens@NP_001093870':0.067372127):0.37064952):2.2688519e-05):0.083351394):0.23539254,(('3055-Creinhardtii@XP_001690069':0.32359152,'Vcarteri@jgi|Volca1|121419|estExt_fgenesh5_synt.C_510005':0.45753305):0.73121719,'Cvulgaris@jgi|ChlNC64A_1|142576|IGS.gm_43_00008':0.47186385):0.51726693):0.046091256,'Capsaspora-owczarzaki@04846T0':0.94311119):0.13744829,(((('145481-Ppatens@XP_001778595':0.20540718,'3702-Athaliana@NP_001119390':0.67022461):0.22006081,('3702-Athaliana@NP_177883':0.40027965,'39947-Osativa@EEE55732':0.32410771):0.098280139):0.11913823,(('296543-Tpseudonana@XP_002291327':1.0053928,(('436017-Olucimarinus@XP_001415641':0.078287358,'70448-Otauri@XP_003074597':0.0098442471):0.064749094,'564608-Mpusilla@XP_003062863':0.47074794):0.40040416):0.40684722,'88036-Smoellendorffii@XP_002990499':0.7029351):0.051456819):0.3537858,(((((('214684-Cneoformans@XP_567466':0.67891168,('367110-Ncrassa@XP_956688':0.19989033,'559292-Scerevisiae@NP_013793':1.5377746):0.34518922):0.066226696,'237631-Umaydis@XP_759887':0.50189798):0.046083376,'284812-Spombe@NP_593535':0.63930171):0.10626712,'Bdendrobatidis@prot_jgi_Batde5_92704_GP3.082630':0.32093573):0.11841205,'Spizellomyces-punctatus@SPPG_06475T0':0.13428904):0.42958251,(('431895-Mbrevicollis@XP_001745460':0.59470128,'Salpingoeca-rosetta@00177T0':0.95552461):0.57751831,'744533-Ngruberi@XP_002671795':0.62086761):0.2649536):0.071055622):0.044285938,(((((('185431-Tbrucei@XP_828716':0.37758397,'353153-Tcruzi@XP_821239':0.21712522):0.30481818,('347515-Lmajor@XP_001681555':0.02019793,'435258-Linfantum@XP_001463886':0.018336957):0.19007002):1.5249245,'Ehuxleyi@jgi|Emihu1|277061|estExt_Genemark1.C_180190':0.52512886):0.11028267,'Gsulphuraria@stig_8.Gs13670.1':0.60279016):0.13915147,('2880-Esiliculosus@CBJ25477':0.46628953,('403677-Pinfestans@XP_002996972':0.10266871,'Pramorum@jgi|Phyra1_1|76281|fgenesh1_pg.C_scaffold_17000043':0.029425126):0.30343332):0.13275275):0.16539833,(('352472-Ddiscoideum@XP_643624':0.88704399,('412133-Tvaginalis@XP_001329031':1.202716,'6239-Celegans@NP_497865':1.1437227):0.19342145):0.14570699,('451804-Afumigatus@EDP55189':0,'6279-Bmalayi@XP_001895635':7.1072493e-13):0.55164589):0.21749655):0.037472572);
((((('10228-Tadhaerens@XP_002112303':0.30611125,'45351-Nvectensis@XP_001641695':0.36024738):0.057010606,((((('7227-Dmelanogaster@NP_610719':0.39645614,('7460-Amellifera@XP_623860':0.020081582,'Dpulex@jgi|Dappu1|57300|e_gw1.62.79.1':0.13865294):0.087641625):0.065337226,'Hrobusta@jgi|Helro1|62692':0.4073334):0.021702972,'Lottia-gigantea@jgi|Lotgi1|61487|gw1.3.124.1':0.080309825):0.13504606,('7955-Drerio@AAH55602':0.072973224,'9606-Hsapiens@NP_001093870':0):0.30311112):0.0010894961,'7739-Bfloridae@XP_002611624':0.13679268):0.1183231):0.20490534,(('3055-Creinhardtii@XP_001690069':0.3847022,'Vcarteri@jgi|Volca1|121419|estExt_fgenesh5_synt.C_510005':0.38831344):0.58380768,'Cvulgaris@jgi|ChlNC64A_1|142576|IGS.gm_43_00008':0.41259793):0.42118128):0.067789593,(('296543-Tpseudonana@XP_002291327':1.0360129,('451804-Afumigatus@EDP55189':0,'6279-Bmalayi@XP_001895635':2.8476367e-13):0.37952271):0.48064379,'Capsaspora-owczarzaki@04846T0':0.99149761):1.5933451e-05):1.1023687e-06,(((('145481-Ppatens@XP_001778595':0.22791729,('3702-Athaliana@NP_001119390':0.29535884,'559292-Scerevisiae@NP_013793':1.6837536):0.16618771):0.16336803,(('3702-Athaliana@NP_177883':0.31527802,'88036-Smoellendorffii@XP_002990499':0.58297342):0.093090451,'39947-Osativa@EEE55732':0.40939545):0.056961102):0.17336339,(((('185431-Tbrucei@XP_828716':0.27169456,'353153-Tcruzi@XP_821239':0.24174601):0.2122146,('347515-Lmajor@XP_001681555':1.3827873e-06,'435258-Linfantum@XP_001463886':0.058118589):0.46139282):1.3125963,'352472-Ddiscoideum@XP_643624':1.0557504):0.33738674,(('436017-Olucimarinus@XP_001415641':0.073628816,'70448-Otauri@XP_003074597':0):0.19051535,'564608-Mpusilla@XP_003062863':0.28909514):0.4682729):0.10801262):0.15775067,((((((('214684-Cneoformans@XP_567466':0.61729068,'237631-Umaydis@XP_759887':0.27430238):0.12501058,'Spizellomyces-punctatus@SPPG_06475T0':0.15932455):0.035710176,'Bdendrobatidis@prot_jgi_Batde5_92704_GP3.082630':0.31591529):0.078379815,'367110-Ncrassa@XP_956688':0.73789166):0.097580467,'284812-Spombe@NP_593535':0.38287684):0.43887677,'744533-Ngruberi@XP_002671795':0.9698449):0.21378738,('412133-Tvaginalis@XP_001329031':2.0383021,'6239-Celegans@NP_497865':1.0323873):0.51157732):1.0749633e-06):0.018069665,((('2880-Esiliculosus@CBJ25477':0.58617748,('403677-Pinfestans@XP_002996972':0.048905474,'Pramorum@jgi|Phyra1_1|76281|fgenesh1_pg.C_scaffold_17000043':0.062986931):0.23818623):0.23574329,(('431895-Mbrevicollis@XP_001745460':0.60990104,'Salpingoeca-rosetta@00177T0':0.57676778):0.62584374,'Gsulphuraria@stig_8.Gs13670.1':0.46266477):0.25161693):0.03617108,'Ehuxleyi@jgi|Emihu1|277061|estExt_Genemark1.C_180190':0.56168598):0.1173801);
((((('10228-Tadhaerens@XP_002112303':0.23976747,'45351-Nvectensis@XP_001641695':0.26884578):0.15759791,((('7227-Dmelanogaster@NP_610719':0.42847098,('7460-Amellifera@XP_623860':0.033343648,'Dpulex@jgi|Dappu1|57300|e_gw1.62.79.1':0.071281195):0.10062878):0.053624175,((('7955-Drerio@AAH55602':0.022356034,'9606-Hsapiens@NP_001093870':0.045931025):0.33458036,'Hrobusta@jgi|Helro1|62692':0.25343149):0.10270634,'Lottia-gigantea@jgi|Lotgi1|61487|gw1.3.124.1':0.03144776):0.048073865):0.08344003,'7739-Bfloridae@XP_002611624':0.12214725):0.070335184):0.23307136,('451804-Afumigatus@EDP55189':0,'6279-Bmalayi@XP_001895635':1.8456781e-13):0.9927543):0.16181929,((((('214684-Cneoformans@XP_567466':0.50570356,'559292-Scerevisiae@NP_013793':1.2070513):0.19298656,'237631-Umaydis@XP_759887':0.36703835):0.047827525,('Bdendrobatidis@prot_jgi_Batde5_92704_GP3.082630':0.26725031,'Spizellomyces-punctatus@SPPG_06475T0':0.20695488):0.083984553):0.06216057,'367110-Ncrassa@XP_956688':0.79596171):0.11102987,'284812-Spombe@NP_593535':0.5583411):0.52493507):0.07164138,((((((('145481-Ppatens@XP_001778595':0.23720651,('3702-Athaliana@NP_001119390':0.38986013,'88036-Smoellendorffii@XP_002990499':0.72662942):0.16869114):0.12235266,'3702-Athaliana@NP_177883':0.40261659):0.0582069,'39947-Osativa@EEE55732':0.35575181):0.2661338,('296543-Tpseudonana@XP_002291327':0.89271623,(('436017-Olucimarinus@XP_001415641':0.088328451,'70448-Otauri@XP_003074597':0.00090733079):0.15262254,'564608-Mpusilla@XP_003062863':0.34620506):0.40023315):0.11313):0.044575336,'6239-Celegans@NP_497865':1.7182261):0.11768541,(('3055-Creinhardtii@XP_001690069':0.48302475,'Vcarteri@jgi|Volca1|121419|estExt_fgenesh5_synt.C_510005':0.40877201):0.61744779,('412133-Tvaginalis@XP_001329031':1.9214099,'Cvulgaris@jgi|ChlNC64A_1|142576|IGS.gm_43_00008':0.44061742):0.1325605):0.40753199):0.082681619,(((('185431-Tbrucei@XP_828716':0.17793381,(('347515-Lmajor@XP_001681555':0.017916096,'435258-Linfantum@XP_001463886':0.035502453):0.41432254,'353153-Tcruzi@XP_821239':0.21239906):0.17889108):1.7273146,'Gsulphuraria@stig_8.Gs13670.1':0.37312964):0.36975872,'352472-Ddiscoideum@XP_643624':1.2280902):0.030126348,('744533-Ngruberi@XP_002671795':0.88595631,'Ehuxleyi@jgi|Emihu1|277061|estExt_Genemark1.C_180190':0.57719282):0.077827772):0.090090074):0.077303444,(('2880-Esiliculosus@CBJ25477':0.58509672,('403677-Pinfestans@XP_002996972':0.032405043,'Pramorum@jgi|Phyra1_1|76281|fgenesh1_pg.C_scaffold_17000043':0.025257324):0.37620079):0.28448175,(('431895-Mbrevicollis@XP_001745460':0.59076384,'Salpingoeca-rosetta@00177T0':0.62748433):0.42469063,'Capsaspora-owczarzaki@04846T0':0.75336091):0.016646244):0.134712);
((((('10228-Tadhaerens@XP_002112303':0.32223325,'45351-Nvectensis@XP_001641695':0.3623668):0.18998998,((((('451804-Afumigatus@EDP55189':0,'6279-Bmalayi@XP_001895635':1.3063055e-13):0.89449006,'Hrobusta@jgi|Helro1|62692':0.14843925):0.12757004,('7955-Drerio@AAH55602':0.024668603,'9606-Hsapiens@NP_001093870':0.046055015):0.24457209):0.097130297,('7739-Bfloridae@XP_002611624':0.12356879,'Lottia-gigantea@jgi|Lotgi1|61487|gw1.3.124.1':0.081877082):0.054898399):0.055736768,(('7227-Dmelanogaster@NP_610719':0.43891955,'7460-Amellifera@XP_623860':1.5350062e-06):0.062364386,'Dpulex@jgi|Dappu1|57300|e_gw1.62.79.1':0.026797885):0.14119365):0.032436649):0.15787405,'Ehuxleyi@jgi|Emihu1|277061|estExt_Genemark1.C_180190':0.76109741):0.08776543,(('145481-Ppatens@XP_001778595':0.30824273,(('3702-Athaliana@NP_001119390':0.48214268,'88036-Smoellendorffii@XP_002990499':0.65381502):0.087667909,('3702-Athaliana@NP_177883':0.35467154,'39947-Osativa@EEE55732':0.27524423):0.060167588):0.053087161):0.24690626,((('296543-Tpseudonana@XP_002291327':0.46461084,'412133-Tvaginalis@XP_001329031':1.7695683):0.57733046,(('436017-Olucimarinus@XP_001415641':0.07302912,'70448-Otauri@XP_003074597':0):0.17011608,'564608-Mpusilla@XP_003062863':0.43215609):0.366713):0.18708465,(('3055-Creinhardtii@XP_001690069':0.28924514,'Vcarteri@jgi|Volca1|121419|estExt_fgenesh5_synt.C_510005':0.44106065):0.77609308,'Cvulgaris@jgi|ChlNC64A_1|142576|IGS.gm_43_00008':0.76075353):0.20145821):0.11181646):0.16960258):6.8059027e-05,((((('185431-Tbrucei@XP_828716':0.18903935,'353153-Tcruzi@XP_821239':0.1367044):0.25824758,('347515-Lmajor@XP_001681555':0.0074357831,'435258-Linfantum@XP_001463886':0.0059612623):0.21519285):1.0361923,'Gsulphuraria@stig_8.Gs13670.1':0.40766018):0.2560375,(('2880-Esiliculosus@CBJ25477':0.49744023,(('403677-Pinfestans@XP_002996972':0.0465847,'Pramorum@jgi|Phyra1_1|76281|fgenesh1_pg.C_scaffold_17000043':0.081518052):0.24668894,(('559292-Scerevisiae@NP_013793':0.92467076,'6239-Celegans@NP_497865':1.2059977):0.40628254,'744533-Ngruberi@XP_002671795':0.33537024):0.35176804):0.23849983):0.11665913,'352472-Ddiscoideum@XP_643624':1.339721):0.047339582):0.022956124,'Capsaspora-owczarzaki@04846T0':0.80905568):0.14508976,(((((('214684-Cneoformans@XP_567466':0.47986102,'237631-Umaydis@XP_759887':0.33089991):0.073528935,'367110-Ncrassa@XP_956688':0.60111329):0.11211358,'Spizellomyces-punctatus@SPPG_06475T0':0.10795933):0.065467014,'Bdendrobatidis@prot_jgi_Batde5_92704_GP3.082630':0.17762923):0.15587606,('431895-Mbrevicollis@XP_001745460':0.38090478,'Salpingoeca-rosetta@00177T0':0.77291431):0.22647181):0.14752851,'284812-Spombe@NP_593535':0.46115705):0.35655237);
(((((((('10228-Tadhaerens@XP_002112303':0.44329393,'45351-Nvectensis@XP_001641695':0.31439657):0.30178735,(('7739-Bfloridae@XP_002611624':0.20558562,('7955-Drerio@AAH55602':0.087822372,'9606-Hsapiens@NP_001093870':0.033905198):0.37500148):0.062110715,('Hrobusta@jgi|Helro1|62692':0.53704683,'Lottia-gigantea@jgi|Lotgi1|61487|gw1.3.124.1':0.097134184):0.040663739):0.12039148):0.11949053,'7227-Dmelanogaster@NP_610719':0.54852182):0.085263351,'Dpulex@jgi|Dappu1|57300|e_gw1.62.79.1':0.093777623):0.077552148,'7460-Amellifera@XP_623860':6.3434003e-05):0.57290038,('352472-Ddiscoideum@XP_643624':1.554828,('451804-Afumigatus@EDP55189':3.1367862e-13,'6279-Bmalayi@XP_001895635':0):0.64930995):0.40895533):4.5553058e-06,(((('2880-Esiliculosus@CBJ25477':0.64278778,('403677-Pinfestans@XP_002996972':0.042814455,'Pramorum@jgi|Phyra1_1|76281|fgenesh1_pg.C_scaffold_17000043':0.074224112):0.42521323):0.0812533,'Gsulphuraria@stig_8.Gs13670.1':0.74964246):0.073782183,'Ehuxleyi@jgi|Emihu1|277061|estExt_Genemark1.C_180190':0.88626701):0.10815782,'Capsaspora-owczarzaki@04846T0':1.050797):0.20006109):0.049751684,(((('145481-Ppatens@XP_001778595':0.13266184,(('3702-Athaliana@NP_001119390':0.92770395,'39947-Osativa@EEE55732':0.33087216):0.13217303,('3702-Athaliana@NP_177883':0.65281002,'88036-Smoellendorffii@XP_002990499':0.91902065):0.17125717):0.14110438):0.36319677,(('3055-Creinhardtii@XP_001690069':0.30935798,'Vcarteri@jgi|Volca1|121419|estExt_fgenesh5_synt.C_510005':0.66066577):0.74341145,(('436017-Olucimarinus@XP_001415641':0.12821733,'70448-Otauri@XP_003074597':0.0014236877):0.38909926,'564608-Mpusilla@XP_003062863':0.46972677):0.44114442):0.14696969):0.12692347,'412133-Tvaginalis@XP_001329031':2.6403367):0.025950203,(((((('214684-Cneoformans@XP_567466':0.6921332,('237631-Umaydis@XP_759887':0.22542693,'284812-Spombe@NP_593535':0.7949172):0.13288645):0.24565517,('Bdendrobatidis@prot_jgi_Batde5_92704_GP3.082630':0.50673241,'Spizellomyces-punctatus@SPPG_06475T0':0.19517879):0.14973415):0.25368677,'367110-Ncrassa@XP_956688':0.75530482):0.1043392,'559292-Scerevisiae@NP_013793':1.2576909):0.18333558,('296543-Tpseudonana@XP_002291327':1.4729122,'431895-Mbrevicollis@XP_001745460':0.62396454):0.013165822):0.25902755,('6239-Celegans@NP_497865':1.846222,'744533-Ngruberi@XP_002671795':1.3178258):1.8502034e-06):0.22241497):0.11467394,(((('185431-Tbrucei@XP_828716':0.3893679,'353153-Tcruzi@XP_821239':0.16828188):0.81052686,('347515-Lmajor@XP_001681555':0.019387754,'435258-Linfantum@XP_001463886':0.016404354):0.096091176):1.5827172,'Salpingoeca-rosetta@00177T0':1.2154965):0.53465911,'Cvulgaris@jgi|ChlNC64A_1|142576|IGS.gm_43_00008':0.84402865):0.075396624);
((((('10228-Tadhaerens@XP_002112303':0.29922504,'45351-Nvectensis@XP_001641695':0.25630731):0.1802896,(((('7227-Dmelanogaster@NP_610719':0.40600915,('7460-Amellifera@XP_623860':0.018503757,'Dpulex@jgi|Dappu1|57300|e_gw1.62.79.1':0.13510642):0.041683685):0.094419325,'Hrobusta@jgi|Helro1|62692':0.42628118):0.11926069,'Lottia-gigantea@jgi|Lotgi1|61487|gw1.3.124.1':0.044204179):0.13985951,('7739-Bfloridae@XP_002611624':0.098775253,('7955-Drerio@AAH55602':0.038087104,'9606-Hsapiens@NP_001093870':0.0094814346):0.36583033):0.02342971):0.06708331):0.33921646,'Capsaspora-owczarzaki@04846T0':1.0439945):1.5724573e-05,(((((('214684-Cneoformans@XP_567466':0.62269444,'284812-Spombe@NP_593535':0.54729012):0.11605202,'367110-Ncrassa@XP_956688':0.57480146):0.035669837,'Bdendrobatidis@prot_jgi_Batde5_92704_GP3.082630':0.25335813):0.11375826,'Spizellomyces-punctatus@SPPG_06475T0':0.20949249):0.03817585,'237631-Umaydis@XP_759887':0.31056183):0.54057849,'744533-Ngruberi@XP_002671795':0.83281038):0.12629332):0.052205471,(((((('145481-Ppatens@XP_001778595':0.24152205,'3702-Athaliana@NP_001119390':0.56520644):0.17176268,'39947-Osativa@EEE55732':0.35992869):0.056543668,('3702-Athaliana@NP_177883':0.41763057,((('436017-Olucimarinus@XP_001415641':0.090362235,'70448-Otauri@XP_003074597':2.7104125e-06):0.092257072,'564608-Mpusilla@XP_003062863':0.44479255):0.9898795,'88036-Smoellendorffii@XP_002990499':0.54665387):0.086882116):0.11266983):0.3905748,(('2880-Esiliculosus@CBJ25477':0.72760068,('403677-Pinfestans@XP_002996972':0.093915229,'Pramorum@jgi|Phyra1_1|76281|fgenesh1_pg.C_scaffold_17000043':0.081650545):0.40262641):1.3811503e-05,'296543-Tpseudonana@XP_002291327':1.0018403):0.1485692):0.11934738,('451804-Afumigatus@EDP55189':0,'6279-Bmalayi@XP_001895635':3.8369308e-14):1.1359041):3.6523989e-05,((((('3055-Creinhardtii@XP_001690069':0.33796026,'Vcarteri@jgi|Volca1|121419|estExt_fgenesh5_synt.C_510005':0.54103182):0.53799292,'Cvulgaris@jgi|ChlNC64A_1|142576|IGS.gm_43_00008':0.39548678):4.9875856e-05,'412133-Tvaginalis@XP_001329031':2.5354135):0.209617,'559292-Scerevisiae@NP_013793':1.6676655):0.17220755,'Ehuxleyi@jgi|Emihu1|277061|estExt_Genemark1.C_180190':0.32766732):0.1433682):0.06287977,((((('185431-Tbrucei@XP_828716':0.54839251,'353153-Tcruzi@XP_821239':0.22639115):0.14497818,('347515-Lmajor@XP_001681555':0.018435458,'435258-Linfantum@XP_001463886':0.053241829):0.3631884):2.3549377,'Gsulphuraria@stig_8.Gs13670.1':0.081783457):0.42286715,('431895-Mbrevicollis@XP_001745460':0.62305792,'Salpingoeca-rosetta@00177T0':1.0928902):0.31073683):0.26069818,('352472-Ddiscoideum@XP_643624':1.1158493,'6239-Celegans@NP_497865':1.401452):0.37925399):0.017569306);
((((('10228-Tadhaerens@XP_002112303':0.36519231,'45351-Nvectensis@XP_001641695':0.31656454):0.0916877,((((('7227-Dmelanogaster@NP_610719':0.34910937,('7460-Amellifera@XP_623860':0.031977327,'Dpulex@jgi|Dappu1|57300|e_gw1.62.79.1':0.079279458):0.10434551):0.09594334,'Hrobusta@jgi|Helro1|62692':0.32541807):0.032691237,'Lottia-gigantea@jgi|Lotgi1|61487|gw1.3.124.1':0.058972885):0.10911946,('7955-Drerio@AAH55602':0.042477109,'9606-Hsapiens@NP_001093870':0.027922184):0.20878708):0.014692861,'7739-Bfloridae@XP_002611624':0.12216981):0.10430078):0.21108407,(('3055-Creinhardtii@XP_001690069':0.54952072,'Vcarteri@jgi|Volca1|121419|estExt_fgenesh5_synt.C_510005':0.33949924):0.83806365,'Cvulgaris@jgi|ChlNC64A_1|142576|IGS.gm_43_00008':0.46603318):0.56236892):0.073814403,(((('145481-Ppatens@XP_001778595':0.16855461,'3702-Athaliana@NP_001119390':0.49889522):0.068278762,'39947-Osativa@EEE55732':0.51630222):0.067193749,('3702-Athaliana@NP_177883':0.53632878,'88036-Smoellendorffii@XP_002990499':0.6325179):0.092118964):0.27675852,('744533-Ngruberi@XP_002671795':0.9143794,'Capsaspora-owczarzaki@04846T0':0.63821613):0.18825296):0.09376096):6.2250539e-06,(((((((('185431-Tbrucei@XP_828716':0.34112304,'353153-Tcruzi@XP_821239':0.20809942):0.25162996,('347515-Lmajor@XP_001681555':0.013344421,'435258-Linfantum@XP_001463886':0.073313406):0.28313819):1.816338,'Gsulphuraria@stig_8.Gs13670.1':0.27056577):0.25831708,'412133-Tvaginalis@XP_001329031':1.9740744):0.063268843,(('296543-Tpseudonana@XP_002291327':0.96425106,(('436017-Olucimarinus@XP_001415641':0.14347963,'70448-Otauri@XP_003074597':0.017927984):0.18130202,'564608-Mpusilla@XP_003062863':0.33850317):0.41349117):0.12641225,(('451804-Afumigatus@EDP55189':0,'6279-Bmalayi@XP_001895635':2.1298952e-13):0.66715777,'6239-Celegans@NP_497865':2.1155768):0.60564106):0.15607685):0.10579387,('352472-Ddiscoideum@XP_643624':1.4440864,'Ehuxleyi@jgi|Emihu1|277061|estExt_Genemark1.C_180190':0.68573023):7.4969986e-05):0.052705664,('2880-Esiliculosus@CBJ25477':0.32577483,('403677-Pinfestans@XP_002996972':0.058783941,'Pramorum@jgi|Phyra1_1|76281|fgenesh1_pg.C_scaffold_17000043':0.076240993):0.35836358):0.17734753):0.12407732,('431895-Mbrevicollis@XP_001745460':0.72426037,'Salpingoeca-rosetta@00177T0':0.70578338):0.56578697):0.08172452,(((('214684-Cneoformans@XP_567466':0.67179051,'367110-Ncrassa@XP_956688':0.78618273):0.067133315,('284812-Spombe@NP_593535':0.65239386,'Bdendrobatidis@prot_jgi_Batde5_92704_GP3.082630':0.4150837):0.096135534):0.062543478,'Spizellomyces-punctatus@SPPG_06475T0':0.077470495):0.09195963,('237631-Umaydis@XP_759887':0.32040924,'559292-Scerevisiae@NP_013793':1.2621788):0.11301669):0.57438174);
(((('10228-Tadhaerens@XP_002112303':0.12825668,('45351-Nvectensis@XP_001641695':0.21141401,(((('7227-Dmelanogaster@NP_610719':0.41861886,('7460-Amellifera@XP_623860':0.021269569,'Dpulex@jgi|Dappu1|57300|e_gw1.62.79.1':0.11376124):0.036334269):0.21524773,'Lottia-gigantea@jgi|Lotgi1|61487|gw1.3.124.1':0.073914079):0.18923896,('7739-Bfloridae@XP_002611624':0.099233882,('7955-Drerio@AAH55602':0.023513995,'9606-Hsapiens@NP_001093870':0.039228771):0.32015708):0.011626467):0.097799596,'Hrobusta@jgi|Helro1|62692':0.5898995):0.077401825):0.12278564):0.32742864,(('431895-Mbrevicollis@XP_001745460':0.66869979,'Salpingoeca-rosetta@00177T0':0.71410617):0.29141977,'Capsaspora-owczarzaki@04846T0':1.3083014):0.084345523):0.030610336,((('214684-Cneoformans@XP_567466':0.47087246,('284812-Spombe@NP_593535':0.43030587,'Bdendrobatidis@prot_jgi_Batde5_92704_GP3.082630':0.30923074):0.064176621):0.063705583,('237631-Umaydis@XP_759887':0.25523104,('367110-Ncrassa@XP_956688':0.14525657,'559292-Scerevisiae@NP_013793':1.4345059):0.23629935):0.057092035):0.10482561,'Spizellomyces-punctatus@SPPG_06475T0':0.12593161):0.45932538):0.081357978,((((((('145481-Ppatens@XP_001778595':0.26835925,'3702-Athaliana@NP_001119390':0.4732544):0.23258234,('3702-Athaliana@NP_177883':0.39843388,'88036-Smoellendorffii@XP_002990499':0.66207754):0.045586076):0.051046575,'39947-Osativa@EEE55732':0.29847785):0.25087471,(('296543-Tpseudonana@XP_002291327':0.91660623,(('436017-Olucimarinus@XP_001415641':0.11298349,'70448-Otauri@XP_003074597':0):0.36829588,'564608-Mpusilla@XP_003062863':0.37337245):0.31076056):0.26093861,('451804-Afumigatus@EDP55189':0,'6279-Bmalayi@XP_001895635':6.8105521e-13):0.87925556):0.14338742):0.026129874,('2880-Esiliculosus@CBJ25477':0.62392615,('403677-Pinfestans@XP_002996972':0.066693633,'Pramorum@jgi|Phyra1_1|76281|fgenesh1_pg.C_scaffold_17000043':0.048536782):0.49387805):0.19469318):0.039501678,((((('185431-Tbrucei@XP_828716':0.27136716,'353153-Tcruzi@XP_821239':0.18011697):0.17725572,('347515-Lmajor@XP_001681555':0.031832249,'435258-Linfantum@XP_001463886':0.038756785):0.24847772):1.6563407,'Gsulphuraria@stig_8.Gs13670.1':0.13352938):0.46950873,'Ehuxleyi@jgi|Emihu1|277061|estExt_Genemark1.C_180190':0.64748475):0.15809758,('352472-Ddiscoideum@XP_643624':1.2000087,('412133-Tvaginalis@XP_001329031':1.8295701,'6239-Celegans@NP_497865':0.9089394):0.2141172):0.18708188):5.0999567e-07):0.046913672,(('3055-Creinhardtii@XP_001690069':0.57700812,'Vcarteri@jgi|Volca1|121419|estExt_fgenesh5_synt.C_510005':0.29834776):0.54886149,'Cvulgaris@jgi|ChlNC64A_1|142576|IGS.gm_43_00008':0.38172008):0.61621469):0.021144663,'744533-Ngruberi@XP_002671795':1.0425854);
(((('10228-Tadhaerens@XP_002112303':0.33832472,'45351-Nvectensis@XP_001641695':0.21977414):0.10153823,(((((('451804-Afumigatus@EDP55189':6.0669418e-14,'6279-Bmalayi@XP_001895635':0):0.916037,(('7227-Dmelanogaster@NP_610719':0.36813825,'7460-Amellifera@XP_623860':2.2774804e-05):0.024610469,'Dpulex@jgi|Dappu1|57300|e_gw1.62.79.1':0.097875489):0.058365582):0.081999123,'Hrobusta@jgi|Helro1|62692':0.27200093):0.10131246,'Lottia-gigantea@jgi|Lotgi1|61487|gw1.3.124.1':0.075080632):0.092707998,('7955-Drerio@AAH55602':0.030737461,'9606-Hsapiens@NP_001093870':0.03002966):0.21033301):0.0067775738,'7739-Bfloridae@XP_002611624':0.18390912):0.12307844):0.22589815,((('185431-Tbrucei@XP_828716':0.13098868,(('347515-Lmajor@XP_001681555':0.020827935,'435258-Linfantum@XP_001463886':0.0098148954):0.47314129,'353153-Tcruzi@XP_821239':0.18879783):0.19005333):1.9126954,'431895-Mbrevicollis@XP_001745460':0.39344111):0.20181831,'Salpingoeca-rosetta@00177T0':0.76721863):0.55481014):0.020275453,((((((('145481-Ppatens@XP_001778595':0.15647415,'3702-Athaliana@NP_001119390':0.53859283):0.14056384,(('3702-Athaliana@NP_177883':0.47774067,'88036-Smoellendorffii@XP_002990499':0.51812408):0.054071144,'39947-Osativa@EEE55732':0.23299675):0.054482543):0.15391338,(('436017-Olucimarinus@XP_001415641':0.067498608,'70448-Otauri@XP_003074597':0.042025167):0.1820629,'564608-Mpusilla@XP_003062863':0.33046047):0.76680882):0.10090179,(('3055-Creinhardtii@XP_001690069':0.39519483,'Vcarteri@jgi|Volca1|121419|estExt_fgenesh5_synt.C_510005':0.33975476):0.40904126,'Cvulgaris@jgi|ChlNC64A_1|142576|IGS.gm_43_00008':0.52646844):0.50742947):0.12255109,('412133-Tvaginalis@XP_001329031':2.0519844,'6239-Celegans@NP_497865':1.3711535):0.21479501):0.12046753,((('2880-Esiliculosus@CBJ25477':0.32403301,('403677-Pinfestans@XP_002996972':0.13880858,'Pramorum@jgi|Phyra1_1|76281|fgenesh1_pg.C_scaffold_17000043':0.023124596):0.46507954):0.21840617,('Ehuxleyi@jgi|Emihu1|277061|estExt_Genemark1.C_180190':0.57938469,'Gsulphuraria@stig_8.Gs13670.1':0.64901509):6.7760735e-06):0.15693166,(('296543-Tpseudonana@XP_002291327':0.76340103,'352472-Ddiscoideum@XP_643624':0.88238927):0.18333976,'744533-Ngruberi@XP_002671795':0.64534336):0.28065435):0.047972362):0.060935373,((((('214684-Cneoformans@XP_567466':0.43157052,'559292-Scerevisiae@NP_013793':1.2616555):0.11191438,'237631-Umaydis@XP_759887':0.12016015):0.26376115,('Bdendrobatidis@prot_jgi_Batde5_92704_GP3.082630':0.42032082,'Spizellomyces-punctatus@SPPG_06475T0':0.17136679):0.060705266):0.10652848,'367110-Ncrassa@XP_956688':0.55067353):0.11104727,'284812-Spombe@NP_593535':0.57559857):0.28377777):0.026401882,'Capsaspora-owczarzaki@04846T0':0.67829097);
((((((('10228-Tadhaerens@XP_002112303':0.41833729,'45351-Nvectensis@XP_001641695':0.23356035):0.24141515,(('7955-Drerio@AAH55602':0.072239434,'9606-Hsapiens@NP_001093870':0.020720818):0.092957756,('Capsaspora-owczarzaki@04846T0':0.87687649,'Salpingoeca-rosetta@00177T0':0.89915203):0.32628564):0.27574857):0.049285277,'7739-Bfloridae@XP_002611624':0.073828683):0.1074465,'Lottia-gigantea@jgi|Lotgi1|61487|gw1.3.124.1':0.084218188):0.059101354,'Hrobusta@jgi|Helro1|62692':0.39240062):0.05084266,(('7227-Dmelanogaster@NP_610719':0.59529792,'7460-Amellifera@XP_623860':2.860431e-06):0.035585572,'Dpulex@jgi|Dappu1|57300|e_gw1.62.79.1':0.090104147):0.088084437):0.28644739,((((('145481-Ppatens@XP_001778595':0.12040343,'3702-Athaliana@NP_001119390':0.51089367):0.1724057,('3702-Athaliana@NP_177883':0.31502181,'39947-Osativa@EEE55732':0.34396031):0.060730183):0.096564676,(('296543-Tpseudonana@XP_002291327':1.0005562,(('436017-Olucimarinus@XP_001415641':0.061422666,'70448-Otauri@XP_003074597':0.045474097):0.21670958,'564608-Mpusilla@XP_003062863':0.53194655):0.32987797):0.30002765,'88036-Smoellendorffii@XP_002990499':0.64867478):0.12797282):0.17258348,(('3055-Creinhardtii@XP_001690069':0.35074256,'Vcarteri@jgi|Volca1|121419|estExt_fgenesh5_synt.C_510005':0.51086844):0.38280514,'Cvulgaris@jgi|ChlNC64A_1|142576|IGS.gm_43_00008':0.60827233):0.22878722):0.21370908,'Ehuxleyi@jgi|Emihu1|277061|estExt_Genemark1.C_180190':0.47416912):0.060647421,((((((('185431-Tbrucei@XP_828716':0.460349,'353153-Tcruzi@XP_821239':0.094564666):0.24206385,('347515-Lmajor@XP_001681555':0.017729773,'435258-Linfantum@XP_001463886':0.0055111866):0.31200569):1.5730787,'Gsulphuraria@stig_8.Gs13670.1':0.23467333):0.39309078,'431895-Mbrevicollis@XP_001745460':0.7320512):0.063906645,(('2880-Esiliculosus@CBJ25477':0.62423345,'6239-Celegans@NP_497865':1.1444636):0.23536355,(('403677-Pinfestans@XP_002996972':0.067049809,'Pramorum@jgi|Phyra1_1|76281|fgenesh1_pg.C_scaffold_17000043':0.066030459):0.21975664,'744533-Ngruberi@XP_002671795':0.79484525):0.24666323):0.11328186):0.12375888,(((('214684-Cneoformans@XP_567466':0.52819094,('284812-Spombe@NP_593535':0.54911212,'Bdendrobatidis@prot_jgi_Batde5_92704_GP3.082630':0.25943944):0.057820332):0.027094448,'Spizellomyces-punctatus@SPPG_06475T0':0.38160306):0.060362435,'237631-Umaydis@XP_759887':0.47120337):0.026799362,'367110-Ncrassa@XP_956688':0.5915003):0.17858302):0.035248096,((('352472-Ddiscoideum@XP_643624':1.1171444,'412133-Tvaginalis@XP_001329031':1.8230719):0.0014497715,('451804-Afumigatus@EDP55189':7.1712825e-13,'6279-Bmalayi@XP_001895635':0):0.95701727):0.24401949,'559292-Scerevisiae@NP_013793':1.2127751):0.10168312):0.17605324);
((('10228-Tadhaerens@XP_002112303':0.21935329,('45351-Nvectensis@XP_001641695':0.1692475,(((((('7227-Dmelanogaster@NP_610719':0.39853105,'7460-Amellifera@XP_623860':5.9832887e-06):0.018908808,'Dpulex@jgi|Dappu1|57300|e_gw1.62.79.1':0.11120721):0.089724868,'Hrobusta@jgi|Helro1|62692':0.40940762):0.13368532,'Lottia-gigantea@jgi|Lotgi1|61487|gw1.3.124.1':0.074461467):0.13737201,'7739-Bfloridae@XP_002611624':0.1337108):0.015453451,('7955-Drerio@AAH55602':0.052990234,'9606-Hsapiens@NP_001093870':0.037064551):0.45277167):0.24421163):0.084799954):0.21780874,'Salpingoeca-rosetta@00177T0':1.1104584):0.14517151,((((('145481-Ppatens@XP_001778595':0.23723146,('3702-Athaliana@NP_001119390':0.56199063,'88036-Smoellendorffii@XP_002990499':0.85248577):0.23810802):0.15158116,('3702-Athaliana@NP_177883':0.52573046,'39947-Osativa@EEE55732':0.45532792):0.12262124):0.38801061,('296543-Tpseudonana@XP_002291327':1.036403,(('436017-Olucimarinus@XP_001415641':0.04915668,'70448-Otauri@XP_003074597':0):0.22263352,'564608-Mpusilla@XP_003062863':0.31729676):0.42654668):0.27283267):0.23788587,((((('214684-Cneoformans@XP_567466':1.0313299,'237631-Umaydis@XP_759887':0.31040912):0.043654089,('Bdendrobatidis@prot_jgi_Batde5_92704_GP3.082630':0.4527509,'Spizellomyces-punctatus@SPPG_06475T0':0.096905891):0.21012259):0.038799562,(('284812-Spombe@NP_593535':0.29651491,'559292-Scerevisiae@NP_013793':1.6620896):0.081968765,'367110-Ncrassa@XP_956688':0.68769013):0.14540171):0.398992,'412133-Tvaginalis@XP_001329031':2.5653988):0.28115867,'744533-Ngruberi@XP_002671795':0.96280306):0.13910835):0.079477781,(((((((('185431-Tbrucei@XP_828716':0.49608716,'353153-Tcruzi@XP_821239':0.1331355):0.34773553,('347515-Lmajor@XP_001681555':0.0015336454,'435258-Linfantum@XP_001463886':0.079596457):0.14822556):1.3925358,'Gsulphuraria@stig_8.Gs13670.1':0.58955112):0.20086788,'352472-Ddiscoideum@XP_643624':1.5987667):1.7923677e-05,'Ehuxleyi@jgi|Emihu1|277061|estExt_Genemark1.C_180190':0.72250796):0.10153555,('2880-Esiliculosus@CBJ25477':0.57941805,('403677-Pinfestans@XP_002996972':0.12119606,'Pramorum@jgi|Phyra1_1|76281|fgenesh1_pg.C_scaffold_17000043':0.03628207):0.21314097):0.4025737):0.092985823,(('431895-Mbrevicollis@XP_001745460':0.72200145,'6239-Celegans@NP_497865':1.5088322):0.36183254,('451804-Afumigatus@EDP55189':1.5351463e-13,'6279-Bmalayi@XP_001895635':0):0.79928087):0.23679817):0.10448638,(('3055-Creinhardtii@XP_001690069':0.3284569,'Vcarteri@jgi|Volca1|121419|estExt_fgenesh5_synt.C_510005':0.6352713):0.48364673,'Cvulgaris@jgi|ChlNC64A_1|142576|IGS.gm_43_00008':0.51850586):0.52862096):0.049440031):1.0102198e-05,'Capsaspora-owczarzaki@04846T0':0.87783182);
(((((('10228-Tadhaerens@XP_002112303':0.30090607,'45351-Nvectensis@XP_001641695':0.34123313):0.20455539,((('7227-Dmelanogaster@NP_610719':0.35134325,('7460-Amellifera@XP_623860':9.4453461e-06,'Dpulex@jgi|Dappu1|57300|e_gw1.62.79.1':0.10268655):0.13254494):0.13498504,'Lottia-gigantea@jgi|Lotgi1|61487|gw1.3.124.1':0.070174712):0.11631108,('7739-Bfloridae@XP_002611624':0.11962726,('7955-Drerio@AAH55602':0.029361504,'9606-Hsapiens@NP_001093870':0.013393663):0.3169366):0.019266556):0.12409646):0.20828093,'Hrobusta@jgi|Helro1|62692':0.3060245):0.30508192,('451804-Afumigatus@EDP55189':1.8882673e-13,'6279-Bmalayi@XP_001895635':0):0.80769362):0.18082182,(('2880-Esiliculosus@CBJ25477':0.61038283,('403677-Pinfestans@XP_002996972':0.0090177924,'Pramorum@jgi|Phyra1_1|76281|fgenesh1_pg.C_scaffold_17000043':0.084054596):0.37279977):0.12534239,'744533-Ngruberi@XP_002671795':1.0765961):0.056938501):0.062750102,(((((((('145481-Ppatens@XP_001778595':0.18301396,'3702-Athaliana@NP_001119390':0.47267749):0.18785253,('3702-Athaliana@NP_177883':0.39243127,'39947-Osativa@EEE55732':0.25615641):0.13654901):0.044905981,'88036-Smoellendorffii@XP_002990499':0.72571908):0.30718677,('296543-Tpseudonana@XP_002291327':1.6336322,(('436017-Olucimarinus@XP_001415641':0.074289767,'70448-Otauri@XP_003074597':0):0.2200373,'564608-Mpusilla@XP_003062863':0.44452143):0.14830813):0.35386098):0.21895133,(((('3055-Creinhardtii@XP_001690069':0.44473632,'Vcarteri@jgi|Volca1|121419|estExt_fgenesh5_synt.C_510005':0.48654186):0.86522663,'Cvulgaris@jgi|ChlNC64A_1|142576|IGS.gm_43_00008':0.61314178):0.23471142,'352472-Ddiscoideum@XP_643624':1.388883):0.25955369,('559292-Scerevisiae@NP_013793':1.3819307,'Ehuxleyi@jgi|Emihu1|277061|estExt_Genemark1.C_180190':0.40441261):0.066550885):0.17393531):0.22866378,'412133-Tvaginalis@XP_001329031':2.9651992):5.7777024e-05,((((('214684-Cneoformans@XP_567466':0.50385246,'367110-Ncrassa@XP_956688':0.50507388):0.17604706,'237631-Umaydis@XP_759887':0.43370506):3.9642571e-05,'Spizellomyces-punctatus@SPPG_06475T0':0.27007326):0.073307706,'Bdendrobatidis@prot_jgi_Batde5_92704_GP3.082630':0.59929105):0.15354145,'284812-Spombe@NP_593535':0.48405485):0.32149919):0.20365442,'6239-Celegans@NP_497865':1.5009072):2.1506406e-07,((((('185431-Tbrucei@XP_828716':0.39963677,'353153-Tcruzi@XP_821239':0.16385298):0.38596162,('347515-Lmajor@XP_001681555':0.0071379501,'435258-Linfantum@XP_001463886':0.0093766052):0.17257921):1.5495601,'Gsulphuraria@stig_8.Gs13670.1':0.37559019):0.23355626,('431895-Mbrevicollis@XP_001745460':0.69681664,'Salpingoeca-rosetta@00177T0':0.80441711):0.50130331):0.23908823,'Capsaspora-owczarzaki@04846T0':1.0835189):5.4361125e-06);
((((('10228-Tadhaerens@XP_002112303':0.26775374,('45351-Nvectensis@XP_001641695':0.32341701,(('7227-Dmelanogaster@NP_610719':0.30727964,('7460-Amellifera@XP_623860':0.014221184,'Dpulex@jgi|Dappu1|57300|e_gw1.62.79.1':0.11212388):0.1532306):0.067661215,(('7739-Bfloridae@XP_002611624':0.10317592,(('7955-Drerio@AAH55602':0.015879248,'9606-Hsapiens@NP_001093870':0):0.3303888,'Hrobusta@jgi|Helro1|62692':0.39653666):0.11325882):0.045248753,'Lottia-gigantea@jgi|Lotgi1|61487|gw1.3.124.1':0.077460971):0.11383392):0.17466836):0.074944033):0.23874432,'Salpingoeca-rosetta@00177T0':0.74202583):0.24464072,('451804-Afumigatus@EDP55189':2.1450709e-13,'6279-Bmalayi@XP_001895635':0):1.2511179):0.12862199,('2880-Esiliculosus@CBJ25477':0.64082122,('403677-Pinfestans@XP_002996972':0.123134,'Pramorum@jgi|Phyra1_1|76281|fgenesh1_pg.C_scaffold_17000043':0.033085556):0.38005458):0.44451288):5.7815305e-07,(((((((('145481-Ppatens@XP_001778595':0.26886579,('3702-Athaliana@NP_001119390':0.4228016,'88036-Smoellendorffii@XP_002990499':0.80286899):0.12456296):0.12499791,'39947-Osativa@EEE55732':0.43654109):0.050536657,'3702-Athaliana@NP_177883':0.57248569):0.27024904,('296543-Tpseudonana@XP_002291327':1.4034657,(('436017-Olucimarinus@XP_001415641':0.090244013,'70448-Otauri@XP_003074597':0.0016190115):0.2067525,'564608-Mpusilla@XP_003062863':0.39935521):0.50458241):0.10419344):0.26297098,(('3055-Creinhardtii@XP_001690069':0.53653368,'Vcarteri@jgi|Volca1|121419|estExt_fgenesh5_synt.C_510005':0.6550281):0.57741355,'Cvulgaris@jgi|ChlNC64A_1|142576|IGS.gm_43_00008':0.60530392):0.30975879):0.11917578,('412133-Tvaginalis@XP_001329031':2.5257422,'6239-Celegans@NP_497865':1.8388563):1.2019996e-05):0.13421217,((('214684-Cneoformans@XP_567466':0.58692734,((('237631-Umaydis@XP_759887':0.24589141,'284812-Spombe@NP_593535':0.80200738):0.089980965,('Bdendrobatidis@prot_jgi_Batde5_92704_GP3.082630':0.41344771,'Spizellomyces-punctatus@SPPG_06475T0':0.18799229):0.19622219):0.11278698,'367110-Ncrassa@XP_956688':0.68773717):0.11028344):0.24896563,'559292-Scerevisiae@NP_013793':1.3978298):0.18763932,'431895-Mbrevicollis@XP_001745460':0.93173425):0.17089224):0.10131658,((((('185431-Tbrucei@XP_828716':0.47245354,'353153-Tcruzi@XP_821239':0.17793867):0.46506677,('347515-Lmajor@XP_001681555':0.010559965,'435258-Linfantum@XP_001463886':0.032685586):0.12100124):1.9674414,'744533-Ngruberi@XP_002671795':0.86411666):0.35484118,('352472-Ddiscoideum@XP_643624':1.7168431,'Gsulphuraria@stig_8.Gs13670.1':0.40165882):0.11405054):0.17739075,'Ehuxleyi@jgi|Emihu1|277061|estExt_Genemark1.C_180190':0.51964915):0.083733141):0.11277285,'Capsaspora-owczarzaki@04846T0':0.81771239);
((((((((('10228-Tadhaerens@XP_002112303':0.32709579,'45351-Nvectensis@XP_001641695':0.24031959):0.19221925,'7739-Bfloridae@XP_002611624':0.11500574):8.1332078e-06,('7955-Drerio@AAH55602':0.021028722,'9606-Hsapiens@NP_001093870':0.039092844):0.30375605):0.12086302,'Lottia-gigantea@jgi|Lotgi1|61487|gw1.3.124.1':0.077115786):0.065983112,'Hrobusta@jgi|Helro1|62692':0.46808233):0.078291549,'7227-Dmelanogaster@NP_610719':0.38770416):0.025682152,('7460-Amellifera@XP_623860':0.051054515,'Dpulex@jgi|Dappu1|57300|e_gw1.62.79.1':0.042853567):0.10453506):0.41730261,'Ehuxleyi@jgi|Emihu1|277061|estExt_Genemark1.C_180190':0.59625993):0.067748285,((((('145481-Ppatens@XP_001778595':0.36605027,'3702-Athaliana@NP_001119390':0.6679229):0.068970126,(((('185431-Tbrucei@XP_828716':0.27632231,'353153-Tcruzi@XP_821239':0.26638745):0.4259426,('347515-Lmajor@XP_001681555':0.018152351,'435258-Linfantum@XP_001463886':0.046160303):0.32384166):2.8937379,'3702-Athaliana@NP_177883':0.19803522):0.4676526,'39947-Osativa@EEE55732':0.17956204):0.19605514):0.17377963,'88036-Smoellendorffii@XP_002990499':1.1100581):0.22265951,('296543-Tpseudonana@XP_002291327':1.6363626,(('436017-Olucimarinus@XP_001415641':0.11492977,'70448-Otauri@XP_003074597':2.2264363e-05):0.23278261,'564608-Mpusilla@XP_003062863':0.31670672):0.50706431):6.5919216e-06):0.12441414,((('3055-Creinhardtii@XP_001690069':0.3882048,'Vcarteri@jgi|Volca1|121419|estExt_fgenesh5_synt.C_510005':0.30861065):0.61195415,('412133-Tvaginalis@XP_001329031':2.5528248,'6239-Celegans@NP_497865':1.8634984):0.040235817):0.10279766,'Cvulgaris@jgi|ChlNC64A_1|142576|IGS.gm_43_00008':0.87833602):0.10841429):0.21990043,((('214684-Cneoformans@XP_567466':0.6759135,(('237631-Umaydis@XP_759887':0.29276795,(('284812-Spombe@NP_593535':0.55285964,'Bdendrobatidis@prot_jgi_Batde5_92704_GP3.082630':0.29133341):0.073321903,'Spizellomyces-punctatus@SPPG_06475T0':0.16199464):0.025294269):0.075456426,('367110-Ncrassa@XP_956688':0.39939894,'559292-Scerevisiae@NP_013793':1.7144987):0.16514098):0.1160368):0.15665432,(('431895-Mbrevicollis@XP_001745460':0.7109299,'Salpingoeca-rosetta@00177T0':0.9898029):0.19142055,'Gsulphuraria@stig_8.Gs13670.1':0.43931717):0.15490375):0.20672948,((('2880-Esiliculosus@CBJ25477':0.58036951,(('403677-Pinfestans@XP_002996972':0.11572456,'Pramorum@jgi|Phyra1_1|76281|fgenesh1_pg.C_scaffold_17000043':0.052650667):0.11372427,'744533-Ngruberi@XP_002671795':0.89343575):0.21453883):0.19706229,('352472-Ddiscoideum@XP_643624':1.497157,('451804-Afumigatus@EDP55189':3.2976471e-14,'6279-Bmalayi@XP_001895635':0):0.61890503):0.61397982):0.0010585927,'Capsaspora-owczarzaki@04846T0':1.139969):0.081462807):0.10933894);
(((((((((('10228-Tadhaerens@XP_002112303':0.18446466,'45351-Nvectensis@XP_001641695':0.38950578):0.26315885,'Lottia-gigantea@jgi|Lotgi1|61487|gw1.3.124.1':0.043690905):0.016521067,('7955-Drerio@AAH55602':0.074603799,'9606-Hsapiens@NP_001093870':0.022627001):0.53650714):0.059667774,'7739-Bfloridae@XP_002611624':0.15004638):0.097326467,'Hrobusta@jgi|Helro1|62692':0.43191676):0.11323417,('7460-Amellifera@XP_623860':4.8367688e-05,'Dpulex@jgi|Dappu1|57300|e_gw1.62.79.1':0.16341545):0.024534243):0.080831408,'7227-Dmelanogaster@NP_610719':0.36721214):0.33223478,(('451804-Afumigatus@EDP55189':2.1035805e-13,'6279-Bmalayi@XP_001895635':0):0.30929489,'6239-Celegans@NP_497865':2.0644894):0.68820155):0.255317,(((((('214684-Cneoformans@XP_567466':0.74153603,('Bdendrobatidis@prot_jgi_Batde5_92704_GP3.082630':0.39996053,'Spizellomyces-punctatus@SPPG_06475T0':0.12544804):0.076602103):0.053717513,'237631-Umaydis@XP_759887':0.35456469):0.088449573,'367110-Ncrassa@XP_956688':0.54309764):0.09414864,'284812-Spombe@NP_593535':0.51944211):0.19162484,'559292-Scerevisiae@NP_013793':1.1966015):0.66934221,('431895-Mbrevicollis@XP_001745460':0.63868063,'Salpingoeca-rosetta@00177T0':0.65800676):0.53578654):0.10497227):0.11228047,((((((('145481-Ppatens@XP_001778595':0.18392941,('3702-Athaliana@NP_001119390':0.34243942,'88036-Smoellendorffii@XP_002990499':0.81242175):0.27080619):0.20263496,'39947-Osativa@EEE55732':0.49415027):0.034911455,'3702-Athaliana@NP_177883':0.5482684):0.28613587,((('3055-Creinhardtii@XP_001690069':0.32839458,'Vcarteri@jgi|Volca1|121419|estExt_fgenesh5_synt.C_510005':0.66366583):0.39825481,'412133-Tvaginalis@XP_001329031':2.3115175):0.34034375,'Cvulgaris@jgi|ChlNC64A_1|142576|IGS.gm_43_00008':0.75937423):0.3627941):0.11167654,(('436017-Olucimarinus@XP_001415641':0.098463231,'70448-Otauri@XP_003074597':0):0.21018147,'564608-Mpusilla@XP_003062863':0.30365603):0.88766369):0.14515719,(('2880-Esiliculosus@CBJ25477':0.57721848,'296543-Tpseudonana@XP_002291327':1.5775035):0.11296198,('403677-Pinfestans@XP_002996972':0.082661976,'Pramorum@jgi|Phyra1_1|76281|fgenesh1_pg.C_scaffold_17000043':0.025744509):0.32339598):0.169734):0.17459612,((((('185431-Tbrucei@XP_828716':0.27728179,'353153-Tcruzi@XP_821239':0.16325959):0.36404294,('347515-Lmajor@XP_001681555':6.1847331e-07,'435258-Linfantum@XP_001463886':0.085445253):0.1125834):1.6730236,'352472-Ddiscoideum@XP_643624':1.2253419):0.28621352,'Gsulphuraria@stig_8.Gs13670.1':0.69635585):0.16109852,('744533-Ngruberi@XP_002671795':1.0688466,'Ehuxleyi@jgi|Emihu1|277061|estExt_Genemark1.C_180190':0.85593841):0.0020775082):0.17493538):0.0019081776,'Capsaspora-owczarzaki@04846T0':1.1460196);
(((('10228-Tadhaerens@XP_002112303':0.21223812,'45351-Nvectensis@XP_001641695':0.39336597):0.15693261,(((('7227-Dmelanogaster@NP_610719':0.43638163,('7460-Amellifera@XP_623860':0.049942931,'Dpulex@jgi|Dappu1|57300|e_gw1.62.79.1':0.16245778):0.06137264):0.19881456,'Hrobusta@jgi|Helro1|62692':0.47988831):0.036220081,'Lottia-gigantea@jgi|Lotgi1|61487|gw1.3.124.1':0.077975719):0.1094715,('7739-Bfloridae@XP_002611624':0.032564259,('7955-Drerio@AAH55602':0.072780262,'9606-Hsapiens@NP_001093870':0.005626379):0.35893827):0.035260087):0.087143569):0.25446735,((('3055-Creinhardtii@XP_001690069':0.43327734,'Vcarteri@jgi|Volca1|121419|estExt_fgenesh5_synt.C_510005':0.51968738):0.7767995,'Cvulgaris@jgi|ChlNC64A_1|142576|IGS.gm_43_00008':0.4064182):0.37245135,'Ehuxleyi@jgi|Emihu1|277061|estExt_Genemark1.C_180190':0.49265639):0.18939595):0.12090044,((((((('145481-Ppatens@XP_001778595':0.38967024,'3702-Athaliana@NP_001119390':0.49827737):0.041875262,'39947-Osativa@EEE55732':0.37673462):0.16653429,'88036-Smoellendorffii@XP_002990499':0.90613012):0.11063568,'3702-Athaliana@NP_177883':0.40208679):0.28436066,(('2880-Esiliculosus@CBJ25477':0.71723831,('403677-Pinfestans@XP_002996972':0.068787207,'Pramorum@jgi|Phyra1_1|76281|fgenesh1_pg.C_scaffold_17000043':0.056974114):0.26773327):0.12193204,('296543-Tpseudonana@XP_002291327':0.85568098,(('436017-Olucimarinus@XP_001415641':0.14983608,'70448-Otauri@XP_003074597':0):0.16820372,'564608-Mpusilla@XP_003062863':0.40469231):0.55390203):0.25669363):0.064402296):0.066822963,((('185431-Tbrucei@XP_828716':0.39302295,'353153-Tcruzi@XP_821239':0.18224237):0.24297149,('347515-Lmajor@XP_001681555':0,'435258-Linfantum@XP_001463886':0.046810091):0.25690637):1.7238421,'Gsulphuraria@stig_8.Gs13670.1':0.4701289):0.39392324):0.0052295124,(((('352472-Ddiscoideum@XP_643624':0.8825671,'412133-Tvaginalis@XP_001329031':2.4740534):0.22187224,'559292-Scerevisiae@NP_013793':1.2106314):0.15531756,(('451804-Afumigatus@EDP55189':6.1284311e-13,'6279-Bmalayi@XP_001895635':0):0.89609315,'6239-Celegans@NP_497865':1.2199793):0.052398334):0.25795852,'744533-Ngruberi@XP_002671795':0.91637218):2.1769381e-05):0.087588768,((('214684-Cneoformans@XP_567466':0.58965765,('237631-Umaydis@XP_759887':0.33457761,((('284812-Spombe@NP_593535':0.64665624,'367110-Ncrassa@XP_956688':0.56779703):0.20873101,'Bdendrobatidis@prot_jgi_Batde5_92704_GP3.082630':0.26993275):0.11108858,'Spizellomyces-punctatus@SPPG_06475T0':0.091495521):0.22776855):0.13522268):0.50838438,('431895-Mbrevicollis@XP_001745460':0.59572924,'Salpingoeca-rosetta@00177T0':0.61537163):0.42006956):0.14838294,'Capsaspora-owczarzaki@04846T0':0.65686874):0.12638493);
((((('10228-Tadhaerens@XP_002112303':0.23257926,('45351-Nvectensis@XP_001641695':0.31929237,(((('7227-Dmelanogaster@NP_610719':0.35253585,('7460-Amellifera@XP_623860':0.072887597,'Dpulex@jgi|Dappu1|57300|e_gw1.62.79.1':0.046540524):0.073393628):0.16256537,('Hrobusta@jgi|Helro1|62692':0.43896756,'Lottia-gigantea@jgi|Lotgi1|61487|gw1.3.124.1':0.0352145):0.018685933):0.080016904,('7955-Drerio@AAH55602':0.061467849,'9606-Hsapiens@NP_001093870':4.4314691e-05):0.33588411):0.049907454,'7739-Bfloridae@XP_002611624':0.16053485):0.20704786):0.087588673):0.2384564,('431895-Mbrevicollis@XP_001745460':0.59473118,'Salpingoeca-rosetta@00177T0':0.56371478):0.57013312):0.1513825,'Capsaspora-owczarzaki@04846T0':0.8431948):0.074720941,((('214684-Cneoformans@XP_567466':0.58669317,('Bdendrobatidis@prot_jgi_Batde5_92704_GP3.082630':0.25915138,'Spizellomyces-punctatus@SPPG_06475T0':0.23105069):0.1408999):0.048465458,'237631-Umaydis@XP_759887':0.29819999):0.016686845,('284812-Spombe@NP_593535':0.56243173,('367110-Ncrassa@XP_956688':0.44844927,'559292-Scerevisiae@NP_013793':1.5269846):0.078328499):0.15606675):0.59744665):0.07482273,((((((('145481-Ppatens@XP_001778595':0.35804972,('3702-Athaliana@NP_001119390':0.71318703,('3702-Athaliana@NP_177883':0.52597764,'39947-Osativa@EEE55732':0.32551422):0.16971656):0.089127588):0.15143406,'88036-Smoellendorffii@XP_002990499':0.67150696):0.26752859,(((('185431-Tbrucei@XP_828716':0.27048878,'353153-Tcruzi@XP_821239':0.29784073):0.20043437,('347515-Lmajor@XP_001681555':0,'435258-Linfantum@XP_001463886':0.032414896):0.3203128):1.4857084,((('412133-Tvaginalis@XP_001329031':2.4851389,'436017-Olucimarinus@XP_001415641':0):0.05760109,'70448-Otauri@XP_003074597':0):0.066532461,'564608-Mpusilla@XP_003062863':0.58356617):0.32155361):0.2059025,'296543-Tpseudonana@XP_002291327':0.91619451):0.025163284):0.2945936,('2880-Esiliculosus@CBJ25477':0.52936348,(('403677-Pinfestans@XP_002996972':0.13256493,'Pramorum@jgi|Phyra1_1|76281|fgenesh1_pg.C_scaffold_17000043':0.010780775):0.20553994,'744533-Ngruberi@XP_002671795':0.98891443):0.31675443):0.31819479):0.11136693,'Ehuxleyi@jgi|Emihu1|277061|estExt_Genemark1.C_180190':0.66250046):0.020255998,('352472-Ddiscoideum@XP_643624':1.4690809,'Gsulphuraria@stig_8.Gs13670.1':0.57304335):0.34136741):0.059642835,('451804-Afumigatus@EDP55189':1.8225421e-13,'6279-Bmalayi@XP_001895635':0):0.91950016):0.088185543,((('3055-Creinhardtii@XP_001690069':0.30135066,'Vcarteri@jgi|Volca1|121419|estExt_fgenesh5_synt.C_510005':0.59716594):0.63017713,'6239-Celegans@NP_497865':1.5798855):0.50403311,'Cvulgaris@jgi|ChlNC64A_1|142576|IGS.gm_43_00008':0.68626144):0.25748656);
((((('10228-Tadhaerens@XP_002112303':0.27885411,('45351-Nvectensis@XP_001641695':0.13838713,'Salpingoeca-rosetta@00177T0':1.1791473):0.097143304):0.063899239,(((('7227-Dmelanogaster@NP_610719':0.34600049,('7460-Amellifera@XP_623860':0.013291188,'Dpulex@jgi|Dappu1|57300|e_gw1.62.79.1':0.093064768):0.076091774):0.14495366,'Lottia-gigantea@jgi|Lotgi1|61487|gw1.3.124.1':0.060076033):0.093493086,('7739-Bfloridae@XP_002611624':0.13349029,('7955-Drerio@AAH55602':0.05229667,'9606-Hsapiens@NP_001093870':0):0.30666867):0.04489069):0.092133456,'Hrobusta@jgi|Helro1|62692':0.40618184):0.12558675):0.21226085,(('3055-Creinhardtii@XP_001690069':0.34878731,'Vcarteri@jgi|Volca1|121419|estExt_fgenesh5_synt.C_510005':0.49807739):0.43175199,'Cvulgaris@jgi|ChlNC64A_1|142576|IGS.gm_43_00008':0.30296434):0.56748594):0.062753356,'Capsaspora-owczarzaki@04846T0':0.90245021):0.045413796,(((((('145481-Ppatens@XP_001778595':0.24646172,'3702-Athaliana@NP_001119390':0.60189887):0.11205972,'39947-Osativa@EEE55732':0.43128213):0.10047104,('3702-Athaliana@NP_177883':0.47507816,'88036-Smoellendorffii@XP_002990499':0.70559247):0.092743011):0.1287348,(('436017-Olucimarinus@XP_001415641':0.074960022,'70448-Otauri@XP_003074597':0.021463331):0.085708834,'564608-Mpusilla@XP_003062863':0.61484381):0.70193246):0.32116719,(('2880-Esiliculosus@CBJ25477':0.4331325,('403677-Pinfestans@XP_002996972':0.076538478,'Pramorum@jgi|Phyra1_1|76281|fgenesh1_pg.C_scaffold_17000043':0.063797911):0.35020732):0.10466619,'296543-Tpseudonana@XP_002291327':1.0437604):0.15518033):0.057122982,((((((('185431-Tbrucei@XP_828716':0.34087896,'353153-Tcruzi@XP_821239':0.19338431):0.22463204,('347515-Lmajor@XP_001681555':0.031595634,'435258-Linfantum@XP_001463886':0.014824143):0.38101005):1.4650026,'Gsulphuraria@stig_8.Gs13670.1':0.22619006):0.35034218,('431895-Mbrevicollis@XP_001745460':0.69796449,'6239-Celegans@NP_497865':1.4259295):0.21812265):0.16441448,'744533-Ngruberi@XP_002671795':0.91852742):0.041260103,((('214684-Cneoformans@XP_567466':0.6577868,('237631-Umaydis@XP_759887':0.28792228,'367110-Ncrassa@XP_956688':0.56437557):0.069603132):0.044816906,('284812-Spombe@NP_593535':0.53361382,'Bdendrobatidis@prot_jgi_Batde5_92704_GP3.082630':0.4121325):0.086799795):0.093300753,'Spizellomyces-punctatus@SPPG_06475T0':0.12331354):0.54789034):0.012133798,'412133-Tvaginalis@XP_001329031':2.1471442):8.1787414e-05):0.10137208,((('352472-Ddiscoideum@XP_643624':1.1123836,'559292-Scerevisiae@NP_013793':1.2287252):0.09232102,'Ehuxleyi@jgi|Emihu1|277061|estExt_Genemark1.C_180190':0.62313114):0.078373837,('451804-Afumigatus@EDP55189':4.1513459e-13,'6279-Bmalayi@XP_001895635':0):1.0811797):0.043007034);
((((((('10228-Tadhaerens@XP_002112303':0.31804416,'45351-Nvectensis@XP_001641695':0.4475649):0.24630373,(((('7227-Dmelanogaster@NP_610719':0.29488853,'Hrobusta@jgi|Helro1|62692':0.31638613):0.088340023,('7460-Amellifera@XP_623860':0.017486233,'Dpulex@jgi|Dappu1|57300|e_gw1.62.79.1':0.095056967):0.10867994):0.064079659,'Lottia-gigantea@jgi|Lotgi1|61487|gw1.3.124.1':0.061274325):0.10355634,'7739-Bfloridae@XP_002611624':0.21048377):0.036284586):0.16111681,('7955-Drerio@AAH55602':0.048344714,'9606-Hsapiens@NP_001093870':0.0068604467):0.19757288):0.2143835,('451804-Afumigatus@EDP55189':0,'6279-Bmalayi@XP_001895635':5.1973602e-13):1.0148032):0.052176142,'352472-Ddiscoideum@XP_643624':1.2731299):0.15590748,(('3055-Creinhardtii@XP_001690069':0.25545091,'Vcarteri@jgi|Volca1|121419|estExt_fgenesh5_synt.C_510005':0.41596228):0.89692127,'Cvulgaris@jgi|ChlNC64A_1|142576|IGS.gm_43_00008':0.35148553):0.74080138):0.10726975,((((((('145481-Ppatens@XP_001778595':0.33447091,'3702-Athaliana@NP_001119390':0.43846149):0.13269026,'39947-Osativa@EEE55732':0.34724929):0.066086475,('3702-Athaliana@NP_177883':0.40257327,'88036-Smoellendorffii@XP_002990499':0.54862409):0.091729491):0.41549901,('412133-Tvaginalis@XP_001329031':3.555493,(('436017-Olucimarinus@XP_001415641':0.092244793,'70448-Otauri@XP_003074597':2.3348011e-06):0.23879782,'564608-Mpusilla@XP_003062863':0.40413127):0.075497799):0.43207326):0.17743941,(('2880-Esiliculosus@CBJ25477':0.44673158,('403677-Pinfestans@XP_002996972':0.040418121,'Pramorum@jgi|Phyra1_1|76281|fgenesh1_pg.C_scaffold_17000043':0.069582345):0.35395316):0.16590432,('296543-Tpseudonana@XP_002291327':1.0625004,'744533-Ngruberi@XP_002671795':0.53010386):0.24540085):0.166588):0.015329974,((((((('214684-Cneoformans@XP_567466':0.33313789,'559292-Scerevisiae@NP_013793':1.7135327):0.51359948,'237631-Umaydis@XP_759887':0.13100913):0.23442586,'Spizellomyces-punctatus@SPPG_06475T0':0.15419889):0.058300926,'Bdendrobatidis@prot_jgi_Batde5_92704_GP3.082630':0.47237953):0.1388672,'367110-Ncrassa@XP_956688':0.54062874):0.1436704,'284812-Spombe@NP_593535':0.44391402):0.6232947,'6239-Celegans@NP_497865':1.5610828):1.2202246e-06):0.040468046,(((('185431-Tbrucei@XP_828716':0.29258307,'353153-Tcruzi@XP_821239':0.16598486):0.20327304,('347515-Lmajor@XP_001681555':1.0456439e-06,'435258-Linfantum@XP_001463886':0.048400255):0.17225247):1.4335996,'Gsulphuraria@stig_8.Gs13670.1':0.26344481):0.39778004,(('431895-Mbrevicollis@XP_001745460':0.94647455,'Salpingoeca-rosetta@00177T0':0.58405339):0.58834795,'Ehuxleyi@jgi|Emihu1|277061|estExt_Genemark1.C_180190':0.58413409):0.093805226):0.026573):1.5606987e-05,'Capsaspora-owczarzaki@04846T0':0.92352387);
(((((((((('10228-Tadhaerens@XP_002112303':0.30107454,'45351-Nvectensis@XP_001641695':0.26752665):0.33402268,('7955-Drerio@AAH55602':0.045260145,'9606-Hsapiens@NP_001093870':0.014924549):0.35395622):0.030107216,'7739-Bfloridae@XP_002611624':0.15669835):0.16153644,'Lottia-gigantea@jgi|Lotgi1|61487|gw1.3.124.1':0.062921062):0.083774617,('7227-Dmelanogaster@NP_610719':0.53287348,('7460-Amellifera@XP_623860':3.2321366e-06,'Dpulex@jgi|Dappu1|57300|e_gw1.62.79.1':0.14686031):0.068894451):0.17848692):0.17333691,'Hrobusta@jgi|Helro1|62692':0.36206257):0.3568954,(('451804-Afumigatus@EDP55189':7.0482373e-13,'6279-Bmalayi@XP_001895635':0):0.51011001,'6239-Celegans@NP_497865':2.0967055):0.68714131):0.081432078,('2880-Esiliculosus@CBJ25477':0.73072637,(('403677-Pinfestans@XP_002996972':0.046939996,'Pramorum@jgi|Phyra1_1|76281|fgenesh1_pg.C_scaffold_17000043':0.034229796):0.22420024,'744533-Ngruberi@XP_002671795':1.0508675):0.19308122):0.23669772):0.042285992,((((('185431-Tbrucei@XP_828716':0.50830506,'353153-Tcruzi@XP_821239':0.11643586):0.43554888,('347515-Lmajor@XP_001681555':0.011622215,'435258-Linfantum@XP_001463886':0.061656989):0.29892213):2.1336658,'431895-Mbrevicollis@XP_001745460':0.7996568):0.3040809,'Salpingoeca-rosetta@00177T0':1.007899):0.23514927,'Capsaspora-owczarzaki@04846T0':1.4037496):0.28586575):0.1773953,((((((('145481-Ppatens@XP_001778595':0.49015432,('3702-Athaliana@NP_001119390':0.4411714,'88036-Smoellendorffii@XP_002990499':0.75511634):0.19764795):0.10463381,'39947-Osativa@EEE55732':0.42520795):0.047589897,'3702-Athaliana@NP_177883':0.26170513):0.75399227,('296543-Tpseudonana@XP_002291327':1.3736093,(('436017-Olucimarinus@XP_001415641':0.093641308,'70448-Otauri@XP_003074597':1.1312725e-05):0.35847637,'564608-Mpusilla@XP_003062863':0.57479564):0.29697069):0.18633805):0.20561387,(('3055-Creinhardtii@XP_001690069':0.67992007,'Vcarteri@jgi|Volca1|121419|estExt_fgenesh5_synt.C_510005':0.51127929):0.92579717,'Cvulgaris@jgi|ChlNC64A_1|142576|IGS.gm_43_00008':0.66583015):0.26703231):0.16117764,'Ehuxleyi@jgi|Emihu1|277061|estExt_Genemark1.C_180190':0.62942789):0.009799119,'352472-Ddiscoideum@XP_643624':1.5646545):0.18653444,((((('214684-Cneoformans@XP_567466':0.70015139,'237631-Umaydis@XP_759887':0.32896194):0.14207179,('284812-Spombe@NP_593535':0.62038639,('367110-Ncrassa@XP_956688':0.43814483,'559292-Scerevisiae@NP_013793':1.2564493):0.14944486):0.074261378):0.075908167,('Bdendrobatidis@prot_jgi_Batde5_92704_GP3.082630':0.38841716,'Spizellomyces-punctatus@SPPG_06475T0':0.45926401):0.15218226):0.19628957,'412133-Tvaginalis@XP_001329031':2.9746798):0.27352039,'Gsulphuraria@stig_8.Gs13670.1':0.80771496):0.034128189);
(((('10228-Tadhaerens@XP_002112303':0.26561602,('45351-Nvectensis@XP_001641695':0.29645308,(((('7227-Dmelanogaster@NP_610719':0.4029083,('7460-Amellifera@XP_623860':4.3375376e-06,'Dpulex@jgi|Dappu1|57300|e_gw1.62.79.1':0.11262397):0.078650054):0.062455168,'Hrobusta@jgi|Helro1|62692':0.52048106):0.1514635,'Lottia-gigantea@jgi|Lotgi1|61487|gw1.3.124.1':0.038845912):0.10874309,('7739-Bfloridae@XP_002611624':0.2363851,('7955-Drerio@AAH55602':0.034658181,'9606-Hsapiens@NP_001093870':0.061658885):0.38757591):0.014720368):0.24251022):0.03584631):0.3670006,(('3055-Creinhardtii@XP_001690069':0.33498445,'Vcarteri@jgi|Volca1|121419|estExt_fgenesh5_synt.C_510005':0.46067024):0.67582741,'Cvulgaris@jgi|ChlNC64A_1|142576|IGS.gm_43_00008':0.38697212):0.51096638):9.9594669e-07,((((('412133-Tvaginalis@XP_001329031':2.1046801,'436017-Olucimarinus@XP_001415641':4.3371975e-05):0.12262394,'70448-Otauri@XP_003074597':2.8573471e-05):0.43614776,'564608-Mpusilla@XP_003062863':0.3240979):0.73673718,('431895-Mbrevicollis@XP_001745460':0.87263352,'Salpingoeca-rosetta@00177T0':0.53002914):0.35341226):0.39571065,'Capsaspora-owczarzaki@04846T0':1.0442357):6.6442365e-06):0.17034951,(((('145481-Ppatens@XP_001778595':0.21533654,'3702-Athaliana@NP_001119390':0.74463636):0.15603569,('3702-Athaliana@NP_177883':0.51872163,'39947-Osativa@EEE55732':0.43510279):0.18207325):0.4248007,((('214684-Cneoformans@XP_567466':0.81699501,('237631-Umaydis@XP_759887':0.47937558,(('284812-Spombe@NP_593535':0.34171955,'559292-Scerevisiae@NP_013793':1.6382634):0.13978277,'367110-Ncrassa@XP_956688':0.71603112):0.056768959):0.034597727):0.14848576,'Bdendrobatidis@prot_jgi_Batde5_92704_GP3.082630':0.35899359):0.07402925,'Spizellomyces-punctatus@SPPG_06475T0':0.15446054):0.63095107):0.10191024,'6239-Celegans@NP_497865':1.4640533):0.013449188,((((((('185431-Tbrucei@XP_828716':0.33466023,'353153-Tcruzi@XP_821239':0.22044422):0.45956541,'435258-Linfantum@XP_001463886':0.059968426):0.013022365,'347515-Lmajor@XP_001681555':3.3123786e-05):2.0930006,'Gsulphuraria@stig_8.Gs13670.1':0.4249356):0.47369446,'2880-Esiliculosus@CBJ25477':0.6598017):1.6109356e-06,((('403677-Pinfestans@XP_002996972':0.060724591,'Pramorum@jgi|Phyra1_1|76281|fgenesh1_pg.C_scaffold_17000043':0.076670259):0.22032333,'744533-Ngruberi@XP_002671795':0.86269196):0.30564786,'Ehuxleyi@jgi|Emihu1|277061|estExt_Genemark1.C_180190':0.68420378):0.13235605):0.065328394,((('296543-Tpseudonana@XP_002291327':0.81456948,'88036-Smoellendorffii@XP_002990499':1.2573775):0.13870691,'352472-Ddiscoideum@XP_643624':1.2269515):0.21247989,('451804-Afumigatus@EDP55189':0,'6279-Bmalayi@XP_001895635':1.8127949e-13):1.0297368):0.24656818):0.083653275);
(((((((('10228-Tadhaerens@XP_002112303':0.45293806,'45351-Nvectensis@XP_001641695':0.29747391):0.19263364,'7739-Bfloridae@XP_002611624':0.10435771):0.067181428,((('352472-Ddiscoideum@XP_643624':1.0728266,('451804-Afumigatus@EDP55189':0,'6279-Bmalayi@XP_001895635':4.3876014e-14):0.46546032):0.50511776,'Hrobusta@jgi|Helro1|62692':0.0065317316):0.32046971,(('7227-Dmelanogaster@NP_610719':0.33073135,('7955-Drerio@AAH55602':0.0091917204,'9606-Hsapiens@NP_001093870':0.095858229):0.31203518):0.14719847,(('7460-Amellifera@XP_623860':0.038350941,'Dpulex@jgi|Dappu1|57300|e_gw1.62.79.1':0.064941542):0.16796839,'Lottia-gigantea@jgi|Lotgi1|61487|gw1.3.124.1':0.066015758):9.6691396e-06):0.040105529):0.076642331):0.38229161,'Ehuxleyi@jgi|Emihu1|277061|estExt_Genemark1.C_180190':0.49265165):0.11449934,'Capsaspora-owczarzaki@04846T0':0.90958534):0.015093129,(((((('145481-Ppatens@XP_001778595':0.15082057,'3702-Athaliana@NP_001119390':0.44597186):0.1047168,'39947-Osativa@EEE55732':0.17156599):0.03101424,'3702-Athaliana@NP_177883':0.37147666):0.050244848,'88036-Smoellendorffii@XP_002990499':0.55588629):0.15808334,(('3055-Creinhardtii@XP_001690069':0.41945699,'Vcarteri@jgi|Volca1|121419|estExt_fgenesh5_synt.C_510005':0.24320696):0.65794113,'Cvulgaris@jgi|ChlNC64A_1|142576|IGS.gm_43_00008':0.61235677):0.44647879):5.3801383e-05,('412133-Tvaginalis@XP_001329031':1.058188,'6239-Celegans@NP_497865':0.96793079):0.24071377):0.16410164):0.069772457,((((('214684-Cneoformans@XP_567466':0.57749284,'367110-Ncrassa@XP_956688':0.34793267):0.11426012,('237631-Umaydis@XP_759887':0.11151906,'559292-Scerevisiae@NP_013793':0.97382358):0.24072976):0.095340638,'Spizellomyces-punctatus@SPPG_06475T0':0.1868551):0.068573342,'Bdendrobatidis@prot_jgi_Batde5_92704_GP3.082630':0.22806671):0.15634113,'284812-Spombe@NP_593535':0.3551983):0.35130757):0.031675796,(((((((('185431-Tbrucei@XP_828716':0.27633073,'353153-Tcruzi@XP_821239':0.19547319):0.40215512,'347515-Lmajor@XP_001681555':0.007673826):0.012503296,'435258-Linfantum@XP_001463886':2.1745388e-05):1.761663,'Salpingoeca-rosetta@00177T0':0.38722535):0.31766529,'431895-Mbrevicollis@XP_001745460':0.87625128):0.38022349,(('436017-Olucimarinus@XP_001415641':0.099568375,'70448-Otauri@XP_003074597':0.0012636936):0.1515193,'564608-Mpusilla@XP_003062863':0.43320186):0.32741051):0.19981137,('296543-Tpseudonana@XP_002291327':0.72387247,'744533-Ngruberi@XP_002671795':0.70704765):0.13960382):0.044273865,'Gsulphuraria@stig_8.Gs13670.1':0.77689802):0.14766081,('2880-Esiliculosus@CBJ25477':0.38478501,('403677-Pinfestans@XP_002996972':0.031125075,'Pramorum@jgi|Phyra1_1|76281|fgenesh1_pg.C_scaffold_17000043':0.12994062):0.28293442):0.25710657);
(((((('10228-Tadhaerens@XP_002112303':0.25934515,'45351-Nvectensis@XP_001641695':0.2557357):0.17238707,((((('7227-Dmelanogaster@NP_610719':0.5348418,('7460-Amellifera@XP_623860':0.017965024,'Dpulex@jgi|Dappu1|57300|e_gw1.62.79.1':0.13757126):0.13487527):0.1112,'Hrobusta@jgi|Helro1|62692':0.42117676):0.065741133,'Lottia-gigantea@jgi|Lotgi1|61487|gw1.3.124.1':0.034739104):0.11245335,'7739-Bfloridae@XP_002611624':0.09874004):0.046151012,('7955-Drerio@AAH55602':0.073852995,'9606-Hsapiens@NP_001093870':0.016886335):0.32539741):0.061213833):0.18859569,'352472-Ddiscoideum@XP_643624':1.3572468):0.13508827,(('2880-Esiliculosus@CBJ25477':0.90071402,('403677-Pinfestans@XP_002996972':0.1032688,'Pramorum@jgi|Phyra1_1|76281|fgenesh1_pg.C_scaffold_17000043':0.099047971):0.18372485):0.24822342,'744533-Ngruberi@XP_002671795':0.8267999):0.30095457):0.10225789,'Capsaspora-owczarzaki@04846T0':1.0227645):2.5569802e-05,(((((((('145481-Ppatens@XP_001778595':0.18125116,('3702-Athaliana@NP_001119390':0.35307826,'88036-Smoellendorffii@XP_002990499':0.81102002):0.049299865):0.066984178,('39947-Osativa@EEE55732':0.087371432,('451804-Afumigatus@EDP55189':3.6445643e-13,'6279-Bmalayi@XP_001895635':0):1.4575103):0.200662):0.15850568,'3702-Athaliana@NP_177883':0.39076771):0.40469766,'296543-Tpseudonana@XP_002291327':1.126165):5.3418817e-06,(('436017-Olucimarinus@XP_001415641':0.14784478,'70448-Otauri@XP_003074597':0.0062130156):0.19649225,'564608-Mpusilla@XP_003062863':0.29609974):0.31636793):0.18967656,((('3055-Creinhardtii@XP_001690069':0.53181905,'Vcarteri@jgi|Volca1|121419|estExt_fgenesh5_synt.C_510005':0.37404523):0.93962989,'Cvulgaris@jgi|ChlNC64A_1|142576|IGS.gm_43_00008':0.33514782):0.2987288,'412133-Tvaginalis@XP_001329031':1.8797195):0.075371848):0.10865772,'Ehuxleyi@jgi|Emihu1|277061|estExt_Genemark1.C_180190':0.67217748):0.13657845,(('214684-Cneoformans@XP_567466':0.6865912,('237631-Umaydis@XP_759887':0.31993094,((('284812-Spombe@NP_593535':0.64955353,'Bdendrobatidis@prot_jgi_Batde5_92704_GP3.082630':0.26875833):0.1343751,'Spizellomyces-punctatus@SPPG_06475T0':0.18953569):0.072089361,('367110-Ncrassa@XP_956688':0.34598465,'559292-Scerevisiae@NP_013793':1.1765376):0.32143314):0.090760067):0.076149295):0.49856302,'Salpingoeca-rosetta@00177T0':1.0248535):0.033433364):0.16403514,(((('185431-Tbrucei@XP_828716':0.4021444,'353153-Tcruzi@XP_821239':0.20613123):0.41863916,('347515-Lmajor@XP_001681555':0.00088517255,'435258-Linfantum@XP_001463886':0.031282483):0.17158346):1.8186621,('431895-Mbrevicollis@XP_001745460':0.59115481,'6239-Celegans@NP_497865':1.7714735):0.3905645):0.27597926,'Gsulphuraria@stig_8.Gs13670.1':0.32414731):0.31077893);
(((((((('10228-Tadhaerens@XP_002112303':0.24001816,'45351-Nvectensis@XP_001641695':0.23639186):0.32681644,'Lottia-gigantea@jgi|Lotgi1|61487|gw1.3.124.1':0.043916341):0.018428512,('7955-Drerio@AAH55602':0.012050073,'9606-Hsapiens@NP_001093870':0.08291041):0.27252689):0.031182711,'7739-Bfloridae@XP_002611624':0.14283543):0.060254193,('7227-Dmelanogaster@NP_610719':0.3568393,('7460-Amellifera@XP_623860':6.8587675e-05,'Dpulex@jgi|Dappu1|57300|e_gw1.62.79.1':0.15333657):0.039481039):0.14223091):0.062447954,(('451804-Afumigatus@EDP55189':0,'6279-Bmalayi@XP_001895635':8.2249654e-13):1.0858753,'Hrobusta@jgi|Helro1|62692':0.13458531):0.18161914):0.41897299,((((('214684-Cneoformans@XP_567466':0.60095649,'559292-Scerevisiae@NP_013793':1.5207312):0.27904464,'237631-Umaydis@XP_759887':0.13772954):0.17212212,('Bdendrobatidis@prot_jgi_Batde5_92704_GP3.082630':0.42649683,'Spizellomyces-punctatus@SPPG_06475T0':0.24856334):0.11352688):0.036989959,('284812-Spombe@NP_593535':0.38951372,'367110-Ncrassa@XP_956688':0.49810032):0.13842329):0.38189443,(('431895-Mbrevicollis@XP_001745460':0.74452897,'Salpingoeca-rosetta@00177T0':0.46483378):0.54646207,('744533-Ngruberi@XP_002671795':0.58837885,'Capsaspora-owczarzaki@04846T0':0.79199691):0.21971995):0.096898293):0.056861109):0.090183893,((((((('145481-Ppatens@XP_001778595':0.31858906,'3702-Athaliana@NP_001119390':0.48461026):0.18499106,'39947-Osativa@EEE55732':0.38425095):0.11683017,'3702-Athaliana@NP_177883':0.4483518):0.15632885,('296543-Tpseudonana@XP_002291327':0.80107388,'88036-Smoellendorffii@XP_002990499':0.53343644):0.33922774):0.21335416,((('412133-Tvaginalis@XP_001329031':1.9838116,'436017-Olucimarinus@XP_001415641':5.7821886e-06):0.10643756,'70448-Otauri@XP_003074597':3.3197855e-05):0.23261092,'564608-Mpusilla@XP_003062863':0.38990666):0.52537017):0.077666766,((('3055-Creinhardtii@XP_001690069':0.30688866,'Vcarteri@jgi|Volca1|121419|estExt_fgenesh5_synt.C_510005':0.44190355):0.59450582,'Cvulgaris@jgi|ChlNC64A_1|142576|IGS.gm_43_00008':0.17105206):0.39257683,'6239-Celegans@NP_497865':2.1068291):0.13717574):0.1360156,('2880-Esiliculosus@CBJ25477':0.71778226,('403677-Pinfestans@XP_002996972':0.078538768,'Pramorum@jgi|Phyra1_1|76281|fgenesh1_pg.C_scaffold_17000043':0.062514709):0.29751432):0.16888874):0.080915459,((((('185431-Tbrucei@XP_828716':0.3722089,'353153-Tcruzi@XP_821239':0.17702383):0.18742503,('347515-Lmajor@XP_001681555':0.0094934837,'435258-Linfantum@XP_001463886':0.028490448):0.37036019):1.5266675,'Gsulphuraria@stig_8.Gs13670.1':0.11571477):0.35157251,'352472-Ddiscoideum@XP_643624':1.1324896):0.40558895,'Ehuxleyi@jgi|Emihu1|277061|estExt_Genemark1.C_180190':0.4488639):0.087568868);
(((((('10228-Tadhaerens@XP_002112303':0.2052452,'45351-Nvectensis@XP_001641695':0.3663673):0.089841901,(((('7227-Dmelanogaster@NP_610719':0.40389529,('7460-Amellifera@XP_623860':0.063355257,'Dpulex@jgi|Dappu1|57300|e_gw1.62.79.1':0.086555752):0.14139347):0.17866379,'Lottia-gigantea@jgi|Lotgi1|61487|gw1.3.124.1':0.050659689):0.054175436,('7955-Drerio@AAH55602':0.015495494,'9606-Hsapiens@NP_001093870':0.02044815):0.38200305):0.035114522,'7739-Bfloridae@XP_002611624':0.11440109):0.10250652):0.042846347,'Hrobusta@jgi|Helro1|62692':0.4428132):0.18782001,((('3055-Creinhardtii@XP_001690069':0.38927802,'Vcarteri@jgi|Volca1|121419|estExt_fgenesh5_synt.C_510005':0.34563168):0.6220102,'Cvulgaris@jgi|ChlNC64A_1|142576|IGS.gm_43_00008':0.59115478):0.5086375,('431895-Mbrevicollis@XP_001745460':0.52148742,'Salpingoeca-rosetta@00177T0':0.58093896):0.37021005):0.14957178):0.089989846,((((('214684-Cneoformans@XP_567466':0.58303892,'237631-Umaydis@XP_759887':0.29025937):0.068516242,'367110-Ncrassa@XP_956688':0.71862437):0.1024577,('284812-Spombe@NP_593535':0.60057014,'Bdendrobatidis@prot_jgi_Batde5_92704_GP3.082630':0.42298331):0.072337206):0.070985554,'Spizellomyces-punctatus@SPPG_06475T0':0.23519184):0.22956941,'559292-Scerevisiae@NP_013793':1.1756202):0.46014921):0.018601653,((((((((('145481-Ppatens@XP_001778595':0.41324011,'3702-Athaliana@NP_001119390':0.42683376):0.063083756,'88036-Smoellendorffii@XP_002990499':0.44322186):0.058609835,'3702-Athaliana@NP_177883':0.28169729):0.021231274,'39947-Osativa@EEE55732':0.28264083):0.18093618,('296543-Tpseudonana@XP_002291327':0.91614268,((('412133-Tvaginalis@XP_001329031':2.3710903,'436017-Olucimarinus@XP_001415641':2.777073e-05):0.16564894,'70448-Otauri@XP_003074597':8.4872353e-06):0.22583684,'564608-Mpusilla@XP_003062863':0.38725214):0.57227409):0.26313108):0.14609884,('2880-Esiliculosus@CBJ25477':0.53783581,('403677-Pinfestans@XP_002996972':0.065507164,'Pramorum@jgi|Phyra1_1|76281|fgenesh1_pg.C_scaffold_17000043':0.029692248):0.28909741):0.16193098):0.091729259,(('451804-Afumigatus@EDP55189':0,'6279-Bmalayi@XP_001895635':2.9094855e-13):0.57206926,'6239-Celegans@NP_497865':1.2710302):0.39469665):0.039865248,'Capsaspora-owczarzaki@04846T0':0.84554962):0.0029078703,((('185431-Tbrucei@XP_828716':0.0058281391,(('347515-Lmajor@XP_001681555':0.0095868493,'435258-Linfantum@XP_001463886':0.044315761):0.42037686,'353153-Tcruzi@XP_821239':0.22600657):0.26229238):1.5314841,('352472-Ddiscoideum@XP_643624':1.1978109,'744533-Ngruberi@XP_002671795':0.75356222):0.031185087):0.21653716,'Gsulphuraria@stig_8.Gs13670.1':0.7149703):0.021332773):0.082199764,'Ehuxleyi@jgi|Emihu1|277061|estExt_Genemark1.C_180190':0.63561565);
(((('10228-Tadhaerens@XP_002112303':0.21383278,'45351-Nvectensis@XP_001641695':0.28705998):0.19542354,(((((('7227-Dmelanogaster@NP_610719':0.51416397,'7460-Amellifera@XP_623860':4.6303914e-05):0.095298173,'Dpulex@jgi|Dappu1|57300|e_gw1.62.79.1':0.094636264):0.19932419,'Hrobusta@jgi|Helro1|62692':0.37191978):0.061556499,'Lottia-gigantea@jgi|Lotgi1|61487|gw1.3.124.1':0.20968532):0.093618834,'7739-Bfloridae@XP_002611624':0.055654806):0.13991792,('7955-Drerio@AAH55602':0.047594717,'9606-Hsapiens@NP_001093870':0.021144882):0.22709036):0.099709881):0.37661744,'Ehuxleyi@jgi|Emihu1|277061|estExt_Genemark1.C_180190':0.82138966):0.047455279,((((((('145481-Ppatens@XP_001778595':0.30618587,'3702-Athaliana@NP_001119390':0.54108054):0.088542623,'39947-Osativa@EEE55732':0.34759246):0.19195496,'3702-Athaliana@NP_177883':0.42209943):2.9241853e-07,'88036-Smoellendorffii@XP_002990499':0.87240552):0.29642888,(('436017-Olucimarinus@XP_001415641':0.11826987,'70448-Otauri@XP_003074597':0.032843878):0.29731242,'564608-Mpusilla@XP_003062863':0.4891411):0.56753127):0.16785009,(('3055-Creinhardtii@XP_001690069':0.56080986,'Vcarteri@jgi|Volca1|121419|estExt_fgenesh5_synt.C_510005':0.67833391):0.54793143,'Cvulgaris@jgi|ChlNC64A_1|142576|IGS.gm_43_00008':0.62965906):0.30749181):0.092927563,((('185431-Tbrucei@XP_828716':0.29621749,'353153-Tcruzi@XP_821239':0.22850155):0.34035179,('347515-Lmajor@XP_001681555':0.010304338,'435258-Linfantum@XP_001463886':0.053783008):0.28594228):1.5893023,('431895-Mbrevicollis@XP_001745460':0.68721335,'Salpingoeca-rosetta@00177T0':0.57544361):0.27786969):0.29251826):0.10679924,((((((('214684-Cneoformans@XP_567466':0.55823256,'237631-Umaydis@XP_759887':0.21448201):0.26329249,'Spizellomyces-punctatus@SPPG_06475T0':0.12236346):0.095115392,'Bdendrobatidis@prot_jgi_Batde5_92704_GP3.082630':0.42502387):0.10443351,('284812-Spombe@NP_593535':0.84946064,('367110-Ncrassa@XP_956688':0.61271879,'559292-Scerevisiae@NP_013793':1.046944):0.22104424):0.22261336):0.35898276,(('352472-Ddiscoideum@XP_643624':1.3739466,'412133-Tvaginalis@XP_001329031':3.1222018):1.3404349e-05,('Capsaspora-owczarzaki@04846T0':0.95144874,'Gsulphuraria@stig_8.Gs13670.1':0.38277631):0.05870205):0.060217914):0.091196279,(('2880-Esiliculosus@CBJ25477':0.30173068,'296543-Tpseudonana@XP_002291327':1.3841651):0.20243652,(('403677-Pinfestans@XP_002996972':0.055118364,'Pramorum@jgi|Phyra1_1|76281|fgenesh1_pg.C_scaffold_17000043':0.05364177):0.19363868,'744533-Ngruberi@XP_002671795':1.0430162):0.25361952):0.20649356):0.029587345,(('451804-Afumigatus@EDP55189':5.9461208e-14,'6279-Bmalayi@XP_001895635':0):0.53173194,'6239-Celegans@NP_497865':1.7247597):0.49871509):0.12415536);
((((((('10228-Tadhaerens@XP_002112303':0.19983746,'45351-Nvectensis@XP_001641695':0.40627181):0.17134268,(('7739-Bfloridae@XP_002611624':0.14074051,('7955-Drerio@AAH55602':0.067273136,'9606-Hsapiens@NP_001093870':0.012867292):0.41195194):0.037538921,'Lottia-gigantea@jgi|Lotgi1|61487|gw1.3.124.1':0.10723136):0.05995838):0.039503635,'Hrobusta@jgi|Helro1|62692':0.40965578):0.063257929,('7227-Dmelanogaster@NP_610719':0.44046182,('7460-Amellifera@XP_623860':0.029934868,'Dpulex@jgi|Dappu1|57300|e_gw1.62.79.1':0.14178928):0.093912209):0.078520086):0.30931716,'Ehuxleyi@jgi|Emihu1|277061|estExt_Genemark1.C_180190':0.59962657):0.1481174,((((('214684-Cneoformans@XP_567466':0.77931818,('284812-Spombe@NP_593535':0.71242031,'Bdendrobatidis@prot_jgi_Batde5_92704_GP3.082630':0.32655398):0.1311142):4.6250708e-06,'Spizellomyces-punctatus@SPPG_06475T0':0.12933042):0.04543576,('367110-Ncrassa@XP_956688':0.45497831,'559292-Scerevisiae@NP_013793':1.2351904):0.20793659):0.076749148,'237631-Umaydis@XP_759887':0.30785628):0.29935051,('431895-Mbrevicollis@XP_001745460':0.54650852,'Salpingoeca-rosetta@00177T0':0.89476249):0.28171336):0.25888918):0.13733803,((((('145481-Ppatens@XP_001778595':0.36909665,(('3702-Athaliana@NP_001119390':0.51026488,'88036-Smoellendorffii@XP_002990499':0.72626412):0.077728054,'3702-Athaliana@NP_177883':0.58907013):0.036831427):0.040848117,(((('3055-Creinhardtii@XP_001690069':0.3185809,'Vcarteri@jgi|Volca1|121419|estExt_fgenesh5_synt.C_510005':0.60208514):0.94717368,'Cvulgaris@jgi|ChlNC64A_1|142576|IGS.gm_43_00008':0.66254671):0.38608423,'6239-Celegans@NP_497865':1.8627094):0.091121433,'39947-Osativa@EEE55732':0.17774588):0.18121748):0.11384886,('451804-Afumigatus@EDP55189':0,'6279-Bmalayi@XP_001895635':2.6664051e-13):1.1089141):0.14894508,('296543-Tpseudonana@XP_002291327':1.1125263,(('412133-Tvaginalis@XP_001329031':3.2827468,('436017-Olucimarinus@XP_001415641':0.095629066,'70448-Otauri@XP_003074597':0):0.22379825):0.077298252,'564608-Mpusilla@XP_003062863':0.40985417):0.64073721):0.15310615):0.19179389,('2880-Esiliculosus@CBJ25477':0.65911812,('403677-Pinfestans@XP_002996972':0.072645199,'Pramorum@jgi|Phyra1_1|76281|fgenesh1_pg.C_scaffold_17000043':0.055415366):0.37984876):0.21907346):0.10555179,((((('185431-Tbrucei@XP_828716':0.27546756,'353153-Tcruzi@XP_821239':0.24674411):0.23885938,('347515-Lmajor@XP_001681555':0.034858116,'435258-Linfantum@XP_001463886':0.032616212):0.23289953):1.9666323,'352472-Ddiscoideum@XP_643624':1.8951236):0.10990403,'Gsulphuraria@stig_8.Gs13670.1':0.47767806):0.25466996,('744533-Ngruberi@XP_002671795':0.84277808,'Capsaspora-owczarzaki@04846T0':0.74907536):0.21118374):5.6533266e-05);
((((('10228-Tadhaerens@XP_002112303':0.26968638,'45351-Nvectensis@XP_001641695':0.32063673):0.1961793,(((('7227-Dmelanogaster@NP_610719':0.43582211,('7460-Amellifera@XP_623860':0.031961931,'Dpulex@jgi|Dappu1|57300|e_gw1.62.79.1':0.12757533):0.085200171):0.14262279,'Hrobusta@jgi|Helro1|62692':0.40170857):0.10733823,'Lottia-gigantea@jgi|Lotgi1|61487|gw1.3.124.1':3.2350896e-06):0.23827753,('7739-Bfloridae@XP_002611624':0.19286724,('7955-Drerio@AAH55602':0.050393796,'9606-Hsapiens@NP_001093870':0.04397341):0.28121311):0.05229765):0.029651187):0.25651156,('352472-Ddiscoideum@XP_643624':1.3276172,('451804-Afumigatus@EDP55189':0,'6279-Bmalayi@XP_001895635':1.1091399e-13):0.98016802):0.076079772):0.21682925,(((('185431-Tbrucei@XP_828716':0.47423093,'353153-Tcruzi@XP_821239':0.14902005):0.46235309,('347515-Lmajor@XP_001681555':0.059973604,'435258-Linfantum@XP_001463886':1.1704356e-06):0.2247842):1.3720807,'431895-Mbrevicollis@XP_001745460':0.99072942):0.18033728,'Gsulphuraria@stig_8.Gs13670.1':0.32293717):0.28277324):0.090551856,(((((('145481-Ppatens@XP_001778595':0.15654663,'3702-Athaliana@NP_001119390':0.67134872):0.12929803,('3702-Athaliana@NP_177883':0.36433548,'88036-Smoellendorffii@XP_002990499':0.83144494):0.080753225):0.028769864,'39947-Osativa@EEE55732':0.37744347):0.50307973,(('2880-Esiliculosus@CBJ25477':0.67634755,('403677-Pinfestans@XP_002996972':0.066758598,'Pramorum@jgi|Phyra1_1|76281|fgenesh1_pg.C_scaffold_17000043':0.07777838):0.50699427):0.046366961,'296543-Tpseudonana@XP_002291327':1.1500951):0.19039993):0.10379257,'Ehuxleyi@jgi|Emihu1|277061|estExt_Genemark1.C_180190':0.68291242):0.051131688,(((((('214684-Cneoformans@XP_567466':0.79486507,('237631-Umaydis@XP_759887':0.14147289,'559292-Scerevisiae@NP_013793':1.7181486):0.11269308):0.04477877,(('367110-Ncrassa@XP_956688':0.65310713,'Spizellomyces-punctatus@SPPG_06475T0':0.30650879):0.017501492,'Bdendrobatidis@prot_jgi_Batde5_92704_GP3.082630':0.36608812):0.24078242):0.064175218,'284812-Spombe@NP_593535':0.64895227):0.33786397,'744533-Ngruberi@XP_002671795':0.81027742):0.25725892,(('3055-Creinhardtii@XP_001690069':0.25797112,'Vcarteri@jgi|Volca1|121419|estExt_fgenesh5_synt.C_510005':0.62183022):0.55589652,'Cvulgaris@jgi|ChlNC64A_1|142576|IGS.gm_43_00008':0.52986512):0.7484393):4.3333326e-06,((((('412133-Tvaginalis@XP_001329031':2.5584406,'436017-Olucimarinus@XP_001415641':1.5903972e-05):0.12967543,'70448-Otauri@XP_003074597':1.6746157e-06):0.43631981,'564608-Mpusilla@XP_003062863':0.35287804):0.63272463,'Salpingoeca-rosetta@00177T0':0.94519636):0.096868467,'Capsaspora-owczarzaki@04846T0':1.077174):0.12066872):0.077036957):2.0035732e-06,'6239-Celegans@NP_497865':1.4795864);
(((((((('10228-Tadhaerens@XP_002112303':0.35952408,'45351-Nvectensis@XP_001641695':0.21557348):0.20910879,(('185431-Tbrucei@XP_828716':3.508783e-05,(('347515-Lmajor@XP_001681555':0.05792465,'435258-Linfantum@XP_001463886':3.3712669e-06):0.73802698,'353153-Tcruzi@XP_821239':0.22014116):0.47951557):2.6196125,'7739-Bfloridae@XP_002611624':8.6758834e-05):0.25235486):0.013267424,('7955-Drerio@AAH55602':0.0059288655,'9606-Hsapiens@NP_001093870':0.019683841):0.21145248):0.080858043,'Lottia-gigantea@jgi|Lotgi1|61487|gw1.3.124.1':0.10122596):0.054236502,('7227-Dmelanogaster@NP_610719':0.32023534,('7460-Amellifera@XP_623860':0.05831446,'Dpulex@jgi|Dappu1|57300|e_gw1.62.79.1':0.086420524):0.062870455):0.13852236):0.10252621,'Hrobusta@jgi|Helro1|62692':0.28225166):0.40448683,('431895-Mbrevicollis@XP_001745460':0.76312915,'Salpingoeca-rosetta@00177T0':0.80746323):0.33977589):0.095315699,((((((((('145481-Ppatens@XP_001778595':0.2643939,'3702-Athaliana@NP_001119390':0.619813):0.060995393,'39947-Osativa@EEE55732':0.2295952):0.12984748,('3702-Athaliana@NP_177883':0.31638005,'88036-Smoellendorffii@XP_002990499':0.85207859):0.17628155):0.38498654,(('436017-Olucimarinus@XP_001415641':0.10332521,'70448-Otauri@XP_003074597':0):0.26143831,'564608-Mpusilla@XP_003062863':0.35187396):0.53837112):0.082529132,((('3055-Creinhardtii@XP_001690069':0.45772038,'Vcarteri@jgi|Volca1|121419|estExt_fgenesh5_synt.C_510005':0.19204057):0.46124792,'Cvulgaris@jgi|ChlNC64A_1|142576|IGS.gm_43_00008':0.55680936):0.20884579,'Ehuxleyi@jgi|Emihu1|277061|estExt_Genemark1.C_180190':0.56195994):0.20664405):0.23070241,('412133-Tvaginalis@XP_001329031':1.9215643,'6239-Celegans@NP_497865':1.794866):0.42928194):0.075008503,((('214684-Cneoformans@XP_567466':0.72539766,(('237631-Umaydis@XP_759887':0.34938999,'Spizellomyces-punctatus@SPPG_06475T0':0.26790353):0.055584167,('284812-Spombe@NP_593535':0.57846638,'Bdendrobatidis@prot_jgi_Batde5_92704_GP3.082630':0.34917875):0.05934358):0.12587219):1.732678e-05,'367110-Ncrassa@XP_956688':0.45346528):0.11221424,'559292-Scerevisiae@NP_013793':1.5220586):0.22856224):0.060687084,'Gsulphuraria@stig_8.Gs13670.1':0.56248093):0.13748071,(('2880-Esiliculosus@CBJ25477':0.54551146,('403677-Pinfestans@XP_002996972':0.075109552,'Pramorum@jgi|Phyra1_1|76281|fgenesh1_pg.C_scaffold_17000043':0.10484523):0.17209586):0.23070351,(('296543-Tpseudonana@XP_002291327':1.0273932,'744533-Ngruberi@XP_002671795':0.69799594):0.21838572,('352472-Ddiscoideum@XP_643624':1.5680586,('451804-Afumigatus@EDP55189':2.6599805e-14,'6279-Bmalayi@XP_001895635':0):0.86725466):0.032710097):0.15114399):0.064010882):7.3218219e-05,'Capsaspora-owczarzaki@04846T0':0.91290436);
((((('10228-Tadhaerens@XP_002112303':0.3086339,'45351-Nvectensis@XP_001641695':0.32755884):0.19979652,((((('7227-Dmelanogaster@NP_610719':0.40631867,'7460-Amellifera@XP_623860':1.5611386e-05):0.056486266,'Dpulex@jgi|Dappu1|57300|e_gw1.62.79.1':0.071912696):0.26374233,('7739-Bfloridae@XP_002611624':0.21744862,'Hrobusta@jgi|Helro1|62692':0.51665455):0.032352896):0.046628744,('7955-Drerio@AAH55602':0.017655675,'9606-Hsapiens@NP_001093870':0.085847102):0.35658672):0.010904888,'Lottia-gigantea@jgi|Lotgi1|61487|gw1.3.124.1':0.072449169):0.078261495):0.50269264,(('431895-Mbrevicollis@XP_001745460':0.98344206,'Salpingoeca-rosetta@00177T0':0.82216143):0.30223427,'Capsaspora-owczarzaki@04846T0':0.52702115):0.23458017):0.10702842,(((((('145481-Ppatens@XP_001778595':0.23081521,'3702-Athaliana@NP_001119390':0.60547855):0.066023999,'39947-Osativa@EEE55732':0.29976743):0.10038872,('3702-Athaliana@NP_177883':0.34543669,'88036-Smoellendorffii@XP_002990499':0.68473286):0.18415925):0.36377688,('296543-Tpseudonana@XP_002291327':0.96493881,(('436017-Olucimarinus@XP_001415641':0.16951132,'70448-Otauri@XP_003074597':0):0.14678287,'564608-Mpusilla@XP_003062863':0.28371437):0.53857233):0.19466636):0.16711454,('2880-Esiliculosus@CBJ25477':0.46419307,('403677-Pinfestans@XP_002996972':0.08398494,'Pramorum@jgi|Phyra1_1|76281|fgenesh1_pg.C_scaffold_17000043':0.044412966):0.39739071):0.12844308):0.15898428,(((('185431-Tbrucei@XP_828716':0.42939138,'353153-Tcruzi@XP_821239':0.14905244):0.22460782,('347515-Lmajor@XP_001681555':2.1701572e-05,'435258-Linfantum@XP_001463886':0.048244996):0.22340974):1.8713161,'Gsulphuraria@stig_8.Gs13670.1':0.14113021):0.56033625,((('3055-Creinhardtii@XP_001690069':0.45918566,'Vcarteri@jgi|Volca1|121419|estExt_fgenesh5_synt.C_510005':0.38378205):0.69574246,'Cvulgaris@jgi|ChlNC64A_1|142576|IGS.gm_43_00008':0.62850029):0.43739925,'Ehuxleyi@jgi|Emihu1|277061|estExt_Genemark1.C_180190':0.37220279):0.1370451):0.079298512):0.086607218):0.041239475,((((((('214684-Cneoformans@XP_567466':0.41905,'559292-Scerevisiae@NP_013793':1.3413295):0.35594975,'237631-Umaydis@XP_759887':0.28812358):0.15526035,'Spizellomyces-punctatus@SPPG_06475T0':0.20831818):0.12000004,'Bdendrobatidis@prot_jgi_Batde5_92704_GP3.082630':0.3145689):0.097334797,('284812-Spombe@NP_593535':0.3065046,'367110-Ncrassa@XP_956688':0.54276177):0.11663551):0.3423761,('451804-Afumigatus@EDP55189':0,'6279-Bmalayi@XP_001895635':3.6948222e-13):1.1555621):0.12121103,('352472-Ddiscoideum@XP_643624':1.2363424,'744533-Ngruberi@XP_002671795':0.67461632):0.36421637):0.12172992,('412133-Tvaginalis@XP_001329031':1.8436913,'6239-Celegans@NP_497865':1.2537924):0.21662741);
(((((('10228-Tadhaerens@XP_002112303':0.28998565,'45351-Nvectensis@XP_001641695':0.28909314):0.16912951,(((('7227-Dmelanogaster@NP_610719':0.37004085,'7460-Amellifera@XP_623860':0.0079244165):0.022126067,'Dpulex@jgi|Dappu1|57300|e_gw1.62.79.1':0.053161428):0.25041236,('7739-Bfloridae@XP_002611624':0.17822013,(('7955-Drerio@AAH55602':0.022104132,'9606-Hsapiens@NP_001093870':0.039048003):0.33731702,'Lottia-gigantea@jgi|Lotgi1|61487|gw1.3.124.1':0.083193239):0.066408049):0.016462712):0.065760642,'Hrobusta@jgi|Helro1|62692':0.28275042):0.13934982):0.29987349,(('3055-Creinhardtii@XP_001690069':0.33907795,'Vcarteri@jgi|Volca1|121419|estExt_fgenesh5_synt.C_510005':0.40989321):0.45658459,'Cvulgaris@jgi|ChlNC64A_1|142576|IGS.gm_43_00008':0.49874742):0.54227565):0.033685465,((((('214684-Cneoformans@XP_567466':0.67473474,'237631-Umaydis@XP_759887':0.16448545):0.33894507,'Spizellomyces-punctatus@SPPG_06475T0':0.16485385):0.072367223,'Bdendrobatidis@prot_jgi_Batde5_92704_GP3.082630':0.38394504):0.087218063,('284812-Spombe@NP_593535':0.44338183,('367110-Ncrassa@XP_956688':0.43803335,'559292-Scerevisiae@NP_013793':1.3848201):0.32799671):0.15889589):0.25144431,((('296543-Tpseudonana@XP_002291327':0.95667891,'88036-Smoellendorffii@XP_002990499':0.47335621):0.25683615,('352472-Ddiscoideum@XP_643624':1.2041926,'412133-Tvaginalis@XP_001329031':2.5167217):1.3346435e-05):0.10777009,('451804-Afumigatus@EDP55189':3.1725733e-13,'6279-Bmalayi@XP_001895635':0):0.79360895):0.14579755):0.071468857):0.072783869,'Gsulphuraria@stig_8.Gs13670.1':0.78346249):0.0043208722,(((('145481-Ppatens@XP_001778595':0.2574208,'3702-Athaliana@NP_001119390':0.52295498):0.1660539,('3702-Athaliana@NP_177883':0.52949721,'39947-Osativa@EEE55732':0.32313214):0.18095664):0.28481252,((((((('185431-Tbrucei@XP_828716':0.31092641,'353153-Tcruzi@XP_821239':0.16177129):0.12114346,('347515-Lmajor@XP_001681555':0.018603695,'435258-Linfantum@XP_001463886':0.043234376):0.31188692):1.730406,'431895-Mbrevicollis@XP_001745460':0.64626376):0.2037884,'Salpingoeca-rosetta@00177T0':0.53421385):0.42581433,(('436017-Olucimarinus@XP_001415641':0.080350435,'70448-Otauri@XP_003074597':3.4082126e-05):0.16347686,'564608-Mpusilla@XP_003062863':0.38091172):0.55022877):0.21546384,'Capsaspora-owczarzaki@04846T0':0.55441366):0.12465992,('6239-Celegans@NP_497865':1.9682739,'744533-Ngruberi@XP_002671795':0.75345688):0.042724227):0.12136938):0.060361809,'Ehuxleyi@jgi|Emihu1|277061|estExt_Genemark1.C_180190':0.47846834):0.079219818,('2880-Esiliculosus@CBJ25477':0.60050068,('403677-Pinfestans@XP_002996972':0.061833854,'Pramorum@jgi|Phyra1_1|76281|fgenesh1_pg.C_scaffold_17000043':0.045442282):0.24459046):0.19424444);
(((((('10228-Tadhaerens@XP_002112303':0.4512932,'45351-Nvectensis@XP_001641695':0.21952355):0.26775275,((('7227-Dmelanogaster@NP_610719':0.35775725,('7460-Amellifera@XP_623860':0.034331402,'Dpulex@jgi|Dappu1|57300|e_gw1.62.79.1':0.088316504):0.046203758):0.078176454,(('7955-Drerio@AAH55602':0.027921065,'9606-Hsapiens@NP_001093870':0.022063503):0.35072266,'Lottia-gigantea@jgi|Lotgi1|61487|gw1.3.124.1':0.050382061):0.040336175):0.082388992,'7739-Bfloridae@XP_002611624':0.086617646):0.064681667):0.032909674,'Hrobusta@jgi|Helro1|62692':0.33149451):0.37458486,('451804-Afumigatus@EDP55189':7.9372823e-14,'6279-Bmalayi@XP_001895635':0):0.87426891):0.25960566,(((((('185431-Tbrucei@XP_828716':0.43333007,'353153-Tcruzi@XP_821239':0.12029695):0.3013988,('347515-Lmajor@XP_001681555':2.1423516e-05,'435258-Linfantum@XP_001463886':0.052616493):0.23856928):1.3916159,('431895-Mbrevicollis@XP_001745460':0.54466335,'Salpingoeca-rosetta@00177T0':0.61233017):0.44165797):0.37863445,'744533-Ngruberi@XP_002671795':0.58286533):0.24449411,('352472-Ddiscoideum@XP_643624':1.0230084,'Gsulphuraria@stig_8.Gs13670.1':0.58886457):0.26440409):0.24189783,('412133-Tvaginalis@XP_001329031':1.9251597,'6239-Celegans@NP_497865':2.0806578):0.22100252):6.7290954e-05):0.043744618,((((((('145481-Ppatens@XP_001778595':0.29089923,'3702-Athaliana@NP_001119390':0.42048349):0.17824681,'39947-Osativa@EEE55732':0.39644959):0.027033428,'3702-Athaliana@NP_177883':0.4348272):0.025985735,'88036-Smoellendorffii@XP_002990499':0.55098515):0.31498529,(('296543-Tpseudonana@XP_002291327':1.0110598,(('436017-Olucimarinus@XP_001415641':0.06270156,'70448-Otauri@XP_003074597':0.0092203943):0.24622522,'564608-Mpusilla@XP_003062863':0.33835683):0.2724314):0.1608947,(('3055-Creinhardtii@XP_001690069':0.27154328,'Vcarteri@jgi|Volca1|121419|estExt_fgenesh5_synt.C_510005':0.49563156):0.86569408,'Cvulgaris@jgi|ChlNC64A_1|142576|IGS.gm_43_00008':0.37521057):0.47805326):0.11155074):0.18617539,('2880-Esiliculosus@CBJ25477':0.76935478,('403677-Pinfestans@XP_002996972':0.076998785,'Pramorum@jgi|Phyra1_1|76281|fgenesh1_pg.C_scaffold_17000043':0.07366654):0.47880397):0.014115148):0.046226733,'Ehuxleyi@jgi|Emihu1|277061|estExt_Genemark1.C_180190':0.7038543):0.098658746,((((('214684-Cneoformans@XP_567466':0.70300749,'237631-Umaydis@XP_759887':0.2718168):2.9436608e-06,'Spizellomyces-punctatus@SPPG_06475T0':0.41466927):0.040532376,('367110-Ncrassa@XP_956688':0.4618697,'559292-Scerevisiae@NP_013793':1.2654089):0.14506643):0.10044913,('284812-Spombe@NP_593535':0.50438739,'Bdendrobatidis@prot_jgi_Batde5_92704_GP3.082630':0.53174401):0.067108658):0.4291671,'Capsaspora-owczarzaki@04846T0':0.81861013):0.041055443);
(((((((('10228-Tadhaerens@XP_002112303':0.34989443,('Capsaspora-owczarzaki@04846T0':1.216461,'Salpingoeca-rosetta@00177T0':0.857234):0.34883295):3.313981e-05,'45351-Nvectensis@XP_001641695':0.27649561):0.25426217,'7739-Bfloridae@XP_002611624':0.10572655):0.041225244,((('7227-Dmelanogaster@NP_610719':0.4222005,('7460-Amellifera@XP_623860':0.052195545,'Dpulex@jgi|Dappu1|57300|e_gw1.62.79.1':0.072691331):0.11400497):0.097116047,'Lottia-gigantea@jgi|Lotgi1|61487|gw1.3.124.1':0.047225449):0.041955121,'Hrobusta@jgi|Helro1|62692':0.37796074):0.17363298):0.093408792,('7955-Drerio@AAH55602':0.055745533,'9606-Hsapiens@NP_001093870':0.025027623):0.22700984):0.26806832,('451804-Afumigatus@EDP55189':0,'6279-Bmalayi@XP_001895635':6.4565896e-13):0.8521184):0.12800183,('431895-Mbrevicollis@XP_001745460':0.77831163,'6239-Celegans@NP_497865':1.2756266):6.7267706e-05):0.13107148,(((((('145481-Ppatens@XP_001778595':0.22686409,'3702-Athaliana@NP_001119390':0.44972684):0.18481531,'39947-Osativa@EEE55732':0.32282989):0.049387252,('3702-Athaliana@NP_177883':0.32989596,'88036-Smoellendorffii@XP_002990499':0.68516701):0.053490449):0.22473856,('2880-Esiliculosus@CBJ25477':0.55453462,(('403677-Pinfestans@XP_002996972':0.032213452,'Pramorum@jgi|Phyra1_1|76281|fgenesh1_pg.C_scaffold_17000043':0.067925436):0.18123091,'744533-Ngruberi@XP_002671795':0.97111671):0.30284498):0.25522726):0.063150969,'Ehuxleyi@jgi|Emihu1|277061|estExt_Genemark1.C_180190':0.55245587):0.076855335,(((((('214684-Cneoformans@XP_567466':0.42321463,('Bdendrobatidis@prot_jgi_Batde5_92704_GP3.082630':0.28616971,'Spizellomyces-punctatus@SPPG_06475T0':0.18441323):0.12163467):0.071913292,'237631-Umaydis@XP_759887':0.27298347):0.027579306,'559292-Scerevisiae@NP_013793':1.5256617):0.065256281,'367110-Ncrassa@XP_956688':0.48303332):0.057267296,'284812-Spombe@NP_593535':0.48476179):0.42459444,('296543-Tpseudonana@XP_002291327':1.2395312,((('3055-Creinhardtii@XP_001690069':0.32869157,'Vcarteri@jgi|Volca1|121419|estExt_fgenesh5_synt.C_510005':0.41322122):0.47983351,('412133-Tvaginalis@XP_001329031':2.6819148,'Cvulgaris@jgi|ChlNC64A_1|142576|IGS.gm_43_00008':0.3424891):0.19143549):0.47744527,(('436017-Olucimarinus@XP_001415641':0.079712151,'70448-Otauri@XP_003074597':0.012575289):0.33943191,'564608-Mpusilla@XP_003062863':0.20470079):0.35847053):1.5025042e-05):0.24199269):0.08119255):0.22500054,(((('185431-Tbrucei@XP_828716':0.43205747,'353153-Tcruzi@XP_821239':0.14307776):0.09296223,('347515-Lmajor@XP_001681555':0.013456698,'435258-Linfantum@XP_001463886':0.031615308):0.31953352):1.2280146,'Gsulphuraria@stig_8.Gs13670.1':0.24118086):0.24214948,'352472-Ddiscoideum@XP_643624':1.3977735):0.18314433);
(((((((('10228-Tadhaerens@XP_002112303':0.32038469,'45351-Nvectensis@XP_001641695':0.23044957):0.26230167,'7739-Bfloridae@XP_002611624':0.17187635):0.059929312,('7955-Drerio@AAH55602':0.028426155,'9606-Hsapiens@NP_001093870':0.078070339):0.26952647):0.14901033,'Lottia-gigantea@jgi|Lotgi1|61487|gw1.3.124.1':0.01272646):0.21596843,(('7227-Dmelanogaster@NP_610719':0.38813742,('7460-Amellifera@XP_623860':2.1741728e-06,'Dpulex@jgi|Dappu1|57300|e_gw1.62.79.1':0.16207302):0.080677489):0.11948364,'Hrobusta@jgi|Helro1|62692':0.30530715):0.10700664):0.48147984,((('214684-Cneoformans@XP_567466':0.87821614,(('237631-Umaydis@XP_759887':0.37452047,'Spizellomyces-punctatus@SPPG_06475T0':0.23576332):0.055552436,(('284812-Spombe@NP_593535':0.4336185,'559292-Scerevisiae@NP_013793':1.4540356):0.20397275,'367110-Ncrassa@XP_956688':0.53732981):0.092694633):0.082842846):0.071775022,'Bdendrobatidis@prot_jgi_Batde5_92704_GP3.082630':0.42621404):0.40764392,((('431895-Mbrevicollis@XP_001745460':0.28379651,'6239-Celegans@NP_497865':1.9191735):0.29623107,'Salpingoeca-rosetta@00177T0':0.59058998):0.33725372,('744533-Ngruberi@XP_002671795':0.8538432,'Capsaspora-owczarzaki@04846T0':0.64022653):0.24787816):0.092011849):0.022170803):0.12387743,(((('185431-Tbrucei@XP_828716':0.23190626,'353153-Tcruzi@XP_821239':0.23987811):0.11379174,('347515-Lmajor@XP_001681555':0.017479112,'435258-Linfantum@XP_001463886':0.040800333):0.42990009):2.00128,'Gsulphuraria@stig_8.Gs13670.1':0.42993721):0.40382197,((('3055-Creinhardtii@XP_001690069':0.37650267,'Vcarteri@jgi|Volca1|121419|estExt_fgenesh5_synt.C_510005':0.479733):0.34190472,'Cvulgaris@jgi|ChlNC64A_1|142576|IGS.gm_43_00008':0.59520007):0.49673473,'Ehuxleyi@jgi|Emihu1|277061|estExt_Genemark1.C_180190':0.54463414):0.23566008):0.093139043):0.078692327,((('145481-Ppatens@XP_001778595':0.33868405,('3702-Athaliana@NP_001119390':0.50767932,('3702-Athaliana@NP_177883':0.31909846,'39947-Osativa@EEE55732':0.29191414):0.0017463592):0.069096783):0.16218314,(('296543-Tpseudonana@XP_002291327':1.0820572,('352472-Ddiscoideum@XP_643624':1.704181,('412133-Tvaginalis@XP_001329031':2.2405177,(('436017-Olucimarinus@XP_001415641':0.045352933,'70448-Otauri@XP_003074597':0.0055662543):0.087477576,'564608-Mpusilla@XP_003062863':0.57807167):0.18626775):0.31514261):0.024904975):0.13694998,'88036-Smoellendorffii@XP_002990499':0.69794234):0.2010788):0.12417332,('451804-Afumigatus@EDP55189':0,'6279-Bmalayi@XP_001895635':4.2564893e-13):1.1286373):0.082393006,('2880-Esiliculosus@CBJ25477':0.54223411,('403677-Pinfestans@XP_002996972':0.089397636,'Pramorum@jgi|Phyra1_1|76281|fgenesh1_pg.C_scaffold_17000043':0.063984117):0.34186236):0.13569591);
(((('10228-Tadhaerens@XP_002112303':0.38235419,(((('352472-Ddiscoideum@XP_643624':0.67737862,'412133-Tvaginalis@XP_001329031':1.7042156):0.5780195,('451804-Afumigatus@EDP55189':2.2668046e-13,'6279-Bmalayi@XP_001895635':0):0.68487138):0.19211249,'Hrobusta@jgi|Helro1|62692':0.20623991):0.10003282,(((('7227-Dmelanogaster@NP_610719':0.43871464,'7460-Amellifera@XP_623860':0.027118168):0.0096501749,'Dpulex@jgi|Dappu1|57300|e_gw1.62.79.1':0.07836629):0.20571733,'Lottia-gigantea@jgi|Lotgi1|61487|gw1.3.124.1':0.039466852):0.09799716,('7739-Bfloridae@XP_002611624':0.09726374,('7955-Drerio@AAH55602':0.015151013,'9606-Hsapiens@NP_001093870':0.088729264):0.23223366):0.047413438):0.086821442):0.1329797):0.10843373,'45351-Nvectensis@XP_001641695':0.23569972):0.50458542,((('214684-Cneoformans@XP_567466':0.50768806,('237631-Umaydis@XP_759887':0.19384621,((('284812-Spombe@NP_593535':0.37686737,'367110-Ncrassa@XP_956688':0.3462834):0.10688508,'Bdendrobatidis@prot_jgi_Batde5_92704_GP3.082630':0.27490817):0.099076816,'Spizellomyces-punctatus@SPPG_06475T0':0.1774285):0.049294161):3.5267227e-05):0.20250881,('431895-Mbrevicollis@XP_001745460':0.6566515,'Salpingoeca-rosetta@00177T0':0.93459442):0.36996102):0.069937637,'744533-Ngruberi@XP_002671795':0.60415605):0.046320629):0.040108221,((((((('145481-Ppatens@XP_001778595':0.23912856,'3702-Athaliana@NP_001119390':0.6664479):0.071723473,'39947-Osativa@EEE55732':0.30849816):0.0029980324,'3702-Athaliana@NP_177883':0.38699574):0.27955745,(('296543-Tpseudonana@XP_002291327':0.66197276,(('436017-Olucimarinus@XP_001415641':0.11069275,'70448-Otauri@XP_003074597':2.2164384e-06):0.074580091,'564608-Mpusilla@XP_003062863':0.44063988):0.33525206):0.081277353,'88036-Smoellendorffii@XP_002990499':0.86697894):0.088416189):0.21607908,('2880-Esiliculosus@CBJ25477':0.59110691,('403677-Pinfestans@XP_002996972':0.04478498,'Pramorum@jgi|Phyra1_1|76281|fgenesh1_pg.C_scaffold_17000043':0.056566111):0.23386815):0.1455838):0.15563272,(((('185431-Tbrucei@XP_828716':0.37846493,'353153-Tcruzi@XP_821239':0.20806762):0.3031085,('347515-Lmajor@XP_001681555':3.0702833e-05,'435258-Linfantum@XP_001463886':0.046144869):0.26183248):1.3854351,'Gsulphuraria@stig_8.Gs13670.1':0.19869033):0.37390578,'Ehuxleyi@jgi|Emihu1|277061|estExt_Genemark1.C_180190':0.71598611):0.03132705):0.085721691,((('3055-Creinhardtii@XP_001690069':0.3477087,'Vcarteri@jgi|Volca1|121419|estExt_fgenesh5_synt.C_510005':0.35097094):0.48867296,'Cvulgaris@jgi|ChlNC64A_1|142576|IGS.gm_43_00008':0.55413276):0.58034292,('559292-Scerevisiae@NP_013793':0.88320102,'6239-Celegans@NP_497865':1.1995354):0.3425374):0.19991353):0.02036283,'Capsaspora-owczarzaki@04846T0':0.84665241);
((((('10228-Tadhaerens@XP_002112303':0.24438145,'45351-Nvectensis@XP_001641695':0.32911197):0.25767467,(((('7227-Dmelanogaster@NP_610719':0.40939307,('7460-Amellifera@XP_623860':3.7568214e-05,'Dpulex@jgi|Dappu1|57300|e_gw1.62.79.1':0.12200943):0.1457227):0.17522135,'Hrobusta@jgi|Helro1|62692':0.42760304):0.053174688,'Lottia-gigantea@jgi|Lotgi1|61487|gw1.3.124.1':0.094578138):0.11234149,'7739-Bfloridae@XP_002611624':0.24073744):0.10928671):0.068182137,('7955-Drerio@AAH55602':0.047563117,'9606-Hsapiens@NP_001093870':0.034120716):0.36352329):0.2943845,((((('185431-Tbrucei@XP_828716':0.26018681,'353153-Tcruzi@XP_821239':0.19833115):0.68068354,'347515-Lmajor@XP_001681555':0.034013412):0.062310776,'435258-Linfantum@XP_001463886':1.9501624e-06):2.1074466,'352472-Ddiscoideum@XP_643624':1.2494809):0.35400635,('451804-Afumigatus@EDP55189':4.7314859e-13,'6279-Bmalayi@XP_001895635':0):0.73406338):8.2651866e-05):0.11866733,((((((('145481-Ppatens@XP_001778595':0.29401657,'3702-Athaliana@NP_001119390':0.45599179):0.12879338,'39947-Osativa@EEE55732':0.46093841):0.037697029,('3702-Athaliana@NP_177883':0.63081639,'88036-Smoellendorffii@XP_002990499':0.62330545):0.11393846):0.20729423,('412133-Tvaginalis@XP_001329031':2.4071017,(('436017-Olucimarinus@XP_001415641':0.083013421,'70448-Otauri@XP_003074597':0.019445878):0.16326537,'564608-Mpusilla@XP_003062863':0.28551382):0.46481653):0.31917283):0.078169776,'6239-Celegans@NP_497865':1.3856718):6.0827499e-06,(((((('214684-Cneoformans@XP_567466':0.28558709,'559292-Scerevisiae@NP_013793':1.8432591):0.27079503,'237631-Umaydis@XP_759887':0.30670489):0.12928524,(('284812-Spombe@NP_593535':0.60087281,'367110-Ncrassa@XP_956688':0.4669883):0.28169493,'Bdendrobatidis@prot_jgi_Batde5_92704_GP3.082630':0.36676735):0.13835247):0.11807186,'Spizellomyces-punctatus@SPPG_06475T0':0.10566346):0.38980169,('296543-Tpseudonana@XP_002291327':0.7646602,'744533-Ngruberi@XP_002671795':0.95363377):0.19308969):0.10296546,('431895-Mbrevicollis@XP_001745460':0.46291244,'Salpingoeca-rosetta@00177T0':1.1316108):0.46609685):0.081442475):0.22128039,(('3055-Creinhardtii@XP_001690069':0.40945754,'Vcarteri@jgi|Volca1|121419|estExt_fgenesh5_synt.C_510005':0.53801789):0.5083729,'Cvulgaris@jgi|ChlNC64A_1|142576|IGS.gm_43_00008':0.49569633):0.67857345):0.053603508,(('2880-Esiliculosus@CBJ25477':0.54006128,('403677-Pinfestans@XP_002996972':0.087637216,'Pramorum@jgi|Phyra1_1|76281|fgenesh1_pg.C_scaffold_17000043':0.078946206):0.28861642):0.34769467,(('Capsaspora-owczarzaki@04846T0':1.1045431,'Gsulphuraria@stig_8.Gs13670.1':0.59691146):0.28807603,'Ehuxleyi@jgi|Emihu1|277061|estExt_Genemark1.C_180190':0.79054271):0.014098374):0.063869602);
((((((((('10228-Tadhaerens@XP_002112303':0.30611993,'45351-Nvectensis@XP_001641695':0.32962673):0.31577885,'7739-Bfloridae@XP_002611624':0.044744559):0.089056317,('7955-Drerio@AAH55602':0.068743844,'9606-Hsapiens@NP_001093870':0.0083358995):0.33722384):0.087791748,'Lottia-gigantea@jgi|Lotgi1|61487|gw1.3.124.1':0.040069868):0.063828176,'7227-Dmelanogaster@NP_610719':0.57586076):0.092485554,('7460-Amellifera@XP_623860':0.058551907,'Dpulex@jgi|Dappu1|57300|e_gw1.62.79.1':0.099111735):0.096794388):0.10321099,'Hrobusta@jgi|Helro1|62692':0.30503269):0.14937215,('352472-Ddiscoideum@XP_643624':0.99267875,'6239-Celegans@NP_497865':1.7053196):0.3343517):0.044163834,((((((('145481-Ppatens@XP_001778595':0.17472306,'3702-Athaliana@NP_001119390':0.55574406):0.13656459,('3702-Athaliana@NP_177883':0.37017508,'88036-Smoellendorffii@XP_002990499':0.55665261):0.04689378):0.041811559,'39947-Osativa@EEE55732':0.23036944):0.48756797,('451804-Afumigatus@EDP55189':9.0313721e-14,'6279-Bmalayi@XP_001895635':0):0.85465212):0.08423577,(('2880-Esiliculosus@CBJ25477':0.59963169,('403677-Pinfestans@XP_002996972':0.098116993,'Pramorum@jgi|Phyra1_1|76281|fgenesh1_pg.C_scaffold_17000043':0.036531134):0.24083651):0.29035628,(('296543-Tpseudonana@XP_002291327':0.80731386,(('436017-Olucimarinus@XP_001415641':0.099160445,'70448-Otauri@XP_003074597':0.0087436682):0.30120659,'564608-Mpusilla@XP_003062863':0.52355337):0.43836121):0.30615472,'Gsulphuraria@stig_8.Gs13670.1':0.70440431):0.16789315):0.065138799):0.069645917,(((((('185431-Tbrucei@XP_828716':0.31183645,'353153-Tcruzi@XP_821239':0.33059663):0.32724961,('347515-Lmajor@XP_001681555':0.0099674474,'435258-Linfantum@XP_001463886':0.023314721):0.26778888):1.5466431,'Salpingoeca-rosetta@00177T0':0.50276206):0.26483579,'431895-Mbrevicollis@XP_001745460':0.61899917):0.30505672,('744533-Ngruberi@XP_002671795':0.86504027,'Capsaspora-owczarzaki@04846T0':0.67598442):0.373327):0.097854396,(((('214684-Cneoformans@XP_567466':0.52193488,'559292-Scerevisiae@NP_013793':1.2635607):0.2433199,'Spizellomyces-punctatus@SPPG_06475T0':0.34229761):0.12077786,('237631-Umaydis@XP_759887':0.4415726,('284812-Spombe@NP_593535':0.73400518,'Bdendrobatidis@prot_jgi_Batde5_92704_GP3.082630':0.29512174):0.046896108):0.057979847):0.023493479,'367110-Ncrassa@XP_956688':0.56784715):0.32331444):0.072551244):0.092658552,((('3055-Creinhardtii@XP_001690069':0.35330842,'Vcarteri@jgi|Volca1|121419|estExt_fgenesh5_synt.C_510005':0.59235233):0.64216248,'Cvulgaris@jgi|ChlNC64A_1|142576|IGS.gm_43_00008':0.48685855):0.58965351,'Ehuxleyi@jgi|Emihu1|277061|estExt_Genemark1.C_180190':0.39317372):0.21609603):2.0574487e-05,'412133-Tvaginalis@XP_001329031':1.782672);
(((((('10228-Tadhaerens@XP_002112303':0.21937227,'45351-Nvectensis@XP_001641695':0.3214404):0.090895606,('7227-Dmelanogaster@NP_610719':0.4973976,('744533-Ngruberi@XP_002671795':0.88676492,'Capsaspora-owczarzaki@04846T0':0.84171313):0.18505283):0.32418566):0.1205188,((((('431895-Mbrevicollis@XP_001745460':0.6815094,'6239-Celegans@NP_497865':1.3779705):0.19063832,'Gsulphuraria@stig_8.Gs13670.1':0.61888846):0.32943099,('7955-Drerio@AAH55602':0.031843556,'9606-Hsapiens@NP_001093870':0.022353787):0.16022193):0.098284585,'Hrobusta@jgi|Helro1|62692':0.37608135):0.092514832,((('7460-Amellifera@XP_623860':0.059324362,'Dpulex@jgi|Dappu1|57300|e_gw1.62.79.1':0.048302324):0.23311054,'Lottia-gigantea@jgi|Lotgi1|61487|gw1.3.124.1':0.05243153):0.13885818,'7739-Bfloridae@XP_002611624':0.12079984):0.05825233):0.038229267):0.17490531,((('2880-Esiliculosus@CBJ25477':0.48858456,('403677-Pinfestans@XP_002996972':0.085557961,'Pramorum@jgi|Phyra1_1|76281|fgenesh1_pg.C_scaffold_17000043':0.032723304):0.25401861):0.19612619,'39947-Osativa@EEE55732':0.80778692):0.13030412,('451804-Afumigatus@EDP55189':0,'6279-Bmalayi@XP_001895635':7.965558e-14):0.93382244):0.10754329):0.1071104,'352472-Ddiscoideum@XP_643624':1.3401869):0.077451578,((('145481-Ppatens@XP_001778595':0.23658646,('3702-Athaliana@NP_001119390':0.3588493,('3702-Athaliana@NP_177883':0.50478778,'88036-Smoellendorffii@XP_002990499':0.6192872):0.22116259):0.17911339):0.31723024,('296543-Tpseudonana@XP_002291327':1.0667835,(('436017-Olucimarinus@XP_001415641':0.039728171,'70448-Otauri@XP_003074597':0.019142641):0.14987848,'564608-Mpusilla@XP_003062863':0.55388869):0.40797366):0.078465468):0.37203079,'Ehuxleyi@jgi|Emihu1|277061|estExt_Genemark1.C_180190':0.36288005):0.11007418,(((('185431-Tbrucei@XP_828716':4.0797234e-05,(('347515-Lmajor@XP_001681555':0.025755873,'435258-Linfantum@XP_001463886':0.039015028):0.65286099,'353153-Tcruzi@XP_821239':0.15905057):0.24797164):2.2950693,((((('214684-Cneoformans@XP_567466':0.66788285,'559292-Scerevisiae@NP_013793':1.2329251):0.36162908,'Spizellomyces-punctatus@SPPG_06475T0':0.11139457):0.01104255,'Bdendrobatidis@prot_jgi_Batde5_92704_GP3.082630':0.42450255):0.12957235,('237631-Umaydis@XP_759887':0.39341777,'367110-Ncrassa@XP_956688':0.48671614):0.15407649):0.024731585,'284812-Spombe@NP_593535':0.6698688):0.17731061):0.28295532,'412133-Tvaginalis@XP_001329031':2.4410835):2.4732539e-05,((('3055-Creinhardtii@XP_001690069':0.57266774,'Vcarteri@jgi|Volca1|121419|estExt_fgenesh5_synt.C_510005':0.23603947):0.68012394,'Cvulgaris@jgi|ChlNC64A_1|142576|IGS.gm_43_00008':0.33880875):0.064219707,'Salpingoeca-rosetta@00177T0':1.1692658):0.18949822):0.078925899);
(((('10228-Tadhaerens@XP_002112303':0.32547605,'45351-Nvectensis@XP_001641695':0.22049111):0.12677358,((((('7227-Dmelanogaster@NP_610719':0.42699802,('7460-Amellifera@XP_623860':0.074025602,'Dpulex@jgi|Dappu1|57300|e_gw1.62.79.1':0.091504187):0.13171787):0.084232352,'Hrobusta@jgi|Helro1|62692':0.34069419):0.048695022,'Lottia-gigantea@jgi|Lotgi1|61487|gw1.3.124.1':0.10965396):0.16634318,('7955-Drerio@AAH55602':0.055295305,'9606-Hsapiens@NP_001093870':0):0.23530165):0.017511467,'7739-Bfloridae@XP_002611624':0.12837191):0.089033934):0.24592584,(('2880-Esiliculosus@CBJ25477':0.56489859,('403677-Pinfestans@XP_002996972':0.084507722,'Pramorum@jgi|Phyra1_1|76281|fgenesh1_pg.C_scaffold_17000043':0.026924322):0.30943818):0.34716894,((('296543-Tpseudonana@XP_002291327':1.0328413,'744533-Ngruberi@XP_002671795':0.76009734):0.1806188,('352472-Ddiscoideum@XP_643624':1.4187958,('451804-Afumigatus@EDP55189':0,'6279-Bmalayi@XP_001895635':6.5271245e-13):0.63362017):0.1523851):0.15057622,'412133-Tvaginalis@XP_001329031':2.1672281):2.1529356e-05):0.14107196):0.1264173,(((('145481-Ppatens@XP_001778595':0.26918434,'3702-Athaliana@NP_001119390':0.45273148):0.12860511,('3702-Athaliana@NP_177883':0.33278929,'88036-Smoellendorffii@XP_002990499':0.76076807):0.17030585):0.058538884,'39947-Osativa@EEE55732':0.20296645):0.40158202,((((((('185431-Tbrucei@XP_828716':0.3445218,'353153-Tcruzi@XP_821239':0.23807114):0.41510486,('347515-Lmajor@XP_001681555':0.013469928,'435258-Linfantum@XP_001463886':0.018395269):0.19227884):1.561995,'431895-Mbrevicollis@XP_001745460':0.65715038):0.074941331,'Salpingoeca-rosetta@00177T0':0.77437941):0.38360078,((('3055-Creinhardtii@XP_001690069':0.41812836,'Vcarteri@jgi|Volca1|121419|estExt_fgenesh5_synt.C_510005':0.46019625):0.55445415,'Cvulgaris@jgi|ChlNC64A_1|142576|IGS.gm_43_00008':0.31722157):0.34203781,(('436017-Olucimarinus@XP_001415641':0.05948477,'70448-Otauri@XP_003074597':1.6335212e-05):0.43786633,'564608-Mpusilla@XP_003062863':0.32091625):0.41504905):0.12202706):0.15097971,((('214684-Cneoformans@XP_567466':0.43716061,'559292-Scerevisiae@NP_013793':1.590348):0.36628996,'367110-Ncrassa@XP_956688':0.410509):0.08037748,(('237631-Umaydis@XP_759887':0.39754776,'284812-Spombe@NP_593535':0.64969413):0.10032457,('Bdendrobatidis@prot_jgi_Batde5_92704_GP3.082630':0.34592434,'Spizellomyces-punctatus@SPPG_06475T0':0.20650128):0.12332587):0.066782417):0.43998237):0.015345428,('Ehuxleyi@jgi|Emihu1|277061|estExt_Genemark1.C_180190':0.47621571,'Gsulphuraria@stig_8.Gs13670.1':0.79085567):0.060238869):0.079515674):0.0062563819,('6239-Celegans@NP_497865':2.1570929,'Capsaspora-owczarzaki@04846T0':0.58547404):0.32627241);
(((('10228-Tadhaerens@XP_002112303':0.35213678,'45351-Nvectensis@XP_001641695':0.28599578):0.14423489,((((('451804-Afumigatus@EDP55189':8.9273318e-14,'6279-Bmalayi@XP_001895635':0):0.87052644,'Hrobusta@jgi|Helro1|62692':0.14446121):0.23946563,(('7227-Dmelanogaster@NP_610719':0.40695905,('7460-Amellifera@XP_623860':0.030547042,'Dpulex@jgi|Dappu1|57300|e_gw1.62.79.1':0.070807671):0.13403955):0.10807908,'Lottia-gigantea@jgi|Lotgi1|61487|gw1.3.124.1':0.10602875):0.027924237):0.0316365,'7739-Bfloridae@XP_002611624':0.053960759):0.041574786,('7955-Drerio@AAH55602':0.053886716,'9606-Hsapiens@NP_001093870':0.04984995):0.31811232):0.075402445):0.29867065,(((('2880-Esiliculosus@CBJ25477':0.31679171,'352472-Ddiscoideum@XP_643624':1.4461367):0.20720948,('403677-Pinfestans@XP_002996972':0.069943829,'Pramorum@jgi|Phyra1_1|76281|fgenesh1_pg.C_scaffold_17000043':0.13057953):0.3060708):0.044568532,('296543-Tpseudonana@XP_002291327':0.46874165,'412133-Tvaginalis@XP_001329031':2.0707294):0.54717668):0.19644678,'744533-Ngruberi@XP_002671795':0.88274452):0.060320819):0.1166058,((((((('145481-Ppatens@XP_001778595':0.18476496,'3702-Athaliana@NP_001119390':0.49121687):0.23255666,'39947-Osativa@EEE55732':0.28890343):0.1159271,('3702-Athaliana@NP_177883':0.42945792,'88036-Smoellendorffii@XP_002990499':0.79112219):0.089231799):0.27989901,(((('185431-Tbrucei@XP_828716':0.20843989,'353153-Tcruzi@XP_821239':0.199554):0.22939497,('347515-Lmajor@XP_001681555':0.0078746935,'435258-Linfantum@XP_001463886':0.029947006):0.20677381):2.2217001,'564608-Mpusilla@XP_003062863':0.13990937):0.34142779,('436017-Olucimarinus@XP_001415641':0.1086992,'70448-Otauri@XP_003074597':0.020715247):0.20226295):0.58240429):0.005717608,(('3055-Creinhardtii@XP_001690069':0.37099861,'Vcarteri@jgi|Volca1|121419|estExt_fgenesh5_synt.C_510005':0.32893587):0.30008096,'Cvulgaris@jgi|ChlNC64A_1|142576|IGS.gm_43_00008':0.38785201):0.43770262):0.16965117,'Ehuxleyi@jgi|Emihu1|277061|estExt_Genemark1.C_180190':0.61525059):0.070551751,((('214684-Cneoformans@XP_567466':0.76824442,'237631-Umaydis@XP_759887':0.3104731):0.18426417,((('284812-Spombe@NP_593535':0.61079659,'Bdendrobatidis@prot_jgi_Batde5_92704_GP3.082630':0.2477964):0.14212301,'Spizellomyces-punctatus@SPPG_06475T0':0.15408913):0.059983906,('367110-Ncrassa@XP_956688':0.46664989,'559292-Scerevisiae@NP_013793':1.4638164):0.17080141):0.061849968):0.53639112,(('431895-Mbrevicollis@XP_001745460':0.63815077,'Salpingoeca-rosetta@00177T0':0.82390035):0.30243969,'Gsulphuraria@stig_8.Gs13670.1':0.4386591):0.23428461):0.19199828):0.018398005,('6239-Celegans@NP_497865':1.5738335,'Capsaspora-owczarzaki@04846T0':0.63502376):0.12245592);
(((('10228-Tadhaerens@XP_002112303':0.17412249,('45351-Nvectensis@XP_001641695':0.25133427,((((('7227-Dmelanogaster@NP_610719':0.44889895,('7460-Amellifera@XP_623860':0.054881345,'Dpulex@jgi|Dappu1|57300|e_gw1.62.79.1':0.095376237):0.11718449):0.066260165,'Hrobusta@jgi|Helro1|62692':0.43286553):0.09883612,'Lottia-gigantea@jgi|Lotgi1|61487|gw1.3.124.1':0.062296503):0.02397878,('7955-Drerio@AAH55602':3.8872946e-05,'9606-Hsapiens@NP_001093870':0.071654338):0.46602906):0.098933881,'7739-Bfloridae@XP_002611624':0.14778308):0.13575824):0.079980094):0.22982962,'Salpingoeca-rosetta@00177T0':1.0123462):1.0764309e-05,('451804-Afumigatus@EDP55189':0,'6279-Bmalayi@XP_001895635':1.2654428e-13):0.99076113):0.20081159,((((((((('145481-Ppatens@XP_001778595':0.36435868,'3702-Athaliana@NP_001119390':0.60324386):0.018037539,'88036-Smoellendorffii@XP_002990499':0.56866421):0.13657898,('39947-Osativa@EEE55732':0.10460591,'412133-Tvaginalis@XP_001329031':2.1677288):0.1699224):0.023330807,'3702-Athaliana@NP_177883':0.4026311):0.30506636,('296543-Tpseudonana@XP_002291327':1.0948119,(('436017-Olucimarinus@XP_001415641':0.055641405,'70448-Otauri@XP_003074597':1.1159712e-05):0.26927097,'564608-Mpusilla@XP_003062863':0.33149569):0.30415918):0.21415916):0.13592957,(('3055-Creinhardtii@XP_001690069':0.3169702,'Vcarteri@jgi|Volca1|121419|estExt_fgenesh5_synt.C_510005':0.36083531):0.52931527,'Cvulgaris@jgi|ChlNC64A_1|142576|IGS.gm_43_00008':0.6890556):0.39613491):0.16730598,('2880-Esiliculosus@CBJ25477':0.58078011,('403677-Pinfestans@XP_002996972':0.0443018,'Pramorum@jgi|Phyra1_1|76281|fgenesh1_pg.C_scaffold_17000043':0.02889128):0.3384442):0.40825219):0.084614418,((((('185431-Tbrucei@XP_828716':0.018840512,(('347515-Lmajor@XP_001681555':1.75725e-05,'435258-Linfantum@XP_001463886':0.053350426):0.58726753,'353153-Tcruzi@XP_821239':0.25784475):0.31157457):1.9998396,'744533-Ngruberi@XP_002671795':0.62231255):0.19592536,'6239-Celegans@NP_497865':1.4876975):0.11956559,'Capsaspora-owczarzaki@04846T0':0.43339697):0.23240122,('352472-Ddiscoideum@XP_643624':1.3382562,'Gsulphuraria@stig_8.Gs13670.1':0.55909656):0.52629892):3.5683939e-05):0.070790393,((((('214684-Cneoformans@XP_567466':0.6168572,'237631-Umaydis@XP_759887':0.38396535):0.11378741,('Bdendrobatidis@prot_jgi_Batde5_92704_GP3.082630':0.60632078,'Spizellomyces-punctatus@SPPG_06475T0':0.17737356):0.14987701):0.082702254,('284812-Spombe@NP_593535':0.74835585,'367110-Ncrassa@XP_956688':0.51881317):0.063952488):0.22559005,'559292-Scerevisiae@NP_013793':0.65896727):0.37501246,'Ehuxleyi@jgi|Emihu1|277061|estExt_Genemark1.C_180190':0.74731824):6.4490919e-05):0.014974992,'431895-Mbrevicollis@XP_001745460':1.1793207);
(((('10228-Tadhaerens@XP_002112303':0.31815333,'45351-Nvectensis@XP_001641695':0.35173038):0.096600642,((((('7227-Dmelanogaster@NP_610719':0.45411311,('7460-Amellifera@XP_623860':3.9101203e-05,'Dpulex@jgi|Dappu1|57300|e_gw1.62.79.1':0.11699452):0.095206115):0.10451115,'Hrobusta@jgi|Helro1|62692':0.3956224):0.06697255,'Lottia-gigantea@jgi|Lotgi1|61487|gw1.3.124.1':0.10637764):0.10496784,'7739-Bfloridae@XP_002611624':0.11914843):0.013391417,('7955-Drerio@AAH55602':0.024860189,'9606-Hsapiens@NP_001093870':0.047829619):0.332196):0.081131318):0.31757051,'Ehuxleyi@jgi|Emihu1|277061|estExt_Genemark1.C_180190':0.56383239):0.25063747,(((((('145481-Ppatens@XP_001778595':0.24740578,'3702-Athaliana@NP_001119390':0.59510953):0.13065897,('3702-Athaliana@NP_177883':0.27989205,'88036-Smoellendorffii@XP_002990499':0.75580783):0.083297041):0.059396722,'39947-Osativa@EEE55732':0.23135185):0.38244648,((('3055-Creinhardtii@XP_001690069':0.47811265,'Vcarteri@jgi|Volca1|121419|estExt_fgenesh5_synt.C_510005':0.51980301):0.55461148,'Cvulgaris@jgi|ChlNC64A_1|142576|IGS.gm_43_00008':0.48697162):0.44133459,('412133-Tvaginalis@XP_001329031':1.6735839,(('436017-Olucimarinus@XP_001415641':0.14576273,'70448-Otauri@XP_003074597':2.2557885e-07):0.23107995,'564608-Mpusilla@XP_003062863':0.39613941):0.23046793):0.37959707):0.11878252):0.16605066,('296543-Tpseudonana@XP_002291327':1.3847612,'6239-Celegans@NP_497865':1.3523139):2.3399008e-05):0.16996804,((((('214684-Cneoformans@XP_567466':0.59949037,'559292-Scerevisiae@NP_013793':1.5800487):0.30914341,(('237631-Umaydis@XP_759887':0.37611148,'367110-Ncrassa@XP_956688':0.70435457):0.15504506,'Spizellomyces-punctatus@SPPG_06475T0':0.28135067):0.00074838393):0.061779174,('284812-Spombe@NP_593535':0.60700087,'Bdendrobatidis@prot_jgi_Batde5_92704_GP3.082630':0.33908832):0.16835847):0.28048649,('431895-Mbrevicollis@XP_001745460':0.79805795,'Salpingoeca-rosetta@00177T0':0.84934114):0.3480174):0.1384434,'744533-Ngruberi@XP_002671795':0.84689713):0.15390239):0.031014655,(((((('185431-Tbrucei@XP_828716':0.22902567,'353153-Tcruzi@XP_821239':0.23482589):0.29578901,('347515-Lmajor@XP_001681555':0.014843763,'435258-Linfantum@XP_001463886':0.043749151):0.20671104):2.0523106,'Gsulphuraria@stig_8.Gs13670.1':0.15703565):0.42681629,('2880-Esiliculosus@CBJ25477':0.51964153,('403677-Pinfestans@XP_002996972':0.061433414,'Pramorum@jgi|Phyra1_1|76281|fgenesh1_pg.C_scaffold_17000043':0.022412284):0.23675716):0.24458077):0.048091386,('352472-Ddiscoideum@XP_643624':1.4140989,('451804-Afumigatus@EDP55189':0,'6279-Bmalayi@XP_001895635':2.5322954e-13):0.52757845):0.29599457):0.06594089,'Capsaspora-owczarzaki@04846T0':0.8374046):8.5125864e-06);
((((((('10228-Tadhaerens@XP_002112303':0.38607914,'45351-Nvectensis@XP_001641695':0.2224229):0.18658367,'7739-Bfloridae@XP_002611624':0.16252728):0.018440793,((('7227-Dmelanogaster@NP_610719':0.30926118,('7460-Amellifera@XP_623860':0.033453232,'Dpulex@jgi|Dappu1|57300|e_gw1.62.79.1':0.053071981):0.063427124):0.11584787,'Hrobusta@jgi|Helro1|62692':0.269717):0.076443407,'Lottia-gigantea@jgi|Lotgi1|61487|gw1.3.124.1':0.049082196):0.043781637):0.23887424,('7955-Drerio@AAH55602':2.0945186e-05,'9606-Hsapiens@NP_001093870':0.045983386):0.14235063):0.48918803,((('431895-Mbrevicollis@XP_001745460':3.6396776e-06,'6239-Celegans@NP_497865':2.6825799):0.68155938,'Salpingoeca-rosetta@00177T0':0.61844979):0.36903876,('744533-Ngruberi@XP_002671795':0.69513986,'Capsaspora-owczarzaki@04846T0':0.40317915):0.21036015):0.051379419):0.13920473,((((('185431-Tbrucei@XP_828716':0.17040887,'353153-Tcruzi@XP_821239':0.18187011):0.38806242,('347515-Lmajor@XP_001681555':0.029483998,'435258-Linfantum@XP_001463886':0.021486179):0.24091811):1.4593194,('352472-Ddiscoideum@XP_643624':1.4921854,('451804-Afumigatus@EDP55189':0,'6279-Bmalayi@XP_001895635':3.8697251e-13):0.84508468):0.0017347776):0.066521907,'Ehuxleyi@jgi|Emihu1|277061|estExt_Genemark1.C_180190':0.83251166):0.057026229,'Gsulphuraria@stig_8.Gs13670.1':0.56485235):0.0092400002):0.15878014,((((('145481-Ppatens@XP_001778595':0.24494997,'88036-Smoellendorffii@XP_002990499':0.73981799):0.051937418,'3702-Athaliana@NP_001119390':0.54574687):0.16156427,('3702-Athaliana@NP_177883':0.60800726,'39947-Osativa@EEE55732':0.27402055):0.018290704):0.34698535,(((((('214684-Cneoformans@XP_567466':0.76153917,'559292-Scerevisiae@NP_013793':1.3200944):0.23766382,'237631-Umaydis@XP_759887':0.21602324):0.10838394,'367110-Ncrassa@XP_956688':0.69483685):0.12548234,'Spizellomyces-punctatus@SPPG_06475T0':0.14602543):0.094924529,'Bdendrobatidis@prot_jgi_Batde5_92704_GP3.082630':0.30693745):0.14517166,'284812-Spombe@NP_593535':0.60711514):0.41508202):0.14011451,(('296543-Tpseudonana@XP_002291327':1.3172045,('412133-Tvaginalis@XP_001329031':2.2010666,(('436017-Olucimarinus@XP_001415641':0.073284448,'70448-Otauri@XP_003074597':1.4018823e-06):0.31505028,'564608-Mpusilla@XP_003062863':0.3727127):0.02172606):0.33856657):0.028582941,(('3055-Creinhardtii@XP_001690069':0.30933907,'Vcarteri@jgi|Volca1|121419|estExt_fgenesh5_synt.C_510005':0.53277149):1.0911932,'Cvulgaris@jgi|ChlNC64A_1|142576|IGS.gm_43_00008':0.88615215):0.36533978):0.12215012):0.10647919,('2880-Esiliculosus@CBJ25477':0.56839387,('403677-Pinfestans@XP_002996972':0.086650464,'Pramorum@jgi|Phyra1_1|76281|fgenesh1_pg.C_scaffold_17000043':0.034326628):0.35055258):0.29444069);
((((('10228-Tadhaerens@XP_002112303':0.39195072,'45351-Nvectensis@XP_001641695':0.15378888):0.30180692,(((('7227-Dmelanogaster@NP_610719':0.38617175,('7460-Amellifera@XP_623860':0.04361022,'Dpulex@jgi|Dappu1|57300|e_gw1.62.79.1':0.14100349):0.053516688):0.18997928,'Hrobusta@jgi|Helro1|62692':0.42294071):0.069667613,'Lottia-gigantea@jgi|Lotgi1|61487|gw1.3.124.1':0.060490349):0.14935838,('7955-Drerio@AAH55602':0.075232838,'9606-Hsapiens@NP_001093870':0.017553542):0.30627912):0.017217333):0.06439113,'7739-Bfloridae@XP_002611624':0.087080173):0.52546112,(('2880-Esiliculosus@CBJ25477':0.78762935,('403677-Pinfestans@XP_002996972':0.073696566,'Pramorum@jgi|Phyra1_1|76281|fgenesh1_pg.C_scaffold_17000043':0.091471929):0.25914613):0.27720881,(('431895-Mbrevicollis@XP_001745460':0.84945606,'Salpingoeca-rosetta@00177T0':0.81665595):0.42005176,('744533-Ngruberi@XP_002671795':0.86805729,'Capsaspora-owczarzaki@04846T0':0.54465886):0.27846863):0.092965082):0.15917151):0.022990185,((((((('145481-Ppatens@XP_001778595':0.22744494,'3702-Athaliana@NP_001119390':0.507261):0.057867671,'88036-Smoellendorffii@XP_002990499':0.89617189):0.15337578,'39947-Osativa@EEE55732':0.38146619):0.096187869,'3702-Athaliana@NP_177883':0.46916478):0.50226685,('296543-Tpseudonana@XP_002291327':0.84824628,(('436017-Olucimarinus@XP_001415641':0.058954442,'70448-Otauri@XP_003074597':1.991438e-07):0.19527855,'564608-Mpusilla@XP_003062863':0.22777967):0.47985582):0.10732701):0.2055809,(('3055-Creinhardtii@XP_001690069':0.43866531,'Vcarteri@jgi|Volca1|121419|estExt_fgenesh5_synt.C_510005':0.50217712):0.52658116,'Cvulgaris@jgi|ChlNC64A_1|142576|IGS.gm_43_00008':0.34914777):0.41700998):0.25105454,(('214684-Cneoformans@XP_567466':0.86257182,('237631-Umaydis@XP_759887':0.26312479,(('284812-Spombe@NP_593535':0.34969704,'367110-Ncrassa@XP_956688':0.61941723):0.15089721,('Bdendrobatidis@prot_jgi_Batde5_92704_GP3.082630':0.42308297,'Spizellomyces-punctatus@SPPG_06475T0':0.2280289):0.22054055):1.1081638e-05):0.25295647):0.14664131,'412133-Tvaginalis@XP_001329031':2.4616939):0.26655601):0.030424289,((((('185431-Tbrucei@XP_828716':0.59614768,'353153-Tcruzi@XP_821239':0.16139071):0.23306574,('347515-Lmajor@XP_001681555':0.013962779,'435258-Linfantum@XP_001463886':0.051643363):0.24974633):2.3992751,'Gsulphuraria@stig_8.Gs13670.1':0.16503767):0.48936044,'Ehuxleyi@jgi|Emihu1|277061|estExt_Genemark1.C_180190':0.56423401):0.020474204,(('352472-Ddiscoideum@XP_643624':1.8447253,(('451804-Afumigatus@EDP55189':2.4023112e-13,'6279-Bmalayi@XP_001895635':0):0.54909851,'6239-Celegans@NP_497865':1.537254):0.53459104):0.041853711,'559292-Scerevisiae@NP_013793':1.5349611):0.33637563):0.085637687);
((((('10228-Tadhaerens@XP_002112303':0.16341771,('45351-Nvectensis@XP_001641695':0.26806872,(((('7227-Dmelanogaster@NP_610719':0.43293883,('7460-Amellifera@XP_623860':0.048939258,'Dpulex@jgi|Dappu1|57300|e_gw1.62.79.1':0.079283919):0.090128203):0.18894224,'Lottia-gigantea@jgi|Lotgi1|61487|gw1.3.124.1':0.10871749):0.068463852,('7955-Drerio@AAH55602':0.033972573,'9606-Hsapiens@NP_001093870':7.1514242e-05):0.35387545):0.057899743,('7739-Bfloridae@XP_002611624':0.081371112,'Hrobusta@jgi|Helro1|62692':0.40932476):0.028528798):0.058189555):0.1240737):0.21531834,((('431895-Mbrevicollis@XP_001745460':0.19927712,'6239-Celegans@NP_497865':1.7737591):0.29159868,'Salpingoeca-rosetta@00177T0':0.94298534):0.18946803,('451804-Afumigatus@EDP55189':4.872293e-14,'6279-Bmalayi@XP_001895635':0):0.96505356):0.091631789):0.11272192,((('214684-Cneoformans@XP_567466':0.70894721,(('284812-Spombe@NP_593535':0.70405421,'Bdendrobatidis@prot_jgi_Batde5_92704_GP3.082630':0.18883478):0.17171885,'Spizellomyces-punctatus@SPPG_06475T0':0.15010205):8.7398049e-05):0.089704514,('237631-Umaydis@XP_759887':0.31581234,'367110-Ncrassa@XP_956688':0.72361807):0.053196818):0.2584679,'559292-Scerevisiae@NP_013793':0.89285781):0.43838922):0.039105371,'352472-Ddiscoideum@XP_643624':1.066462):0.099453011,(((((((('145481-Ppatens@XP_001778595':0.35280374,('3702-Athaliana@NP_001119390':0.381073,'88036-Smoellendorffii@XP_002990499':0.55130559):0.10684535):0.23788714,'39947-Osativa@EEE55732':0.25034979):0.024625693,'3702-Athaliana@NP_177883':0.48389118):0.44481921,(('296543-Tpseudonana@XP_002291327':1.0352071,('412133-Tvaginalis@XP_001329031':2.0669863,(('436017-Olucimarinus@XP_001415641':0.11451967,'70448-Otauri@XP_003074597':0.0069441341):0.29121327,'564608-Mpusilla@XP_003062863':0.3092407):0.024883357):0.4019041):1.8374927e-06,(('3055-Creinhardtii@XP_001690069':0.43985219,'Vcarteri@jgi|Volca1|121419|estExt_fgenesh5_synt.C_510005':0.28122316):0.5228418,'Cvulgaris@jgi|ChlNC64A_1|142576|IGS.gm_43_00008':0.70964065):0.415598):0.10621024):0.15416224,('2880-Esiliculosus@CBJ25477':0.46948721,('403677-Pinfestans@XP_002996972':0.11742031,'Pramorum@jgi|Phyra1_1|76281|fgenesh1_pg.C_scaffold_17000043':0.019112971):0.26615083):0.30470594):0.17646594,'Ehuxleyi@jgi|Emihu1|277061|estExt_Genemark1.C_180190':0.66927084):1.9899805e-05,'Gsulphuraria@stig_8.Gs13670.1':0.44231457):0.13273825,(('185431-Tbrucei@XP_828716':0.22220793,'353153-Tcruzi@XP_821239':0.20831831):0.29173974,('347515-Lmajor@XP_001681555':0.033944023,'435258-Linfantum@XP_001463886':0.030510963):0.21168041):1.6219029):2.5516874e-05,('744533-Ngruberi@XP_002671795':0.83394617,'Capsaspora-owczarzaki@04846T0':0.71152099):0.22334532);
((((('10228-Tadhaerens@XP_002112303':0.35600282,'45351-Nvectensis@XP_001641695':0.29062352):0.15074877,(((('7227-Dmelanogaster@NP_610719':0.36694957,('7460-Amellifera@XP_623860':0.021870211,'Dpulex@jgi|Dappu1|57300|e_gw1.62.79.1':0.078340058):0.097142233):0.1458218,'Hrobusta@jgi|Helro1|62692':0.30801949):0.10107086,'Lottia-gigantea@jgi|Lotgi1|61487|gw1.3.124.1':0.10326928):0.094626207,'7739-Bfloridae@XP_002611624':0.10926456):0.02543354):0.11106345,('7955-Drerio@AAH55602':0.017205837,'9606-Hsapiens@NP_001093870':0.0084389457):0.17981208):0.35729467,('451804-Afumigatus@EDP55189':0,'6279-Bmalayi@XP_001895635':6.8139226e-14):1.2279273):0.17943106,(((((((('145481-Ppatens@XP_001778595':0.28138598,'3702-Athaliana@NP_001119390':0.62521604):0.079771443,'39947-Osativa@EEE55732':0.38559955):0.21417054,'88036-Smoellendorffii@XP_002990499':0.8721126):0.0029746314,'3702-Athaliana@NP_177883':0.48029179):0.57685094,(((('214684-Cneoformans@XP_567466':0.88499144,'237631-Umaydis@XP_759887':0.31175787):0.19175804,'Spizellomyces-punctatus@SPPG_06475T0':0.18322121):0.060721011,('367110-Ncrassa@XP_956688':0.25021624,'559292-Scerevisiae@NP_013793':1.4016802):0.65083742):0.072397905,('284812-Spombe@NP_593535':0.61773931,'Bdendrobatidis@prot_jgi_Batde5_92704_GP3.082630':0.23109181):0.15035877):0.38934432):0.09604025,(('296543-Tpseudonana@XP_002291327':1.2126402,'744533-Ngruberi@XP_002671795':0.59216785):0.30485765,('431895-Mbrevicollis@XP_001745460':0.61506008,'6239-Celegans@NP_497865':1.8475642):0.35011074):0.16923318):0.066646657,((('3055-Creinhardtii@XP_001690069':0.55076398,'Vcarteri@jgi|Volca1|121419|estExt_fgenesh5_synt.C_510005':0.54778973):0.60311976,'Cvulgaris@jgi|ChlNC64A_1|142576|IGS.gm_43_00008':0.83239205):0.18280296,(((('412133-Tvaginalis@XP_001329031':5.9328951,'436017-Olucimarinus@XP_001415641':3.9637512e-06):0.094084003,'70448-Otauri@XP_003074597':0.018119501):0.40696989,'564608-Mpusilla@XP_003062863':0.32036707):0.82529344,'Salpingoeca-rosetta@00177T0':0.70255489):0.24839431):0.1641974):6.1056826e-05,(((((('185431-Tbrucei@XP_828716':0.44572021,'353153-Tcruzi@XP_821239':0.22173528):0.51017079,('347515-Lmajor@XP_001681555':1.1660847e-05,'435258-Linfantum@XP_001463886':0.046689837):0.19362329):1.8992955,'352472-Ddiscoideum@XP_643624':1.158127):0.36780117,'Gsulphuraria@stig_8.Gs13670.1':0.20323527):0.20661649,'Ehuxleyi@jgi|Emihu1|277061|estExt_Genemark1.C_180190':0.9476017):0.024480799,'Capsaspora-owczarzaki@04846T0':0.92393871):0.059885012):0.12111316,('2880-Esiliculosus@CBJ25477':0.50946129,('403677-Pinfestans@XP_002996972':0.071829356,'Pramorum@jgi|Phyra1_1|76281|fgenesh1_pg.C_scaffold_17000043':0.048518479):0.34046035):0.23760322);
((((('10228-Tadhaerens@XP_002112303':0.21127423,'45351-Nvectensis@XP_001641695':0.40789832):0.10356647,(((((('7227-Dmelanogaster@NP_610719':0.41021457,'7460-Amellifera@XP_623860':0.012130265):0.057296525,'Dpulex@jgi|Dappu1|57300|e_gw1.62.79.1':0.10063875):0.14300842,'Hrobusta@jgi|Helro1|62692':0.35008659):0.059326316,'7739-Bfloridae@XP_002611624':0.10338449):0.016264189,('7955-Drerio@AAH55602':0.064146072,'9606-Hsapiens@NP_001093870':0.028700954):0.43154717):0.035680615,'Lottia-gigantea@jgi|Lotgi1|61487|gw1.3.124.1':0.09564767):0.069778982):0.3419099,'Capsaspora-owczarzaki@04846T0':0.84975684):5.4853044e-06,(((((('185431-Tbrucei@XP_828716':0.25282829,'353153-Tcruzi@XP_821239':0.16727096):0.16291201,('347515-Lmajor@XP_001681555':5.8357955e-07,'435258-Linfantum@XP_001463886':0.05199459):0.20432663):2.0511879,'Salpingoeca-rosetta@00177T0':0.52226815):0.50351351,'431895-Mbrevicollis@XP_001745460':0.56996912):0.37583897,(((('214684-Cneoformans@XP_567466':0.59946078,'237631-Umaydis@XP_759887':0.30367837):0.072209906,(('284812-Spombe@NP_593535':0.73007536,'559292-Scerevisiae@NP_013793':1.1398965):0.07781028,'367110-Ncrassa@XP_956688':0.73479711):0.18517748):0.21482632,'Spizellomyces-punctatus@SPPG_06475T0':0.1992716):0.041409812,'Bdendrobatidis@prot_jgi_Batde5_92704_GP3.082630':0.23499491):0.46697526):0.064726472,('352472-Ddiscoideum@XP_643624':1.1420009,'Gsulphuraria@stig_8.Gs13670.1':0.32766105):0.22510616):0.26044915):0.035411315,(((((((('145481-Ppatens@XP_001778595':0.25100548,'3702-Athaliana@NP_001119390':0.41879753):0.12438736,'39947-Osativa@EEE55732':0.3844352):0.052066265,('3702-Athaliana@NP_177883':0.34166053,'88036-Smoellendorffii@XP_002990499':0.47704779):0.093028425):0.17840073,(('3055-Creinhardtii@XP_001690069':0.39911731,'Vcarteri@jgi|Volca1|121419|estExt_fgenesh5_synt.C_510005':0.50006104):0.75698031,'Cvulgaris@jgi|ChlNC64A_1|142576|IGS.gm_43_00008':0.42169807):0.44228746):0.01920436,('412133-Tvaginalis@XP_001329031':1.6880284,(('436017-Olucimarinus@XP_001415641':0.097805522,'70448-Otauri@XP_003074597':0.0005308625):0.23486733,'564608-Mpusilla@XP_003062863':0.36766955):0.19163112):0.43236088):0.14451788,('451804-Afumigatus@EDP55189':0,'6279-Bmalayi@XP_001895635':1.3097031e-13):0.90613924):0.15339419,('296543-Tpseudonana@XP_002291327':1.0016566,'6239-Celegans@NP_497865':1.9306006):0.077970801):0.035220414,('2880-Esiliculosus@CBJ25477':0.55684323,(('403677-Pinfestans@XP_002996972':0.088798906,'Pramorum@jgi|Phyra1_1|76281|fgenesh1_pg.C_scaffold_17000043':0.033020526):0.20804651,'744533-Ngruberi@XP_002671795':0.86689441):0.30159704):0.10653438):0.061927214,'Ehuxleyi@jgi|Emihu1|277061|estExt_Genemark1.C_180190':0.58325039);
((((('10228-Tadhaerens@XP_002112303':0.30521985,'45351-Nvectensis@XP_001641695':0.31880903):0.1260507,(((((('7227-Dmelanogaster@NP_610719':0.61532881,'7460-Amellifera@XP_623860':2.5844822e-05):0.10354181,'Dpulex@jgi|Dappu1|57300|e_gw1.62.79.1':0.10541762):0.24611907,'Hrobusta@jgi|Helro1|62692':0.41599491):0.07121334,'Lottia-gigantea@jgi|Lotgi1|61487|gw1.3.124.1':0.24831134):0.13920936,'7739-Bfloridae@XP_002611624':0.161706):0.018435448,('7955-Drerio@AAH55602':0.026074601,'9606-Hsapiens@NP_001093870':0.031722961):0.27220302):0.098322178):0.30657316,(((('145481-Ppatens@XP_001778595':0.413883,('3702-Athaliana@NP_001119390':0.39417329,'88036-Smoellendorffii@XP_002990499':0.69410104):0.2018513):0.083123523,'3702-Athaliana@NP_177883':0.82149408):0.10876285,'39947-Osativa@EEE55732':0.22348099):0.47461473,'Ehuxleyi@jgi|Emihu1|277061|estExt_Genemark1.C_180190':0.61832115):0.19273601):0.028879974,(((('185431-Tbrucei@XP_828716':0.21037287,'353153-Tcruzi@XP_821239':0.19483563):0.22018422,('347515-Lmajor@XP_001681555':0.043084467,'435258-Linfantum@XP_001463886':0.044594545):0.46037849):1.8682108,'431895-Mbrevicollis@XP_001745460':0.58308238):0.45284846,('296543-Tpseudonana@XP_002291327':1.2069946,((('3055-Creinhardtii@XP_001690069':0.45083071,'Vcarteri@jgi|Volca1|121419|estExt_fgenesh5_synt.C_510005':0.56326967):0.24187412,'Cvulgaris@jgi|ChlNC64A_1|142576|IGS.gm_43_00008':0.81916725):0.37531837,(('436017-Olucimarinus@XP_001415641':0.13846337,'70448-Otauri@XP_003074597':0.015435215):0.35245365,'564608-Mpusilla@XP_003062863':0.42919741):0.42826634):0.069281613):0.36268935):0.05701731):0.13049973,((((((('214684-Cneoformans@XP_567466':0.44362698,('237631-Umaydis@XP_759887':0.28956354,('Bdendrobatidis@prot_jgi_Batde5_92704_GP3.082630':0.42589698,'Spizellomyces-punctatus@SPPG_06475T0':0.20658164):0.29300063):0.11235821):0.19606924,'367110-Ncrassa@XP_956688':0.66021338):0.049789157,'284812-Spombe@NP_593535':0.66857161):0.1331267,'559292-Scerevisiae@NP_013793':1.2170601):0.27059367,'412133-Tvaginalis@XP_001329031':3.3162257):5.4918076e-05,'Salpingoeca-rosetta@00177T0':1.2712009):0.1251019,(('352472-Ddiscoideum@XP_643624':1.0648642,'6239-Celegans@NP_497865':1.5370155):0.17899147,('451804-Afumigatus@EDP55189':0,'6279-Bmalayi@XP_001895635':1.629173e-13):0.99756453):0.29646689):0.11961365,((('2880-Esiliculosus@CBJ25477':0.83187854,('403677-Pinfestans@XP_002996972':0.10832447,'Pramorum@jgi|Phyra1_1|76281|fgenesh1_pg.C_scaffold_17000043':0.023513434):0.25562382):0.14086652,'Gsulphuraria@stig_8.Gs13670.1':0.69465268):0.15031431,('744533-Ngruberi@XP_002671795':0.73574811,'Capsaspora-owczarzaki@04846T0':0.75239488):0.36547437):0.090267663);
((((((((('10228-Tadhaerens@XP_002112303':0.35042152,'45351-Nvectensis@XP_001641695':0.36014178):0.23678146,'7739-Bfloridae@XP_002611624':0.15112401):0.029357258,('7955-Drerio@AAH55602':0.036195369,'9606-Hsapiens@NP_001093870':0.02120471):0.37971666):0.065396239,'Lottia-gigantea@jgi|Lotgi1|61487|gw1.3.124.1':0.070865906):0.12834938,('7227-Dmelanogaster@NP_610719':0.35033393,('7460-Amellifera@XP_623860':0.027764181,'Dpulex@jgi|Dappu1|57300|e_gw1.62.79.1':0.12437686):0.079513472):0.039337323):0.059725573,'Hrobusta@jgi|Helro1|62692':0.34421391):0.32809135,'Ehuxleyi@jgi|Emihu1|277061|estExt_Genemark1.C_180190':0.45021641):0.17167001,(((((('185431-Tbrucei@XP_828716':0.43318327,'353153-Tcruzi@XP_821239':0.22265241):0.59072327,'435258-Linfantum@XP_001463886':0.01735495):0.015656608,'347515-Lmajor@XP_001681555':1.2812551e-05):1.9041498,'352472-Ddiscoideum@XP_643624':0.7981449):0.28456857,'Gsulphuraria@stig_8.Gs13670.1':0.51016954):0.18307101,(('2880-Esiliculosus@CBJ25477':0.51982559,('403677-Pinfestans@XP_002996972':0.036361169,'Pramorum@jgi|Phyra1_1|76281|fgenesh1_pg.C_scaffold_17000043':0.057258899):0.21222404):0.20421043,('451804-Afumigatus@EDP55189':8.7134978e-14,'6279-Bmalayi@XP_001895635':0):0.76812554):0.094619154):0.10897495):0.047863798,(((((((('145481-Ppatens@XP_001778595':0.19191788,'3702-Athaliana@NP_001119390':0.65666261):0.092757335,'39947-Osativa@EEE55732':0.21975931):0.1476534,'3702-Athaliana@NP_177883':0.28104071):0.030499237,'88036-Smoellendorffii@XP_002990499':0.86954787):0.20729515,('296543-Tpseudonana@XP_002291327':0.95122395,(('436017-Olucimarinus@XP_001415641':0.069396307,'70448-Otauri@XP_003074597':0.0037627211):0.16369928,'564608-Mpusilla@XP_003062863':0.35565611):0.47549397):0.10155796):0.078550528,((('3055-Creinhardtii@XP_001690069':0.3294363,'Vcarteri@jgi|Volca1|121419|estExt_fgenesh5_synt.C_510005':0.49733315):0.6140933,'Cvulgaris@jgi|ChlNC64A_1|142576|IGS.gm_43_00008':0.66289812):0.22465014,'Salpingoeca-rosetta@00177T0':1.2544468):0.14152321):0.074408028,'412133-Tvaginalis@XP_001329031':1.5847842):0.12491623,((((('214684-Cneoformans@XP_567466':0.68060995,'237631-Umaydis@XP_759887':0.25038372):0.095567939,('Bdendrobatidis@prot_jgi_Batde5_92704_GP3.082630':0.40034643,'Spizellomyces-punctatus@SPPG_06475T0':0.14876426):0.11453037):0.087202469,('367110-Ncrassa@XP_956688':0.40418593,'559292-Scerevisiae@NP_013793':1.0264224):0.21863299):0.21617033,'284812-Spombe@NP_593535':0.47399752):0.33040839,(('431895-Mbrevicollis@XP_001745460':0.93255851,'6239-Celegans@NP_497865':1.4922955):0.4170031,'744533-Ngruberi@XP_002671795':1.0019856):0.074963582):0.094472708):0.078371273,'Capsaspora-owczarzaki@04846T0':1.2348863);
((('10228-Tadhaerens@XP_002112303':0.2263284,'45351-Nvectensis@XP_001641695':0.28061668):0.088599086,((((('185431-Tbrucei@XP_828716':0.25926033,(('347515-Lmajor@XP_001681555':0.033671703,'435258-Linfantum@XP_001463886':0.040261594):0.3895426,'353153-Tcruzi@XP_821239':0.25028081):0.16118391):2.2504968,'7739-Bfloridae@XP_002611624':0.013261821):0.16184158,('7955-Drerio@AAH55602':0.046429174,'9606-Hsapiens@NP_001093870':9.6825782e-06):0.28558031):0.051042619,((('7227-Dmelanogaster@NP_610719':0.47120242,'7460-Amellifera@XP_623860':0.049410239):0.047551197,'Dpulex@jgi|Dappu1|57300|e_gw1.62.79.1':0.027697688):0.30296273,'Lottia-gigantea@jgi|Lotgi1|61487|gw1.3.124.1':0.04455621):0.11748763):0.059997378,((((('296543-Tpseudonana@XP_002291327':0.86020899,'412133-Tvaginalis@XP_001329031':1.8220196):0.24244963,'352472-Ddiscoideum@XP_643624':1.1983551):0.0010745306,('451804-Afumigatus@EDP55189':2.3295651e-13,'6279-Bmalayi@XP_001895635':0):0.97444154):0.18404428,'Hrobusta@jgi|Helro1|62692':0.19000512):0.090014286,'431895-Mbrevicollis@XP_001745460':0.78697029):0.20766494):0.14426098):0.20868085,((((('145481-Ppatens@XP_001778595':0.2997388,'3702-Athaliana@NP_001119390':0.60446109):0.0062154372,'39947-Osativa@EEE55732':0.22883353):0.060515775,('3702-Athaliana@NP_177883':0.39556425,'88036-Smoellendorffii@XP_002990499':0.52563021):0.022573345):0.14463219,('2880-Esiliculosus@CBJ25477':0.86514261,(('403677-Pinfestans@XP_002996972':0.049821598,'Pramorum@jgi|Phyra1_1|76281|fgenesh1_pg.C_scaffold_17000043':0.041637907):0.16483004,('744533-Ngruberi@XP_002671795':0.75143564,'Salpingoeca-rosetta@00177T0':0.81312981):0.27073033):0.30595176):0.08145058):0.16112402,(((((('214684-Cneoformans@XP_567466':0.45989412,'284812-Spombe@NP_593535':0.70655268):0.046303919,'237631-Umaydis@XP_759887':0.30797029):3.5526006e-05,('367110-Ncrassa@XP_956688':0.28732375,'559292-Scerevisiae@NP_013793':0.97924679):0.1318431):0.06142473,('Bdendrobatidis@prot_jgi_Batde5_92704_GP3.082630':0.28738115,'Spizellomyces-punctatus@SPPG_06475T0':0.20407421):0.049455308):0.45461381,('6239-Celegans@NP_497865':1.936876,'Gsulphuraria@stig_8.Gs13670.1':0.28003816):0.29036188):0.2341919,(((('3055-Creinhardtii@XP_001690069':0.49334242,'Vcarteri@jgi|Volca1|121419|estExt_fgenesh5_synt.C_510005':0.25836002):0.64894792,'Cvulgaris@jgi|ChlNC64A_1|142576|IGS.gm_43_00008':0.71328349):0.27380121,'Ehuxleyi@jgi|Emihu1|277061|estExt_Genemark1.C_180190':0.46624254):0.086375214,(('436017-Olucimarinus@XP_001415641':0.097737534,'70448-Otauri@XP_003074597':1.1121566e-05):0.16946778,'564608-Mpusilla@XP_003062863':0.54826574):0.53671617):0.13540752):0.096181902):6.5295996e-09,'Capsaspora-owczarzaki@04846T0':1.0753289);
((((((('10228-Tadhaerens@XP_002112303':0.22189288,'45351-Nvectensis@XP_001641695':0.34079467):0.15060066,('7739-Bfloridae@XP_002611624':0.10156293,(('7955-Drerio@AAH55602':0.056030951,'9606-Hsapiens@NP_001093870':0.01629905):0.31410164,('Hrobusta@jgi|Helro1|62692':0.38752778,'Lottia-gigantea@jgi|Lotgi1|61487|gw1.3.124.1':0.092952546):0.045768446):0.036803825):0.10694937):0.043604364,('7227-Dmelanogaster@NP_610719':0.32266301,('7460-Amellifera@XP_623860':4.6700361e-08,'Dpulex@jgi|Dappu1|57300|e_gw1.62.79.1':0.11733052):0.062020115):0.16383545):0.19476322,('451804-Afumigatus@EDP55189':0,'6279-Bmalayi@XP_001895635':4.8316906e-14):0.94176982):0.13374807,'352472-Ddiscoideum@XP_643624':1.5746036):0.025936346,'Capsaspora-owczarzaki@04846T0':1.2262813):2.940304e-05,((((((('145481-Ppatens@XP_001778595':0.19002543,'3702-Athaliana@NP_001119390':0.5075102):0.22359008,'39947-Osativa@EEE55732':0.34465941):0.055250655,('3702-Athaliana@NP_177883':0.30767144,'88036-Smoellendorffii@XP_002990499':0.58713255):0.1550442):0.20439057,'296543-Tpseudonana@XP_002291327':1.4170481):0.091756301,(('436017-Olucimarinus@XP_001415641':0.095255507,'70448-Otauri@XP_003074597':0):0.30039758,'564608-Mpusilla@XP_003062863':0.25143594):0.59564998):0.11375796,(('3055-Creinhardtii@XP_001690069':0.49553249,'Vcarteri@jgi|Volca1|121419|estExt_fgenesh5_synt.C_510005':0.52626544):0.50914021,'Cvulgaris@jgi|ChlNC64A_1|142576|IGS.gm_43_00008':0.51164598):0.58254761):0.22925401,((((((('185431-Tbrucei@XP_828716':0.21818113,'353153-Tcruzi@XP_821239':0.22397358):0.11580707,('347515-Lmajor@XP_001681555':4.260421e-05,'435258-Linfantum@XP_001463886':0.054007728):0.34400652):1.5181167,('431895-Mbrevicollis@XP_001745460':0.31808506,'6239-Celegans@NP_497865':1.8052643):0.20196047):0.12381395,'Salpingoeca-rosetta@00177T0':0.90508583):0.34532649,'744533-Ngruberi@XP_002671795':0.8257912):0.16492105,(('214684-Cneoformans@XP_567466':0.4657848,'559292-Scerevisiae@NP_013793':1.2544828):0.23636809,((('237631-Umaydis@XP_759887':0.19995414,'284812-Spombe@NP_593535':0.58715048):0.19979162,'Bdendrobatidis@prot_jgi_Batde5_92704_GP3.082630':0.31256453):0.099742886,('367110-Ncrassa@XP_956688':0.65795911,'Spizellomyces-punctatus@SPPG_06475T0':0.13369732):0.079854828):0.056302624):0.33917938):0.017905875,'412133-Tvaginalis@XP_001329031':1.8439872):0.013471429):0.043904458,((('2880-Esiliculosus@CBJ25477':0.59143117,('403677-Pinfestans@XP_002996972':0.14790479,'Pramorum@jgi|Phyra1_1|76281|fgenesh1_pg.C_scaffold_17000043':0.055359873):0.23912342):0.336608,'Ehuxleyi@jgi|Emihu1|277061|estExt_Genemark1.C_180190':0.51678663):5.4076181e-07,'Gsulphuraria@stig_8.Gs13670.1':0.63830121):0.202755);
((((('10228-Tadhaerens@XP_002112303':0.17779317,(((('7227-Dmelanogaster@NP_610719':0.39067228,('7460-Amellifera@XP_623860':0.0067042994,'Dpulex@jgi|Dappu1|57300|e_gw1.62.79.1':0.10578805):0.053103757):0.17561036,'Lottia-gigantea@jgi|Lotgi1|61487|gw1.3.124.1':0.13562461):0.10159308,(('7955-Drerio@AAH55602':0.04145721,'9606-Hsapiens@NP_001093870':0):0.27005561,'Hrobusta@jgi|Helro1|62692':0.31755146):0.092531466):0.034319842,'7739-Bfloridae@XP_002611624':0.10949782):0.25466233):0.11186611,'45351-Nvectensis@XP_001641695':0.35717736):0.17651071,('451804-Afumigatus@EDP55189':0,'6279-Bmalayi@XP_001895635':1.5012493e-13):1.1058331):0.076109054,'Capsaspora-owczarzaki@04846T0':0.92275354):0.052500721,(((('145481-Ppatens@XP_001778595':0.24329283,'3702-Athaliana@NP_001119390':0.41041641):0.12366775,('3702-Athaliana@NP_177883':0.31483808,'88036-Smoellendorffii@XP_002990499':0.80390116):0.13382474):0.13971484,'39947-Osativa@EEE55732':0.36187175):0.37874156,(('2880-Esiliculosus@CBJ25477':0.55003811,'296543-Tpseudonana@XP_002291327':1.175974):5.1269981e-05,(('403677-Pinfestans@XP_002996972':0.05674352,'Pramorum@jgi|Phyra1_1|76281|fgenesh1_pg.C_scaffold_17000043':0.05522183):0.18382374,'744533-Ngruberi@XP_002671795':0.81958894):0.28736438):0.20051126):0.098110038,((((('185431-Tbrucei@XP_828716':0.061223898,(('347515-Lmajor@XP_001681555':0.035202253,'435258-Linfantum@XP_001463886':0.041936634):0.51180531,'353153-Tcruzi@XP_821239':0.20145202):0.24301191):1.3983115,'Ehuxleyi@jgi|Emihu1|277061|estExt_Genemark1.C_180190':0.6103575):0.1888295,'352472-Ddiscoideum@XP_643624':0.88063963):0.20257407,((('3055-Creinhardtii@XP_001690069':0.41385638,'Vcarteri@jgi|Volca1|121419|estExt_fgenesh5_synt.C_510005':0.58304732):0.75018476,'412133-Tvaginalis@XP_001329031':2.152769):0.21307742,'Cvulgaris@jgi|ChlNC64A_1|142576|IGS.gm_43_00008':0.42788725):0.31831276):0.13916786,(((((('214684-Cneoformans@XP_567466':0.59834991,('284812-Spombe@NP_593535':0.66611437,'Bdendrobatidis@prot_jgi_Batde5_92704_GP3.082630':0.31078152):0.048852597):0.021083701,'367110-Ncrassa@XP_956688':0.71771577):0.031638878,('237631-Umaydis@XP_759887':0.26418316,'559292-Scerevisiae@NP_013793':1.4737133):0.13675209):0.11626992,'Spizellomyces-punctatus@SPPG_06475T0':0.13866274):0.48789332,'Gsulphuraria@stig_8.Gs13670.1':0.35563816):0.19254615,((('431895-Mbrevicollis@XP_001745460':0.20736721,'6239-Celegans@NP_497865':2.0873057):0.38872487,'Salpingoeca-rosetta@00177T0':0.64207532):0.36709761,(('436017-Olucimarinus@XP_001415641':0.075903417,'70448-Otauri@XP_003074597':1.2379775e-05):0.37506158,'564608-Mpusilla@XP_003062863':0.29882687):0.59450345):0.15252851):0.26868572):0.062877849);
((((('10228-Tadhaerens@XP_002112303':0.1988505,'45351-Nvectensis@XP_001641695':0.4218725):0.15801629,((('7227-Dmelanogaster@NP_610719':0.52257818,('7460-Amellifera@XP_623860':0.034249844,'Dpulex@jgi|Dappu1|57300|e_gw1.62.79.1':0.10769134):0.064398823):0.086778704,(('7739-Bfloridae@XP_002611624':0.15809705,('7955-Drerio@AAH55602':0.043671645,'9606-Hsapiens@NP_001093870':0.0086352784):0.28938851):0.065066597,'Lottia-gigantea@jgi|Lotgi1|61487|gw1.3.124.1':0.08536736):0.053544603):0.11810303,'Hrobusta@jgi|Helro1|62692':0.32711997):0.10734557):0.185975,((((('185431-Tbrucei@XP_828716':0.3384861,'353153-Tcruzi@XP_821239':0.12048552):0.25158047,('347515-Lmajor@XP_001681555':0.021195443,'435258-Linfantum@XP_001463886':0.014285261):0.48793489):1.6041945,'431895-Mbrevicollis@XP_001745460':0.54699662):0.2551317,'Salpingoeca-rosetta@00177T0':0.75788084):0.45584242,'Capsaspora-owczarzaki@04846T0':0.84328744):0.16086038):2.5396698e-05,(((('214684-Cneoformans@XP_567466':0.61146345,'237631-Umaydis@XP_759887':0.22448592):0.18983016,('Bdendrobatidis@prot_jgi_Batde5_92704_GP3.082630':0.34533398,'Spizellomyces-punctatus@SPPG_06475T0':0.19336574):0.11319339):0.045561086,'367110-Ncrassa@XP_956688':0.58019921):0.096183256,'284812-Spombe@NP_593535':0.57108786):0.19528324):0.16588557,(((((((('145481-Ppatens@XP_001778595':0.2268739,'3702-Athaliana@NP_001119390':0.41792531):0.12050839,'88036-Smoellendorffii@XP_002990499':0.73405261):0.022530682,'3702-Athaliana@NP_177883':0.37660534):0.061513492,'39947-Osativa@EEE55732':0.22255092):0.27005968,((('3055-Creinhardtii@XP_001690069':0.23312063,'Vcarteri@jgi|Volca1|121419|estExt_fgenesh5_synt.C_510005':0.47863392):0.6542428,'Cvulgaris@jgi|ChlNC64A_1|142576|IGS.gm_43_00008':0.33377927):0.21291481,(('436017-Olucimarinus@XP_001415641':0.10169288,'70448-Otauri@XP_003074597':0.0079741327):0.26975712,'564608-Mpusilla@XP_003062863':0.24007909):0.43298969):0.15055335):0.13074692,((('352472-Ddiscoideum@XP_643624':1.0051151,'559292-Scerevisiae@NP_013793':1.2422147):0.21456109,'Gsulphuraria@stig_8.Gs13670.1':0.6158603):0.23466482,'Ehuxleyi@jgi|Emihu1|277061|estExt_Genemark1.C_180190':0.45362579):0.055336757):0.037058333,'412133-Tvaginalis@XP_001329031':2.3072395):0.090440791,(('451804-Afumigatus@EDP55189':6.13493e-14,'6279-Bmalayi@XP_001895635':0):0.46820216,'6239-Celegans@NP_497865':1.6073358):0.4560895):0.071565467,(('2880-Esiliculosus@CBJ25477':0.81726353,'296543-Tpseudonana@XP_002291327':1.422379):7.6731175e-05,(('403677-Pinfestans@XP_002996972':0.091431934,'Pramorum@jgi|Phyra1_1|76281|fgenesh1_pg.C_scaffold_17000043':0.029834304):0.031113566,'744533-Ngruberi@XP_002671795':1.0537033):0.23824794):0.12274044);
((((((((('10228-Tadhaerens@XP_002112303':0.29620909,'45351-Nvectensis@XP_001641695':0.25806229):0.30645018,'7739-Bfloridae@XP_002611624':0.16613622):0.0380995,('7955-Drerio@AAH55602':0.030072677,'9606-Hsapiens@NP_001093870':0.053226133):0.24285441):0.1158449,'Lottia-gigantea@jgi|Lotgi1|61487|gw1.3.124.1':0.09437782):0.080376462,((('352472-Ddiscoideum@XP_643624':0.74447234,'412133-Tvaginalis@XP_001329031':1.8255862):0.47677571,('451804-Afumigatus@EDP55189':2.3998581e-13,'6279-Bmalayi@XP_001895635':0):0.47461239):0.46375093,'Hrobusta@jgi|Helro1|62692':3.9898752e-06):0.36571299):0.065749353,'7227-Dmelanogaster@NP_610719':0.38139739):0.023416501,('7460-Amellifera@XP_623860':0.04500186,'Dpulex@jgi|Dappu1|57300|e_gw1.62.79.1':0.077412858):0.10862621):0.37101496,(((('185431-Tbrucei@XP_828716':0.44759146,'353153-Tcruzi@XP_821239':0.11310236):0.36140783,('347515-Lmajor@XP_001681555':8.1427267e-05,'435258-Linfantum@XP_001463886':0.036334471):0.24211946):1.6846344,'Ehuxleyi@jgi|Emihu1|277061|estExt_Genemark1.C_180190':0.42414633):0.077693214,'6239-Celegans@NP_497865':1.5997668):0.061024394):0.087546569,(((((((('145481-Ppatens@XP_001778595':0.18800341,'3702-Athaliana@NP_001119390':0.52706108):0.066522676,'39947-Osativa@EEE55732':0.34921638):0.06884836,'3702-Athaliana@NP_177883':0.35372667):0.1465986,('296543-Tpseudonana@XP_002291327':0.93552865,'88036-Smoellendorffii@XP_002990499':0.41779876):0.15855946):0.24658467,(('436017-Olucimarinus@XP_001415641':0.093264306,'70448-Otauri@XP_003074597':1.7393792e-05):0.24707938,'564608-Mpusilla@XP_003062863':0.30588441):0.48936919):0.076147461,(('3055-Creinhardtii@XP_001690069':0.24209875,'Vcarteri@jgi|Volca1|121419|estExt_fgenesh5_synt.C_510005':0.50253253):0.46289841,'Cvulgaris@jgi|ChlNC64A_1|142576|IGS.gm_43_00008':0.45558511):0.55645856):0.17596295,(((('214684-Cneoformans@XP_567466':0.32425162,'559292-Scerevisiae@NP_013793':1.1246826):0.19562839,'237631-Umaydis@XP_759887':0.35095659):0.048778906,('Bdendrobatidis@prot_jgi_Batde5_92704_GP3.082630':0.28329311,'Spizellomyces-punctatus@SPPG_06475T0':0.14978788):0.18940744):0.048347736,('284812-Spombe@NP_593535':0.56605049,'367110-Ncrassa@XP_956688':0.44567729):0.09929116):0.39771481):0.010438205,(('744533-Ngruberi@XP_002671795':0.57805283,'Capsaspora-owczarzaki@04846T0':0.71995503):0.057146379,'Salpingoeca-rosetta@00177T0':0.9621647):0.16902536):0.10247426,(('2880-Esiliculosus@CBJ25477':0.4201583,('403677-Pinfestans@XP_002996972':0.023084758,'Pramorum@jgi|Phyra1_1|76281|fgenesh1_pg.C_scaffold_17000043':0.088261924):0.45002441):0.21130409,('431895-Mbrevicollis@XP_001745460':0.69348528,'Gsulphuraria@stig_8.Gs13670.1':0.44843252):0.090230427):0.17251242);
((((((((('10228-Tadhaerens@XP_002112303':0.31162393,'45351-Nvectensis@XP_001641695':0.32254688):0.2170717,('7739-Bfloridae@XP_002611624':0.16555455,('7955-Drerio@AAH55602':0.052009022,'9606-Hsapiens@NP_001093870':0.013940879):0.29343775):7.3970964e-06):0.070607517,'Lottia-gigantea@jgi|Lotgi1|61487|gw1.3.124.1':0.047752622):0.058232051,('7227-Dmelanogaster@NP_610719':0.35343936,('7460-Amellifera@XP_623860':0.031305796,'Dpulex@jgi|Dappu1|57300|e_gw1.62.79.1':0.12412023):0.10741855):0.082983936):0.076148906,'Hrobusta@jgi|Helro1|62692':0.27812975):0.35553845,(('431895-Mbrevicollis@XP_001745460':0.52709257,'Salpingoeca-rosetta@00177T0':0.76116929):0.50605108,(('451804-Afumigatus@EDP55189':2.441352e-14,'6279-Bmalayi@XP_001895635':0):0.52044651,'6239-Celegans@NP_497865':2.1347919):0.18337462):0.10428579):0.0826455,((((('214684-Cneoformans@XP_567466':0.53444108,'559292-Scerevisiae@NP_013793':1.4840948):0.18202101,'237631-Umaydis@XP_759887':0.18152681):0.14490702,'Spizellomyces-punctatus@SPPG_06475T0':0.20324121):0.096172931,('284812-Spombe@NP_593535':0.61665055,'Bdendrobatidis@prot_jgi_Batde5_92704_GP3.082630':0.20660767):0.095631206):0.052864897,'367110-Ncrassa@XP_956688':0.59614487):0.32076067):0.06983757,'Capsaspora-owczarzaki@04846T0':1.3339843):2.7600957e-06,(((((((('145481-Ppatens@XP_001778595':0.22226244,'3702-Athaliana@NP_001119390':0.44703156):0.094450167,'88036-Smoellendorffii@XP_002990499':0.85858924):0.053653121,('3702-Athaliana@NP_177883':0.42631579,'39947-Osativa@EEE55732':0.24190791):0.12152323):0.40680757,('296543-Tpseudonana@XP_002291327':1.1754693,(('436017-Olucimarinus@XP_001415641':0.043847725,'70448-Otauri@XP_003074597':0.0055039081):0.15507583,'564608-Mpusilla@XP_003062863':0.30661086):0.29564102):0.15953857):0.084940473,((('3055-Creinhardtii@XP_001690069':0.38525423,'Vcarteri@jgi|Volca1|121419|estExt_fgenesh5_synt.C_510005':0.41308428):0.68492875,'Cvulgaris@jgi|ChlNC64A_1|142576|IGS.gm_43_00008':0.31478872):0.26611194,'412133-Tvaginalis@XP_001329031':1.728792):0.24664487):0.17179054,'Ehuxleyi@jgi|Emihu1|277061|estExt_Genemark1.C_180190':0.39889617):0.072270492,'352472-Ddiscoideum@XP_643624':1.6022803):0.13858936,((('185431-Tbrucei@XP_828716':0.21413059,'353153-Tcruzi@XP_821239':0.20882721):0.24289306,('347515-Lmajor@XP_001681555':0.05232994,'435258-Linfantum@XP_001463886':0.014334903):0.27560428):1.611163,'Gsulphuraria@stig_8.Gs13670.1':0.27390345):0.36453525):0.088392748,(('2880-Esiliculosus@CBJ25477':0.56002875,('403677-Pinfestans@XP_002996972':0.080431844,'Pramorum@jgi|Phyra1_1|76281|fgenesh1_pg.C_scaffold_17000043':0.032112673):0.195232):0.21485827,'744533-Ngruberi@XP_002671795':0.85297632):0.30067147);
(((('10228-Tadhaerens@XP_002112303':0.25078658,'45351-Nvectensis@XP_001641695':0.20786053):0.097278652,((((('7227-Dmelanogaster@NP_610719':0.31041134,('7460-Amellifera@XP_623860':0.042631731,'Dpulex@jgi|Dappu1|57300|e_gw1.62.79.1':0.066161917):0.14978314):0.10140146,'Lottia-gigantea@jgi|Lotgi1|61487|gw1.3.124.1':0.077522819):0.063883607,'Hrobusta@jgi|Helro1|62692':0.33243593):0.10730454,('7955-Drerio@AAH55602':0.022380324,'9606-Hsapiens@NP_001093870':0.020006717):0.30610586):0.022614615,'7739-Bfloridae@XP_002611624':0.11206435):0.13199914):0.30998544,((((('185431-Tbrucei@XP_828716':0.21085856,'353153-Tcruzi@XP_821239':0.47787196):0.27674646,('347515-Lmajor@XP_001681555':0.030084295,'435258-Linfantum@XP_001463886':0.048884137):0.33183918):1.6683726,'352472-Ddiscoideum@XP_643624':1.0277004):0.2122915,('451804-Afumigatus@EDP55189':5.1792804e-13,'6279-Bmalayi@XP_001895635':0):0.75320008):0.18963127,'744533-Ngruberi@XP_002671795':1.0715104):0.10129898):9.5609741e-05,(((((('145481-Ppatens@XP_001778595':0.26323025,'3702-Athaliana@NP_001119390':0.49077578):0.16340746,('3702-Athaliana@NP_177883':0.4638264,'39947-Osativa@EEE55732':0.27407776):0.039054468):0.036727472,'88036-Smoellendorffii@XP_002990499':0.84043361):0.18280271,(('296543-Tpseudonana@XP_002291327':1.9284733,('412133-Tvaginalis@XP_001329031':2.3295199,(('436017-Olucimarinus@XP_001415641':0.090872614,'70448-Otauri@XP_003074597':9.2726439e-06):0.2899842,'564608-Mpusilla@XP_003062863':0.54832081):0.14548476):0.38087349):2.7505756e-05,((('3055-Creinhardtii@XP_001690069':0.57588583,'Vcarteri@jgi|Volca1|121419|estExt_fgenesh5_synt.C_510005':0.42663678):0.46991247,'6239-Celegans@NP_497865':1.4250942):0.29603292,'Cvulgaris@jgi|ChlNC64A_1|142576|IGS.gm_43_00008':0.71846907):0.230364):0.098478743):0.17806243,((((('214684-Cneoformans@XP_567466':0.64734767,'237631-Umaydis@XP_759887':0.35873881):0.069113188,('367110-Ncrassa@XP_956688':0.34686849,'559292-Scerevisiae@NP_013793':1.3820293):0.20983004):0.12411444,('284812-Spombe@NP_593535':0.79632017,'Bdendrobatidis@prot_jgi_Batde5_92704_GP3.082630':0.26694952):0.13099013):0.051055407,'Spizellomyces-punctatus@SPPG_06475T0':0.12236034):0.48524316,('431895-Mbrevicollis@XP_001745460':0.56299925,'Salpingoeca-rosetta@00177T0':0.74714993):0.31501727):0.22561442):0.097140788,('Capsaspora-owczarzaki@04846T0':0.78484461,('Ehuxleyi@jgi|Emihu1|277061|estExt_Genemark1.C_180190':0.63806134,'Gsulphuraria@stig_8.Gs13670.1':0.67282072):0.12596907):0.051520792):0.086857407,('2880-Esiliculosus@CBJ25477':0.51596481,('403677-Pinfestans@XP_002996972':0.083181478,'Pramorum@jgi|Phyra1_1|76281|fgenesh1_pg.C_scaffold_17000043':0.03939646):0.44148487):0.1709888);
(((((('10228-Tadhaerens@XP_002112303':0.29664177,'45351-Nvectensis@XP_001641695':0.32882301):0.21440855,(('7739-Bfloridae@XP_002611624':0.16755202,('7955-Drerio@AAH55602':0.038692412,'9606-Hsapiens@NP_001093870':0.017864617):0.45628051):0.023797997,'Lottia-gigantea@jgi|Lotgi1|61487|gw1.3.124.1':0.067816889):0.052432119):0.066292292,'Hrobusta@jgi|Helro1|62692':0.35748235):0.061216607,(('7227-Dmelanogaster@NP_610719':0.38452717,'7460-Amellifera@XP_623860':2.6046865e-05):0.021732749,'Dpulex@jgi|Dappu1|57300|e_gw1.62.79.1':0.13380341):0.080970316):0.29207249,((('3055-Creinhardtii@XP_001690069':0.1815068,'Vcarteri@jgi|Volca1|121419|estExt_fgenesh5_synt.C_510005':0.55371681):0.58484765,'Cvulgaris@jgi|ChlNC64A_1|142576|IGS.gm_43_00008':0.59208679):0.24900625,('352472-Ddiscoideum@XP_643624':0.93572309,'412133-Tvaginalis@XP_001329031':1.8645872):0.34150318):0.15826057):0.037972503,((((((('145481-Ppatens@XP_001778595':0.35826866,'3702-Athaliana@NP_001119390':0.58238844):0.15187001,('3702-Athaliana@NP_177883':0.61658275,'39947-Osativa@EEE55732':0.43777125):0.075112939):0.13137218,'88036-Smoellendorffii@XP_002990499':0.62783611):0.18599584,(('436017-Olucimarinus@XP_001415641':0.078658922,'70448-Otauri@XP_003074597':0):0.083459887,'564608-Mpusilla@XP_003062863':0.44224591):0.79001711):0.25621443,(('2880-Esiliculosus@CBJ25477':0.33821562,'296543-Tpseudonana@XP_002291327':1.1057575):0.10984808,('403677-Pinfestans@XP_002996972':0.064768339,'Pramorum@jgi|Phyra1_1|76281|fgenesh1_pg.C_scaffold_17000043':0.026446901):0.14597431):0.14435933):0.15261296,('Ehuxleyi@jgi|Emihu1|277061|estExt_Genemark1.C_180190':0.80087839,'Gsulphuraria@stig_8.Gs13670.1':0.84353308):0.13627419):0.1313146,((((('185431-Tbrucei@XP_828716':0.21487056,'353153-Tcruzi@XP_821239':0.15905616):0.23852291,('347515-Lmajor@XP_001681555':0.0085878596,'435258-Linfantum@XP_001463886':0.064783515):0.2257939):1.3655196,'431895-Mbrevicollis@XP_001745460':0.37590584):0.27635055,'Salpingoeca-rosetta@00177T0':0.37281781):0.63785559,('6239-Celegans@NP_497865':1.6478634,('744533-Ngruberi@XP_002671795':0.7605498,'Capsaspora-owczarzaki@04846T0':0.60502782):0.098376799):0.11061087):3.449438e-05):0.079780065,((((('214684-Cneoformans@XP_567466':0.71998195,'237631-Umaydis@XP_759887':0.3172418):0.075941173,'Spizellomyces-punctatus@SPPG_06475T0':0.097491205):0.098667635,('367110-Ncrassa@XP_956688':0.34841507,'559292-Scerevisiae@NP_013793':1.1376155):0.24827804):0.05734291,('284812-Spombe@NP_593535':0.53263446,'Bdendrobatidis@prot_jgi_Batde5_92704_GP3.082630':0.24470481):0.063790638):0.47496816,('451804-Afumigatus@EDP55189':0,'6279-Bmalayi@XP_001895635':9.6703133e-14):0.90796352):0.096542167);
(((('10228-Tadhaerens@XP_002112303':0.11594781,('45351-Nvectensis@XP_001641695':0.28831501,((((('7227-Dmelanogaster@NP_610719':0.43424637,('7460-Amellifera@XP_623860':9.3813104e-07,'Dpulex@jgi|Dappu1|57300|e_gw1.62.79.1':0.094491206):0.14494922):0.055089492,'Hrobusta@jgi|Helro1|62692':0.4461182):0.041141757,'Lottia-gigantea@jgi|Lotgi1|61487|gw1.3.124.1':0.13311012):0.080899569,'7739-Bfloridae@XP_002611624':0.085878896):0.028418901,('7955-Drerio@AAH55602':0.039787493,'9606-Hsapiens@NP_001093870':0.037668195):0.370077):0.10903833):0.17452227):0.075213434,('451804-Afumigatus@EDP55189':1.7607596e-13,'6279-Bmalayi@XP_001895635':0):1.2606312):0.25946475,(('431895-Mbrevicollis@XP_001745460':0.33245868,'6239-Celegans@NP_497865':1.7096118):0.23135617,'Salpingoeca-rosetta@00177T0':0.74761353):0.28305548):0.074535185,(((((((((('145481-Ppatens@XP_001778595':0.13168261,'3702-Athaliana@NP_001119390':0.37321632):0.13462745,'88036-Smoellendorffii@XP_002990499':0.61933096):0.030130636,'39947-Osativa@EEE55732':0.3282106):0.059501907,'3702-Athaliana@NP_177883':0.30180026):0.16476603,('296543-Tpseudonana@XP_002291327':1.3121196,(('436017-Olucimarinus@XP_001415641':0.073821278,'70448-Otauri@XP_003074597':8.8014143e-06):0.21616423,'564608-Mpusilla@XP_003062863':0.36404573):0.23959648):0.25500096):0.085509228,(('3055-Creinhardtii@XP_001690069':0.49104766,'Vcarteri@jgi|Volca1|121419|estExt_fgenesh5_synt.C_510005':0.42503049):0.79886493,'Cvulgaris@jgi|ChlNC64A_1|142576|IGS.gm_43_00008':0.41138794):0.49659799):0.19459178,('2880-Esiliculosus@CBJ25477':0.51137855,('403677-Pinfestans@XP_002996972':0.11093917,'Pramorum@jgi|Phyra1_1|76281|fgenesh1_pg.C_scaffold_17000043':0.032650312):0.21059806):0.44128887):0.15149257,'412133-Tvaginalis@XP_001329031':2.4771994):1.0872705e-06,((((('185431-Tbrucei@XP_828716':0.43532459,'353153-Tcruzi@XP_821239':0.17303677):0.34885825,('347515-Lmajor@XP_001681555':0.022624154,'435258-Linfantum@XP_001463886':0.012395953):0.1799443):1.6318724,'352472-Ddiscoideum@XP_643624':1.0326402):0.15551452,'744533-Ngruberi@XP_002671795':0.65565763):0.34998172,('Ehuxleyi@jgi|Emihu1|277061|estExt_Genemark1.C_180190':0.7604802,'Gsulphuraria@stig_8.Gs13670.1':0.3303272):0.13438399):0.13028139):1.7424914e-05,'Capsaspora-owczarzaki@04846T0':0.85535108):0.10506184,((((('214684-Cneoformans@XP_567466':0.67674826,'284812-Spombe@NP_593535':0.49983016):0.093356367,'237631-Umaydis@XP_759887':0.36270113):0.09266612,('367110-Ncrassa@XP_956688':0.28383401,'559292-Scerevisiae@NP_013793':1.3360821):0.55104198):0.069484754,'Bdendrobatidis@prot_jgi_Batde5_92704_GP3.082630':0.41268034):0.097584809,'Spizellomyces-punctatus@SPPG_06475T0':0.088705803):0.49760233);
((((((('10228-Tadhaerens@XP_002112303':0.064198476,(((('185431-Tbrucei@XP_828716':0.35032256,'353153-Tcruzi@XP_821239':0.1790227):0.40892455,('347515-Lmajor@XP_001681555':0.012489189,'435258-Linfantum@XP_001463886':0.034360149):0.20142757):1.7269314,'Salpingoeca-rosetta@00177T0':0.28559866):0.32868155,'431895-Mbrevicollis@XP_001745460':0.79729979):0.43937726):0.25984646,'45351-Nvectensis@XP_001641695':0.25167764):0.30792146,(('7955-Drerio@AAH55602':0,'9606-Hsapiens@NP_001093870':0.050671215):0.35558666,'Lottia-gigantea@jgi|Lotgi1|61487|gw1.3.124.1':0.082422608):0.015667894):0.04663472,'7739-Bfloridae@XP_002611624':0.20805281):0.094138027,'Hrobusta@jgi|Helro1|62692':0.37645642):0.027812548,(('7227-Dmelanogaster@NP_610719':0.52099953,'7460-Amellifera@XP_623860':0.0024560958):0.067873115,'Dpulex@jgi|Dappu1|57300|e_gw1.62.79.1':0.076493904):0.083249186):0.32531531,(((((((((('145481-Ppatens@XP_001778595':0.32171903,'3702-Athaliana@NP_001119390':0.37650606):0.15045926,'39947-Osativa@EEE55732':0.23986924):0.097083114,'88036-Smoellendorffii@XP_002990499':0.61883104):0.052131924,'3702-Athaliana@NP_177883':0.38116829):0.20951262,('296543-Tpseudonana@XP_002291327':1.1414563,(('436017-Olucimarinus@XP_001415641':0.08533647,'70448-Otauri@XP_003074597':0.013687906):0.40009693,'564608-Mpusilla@XP_003062863':0.28945671):0.61835043):0.33845752):0.15149395,('744533-Ngruberi@XP_002671795':0.51698515,'Capsaspora-owczarzaki@04846T0':0.72455523):0.33649109):0.057921965,'412133-Tvaginalis@XP_001329031':2.9629864):1.1415121e-06,((((('214684-Cneoformans@XP_567466':0.40196217,'559292-Scerevisiae@NP_013793':1.6696814):0.16721554,'367110-Ncrassa@XP_956688':0.51080314):0.1410041,('Bdendrobatidis@prot_jgi_Batde5_92704_GP3.082630':0.61369185,'Spizellomyces-punctatus@SPPG_06475T0':0.24462089):0.14700462):0.023672649,'237631-Umaydis@XP_759887':0.38641767):0.21225091,'284812-Spombe@NP_593535':0.45731972):0.39073695):0.03850753,((('3055-Creinhardtii@XP_001690069':0.64417332,'Vcarteri@jgi|Volca1|121419|estExt_fgenesh5_synt.C_510005':0.26061307):0.55126961,'Cvulgaris@jgi|ChlNC64A_1|142576|IGS.gm_43_00008':0.59240361):0.39567498,'Ehuxleyi@jgi|Emihu1|277061|estExt_Genemark1.C_180190':0.62979893):0.21517619):0.15301633,((('352472-Ddiscoideum@XP_643624':0.58367167,'6239-Celegans@NP_497865':2.2270915):0.51606424,'Gsulphuraria@stig_8.Gs13670.1':0.61294955):0.22409551,('451804-Afumigatus@EDP55189':0,'6279-Bmalayi@XP_001895635':2.0824368e-13):1.0563198):0.20681785):0.051979851,('2880-Esiliculosus@CBJ25477':0.7415063,('403677-Pinfestans@XP_002996972':0.024970358,'Pramorum@jgi|Phyra1_1|76281|fgenesh1_pg.C_scaffold_17000043':0.061053997):0.19828835):0.1287317);
((('10228-Tadhaerens@XP_002112303':0.31441702,(('352472-Ddiscoideum@XP_643624':1.0574801,('451804-Afumigatus@EDP55189':0,'6279-Bmalayi@XP_001895635':8.599437e-13):0.81271744):0.20185761,((((('7227-Dmelanogaster@NP_610719':0.38384065,('7460-Amellifera@XP_623860':0.056459432,'Dpulex@jgi|Dappu1|57300|e_gw1.62.79.1':0.059710072):0.091092664):0.10883315,'Hrobusta@jgi|Helro1|62692':0.37484075):0.057087455,'Lottia-gigantea@jgi|Lotgi1|61487|gw1.3.124.1':0.038593368):0.10084618,('7955-Drerio@AAH55602':0.023582894,'9606-Hsapiens@NP_001093870':0.036878722):0.28154048):0.095771465,'7739-Bfloridae@XP_002611624':0.13797613):0.095882766):0.12859914):0.074607071,'45351-Nvectensis@XP_001641695':0.35418294):0.33491485,((((((((('145481-Ppatens@XP_001778595':0.2483243,'3702-Athaliana@NP_001119390':0.5147396):0.019853399,('412133-Tvaginalis@XP_001329031':1.8887032,'6239-Celegans@NP_497865':0.7677538):0.78978679):0.019448123,'39947-Osativa@EEE55732':0.1541919):0.10887277,('3702-Athaliana@NP_177883':0.27474555,'88036-Smoellendorffii@XP_002990499':0.77046229):0.037431003):0.20472032,('296543-Tpseudonana@XP_002291327':0.86734448,(('436017-Olucimarinus@XP_001415641':0.055542181,'70448-Otauri@XP_003074597':0.029113026):0.17141786,'564608-Mpusilla@XP_003062863':0.27790815):0.45151333):0.13769231):0.16527429,((('2880-Esiliculosus@CBJ25477':0.79269428,'Pramorum@jgi|Phyra1_1|76281|fgenesh1_pg.C_scaffold_17000043':0.047729409):0.035405177,'403677-Pinfestans@XP_002996972':0.02785669):0.2912146,'744533-Ngruberi@XP_002671795':0.54606094):0.35067243):0.027272946,(((('214684-Cneoformans@XP_567466':0.44662124,'237631-Umaydis@XP_759887':0.30287119):0.11381828,('Bdendrobatidis@prot_jgi_Batde5_92704_GP3.082630':0.44311028,'Spizellomyces-punctatus@SPPG_06475T0':0.14540297):0.10343844):0.071846768,'367110-Ncrassa@XP_956688':0.44654873):0.17130595,'284812-Spombe@NP_593535':0.37142261):0.32480695):0.037747986,((('3055-Creinhardtii@XP_001690069':0.47340331,'Vcarteri@jgi|Volca1|121419|estExt_fgenesh5_synt.C_510005':0.31004906):0.55462734,'Cvulgaris@jgi|ChlNC64A_1|142576|IGS.gm_43_00008':0.66031858):0.46291816,('559292-Scerevisiae@NP_013793':1.2331175,'Ehuxleyi@jgi|Emihu1|277061|estExt_Genemark1.C_180190':0.40334608):0.25861342):0.13630179):1.5616532e-05,(((('185431-Tbrucei@XP_828716':0.20347684,(('347515-Lmajor@XP_001681555':0,'435258-Linfantum@XP_001463886':0.016084611):0.50695023,'353153-Tcruzi@XP_821239':0.23755695):0.23226092):1.4148858,'431895-Mbrevicollis@XP_001745460':0.64857126):0.20736006,'Salpingoeca-rosetta@00177T0':0.84233266):0.28409925,'Capsaspora-owczarzaki@04846T0':0.59349633):0.16238023):0.019109262,'Gsulphuraria@stig_8.Gs13670.1':0.74319454);
(((('10228-Tadhaerens@XP_002112303':0.28041559,('45351-Nvectensis@XP_001641695':0.26636244,(('7227-Dmelanogaster@NP_610719':0.32477123,('7460-Amellifera@XP_623860':0.0011576891,'Dpulex@jgi|Dappu1|57300|e_gw1.62.79.1':0.13841004):0.24382662):0.079581668,(('7739-Bfloridae@XP_002611624':0.17750094,(('7955-Drerio@AAH55602':0.023983559,'9606-Hsapiens@NP_001093870':0.023193292):0.25129682,'Hrobusta@jgi|Helro1|62692':0.49520083):0.051752825):0.044707141,'Lottia-gigantea@jgi|Lotgi1|61487|gw1.3.124.1':0.12403675):0.08598511):0.20165424):0.13358623):0.34788349,('2880-Esiliculosus@CBJ25477':0.62118624,('403677-Pinfestans@XP_002996972':0.085121356,'Pramorum@jgi|Phyra1_1|76281|fgenesh1_pg.C_scaffold_17000043':0.024302236):0.3448465):0.29498124):0.053162,('431895-Mbrevicollis@XP_001745460':1.2205721,'Capsaspora-owczarzaki@04846T0':0.92344656):0.025558143):0.11681901,((((((('145481-Ppatens@XP_001778595':0.30337639,'3702-Athaliana@NP_001119390':0.48071465):0.090128527,'88036-Smoellendorffii@XP_002990499':0.76961467):0.18842983,'3702-Athaliana@NP_177883':0.38389148):0.020930558,'39947-Osativa@EEE55732':0.36722942):0.30985247,((('296543-Tpseudonana@XP_002291327':1.3091895,'Salpingoeca-rosetta@00177T0':0.93716147):0.12208094,(('436017-Olucimarinus@XP_001415641':0.074527365,'70448-Otauri@XP_003074597':0):0.19463712,'564608-Mpusilla@XP_003062863':0.41788491):0.25151906):0.30895055,(('3055-Creinhardtii@XP_001690069':0.40981197,'Vcarteri@jgi|Volca1|121419|estExt_fgenesh5_synt.C_510005':0.41279311):0.81835803,'Cvulgaris@jgi|ChlNC64A_1|142576|IGS.gm_43_00008':0.44828926):0.60485528):0.026320912):0.23208466,('412133-Tvaginalis@XP_001329031':1.6611148,(('451804-Afumigatus@EDP55189':0,'6279-Bmalayi@XP_001895635':5.6496813e-13):0.73462445,'6239-Celegans@NP_497865':2.0209796):0.63800184):9.9870875e-07):0.10800517,((((((('185431-Tbrucei@XP_828716':0.44014211,'353153-Tcruzi@XP_821239':0.10506649):0.57734106,'435258-Linfantum@XP_001463886':0.057639628):0.011980221,'347515-Lmajor@XP_001681555':1.6628095e-06):1.7771566,'352472-Ddiscoideum@XP_643624':1.194989):0.43539206,'744533-Ngruberi@XP_002671795':0.70446993):0.40698128,'Gsulphuraria@stig_8.Gs13670.1':0.80189787):0.17704363,('559292-Scerevisiae@NP_013793':1.3351969,'Ehuxleyi@jgi|Emihu1|277061|estExt_Genemark1.C_180190':0.67234271):0.10196125):0.088687198):0.047087417,((('214684-Cneoformans@XP_567466':0.85807719,'237631-Umaydis@XP_759887':0.2968046):0.062576865,('Bdendrobatidis@prot_jgi_Batde5_92704_GP3.082630':0.50831458,'Spizellomyces-punctatus@SPPG_06475T0':0.23776581):0.11804569):0.092879084,('284812-Spombe@NP_593535':0.61628654,'367110-Ncrassa@XP_956688':0.63830154):0.029787454):0.41105986);
(((((((('10228-Tadhaerens@XP_002112303':0.32434789,'45351-Nvectensis@XP_001641695':0.32327467):0.28396602,'7739-Bfloridae@XP_002611624':0.11736811):0.0060135774,(('7227-Dmelanogaster@NP_610719':0.41610701,('7460-Amellifera@XP_623860':0.042702916,'Dpulex@jgi|Dappu1|57300|e_gw1.62.79.1':0.10912895):0.1151783):0.086994773,('Hrobusta@jgi|Helro1|62692':0.42658838,'Lottia-gigantea@jgi|Lotgi1|61487|gw1.3.124.1':0.056910865):0.039205427):0.13506931):0.15642018,('7955-Drerio@AAH55602':0.0014846666,'9606-Hsapiens@NP_001093870':0.065623826):0.27466532):0.28737008,(('451804-Afumigatus@EDP55189':0,'6279-Bmalayi@XP_001895635':3.0480461e-13):0.48095374,'6239-Celegans@NP_497865':1.7297554):0.40270979):0.11733942,((('145481-Ppatens@XP_001778595':0.11855581,'3702-Athaliana@NP_001119390':0.56263767):0.15619194,'39947-Osativa@EEE55732':0.40894315):0.19915718,((((('185431-Tbrucei@XP_828716':0.51373839,'353153-Tcruzi@XP_821239':0.051440454):0.68594597,'347515-Lmajor@XP_001681555':0.026450388):0.081332467,'435258-Linfantum@XP_001463886':7.3842555e-06):2.5475406,'3702-Athaliana@NP_177883':0.29526056):0.25453291,'88036-Smoellendorffii@XP_002990499':0.75661148):0.15644234):0.35267304):0.11944186,((('3055-Creinhardtii@XP_001690069':0.4140064,'Vcarteri@jgi|Volca1|121419|estExt_fgenesh5_synt.C_510005':0.49715388):0.971348,'Cvulgaris@jgi|ChlNC64A_1|142576|IGS.gm_43_00008':0.45565149):0.542648,'352472-Ddiscoideum@XP_643624':1.6429918):0.13915451):0.08358028,(((('214684-Cneoformans@XP_567466':0.38451739,(('237631-Umaydis@XP_759887':0.27280517,('Bdendrobatidis@prot_jgi_Batde5_92704_GP3.082630':0.53368623,'Spizellomyces-punctatus@SPPG_06475T0':0.14223067):0.15756168):5.4161624e-06,(('284812-Spombe@NP_593535':0.56746873,'367110-Ncrassa@XP_956688':0.61805412):0.10057104,'559292-Scerevisiae@NP_013793':1.2897611):0.20857929):0.19944533):0.49528868,'296543-Tpseudonana@XP_002291327':1.1226694):0.10258869,(('431895-Mbrevicollis@XP_001745460':0.66146215,'Salpingoeca-rosetta@00177T0':0.71545743):0.52167745,'Ehuxleyi@jgi|Emihu1|277061|estExt_Genemark1.C_180190':0.8293953):0.03208406):0.065475411,((('2880-Esiliculosus@CBJ25477':0.8010347,('403677-Pinfestans@XP_002996972':0.08926666,'Pramorum@jgi|Phyra1_1|76281|fgenesh1_pg.C_scaffold_17000043':0.11376519):0.40264075):0.14942873,('744533-Ngruberi@XP_002671795':0.78005586,'Capsaspora-owczarzaki@04846T0':0.78751748):0.16656549):0.10420961,'Gsulphuraria@stig_8.Gs13670.1':1.0040094):0.046774911):8.3358295e-06,('412133-Tvaginalis@XP_001329031':3.0222642,(('436017-Olucimarinus@XP_001415641':0.11829422,'70448-Otauri@XP_003074597':0.01056398):0.41097194,'564608-Mpusilla@XP_003062863':0.41582776):0.3727921):0.52092579);
(((('10228-Tadhaerens@XP_002112303':0.4139921,'45351-Nvectensis@XP_001641695':0.25979169):0.049610326,((((('7227-Dmelanogaster@NP_610719':0.46844406,('7460-Amellifera@XP_623860':0.10067311,'Dpulex@jgi|Dappu1|57300|e_gw1.62.79.1':0.065879535):0.16802764):0.072813948,'Lottia-gigantea@jgi|Lotgi1|61487|gw1.3.124.1':0.090945017):0.061336179,'Hrobusta@jgi|Helro1|62692':0.36375188):0.10506187,'7739-Bfloridae@XP_002611624':0.13194216):0.026010052,('7955-Drerio@AAH55602':0.051517333,'9606-Hsapiens@NP_001093870':0.0052756208):0.29228762):0.13210392):0.37221655,((((('214684-Cneoformans@XP_567466':0.52268572,('Bdendrobatidis@prot_jgi_Batde5_92704_GP3.082630':0.38961931,'Spizellomyces-punctatus@SPPG_06475T0':0.17352685):0.15060356):0.031770347,'237631-Umaydis@XP_759887':0.26844269):0.070988073,('367110-Ncrassa@XP_956688':0.42915355,'559292-Scerevisiae@NP_013793':1.3431954):0.24929616):0.16002117,'284812-Spombe@NP_593535':0.54127451):0.56474277,('431895-Mbrevicollis@XP_001745460':0.75676722,'Salpingoeca-rosetta@00177T0':0.80096974):0.3175836):1.6145021e-05):0.045815956,(((((((('145481-Ppatens@XP_001778595':0.30973697,'3702-Athaliana@NP_001119390':0.44763493):0.2333012,('3702-Athaliana@NP_177883':0.45622041,'39947-Osativa@EEE55732':0.21789715):0.11157287):0.06218672,'88036-Smoellendorffii@XP_002990499':0.66262232):0.25029009,'Ehuxleyi@jgi|Emihu1|277061|estExt_Genemark1.C_180190':0.62393034):0.060805777,('2880-Esiliculosus@CBJ25477':0.57981899,('403677-Pinfestans@XP_002996972':0.060825347,'Pramorum@jgi|Phyra1_1|76281|fgenesh1_pg.C_scaffold_17000043':0.047513164):0.38454928):0.22221139):0.067004194,((('185431-Tbrucei@XP_828716':0.41413138,'353153-Tcruzi@XP_821239':0.26047772):0.40333608,('347515-Lmajor@XP_001681555':0.026319464,'435258-Linfantum@XP_001463886':0.035062179):0.17789767):2.5219802,'Gsulphuraria@stig_8.Gs13670.1':0.34994929):0.3812896):0.028416944,(('352472-Ddiscoideum@XP_643624':1.1952995,'6239-Celegans@NP_497865':0.88172713):0.34709268,('412133-Tvaginalis@XP_001329031':1.7620582,('451804-Afumigatus@EDP55189':0,'6279-Bmalayi@XP_001895635':2.5157054e-14):0.63382457):0.055698227):0.26452082):0.072555573,(('296543-Tpseudonana@XP_002291327':1.0665588,(('436017-Olucimarinus@XP_001415641':0.090651922,'70448-Otauri@XP_003074597':1.6399247e-06):0.28480001,'564608-Mpusilla@XP_003062863':0.28899291):0.45859515):0.16267297,((('3055-Creinhardtii@XP_001690069':0.24779845,'Vcarteri@jgi|Volca1|121419|estExt_fgenesh5_synt.C_510005':0.40670209):0.55988507,'Cvulgaris@jgi|ChlNC64A_1|142576|IGS.gm_43_00008':0.37328966):0.44540163,'744533-Ngruberi@XP_002671795':1.0552211):0.051081673):0.09326356):0.090728273,'Capsaspora-owczarzaki@04846T0':0.61914492);
(((((('10228-Tadhaerens@XP_002112303':0.19990899,'45351-Nvectensis@XP_001641695':0.29638825):0.25856485,(((('7227-Dmelanogaster@NP_610719':0.23254176,('7460-Amellifera@XP_623860':0.0063646743,'Dpulex@jgi|Dappu1|57300|e_gw1.62.79.1':0.11631539):0.063505017):0.069969824,'Hrobusta@jgi|Helro1|62692':0.29404306):0.083935407,'Lottia-gigantea@jgi|Lotgi1|61487|gw1.3.124.1':0.078731462):0.12796199,'7739-Bfloridae@XP_002611624':0.13354276):4.9755834e-05):0.1043635,('7955-Drerio@AAH55602':0.0088206597,'9606-Hsapiens@NP_001093870':0.01425276):0.15936333):0.1051882,('451804-Afumigatus@EDP55189':0,'6279-Bmalayi@XP_001895635':2.7784043e-13):0.97465739):0.1481949,((('185431-Tbrucei@XP_828716':0.4423208,'353153-Tcruzi@XP_821239':0.24802383):0.37302302,('347515-Lmajor@XP_001681555':1.6245562e-06,'435258-Linfantum@XP_001463886':0.038831964):0.25298965):1.2274818,'352472-Ddiscoideum@XP_643624':0.98826359):0.13510892):0.13304496,((((((('145481-Ppatens@XP_001778595':0.16482207,('3702-Athaliana@NP_001119390':0.47147759,'39947-Osativa@EEE55732':0.25082131):0.060742276):0.071575177,('3702-Athaliana@NP_177883':0.41675677,'88036-Smoellendorffii@XP_002990499':0.53373381):0.09950394):0.28801809,('296543-Tpseudonana@XP_002291327':1.040834,(('412133-Tvaginalis@XP_001329031':2.767626,('436017-Olucimarinus@XP_001415641':0.061309462,'70448-Otauri@XP_003074597':1.9622889e-05):0.17530696):0.1335647,'564608-Mpusilla@XP_003062863':0.24496467):0.4151585):0.12398928):0.14462472,('431895-Mbrevicollis@XP_001745460':0.7774811,'6239-Celegans@NP_497865':1.4228777):0.30092684):0.013976983,((('214684-Cneoformans@XP_567466':0.65702661,('237631-Umaydis@XP_759887':0.22075041,(('367110-Ncrassa@XP_956688':0.28862337,'559292-Scerevisiae@NP_013793':1.5988953):0.26666105,('Bdendrobatidis@prot_jgi_Batde5_92704_GP3.082630':0.52625106,'Spizellomyces-punctatus@SPPG_06475T0':0.16133647):0.0024330957):0.15789751):0.015657559):0.15142398,'284812-Spombe@NP_593535':0.5205216):0.17338758,'744533-Ngruberi@XP_002671795':0.75190483):0.19193178):0.057125834,((('3055-Creinhardtii@XP_001690069':0.39071852,'Vcarteri@jgi|Volca1|121419|estExt_fgenesh5_synt.C_510005':0.42149799):0.47008722,'Cvulgaris@jgi|ChlNC64A_1|142576|IGS.gm_43_00008':0.41523326):0.63098854,'Salpingoeca-rosetta@00177T0':0.9027921):0.10727076):6.5458319e-05,'Capsaspora-owczarzaki@04846T0':0.67708336):0.037971626,(('2880-Esiliculosus@CBJ25477':0.4665571,('403677-Pinfestans@XP_002996972':0.058414629,'Pramorum@jgi|Phyra1_1|76281|fgenesh1_pg.C_scaffold_17000043':0.048257433):0.43406387):0.33687614,('Ehuxleyi@jgi|Emihu1|277061|estExt_Genemark1.C_180190':0.48061954,'Gsulphuraria@stig_8.Gs13670.1':0.49356904):0.013861626):0.039410836);
