# Supplementary material for: The phylogenomic analysis of the anaphase promoting complex and its targets points to complex and modern-like control of the cell cycle in the last common ancestor of eukaryotes
Source: BMC Evol Biol. 2011 Sep 23;11:265. doi: 10.1186/1471-2148-11-265 (PMC3195147; doi:10.1186/1471-2148-11-265)
Supplement: Additional file 3 — Data S1. Bayesian phylogenetic trees inferred MrBayes (*.con files) and ML phylogenetic trees inferred with TreeFinder (*.tre files = ML topologies; *.boot.trees = topologies generated by the bootstrap analysis) for each APC/C subunit, activator and main target (except Apc9, Apc14, Apc15 and Apc16 due to a too restricted number of homologues). [file 1471-2148-11-265-S3.ZIP › pds5s_10.tre]

#NEXUS

begin trees;
 tree t1 = ((((('10228-Tadhaerens@XP_002112303':0.29592083,'45351-Nvectensis@XP_001641695':0.28676361)67.520607:0.10124111,((((('7227-Dmelanogaster@NP_610719':0.40122317,('7460-Amellifera@XP_623860':0.032394788,'Dpulex@jgi|Dappu1|57300|e_gw1.62.79.1':0.10542662)74.848402:0.081918733)88.479924:0.11142969,'Hrobusta@jgi|Helro1|62692':0.40771367)78.519857:0.074829242,'Lottia-gigantea@jgi|Lotgi1|61487|gw1.3.124.1':0.074524551)92.54688:0.10299913,('7955-Drerio@AAH55602':0.041620497,'9606-Hsapiens@NP_001093870':0.029549278)100:0.32244071)35.990179:0.013416608,'7739-Bfloridae@XP_002611624':0.13831342)91.434252:0.14419224)100:0.39366978,(((('214684-Cneoformans@XP_567466':0.67849603,'237631-Umaydis@XP_759887':0.3152288)48.771238:0.068534683,('284812-Spombe@NP_593535':0.60968273,('367110-Ncrassa@XP_956688':0.48339848,'559292-Scerevisiae@NP_013793':1.3815157)44.952643:0.11898756)71.227032:0.093310371)42.221722:0.044903466,('Bdendrobatidis@prot_jgi_Batde5_92704_GP3.082630':0.416552,'Spizellomyces-punctatus@SPPG_06475T0':0.17563095)75.568062:0.10772134)99.946231:0.47693388,(('431895-Mbrevicollis@XP_001745460':0.64532148,'Salpingoeca-rosetta@00177T0':0.78655126)92.997223:0.42854283,'744533-Ngruberi@XP_002671795':0.92412726)40.508178:0.062907914)74.217027:0.11865211)38.533843:0.019421306,'Capsaspora-owczarzaki@04846T0':0.93554119)73.924828:0.09528133,(((((('145481-Ppatens@XP_001778595':0.27053036,'3702-Athaliana@NP_001119390':0.51185865)77.537704:0.12914825,'39947-Osativa@EEE55732':0.32583533)59.644061:0.060222125,('3702-Athaliana@NP_177883':0.41586001,'88036-Smoellendorffii@XP_002990499':0.71712288)49.752587:0.062622847)95.047063:0.29035516,(('296543-Tpseudonana@XP_002291327':1.1516738,('412133-Tvaginalis@XP_001329031':2.5097435,(('436017-Olucimarinus@XP_001415641':0.096408643,'70448-Otauri@XP_003074597':0.0012676671)95.717388:0.26283163,'564608-Mpusilla@XP_003062863':0.37045834)51.202822:0.22136531)52.60554:0.24812088)48.638794:0.081656918,(('3055-Creinhardtii@XP_001690069':0.37456095,'Vcarteri@jgi|Volca1|121419|estExt_fgenesh5_synt.C_510005':0.47062638)99.528569:0.59324988,'Cvulgaris@jgi|ChlNC64A_1|142576|IGS.gm_43_00008':0.53954041)97.70577:0.48322921)52.3633:0.14016619)82.680124:0.20725508,('2880-Esiliculosus@CBJ25477':0.55851634,('403677-Pinfestans@XP_002996972':0.075102167,'Pramorum@jgi|Phyra1_1|76281|fgenesh1_pg.C_scaffold_17000043':0.054554497)99.026281:0.34825131)89.340425:0.22124985)44.265586:0.049062751,((((('185431-Tbrucei@XP_828716':0.33321683,'353153-Tcruzi@XP_821239':0.18634684)74.114555:0.28984915,('347515-Lmajor@XP_001681555':0.015763098,'435258-Linfantum@XP_001463886':0.041879054)64.538151:0.25961078)100:1.7446487,'352472-Ddiscoideum@XP_643624':1.2618013)38.968241:0.20911806,'Gsulphuraria@stig_8.Gs13670.1':0.53815956)65.496933:0.18045266,'Ehuxleyi@jgi|Emihu1|277061|estExt_Genemark1.C_180190':0.69273701)58.277947:0.061868837)48.269865:0.035535682,(('451804-Afumigatus@EDP55189':0,'6279-Bmalayi@XP_001895635':2.0268232e-13)95.196831:0.7960482,'6239-Celegans@NP_497865':1.6834954)60.093576:0.28600786);
end;
