# Supplementary material for: The phylogenomic analysis of the anaphase promoting complex and its targets points to complex and modern-like control of the cell cycle in the last common ancestor of eukaryotes
Source: BMC Evol Biol. 2011 Sep 23;11:265. doi: 10.1186/1471-2148-11-265 (PMC3195147; doi:10.1186/1471-2148-11-265)
Supplement: Additional file 3 — Data S1. Bayesian phylogenetic trees inferred MrBayes (*.con files) and ML phylogenetic trees inferred with TreeFinder (*.tre files = ML topologies; *.boot.trees = topologies generated by the bootstrap analysis) for each APC/C subunit, activator and main target (except Apc9, Apc14, Apc15 and Apc16 due to a too restricted number of homologues). [file 1471-2148-11-265-S3.ZIP › scc1s_10.boot.trees]

100
(((((('10228-Tadhaerens@XP_002114179':0.13346599,('6239-Celegans@NP_509262':0.18334957,'6279-Bmalayi@XP_001895586':0.015001257):0.13693336):0.020935702,'Lgigantea@gene_jgi_Lotgi1_133906_e_gw1.87.6.1':0.038416621):1.6151016e-05,('7739-Bfloridae@XP_002602455':0.05202366,('7955-Drerio@NP_955889':0.018053447,'9606-Hsapiens@NP_001130038':0.18468565):0.059642255):0.017405283):0.037248995,((((((('145481-Ppatens@XP_001765550':1.7895552e-05,'88036-Smoellendorffii@XP_002985553':0.036405392):0.053377442,'Smoellendorfii@prot_jgi_Selmo1_428608_fgenesh2_pg.C_scaffold_104000038':0.18295938):0.057092243,('436017-Olucimarinus@XP_001418499':0,('564608-Mpusilla@XP_003062115':0.13191018,'70448-Otauri@XP_003079934':0.017757312):4.4948845e-05):0.085634042):0.18710416,('Capsaspora-owczarzaki@06272T0':0.4260525,('Mbrevicollis@prot_jgi_Monbr1_5967_fgenesh1_pg.scaffold_3000465':0.47904394,'Salpingoeca-rosetta@04404T0':2.2209161e-05):0.32070795):0.1013832):0.092537424,'7227-Dmelanogaster@AAF01417':0.034617997):5.3853078e-05,'Hrobusta@prot_jgi_Helro1_73104':0.041995637):0.032137668,'Dpulex@prot_jgi_Dappu1_63411_e_gw1.141.17.1':0.092237361):0.030961112):2.9297629e-06,(('237631-Umaydis@XP_758738':8.6977177e-05,(('284812-Spombe@NP_588151':0.14392114,(('367110-Ncrassa@XP_964217':0.23247723,'451804-Afumigatus@EDP54236':0):0.071057192,'Spizellomyces-punctatus@06860T0':0.11233114):0.033083822):0.036383092,'bdendrobatidis@prot_jgi_Batde5_23817_fgenesh1_pg.C_scaffold_4000056':0.12378586):0.014665039):0.15399485,'Nvectensis@prot_jgi_Nemve1_169110_estExt_gwp.C_1200013':0.061117278):0.046099498):0.1290597,(((('185431-Tbrucei@XP_846310':0.36137063,'353153-Tcruzi@XP_819913':0):3.2565447e-06,('347515-Lmajor@XP_001687586':0,'435258-Linfantum@XP_001463072':0):0.18643464):0.3949095,'294381-Ehistolytica@XP_657283':0.20153322):0.08451236,(('214684-Cneoformans@XP_570356':0.40294471,'353151-Chominis@XP_668359':1.5165633):0.17491188,'744533-Ngruberi@XP_002679151':0.16521714):0.13509367):0.17757469,(((((('2880-Esiliculosus@CBJ33525':0.20954064,('403677-Pinfestans@XP_002902993':0,'Physarum-ramorum@jgi':4.3928825e-14):0.14199754):0.10574717,'Thecamonas-trahens@03596T0':0.1373542):0.019670718,('296543-Tpseudonana@XP_002292911':0.025086949,('39947-Osativa@NP_001053148':1.1902951,(('Aanophagefferens@prot_jgi_Auran1_64106':0.1063006,'Cmerolae@gene_gnl_CMER_CML311C':0.8133123):0.10162952,('Cvulgaris@prot_jgi_Chlvu1_81201_estExt_fgeneshCV_pg.C_10361':0.31101581,'Vcarteri@prot_jgi_Volca1_92174_fgenesh4_pg.C_scaffold_24000160':0.60122457):0.20042168):0.19265781):8.7547119e-05):0.043247478):0.11206596,(('412133-Tvaginalis@XP_001329298':0.67940266,'559292-Scerevisiae@NP_010281':1.0103472):0.56769389,'556484-Ptricornutum@XP_002178341':2.4865453e-05):0.1233341):0.052293252,('3055-Creinhardtii@XP_001696730':0.68904987,'3702-Athaliana@NP_568586':0.098912109):0.38201103):0.057213661,('352472-Ddiscoideum@XP_642955':0.28874029,'Ehuxleyi@prot_jgi_Emihu1_308360_fgenesh_newKGs_pm.3__38':0.069149718):0.063830079):0.075713656);
(('10228-Tadhaerens@XP_002114179':0.030638861,((((((((('185431-Tbrucei@XP_846310':0.38091464,'353153-Tcruzi@XP_819913':0):1.3159444e-05,('347515-Lmajor@XP_001687586':0,'435258-Linfantum@XP_001463072':0):0.32464738):0.77465637,('214684-Cneoformans@XP_570356':0.29865303,'353151-Chominis@XP_668359':2.4099993):0.46134514):0.033152719,'559292-Scerevisiae@NP_010281':2.1835121):0.20724471,((('237631-Umaydis@XP_758738':0.099241249,'bdendrobatidis@prot_jgi_Batde5_23817_fgenesh1_pg.C_scaffold_4000056':0.23159702):0.047623007,('284812-Spombe@NP_588151':0.18599161,'Spizellomyces-punctatus@06860T0':8.7289408e-06):0.071171403):0.038860899,('367110-Ncrassa@XP_964217':0.2544006,'451804-Afumigatus@EDP54236':0.090601149):0.065801633):0.11813514):0.097194299,('6239-Celegans@NP_509262':0.22865334,'6279-Bmalayi@XP_001895586':0.10693094):0.12027148):8.1455007e-07,'744533-Ngruberi@XP_002679151':0.68537565):0.083370556,((((('7227-Dmelanogaster@AAF01417':0.029838039,'Dpulex@prot_jgi_Dappu1_63411_e_gw1.141.17.1':0.059648222):0.03007618,'Lgigantea@gene_jgi_Lotgi1_133906_e_gw1.87.6.1':0.060366732):0.029853918,('7955-Drerio@NP_955889':0,'9606-Hsapiens@NP_001130038':0.17941318):0.029536707):1.1838984e-05,'Hrobusta@prot_jgi_Helro1_73104':0):0.018935818,'7739-Bfloridae@XP_002602455':0.10746225):0.074114948):0.096185538,(('294381-Ehistolytica@XP_657283':7.2734349e-05,'412133-Tvaginalis@XP_001329298':2.3422603):0.20030499,('Aanophagefferens@prot_jgi_Auran1_64106':0.45591886,'Cmerolae@gene_gnl_CMER_CML311C':1.1021035):0.15897686):0.10577665):0.068990266):0.043389873,((((((('145481-Ppatens@XP_001765550':2.0802348e-06,'88036-Smoellendorffii@XP_002985553':0.061844696):1.8650193e-06,((('3055-Creinhardtii@XP_001696730':0.69371646,'Vcarteri@prot_jgi_Volca1_92174_fgenesh4_pg.C_scaffold_24000160':1.0420853):0.73231127,'Cvulgaris@prot_jgi_Chlvu1_81201_estExt_fgeneshCV_pg.C_10361':0.16562042):0.20897929,(('3702-Athaliana@NP_568586':0.757741,'39947-Osativa@NP_001053148':0.72455915):0.44631487,'Smoellendorfii@prot_jgi_Selmo1_428608_fgenesh2_pg.C_scaffold_104000038':4.1064906e-05):0.15439149):0.12459755):0.065822253,(('436017-Olucimarinus@XP_001418499':0,'70448-Otauri@XP_003079934':0):0.089832568,'564608-Mpusilla@XP_003062115':0.10698235):0.16067496):0.53013013,('2880-Esiliculosus@CBJ33525':0.13848341,((('296543-Tpseudonana@XP_002292911':0.18261528,'556484-Ptricornutum@XP_002178341':0.10613216):0.23157051,'Ehuxleyi@prot_jgi_Emihu1_308360_fgenesh_newKGs_pm.3__38':0.45413479):0.036980279,('403677-Pinfestans@XP_002902993':0,'Physarum-ramorum@jgi':1.2933445e-13):0.09264131):0.099443572):2.6291448e-05):0.21333106,'Thecamonas-trahens@03596T0':0.15277105):0.032002993,'352472-Ddiscoideum@XP_642955':0.67950713):0.1322153,('Capsaspora-owczarzaki@06272T0':0.62341906,('Mbrevicollis@prot_jgi_Monbr1_5967_fgenesh1_pg.scaffold_3000465':0.24892536,'Salpingoeca-rosetta@04404T0':0.19181971):0.41739071):0.3336999):0.10624782,'Nvectensis@prot_jgi_Nemve1_169110_estExt_gwp.C_1200013':0.28392539);
(((('10228-Tadhaerens@XP_002114179':0.03837091,((((('185431-Tbrucei@XP_846310':0.35738088,'353153-Tcruzi@XP_819913':0.0019211524):0.080910073,('347515-Lmajor@XP_001687586':0,'435258-Linfantum@XP_001463072':0):0.051059074):0.36626873,'744533-Ngruberi@XP_002679151':0.30082362):3.6080715e-06,'294381-Ehistolytica@XP_657283':0.086666772):0.16899986,((('6239-Celegans@NP_509262':0.18203136,'6279-Bmalayi@XP_001895586':0.01254208):0.061220242,('Capsaspora-owczarzaki@06272T0':0.15674951,('Mbrevicollis@prot_jgi_Monbr1_5967_fgenesh1_pg.scaffold_3000465':0.33360373,'Salpingoeca-rosetta@04404T0':0.046195754):0.28440451):0.27319773):0.036764613,(((('7227-Dmelanogaster@AAF01417':0.054608772,'Dpulex@prot_jgi_Dappu1_63411_e_gw1.141.17.1':0.018119205):2.2142652e-05,'Lgigantea@gene_jgi_Lotgi1_133906_e_gw1.87.6.1':4.2871183e-05):0.035980309,'Hrobusta@prot_jgi_Helro1_73104':0.018124781):4.8818742e-06,('7739-Bfloridae@XP_002602455':0.19586818,('7955-Drerio@NP_955889':1.7069375e-07,'9606-Hsapiens@NP_001130038':0.15777153):0.074149557):2.4684489e-06):0.039413284):0.016699141):0.073494599):1.966677e-05,'Nvectensis@prot_jgi_Nemve1_169110_estExt_gwp.C_1200013':0.15472894):0.082762175,((((((('214684-Cneoformans@XP_570356':0.36946005,'353151-Chominis@XP_668359':1.9911451):0.52187113,('403677-Pinfestans@XP_002902993':0,'Physarum-ramorum@jgi':1.0964409e-13):0.087339296):0.043275649,'Ehuxleyi@prot_jgi_Emihu1_308360_fgenesh_newKGs_pm.3__38':0.4063926):2.0088657e-07,('296543-Tpseudonana@XP_002292911':0.048992284,'556484-Ptricornutum@XP_002178341':0.096376851):0.089874353):0.060648027,'Thecamonas-trahens@03596T0':0.13234874):0.049460166,'2880-Esiliculosus@CBJ33525':0.083237536):0.046934079,'352472-Ddiscoideum@XP_642955':0.70347015):0.055990496):0.067427071,((((((('145481-Ppatens@XP_001765550':5.4250898e-14,'88036-Smoellendorffii@XP_002985553':0):3.1680305e-06,(('436017-Olucimarinus@XP_001418499':0,'70448-Otauri@XP_003079934':0.018191497):0.012093386,'564608-Mpusilla@XP_003062115':0.14967527):0.11972614):0.092581717,('3702-Athaliana@NP_568586':0.32787536,'39947-Osativa@NP_001053148':0.61782127):0.47430024):2.8393822e-06,'Smoellendorfii@prot_jgi_Selmo1_428608_fgenesh2_pg.C_scaffold_104000038':4.3653166e-06):0.089276157,('Cvulgaris@prot_jgi_Chlvu1_81201_estExt_fgeneshCV_pg.C_10361':0.10039996,'Vcarteri@prot_jgi_Volca1_92174_fgenesh4_pg.C_scaffold_24000160':0.80245777):0.20120104):0.18739208,('3055-Creinhardtii@XP_001696730':0.72019973,'412133-Tvaginalis@XP_001329298':0.55999131):0.48092844):0.22803815,('237631-Umaydis@XP_758738':0.10081094,(('284812-Spombe@NP_588151':0.13478591,(('367110-Ncrassa@XP_964217':0.079447479,'451804-Afumigatus@EDP54236':0.11281829):0.10305996,('559292-Scerevisiae@NP_010281':0.85672195,'Spizellomyces-punctatus@06860T0':0.053875857):8.9644197e-05):0.11107307):6.2825237e-05,'bdendrobatidis@prot_jgi_Batde5_23817_fgenesh1_pg.C_scaffold_4000056':0.14521386):0.025656143):3.2430878e-06):0.16702986,('Aanophagefferens@prot_jgi_Auran1_64106':0.31745572,'Cmerolae@gene_gnl_CMER_CML311C':0.48077016):0.3645969);
(((('10228-Tadhaerens@XP_002114179':0.14683559,'Nvectensis@prot_jgi_Nemve1_169110_estExt_gwp.C_1200013':0.057351308):0.0042350741,('2880-Esiliculosus@CBJ33525':0.27477321,((('296543-Tpseudonana@XP_002292911':0.10158938,'556484-Ptricornutum@XP_002178341':0.10716786):0.23280328,('403677-Pinfestans@XP_002902993':0,'Physarum-ramorum@jgi':1.2557005e-15):0.098951389):0.050002106,'Thecamonas-trahens@03596T0':0.098925271):0.011417962):0.11544276):0.088575231,((((('145481-Ppatens@XP_001765550':0,'88036-Smoellendorffii@XP_002985553':0.016424453):0.013608848,'Cvulgaris@prot_jgi_Chlvu1_81201_estExt_fgeneshCV_pg.C_10361':0.28878078):0.055974211,((('3055-Creinhardtii@XP_001696730':0.67054395,'412133-Tvaginalis@XP_001329298':1.0484014):0.24942072,'564608-Mpusilla@XP_003062115':0.022534386):0.22442019,('436017-Olucimarinus@XP_001418499':0,'70448-Otauri@XP_003079934':0.016543977):1.5615401e-05):0.13069168):0.024948607,(('3702-Athaliana@NP_568586':0.46002367,'39947-Osativa@NP_001053148':0.70414152):0.25092243,'Smoellendorfii@prot_jgi_Selmo1_428608_fgenesh2_pg.C_scaffold_104000038':0.057587435):7.6396442e-05):0.31501951,((('237631-Umaydis@XP_758738':0.11435306,'284812-Spombe@NP_588151':0.18102876):0.064944601,'bdendrobatidis@prot_jgi_Batde5_23817_fgenesh1_pg.C_scaffold_4000056':0.068056289):0.055843753,((('367110-Ncrassa@XP_964217':0.31285565,'451804-Afumigatus@EDP54236':0.09736141):0.026870078,'Spizellomyces-punctatus@06860T0':0.165895):0.023935846,(('559292-Scerevisiae@NP_010281':1.0711138,'Vcarteri@prot_jgi_Volca1_92174_fgenesh4_pg.C_scaffold_24000160':0.95567022):5.6005603e-05,('Aanophagefferens@prot_jgi_Auran1_64106':0.34105995,'Cmerolae@gene_gnl_CMER_CML311C':0.54874354):0.27585262):0.15629765):0.046270285):0.11346179):0.049447166):0.015385537,(((((('185431-Tbrucei@XP_846310':0.38568505,'353153-Tcruzi@XP_819913':9.1225635e-05):0.12473049,('347515-Lmajor@XP_001687586':0,'435258-Linfantum@XP_001463072':0):0.12574148):0.43280329,'294381-Ehistolytica@XP_657283':0.28592374):0.050799447,'744533-Ngruberi@XP_002679151':0.13223657):0.12375646,('214684-Cneoformans@XP_570356':0.30741387,'353151-Chominis@XP_668359':1.5796035):0.29704818):0.084045083,(('352472-Ddiscoideum@XP_642955':0.281893,'Ehuxleyi@prot_jgi_Emihu1_308360_fgenesh_newKGs_pm.3__38':0.20211848):0.056614593,('Capsaspora-owczarzaki@06272T0':0.50781522,('Mbrevicollis@prot_jgi_Monbr1_5967_fgenesh1_pg.scaffold_3000465':0.30148701,'Salpingoeca-rosetta@04404T0':0.040897223):0.26506042):0.18723085):0.072140473):0.095675631,(((('6239-Celegans@NP_509262':0.19214749,'6279-Bmalayi@XP_001895586':1.4337408e-05):0.18087842,('7739-Bfloridae@XP_002602455':0.19721453,'Hrobusta@prot_jgi_Helro1_73104':0.019532397):0.037712919):2.3270528e-05,('7955-Drerio@NP_955889':8.1846097e-06,'9606-Hsapiens@NP_001130038':0.27249392):0.093515409):3.7255518e-05,(('7227-Dmelanogaster@AAF01417':0.04952264,'Dpulex@prot_jgi_Dappu1_63411_e_gw1.141.17.1':0.029738842):0.079680711,'Lgigantea@gene_jgi_Lotgi1_133906_e_gw1.87.6.1':0.016240145):0.037015321):0.064035636);
((((((('10228-Tadhaerens@XP_002114179':0.073336384,((('559292-Scerevisiae@NP_010281':0.79401922,'Vcarteri@prot_jgi_Volca1_92174_fgenesh4_pg.C_scaffold_24000160':1.2014385):0.54856564,'Cmerolae@gene_gnl_CMER_CML311C':1.1541054):1.2444139e-06,'Capsaspora-owczarzaki@06272T0':0.51086235):0.26325404):0.14579133,('6239-Celegans@NP_509262':0.24299233,'6279-Bmalayi@XP_001895586':0.0038999426):0.071369253):0.075524343,('7739-Bfloridae@XP_002602455':0.15416255,'Hrobusta@prot_jgi_Helro1_73104':9.674927e-06):0.049802123):6.955744e-06,('7955-Drerio@NP_955889':0.0031502428,'9606-Hsapiens@NP_001130038':0.26465124):0.11937157):7.1251977e-06,'Lgigantea@gene_jgi_Lotgi1_133906_e_gw1.87.6.1':0.068625436):0.099483649,((('7227-Dmelanogaster@AAF01417':0.053216061,'Dpulex@prot_jgi_Dappu1_63411_e_gw1.141.17.1':0.043119056):0.05651994,'Nvectensis@prot_jgi_Nemve1_169110_estExt_gwp.C_1200013':0.097523405):0.047265004,('Mbrevicollis@prot_jgi_Monbr1_5967_fgenesh1_pg.scaffold_3000465':0.22795196,'Salpingoeca-rosetta@04404T0':0.19760272):0.79410624):5.6557515e-06):0.03466729,(((((('145481-Ppatens@XP_001765550':1.5260714e-05,'88036-Smoellendorffii@XP_002985553':0.021708298):0.070441943,(('436017-Olucimarinus@XP_001418499':0,'70448-Otauri@XP_003079934':0.041989142):0.042516737,'564608-Mpusilla@XP_003062115':0.14341891):0.13649921):0.10651597,('3055-Creinhardtii@XP_001696730':1.2184132,('3702-Athaliana@NP_568586':0.46202083,'39947-Osativa@NP_001053148':0.42193721):0.27459997):0.20737967):4.7225779e-06,(('412133-Tvaginalis@XP_001329298':1.2632149,'Cvulgaris@prot_jgi_Chlvu1_81201_estExt_fgeneshCV_pg.C_10361':0.39529457):1.9260701e-05,'Smoellendorfii@prot_jgi_Selmo1_428608_fgenesh2_pg.C_scaffold_104000038':0.040983558):0.12922761):0.15354726,(((((('185431-Tbrucei@XP_846310':0.57629254,'353153-Tcruzi@XP_819913':0):0.2156978,('347515-Lmajor@XP_001687586':0,'435258-Linfantum@XP_001463072':0):0.0006082629):0.61708801,(('214684-Cneoformans@XP_570356':0.015638505,'353151-Chominis@XP_668359':2.0358829):0.78789403,'744533-Ngruberi@XP_002679151':0.15104317):0.021349962):0.035646806,'294381-Ehistolytica@XP_657283':0.27806434):0.32967533,('296543-Tpseudonana@XP_002292911':0.17471713,'556484-Ptricornutum@XP_002178341':0.03062227):0.14610975):4.3017721e-06,((('2880-Esiliculosus@CBJ33525':0.16160788,'Thecamonas-trahens@03596T0':0.14766841):0.032786057,('403677-Pinfestans@XP_002902993':0,'Physarum-ramorum@jgi':3.4540272e-15):0.065409106):0.015740756,'Ehuxleyi@prot_jgi_Emihu1_308360_fgenesh_newKGs_pm.3__38':0.33416568):0.080755165):0.11151717):0.07107132,'352472-Ddiscoideum@XP_642955':0.60790784):0.03904331,((('237631-Umaydis@XP_758738':0.16551621,'bdendrobatidis@prot_jgi_Batde5_23817_fgenesh1_pg.C_scaffold_4000056':0.12882839):6.6665073e-07,(('284812-Spombe@NP_588151':0.17381151,'Spizellomyces-punctatus@06860T0':0.052685972):0.07510609,('367110-Ncrassa@XP_964217':0.27958073,'451804-Afumigatus@EDP54236':0.033505541):0.15345796):0.11404458):0.22013939,'Aanophagefferens@prot_jgi_Auran1_64106':0.54646325):1.4434128e-05);
((((('10228-Tadhaerens@XP_002114179':0.13999842,'Nvectensis@prot_jgi_Nemve1_169110_estExt_gwp.C_1200013':0.10361083):0.055520701,(((('185431-Tbrucei@XP_846310':0.29949283,'353153-Tcruzi@XP_819913':0):2.2347509e-08,('347515-Lmajor@XP_001687586':0,'435258-Linfantum@XP_001463072':0):0.31653614):0.70982489,'214684-Cneoformans@XP_570356':0.5187872):3.1590993e-05,((((('237631-Umaydis@XP_758738':1.9250319e-06,'284812-Spombe@NP_588151':0.23801908):0.099403236,'bdendrobatidis@prot_jgi_Batde5_23817_fgenesh1_pg.C_scaffold_4000056':0.13423864):0.0028971,(('367110-Ncrassa@XP_964217':0.25222954,'451804-Afumigatus@EDP54236':0.17484879):0.063107421,'Spizellomyces-punctatus@06860T0':0.078563622):0.11203679):0.24588606,'Cmerolae@gene_gnl_CMER_CML311C':0.7280177):3.0667701e-05,('294381-Ehistolytica@XP_657283':2.3549621e-07,('412133-Tvaginalis@XP_001329298':1.1780413,'559292-Scerevisiae@NP_010281':1.5902173):0.56006475):0.5374835):0.086252188):0.28815446):0.13089896,(('6239-Celegans@NP_509262':0.35826575,'6279-Bmalayi@XP_001895586':0.057903994):0.13707811,((((('7227-Dmelanogaster@AAF01417':6.328629e-06,'744533-Ngruberi@XP_002679151':0.61521098):0.023073636,'Dpulex@prot_jgi_Dappu1_63411_e_gw1.141.17.1':0.049877397):0.053496468,'Hrobusta@prot_jgi_Helro1_73104':2.0334125e-05):0.024210252,'7739-Bfloridae@XP_002602455':0.1805242):0.024042068,(('7955-Drerio@NP_955889':0.0095654039,'9606-Hsapiens@NP_001130038':0.19644263):0.016160559,'Lgigantea@gene_jgi_Lotgi1_133906_e_gw1.87.6.1':0.023020367):1.3351642e-06):0.060346127):1.85785e-05):0.11381858,'353151-Chominis@XP_668359':1.6738211):0.20316283,(((((('145481-Ppatens@XP_001765550':5.0155371e-06,'88036-Smoellendorffii@XP_002985553':0.021996184):7.4208195e-05,((('3055-Creinhardtii@XP_001696730':0.76331849,'Vcarteri@prot_jgi_Volca1_92174_fgenesh4_pg.C_scaffold_24000160':1.774798):0.48104555,'Cvulgaris@prot_jgi_Chlvu1_81201_estExt_fgeneshCV_pg.C_10361':0.38099804):0.027825006,(('436017-Olucimarinus@XP_001418499':0,'70448-Otauri@XP_003079934':0.022426933):0.10363683,'564608-Mpusilla@XP_003062115':0.083581824):0.1602157):0.1343026):0.10160649,(('3702-Athaliana@NP_568586':0.67446282,'39947-Osativa@NP_001053148':0.86174004):0.4562805,'Smoellendorfii@prot_jgi_Selmo1_428608_fgenesh2_pg.C_scaffold_104000038':1.1941715e-05):0.11757837):0.36836022,'2880-Esiliculosus@CBJ33525':0.089236773):0.11034712,(((('296543-Tpseudonana@XP_002292911':2.1338388e-06,'556484-Ptricornutum@XP_002178341':0.15771457):0.075983373,'Aanophagefferens@prot_jgi_Auran1_64106':0.36593072):0.20680414,('403677-Pinfestans@XP_002902993':9.9333193e-06,'Physarum-ramorum@jgi':0.0769224):0.15474318):0.098350562,'Thecamonas-trahens@03596T0':0.20199143):0.17453316):0.068806885,'352472-Ddiscoideum@XP_642955':0.34109564):0.059276984,(('Capsaspora-owczarzaki@06272T0':0.45847367,('Mbrevicollis@prot_jgi_Monbr1_5967_fgenesh1_pg.scaffold_3000465':0.43787146,'Salpingoeca-rosetta@04404T0':0.12584024):0.20878448):0.24585857,'Ehuxleyi@prot_jgi_Emihu1_308360_fgenesh_newKGs_pm.3__38':0.12637649):0.052617507);
(((((((('10228-Tadhaerens@XP_002114179':0.12187641,('6239-Celegans@NP_509262':0.171423,'6279-Bmalayi@XP_001895586':1.5606965e-05):0.091628184):0.072240256,('744533-Ngruberi@XP_002679151':0.29199636,('7955-Drerio@NP_955889':0.0020989661,'9606-Hsapiens@NP_001130038':0.10776439):0.032977979):0.036539787):8.8379428e-06,'Hrobusta@prot_jgi_Helro1_73104':0.017249763):1.6045124e-06,'7739-Bfloridae@XP_002602455':0.052208899):0.016932433,'Lgigantea@gene_jgi_Lotgi1_133906_e_gw1.87.6.1':1.8342148e-06):0.034254108,('7227-Dmelanogaster@AAF01417':0.069739884,'Dpulex@prot_jgi_Dappu1_63411_e_gw1.141.17.1':0.017299649):2.2908423e-05):7.0147778e-06,'Nvectensis@prot_jgi_Nemve1_169110_estExt_gwp.C_1200013':0.10847992):0.051873775,((((((('145481-Ppatens@XP_001765550':2.0164051e-15,'88036-Smoellendorffii@XP_002985553':0):9.692691e-07,(('3702-Athaliana@NP_568586':0.43377654,'39947-Osativa@NP_001053148':0.54214423):0.21098647,'Smoellendorfii@prot_jgi_Selmo1_428608_fgenesh2_pg.C_scaffold_104000038':0.03937833):0.071432748):0.1023537,(('436017-Olucimarinus@XP_001418499':8.9729662e-05,'70448-Otauri@XP_003079934':0.018328135):0.015277725,'564608-Mpusilla@XP_003062115':0.041157744):0.076175339):5.3716121e-07,('3055-Creinhardtii@XP_001696730':0.4221847,'Vcarteri@prot_jgi_Volca1_92174_fgenesh4_pg.C_scaffold_24000160':0.84038484):0.21411939):0.050462325,'Cvulgaris@prot_jgi_Chlvu1_81201_estExt_fgeneshCV_pg.C_10361':0.17049825):0.123295,((((('185431-Tbrucei@XP_846310':0.31989875,'353153-Tcruzi@XP_819913':0):5.1050534e-05,('347515-Lmajor@XP_001687586':0,'435258-Linfantum@XP_001463072':0):0.15084252):0.48233337,(('294381-Ehistolytica@XP_657283':0.17604885,'Cmerolae@gene_gnl_CMER_CML311C':0.45945218):0.12057657,('412133-Tvaginalis@XP_001329298':0.72374983,'559292-Scerevisiae@NP_010281':0.75954303):0.3180191):0.03834274):0.0019518728,'214684-Cneoformans@XP_570356':0.42337336):0.11436345,(('237631-Umaydis@XP_758738':0.070504673,'bdendrobatidis@prot_jgi_Batde5_23817_fgenesh1_pg.C_scaffold_4000056':0.034841147):4.7365638e-05,('284812-Spombe@NP_588151':0.12863151,(('367110-Ncrassa@XP_964217':0.13898872,'451804-Afumigatus@EDP54236':0.04718114):0.10412279,'Spizellomyces-punctatus@06860T0':0.069217521):0.016598344):0.040231601):0.0913423):0.05235853):0.11288781,((('2880-Esiliculosus@CBJ33525':0.1108374,('403677-Pinfestans@XP_002902993':0.0068795945,'Physarum-ramorum@jgi':0.03496209):0.044287152):0.092346403,((('296543-Tpseudonana@XP_002292911':8.6150494e-07,'Ehuxleyi@prot_jgi_Emihu1_308360_fgenesh_newKGs_pm.3__38':0.28431735):0.056676154,'556484-Ptricornutum@XP_002178341':0.077765339):0.050942538,('353151-Chominis@XP_668359':1.3156454,'Aanophagefferens@prot_jgi_Auran1_64106':0.086317946):0.19784837):4.9145836e-05):0.053754912,'Thecamonas-trahens@03596T0':0.05794158):0.11791696):0.046118798,('352472-Ddiscoideum@XP_642955':0.22899808,('Capsaspora-owczarzaki@06272T0':0.34566009,('Mbrevicollis@prot_jgi_Monbr1_5967_fgenesh1_pg.scaffold_3000465':0.20838726,'Salpingoeca-rosetta@04404T0':0.068165718):0.29264801):0.11622286):3.4233754e-06);
(((('10228-Tadhaerens@XP_002114179':1.0017298e-05,('412133-Tvaginalis@XP_001329298':1.0387142,'559292-Scerevisiae@NP_010281':0.9184466):0.75305678):0.088666694,(((((('237631-Umaydis@XP_758738':0.14305363,'284812-Spombe@NP_588151':0.15109856):0.021622958,'bdendrobatidis@prot_jgi_Batde5_23817_fgenesh1_pg.C_scaffold_4000056':0.14981163):0.022934599,(('367110-Ncrassa@XP_964217':0.097738199,'451804-Afumigatus@EDP54236':0.058076365):0.16341144,'Spizellomyces-punctatus@06860T0':0.14363039):0.063441442):0.25878029,'744533-Ngruberi@XP_002679151':0.55178318):2.0109062e-06,((('6239-Celegans@NP_509262':0.17207734,'6279-Bmalayi@XP_001895586':0.010936864):0.13346546,('Capsaspora-owczarzaki@06272T0':0.2242066,('Mbrevicollis@prot_jgi_Monbr1_5967_fgenesh1_pg.scaffold_3000465':0.29102604,'Salpingoeca-rosetta@04404T0':0.083855304):0.66802534):0.10379237):0.097062029,(((('7227-Dmelanogaster@AAF01417':0.021461448,'Dpulex@prot_jgi_Dappu1_63411_e_gw1.141.17.1':7.7910098e-05):0.075285099,'Lgigantea@gene_jgi_Lotgi1_133906_e_gw1.87.6.1':1.9574894e-05):0.019967518,('7955-Drerio@NP_955889':2.8093379e-05,'9606-Hsapiens@NP_001130038':0.40060917):0.083691526):2.6564827e-05,('7739-Bfloridae@XP_002602455':0.09851009,'Hrobusta@prot_jgi_Helro1_73104':2.7534854e-05):0.069393136):0.050631215):0.016214342):0.021240095,('352472-Ddiscoideum@XP_642955':0.61730942,'Nvectensis@prot_jgi_Nemve1_169110_estExt_gwp.C_1200013':3.2013469e-07):0.098350801):2.7599368e-07):0.072354647,('403677-Pinfestans@XP_002902993':0.039549824,'Physarum-ramorum@jgi':2.1896956e-06):0.10210661):0.012124715,(((((((('145481-Ppatens@XP_001765550':0,'88036-Smoellendorffii@XP_002985553':2.0938806e-13):0.10963247,('3702-Athaliana@NP_568586':0.57096116,'39947-Osativa@NP_001053148':0.70647464):0.34463309):2.0785554e-05,'Smoellendorfii@prot_jgi_Selmo1_428608_fgenesh2_pg.C_scaffold_104000038':0.040872485):0.021217601,((('436017-Olucimarinus@XP_001418499':0,'70448-Otauri@XP_003079934':0.036524078):2.1175247e-07,'564608-Mpusilla@XP_003062115':0.22886539):0.15709213,'Cvulgaris@prot_jgi_Chlvu1_81201_estExt_fgeneshCV_pg.C_10361':0.35713787):0.10098203):0.20554369,'294381-Ehistolytica@XP_657283':0.44556365):9.5387876e-06,(((('185431-Tbrucei@XP_846310':0.59161481,'353153-Tcruzi@XP_819913':0):0.0092107426,('347515-Lmajor@XP_001687586':0,'435258-Linfantum@XP_001463072':0):0.18543726):0.95822708,'Aanophagefferens@prot_jgi_Auran1_64106':0.31745258):0.16098268,(('296543-Tpseudonana@XP_002292911':3.8264911e-05,'556484-Ptricornutum@XP_002178341':0.17663741):0.038065072,('3055-Creinhardtii@XP_001696730':1.0344413,'Vcarteri@prot_jgi_Volca1_92174_fgenesh4_pg.C_scaffold_24000160':0.98285388):0.43353001):3.0211269e-05):0.087555586):0.084064663,'2880-Esiliculosus@CBJ33525':0.088096206):0.033259858,(('214684-Cneoformans@XP_570356':0.11719154,'353151-Chominis@XP_668359':2.1213817):0.45269372,'Ehuxleyi@prot_jgi_Emihu1_308360_fgenesh_newKGs_pm.3__38':0.015081589):0.23798746):0.12477897,('Cmerolae@gene_gnl_CMER_CML311C':1.0636826,'Thecamonas-trahens@03596T0':2.4820284e-05):0.15509159);
(((((('10228-Tadhaerens@XP_002114179':0.24318412,'Nvectensis@prot_jgi_Nemve1_169110_estExt_gwp.C_1200013':0.06060826):0.053577934,((('237631-Umaydis@XP_758738':0.053149736,'284812-Spombe@NP_588151':0.15037467):0.065976236,'bdendrobatidis@prot_jgi_Batde5_23817_fgenesh1_pg.C_scaffold_4000056':0.028051635):0.060503623,(('367110-Ncrassa@XP_964217':0.3739168,'451804-Afumigatus@EDP54236':0.053738217):0.12404654,'Spizellomyces-punctatus@06860T0':0.14666627):0.012181561):0.14431506):6.4855145e-07,'7739-Bfloridae@XP_002602455':0.13796871):0.065348615,((((('6239-Celegans@NP_509262':0.099209639,('Capsaspora-owczarzaki@06272T0':0.42100448,('Mbrevicollis@prot_jgi_Monbr1_5967_fgenesh1_pg.scaffold_3000465':0.45492543,'Salpingoeca-rosetta@04404T0':0.10231802):0.36678199):0.24168301):0.1491542,'6279-Bmalayi@XP_001895586':0.06664931):0.13429534,(('7227-Dmelanogaster@AAF01417':0.059022345,'Dpulex@prot_jgi_Dappu1_63411_e_gw1.141.17.1':0.057357379):0.085957934,'Hrobusta@prot_jgi_Helro1_73104':0.0137405):0.085645752):3.8034031e-05,'Lgigantea@gene_jgi_Lotgi1_133906_e_gw1.87.6.1':0.017375856):9.4144809e-09,('7955-Drerio@NP_955889':7.6236069e-05,'9606-Hsapiens@NP_001130038':0.24543445):0.11219779):2.4261741e-06):0.037012978,'Cmerolae@gene_gnl_CMER_CML311C':0.5375758):0.083475541,(((((((('145481-Ppatens@XP_001765550':0,'88036-Smoellendorffii@XP_002985553':5.1650991e-14):0.034842547,'Smoellendorfii@prot_jgi_Selmo1_428608_fgenesh2_pg.C_scaffold_104000038':0.21065062):0.081416193,(('436017-Olucimarinus@XP_001418499':0,'70448-Otauri@XP_003079934':0.01855121):0.064812394,'564608-Mpusilla@XP_003062115':0.11767844):0.091892398):5.7696566e-05,('3055-Creinhardtii@XP_001696730':1.1041352,'3702-Athaliana@NP_568586':0.18635813):0.50378885):0.10857608,('39947-Osativa@NP_001053148':0.63647195,(('559292-Scerevisiae@NP_010281':0.80213524,'Vcarteri@prot_jgi_Volca1_92174_fgenesh4_pg.C_scaffold_24000160':0.87857678):0.28785916,'Cvulgaris@prot_jgi_Chlvu1_81201_estExt_fgeneshCV_pg.C_10361':0.18220249):0.14516632):0.23016092):0.079769977,('2880-Esiliculosus@CBJ33525':3.5474529e-05,'412133-Tvaginalis@XP_001329298':1.1645238):0.096926215):3.5217393e-06,(((('296543-Tpseudonana@XP_002292911':0.044525933,'556484-Ptricornutum@XP_002178341':0.11875221):9.7663479e-05,'Aanophagefferens@prot_jgi_Auran1_64106':0.34656116):0.22108207,('403677-Pinfestans@XP_002902993':0,'Physarum-ramorum@jgi':1.5249754e-13):0.11827189):0.021734902,'Thecamonas-trahens@03596T0':0.15751878):0.098616313):0.095302061,(((((('185431-Tbrucei@XP_846310':0.49096967,'353153-Tcruzi@XP_819913':7.4922701e-06):0.2306325,('347515-Lmajor@XP_001687586':0,'435258-Linfantum@XP_001463072':0):7.7112186e-06):0.5656831,'744533-Ngruberi@XP_002679151':0.32154147):8.663904e-08,'294381-Ehistolytica@XP_657283':0.24830147):0.16840223,('214684-Cneoformans@XP_570356':0.12385716,'353151-Chominis@XP_668359':1.9522535):0.22811109):0.25077411,'Ehuxleyi@prot_jgi_Emihu1_308360_fgenesh_newKGs_pm.3__38':0.108697):0.19843986):0.023373334,'352472-Ddiscoideum@XP_642955':0.3050479);
(('10228-Tadhaerens@XP_002114179':0.065850728,(((((((('185431-Tbrucei@XP_846310':0.51441052,'353153-Tcruzi@XP_819913':0):1.3294058e-06,('347515-Lmajor@XP_001687586':0,'435258-Linfantum@XP_001463072':0):0.22552306):0.40833656,('294381-Ehistolytica@XP_657283':1.6055496e-05,('3055-Creinhardtii@XP_001696730':0.34688676,'412133-Tvaginalis@XP_001329298':1.4383516):0.73770362):0.23177616):0.015747124,'744533-Ngruberi@XP_002679151':0.33051976):0.20132065,('559292-Scerevisiae@NP_010281':0.8217007,'Vcarteri@prot_jgi_Volca1_92174_fgenesh4_pg.C_scaffold_24000160':1.132525):0.33979991):0.082087412,(('6239-Celegans@NP_509262':0.18172479,'6279-Bmalayi@XP_001895586':0.031506719):0.14185233,(('Aanophagefferens@prot_jgi_Auran1_64106':0.27204679,'Cmerolae@gene_gnl_CMER_CML311C':0.53274258):0.24374671,('Mbrevicollis@prot_jgi_Monbr1_5967_fgenesh1_pg.scaffold_3000465':0.37024419,'Salpingoeca-rosetta@04404T0':0.11070433):0.43252523):0.37245575):0.13397736):0.045095388,(((('7227-Dmelanogaster@AAF01417':0.080592818,'Dpulex@prot_jgi_Dappu1_63411_e_gw1.141.17.1':0.014627029):0.11319353,'Lgigantea@gene_jgi_Lotgi1_133906_e_gw1.87.6.1':1.6471528e-06):0.041036149,'7955-Drerio@NP_955889':0.02085282):3.7127377e-05,('7739-Bfloridae@XP_002602455':0.1680859,'Hrobusta@prot_jgi_Helro1_73104':0.046088285):0.045551056):0.027444612):0.03325016,((('237631-Umaydis@XP_758738':0.094826518,'bdendrobatidis@prot_jgi_Batde5_23817_fgenesh1_pg.C_scaffold_4000056':0.15978192):0.077468227,'284812-Spombe@NP_588151':0.23534353):0.028775263,(('367110-Ncrassa@XP_964217':0.2043849,'451804-Afumigatus@EDP54236':0.056220853):0.038864991,'Spizellomyces-punctatus@06860T0':0.39909109):0.093311246):0.15027395):0.021912801):5.4679047e-06,(((((((('145481-Ppatens@XP_001765550':0,'88036-Smoellendorffii@XP_002985553':0):0.048203484,(('3702-Athaliana@NP_568586':0.51586288,'39947-Osativa@NP_001053148':1.0637669):0.52054152,'Smoellendorfii@prot_jgi_Selmo1_428608_fgenesh2_pg.C_scaffold_104000038':0):0.058804336):0.15876652,('436017-Olucimarinus@XP_001418499':0,('564608-Mpusilla@XP_003062115':0.30434892,'70448-Otauri@XP_003079934':0.019568855):8.064381e-06):0.090686827):0.015965758,'Cvulgaris@prot_jgi_Chlvu1_81201_estExt_fgeneshCV_pg.C_10361':0.44886553):0.19239741,('403677-Pinfestans@XP_002902993':0.042960342,'Physarum-ramorum@jgi':1.5281483e-05):0.096681582):0.06489121,((('214684-Cneoformans@XP_570356':0.1055989,'353151-Chominis@XP_668359':1.8257264):0.53837199,'Thecamonas-trahens@03596T0':2.4411953e-05):0.16772142,(('2880-Esiliculosus@CBJ33525':0.077096112,('296543-Tpseudonana@XP_002292911':0.021200733,'556484-Ptricornutum@XP_002178341':0.071768403):0.16128884):3.0227988e-06,'Ehuxleyi@prot_jgi_Emihu1_308360_fgenesh_newKGs_pm.3__38':0.33533568):0.13008045):0.043140735):0.10288293,('352472-Ddiscoideum@XP_642955':0.51284262,'Capsaspora-owczarzaki@06272T0':0.49494338):0.082126154):0.068855522,'Nvectensis@prot_jgi_Nemve1_169110_estExt_gwp.C_1200013':0.06843656):0.051413364,'9606-Hsapiens@NP_001130038':0.45366727);
((('10228-Tadhaerens@XP_002114179':0.20289758,(((((('185431-Tbrucei@XP_846310':0.2828986,'353153-Tcruzi@XP_819913':5.4327058e-05):0.026591111,('347515-Lmajor@XP_001687586':0,'435258-Linfantum@XP_001463072':0):0.19726471):0.42037,'294381-Ehistolytica@XP_657283':0.20098278):0.26624949,('7955-Drerio@NP_955889':0.00066467692,'9606-Hsapiens@NP_001130038':0.27956298):0.068350836):0.047148844,(((('7227-Dmelanogaster@AAF01417':0.083743476,'Dpulex@prot_jgi_Dappu1_63411_e_gw1.141.17.1':0.067083799):0.062659329,'Lgigantea@gene_jgi_Lotgi1_133906_e_gw1.87.6.1':0.036629468):0.037879061,'Cmerolae@gene_gnl_CMER_CML311C':0.78996255):9.2757129e-05,'Hrobusta@prot_jgi_Helro1_73104':0.037743972):5.3309282e-05):0.057697011,'7739-Bfloridae@XP_002602455':0.079886248):0.026206098):0.042902139,(((('237631-Umaydis@XP_758738':0.092164064,(('284812-Spombe@NP_588151':0.13189232,(('367110-Ncrassa@XP_964217':0.1834057,'451804-Afumigatus@EDP54236':0.031693343):0.15715833,'Spizellomyces-punctatus@06860T0':0.094021118):0.070532355):0.056553893,'bdendrobatidis@prot_jgi_Batde5_23817_fgenesh1_pg.C_scaffold_4000056':0.097817509):0.040165042):0.2138639,'Nvectensis@prot_jgi_Nemve1_169110_estExt_gwp.C_1200013':0.16719902):5.2157933e-06,(('2880-Esiliculosus@CBJ33525':0.18344238,(('403677-Pinfestans@XP_002902993':0.03941007,'Physarum-ramorum@jgi':1.5471583e-05):0.016184106,'Capsaspora-owczarzaki@06272T0':0.42415097):3.0809435e-05):0.17387603,'744533-Ngruberi@XP_002679151':0.25116725):0.19285092):7.9869522e-05,('6239-Celegans@NP_509262':0.19104973,'6279-Bmalayi@XP_001895586':0.040588697):0.21726311):0.13048579):0.15818346,((((((('145481-Ppatens@XP_001765550':3.0536828e-05,'88036-Smoellendorffii@XP_002985553':0.036203189):0.030223805,(('436017-Olucimarinus@XP_001418499':0,'70448-Otauri@XP_003079934':0.035720184):0.02923014,'564608-Mpusilla@XP_003062115':0.18939377):0.2060901):0.087061772,'Smoellendorfii@prot_jgi_Selmo1_428608_fgenesh2_pg.C_scaffold_104000038':0.059864666):0.21982871,('3702-Athaliana@NP_568586':0.53298685,'39947-Osativa@NP_001053148':0.90202626):0.27703583):0.023875812,((('3055-Creinhardtii@XP_001696730':0.64651768,'Vcarteri@prot_jgi_Volca1_92174_fgenesh4_pg.C_scaffold_24000160':1.1386677):0.39775233,('412133-Tvaginalis@XP_001329298':0.89884874,'559292-Scerevisiae@NP_010281':1.516833):0.71455887):0.52182215,'Cvulgaris@prot_jgi_Chlvu1_81201_estExt_fgeneshCV_pg.C_10361':0.34889006):0.04771896):0.43083439,('296543-Tpseudonana@XP_002292911':5.9944452e-06,'556484-Ptricornutum@XP_002178341':0.39222571):0.10162972):0.032986307,((('214684-Cneoformans@XP_570356':0.56647694,'353151-Chominis@XP_668359':2.1546328):0.40724536,'Aanophagefferens@prot_jgi_Auran1_64106':0.069886676):0.23591114,('Mbrevicollis@prot_jgi_Monbr1_5967_fgenesh1_pg.scaffold_3000465':0.24620944,'Salpingoeca-rosetta@04404T0':0.32153987):0.4250362):5.9485687e-07):0.17802493,(('352472-Ddiscoideum@XP_642955':0.20656006,'Ehuxleyi@prot_jgi_Emihu1_308360_fgenesh_newKGs_pm.3__38':0.3722658):0.27875003,'Thecamonas-trahens@03596T0':0.18905889):0.16053338);
((('10228-Tadhaerens@XP_002114179':0.12061856,(((('2880-Esiliculosus@CBJ33525':0.10441969,(('296543-Tpseudonana@XP_002292911':7.8343715e-05,'556484-Ptricornutum@XP_002178341':0.13463844):0.034596692,('Aanophagefferens@prot_jgi_Auran1_64106':0.33625981,'Cvulgaris@prot_jgi_Chlvu1_81201_estExt_fgeneshCV_pg.C_10361':0.6092071):7.6775718e-05):0.066161012):0.12687172,'Thecamonas-trahens@03596T0':0.126119):0.008174183,('403677-Pinfestans@XP_002902993':0.020067903,'Physarum-ramorum@jgi':6.7663221e-05):0.054076673):0.10015631,'Nvectensis@prot_jgi_Nemve1_169110_estExt_gwp.C_1200013':0.10301275):1.098668e-06):0.061551721,(((((('145481-Ppatens@XP_001765550':1.4569172e-06,'88036-Smoellendorffii@XP_002985553':0.018590259):0.16370213,'Smoellendorfii@prot_jgi_Selmo1_428608_fgenesh2_pg.C_scaffold_104000038':0.028826556):1.5889127e-05,('3702-Athaliana@NP_568586':0.42039561,'39947-Osativa@NP_001053148':0.56048431):0.4331679):0.2627022,((('3055-Creinhardtii@XP_001696730':0.77896485,'Vcarteri@prot_jgi_Volca1_92174_fgenesh4_pg.C_scaffold_24000160':0.74646499):0.16283878,'564608-Mpusilla@XP_003062115':0.054848488):0.19713853,('436017-Olucimarinus@XP_001418499':0,'70448-Otauri@XP_003079934':0.01836454):5.1982259e-05):0.10764897):0.25287409,('412133-Tvaginalis@XP_001329298':1.0976449,'559292-Scerevisiae@NP_010281':0.98304239):0.63557342):3.9125203e-05,((('237631-Umaydis@XP_758738':0.18440665,'bdendrobatidis@prot_jgi_Batde5_23817_fgenesh1_pg.C_scaffold_4000056':0.16415501):0.03113228,'Spizellomyces-punctatus@06860T0':0.28240119):0.054525146,('284812-Spombe@NP_588151':0.20435063,('367110-Ncrassa@XP_964217':0.25954795,'451804-Afumigatus@EDP54236':0.055068834):0.11729964):0.031058185):2.7128297e-08):0.11066316):0.0079735202,(((((((('185431-Tbrucei@XP_846310':0.33310782,'353153-Tcruzi@XP_819913':0.017467865):1.3139861e-05,('347515-Lmajor@XP_001687586':0,'435258-Linfantum@XP_001463072':0):0.17181702):0.58271223,'294381-Ehistolytica@XP_657283':0.18327155):0.0093177905,'744533-Ngruberi@XP_002679151':0.47009228):0.10900082,('214684-Cneoformans@XP_570356':0.23576181,'353151-Chominis@XP_668359':1.0846395):0.27264746):0.056323382,'Ehuxleyi@prot_jgi_Emihu1_308360_fgenesh_newKGs_pm.3__38':0.10569504):0.043427019,('Capsaspora-owczarzaki@06272T0':0.29579447,('Mbrevicollis@prot_jgi_Monbr1_5967_fgenesh1_pg.scaffold_3000465':0.24303368,'Salpingoeca-rosetta@04404T0':0.056655955):0.28321219):0.21042595):0.069337707,('6239-Celegans@NP_509262':0.21462203,'6279-Bmalayi@XP_001895586':0.12663878):0.13609419):0.12154851,((('352472-Ddiscoideum@XP_642955':0.16754729,'Cmerolae@gene_gnl_CMER_CML311C':0.99769832):0.21264777,('7227-Dmelanogaster@AAF01417':0.042920617,'Dpulex@prot_jgi_Dappu1_63411_e_gw1.141.17.1':0.059307946):0.048323866):0.11169243,((('7739-Bfloridae@XP_002602455':0.088349235,'Hrobusta@prot_jgi_Helro1_73104':0.046154668):0.091102349,('7955-Drerio@NP_955889':3.6964455e-05,'9606-Hsapiens@NP_001130038':0.41042638):0.080125284):6.611861e-05,'Lgigantea@gene_jgi_Lotgi1_133906_e_gw1.87.6.1':0.037570297):0.040064655):0.066731132);
((('10228-Tadhaerens@XP_002114179':0.1703886,(((((((('185431-Tbrucei@XP_846310':0.55644817,'353153-Tcruzi@XP_819913':5.4875531e-08):0.20082901,('347515-Lmajor@XP_001687586':0,'435258-Linfantum@XP_001463072':0):3.635023e-06):0.45354857,'744533-Ngruberi@XP_002679151':0.21098897):0.091842009,'294381-Ehistolytica@XP_657283':0.20471418):0.11152724,'214684-Cneoformans@XP_570356':0.57732462):0.04227072,'6239-Celegans@NP_509262':0.023175881):0.064955597,(('353151-Chominis@XP_668359':1.5816249,'Ehuxleyi@prot_jgi_Emihu1_308360_fgenesh_newKGs_pm.3__38':0):0.3456301,('Capsaspora-owczarzaki@06272T0':0.45228591,('Mbrevicollis@prot_jgi_Monbr1_5967_fgenesh1_pg.scaffold_3000465':0.36738573,'Salpingoeca-rosetta@04404T0':0.07560265):0.26677235):0.032473776):0.12377159):0.071864639,'6279-Bmalayi@XP_001895586':8.4956372e-06):0.10127012):0.053666227,(((('7227-Dmelanogaster@AAF01417':0.077106546,'Dpulex@prot_jgi_Dappu1_63411_e_gw1.141.17.1':8.2307239e-05):0.10611529,('7739-Bfloridae@XP_002602455':0.14861812,'Hrobusta@prot_jgi_Helro1_73104':0.018615283):0.060114751):8.4436558e-06,'Lgigantea@gene_jgi_Lotgi1_133906_e_gw1.87.6.1':4.3198381e-06):9.505632e-06,('7955-Drerio@NP_955889':1.2227306e-05,'9606-Hsapiens@NP_001130038':0.1926755):0.11390498):0.02442627):0.021770458,(((((((('145481-Ppatens@XP_001765550':0,'88036-Smoellendorffii@XP_002985553':4.9907168e-15):0.062292138,('436017-Olucimarinus@XP_001418499':0,('564608-Mpusilla@XP_003062115':0.18214215,'70448-Otauri@XP_003079934':0.018065872):1.5082239e-06):0.25987469):0.015553232,(('3702-Athaliana@NP_568586':0.23507191,'39947-Osativa@NP_001053148':0.53997194):0.27551461,'Smoellendorfii@prot_jgi_Selmo1_428608_fgenesh2_pg.C_scaffold_104000038':0.040883377):0.015430216):0.21459925,'2880-Esiliculosus@CBJ33525':0.036618704):0.050665782,((('296543-Tpseudonana@XP_002292911':0.090719951,'556484-Ptricornutum@XP_002178341':0.13829923):0.031141956,'Aanophagefferens@prot_jgi_Auran1_64106':0.40335254):0.06570578,('403677-Pinfestans@XP_002902993':5.3658936e-06,'Physarum-ramorum@jgi':0.019294976):0.1713208):0.099650902):0.1353202,'Thecamonas-trahens@03596T0':0.20892872):0.00048763694,'352472-Ddiscoideum@XP_642955':0.39983776):0.074720165,(((((('237631-Umaydis@XP_758738':0.060236724,'3055-Creinhardtii@XP_001696730':0.69735856):0.022836969,'284812-Spombe@NP_588151':0.20016795):0.095738283,'bdendrobatidis@prot_jgi_Batde5_23817_fgenesh1_pg.C_scaffold_4000056':0.096916902):0.053576448,'Spizellomyces-punctatus@06860T0':0.10508742):0.025762137,('367110-Ncrassa@XP_964217':0.3026091,'451804-Afumigatus@EDP54236':0.069615445):0.085264988):0.024117194,(('412133-Tvaginalis@XP_001329298':0.7238416,'559292-Scerevisiae@NP_010281':0.86936601):0.28174393,('Cmerolae@gene_gnl_CMER_CML311C':0.38636939,('Cvulgaris@prot_jgi_Chlvu1_81201_estExt_fgeneshCV_pg.C_10361':0.29109399,'Vcarteri@prot_jgi_Volca1_92174_fgenesh4_pg.C_scaffold_24000160':0.88777654):0.19188168):0.14330116):0.12307928):0.1415333):0.051259352,'Nvectensis@prot_jgi_Nemve1_169110_estExt_gwp.C_1200013':0.16834156);
(((((('10228-Tadhaerens@XP_002114179':1.6122108e-05,(('Capsaspora-owczarzaki@06272T0':0.18010743,'Vcarteri@prot_jgi_Volca1_92174_fgenesh4_pg.C_scaffold_24000160':0.66928613):0.13705343,('Mbrevicollis@prot_jgi_Monbr1_5967_fgenesh1_pg.scaffold_3000465':0.46986307,'Salpingoeca-rosetta@04404T0':0.22308916):0.19207256):0.25937465):0.22515845,(((('352472-Ddiscoideum@XP_642955':0.2944091,('6239-Celegans@NP_509262':0.2019806,'6279-Bmalayi@XP_001895586':0.041586072):0.095524784):0.034565914,(('7227-Dmelanogaster@AAF01417':0.042219586,'Dpulex@prot_jgi_Dappu1_63411_e_gw1.141.17.1':0.042080462):0.045802031,'Hrobusta@prot_jgi_Helro1_73104':0.0037485044):0.059326312):2.2393361e-05,'Lgigantea@gene_jgi_Lotgi1_133906_e_gw1.87.6.1':3.8569948e-05):1.0702219e-05,('7955-Drerio@NP_955889':2.0492219e-05,'9606-Hsapiens@NP_001130038':0.17670436):0.060059164):0.10594755):1.9056111e-05,'7739-Bfloridae@XP_002602455':0.0613938):0.031636967,(('237631-Umaydis@XP_758738':0.0180478,(('284812-Spombe@NP_588151':0.17099282,(('367110-Ncrassa@XP_964217':0.25634984,'451804-Afumigatus@EDP54236':0):0.065284861,'Spizellomyces-punctatus@06860T0':0.13570501):0.070615036):0.022181144,'bdendrobatidis@prot_jgi_Batde5_23817_fgenesh1_pg.C_scaffold_4000056':0.050189157):0.018175099):0.20176701,'Nvectensis@prot_jgi_Nemve1_169110_estExt_gwp.C_1200013':0.096513785):0.0052138106):0.13478742,(((('185431-Tbrucei@XP_846310':0.27391906,'353153-Tcruzi@XP_819913':0):0.25573138,('347515-Lmajor@XP_001687586':0,'435258-Linfantum@XP_001463072':0):3.5390624e-06):0.31641198,'744533-Ngruberi@XP_002679151':0.3912652):0.025530882,'294381-Ehistolytica@XP_657283':0.34000329):0.33523346):0.022284523,(((((((('145481-Ppatens@XP_001765550':2.6385398e-14,'88036-Smoellendorffii@XP_002985553':0):0.014344194,'Smoellendorfii@prot_jgi_Selmo1_428608_fgenesh2_pg.C_scaffold_104000038':0.18565506):0.06023535,('3702-Athaliana@NP_568586':0.28216977,'39947-Osativa@NP_001053148':1.3052316):0.42617115):1.6739876e-06,(('3055-Creinhardtii@XP_001696730':0.8185318,'564608-Mpusilla@XP_003062115':2.3048793e-05):0.082170663,('436017-Olucimarinus@XP_001418499':0,'70448-Otauri@XP_003079934':0):0.042235608):0.077415262):0.069022877,'Cvulgaris@prot_jgi_Chlvu1_81201_estExt_fgeneshCV_pg.C_10361':0.30527511):0.18183374,'2880-Esiliculosus@CBJ33525':0.0384304):0.07118792,('403677-Pinfestans@XP_002902993':1.8392253e-05,'Physarum-ramorum@jgi':0.019985033):0.11234949):0.027515427,((('214684-Cneoformans@XP_570356':0.33088688,'353151-Chominis@XP_668359':1.9408779):0.17313741,'Ehuxleyi@prot_jgi_Emihu1_308360_fgenesh_newKGs_pm.3__38':0.13422974):0.13547251,((('412133-Tvaginalis@XP_001329298':1.0652213,'559292-Scerevisiae@NP_010281':0.60324222):0.51544499,'Cmerolae@gene_gnl_CMER_CML311C':0.31373334):0.17393719,'Thecamonas-trahens@03596T0':0.11596692):0.1117516):0.032343467):0.10535556,(('296543-Tpseudonana@XP_002292911':0.012704557,'556484-Ptricornutum@XP_002178341':0.12967951):0.072296682,'Aanophagefferens@prot_jgi_Auran1_64106':0.17912368):1.7189457e-05);
(((('10228-Tadhaerens@XP_002114179':0.16689797,(((((('185431-Tbrucei@XP_846310':0.61329552,'353153-Tcruzi@XP_819913':0.10600808):0.018256167,('347515-Lmajor@XP_001687586':0,'435258-Linfantum@XP_001463072':0):0.14385226):0.663972,'294381-Ehistolytica@XP_657283':0.27875975):2.571412e-05,'744533-Ngruberi@XP_002679151':0.45716922):0.34302207,((((('214684-Cneoformans@XP_570356':0.25322925,'353151-Chominis@XP_668359':1.3088601):0.6995809,'367110-Ncrassa@XP_964217':0.18461267):0.029752904,'451804-Afumigatus@EDP54236':0.17536217):0.29304834,(('237631-Umaydis@XP_758738':0.2151333,('352472-Ddiscoideum@XP_642955':0.69039058,'bdendrobatidis@prot_jgi_Batde5_23817_fgenesh1_pg.C_scaffold_4000056':0.0092534023):0.11533934):0.02244959,('284812-Spombe@NP_588151':0.10769377,'Spizellomyces-punctatus@06860T0':0.21156252):0.061309334):0.036026961):0.13421859,(((('7227-Dmelanogaster@AAF01417':0.018916474,'Dpulex@prot_jgi_Dappu1_63411_e_gw1.141.17.1':0.13666433):0.089823973,'Nvectensis@prot_jgi_Nemve1_169110_estExt_gwp.C_1200013':0.12736999):0.023675979,'Lgigantea@gene_jgi_Lotgi1_133906_e_gw1.87.6.1':0.061535696):0.096127573,(('7739-Bfloridae@XP_002602455':3.0017758e-06,('7955-Drerio@NP_955889':0.07272644,'9606-Hsapiens@NP_001130038':0.33167773):0.29284519):0.052213844,'Hrobusta@prot_jgi_Helro1_73104':0.11610056):1.3349783e-05):0.10007791):1.5025024e-06):2.0480277e-05,('6239-Celegans@NP_509262':0.18074773,'6279-Bmalayi@XP_001895586':2.8056973e-07):0.28566042):0.068138632):0.069856616,('Capsaspora-owczarzaki@06272T0':0.37538945,'Cmerolae@gene_gnl_CMER_CML311C':0.64921432):0.15889592):0.12262703,'Ehuxleyi@prot_jgi_Emihu1_308360_fgenesh_newKGs_pm.3__38':0.05362962):0.15893379,(((((((('145481-Ppatens@XP_001765550':1.9344815e-06,'88036-Smoellendorffii@XP_002985553':0.021657587):0.049480653,('436017-Olucimarinus@XP_001418499':0,('564608-Mpusilla@XP_003062115':0.14341456,'70448-Otauri@XP_003079934':0.043871066):1.579916e-05):0.34313206):0.10633911,'Smoellendorfii@prot_jgi_Selmo1_428608_fgenesh2_pg.C_scaffold_104000038':4.5264299e-05):0.19567668,(('3055-Creinhardtii@XP_001696730':0.6652564,'Vcarteri@prot_jgi_Volca1_92174_fgenesh4_pg.C_scaffold_24000160':0.97549111):0.31880855,'Cvulgaris@prot_jgi_Chlvu1_81201_estExt_fgeneshCV_pg.C_10361':0.14682477):0.073494429):8.0732974e-05,(('3702-Athaliana@NP_568586':0.35973304,'39947-Osativa@NP_001053148':0.59804392):0.22242395,('412133-Tvaginalis@XP_001329298':1.1574863,'559292-Scerevisiae@NP_010281':0.94801553):0.34360872):0.11953613):0.13648384,'Aanophagefferens@prot_jgi_Auran1_64106':0.65219338):0.025087898,('Mbrevicollis@prot_jgi_Monbr1_5967_fgenesh1_pg.scaffold_3000465':0.091790457,'Salpingoeca-rosetta@04404T0':0.17456428):0.70175386):0.040846227,('296543-Tpseudonana@XP_002292911':6.3954182e-06,'556484-Ptricornutum@XP_002178341':0.097532484):0.039763814):0.20863725,(('2880-Esiliculosus@CBJ33525':0.14071416,'Thecamonas-trahens@03596T0':0.12657574):0.029769364,('403677-Pinfestans@XP_002902993':0.0037626725,'Physarum-ramorum@jgi':0.020603897):0.10885188):1.5835606e-05);
((((('10228-Tadhaerens@XP_002114179':0.11586223,((((('2880-Esiliculosus@CBJ33525':0.1073629,('403677-Pinfestans@XP_002902993':0.0011634023,'Physarum-ramorum@jgi':0.02147615):0.13527551):0.066060726,(('296543-Tpseudonana@XP_002292911':0,'556484-Ptricornutum@XP_002178341':0.19455816):0.024881206,'Aanophagefferens@prot_jgi_Auran1_64106':0.52635146):0.29469723):2.0145626e-05,'Thecamonas-trahens@03596T0':0.1651953):0.080502431,(('352472-Ddiscoideum@XP_642955':0.32416409,'353151-Chominis@XP_668359':2.1342556):0.1073581,'Ehuxleyi@prot_jgi_Emihu1_308360_fgenesh_newKGs_pm.3__38':0.18774046):0.1248617):0.19982759,'Nvectensis@prot_jgi_Nemve1_169110_estExt_gwp.C_1200013':0.21732222):0.048991027):0.071837037,(((('7227-Dmelanogaster@AAF01417':4.3303604e-05,'Dpulex@prot_jgi_Dappu1_63411_e_gw1.141.17.1':0.092959225):0.073581715,'Hrobusta@prot_jgi_Helro1_73104':4.2422664e-06):0.092351949,(('7955-Drerio@NP_955889':3.95387e-06,'9606-Hsapiens@NP_001130038':0.2102273):0.021448822,'Lgigantea@gene_jgi_Lotgi1_133906_e_gw1.87.6.1':0.021303575):1.7208909e-05):0.065927909,'7739-Bfloridae@XP_002602455':0.09591532):0.046455199):1.2259027e-05,(((('185431-Tbrucei@XP_846310':0.29704947,'353153-Tcruzi@XP_819913':0):0.2759277,('347515-Lmajor@XP_001687586':0,'435258-Linfantum@XP_001463072':0):0.0097791388):0.53440557,'744533-Ngruberi@XP_002679151':0.22144272):4.6357419e-06,'294381-Ehistolytica@XP_657283':0.320556):0.297419):0.04492177,(('6239-Celegans@NP_509262':0.0868695,('Capsaspora-owczarzaki@06272T0':0.43597083,('Mbrevicollis@prot_jgi_Monbr1_5967_fgenesh1_pg.scaffold_3000465':0.40488452,'Salpingoeca-rosetta@04404T0':0.28857349):0.26638058):0.29932534):0.082835827,'6279-Bmalayi@XP_001895586':0.15009238):0.064783838):0.17083841,((((((((('145481-Ppatens@XP_001765550':1.723546e-07,'88036-Smoellendorffii@XP_002985553':0.019932054):0.012226815,'Smoellendorfii@prot_jgi_Selmo1_428608_fgenesh2_pg.C_scaffold_104000038':0.23789199):0.15133216,(('436017-Olucimarinus@XP_001418499':0,'70448-Otauri@XP_003079934':0):0.077780959,'564608-Mpusilla@XP_003062115':0.060967102):0.07705238):0.098347946,('3055-Creinhardtii@XP_001696730':0.71152931,'3702-Athaliana@NP_568586':0.6752269):0.21409237):0.047443853,'Cvulgaris@prot_jgi_Chlvu1_81201_estExt_fgeneshCV_pg.C_10361':0.31643693):0.20471834,'214684-Cneoformans@XP_570356':0.53267357):0.21943864,('39947-Osativa@NP_001053148':1.0606094,(('412133-Tvaginalis@XP_001329298':1.6328719,'559292-Scerevisiae@NP_010281':0.60392646):0.53784799,('Cmerolae@gene_gnl_CMER_CML311C':0.64861086,'Vcarteri@prot_jgi_Volca1_92174_fgenesh4_pg.C_scaffold_24000160':1.1557331):0.041133696):0.12403024):0.20784286):0.20964171,('237631-Umaydis@XP_758738':0.034318883,'bdendrobatidis@prot_jgi_Batde5_23817_fgenesh1_pg.C_scaffold_4000056':0.10467182):0.10520967):1.6159593e-05,(('367110-Ncrassa@XP_964217':0.24957148,'Spizellomyces-punctatus@06860T0':0.15195045):0.056926423,'451804-Afumigatus@EDP54236':0.038538462):0.04106066):0.082618572,'284812-Spombe@NP_588151':0.18335707);
((('10228-Tadhaerens@XP_002114179':0.046886737,(((((((('237631-Umaydis@XP_758738':0.1250305,'bdendrobatidis@prot_jgi_Batde5_23817_fgenesh1_pg.C_scaffold_4000056':0.1078381):0.026447852,'Spizellomyces-punctatus@06860T0':0.23783815):0.12047095,'284812-Spombe@NP_588151':0.4980102):7.1560019e-06,('367110-Ncrassa@XP_964217':0.10640495,'451804-Afumigatus@EDP54236':0.20954388):0.14013206):0.26222566,'Capsaspora-owczarzaki@06272T0':0.41223917):0.14820105,(('6239-Celegans@NP_509262':0.21426821,('Mbrevicollis@prot_jgi_Monbr1_5967_fgenesh1_pg.scaffold_3000465':0.29837259,'Salpingoeca-rosetta@04404T0':0.18786742):0.59017028):7.1139599e-05,'6279-Bmalayi@XP_001895586':0.08947183):0.068740508):1.8422016e-05,'744533-Ngruberi@XP_002679151':0.47427962):0.070266761,(((((('352472-Ddiscoideum@XP_642955':0.50150339,'Nvectensis@prot_jgi_Nemve1_169110_estExt_gwp.C_1200013':0.26751309):0.11436268,'Dpulex@prot_jgi_Dappu1_63411_e_gw1.141.17.1':2.501884e-06):0.024016495,'7227-Dmelanogaster@AAF01417':5.9993257e-05):0.083047835,'Lgigantea@gene_jgi_Lotgi1_133906_e_gw1.87.6.1':0.021425398):0.051625746,(('7739-Bfloridae@XP_002602455':0.2172709,'9606-Hsapiens@NP_001130038':0.20073009):1.9085034e-06,'7955-Drerio@NP_955889':0.048782111):0.046703836):9.1380072e-07,'Hrobusta@prot_jgi_Helro1_73104':0.046975877):0.180785):0.16302216):0.24070705,((('2880-Esiliculosus@CBJ33525':0.14450635,('353151-Chominis@XP_668359':2.0032381,'Ehuxleyi@prot_jgi_Emihu1_308360_fgenesh_newKGs_pm.3__38':0):0.32643751):0.064532376,('403677-Pinfestans@XP_002902993':9.4457326e-07,'Physarum-ramorum@jgi':0.044598647):0.13922869):0.04783877,(('296543-Tpseudonana@XP_002292911':0,'556484-Ptricornutum@XP_002178341':0.1723932):8.2250236e-05,'Aanophagefferens@prot_jgi_Auran1_64106':0.67530829):0.23985788):0.085578948):1.5839123e-07,((((((('145481-Ppatens@XP_001765550':0,'88036-Smoellendorffii@XP_002985553':0.023434718):0.02270874,(('3055-Creinhardtii@XP_001696730':1.172615,(('436017-Olucimarinus@XP_001418499':0,'70448-Otauri@XP_003079934':0.044087057):5.8638025e-05,'564608-Mpusilla@XP_003062115':0.28479195):0.2772867):1.4016964e-05,'Cvulgaris@prot_jgi_Chlvu1_81201_estExt_fgeneshCV_pg.C_10361':0.66056796):0.14459849):0.32550368,'Smoellendorfii@prot_jgi_Selmo1_428608_fgenesh2_pg.C_scaffold_104000038':4.2324206e-05):0.28700025,'3702-Athaliana@NP_568586':0.57846244):0.23818835,'214684-Cneoformans@XP_570356':1.0173655):0.059675619,'Thecamonas-trahens@03596T0':0.08231149):4.0269416e-07,(('185431-Tbrucei@XP_846310':0.44259676,'353153-Tcruzi@XP_819913':0):0.10421359,('347515-Lmajor@XP_001687586':0,'435258-Linfantum@XP_001463072':0):0.24384016):1.1000349):0.20204262,('294381-Ehistolytica@XP_657283':0.32387721,(('39947-Osativa@NP_001053148':1.0672979,'Vcarteri@prot_jgi_Volca1_92174_fgenesh4_pg.C_scaffold_24000160':1.3238667):0.36365102,(('412133-Tvaginalis@XP_001329298':1.8776002,'559292-Scerevisiae@NP_010281':0.9080174):0.56668098,'Cmerolae@gene_gnl_CMER_CML311C':0.73529335):9.521801e-08):0.32092078):0.41401345);
(((((((('10228-Tadhaerens@XP_002114179':0.089178979,('Capsaspora-owczarzaki@06272T0':0.39484578,('Mbrevicollis@prot_jgi_Monbr1_5967_fgenesh1_pg.scaffold_3000465':0.39988143,'Salpingoeca-rosetta@04404T0':0.076677082):0.3029379):0.14957578):0.10891964,'6279-Bmalayi@XP_001895586':6.1612813e-05):0.047612957,'6239-Celegans@NP_509262':0.17057445):0.082441992,((('7227-Dmelanogaster@AAF01417':0.039391045,'Dpulex@prot_jgi_Dappu1_63411_e_gw1.141.17.1':9.8888855e-07):0.042857844,('7739-Bfloridae@XP_002602455':0.11284722,'Hrobusta@prot_jgi_Helro1_73104':1.1292186e-05):0.040978092):3.2478002e-05,(('7955-Drerio@NP_955889':3.4488908e-05,'9606-Hsapiens@NP_001130038':0.18718354):0.058659636,'Lgigantea@gene_jgi_Lotgi1_133906_e_gw1.87.6.1':5.9797367e-05):4.4820049e-05):0.022502036):0.094500258,((('237631-Umaydis@XP_758738':0.071644186,'284812-Spombe@NP_588151':0.36357184):0.0069021876,'bdendrobatidis@prot_jgi_Batde5_23817_fgenesh1_pg.C_scaffold_4000056':2.0750743e-07):0.088523246,(('367110-Ncrassa@XP_964217':0.31123562,'451804-Afumigatus@EDP54236':0.022407692):0.056341384,'Spizellomyces-punctatus@06860T0':0.10183368):0.047030931):0.24686646):0.038611075,('352472-Ddiscoideum@XP_642955':0.38214828,'Nvectensis@prot_jgi_Nemve1_169110_estExt_gwp.C_1200013':0.054397677):0.023650184):0.072996598,((('145481-Ppatens@XP_001765550':0,'88036-Smoellendorffii@XP_002985553':4.8553754e-14):0.049522373,(('436017-Olucimarinus@XP_001418499':0,'70448-Otauri@XP_003079934':0):0.030725418,'564608-Mpusilla@XP_003062115':0.19011994):0.1491352):0.035922654,(('3055-Creinhardtii@XP_001696730':1.255512,(('412133-Tvaginalis@XP_001329298':1.3880842,'Cvulgaris@prot_jgi_Chlvu1_81201_estExt_fgeneshCV_pg.C_10361':0.19183999):0.23231035,'Smoellendorfii@prot_jgi_Selmo1_428608_fgenesh2_pg.C_scaffold_104000038':2.5324914e-06):0.055016827):0.041163904,('3702-Athaliana@NP_568586':0.38662019,'39947-Osativa@NP_001053148':0.79506639):0.33267383):0.087801229):0.1982926):0.01582124,((((((((('185431-Tbrucei@XP_846310':0.47415551,'353153-Tcruzi@XP_819913':1.8676375e-05):0.24979114,('347515-Lmajor@XP_001687586':0,'435258-Linfantum@XP_001463072':0):3.1509853e-06):0.56674044,'744533-Ngruberi@XP_002679151':0.26518721):0.072340138,'294381-Ehistolytica@XP_657283':0.18838687):0.06210674,('214684-Cneoformans@XP_570356':0.46800559,'353151-Chominis@XP_668359':1.0602014):0.22225397):0.034226756,'Ehuxleyi@prot_jgi_Emihu1_308360_fgenesh_newKGs_pm.3__38':0.1248414):0.14604532,('403677-Pinfestans@XP_002902993':5.7943068e-14,'Physarum-ramorum@jgi':0):0.030374297):0.085989901,(('296543-Tpseudonana@XP_002292911':0.043911363,'556484-Ptricornutum@XP_002178341':0.090128445):0.11058657,'Aanophagefferens@prot_jgi_Auran1_64106':0.31032729):0.1377524):0.025763001,((('559292-Scerevisiae@NP_010281':1.1926374,'Vcarteri@prot_jgi_Volca1_92174_fgenesh4_pg.C_scaffold_24000160':0.31955534):0.59630341,'Cmerolae@gene_gnl_CMER_CML311C':0.4986231):0.2866436,'Thecamonas-trahens@03596T0':0.15113308):0.039116065):0.039574818,'2880-Esiliculosus@CBJ33525':0.14218314);
(((('10228-Tadhaerens@XP_002114179':0.13451039,('403677-Pinfestans@XP_002902993':3.5529182e-06,'Physarum-ramorum@jgi':0.023206227):0.14040166):0.07574293,((((((((('185431-Tbrucei@XP_846310':0.2218547,'353153-Tcruzi@XP_819913':5.8140293e-05):5.9316358e-06,('347515-Lmajor@XP_001687586':0,'435258-Linfantum@XP_001463072':0):0.22760823):0.66370231,'294381-Ehistolytica@XP_657283':0.47475377):4.3768723e-05,'744533-Ngruberi@XP_002679151':0.4219976):0.12039842,('214684-Cneoformans@XP_570356':0.63468056,'353151-Chominis@XP_668359':1.6392303):0.17494968):0.20587897,('237631-Umaydis@XP_758738':3.6415991e-06,((('284812-Spombe@NP_588151':0.18997736,'Spizellomyces-punctatus@06860T0':0.055058367):0.082504917,('367110-Ncrassa@XP_964217':0.29924353,'451804-Afumigatus@EDP54236':9.0700838e-06):0.19136349):0.043015175,'bdendrobatidis@prot_jgi_Batde5_23817_fgenesh1_pg.C_scaffold_4000056':0.13215691):0.041011207):0.13363157):0.14930516,('7227-Dmelanogaster@AAF01417':0.050869767,'Dpulex@prot_jgi_Dappu1_63411_e_gw1.141.17.1':0.093337374):1.138432e-05):0.026463813,((('6239-Celegans@NP_509262':0.12893684,'6279-Bmalayi@XP_001895586':0.13082452):0.15214204,'Lgigantea@gene_jgi_Lotgi1_133906_e_gw1.87.6.1':9.5552412e-07):0.051764636,(('7739-Bfloridae@XP_002602455':0.046722186,('7955-Drerio@NP_955889':0.028279006,'9606-Hsapiens@NP_001130038':0.18745792):0.13517477):0.025550582,'Hrobusta@prot_jgi_Helro1_73104':0.030639366):0.047934239):0.042682562):0.10594894,'Nvectensis@prot_jgi_Nemve1_169110_estExt_gwp.C_1200013':0.080189494):0.070224649):0.047297771,('352472-Ddiscoideum@XP_642955':0.23246159,'Ehuxleyi@prot_jgi_Emihu1_308360_fgenesh_newKGs_pm.3__38':0.19994509):0.14498877):0.031599051,(((((((('145481-Ppatens@XP_001765550':1.6628681e-05,'88036-Smoellendorffii@XP_002985553':0.043452362):0.065223102,('3055-Creinhardtii@XP_001696730':0.6082081,(('436017-Olucimarinus@XP_001418499':0,'70448-Otauri@XP_003079934':0.020515982):0.10648034,'564608-Mpusilla@XP_003062115':0.087422015):0.041617966):0.090855413):0.17852194,(('3702-Athaliana@NP_568586':0.28625452,'39947-Osativa@NP_001053148':0.69104024):0.44054324,'Smoellendorfii@prot_jgi_Selmo1_428608_fgenesh2_pg.C_scaffold_104000038':0.13244475):2.3590049e-06):0.12325886,(('412133-Tvaginalis@XP_001329298':0.72460563,'559292-Scerevisiae@NP_010281':0.89533084):0.4057096,'Cvulgaris@prot_jgi_Chlvu1_81201_estExt_fgeneshCV_pg.C_10361':0.28105024):0.098652842):0.10241162,'Aanophagefferens@prot_jgi_Auran1_64106':0.28804949):0.012887675,('296543-Tpseudonana@XP_002292911':0.038351101,'556484-Ptricornutum@XP_002178341':0.13349251):0.10815342):0.1396278,((('Capsaspora-owczarzaki@06272T0':0.25592768,'Vcarteri@prot_jgi_Volca1_92174_fgenesh4_pg.C_scaffold_24000160':0.90108347):0.32283329,('Mbrevicollis@prot_jgi_Monbr1_5967_fgenesh1_pg.scaffold_3000465':0.28126302,'Salpingoeca-rosetta@04404T0':0.081711369):0.192833):0.24746163,'Cmerolae@gene_gnl_CMER_CML311C':1.0677391):0.10871396):0.10113466,'2880-Esiliculosus@CBJ33525':0.15980872):0.012549475,'Thecamonas-trahens@03596T0':0.17759526);
((((((('10228-Tadhaerens@XP_002114179':0.061782148,('403677-Pinfestans@XP_002902993':5.5283787e-05,'Physarum-ramorum@jgi':0.039050285):0.1705956):0.16907949,'Nvectensis@prot_jgi_Nemve1_169110_estExt_gwp.C_1200013':0.07192858):1.4386887e-05,'Thecamonas-trahens@03596T0':0.26819047):0.094813849,'Spizellomyces-punctatus@06860T0':0.57795831):3.8370185e-05,(((('6239-Celegans@NP_509262':0.2610805,('6279-Bmalayi@XP_001895586':1.7917307e-06,(('Capsaspora-owczarzaki@06272T0':0.80719553,'Cmerolae@gene_gnl_CMER_CML311C':0.72934862):0.040626809,('Mbrevicollis@prot_jgi_Monbr1_5967_fgenesh1_pg.scaffold_3000465':0.49930779,'Salpingoeca-rosetta@04404T0':0.15454292):0.44827474):0.23990901):0.015242635):0.24149894,('7739-Bfloridae@XP_002602455':0.13166843,'Hrobusta@prot_jgi_Helro1_73104':3.1783059e-05):0.064373561):2.324723e-05,'Lgigantea@gene_jgi_Lotgi1_133906_e_gw1.87.6.1':0.038560687):1.3933785e-05,('7955-Drerio@NP_955889':3.1865654e-05,'9606-Hsapiens@NP_001130038':0.37452191):0.10478516):0.039675125):2.6155077e-05,((((((('145481-Ppatens@XP_001765550':3.9535371e-05,'88036-Smoellendorffii@XP_002985553':0.03993612):0.0014970851,'Cvulgaris@prot_jgi_Chlvu1_81201_estExt_fgeneshCV_pg.C_10361':0.49024971):0.10116785,(('436017-Olucimarinus@XP_001418499':0,'70448-Otauri@XP_003079934':0):0.046822373,'564608-Mpusilla@XP_003062115':0.14733502):0.13864122):0.073851837,'Smoellendorfii@prot_jgi_Selmo1_428608_fgenesh2_pg.C_scaffold_104000038':0.12561006):1.0689599e-05,(('3055-Creinhardtii@XP_001696730':0.72622021,(('412133-Tvaginalis@XP_001329298':1.0562334,'559292-Scerevisiae@NP_010281':0.1815671):0.37309919,'Vcarteri@prot_jgi_Volca1_92174_fgenesh4_pg.C_scaffold_24000160':0.50236264):0.50414515):0.20118224,'3702-Athaliana@NP_568586':0.314208):0.28444865):0.073722961,((('296543-Tpseudonana@XP_002292911':0.032023012,'556484-Ptricornutum@XP_002178341':0.22972782):0.033514228,'Aanophagefferens@prot_jgi_Auran1_64106':0.24824539):0.066938582,'39947-Osativa@NP_001053148':0.75388453):0.09256116):0.070749728,('2880-Esiliculosus@CBJ33525':0.13452809,('352472-Ddiscoideum@XP_642955':0.34619277,'Ehuxleyi@prot_jgi_Emihu1_308360_fgenesh_newKGs_pm.3__38':0.16205593):0.2427741):0.057333165):0.18269924):0.068270762,(((((('185431-Tbrucei@XP_846310':0.51074366,(('347515-Lmajor@XP_001687586':0,'435258-Linfantum@XP_001463072':0):0.29713739,'353153-Tcruzi@XP_819913':1.4138629e-06):4.8315821e-06):0.37551697,'294381-Ehistolytica@XP_657283':0.46756033):0.044050244,('214684-Cneoformans@XP_570356':0.01058992,'353151-Chominis@XP_668359':2.2897678):0.53166796):0.36668898,'744533-Ngruberi@XP_002679151':0.32556818):0.17188118,(('237631-Umaydis@XP_758738':4.5478425e-06,(('367110-Ncrassa@XP_964217':0.3738122,'451804-Afumigatus@EDP54236':0.016245842):0.37930374,'bdendrobatidis@prot_jgi_Batde5_23817_fgenesh1_pg.C_scaffold_4000056':0.16532409):0.075461715):0.060475626,'284812-Spombe@NP_588151':0.18548464):0.20178537):5.3656146e-05,'7227-Dmelanogaster@AAF01417':0.020424046):2.4582053e-05,'Dpulex@prot_jgi_Dappu1_63411_e_gw1.141.17.1':0.082203153);
(((((('10228-Tadhaerens@XP_002114179':0.12679374,((((('185431-Tbrucei@XP_846310':0.39131398,'353153-Tcruzi@XP_819913':0):1.2678109e-05,('347515-Lmajor@XP_001687586':0,'435258-Linfantum@XP_001463072':0):0.24417215):0.73489291,'294381-Ehistolytica@XP_657283':0.078770438):0.16817603,'Thecamonas-trahens@03596T0':0.16672212):0.011585912,'Cmerolae@gene_gnl_CMER_CML311C':0.69492687):0.10578642):0.099911676,'Nvectensis@prot_jgi_Nemve1_169110_estExt_gwp.C_1200013':0.029923522):0.093618423,(((('237631-Umaydis@XP_758738':5.2382526e-05,'284812-Spombe@NP_588151':0.12882583):0.068125641,'bdendrobatidis@prot_jgi_Batde5_23817_fgenesh1_pg.C_scaffold_4000056':0.067263154):0.011773365,(('367110-Ncrassa@XP_964217':0.19055734,'451804-Afumigatus@EDP54236':0.11769159):0.049181571,'Spizellomyces-punctatus@06860T0':0.043711604):0.049855762):0.097709704,(('6239-Celegans@NP_509262':0.16885328,'6279-Bmalayi@XP_001895586':0.064918029):0.047648481,(((('7227-Dmelanogaster@AAF01417':0.090995233,'Dpulex@prot_jgi_Dappu1_63411_e_gw1.141.17.1':0.045998029):0.021011626,'Hrobusta@prot_jgi_Helro1_73104':3.0847678e-06):0.021546998,('7739-Bfloridae@XP_002602455':0.11263413,('7955-Drerio@NP_955889':0.044123673,'9606-Hsapiens@NP_001130038':0.11448669):0.022497876):0.043923406):3.6431224e-06,'Lgigantea@gene_jgi_Lotgi1_133906_e_gw1.87.6.1':0.021471424):0.066894023):0.06087222):1.0802156e-05):0.04702565,'352472-Ddiscoideum@XP_642955':0.2781618):0.030712925,('Aanophagefferens@prot_jgi_Auran1_64106':0.25079868,('Mbrevicollis@prot_jgi_Monbr1_5967_fgenesh1_pg.scaffold_3000465':0.33029959,'Salpingoeca-rosetta@04404T0':1.6383523e-05):0.4898878):0.13960777):0.054540393,(((((((('145481-Ppatens@XP_001765550':1.5845216e-06,'88036-Smoellendorffii@XP_002985553':0.020633185):2.6232717e-05,'Smoellendorfii@prot_jgi_Selmo1_428608_fgenesh2_pg.C_scaffold_104000038':0.12673199):0.01217229,(('214684-Cneoformans@XP_570356':0.33668408,('436017-Olucimarinus@XP_001418499':0,'70448-Otauri@XP_003079934':0.044117795):0.063653132):2.7360802e-05,'564608-Mpusilla@XP_003062115':0.15270113):0.19627582):0.11518034,((('3702-Athaliana@NP_568586':0.44860555,'39947-Osativa@NP_001053148':0.54672008):0.13181993,('412133-Tvaginalis@XP_001329298':0.8207738,'559292-Scerevisiae@NP_010281':1.4383974):0.24849994):0.070905219,'Cvulgaris@prot_jgi_Chlvu1_81201_estExt_fgeneshCV_pg.C_10361':0.2422383):0.095171415):2.6961391e-05,'353151-Chominis@XP_668359':1.3047973):0.12096553,(('296543-Tpseudonana@XP_002292911':0.14317084,'556484-Ptricornutum@XP_002178341':0.042132479):0.069698055,('403677-Pinfestans@XP_002902993':4.2384245e-07,'Physarum-ramorum@jgi':0.023507974):0.10660445):0.069762208):0.014161675,(('3055-Creinhardtii@XP_001696730':0.60147918,('Capsaspora-owczarzaki@06272T0':0.37508906,'Vcarteri@prot_jgi_Volca1_92174_fgenesh4_pg.C_scaffold_24000160':0.67998727):0.18757781):1.4822094e-06,'744533-Ngruberi@XP_002679151':0.32677386):0.080637646):9.5605863e-06,'2880-Esiliculosus@CBJ33525':0.10758707):0.083977301,'Ehuxleyi@prot_jgi_Emihu1_308360_fgenesh_newKGs_pm.3__38':0.23590552);
(((('10228-Tadhaerens@XP_002114179':0.064244474,((((('185431-Tbrucei@XP_846310':0.29991982,'353153-Tcruzi@XP_819913':0):3.7878827e-05,('347515-Lmajor@XP_001687586':0,'435258-Linfantum@XP_001463072':0):0.16902367):0.37093712,'559292-Scerevisiae@NP_010281':1.0222513):0.49024002,((((('237631-Umaydis@XP_758738':0.10865585,'284812-Spombe@NP_588151':0.10829107):0.080277834,'bdendrobatidis@prot_jgi_Batde5_23817_fgenesh1_pg.C_scaffold_4000056':0.060382437):0.04094336,'Spizellomyces-punctatus@06860T0':0.12303636):0.032687405,'367110-Ncrassa@XP_964217':0.26008505):0.075460303,'451804-Afumigatus@EDP54236':0.1524145):0.068898456):0.18082999,'Nvectensis@prot_jgi_Nemve1_169110_estExt_gwp.C_1200013':0.14947931):1.3983691e-06):1.435792e-06,((('294381-Ehistolytica@XP_657283':0.11042256,'744533-Ngruberi@XP_002679151':0.3595701):0.19473166,('412133-Tvaginalis@XP_001329298':1.1765781,'6239-Celegans@NP_509262':4.8736242e-05):0.10818897):0.029061182,'Cmerolae@gene_gnl_CMER_CML311C':0.91387954):0.068844131):0.10303309,(((('7227-Dmelanogaster@AAF01417':0.048547195,'Dpulex@prot_jgi_Dappu1_63411_e_gw1.141.17.1':0.0214151):0.076217177,'Lgigantea@gene_jgi_Lotgi1_133906_e_gw1.87.6.1':1.8627334e-05):0.03899185,('7955-Drerio@NP_955889':1.3069023e-05,'9606-Hsapiens@NP_001130038':0.18739734):0.082671003):1.7823547e-05,('7739-Bfloridae@XP_002602455':0.15144871,'Hrobusta@prot_jgi_Helro1_73104':0.042084646):0.01970395):0.039596439):0.018082499,((((((((('145481-Ppatens@XP_001765550':0,'88036-Smoellendorffii@XP_002985553':3.7163255e-14):0.033467239,'Smoellendorfii@prot_jgi_Selmo1_428608_fgenesh2_pg.C_scaffold_104000038':0.024546208):0.039166366,('3702-Athaliana@NP_568586':0.45880948,'39947-Osativa@NP_001053148':0.85349339):0.12753466):8.6417086e-06,((('3055-Creinhardtii@XP_001696730':0.54140936,'Vcarteri@prot_jgi_Volca1_92174_fgenesh4_pg.C_scaffold_24000160':0.46518763):0.41755183,'Cvulgaris@prot_jgi_Chlvu1_81201_estExt_fgeneshCV_pg.C_10361':0.12471027):0.081903774,(('436017-Olucimarinus@XP_001418499':0,'70448-Otauri@XP_003079934':0.019960393):3.9221371e-07,'564608-Mpusilla@XP_003062115':0.13287931):0.11286313):0.13736148):0.22993655,'2880-Esiliculosus@CBJ33525':0.14383302):0.015578431,((('214684-Cneoformans@XP_570356':0.091791619,'353151-Chominis@XP_668359':2.1557828):0.50937675,'Thecamonas-trahens@03596T0':0.073954971):0.078051411,((('296543-Tpseudonana@XP_002292911':0.042281832,'556484-Ptricornutum@XP_002178341':0.065562232):0.0044706005,'Aanophagefferens@prot_jgi_Auran1_64106':0.53409807):0.11656768,('403677-Pinfestans@XP_002902993':3.1699932e-05,'Physarum-ramorum@jgi':0.021336921):0.17454701):0.022993713):0.11051764):0.064027686,'Ehuxleyi@prot_jgi_Emihu1_308360_fgenesh_newKGs_pm.3__38':0.10751148):0.028494442,'352472-Ddiscoideum@XP_642955':0.25681156):0.022788503,('Capsaspora-owczarzaki@06272T0':0.47203302,('Mbrevicollis@prot_jgi_Monbr1_5967_fgenesh1_pg.scaffold_3000465':0.31188805,'Salpingoeca-rosetta@04404T0':0.075246992):0.17421815):0.15161038):0.14897669,'6279-Bmalayi@XP_001895586':0.023010354);
((((('10228-Tadhaerens@XP_002114179':0.096729061,('6239-Celegans@NP_509262':0.15916392,'6279-Bmalayi@XP_001895586':1.6399486e-06):0.078606056):0.076197562,((('185431-Tbrucei@XP_846310':0.27258265,(('347515-Lmajor@XP_001687586':0,'435258-Linfantum@XP_001463072':0):0.21919771,'353153-Tcruzi@XP_819913':4.3647768e-05):0.0046339093):0.41049788,('559292-Scerevisiae@NP_010281':1.4013871,'Cmerolae@gene_gnl_CMER_CML311C':0.087036225):0.19354335):0.17323653,('7955-Drerio@NP_955889':8.2776679e-05,'9606-Hsapiens@NP_001130038':0.14218254):0.018051603):2.591419e-06):3.8663715e-06,((((((('237631-Umaydis@XP_758738':0.11562479,'bdendrobatidis@prot_jgi_Batde5_23817_fgenesh1_pg.C_scaffold_4000056':0.099786501):0.068816107,'Spizellomyces-punctatus@06860T0':0.079411967):0.040473647,'451804-Afumigatus@EDP54236':0.094988378):3.047016e-06,('284812-Spombe@NP_588151':0.097657888,('367110-Ncrassa@XP_964217':0.17405813,'Ehuxleyi@prot_jgi_Emihu1_308360_fgenesh_newKGs_pm.3__38':0.32982214):0.037697436):0.09269208):0.17049671,('352472-Ddiscoideum@XP_642955':0.17341771,'Nvectensis@prot_jgi_Nemve1_169110_estExt_gwp.C_1200013':0.10893441):0.017092652):0.031291695,'7739-Bfloridae@XP_002602455':0.082688211):0.072133142,(('7227-Dmelanogaster@AAF01417':0.10246634,'Dpulex@prot_jgi_Dappu1_63411_e_gw1.141.17.1':0.034163492):0.053072585,'Lgigantea@gene_jgi_Lotgi1_133906_e_gw1.87.6.1':1.2158382e-06):0.035997758):2.8085419e-07):0.056242962,'Hrobusta@prot_jgi_Helro1_73104':9.5345287e-05):0.11674589,(((((((('145481-Ppatens@XP_001765550':1.1953582e-13,'88036-Smoellendorffii@XP_002985553':0):7.0902259e-06,'Smoellendorfii@prot_jgi_Selmo1_428608_fgenesh2_pg.C_scaffold_104000038':0.08515757):0.053414297,('3702-Athaliana@NP_568586':0.32931306,'39947-Osativa@NP_001053148':0.63511314):0.38832828):2.6514101e-07,'Cvulgaris@prot_jgi_Chlvu1_81201_estExt_fgeneshCV_pg.C_10361':0.33936639):0.054349696,('436017-Olucimarinus@XP_001418499':0,'70448-Otauri@XP_003079934':0):0.014097367):0.11320199,(('3055-Creinhardtii@XP_001696730':0.25895254,'Vcarteri@prot_jgi_Volca1_92174_fgenesh4_pg.C_scaffold_24000160':0.67598879):0.41108816,'564608-Mpusilla@XP_003062115':8.7829117e-05):0.0077874158):0.26824305,(((('214684-Cneoformans@XP_570356':0.36689662,'Thecamonas-trahens@03596T0':0.065109805):0.078271503,(('296543-Tpseudonana@XP_002292911':0.099667639,'556484-Ptricornutum@XP_002178341':0.12815822):0.053229953,'Aanophagefferens@prot_jgi_Auran1_64106':0.26464465):0.099605643):0.095502591,(('294381-Ehistolytica@XP_657283':0.22627531,('353151-Chominis@XP_668359':0.95358807,'744533-Ngruberi@XP_002679151':0.12604517):0.1697871):0.14907957,'412133-Tvaginalis@XP_001329298':1.327484):1.3247745e-05):1.5707191e-07,('403677-Pinfestans@XP_002902993':0,'Physarum-ramorum@jgi':3.5426207e-14):2.1421414e-05):0.022834662):0.021967596,('Capsaspora-owczarzaki@06272T0':0.27321547,('Mbrevicollis@prot_jgi_Monbr1_5967_fgenesh1_pg.scaffold_3000465':0.44594912,'Salpingoeca-rosetta@04404T0':0.030954473):0.17775904):0.25771934):0.070288907,'2880-Esiliculosus@CBJ33525':0.1763029);
((('10228-Tadhaerens@XP_002114179':0.1112371,(((((((('294381-Ehistolytica@XP_657283':0.38848524,'6239-Celegans@NP_509262':0.059774319):0.063928544,'6279-Bmalayi@XP_001895586':0.05798339):0.11662652,'352472-Ddiscoideum@XP_642955':0.46159431):0.066124097,'Dpulex@prot_jgi_Dappu1_63411_e_gw1.141.17.1':9.6070694e-05):0.01644119,('7227-Dmelanogaster@AAF01417':0.016636624,'744533-Ngruberi@XP_002679151':0.26317192):0.016008769):0.035818493,('7739-Bfloridae@XP_002602455':0.091193727,'Hrobusta@prot_jgi_Helro1_73104':1.5743739e-05):0.033509581):9.0298607e-06,('7955-Drerio@NP_955889':9.676925e-05,'9606-Hsapiens@NP_001130038':0.15353654):0.06552406):1.7717169e-07,'Lgigantea@gene_jgi_Lotgi1_133906_e_gw1.87.6.1':0.01556423):0.069003398):1.1953274e-05,'Nvectensis@prot_jgi_Nemve1_169110_estExt_gwp.C_1200013':0.044454882):0.058656056,((((((('145481-Ppatens@XP_001765550':2.3480796e-07,'88036-Smoellendorffii@XP_002985553':0.015334694):0.03030562,(('3055-Creinhardtii@XP_001696730':0.68162538,'Cvulgaris@prot_jgi_Chlvu1_81201_estExt_fgeneshCV_pg.C_10361':0.30148613):2.8509112e-08,(('436017-Olucimarinus@XP_001418499':0,'70448-Otauri@XP_003079934':0.014380573):0.035632301,'564608-Mpusilla@XP_003062115':0.19368042):0.14365196):0.13716374):0.087144316,(('3702-Athaliana@NP_568586':0.39695131,'39947-Osativa@NP_001053148':0.54892774):0.39104902,'Smoellendorfii@prot_jgi_Selmo1_428608_fgenesh2_pg.C_scaffold_104000038':3.5799291e-05):0.037246449):0.10713655,('296543-Tpseudonana@XP_002292911':0.041362093,'556484-Ptricornutum@XP_002178341':0.050260674):0.076926497):2.6901449e-05,(('412133-Tvaginalis@XP_001329298':0.92111973,'Aanophagefferens@prot_jgi_Auran1_64106':0.076824034):0.025546106,('559292-Scerevisiae@NP_010281':1.4766128,'Cmerolae@gene_gnl_CMER_CML311C':0.71892884):0.073105912):0.29048534):0.13498261,'Thecamonas-trahens@03596T0':0.14632042):0.041088128,'2880-Esiliculosus@CBJ33525':0.09986496):0.0737325,((((((('185431-Tbrucei@XP_846310':0.52324646,('347515-Lmajor@XP_001687586':0,'435258-Linfantum@XP_001463072':0):0.19937127):4.8965689e-07,'353153-Tcruzi@XP_819913':3.5944148e-05):0.72602604,('214684-Cneoformans@XP_570356':0.21247527,'353151-Chominis@XP_668359':0.76851589):0.22562992):0.0086183678,(('237631-Umaydis@XP_758738':1.6702732e-06,('284812-Spombe@NP_588151':0.18201727,((('367110-Ncrassa@XP_964217':0.18514562,'451804-Afumigatus@EDP54236':0.023151174):0.12690508,'Spizellomyces-punctatus@06860T0':0.081932293):0.11980225,'bdendrobatidis@prot_jgi_Batde5_23817_fgenesh1_pg.C_scaffold_4000056':0.1100501):1.8295034e-05):0.07181084):0.088807138,'Vcarteri@prot_jgi_Volca1_92174_fgenesh4_pg.C_scaffold_24000160':1.1120006):0.040904873):0.34027396,('Capsaspora-owczarzaki@06272T0':0.22432235,('Mbrevicollis@prot_jgi_Monbr1_5967_fgenesh1_pg.scaffold_3000465':0.17226063,'Salpingoeca-rosetta@04404T0':0.084311768):0.64870572):0.11306663):0.017491685,'Ehuxleyi@prot_jgi_Emihu1_308360_fgenesh_newKGs_pm.3__38':0.21633785):0.10717448,('403677-Pinfestans@XP_002902993':0.051435624,'Physarum-ramorum@jgi':1.1028007e-05):0.039863576):0.040124807);
((((((('10228-Tadhaerens@XP_002114179':0.11068029,'Nvectensis@prot_jgi_Nemve1_169110_estExt_gwp.C_1200013':0.051681912):0.10959573,(((('237631-Umaydis@XP_758738':0.13705599,'284812-Spombe@NP_588151':0.12404291):0.029306357,'bdendrobatidis@prot_jgi_Batde5_23817_fgenesh1_pg.C_scaffold_4000056':0.11402685):2.2039619e-05,(('367110-Ncrassa@XP_964217':0.37660969,'451804-Afumigatus@EDP54236':0.021332568):0.19766466,'Spizellomyces-punctatus@06860T0':0.17760771):0.05342813):0.24980943,'7739-Bfloridae@XP_002602455':0.10147624):5.0585908e-08):0.019359056,('7955-Drerio@NP_955889':7.7944389e-05,'9606-Hsapiens@NP_001130038':0.22570843):0.11804537):5.1234188e-05,((('352472-Ddiscoideum@XP_642955':0.26253018,'Ehuxleyi@prot_jgi_Emihu1_308360_fgenesh_newKGs_pm.3__38':0.2277769):0.2716192,'6279-Bmalayi@XP_001895586':0.14114298):0.042446908,'Lgigantea@gene_jgi_Lotgi1_133906_e_gw1.87.6.1':0.076219871):7.9788032e-05):0.082887808,((((((('185431-Tbrucei@XP_846310':0.40330531,'353153-Tcruzi@XP_819913':0):0.067179185,('347515-Lmajor@XP_001687586':0,'435258-Linfantum@XP_001463072':0):0.24739977):0.53256303,'294381-Ehistolytica@XP_657283':0.14962879):0.13623614,('353151-Chominis@XP_668359':1.6976183,'744533-Ngruberi@XP_002679151':0.043978614):0.19561812):0.1403468,'Dpulex@prot_jgi_Dappu1_63411_e_gw1.141.17.1':0.034043148):0.10955492,'7227-Dmelanogaster@AAF01417':0.04235807):0.036193216,'Hrobusta@prot_jgi_Helro1_73104':0.016437623):2.0453914e-05):0.12059822,'6239-Celegans@NP_509262':0.21057969):0.15948094,((((((('145481-Ppatens@XP_001765550':1.0125932e-05,'88036-Smoellendorffii@XP_002985553':0.057391881):0.051345073,(('39947-Osativa@NP_001053148':0.66183029,'Cmerolae@gene_gnl_CMER_CML311C':1.105735):0.33692326,'Smoellendorfii@prot_jgi_Selmo1_428608_fgenesh2_pg.C_scaffold_104000038':5.398086e-05):0.10749135):0.12207588,(((('3055-Creinhardtii@XP_001696730':0.52512306,'Aanophagefferens@prot_jgi_Auran1_64106':0.35801146):0.042916626,'412133-Tvaginalis@XP_001329298':0.87219315):0.1913748,(('436017-Olucimarinus@XP_001418499':0,'70448-Otauri@XP_003079934':0.017742893):0.068980936,'564608-Mpusilla@XP_003062115':0.16370769):0.11850937):1.4637886e-06,(('559292-Scerevisiae@NP_010281':1.3988401,'Vcarteri@prot_jgi_Volca1_92174_fgenesh4_pg.C_scaffold_24000160':0.58369888):0.36606345,'Cvulgaris@prot_jgi_Chlvu1_81201_estExt_fgeneshCV_pg.C_10361':0.2312662):0.15193135):0.16241563):2.8464744e-05,'3702-Athaliana@NP_568586':0.59483445):0.178133,('296543-Tpseudonana@XP_002292911':0.17088751,'556484-Ptricornutum@XP_002178341':0.040880526):0.089834851):0.12955936,('214684-Cneoformans@XP_570356':0.73613958,'Thecamonas-trahens@03596T0':0.14371184):0.056329315):0.084787319,'2880-Esiliculosus@CBJ33525':0.13211176):0.04457516,(('403677-Pinfestans@XP_002902993':0.039861415,'Physarum-ramorum@jgi':5.2093681e-06):0.010130271,('Capsaspora-owczarzaki@06272T0':0.28647059,('Mbrevicollis@prot_jgi_Monbr1_5967_fgenesh1_pg.scaffold_3000465':0.24459107,'Salpingoeca-rosetta@04404T0':0.10299685):0.55916754):0.25956324):0.11443777);
((((((('10228-Tadhaerens@XP_002114179':1.8959602e-05,((('185431-Tbrucei@XP_846310':0.44441813,'353153-Tcruzi@XP_819913':0):0.050808254,('347515-Lmajor@XP_001687586':0,'435258-Linfantum@XP_001463072':0):0.22856243):0.54358291,('Mbrevicollis@prot_jgi_Monbr1_5967_fgenesh1_pg.scaffold_3000465':0.18153389,'Salpingoeca-rosetta@04404T0':0.094756069):0.47084109):0.24651152):0.18196655,('7227-Dmelanogaster@AAF01417':0.017320598,(('Dpulex@prot_jgi_Dappu1_63411_e_gw1.141.17.1':6.3200343e-07,'Nvectensis@prot_jgi_Nemve1_169110_estExt_gwp.C_1200013':0.12547673):0.017318783,'Lgigantea@gene_jgi_Lotgi1_133906_e_gw1.87.6.1':0.01742683):9.5919006e-07):0.01740557):2.5083548e-05,'Hrobusta@prot_jgi_Helro1_73104':0):2.259772e-05,(('6239-Celegans@NP_509262':0.049949406,'6279-Bmalayi@XP_001895586':0.050909892):0.11819367,('7955-Drerio@NP_955889':0.0025320071,'9606-Hsapiens@NP_001130038':0.068453309):0.11163081):5.6381331e-05):2.7069947e-05,((((('2880-Esiliculosus@CBJ33525':0.14424661,('296543-Tpseudonana@XP_002292911':0.075500091,'556484-Ptricornutum@XP_002178341':0.010076349):0.16235988):8.569988e-07,'Ehuxleyi@prot_jgi_Emihu1_308360_fgenesh_newKGs_pm.3__38':0.22405033):0.11708789,('403677-Pinfestans@XP_002902993':0.056784284,'Physarum-ramorum@jgi':2.3197751e-07):0.094515241):0.1093686,('294381-Ehistolytica@XP_657283':0.31390696,('744533-Ngruberi@XP_002679151':0.091849282,'Capsaspora-owczarzaki@06272T0':0.26184214):0.043923125):0.052504551):0.0048359433,'7739-Bfloridae@XP_002602455':0.03519654):0.057115638):0.13896391,(((((('214684-Cneoformans@XP_570356':0.057624567,'353151-Chominis@XP_668359':1.7591757):0.46822309,('367110-Ncrassa@XP_964217':0.2248296,'451804-Afumigatus@EDP54236':0.037481127):1.3414546e-05):0.18437113,'Spizellomyces-punctatus@06860T0':0.020023906):0.087582887,('237631-Umaydis@XP_758738':0.090218117,'bdendrobatidis@prot_jgi_Batde5_23817_fgenesh1_pg.C_scaffold_4000056':0.053902939):2.9397784e-06):0.037840312,'284812-Spombe@NP_588151':0.077084892):0.18771937,('Aanophagefferens@prot_jgi_Auran1_64106':0.44500897,'Cmerolae@gene_gnl_CMER_CML311C':0.45500593):0.27011984):6.6601097e-07):0.11612571,(((('145481-Ppatens@XP_001765550':4.5700576e-07,(((('3055-Creinhardtii@XP_001696730':0.62846264,'564608-Mpusilla@XP_003062115':0.008496779):0.11281838,(('436017-Olucimarinus@XP_001418499':0,'70448-Otauri@XP_003079934':0.016057558):0.022674663,'Vcarteri@prot_jgi_Volca1_92174_fgenesh4_pg.C_scaffold_24000160':1.2211264):0.018741436):0.071724177,((('39947-Osativa@NP_001053148':0.42250435,'412133-Tvaginalis@XP_001329298':0.92441488):0.19487236,'559292-Scerevisiae@NP_010281':1.0015859):0.31077808,'Cvulgaris@prot_jgi_Chlvu1_81201_estExt_fgeneshCV_pg.C_10361':0.12800128):0.086216173):0.13312993,'88036-Smoellendorffii@XP_002985553':0.016631014):3.4284318e-06):0.060221404,'Smoellendorfii@prot_jgi_Selmo1_428608_fgenesh2_pg.C_scaffold_104000038':0.061103382):0.098156218,'3702-Athaliana@NP_568586':0.71871454):0.21222288,'352472-Ddiscoideum@XP_642955':0.26885542):0.091351822,'Thecamonas-trahens@03596T0':0.043423792);
((((((('10228-Tadhaerens@XP_002114179':2.7001723e-06,('744533-Ngruberi@XP_002679151':0.78338878,('Capsaspora-owczarzaki@06272T0':0.43685117,('Mbrevicollis@prot_jgi_Monbr1_5967_fgenesh1_pg.scaffold_3000465':0.23493347,'Salpingoeca-rosetta@04404T0':0.086406738):0.19745232):0.15722149):0.038782227):0.19391936,'6279-Bmalayi@XP_001895586':2.2636925e-06):0.046534752,'6239-Celegans@NP_509262':0.12150955):0.1008944,(('7227-Dmelanogaster@AAF01417':0.022020962,('Dpulex@prot_jgi_Dappu1_63411_e_gw1.141.17.1':0.021946634,'Lgigantea@gene_jgi_Lotgi1_133906_e_gw1.87.6.1':0.022116279):3.5505603e-05):0.044465152,(('7739-Bfloridae@XP_002602455':0.045417963,('7955-Drerio@NP_955889':0.022805222,'9606-Hsapiens@NP_001130038':0.15989175):0.099178186):0.022397227,'Hrobusta@prot_jgi_Helro1_73104':0):3.9974454e-05):0.11425702):8.8222975e-06,('352472-Ddiscoideum@XP_642955':0.27638176,'Nvectensis@prot_jgi_Nemve1_169110_estExt_gwp.C_1200013':0.14629272):0.12327334):9.5099606e-05,((('185431-Tbrucei@XP_846310':0.37495514,'353153-Tcruzi@XP_819913':1.2049764e-05):7.1957522e-07,('347515-Lmajor@XP_001687586':0,'435258-Linfantum@XP_001463072':0):0.31874203):0.57225085,'559292-Scerevisiae@NP_010281':0.9387528):0.099816593):0.10236061,((('145481-Ppatens@XP_001765550':2.4034227e-05,(((('3055-Creinhardtii@XP_001696730':0.51353621,'Vcarteri@prot_jgi_Volca1_92174_fgenesh4_pg.C_scaffold_24000160':0.55595657):0.077193992,(('412133-Tvaginalis@XP_001329298':1.0275309,'Aanophagefferens@prot_jgi_Auran1_64106':0.36587233):0.35430566,'Cvulgaris@prot_jgi_Chlvu1_81201_estExt_fgeneshCV_pg.C_10361':0.088185374):0.23158806):9.834299e-07,(('436017-Olucimarinus@XP_001418499':0,'70448-Otauri@XP_003079934':0.020160237):0.062305391,'564608-Mpusilla@XP_003062115':0.043367202):0.10604685):0.089933114,'88036-Smoellendorffii@XP_002985553':0.02102936):1.8032118e-07):0.026708174,(('3702-Athaliana@NP_568586':0.3642078,'39947-Osativa@NP_001053148':0.45837122):0.25232562,'Smoellendorfii@prot_jgi_Selmo1_428608_fgenesh2_pg.C_scaffold_104000038':0.10302458):2.5850585e-05):0.22303989,('Cmerolae@gene_gnl_CMER_CML311C':0.69536117,'Thecamonas-trahens@03596T0':5.3450314e-05):0.060823956):1.1429802e-05,((((((('214684-Cneoformans@XP_570356':0.42513439,'353151-Chominis@XP_668359':1.1315605):0.099270542,'294381-Ehistolytica@XP_657283':0.26789166):0.096521744,'Ehuxleyi@prot_jgi_Emihu1_308360_fgenesh_newKGs_pm.3__38':0.046808907):0.044660355,('296543-Tpseudonana@XP_002292911':0.064862634,'556484-Ptricornutum@XP_002178341':6.1101145e-06):0.082037425):5.1068914e-06,('403677-Pinfestans@XP_002902993':0.00072693073,'Physarum-ramorum@jgi':0.021033828):0.13510492):0.074093261,'2880-Esiliculosus@CBJ33525':2.5539302e-05):7.6148471e-05,(((('237631-Umaydis@XP_758738':0.069013927,'bdendrobatidis@prot_jgi_Batde5_23817_fgenesh1_pg.C_scaffold_4000056':0.11423677):5.4039064e-05,'Spizellomyces-punctatus@06860T0':0.046721849):0.07476773,('367110-Ncrassa@XP_964217':0.20253783,'451804-Afumigatus@EDP54236':0.18968571):0.070695327):1.4604475e-05,'284812-Spombe@NP_588151':0.1447933):0.30064691):0.10812391);
((((((((('10228-Tadhaerens@XP_002114179':1.4755241e-05,('Capsaspora-owczarzaki@06272T0':0.3056947,('Mbrevicollis@prot_jgi_Monbr1_5967_fgenesh1_pg.scaffold_3000465':0.46061477,'Salpingoeca-rosetta@04404T0':0.30040857):0.29744839):0.19988322):0.28162717,('6239-Celegans@NP_509262':0.1948336,'6279-Bmalayi@XP_001895586':2.6430294e-05):0.15073889):0.18652144,(((('185431-Tbrucei@XP_846310':0.62294993,'353153-Tcruzi@XP_819913':2.6737201e-05):0.3360935,('347515-Lmajor@XP_001687586':0,'435258-Linfantum@XP_001463072':0):0.072462039):0.57231301,('294381-Ehistolytica@XP_657283':0.47869348,'744533-Ngruberi@XP_002679151':0.30625107):0.0051700752):0.35910855,('7955-Drerio@NP_955889':2.6019452e-05,'9606-Hsapiens@NP_001130038':0.16635521):0.048701263):0.1435358):3.6544024e-05,((('7227-Dmelanogaster@AAF01417':0.085293653,'Dpulex@prot_jgi_Dappu1_63411_e_gw1.141.17.1':0.037582619):0.033801499,'Lgigantea@gene_jgi_Lotgi1_133906_e_gw1.87.6.1':0.020896481):0.044287731,'Hrobusta@prot_jgi_Helro1_73104':0.0218125):3.5396489e-05):6.5111941e-05,((((('237631-Umaydis@XP_758738':0.087604208,'bdendrobatidis@prot_jgi_Batde5_23817_fgenesh1_pg.C_scaffold_4000056':0.021814202):0.032284905,(('367110-Ncrassa@XP_964217':0.45438164,'451804-Afumigatus@EDP54236':0.027449833):0.19555432,'Spizellomyces-punctatus@06860T0':0.13063958):0.068164801):0.1048969,'284812-Spombe@NP_588151':0.19007996):0.13635244,'Nvectensis@prot_jgi_Nemve1_169110_estExt_gwp.C_1200013':0.1678433):0.020539337,'7739-Bfloridae@XP_002602455':0.040523338):0.11741322):0.12740388,((('2880-Esiliculosus@CBJ33525':0.21947238,(('353151-Chominis@XP_668359':2.4654369,'Physarum-ramorum@jgi':0.021944189):4.3689659e-05,'403677-Pinfestans@XP_002902993':7.7790248e-06):0.17719782):0.043138545,(('296543-Tpseudonana@XP_002292911':0.054322916,'556484-Ptricornutum@XP_002178341':0.1179567):0.043773305,'Aanophagefferens@prot_jgi_Auran1_64106':0.42509179):0.16725843):0.051611866,'Ehuxleyi@prot_jgi_Emihu1_308360_fgenesh_newKGs_pm.3__38':0.19205328):0.082710106):2.949489e-05,('352472-Ddiscoideum@XP_642955':0.27653669,'Cmerolae@gene_gnl_CMER_CML311C':0.5771923):0.14364227):0.082945173,'Thecamonas-trahens@03596T0':0.10469235):0.13304488,(('145481-Ppatens@XP_001765550':9.2397885e-05,((('3055-Creinhardtii@XP_001696730':0.89212375,'3702-Athaliana@NP_568586':0.45831909):0.36115697,((((('39947-Osativa@NP_001053148':0.97807467,'412133-Tvaginalis@XP_001329298':0.97765099):0.17085985,'559292-Scerevisiae@NP_010281':0.87639499):0.34340506,'Cvulgaris@prot_jgi_Chlvu1_81201_estExt_fgeneshCV_pg.C_10361':0.085745292):0.081817729,'Vcarteri@prot_jgi_Volca1_92174_fgenesh4_pg.C_scaffold_24000160':1.2195831):0.20328803,'Smoellendorfii@prot_jgi_Selmo1_428608_fgenesh2_pg.C_scaffold_104000038':0.082899865):0.061805867):0.05505141,(('436017-Olucimarinus@XP_001418499':0,'70448-Otauri@XP_003079934':0):0.035432422,'564608-Mpusilla@XP_003062115':0.0945562):0.22158178):2.1077575e-06):0.020403124,'88036-Smoellendorffii@XP_002985553':6.0816883e-06):0.31902496,'214684-Cneoformans@XP_570356':0.60589228);
(((((((('10228-Tadhaerens@XP_002114179':0.14913956,'Nvectensis@prot_jgi_Nemve1_169110_estExt_gwp.C_1200013':0.16336117):0.20241649,(('559292-Scerevisiae@NP_010281':1.6611066,'6239-Celegans@NP_509262':0.27771549):0.001441679,'6279-Bmalayi@XP_001895586':0.14758345):0.18445208):2.3689747e-06,(((('7227-Dmelanogaster@AAF01417':0.062293899,'Dpulex@prot_jgi_Dappu1_63411_e_gw1.141.17.1':0.093102086):0.038535131,'Lgigantea@gene_jgi_Lotgi1_133906_e_gw1.87.6.1':0.070449879):0.094489348,('7739-Bfloridae@XP_002602455':0.20176417,'Hrobusta@prot_jgi_Helro1_73104':0.024248876):0.023613764):9.6353614e-05,('7955-Drerio@NP_955889':5.9615565e-07,'9606-Hsapiens@NP_001130038':0.16921545):0.070747335):0.03592277):0.081476051,(((('237631-Umaydis@XP_758738':0.19723631,'bdendrobatidis@prot_jgi_Batde5_23817_fgenesh1_pg.C_scaffold_4000056':0.10914776):5.2631342e-05,'Spizellomyces-punctatus@06860T0':0.17885887):0.05394658,('367110-Ncrassa@XP_964217':0.37787993,'451804-Afumigatus@EDP54236':0.17954957):0.14445752):3.4022724e-09,'284812-Spombe@NP_588151':0.22900032):0.32998638):0.0039429075,'352472-Ddiscoideum@XP_642955':0.34495418):0.15990302,'Thecamonas-trahens@03596T0':0.17799335):0.074916096,(((((('145481-Ppatens@XP_001765550':0.0047011062,'88036-Smoellendorffii@XP_002985553':0.064089382):0.07612483,('39947-Osativa@NP_001053148':1.2313547,'Smoellendorfii@prot_jgi_Selmo1_428608_fgenesh2_pg.C_scaffold_104000038':0.18279653):0.058058382):0.029907118,(('3055-Creinhardtii@XP_001696730':0.72603893,'Vcarteri@prot_jgi_Volca1_92174_fgenesh4_pg.C_scaffold_24000160':1.2863337):0.23525457,'3702-Athaliana@NP_568586':0.61553527):0.3455077):1.1294822e-05,(('436017-Olucimarinus@XP_001418499':0,'70448-Otauri@XP_003079934':0.020565611):0.15185916,'564608-Mpusilla@XP_003062115':0.14977113):0.16024293):0.12715915,'Cvulgaris@prot_jgi_Chlvu1_81201_estExt_fgeneshCV_pg.C_10361':0.26099241):0.26574276,(('412133-Tvaginalis@XP_001329298':1.1818619,'Aanophagefferens@prot_jgi_Auran1_64106':0.18158651):0.36273976,'Cmerolae@gene_gnl_CMER_CML311C':0.5090285):0.050084117):0.16614843):0.060574803,(((((((('185431-Tbrucei@XP_846310':0.28796136,'353153-Tcruzi@XP_819913':0):0.31083938,('347515-Lmajor@XP_001687586':0,'435258-Linfantum@XP_001463072':0):1.4151074e-07):0.60177721,('744533-Ngruberi@XP_002679151':0.37541707,('Capsaspora-owczarzaki@06272T0':0.4347224,('Mbrevicollis@prot_jgi_Monbr1_5967_fgenesh1_pg.scaffold_3000465':0.3069765,'Salpingoeca-rosetta@04404T0':0.12567427):0.3089696):0.16328601):0.035801499):0.18170136,'294381-Ehistolytica@XP_657283':0.42162964):0.099006632,('214684-Cneoformans@XP_570356':0.50427502,'353151-Chominis@XP_668359':2.0496693):0.14839387):0.045018978,'Ehuxleyi@prot_jgi_Emihu1_308360_fgenesh_newKGs_pm.3__38':0.2421858):0.13929612,('296543-Tpseudonana@XP_002292911':0.16793193,'556484-Ptricornutum@XP_002178341':2.4763936e-05):0.15807087):1.9135927e-06,('403677-Pinfestans@XP_002902993':5.1144274e-14,'Physarum-ramorum@jgi':0):0.1596762):0.10927685,'2880-Esiliculosus@CBJ33525':0.29546106);
((('10228-Tadhaerens@XP_002114179':0.076680308,(((((((('185431-Tbrucei@XP_846310':0.41935716,'353151-Chominis@XP_668359':2.3429791):0.20445805,'353153-Tcruzi@XP_819913':6.6074821e-05):0.08848461,('347515-Lmajor@XP_001687586':0,'435258-Linfantum@XP_001463072':0):0.16349343):0.80292552,('214684-Cneoformans@XP_570356':0.95834748,'284812-Spombe@NP_588151':0.10894365):0.11510527):0.11976586,(('237631-Umaydis@XP_758738':0.13598108,'bdendrobatidis@prot_jgi_Batde5_23817_fgenesh1_pg.C_scaffold_4000056':0.11794319):6.3060094e-06,(('367110-Ncrassa@XP_964217':0.48403494,'451804-Afumigatus@EDP54236':0.0092525741):0.15479503,'Spizellomyces-punctatus@06860T0':0.20740451):0.16419868):0.094076169):0.17821995,('744533-Ngruberi@XP_002679151':0.17984147,'7739-Bfloridae@XP_002602455':0.1139411):0.059425352):1.3871219e-05,(((('294381-Ehistolytica@XP_657283':0.29431379,'6239-Celegans@NP_509262':0.14156433):0.25307511,'6279-Bmalayi@XP_001895586':9.5707496e-06):0.24569209,(('7227-Dmelanogaster@AAF01417':0.14843052,'Dpulex@prot_jgi_Dappu1_63411_e_gw1.141.17.1':0.067508532):0.050496526,'Hrobusta@prot_jgi_Helro1_73104':0.040475032):0.035425255):4.610004e-06,(('7955-Drerio@NP_955889':3.9822524e-06,'9606-Hsapiens@NP_001130038':0.37119099):0.091319784,'Lgigantea@gene_jgi_Lotgi1_133906_e_gw1.87.6.1':0.043739205):2.135218e-05):0.11584521):0.16255641,'Nvectensis@prot_jgi_Nemve1_169110_estExt_gwp.C_1200013':0.041410566):0.038219763):0.066201764,('Aanophagefferens@prot_jgi_Auran1_64106':0.44459469,'Cmerolae@gene_gnl_CMER_CML311C':0.82611282):0.32685103):0.13709967,(((((('145481-Ppatens@XP_001765550':1.7123534e-05,'88036-Smoellendorffii@XP_002985553':0.04256792):0.062085486,(('3702-Athaliana@NP_568586':0.19570159,'39947-Osativa@NP_001053148':0.88831081):0.52197397,'Smoellendorfii@prot_jgi_Selmo1_428608_fgenesh2_pg.C_scaffold_104000038':6.2538498e-05):0.16173324):0.023591134,(((('3055-Creinhardtii@XP_001696730':0.85467974,('412133-Tvaginalis@XP_001329298':0.70256065,'559292-Scerevisiae@NP_010281':1.3621451):0.42235504):0.1935818,'Vcarteri@prot_jgi_Volca1_92174_fgenesh4_pg.C_scaffold_24000160':1.0034911):0.38819631,'Cvulgaris@prot_jgi_Chlvu1_81201_estExt_fgeneshCV_pg.C_10361':0.35686108):0.14662166,(('436017-Olucimarinus@XP_001418499':0,'70448-Otauri@XP_003079934':0.019971493):0.027956699,'564608-Mpusilla@XP_003062115':0.28832237):0.1862095):0.083107668):0.27148997,'2880-Esiliculosus@CBJ33525':0.1040408):0.054087979,(('352472-Ddiscoideum@XP_642955':0.55338059,'Ehuxleyi@prot_jgi_Emihu1_308360_fgenesh_newKGs_pm.3__38':0.30435015):0.10234557,('Capsaspora-owczarzaki@06272T0':0.4231512,('Mbrevicollis@prot_jgi_Monbr1_5967_fgenesh1_pg.scaffold_3000465':0.47955037,'Salpingoeca-rosetta@04404T0':0.23544487):0.29337895):0.30444954):0.15490483):0.043001282,(('296543-Tpseudonana@XP_002292911':0.25059901,'556484-Ptricornutum@XP_002178341':0.033144974):0.28277266,('403677-Pinfestans@XP_002902993':9.8495924e-14,'Physarum-ramorum@jgi':0):0.13491824):0.032597586):0.053018373,'Thecamonas-trahens@03596T0':0.22635947);
((('10228-Tadhaerens@XP_002114179':0.13767689,((((((('145481-Ppatens@XP_001765550':3.9262041e-14,'88036-Smoellendorffii@XP_002985553':0):0.047440881,(('3702-Athaliana@NP_568586':0.31926205,'39947-Osativa@NP_001053148':0.46389677):0.22654418,('Cvulgaris@prot_jgi_Chlvu1_81201_estExt_fgeneshCV_pg.C_10361':0.33288793,'Smoellendorfii@prot_jgi_Selmo1_428608_fgenesh2_pg.C_scaffold_104000038':1.7095028e-06):0.030363414):0.091992042):0.033490581,(('436017-Olucimarinus@XP_001418499':0,'70448-Otauri@XP_003079934':0.012132751):1.1357343e-06,('564608-Mpusilla@XP_003062115':1.3837111e-05,('Mbrevicollis@prot_jgi_Monbr1_5967_fgenesh1_pg.scaffold_3000465':0.3308401,'Salpingoeca-rosetta@04404T0':0.19960891):0.34758525):0.15224166):0.17789934):0.13509578,('296543-Tpseudonana@XP_002292911':0.11660895,'556484-Ptricornutum@XP_002178341':0.10917488):0.17448302):0.056071325,'2880-Esiliculosus@CBJ33525':0.051023245):0.11586774,(('403677-Pinfestans@XP_002902993':0.041329921,'Physarum-ramorum@jgi':8.2350739e-06):0.043408679,('Cmerolae@gene_gnl_CMER_CML311C':0.49526058,'Thecamonas-trahens@03596T0':4.5744343e-06):0.13958535):0.040677835):0.039704662,'Capsaspora-owczarzaki@06272T0':0.26125348):0.040946771):0.027419291,'Nvectensis@prot_jgi_Nemve1_169110_estExt_gwp.C_1200013':1.07247e-06):0.082316938,(((((((('185431-Tbrucei@XP_846310':0.50330061,'3055-Creinhardtii@XP_001696730':0.71342271):0.43116779,(('412133-Tvaginalis@XP_001329298':0.77601853,'559292-Scerevisiae@NP_010281':0.39551971):0.075384848,'Vcarteri@prot_jgi_Volca1_92174_fgenesh4_pg.C_scaffold_24000160':0.53802236):0.054407445):0.15678777,'Ehuxleyi@prot_jgi_Emihu1_308360_fgenesh_newKGs_pm.3__38':0.096190417):0.12997546,((('214684-Cneoformans@XP_570356':0.28955265,'353151-Chominis@XP_668359':0.89610287):2.6562909e-05,'Aanophagefferens@prot_jgi_Auran1_64106':0.42420783):0.22954207,('294381-Ehistolytica@XP_657283':0.20180091,(('347515-Lmajor@XP_001687586':0,'435258-Linfantum@XP_001463072':0):0.085161111,'353153-Tcruzi@XP_819913':0.072002982):0.3403632):2.9421299e-05):0.0757474):0.090310154,'744533-Ngruberi@XP_002679151':0.26090581):0.12725147,'Dpulex@prot_jgi_Dappu1_63411_e_gw1.141.17.1':5.2012119e-06):0.011666533,'7227-Dmelanogaster@AAF01417':0.026299811):0.0034913108,(('237631-Umaydis@XP_758738':0.055754013,((('284812-Spombe@NP_588151':0.15661125,'Spizellomyces-punctatus@06860T0':0.11994319):0.071534536,('367110-Ncrassa@XP_964217':0.12130037,'451804-Afumigatus@EDP54236':0.040313864):0.16029831):0.015866672,'bdendrobatidis@prot_jgi_Batde5_23817_fgenesh1_pg.C_scaffold_4000056':0.05693877):0.09869319):0.17954089,'352472-Ddiscoideum@XP_642955':0.3778094):0.011454276):0.047129787,(((('6239-Celegans@NP_509262':0.13509513,'6279-Bmalayi@XP_001895586':0.015917265):0.13772531,('7739-Bfloridae@XP_002602455':0.043706144,'Hrobusta@prot_jgi_Helro1_73104':0.014188135):0.043343324):4.0895795e-07,('7955-Drerio@NP_955889':2.6362952e-05,'9606-Hsapiens@NP_001130038':0.26336482):0.084250719):0.01259839,'Lgigantea@gene_jgi_Lotgi1_133906_e_gw1.87.6.1':7.806301e-06):0.012091455);
((((('10228-Tadhaerens@XP_002114179':0.069153819,(((('6239-Celegans@NP_509262':0.10808403,'6279-Bmalayi@XP_001895586':6.3392938e-06):0.13269813,('744533-Ngruberi@XP_002679151':0.31864272,'Capsaspora-owczarzaki@06272T0':0.22694458):0.08658532):0.051358211,(('7739-Bfloridae@XP_002602455':0.059263761,('7955-Drerio@NP_955889':0.056472784,'9606-Hsapiens@NP_001130038':0.16389078):0.085215137):0.053111158,'Hrobusta@prot_jgi_Helro1_73104':0.021277428):0.012500878):1.5110069e-05,(('7227-Dmelanogaster@AAF01417':2.947595e-05,'Dpulex@prot_jgi_Dappu1_63411_e_gw1.141.17.1':0.017065464):0.053259836,'Lgigantea@gene_jgi_Lotgi1_133906_e_gw1.87.6.1':1.0973112e-05):0.034020437):0.076727391):5.3234565e-07,((('185431-Tbrucei@XP_846310':0.4993972,'353153-Tcruzi@XP_819913':0.048306218):0.00094032211,('347515-Lmajor@XP_001687586':0,'435258-Linfantum@XP_001463072':0):0.11555652):0.32957012,'559292-Scerevisiae@NP_010281':0.76277549):0.25414676):0.025906159,'Nvectensis@prot_jgi_Nemve1_169110_estExt_gwp.C_1200013':0.11831129):0.056888778,'352472-Ddiscoideum@XP_642955':0.41141182):2.2954438e-06,((((((('145481-Ppatens@XP_001765550':0,'88036-Smoellendorffii@XP_002985553':2.1179639e-14):0.069235665,(('3702-Athaliana@NP_568586':0.2405455,'39947-Osativa@NP_001053148':0.62616796):0.3486046,'Smoellendorfii@prot_jgi_Selmo1_428608_fgenesh2_pg.C_scaffold_104000038':1.2359962e-06):0.017488011):0.083049241,'Cvulgaris@prot_jgi_Chlvu1_81201_estExt_fgeneshCV_pg.C_10361':0.38671532):8.3544328e-05,('436017-Olucimarinus@XP_001418499':0,('564608-Mpusilla@XP_003062115':0.19499079,'70448-Otauri@XP_003079934':0.052359181):4.8670657e-05):0.15223708):0.093444158,(('3055-Creinhardtii@XP_001696730':0.53122841,'Vcarteri@prot_jgi_Volca1_92174_fgenesh4_pg.C_scaffold_24000160':0.83919316):0.23867101,'412133-Tvaginalis@XP_001329298':0.91941247):0.20856106):0.23313733,((('237631-Umaydis@XP_758738':0.16636989,'bdendrobatidis@prot_jgi_Batde5_23817_fgenesh1_pg.C_scaffold_4000056':0.062343976):5.3497828e-07,('284812-Spombe@NP_588151':0.087602981,'Spizellomyces-punctatus@06860T0':0.10910494):0.092785684):0.02716783,('367110-Ncrassa@XP_964217':0.1208647,'451804-Afumigatus@EDP54236':0.067645155):0.15492682):0.03160155):0.20551755,'Cmerolae@gene_gnl_CMER_CML311C':0.76261369):0.069918001,((((('214684-Cneoformans@XP_570356':0.59630321,'353151-Chominis@XP_668359':1.5050501):0.14112282,('403677-Pinfestans@XP_002902993':1.0098347e-06,'Physarum-ramorum@jgi':0.017766836):0.064344062):0.070765786,(('294381-Ehistolytica@XP_657283':0.28397741,((('296543-Tpseudonana@XP_002292911':9.5581857e-05,'556484-Ptricornutum@XP_002178341':0.13920164):0.12947911,'Aanophagefferens@prot_jgi_Auran1_64106':0.47987341):0.018648814,('Mbrevicollis@prot_jgi_Monbr1_5967_fgenesh1_pg.scaffold_3000465':0.25476673,'Salpingoeca-rosetta@04404T0':0.17213918):0.37379425):0.065701292):0.1275604,'Ehuxleyi@prot_jgi_Emihu1_308360_fgenesh_newKGs_pm.3__38':0.14564814):8.0879791e-06):0.070384613,'2880-Esiliculosus@CBJ33525':0.14704616):0.084880486,'Thecamonas-trahens@03596T0':0.041102671):0.040661626);
(((((((((('10228-Tadhaerens@XP_002114179':0.11120107,('352472-Ddiscoideum@XP_642955':0.45921781,'Nvectensis@prot_jgi_Nemve1_169110_estExt_gwp.C_1200013':0.033827738):0.13172136):0.045548558,'6279-Bmalayi@XP_001895586':0.050828266):0.019846525,(((('237631-Umaydis@XP_758738':0.054820103,(('367110-Ncrassa@XP_964217':0.39019077,'Spizellomyces-punctatus@06860T0':0.045452722):0.098973377,'451804-Afumigatus@EDP54236':0.1562448):0.13208365):8.9756077e-05,'bdendrobatidis@prot_jgi_Batde5_23817_fgenesh1_pg.C_scaffold_4000056':0.092820619):0.067852481,'284812-Spombe@NP_588151':0.046706767):0.073895076,'Cmerolae@gene_gnl_CMER_CML311C':0.89727059):0.2157146):0.05734876,('7955-Drerio@NP_955889':0.019732418,'Lgigantea@gene_jgi_Lotgi1_133906_e_gw1.87.6.1':0.079560715):3.897369e-05):0.019419066,'7739-Bfloridae@XP_002602455':0.090975256):0.085426444,'Hrobusta@prot_jgi_Helro1_73104':7.3537568e-05):0.01356854,('7227-Dmelanogaster@AAF01417':3.3956104e-07,('9606-Hsapiens@NP_001130038':0.17966277,'Dpulex@prot_jgi_Dappu1_63411_e_gw1.141.17.1':0.03653856):0.087955141):0.055269692):0.11609174,'6239-Celegans@NP_509262':0.17536559):0.08610639,'214684-Cneoformans@XP_570356':0.65365283):0.017830409,(((((((((('145481-Ppatens@XP_001765550':3.3009555e-06,'88036-Smoellendorffii@XP_002985553':0.039151893):0.023570911,'Smoellendorfii@prot_jgi_Selmo1_428608_fgenesh2_pg.C_scaffold_104000038':0.12996639):0.10616678,((('3055-Creinhardtii@XP_001696730':0.69015573,('412133-Tvaginalis@XP_001329298':1.0121335,'Aanophagefferens@prot_jgi_Auran1_64106':0.44286415):1.3724389e-05):0.29664677,('Cvulgaris@prot_jgi_Chlvu1_81201_estExt_fgeneshCV_pg.C_10361':0.029934054,'Vcarteri@prot_jgi_Volca1_92174_fgenesh4_pg.C_scaffold_24000160':1.0555827):0.10447969):0.074804818,(('436017-Olucimarinus@XP_001418499':0,'70448-Otauri@XP_003079934':0):0.049744955,'564608-Mpusilla@XP_003062115':0.08992743):1.6144724e-05):0.1073409):6.4042005e-07,('3702-Athaliana@NP_568586':0.57401275,'39947-Osativa@NP_001053148':1.1691613):0.4698052):0.45049738,'2880-Esiliculosus@CBJ33525':4.6278886e-06):0.13784615,'Thecamonas-trahens@03596T0':0.27571056):0.145098,('403677-Pinfestans@XP_002902993':0.0089804675,'Physarum-ramorum@jgi':0.012229263):0.14999436):0.0054155312,('296543-Tpseudonana@XP_002292911':3.2554378e-06,'556484-Ptricornutum@XP_002178341':0.17622218):0.28525877):0.030077568,'Ehuxleyi@prot_jgi_Emihu1_308360_fgenesh_newKGs_pm.3__38':0.27175769):0.12171478,('Capsaspora-owczarzaki@06272T0':0.53105933,('Mbrevicollis@prot_jgi_Monbr1_5967_fgenesh1_pg.scaffold_3000465':0.28095927,'Salpingoeca-rosetta@04404T0':0.033438893):0.22598902):0.23810008):0.097005859,((((('185431-Tbrucei@XP_846310':0.25757528,'559292-Scerevisiae@NP_010281':1.2095227):1.5939612e-05,'353153-Tcruzi@XP_819913':0):0.19283523,('347515-Lmajor@XP_001687586':0,'435258-Linfantum@XP_001463072':0):0.089735169):0.45239552,'744533-Ngruberi@XP_002679151':0.15906593):1.4153193e-06,('294381-Ehistolytica@XP_657283':0.209299,'353151-Chominis@XP_668359':1.4140857):0.12770778):0.16377391);
(('10228-Tadhaerens@XP_002114179':0.087488502,(((((('185431-Tbrucei@XP_846310':0.52243759,'353153-Tcruzi@XP_819913':0):0.13485842,('347515-Lmajor@XP_001687586':0,'435258-Linfantum@XP_001463072':0):0.12270046):0.71081353,'294381-Ehistolytica@XP_657283':0.21920685):1.5881229e-05,'744533-Ngruberi@XP_002679151':0.26279192):0.25622585,((((('237631-Umaydis@XP_758738':7.880635e-05,'bdendrobatidis@prot_jgi_Batde5_23817_fgenesh1_pg.C_scaffold_4000056':0.2164639):0.063699095,'284812-Spombe@NP_588151':0.23221035):0.12746407,'Spizellomyces-punctatus@06860T0':0.20468664):0.061198649,('367110-Ncrassa@XP_964217':0.3010186,'451804-Afumigatus@EDP54236':0.025864639):0.026418821):0.029466228,((('3055-Creinhardtii@XP_001696730':0.33171892,'Vcarteri@prot_jgi_Volca1_92174_fgenesh4_pg.C_scaffold_24000160':1.3068463):0.32596955,'412133-Tvaginalis@XP_001329298':0.97527571):0.36252329,('Aanophagefferens@prot_jgi_Auran1_64106':0.29438469,'Cmerolae@gene_gnl_CMER_CML311C':0.81914527):0.24922911):0.10917982):0.17773001):1.7210044e-05,(((('3702-Athaliana@NP_568586':0.53826296,'39947-Osativa@NP_001053148':0.96433987):0.35202051,'559292-Scerevisiae@NP_010281':1.182312):0.2736738,((((('7227-Dmelanogaster@AAF01417':1.4003455e-05,'Dpulex@prot_jgi_Dappu1_63411_e_gw1.141.17.1':0.04776187):0.076648851,'Hrobusta@prot_jgi_Helro1_73104':1.1216167e-06):0.023950786,'7739-Bfloridae@XP_002602455':0.21060967):0.023863503,('7955-Drerio@NP_955889':4.6025514e-06,'9606-Hsapiens@NP_001130038':0.27558038):0.046413264):9.2633732e-05,'Lgigantea@gene_jgi_Lotgi1_133906_e_gw1.87.6.1':0.022576247):0.032372495):0.02116396,('6239-Celegans@NP_509262':0.19832254,'6279-Bmalayi@XP_001895586':0.047008034):0.13804039):0.08171861):0.072842827):0.069507085,((((('145481-Ppatens@XP_001765550':3.7941153e-06,'88036-Smoellendorffii@XP_002985553':0.022760698):2.3163303e-05,('Cvulgaris@prot_jgi_Chlvu1_81201_estExt_fgeneshCV_pg.C_10361':0.37229235,'Smoellendorfii@prot_jgi_Selmo1_428608_fgenesh2_pg.C_scaffold_104000038':0.089223514):0.1369436):0.15378568,(('214684-Cneoformans@XP_570356':0.76610631,'564608-Mpusilla@XP_003062115':0.1050288):0.036482217,('436017-Olucimarinus@XP_001418499':0,'70448-Otauri@XP_003079934':0.022918074):0.04685752):0.065718467):0.29355882,(('2880-Esiliculosus@CBJ33525':0.20019824,((('296543-Tpseudonana@XP_002292911':0.058765454,'556484-Ptricornutum@XP_002178341':0.017086459):0.22780119,(('352472-Ddiscoideum@XP_642955':0.50121136,'353151-Chominis@XP_668359':2.3684864):0.20727887,'Ehuxleyi@prot_jgi_Emihu1_308360_fgenesh_newKGs_pm.3__38':0.06832701):0.21818276):1.6734796e-06,('403677-Pinfestans@XP_002902993':0,'Physarum-ramorum@jgi':5.1833182e-14):0.15773744):0.099268445):0.1123507,'Thecamonas-trahens@03596T0':0.1348881):2.1258256e-05):0.093417214,('Capsaspora-owczarzaki@06272T0':0.46668549,('Mbrevicollis@prot_jgi_Monbr1_5967_fgenesh1_pg.scaffold_3000465':0.44960582,'Salpingoeca-rosetta@04404T0':0.1136682):0.54919592):0.29049854):0.10644446,'Nvectensis@prot_jgi_Nemve1_169110_estExt_gwp.C_1200013':0.083114425);
(('10228-Tadhaerens@XP_002114179':0.082547935,(((((((('185431-Tbrucei@XP_846310':0.36200118,'353153-Tcruzi@XP_819913':0):4.940487e-05,('347515-Lmajor@XP_001687586':0,'435258-Linfantum@XP_001463072':0):0.1808866):0.94319109,('214684-Cneoformans@XP_570356':0.54241798,'353151-Chominis@XP_668359':1.9275575):0.20370574):0.10454983,'559292-Scerevisiae@NP_010281':0.86234273):0.25613039,(((('237631-Umaydis@XP_758738':0.061858937,'bdendrobatidis@prot_jgi_Batde5_23817_fgenesh1_pg.C_scaffold_4000056':0.14936788):0.071265102,('284812-Spombe@NP_588151':0.17953289,'Spizellomyces-punctatus@06860T0':0.049055112):0.031540756):0.030206048,'451804-Afumigatus@EDP54236':0.088694958):0.0079253845,(('3055-Creinhardtii@XP_001696730':0.73687435,'Vcarteri@prot_jgi_Volca1_92174_fgenesh4_pg.C_scaffold_24000160':0.78140699):0.51403893,'367110-Ncrassa@XP_964217':0.15853384):1.4619463e-05):0.057431147):0.16453529,(('294381-Ehistolytica@XP_657283':0.59907167,'6239-Celegans@NP_509262':0.09946282):0.21922179,'6279-Bmalayi@XP_001895586':0.096205009):0.058461493):2.644078e-07,'744533-Ngruberi@XP_002679151':0.66844198):0.024218406,((('7227-Dmelanogaster@AAF01417':2.1775511e-06,'Dpulex@prot_jgi_Dappu1_63411_e_gw1.141.17.1':0.068551582):0.071422758,'Lgigantea@gene_jgi_Lotgi1_133906_e_gw1.87.6.1':0.073341525):2.8452489e-08,(('7739-Bfloridae@XP_002602455':0.073502854,('7955-Drerio@NP_955889':0.081803388,'9606-Hsapiens@NP_001130038':0.11106851):0.070178716):0.071691324,'Hrobusta@prot_jgi_Helro1_73104':0):0.019605382):0.059423328):0.12778442):0.065571193,(((((('145481-Ppatens@XP_001765550':2.5729954e-05,'88036-Smoellendorffii@XP_002985553':0.067141227):0.033864898,((('3702-Athaliana@NP_568586':0.64338254,'39947-Osativa@NP_001053148':0.70417614):0.53542415,'Smoellendorfii@prot_jgi_Selmo1_428608_fgenesh2_pg.C_scaffold_104000038':2.0971969e-07):0.13147582,('412133-Tvaginalis@XP_001329298':1.2288139,(('436017-Olucimarinus@XP_001418499':0,'70448-Otauri@XP_003079934':0.062512759):3.8415214e-05,'564608-Mpusilla@XP_003062115':0.25241599):0.05250121):0.15713205):0.1244538):0.23538259,'2880-Esiliculosus@CBJ33525':0.10030542):0.18370035,('352472-Ddiscoideum@XP_642955':0.56675875,'Ehuxleyi@prot_jgi_Emihu1_308360_fgenesh_newKGs_pm.3__38':0.21348301):0.20693494):0.031351699,(((('296543-Tpseudonana@XP_002292911':7.4521993e-06,(('Aanophagefferens@prot_jgi_Auran1_64106':0.032670323,'Cmerolae@gene_gnl_CMER_CML311C':1.1675509):0.19508827,'Cvulgaris@prot_jgi_Chlvu1_81201_estExt_fgeneshCV_pg.C_10361':0.39460257):0.31120634):0.032985055,'556484-Ptricornutum@XP_002178341':0.24911104):0.20077198,('403677-Pinfestans@XP_002902993':7.3919365e-15,'Physarum-ramorum@jgi':0):0.16222756):0.0526532,'Thecamonas-trahens@03596T0':0.055393923):0.11299098):0.079188098,('Capsaspora-owczarzaki@06272T0':0.31543843,('Mbrevicollis@prot_jgi_Monbr1_5967_fgenesh1_pg.scaffold_3000465':0.39231456,'Salpingoeca-rosetta@04404T0':0):0.60904416):0.27482542):0.098223551,'Nvectensis@prot_jgi_Nemve1_169110_estExt_gwp.C_1200013':0.066736663);
((('10228-Tadhaerens@XP_002114179':0.085954142,('Capsaspora-owczarzaki@06272T0':0.24320565,('Mbrevicollis@prot_jgi_Monbr1_5967_fgenesh1_pg.scaffold_3000465':0.31474634,'Salpingoeca-rosetta@04404T0':0.094729351):0.24936833):0.066744023):0.084299078,((((((('145481-Ppatens@XP_001765550':0,'88036-Smoellendorffii@XP_002985553':2.294861e-14):1.8796608e-05,(('3702-Athaliana@NP_568586':0.36254593,'39947-Osativa@NP_001053148':0.35720121):0.30194609,('Cvulgaris@prot_jgi_Chlvu1_81201_estExt_fgeneshCV_pg.C_10361':0.24592766,'Smoellendorfii@prot_jgi_Selmo1_428608_fgenesh2_pg.C_scaffold_104000038':8.3880121e-06):0.023543576):0.041456254):0.052197742,('436017-Olucimarinus@XP_001418499':0,('564608-Mpusilla@XP_003062115':0.085261542,'70448-Otauri@XP_003079934':0.01660394):1.3450111e-05):0.10381089):0.10922785,(('3055-Creinhardtii@XP_001696730':0.66981408,'412133-Tvaginalis@XP_001329298':0.45071699):0.046027342,('559292-Scerevisiae@NP_010281':0.65544565,'Vcarteri@prot_jgi_Volca1_92174_fgenesh4_pg.C_scaffold_24000160':0.46643374):0.25150503):0.19026697):0.046053619,'2880-Esiliculosus@CBJ33525':0.026917075):0.0413044,((((('214684-Cneoformans@XP_570356':0.27672762,'353151-Chominis@XP_668359':0.90594482):0.27141578,('Aanophagefferens@prot_jgi_Auran1_64106':0.24241029,'Cmerolae@gene_gnl_CMER_CML311C':0.43065947):0.097122761):0.071000249,'Thecamonas-trahens@03596T0':0.096741157):7.1313073e-05,('296543-Tpseudonana@XP_002292911':0.048325774,'556484-Ptricornutum@XP_002178341':0.11705215):0.12706999):0.060582715,('403677-Pinfestans@XP_002902993':0.0018044515,'Physarum-ramorum@jgi':0.015599764):0.084427967):0.032188918):0.075788514,('352472-Ddiscoideum@XP_642955':0.27058755,'Ehuxleyi@prot_jgi_Emihu1_308360_fgenesh_newKGs_pm.3__38':0.14029187):0.029869031):0.084799413):8.4455692e-06,((((((('185431-Tbrucei@XP_846310':0.32192656,'353153-Tcruzi@XP_819913':5.3358487e-05):0.076706795,('347515-Lmajor@XP_001687586':0,'435258-Linfantum@XP_001463072':0):0.0080224917):0.25284351,'294381-Ehistolytica@XP_657283':0.14011248):0.020025934,'744533-Ngruberi@XP_002679151':0.26269153):0.19275597,((((('7227-Dmelanogaster@AAF01417':0.034072088,'Dpulex@prot_jgi_Dappu1_63411_e_gw1.141.17.1':0.034358909):0.035546291,'Hrobusta@prot_jgi_Helro1_73104':2.9598656e-05):0.033114964,'Lgigantea@gene_jgi_Lotgi1_133906_e_gw1.87.6.1':0.016001353):1.6160687e-05,('7955-Drerio@NP_955889':3.4844869e-08,'9606-Hsapiens@NP_001130038':0.1472162):0.12359876):0.020753245,'7739-Bfloridae@XP_002602455':0.061192872):0.039681463):0.026219607,('6239-Celegans@NP_509262':0.113637,'6279-Bmalayi@XP_001895586':0.0062977947):0.10164413):0.022228866,('237631-Umaydis@XP_758738':0.070942506,((('284812-Spombe@NP_588151':0.088440151,'Spizellomyces-punctatus@06860T0':0.068340566):0.035727121,('367110-Ncrassa@XP_964217':0.23019607,'451804-Afumigatus@EDP54236':0.042246878):0.19239386):0.01475667,'bdendrobatidis@prot_jgi_Batde5_23817_fgenesh1_pg.C_scaffold_4000056':0.069455707):0.029649788):0.078530368):0.038064435,'Nvectensis@prot_jgi_Nemve1_169110_estExt_gwp.C_1200013':0.065363613);
((((('10228-Tadhaerens@XP_002114179':0.11375502,(('2880-Esiliculosus@CBJ33525':0.198185,('403677-Pinfestans@XP_002902993':0,'Physarum-ramorum@jgi':4.0566584e-14):0.029359366):0.089564566,(('296543-Tpseudonana@XP_002292911':0.06258054,'556484-Ptricornutum@XP_002178341':0.15668165):0.089529012,'Aanophagefferens@prot_jgi_Auran1_64106':0.3195231):7.3608911e-05):0.082252977):0.029552401,(((('237631-Umaydis@XP_758738':0.11112199,'bdendrobatidis@prot_jgi_Batde5_23817_fgenesh1_pg.C_scaffold_4000056':0.08432382):0.045567298,'Spizellomyces-punctatus@06860T0':0.19737824):0.1250856,('367110-Ncrassa@XP_964217':0.11734964,'451804-Afumigatus@EDP54236':0.12067785):0.097370994):6.7505996e-05,'284812-Spombe@NP_588151':0.28318718):0.15162547):0.054567005,(((('214684-Cneoformans@XP_570356':0.28574057,'353151-Chominis@XP_668359':1.8355727):0.24086596,'Ehuxleyi@prot_jgi_Emihu1_308360_fgenesh_newKGs_pm.3__38':0.18486956):0.037995851,('744533-Ngruberi@XP_002679151':0.39959062,('Capsaspora-owczarzaki@06272T0':0.42681722,('Mbrevicollis@prot_jgi_Monbr1_5967_fgenesh1_pg.scaffold_3000465':0.3135695,'Salpingoeca-rosetta@04404T0':0.1160063):0.11750665):0.079020907):0.071189005):0.10271422,(('294381-Ehistolytica@XP_657283':0.30833508,'6239-Celegans@NP_509262':8.0324162e-06):0.11717085,'6279-Bmalayi@XP_001895586':0.087095325):0.022336734):0.0679075):0.10553917,((('7227-Dmelanogaster@AAF01417':0.065310043,'Dpulex@prot_jgi_Dappu1_63411_e_gw1.141.17.1':7.9613979e-05):0.069935759,'Lgigantea@gene_jgi_Lotgi1_133906_e_gw1.87.6.1':1.2220851e-06):0.020651786,(('7739-Bfloridae@XP_002602455':0.1663217,'Hrobusta@prot_jgi_Helro1_73104':6.1963479e-05):0.044341623,('7955-Drerio@NP_955889':0.0051534063,'9606-Hsapiens@NP_001130038':0.31496966):0.016736072):5.699544e-08):0.046607947):0.097744367,((((('145481-Ppatens@XP_001765550':0,'88036-Smoellendorffii@XP_002985553':5.3074076e-14):0.031624854,(('436017-Olucimarinus@XP_001418499':0,'70448-Otauri@XP_003079934':0.018978689):0.050651822,'564608-Mpusilla@XP_003062115':0.13901078):0.14474635):0.10647373,((('3055-Creinhardtii@XP_001696730':0.83735078,'Vcarteri@prot_jgi_Volca1_92174_fgenesh4_pg.C_scaffold_24000160':1.0965954):0.10584208,(('3702-Athaliana@NP_568586':0.12187273,'39947-Osativa@NP_001053148':0.64978402):0.19576855,('412133-Tvaginalis@XP_001329298':0.78139391,'559292-Scerevisiae@NP_010281':1.1254211):0.44805576):0.22094566):0.13865304,'Smoellendorfii@prot_jgi_Selmo1_428608_fgenesh2_pg.C_scaffold_104000038':4.9080579e-06):0.034792097):0.063313809,'Cvulgaris@prot_jgi_Chlvu1_81201_estExt_fgeneshCV_pg.C_10361':0.2309668):0.3466679,((('185431-Tbrucei@XP_846310':0.28843371,(('347515-Lmajor@XP_001687586':0,'435258-Linfantum@XP_001463072':0):0.29628287,'353153-Tcruzi@XP_819913':8.6174037e-05):8.5595731e-05):0.42466665,'Cmerolae@gene_gnl_CMER_CML311C':0.7118458):0.05248487,'Thecamonas-trahens@03596T0':0.06060918):0.028186048):0.053744608,('352472-Ddiscoideum@XP_642955':0.32063468,'Nvectensis@prot_jgi_Nemve1_169110_estExt_gwp.C_1200013':0.2197221):0.078226198);
(((((('10228-Tadhaerens@XP_002114179':0.067619411,'Capsaspora-owczarzaki@06272T0':0.38549982):0.047524259,(('294381-Ehistolytica@XP_657283':0.29767329,'6239-Celegans@NP_509262':0.01487843):0.13391019,'6279-Bmalayi@XP_001895586':3.4392958e-05):0.10397088):0.052268769,(((('185431-Tbrucei@XP_846310':0.37978203,'353153-Tcruzi@XP_819913':0):0.033637561,('347515-Lmajor@XP_001687586':0,'435258-Linfantum@XP_001463072':0):0.13553023):0.25445622,'559292-Scerevisiae@NP_010281':0.73138743):0.30343163,'744533-Ngruberi@XP_002679151':0.26053493):0.1117523):2.7329399e-06,(((('7227-Dmelanogaster@AAF01417':0.06326113,'Dpulex@prot_jgi_Dappu1_63411_e_gw1.141.17.1':0.01385274):0.065565001,'Lgigantea@gene_jgi_Lotgi1_133906_e_gw1.87.6.1':8.7026234e-07):0.016647848,('7955-Drerio@NP_955889':4.5600223e-05,'9606-Hsapiens@NP_001130038':0.23063885):0.069375881):3.0077344e-05,('7739-Bfloridae@XP_002602455':0.12396763,'Hrobusta@prot_jgi_Helro1_73104':0.035710949):0.017114356):0.064292947):0.037774591,((((((('145481-Ppatens@XP_001765550':8.4610681e-15,'88036-Smoellendorffii@XP_002985553':0):0.042759281,(('3702-Athaliana@NP_568586':0.23201973,'39947-Osativa@NP_001053148':0.66303858):0.3337077,'Smoellendorfii@prot_jgi_Selmo1_428608_fgenesh2_pg.C_scaffold_104000038':0.022286558):0.017006007):0.18192631,('296543-Tpseudonana@XP_002292911':0.087107339,'556484-Ptricornutum@XP_002178341':0.02360084):0.1731636):0.046227433,'2880-Esiliculosus@CBJ33525':0.02207754):0.021143737,(('214684-Cneoformans@XP_570356':0.27926584,'353151-Chominis@XP_668359':0.94595014):0.34732954,'Ehuxleyi@prot_jgi_Emihu1_308360_fgenesh_newKGs_pm.3__38':0.14607714):0.10250779):0.064127888,(('403677-Pinfestans@XP_002902993':0.036973456,'Physarum-ramorum@jgi':1.7363132e-05):0.042536581,'Thecamonas-trahens@03596T0':0.1112838):0.015128637):0.057623022,('352472-Ddiscoideum@XP_642955':0.28880729,'Nvectensis@prot_jgi_Nemve1_169110_estExt_gwp.C_1200013':0.078105455):0.063418141):0.01908712):0.077727813,(('237631-Umaydis@XP_758738':0.057173567,(((('3055-Creinhardtii@XP_001696730':0.75686501,('Cvulgaris@prot_jgi_Chlvu1_81201_estExt_fgeneshCV_pg.C_10361':0.29181706,(('Mbrevicollis@prot_jgi_Monbr1_5967_fgenesh1_pg.scaffold_3000465':0.23288652,'Salpingoeca-rosetta@04404T0':0.23377728):0.29911239,'Vcarteri@prot_jgi_Volca1_92174_fgenesh4_pg.C_scaffold_24000160':0.75417282):0.059470526):0.10248779):0.11095688,'564608-Mpusilla@XP_003062115':9.6790676e-05):0.16674103,'70448-Otauri@XP_003079934':0.016379558):9.3825947e-06,'436017-Olucimarinus@XP_001418499':0):0.30398226):0.019569167,((('284812-Spombe@NP_588151':0.051325165,'Spizellomyces-punctatus@06860T0':0.12965139):0.02143171,('367110-Ncrassa@XP_964217':0.14243077,'451804-Afumigatus@EDP54236':0.095455771):0.088212381):0.016977922,'bdendrobatidis@prot_jgi_Batde5_23817_fgenesh1_pg.C_scaffold_4000056':0.12278932):0.053172944):0.07504543,(('412133-Tvaginalis@XP_001329298':0.94365998,'Aanophagefferens@prot_jgi_Auran1_64106':0.42133524):0.27992085,'Cmerolae@gene_gnl_CMER_CML311C':0.6168593):0.027106199);
((('10228-Tadhaerens@XP_002114179':0.20986399,'6279-Bmalayi@XP_001895586':0.088984087):0.028330165,((((((((('145481-Ppatens@XP_001765550':8.3468193e-07,'88036-Smoellendorffii@XP_002985553':0.022586227):0.022873873,'Smoellendorfii@prot_jgi_Selmo1_428608_fgenesh2_pg.C_scaffold_104000038':0.17115639):0.093113281,(('436017-Olucimarinus@XP_001418499':0,'70448-Otauri@XP_003079934':0):0.040593206,('564608-Mpusilla@XP_003062115':0.075263899,('Cvulgaris@prot_jgi_Chlvu1_81201_estExt_fgeneshCV_pg.C_10361':0.11197221,'Vcarteri@prot_jgi_Volca1_92174_fgenesh4_pg.C_scaffold_24000160':0.806984):0.30903498):0.10176504):0.1092172):2.1806769e-05,('3702-Athaliana@NP_568586':0.39761067,'39947-Osativa@NP_001053148':1.144164):0.36196737):0.20469526,'2880-Esiliculosus@CBJ33525':0.12398279):0.030571227,(((('296543-Tpseudonana@XP_002292911':0.12093052,'556484-Ptricornutum@XP_002178341':0.093487682):0.062234343,'Ehuxleyi@prot_jgi_Emihu1_308360_fgenesh_newKGs_pm.3__38':0.36837339):2.8377746e-05,('403677-Pinfestans@XP_002902993':0,'Physarum-ramorum@jgi':5.7244532e-14):0.1775774):0.038336229,'Thecamonas-trahens@03596T0':0.25991757):0.030094536):0.11214325,('Capsaspora-owczarzaki@06272T0':0.65318723,('Mbrevicollis@prot_jgi_Monbr1_5967_fgenesh1_pg.scaffold_3000465':0.56418287,'Salpingoeca-rosetta@04404T0':0):0.26676151):0.10448803):0.11175832,'6239-Celegans@NP_509262':0.17534158):3.3177205e-05,('214684-Cneoformans@XP_570356':0.37537078,('294381-Ehistolytica@XP_657283':1.0119147e-05,'353151-Chominis@XP_668359':1.8919488):0.49647566):0.13207435):0.14323902):0.030253133,((((((((('185431-Tbrucei@XP_846310':0.43943921,(('347515-Lmajor@XP_001687586':0,'435258-Linfantum@XP_001463072':0):0.19879413,'353153-Tcruzi@XP_819913':1.1552636e-05):0.00092963287):0.58526916,'559292-Scerevisiae@NP_010281':0.88758377):0.49686328,'Dpulex@prot_jgi_Dappu1_63411_e_gw1.141.17.1':6.2487902e-05):0.10113639,'7227-Dmelanogaster@AAF01417':0.024005966):0.054280216,'Hrobusta@prot_jgi_Helro1_73104':5.6775293e-05):0.07635411,'7739-Bfloridae@XP_002602455':0.050552955):0.023459208,(('744533-Ngruberi@XP_002679151':0.60180394,'9606-Hsapiens@NP_001130038':0.068278328):0.1059976,'7955-Drerio@NP_955889':7.697417e-06):0.098370054):1.544235e-05,'Lgigantea@gene_jgi_Lotgi1_133906_e_gw1.87.6.1':0.046305862):0.098786925,(('237631-Umaydis@XP_758738':0.051031916,(('284812-Spombe@NP_588151':0.069591881,'bdendrobatidis@prot_jgi_Batde5_23817_fgenesh1_pg.C_scaffold_4000056':0.078378986):1.8137532e-05,(('367110-Ncrassa@XP_964217':0.3007014,'451804-Afumigatus@EDP54236':0.16399351):0.049961507,'Spizellomyces-punctatus@06860T0':0.21542065):0.066154636):0.018092845):0.1182544,((('3055-Creinhardtii@XP_001696730':0.97071159,'412133-Tvaginalis@XP_001329298':0.83990993):0.15222973,'Aanophagefferens@prot_jgi_Auran1_64106':0.2261931):0.33629636,'Cmerolae@gene_gnl_CMER_CML311C':0.55267252):0.18432636):0.082507574):2.6573442e-05,('352472-Ddiscoideum@XP_642955':0.50050458,'Nvectensis@prot_jgi_Nemve1_169110_estExt_gwp.C_1200013':0.043472814):0.12791346);
(((((('10228-Tadhaerens@XP_002114179':0.13711948,((('185431-Tbrucei@XP_846310':0.65648758,'353153-Tcruzi@XP_819913':0):0.13021185,('347515-Lmajor@XP_001687586':0,'435258-Linfantum@XP_001463072':0):0.29625459):0.43339061,'294381-Ehistolytica@XP_657283':0.33397204):0.24916643):0.059135687,'Nvectensis@prot_jgi_Nemve1_169110_estExt_gwp.C_1200013':0.20396594):0.0067883203,((((('214684-Cneoformans@XP_570356':0,'353151-Chominis@XP_668359':2.726177):0.98186557,((('237631-Umaydis@XP_758738':0.085413636,('367110-Ncrassa@XP_964217':0.42169638,'451804-Afumigatus@EDP54236':0.067968543):0.24639523):0.12583308,'bdendrobatidis@prot_jgi_Batde5_23817_fgenesh1_pg.C_scaffold_4000056':0.176078):1.2279982e-05,('284812-Spombe@NP_588151':0.11118792,'Spizellomyces-punctatus@06860T0':0.11165321):0.028523281):0.099681401):0.077451119,'744533-Ngruberi@XP_002679151':0.57446285):5.4749826e-06,('6239-Celegans@NP_509262':0.24155146,'6279-Bmalayi@XP_001895586':0.10881498):0.20566895):0.023586921,((('7227-Dmelanogaster@AAF01417':7.1019142e-05,'Dpulex@prot_jgi_Dappu1_63411_e_gw1.141.17.1':0.088617716):0.021799469,'Lgigantea@gene_jgi_Lotgi1_133906_e_gw1.87.6.1':0.0930003):0.092193444,(('7739-Bfloridae@XP_002602455':0.1184783,'Hrobusta@prot_jgi_Helro1_73104':0):0.021741773,('7955-Drerio@NP_955889':0,'9606-Hsapiens@NP_001130038':0.10889827):0.19314199):1.4959575e-06):0.02737976):0.16186225):0.06232919,(('412133-Tvaginalis@XP_001329298':1.1158713,'Aanophagefferens@prot_jgi_Auran1_64106':0.51355576):0.15778011,('559292-Scerevisiae@NP_010281':0.95304614,'Cmerolae@gene_gnl_CMER_CML311C':0.3557576):0.1511646):0.24258529):0.16291767,'Thecamonas-trahens@03596T0':0.073610981):0.17730486,(((('145481-Ppatens@XP_001765550':0,(((((('3055-Creinhardtii@XP_001696730':0.71714518,'Vcarteri@prot_jgi_Volca1_92174_fgenesh4_pg.C_scaffold_24000160':1.4276552):0.49810732,'564608-Mpusilla@XP_003062115':0):0.19543062,('436017-Olucimarinus@XP_001418499':0,'70448-Otauri@XP_003079934':0):0.0019216251):0.20145161,(('3702-Athaliana@NP_568586':0.77792271,'39947-Osativa@NP_001053148':0.7389392):0.25249364,'Smoellendorfii@prot_jgi_Selmo1_428608_fgenesh2_pg.C_scaffold_104000038':0.10334446):0.051478168):0.13427642,'Cvulgaris@prot_jgi_Chlvu1_81201_estExt_fgeneshCV_pg.C_10361':0.28578032):0.097477126,'88036-Smoellendorffii@XP_002985553':0.090530467):4.8738511e-05):0.43930597,'2880-Esiliculosus@CBJ33525':0.10840656):0.051346559,(('403677-Pinfestans@XP_002902993':0,'Physarum-ramorum@jgi':2.4018498e-13):0.18375088,('Capsaspora-owczarzaki@06272T0':0.73563244,('Mbrevicollis@prot_jgi_Monbr1_5967_fgenesh1_pg.scaffold_3000465':0.4077566,'Salpingoeca-rosetta@04404T0':0.035490013):0.6250031):0.22181077):0.17701156):0.053752216,('352472-Ddiscoideum@XP_642955':0.43952644,'Ehuxleyi@prot_jgi_Emihu1_308360_fgenesh_newKGs_pm.3__38':0.1160299):0.25207052):0.032330822,('296543-Tpseudonana@XP_002292911':0.076768946,'556484-Ptricornutum@XP_002178341':0.1212766):0.15306084);
((('10228-Tadhaerens@XP_002114179':1.4248823e-06,('Capsaspora-owczarzaki@06272T0':0.2834543,('Mbrevicollis@prot_jgi_Monbr1_5967_fgenesh1_pg.scaffold_3000465':0.18367313,'Salpingoeca-rosetta@04404T0':0.15016267):0.27088252):0.16607194):0.075606883,((((('185431-Tbrucei@XP_846310':0.36181873,'353153-Tcruzi@XP_819913':0):0.06241973,('347515-Lmajor@XP_001687586':0,'435258-Linfantum@XP_001463072':0):0.073725751):0.60016095,'294381-Ehistolytica@XP_657283':0.044984331):2.1722696e-05,'744533-Ngruberi@XP_002679151':0.24288473):0.17691111,((('214684-Cneoformans@XP_570356':0.22132924,(('352472-Ddiscoideum@XP_642955':0.2910583,('353151-Chominis@XP_668359':1.0748398,'Ehuxleyi@prot_jgi_Emihu1_308360_fgenesh_newKGs_pm.3__38':0.1195243):0.061317928):0.12438684,'Thecamonas-trahens@03596T0':0.036270095):0.12239872):0.13860778,'6279-Bmalayi@XP_001895586':2.4590654e-05):0.039030165,'6239-Celegans@NP_509262':0.039909404):1.0081646e-05):0.06542183):0.040479293,((((((('145481-Ppatens@XP_001765550':1.2751704e-14,'88036-Smoellendorffii@XP_002985553':0):1.8978508e-05,(('Cvulgaris@prot_jgi_Chlvu1_81201_estExt_fgeneshCV_pg.C_10361':0.011195472,'Vcarteri@prot_jgi_Volca1_92174_fgenesh4_pg.C_scaffold_24000160':0.73128315):0.2337543,'Smoellendorfii@prot_jgi_Selmo1_428608_fgenesh2_pg.C_scaffold_104000038':5.0646937e-06):0.077580641):0.036815305,('436017-Olucimarinus@XP_001418499':0,('564608-Mpusilla@XP_003062115':0.078952883,'70448-Otauri@XP_003079934':0.018596218):3.3340406e-06):0.019087582):0.10287928,'2880-Esiliculosus@CBJ33525':0.081768431):0.016626871,('403677-Pinfestans@XP_002902993':0,'Physarum-ramorum@jgi':1.0510111e-14):0.10775301):0.10370466,('296543-Tpseudonana@XP_002292911':0.08357349,'556484-Ptricornutum@XP_002178341':0.055133903):0.16112506):0.027722663,((('237631-Umaydis@XP_758738':0.013076542,'bdendrobatidis@prot_jgi_Batde5_23817_fgenesh1_pg.C_scaffold_4000056':0.1394707):0.06171179,'284812-Spombe@NP_588151':0.17341908):1.0615193e-05,(((('3055-Creinhardtii@XP_001696730':0.39103781,'412133-Tvaginalis@XP_001329298':0.51359348):0.25129062,('3702-Athaliana@NP_568586':0.36106218,'39947-Osativa@NP_001053148':0.30554296):0.12388763):0.15623746,(('451804-Afumigatus@EDP54236':0.077222215,'559292-Scerevisiae@NP_010281':1.1042107):6.5433395e-05,'Spizellomyces-punctatus@06860T0':0.084431214):1.3340239e-07):4.7951166e-05,'367110-Ncrassa@XP_964217':0.30956204):0.13208044):0.092184834):2.1172037e-05,((('7227-Dmelanogaster@AAF01417':0.039138007,((('7955-Drerio@NP_955889':4.5100463e-05,'9606-Hsapiens@NP_001130038':0.1955032):0.081875084,'Hrobusta@prot_jgi_Helro1_73104':1.25783e-06):0.019097287,('Dpulex@prot_jgi_Dappu1_63411_e_gw1.141.17.1':0,'Lgigantea@gene_jgi_Lotgi1_133906_e_gw1.87.6.1':1.911434e-14):1.5490863e-05):0.058388716):0.047344832,('7739-Bfloridae@XP_002602455':0.045292174,('Aanophagefferens@prot_jgi_Auran1_64106':0.35024343,'Cmerolae@gene_gnl_CMER_CML311C':0.57489712):0.12435986):0.12220849):0.030303357,'Nvectensis@prot_jgi_Nemve1_169110_estExt_gwp.C_1200013':0.19192513):0.077344858);
(('10228-Tadhaerens@XP_002114179':0.12818197,((('352472-Ddiscoideum@XP_642955':0.38915768,(('7227-Dmelanogaster@AAF01417':0.037461412,((('7739-Bfloridae@XP_002602455':0.055087898,('7955-Drerio@NP_955889':0.045052868,'9606-Hsapiens@NP_001130038':0.045201335):0.035984232):0.039951219,'Hrobusta@prot_jgi_Helro1_73104':1.3510507e-05):0.034659756,'Lgigantea@gene_jgi_Lotgi1_133906_e_gw1.87.6.1':0.023164371):0.059730429):0.018611445,'Dpulex@prot_jgi_Dappu1_63411_e_gw1.141.17.1':4.1301441e-05):0.03221665):0.033702269,(('6239-Celegans@NP_509262':0.18772851,'6279-Bmalayi@XP_001895586':0.061639735):0.11533083,(('744533-Ngruberi@XP_002679151':0.42527724,('Capsaspora-owczarzaki@06272T0':0.12661374,'Vcarteri@prot_jgi_Volca1_92174_fgenesh4_pg.C_scaffold_24000160':0.79239459):0.056186954):1.2420709e-06,('Mbrevicollis@prot_jgi_Monbr1_5967_fgenesh1_pg.scaffold_3000465':0.2805775,'Salpingoeca-rosetta@04404T0':0.037382228):0.28906281):0.10455374):0.068334129):0.094211797,'Nvectensis@prot_jgi_Nemve1_169110_estExt_gwp.C_1200013':0.098075316):0.095286053):7.2662832e-07,(((((((('145481-Ppatens@XP_001765550':3.2996747e-06,'88036-Smoellendorffii@XP_002985553':0.017871767):0.030194596,(('3702-Athaliana@NP_568586':0.4214541,'39947-Osativa@NP_001053148':0.58166527):0.33052833,'Smoellendorfii@prot_jgi_Selmo1_428608_fgenesh2_pg.C_scaffold_104000038':0.085752087):7.6905243e-05):0.10207466,('3055-Creinhardtii@XP_001696730':0.60444671,(('436017-Olucimarinus@XP_001418499':0,'70448-Otauri@XP_003079934':0.036119434):0.088836064,'564608-Mpusilla@XP_003062115':0.080452454):0.046998875):3.6915539e-05):0.088864907,('412133-Tvaginalis@XP_001329298':1.2304493,'Cvulgaris@prot_jgi_Chlvu1_81201_estExt_fgeneshCV_pg.C_10361':0.22511126):0.074133617):0.13115328,((('237631-Umaydis@XP_758738':0.02546457,'284812-Spombe@NP_588151':0.078965889):0.058205427,(('367110-Ncrassa@XP_964217':0.11244936,'451804-Afumigatus@EDP54236':0.09208773):0.086331275,'Spizellomyces-punctatus@06860T0':0.037188967):0.072444342):5.2653207e-06,'bdendrobatidis@prot_jgi_Batde5_23817_fgenesh1_pg.C_scaffold_4000056':0.047681499):0.20851979):0.11402887,((('214684-Cneoformans@XP_570356':0.25760673,'353151-Chominis@XP_668359':0.87559493):0.16143246,('559292-Scerevisiae@NP_010281':1.0989388,'Ehuxleyi@prot_jgi_Emihu1_308360_fgenesh_newKGs_pm.3__38':5.1945683e-07):0.091001308):0.15374599,'2880-Esiliculosus@CBJ33525':0.16410162):8.4722327e-06):0.081242067,(('296543-Tpseudonana@XP_002292911':0.017018747,'556484-Ptricornutum@XP_002178341':0.12365271):0.061741577,'Aanophagefferens@prot_jgi_Auran1_64106':0.14548271):0.045936814):0.067159862,(((('185431-Tbrucei@XP_846310':0.15169839,'353153-Tcruzi@XP_819913':0):9.5990579e-06,('347515-Lmajor@XP_001687586':0,'435258-Linfantum@XP_001463072':0):0.11883359):0.65919771,('294381-Ehistolytica@XP_657283':0.24734818,'Cmerolae@gene_gnl_CMER_CML311C':0.52471754):0.10400702):0.095239812,'Thecamonas-trahens@03596T0':0.093005688):0.046820782):0.077077061,('403677-Pinfestans@XP_002902993':7.2330841e-05,'Physarum-ramorum@jgi':0.059797273):0.10837173);
(((((('10228-Tadhaerens@XP_002114179':0.14857714,('Capsaspora-owczarzaki@06272T0':0.68087163,('Mbrevicollis@prot_jgi_Monbr1_5967_fgenesh1_pg.scaffold_3000465':0.43694556,'Salpingoeca-rosetta@04404T0':0.058188427):0.42391149):0.29024884):0.17839825,('6239-Celegans@NP_509262':0.29740753,'6279-Bmalayi@XP_001895586':2.5109554e-05):0.063227809):0.15540342,(('352472-Ddiscoideum@XP_642955':0.58074555,'Nvectensis@prot_jgi_Nemve1_169110_estExt_gwp.C_1200013':0.066498145):0.16724242,((((('559292-Scerevisiae@NP_010281':1.479435,'744533-Ngruberi@XP_002679151':0.5507282):0.40540103,(('7739-Bfloridae@XP_002602455':0.025517721,('7955-Drerio@NP_955889':0.027735194,'9606-Hsapiens@NP_001130038':0.18245741):0.10930815):0.025062442,'Hrobusta@prot_jgi_Helro1_73104':0):0.0091441299):0.035804565,'Lgigantea@gene_jgi_Lotgi1_133906_e_gw1.87.6.1':0.062439691):0.077035773,'7227-Dmelanogaster@AAF01417':0.051692999):0.049901411,'Dpulex@prot_jgi_Dappu1_63411_e_gw1.141.17.1':2.3714462e-07):0.064382652):0.051480407):0.15416186,(('237631-Umaydis@XP_758738':0.094961615,(('284812-Spombe@NP_588151':0.15378071,'Spizellomyces-punctatus@06860T0':0.072613436):0.07144445,('367110-Ncrassa@XP_964217':0.22216527,'451804-Afumigatus@EDP54236':0.12754947):0.25934122):0.062215303):0.058039279,'bdendrobatidis@prot_jgi_Batde5_23817_fgenesh1_pg.C_scaffold_4000056':0.058831989):0.16637933):0.37437793,(('185431-Tbrucei@XP_846310':0.48080217,(('347515-Lmajor@XP_001687586':0,'435258-Linfantum@XP_001463072':0):0.15984843,'353153-Tcruzi@XP_819913':0):9.0166973e-07):0.72390737,'Cmerolae@gene_gnl_CMER_CML311C':0.77390243):0.16001028):0.07198188,((((((('145481-Ppatens@XP_001765550':0,'88036-Smoellendorffii@XP_002985553':0.048575281):0.032460575,(((('3055-Creinhardtii@XP_001696730':0.43056396,'Vcarteri@prot_jgi_Volca1_92174_fgenesh4_pg.C_scaffold_24000160':0.76891385):0.52465093,(('412133-Tvaginalis@XP_001329298':2.1532207,'Aanophagefferens@prot_jgi_Auran1_64106':0):0.48616735,'Cvulgaris@prot_jgi_Chlvu1_81201_estExt_fgeneshCV_pg.C_10361':0.19731288):0.19547233):0.069724983,('3702-Athaliana@NP_568586':0.2470671,'39947-Osativa@NP_001053148':0.69593321):0.5187518):6.0955342e-06,'Smoellendorfii@prot_jgi_Selmo1_428608_fgenesh2_pg.C_scaffold_104000038':0.085545944):0.16109918):0.068258891,(('436017-Olucimarinus@XP_001418499':0,'70448-Otauri@XP_003079934':0.022431384):0.077432133,'564608-Mpusilla@XP_003062115':0.10973384):0.11907185):0.34213588,((('214684-Cneoformans@XP_570356':0.58409108,'353151-Chominis@XP_668359':1.7038856):0.72143066,'294381-Ehistolytica@XP_657283':0.41740666):0.32431534,('296543-Tpseudonana@XP_002292911':0.1988013,'556484-Ptricornutum@XP_002178341':0.086993753):0.10716437):0.013004427):0.081029825,'Ehuxleyi@prot_jgi_Emihu1_308360_fgenesh_newKGs_pm.3__38':0.32808389):0.072646567,('403677-Pinfestans@XP_002902993':9.6020679e-07,'Physarum-ramorum@jgi':0.04903489):0.17003155):0.084183574,'2880-Esiliculosus@CBJ33525':0.28393437):0.16496057,'Thecamonas-trahens@03596T0':1.1718148e-05);
(((('10228-Tadhaerens@XP_002114179':0.046808866,((('294381-Ehistolytica@XP_657283':0.18762096,'412133-Tvaginalis@XP_001329298':1.0028395):0.11366807,'559292-Scerevisiae@NP_010281':0.7307917):0.002903466,'Cmerolae@gene_gnl_CMER_CML311C':0.39438731):0.14545415):0.051672247,((((((('185431-Tbrucei@XP_846310':0.17226893,'3055-Creinhardtii@XP_001696730':0.87870301):0.34494465,'353153-Tcruzi@XP_819913':1.4142089e-05):0.17368078,(('347515-Lmajor@XP_001687586':0,'435258-Linfantum@XP_001463072':0):4.6249471e-05,'744533-Ngruberi@XP_002679151':0.45149931):0.075116733):0.26479592,'284812-Spombe@NP_588151':0.0078921342):0.13421376,((('367110-Ncrassa@XP_964217':0.17194091,'451804-Afumigatus@EDP54236':0.063998369):0.084831692,'Spizellomyces-punctatus@06860T0':0.10409518):0.024855494,'bdendrobatidis@prot_jgi_Batde5_23817_fgenesh1_pg.C_scaffold_4000056':0.17435555):0.049605114):0.089049948,('6239-Celegans@NP_509262':0.20294368,'6279-Bmalayi@XP_001895586':0.010865296):0.14153697):3.7492148e-07,(((('237631-Umaydis@XP_758738':0.12944652,'352472-Ddiscoideum@XP_642955':0.44195698):0.092129182,('7227-Dmelanogaster@AAF01417':0.038629126,'Dpulex@prot_jgi_Dappu1_63411_e_gw1.141.17.1':0):2.2511336e-06):0.089263875,'Lgigantea@gene_jgi_Lotgi1_133906_e_gw1.87.6.1':2.4761529e-05):0.017694102,(('7739-Bfloridae@XP_002602455':0.06419444,'Hrobusta@prot_jgi_Helro1_73104':5.3517305e-06):0.06121735,('7955-Drerio@NP_955889':2.5373945e-07,'9606-Hsapiens@NP_001130038':0.15648302):0.073395689):4.7449372e-06):0.018068756):0.036110846):0.019703494,'Nvectensis@prot_jgi_Nemve1_169110_estExt_gwp.C_1200013':0.095824995):0.08775218,(((((((('145481-Ppatens@XP_001765550':6.9712137e-14,'88036-Smoellendorffii@XP_002985553':0):9.8991115e-06,'Cvulgaris@prot_jgi_Chlvu1_81201_estExt_fgeneshCV_pg.C_10361':0.27878066):0.061739793,(('436017-Olucimarinus@XP_001418499':0,'70448-Otauri@XP_003079934':0):0.0015983237,'564608-Mpusilla@XP_003062115':0.18598843):0.1677422):0.046880334,(('3702-Athaliana@NP_568586':0.19795078,'39947-Osativa@NP_001053148':0.61517915):0.34594342,'Smoellendorfii@prot_jgi_Selmo1_428608_fgenesh2_pg.C_scaffold_104000038':0.048434299):0.016839452):0.20134743,'2880-Esiliculosus@CBJ33525':9.0521648e-05):0.02436582,(((('214684-Cneoformans@XP_570356':0.081876947,'353151-Chominis@XP_668359':1.3460681):0.23053872,'Aanophagefferens@prot_jgi_Auran1_64106':0.35875312):0.28037598,'Ehuxleyi@prot_jgi_Emihu1_308360_fgenesh_newKGs_pm.3__38':0.13958568):1.253255e-07,(('Capsaspora-owczarzaki@06272T0':0.37448529,'Vcarteri@prot_jgi_Volca1_92174_fgenesh4_pg.C_scaffold_24000160':1.027658):0.18008527,('Mbrevicollis@prot_jgi_Monbr1_5967_fgenesh1_pg.scaffold_3000465':0.43507857,'Salpingoeca-rosetta@04404T0':7.7536998e-05):0.19220714):0.099759561):0.10723753):0.022899327,('296543-Tpseudonana@XP_002292911':0.084480427,'556484-Ptricornutum@XP_002178341':0.088950235):0.076016403):0.10969647,('403677-Pinfestans@XP_002902993':0.018819522,'Physarum-ramorum@jgi':2.6524606e-06):0.063704963):3.7805318e-05,'Thecamonas-trahens@03596T0':0.11615859);
(('10228-Tadhaerens@XP_002114179':0.033058755,(((((('185431-Tbrucei@XP_846310':0.45224575,'353153-Tcruzi@XP_819913':2.4404978e-05):0.065946946,('347515-Lmajor@XP_001687586':0,'435258-Linfantum@XP_001463072':0):0.026355082):0.39235709,'294381-Ehistolytica@XP_657283':0.15525973):2.0414734e-05,'744533-Ngruberi@XP_002679151':0.3991713):0.099295541,(((((('214684-Cneoformans@XP_570356':4.399349e-05,'353151-Chominis@XP_668359':2.2543994):0.55175499,'284812-Spombe@NP_588151':0.092375123):0.077492963,'Spizellomyces-punctatus@06860T0':0.089709198):0.05799111,('237631-Umaydis@XP_758738':0.13783961,'bdendrobatidis@prot_jgi_Batde5_23817_fgenesh1_pg.C_scaffold_4000056':0.12646542):0.027657255):0.034291777,('367110-Ncrassa@XP_964217':0.13835858,'451804-Afumigatus@EDP54236':0.11471218):0.10386254):0.26044464,('6239-Celegans@NP_509262':0.16434205,'6279-Bmalayi@XP_001895586':2.7943286e-05):0.10235723):0.071757357):5.2545736e-06,((((('7227-Dmelanogaster@AAF01417':0.091956296,'Dpulex@prot_jgi_Dappu1_63411_e_gw1.141.17.1':5.5532638e-05):0.023559487,'Nvectensis@prot_jgi_Nemve1_169110_estExt_gwp.C_1200013':0.28479429):0.023034778,'Lgigantea@gene_jgi_Lotgi1_133906_e_gw1.87.6.1':6.4107024e-05):0.044631322,('7955-Drerio@NP_955889':2.9178743e-05,'9606-Hsapiens@NP_001130038':0.16775244):0.046267272):6.1276073e-05,('7739-Bfloridae@XP_002602455':0.09386848,'Hrobusta@prot_jgi_Helro1_73104':1.319422e-05):0.022891407):0.072863527):0.08586338):0.08413452,(((((('145481-Ppatens@XP_001765550':9.6367359e-15,'88036-Smoellendorffii@XP_002985553':0):5.0853563e-05,((('3055-Creinhardtii@XP_001696730':0.2714304,('559292-Scerevisiae@NP_010281':1.5879747,'Vcarteri@prot_jgi_Volca1_92174_fgenesh4_pg.C_scaffold_24000160':0.5895343):0.60196636):0.31368542,'412133-Tvaginalis@XP_001329298':1.3294427):0.54962095,('436017-Olucimarinus@XP_001418499':0,('564608-Mpusilla@XP_003062115':0.11752078,'70448-Otauri@XP_003079934':0.021216966):1.5265365e-06):0.061913494):0.066359757):0.070143234,'Cvulgaris@prot_jgi_Chlvu1_81201_estExt_fgeneshCV_pg.C_10361':0.53633324):0.091234902,'Smoellendorfii@prot_jgi_Selmo1_428608_fgenesh2_pg.C_scaffold_104000038':2.9084023e-05):2.9146655e-05,('3702-Athaliana@NP_568586':0.19440296,'39947-Osativa@NP_001053148':0.60162422):0.56849256):0.32140629,(('296543-Tpseudonana@XP_002292911':0.15496985,'556484-Ptricornutum@XP_002178341':0.17925938):0.075009912,(('Aanophagefferens@prot_jgi_Auran1_64106':0.54535507,'Mbrevicollis@prot_jgi_Monbr1_5967_fgenesh1_pg.scaffold_3000465':0.087571803):0.20518109,'Salpingoeca-rosetta@04404T0':0.23300826):0.22608223):0.033049416):0.095874473,((('2880-Esiliculosus@CBJ33525':0.068189915,('403677-Pinfestans@XP_002902993':0.0079666533,'Physarum-ramorum@jgi':0.016514975):0.059653628):1.7267723e-05,'Capsaspora-owczarzaki@06272T0':0.37765086):0.085439362,(('352472-Ddiscoideum@XP_642955':0.52779961,'Ehuxleyi@prot_jgi_Emihu1_308360_fgenesh_newKGs_pm.3__38':0.341908):0.10680382,('Cmerolae@gene_gnl_CMER_CML311C':0.89988549,'Thecamonas-trahens@03596T0':1.1174326e-07):0.059437423):0.037698263):2.5165625e-05);
(((((((('10228-Tadhaerens@XP_002114179':0.21146932,'Nvectensis@prot_jgi_Nemve1_169110_estExt_gwp.C_1200013':0.009530487):0.13292704,'7739-Bfloridae@XP_002602455':0.14719574):2.2349405e-05,((('237631-Umaydis@XP_758738':0.10242762,'284812-Spombe@NP_588151':0.10664624):0.061936967,'bdendrobatidis@prot_jgi_Batde5_23817_fgenesh1_pg.C_scaffold_4000056':0.2069896):1.2252716e-05,(('367110-Ncrassa@XP_964217':0.43642852,'451804-Afumigatus@EDP54236':0.039163308):0.16159872,'Spizellomyces-punctatus@06860T0':0.26508582):0.049385437):0.18174686):0.0889177,(((('214684-Cneoformans@XP_570356':0.46379646,'353151-Chominis@XP_668359':2.4844518):0.58970173,(('559292-Scerevisiae@NP_010281':0.81739961,'Dpulex@prot_jgi_Dappu1_63411_e_gw1.141.17.1':3.7812096e-05):0.11920144,'7227-Dmelanogaster@AAF01417':0.04565717):0.02831796):0.046730571,'Hrobusta@prot_jgi_Helro1_73104':0.02411812):0.076305703,(('6239-Celegans@NP_509262':0.30640485,('Capsaspora-owczarzaki@06272T0':0.56254093,('Mbrevicollis@prot_jgi_Monbr1_5967_fgenesh1_pg.scaffold_3000465':0.26147423,'Salpingoeca-rosetta@04404T0':0.22599664):0.5893201):0.33418086):0.16985303,'6279-Bmalayi@XP_001895586':0.044883073):0.31441209):8.2830145e-05):1.5379443e-05,(((((('185431-Tbrucei@XP_846310':0.43355641,'353153-Tcruzi@XP_819913':0):8.7579811e-05,('347515-Lmajor@XP_001687586':0,'435258-Linfantum@XP_001463072':0):0.39325119):0.59292698,'294381-Ehistolytica@XP_657283':0.44819332):0.14082018,'744533-Ngruberi@XP_002679151':0.4137869):0.21880408,'9606-Hsapiens@NP_001130038':0.26509441):0.068626753,'7955-Drerio@NP_955889':0.021293989):0.11807216):2.1330373e-05,'Lgigantea@gene_jgi_Lotgi1_133906_e_gw1.87.6.1':0.088504826):0.1241993,'Cmerolae@gene_gnl_CMER_CML311C':1.0147746):0.060126684,((((((((('145481-Ppatens@XP_001765550':4.9954582e-06,'88036-Smoellendorffii@XP_002985553':0.064322303):0.11980379,'Smoellendorfii@prot_jgi_Selmo1_428608_fgenesh2_pg.C_scaffold_104000038':0.14829218):0.068593078,('3702-Athaliana@NP_568586':0.17987787,'39947-Osativa@NP_001053148':1.2600077):0.51879277):4.4255499e-06,(('436017-Olucimarinus@XP_001418499':0,'70448-Otauri@XP_003079934':0.01967016):0.098075475,'564608-Mpusilla@XP_003062115':0.21010628):0.21821955):0.09865191,('Cvulgaris@prot_jgi_Chlvu1_81201_estExt_fgeneshCV_pg.C_10361':0.22264317,'Vcarteri@prot_jgi_Volca1_92174_fgenesh4_pg.C_scaffold_24000160':0.84636976):0.20418318):0.12032329,(('296543-Tpseudonana@XP_002292911':0.051907558,'556484-Ptricornutum@XP_002178341':0.10770675):0.050185435,(('3055-Creinhardtii@XP_001696730':0.90401876,'412133-Tvaginalis@XP_001329298':0.87373449):0.22482962,'Aanophagefferens@prot_jgi_Auran1_64106':0.18969796):0.19117642):0.12834908):0.18424819,'2880-Esiliculosus@CBJ33525':5.7529332e-05):0.08026036,('403677-Pinfestans@XP_002902993':6.5849798e-06,'Physarum-ramorum@jgi':0.022460404):0.23110853):0.12555539,'Thecamonas-trahens@03596T0':0.10500847):0.1117638,('352472-Ddiscoideum@XP_642955':0.34738472,'Ehuxleyi@prot_jgi_Emihu1_308360_fgenesh_newKGs_pm.3__38':0.25063351):0.18420126);
((((((((('10228-Tadhaerens@XP_002114179':0.096238152,('559292-Scerevisiae@NP_010281':1.1683569,('Capsaspora-owczarzaki@06272T0':0.11118075,'Vcarteri@prot_jgi_Volca1_92174_fgenesh4_pg.C_scaffold_24000160':1.0420556):0.17637439):0.18664114):0.082930683,(('6239-Celegans@NP_509262':0.22182451,('Mbrevicollis@prot_jgi_Monbr1_5967_fgenesh1_pg.scaffold_3000465':0.32196994,'Salpingoeca-rosetta@04404T0':0.11962623):0.68267933):0.048142636,'6279-Bmalayi@XP_001895586':1.6094006e-06):0.1285958):0.11218445,('7739-Bfloridae@XP_002602455':0.11734473,'Hrobusta@prot_jgi_Helro1_73104':0.018347926):0.037730677):9.4235936e-05,((((('185431-Tbrucei@XP_846310':0.39420386,'353153-Tcruzi@XP_819913':0):0.074520418,('347515-Lmajor@XP_001687586':0,'435258-Linfantum@XP_001463072':0):0.1400746):0.42028977,'294381-Ehistolytica@XP_657283':0.38845147):0.098309433,'744533-Ngruberi@XP_002679151':0.17630117):0.40503403,('7955-Drerio@NP_955889':0.0053471656,'9606-Hsapiens@NP_001130038':0.23822976):0.013091666):0.03593497):0.017357573,'Lgigantea@gene_jgi_Lotgi1_133906_e_gw1.87.6.1':1.296963e-05):0.07329098,'Nvectensis@prot_jgi_Nemve1_169110_estExt_gwp.C_1200013':0.13464502):0.041363616,('7227-Dmelanogaster@AAF01417':0.0092186041,'Dpulex@prot_jgi_Dappu1_63411_e_gw1.141.17.1':0.035288267):0.010582993):0.12166573,('237631-Umaydis@XP_758738':2.6445743e-05,(('284812-Spombe@NP_588151':0.14498852,(('367110-Ncrassa@XP_964217':0.20887162,'451804-Afumigatus@EDP54236':0.04335523):0.089949824,'Spizellomyces-punctatus@06860T0':0.13239073):0.13385089):0.078146114,'bdendrobatidis@prot_jgi_Batde5_23817_fgenesh1_pg.C_scaffold_4000056':0.08030841):0.057058081):0.2063176):0.037301939,(((((((('145481-Ppatens@XP_001765550':2.5506662e-15,'88036-Smoellendorffii@XP_002985553':0):0.036457103,(('436017-Olucimarinus@XP_001418499':0,'70448-Otauri@XP_003079934':0.016750612):0.037524298,'564608-Mpusilla@XP_003062115':0.19281708):0.12801399):0.067100728,('Cvulgaris@prot_jgi_Chlvu1_81201_estExt_fgeneshCV_pg.C_10361':0.50312874,'Smoellendorfii@prot_jgi_Selmo1_428608_fgenesh2_pg.C_scaffold_104000038':9.932629e-06):0.088917739):0.069972312,((('3055-Creinhardtii@XP_001696730':0.80158674,'412133-Tvaginalis@XP_001329298':1.3753595):0.32008045,'39947-Osativa@NP_001053148':0.63014575):0.28545743,'3702-Athaliana@NP_568586':0.57650025):0.13349087):0.24800626,('296543-Tpseudonana@XP_002292911':0.01239247,'556484-Ptricornutum@XP_002178341':0.1399412):0.046774009):0.09294377,((('214684-Cneoformans@XP_570356':0.41637708,'353151-Chominis@XP_668359':0.82614762):0.14202474,'Ehuxleyi@prot_jgi_Emihu1_308360_fgenesh_newKGs_pm.3__38':0.11584462):0.19511493,('403677-Pinfestans@XP_002902993':1.1391663e-05,'Physarum-ramorum@jgi':0.055305753):0.18142194):6.5817274e-05):0.023548981,(('Aanophagefferens@prot_jgi_Auran1_64106':0.1784566,'Cmerolae@gene_gnl_CMER_CML311C':0.98950968):0.31390984,'Thecamonas-trahens@03596T0':0.21585049):4.2668005e-06):0.060533762,'2880-Esiliculosus@CBJ33525':0.089858145):0.18797029,'352472-Ddiscoideum@XP_642955':0.2810841);
((((((('10228-Tadhaerens@XP_002114179':0.1019293,('Mbrevicollis@prot_jgi_Monbr1_5967_fgenesh1_pg.scaffold_3000465':0.32754093,'Salpingoeca-rosetta@04404T0':2.0805009e-05):0.58035153):0.14956628,(('6239-Celegans@NP_509262':0.13764987,'6279-Bmalayi@XP_001895586':8.6928607e-05):0.044896503,'Capsaspora-owczarzaki@06272T0':0.41277577):0.0069462244):0.092062659,(((('185431-Tbrucei@XP_846310':0.79636395,'353153-Tcruzi@XP_819913':0.073328962):0.025894518,('347515-Lmajor@XP_001687586':0,'435258-Linfantum@XP_001463072':0):0.10513401):0.44359077,'744533-Ngruberi@XP_002679151':0.36020389):0.19227096,'559292-Scerevisiae@NP_010281':0.92362353):4.5474881e-05):5.0280133e-05,((((('7227-Dmelanogaster@AAF01417':0.099792503,'Dpulex@prot_jgi_Dappu1_63411_e_gw1.141.17.1':0.036444195):0.034120484,'Nvectensis@prot_jgi_Nemve1_169110_estExt_gwp.C_1200013':0.18136027):0.022316778,'Lgigantea@gene_jgi_Lotgi1_133906_e_gw1.87.6.1':0.020000171):0.020475425,('7955-Drerio@NP_955889':4.3801824e-06,'9606-Hsapiens@NP_001130038':0.23924214):0.22783445):7.486335e-05,('7739-Bfloridae@XP_002602455':0.12808604,'Hrobusta@prot_jgi_Helro1_73104':0.020812785):0.02090166):0.047508543):0.13449957,(((('145481-Ppatens@XP_001765550':1.888574e-05,'88036-Smoellendorffii@XP_002985553':0.018758347):0.052221721,'Smoellendorfii@prot_jgi_Selmo1_428608_fgenesh2_pg.C_scaffold_104000038':0.021507808):0.065369849,(((('3055-Creinhardtii@XP_001696730':0.73911966,'Aanophagefferens@prot_jgi_Auran1_64106':0.32280639):0.17376727,'412133-Tvaginalis@XP_001329298':0.66821427):0.166303,(('436017-Olucimarinus@XP_001418499':0,'70448-Otauri@XP_003079934':0.018907716):0.015811593,'564608-Mpusilla@XP_003062115':0.13389307):0.17288857):0.038889165,'Cvulgaris@prot_jgi_Chlvu1_81201_estExt_fgeneshCV_pg.C_10361':0.24464001):9.5092611e-07):0.24409247,(('237631-Umaydis@XP_758738':1.0497905e-05,'Vcarteri@prot_jgi_Volca1_92174_fgenesh4_pg.C_scaffold_24000160':0.87985951):0.19660718,((('284812-Spombe@NP_588151':0.11346724,('Cmerolae@gene_gnl_CMER_CML311C':0.69320051,'Spizellomyces-punctatus@06860T0':0.13164961):0.033648516):0.022234075,('367110-Ncrassa@XP_964217':0.27864608,'451804-Afumigatus@EDP54236':0.13525539):0.29036565):0.021285979,'bdendrobatidis@prot_jgi_Batde5_23817_fgenesh1_pg.C_scaffold_4000056':0.069494754):0.023751589):0.04039539):0.18451304):0.049311474,'Thecamonas-trahens@03596T0':0.12349499):0.015120778,((((((('214684-Cneoformans@XP_570356':0.77192774,'353151-Chominis@XP_668359':1.1626987):0.45252115,'294381-Ehistolytica@XP_657283':0.39876379):0.27422529,('296543-Tpseudonana@XP_002292911':0.11467862,'556484-Ptricornutum@XP_002178341':0.057124313):0.060404541):0.025171456,('403677-Pinfestans@XP_002902993':2.940965e-06,'Physarum-ramorum@jgi':0.021598871):0.17980299):0.077744694,('3702-Athaliana@NP_568586':0.19838122,'39947-Osativa@NP_001053148':0.46599024):0.38421088):1.226687e-05,'Ehuxleyi@prot_jgi_Emihu1_308360_fgenesh_newKGs_pm.3__38':0.17728739):0.095084139,'2880-Esiliculosus@CBJ33525':0.094523179):0.090505968,'352472-Ddiscoideum@XP_642955':0.31038633);
(('10228-Tadhaerens@XP_002114179':0.096963252,((((('237631-Umaydis@XP_758738':0.13069274,'284812-Spombe@NP_588151':0.12178082):0.092921089,(('367110-Ncrassa@XP_964217':0.24676049,'451804-Afumigatus@EDP54236':0.12407616):0.11260516,'Spizellomyces-punctatus@06860T0':0.12217408):0.086789702):9.5285593e-06,'bdendrobatidis@prot_jgi_Batde5_23817_fgenesh1_pg.C_scaffold_4000056':0.17332875):0.1866771,(('352472-Ddiscoideum@XP_642955':0.64747536,('6239-Celegans@NP_509262':0.33735567,'6279-Bmalayi@XP_001895586':0.059722674):0.017172951):0.087658185,'Capsaspora-owczarzaki@06272T0':0.62289676):1.536317e-06):0.080459094,((((((('296543-Tpseudonana@XP_002292911':0.1980167,'Ehuxleyi@prot_jgi_Emihu1_308360_fgenesh_newKGs_pm.3__38':0.54160971):0.26724967,'559292-Scerevisiae@NP_010281':1.4334507):1.0177304e-07,'7227-Dmelanogaster@AAF01417':2.1547291e-05):0.12648834,'Dpulex@prot_jgi_Dappu1_63411_e_gw1.141.17.1':0.072624681):0.053193006,'Hrobusta@prot_jgi_Helro1_73104':9.9181574e-06):0.024647378,'7739-Bfloridae@XP_002602455':0.12295818):0.023494075,(('7955-Drerio@NP_955889':9.2448418e-05,'9606-Hsapiens@NP_001130038':0.2290699):0.095367323,'Lgigantea@gene_jgi_Lotgi1_133906_e_gw1.87.6.1':0.045892927):6.5805124e-05):0.035340023):0.18125163):0.01931566,(((((('145481-Ppatens@XP_001765550':5.798163e-07,'88036-Smoellendorffii@XP_002985553':0.043786589):0.029937379,((('3702-Athaliana@NP_568586':0.58658907,'39947-Osativa@NP_001053148':0.61874072):0.36191622,(('Cvulgaris@prot_jgi_Chlvu1_81201_estExt_fgeneshCV_pg.C_10361':0.33081453,'Vcarteri@prot_jgi_Volca1_92174_fgenesh4_pg.C_scaffold_24000160':0.98179261):0.1104612,('Mbrevicollis@prot_jgi_Monbr1_5967_fgenesh1_pg.scaffold_3000465':0.19560836,'Salpingoeca-rosetta@04404T0':0.1772721):0.64210946):0.098116327):0.098343358,'Smoellendorfii@prot_jgi_Selmo1_428608_fgenesh2_pg.C_scaffold_104000038':0.011835139):0.14684308):0.15851907,(('436017-Olucimarinus@XP_001418499':0,'70448-Otauri@XP_003079934':0):0.052861013,'564608-Mpusilla@XP_003062115':0.12454482):0.15008871):0.25349125,('403677-Pinfestans@XP_002902993':9.1074295e-14,'Physarum-ramorum@jgi':0):0.13848907):0.019820403,('2880-Esiliculosus@CBJ33525':0.15542511,((('3055-Creinhardtii@XP_001696730':0.89973368,'412133-Tvaginalis@XP_001329298':1.0808899):0.15369906,('Aanophagefferens@prot_jgi_Auran1_64106':0.11713977,'Cmerolae@gene_gnl_CMER_CML311C':0.69094496):0.29229565):0.21776942,'556484-Ptricornutum@XP_002178341':0.096619029):0.089842622):7.4378394e-06):0.16330001,((((('185431-Tbrucei@XP_846310':0.67906869,'353153-Tcruzi@XP_819913':0.043672556):2.1464364e-05,('347515-Lmajor@XP_001687586':0,'435258-Linfantum@XP_001463072':0):0.13032936):0.33675717,('294381-Ehistolytica@XP_657283':0.076121202,('353151-Chominis@XP_668359':2.1733276,'744533-Ngruberi@XP_002679151':0.55664587):0.13245438):0.1098782):5.885687e-05,'214684-Cneoformans@XP_570356':0.69711644):0.21161195,'Thecamonas-trahens@03596T0':2.641197e-05):0.061140905):0.12934901,'Nvectensis@prot_jgi_Nemve1_169110_estExt_gwp.C_1200013':0.080501371);
((((('10228-Tadhaerens@XP_002114179':0.048553294,((((('185431-Tbrucei@XP_846310':0.55148752,'353153-Tcruzi@XP_819913':0):0.007569753,('347515-Lmajor@XP_001687586':0,'435258-Linfantum@XP_001463072':0):0.21019372):0.49477675,'559292-Scerevisiae@NP_010281':1.0686556):0.21420005,('294381-Ehistolytica@XP_657283':0.11458855,'744533-Ngruberi@XP_002679151':0.33525486):7.1983324e-06):0.10260251,('Capsaspora-owczarzaki@06272T0':0.12251595,('Mbrevicollis@prot_jgi_Monbr1_5967_fgenesh1_pg.scaffold_3000465':0.16210391,'Salpingoeca-rosetta@04404T0':0.1530037):0.40821351):0.22224565):0.07717377):0.079339602,('6239-Celegans@NP_509262':0.11736278,'6279-Bmalayi@XP_001895586':0.047242209):0.12751741):9.9898259e-05,((((('352472-Ddiscoideum@XP_642955':0.34387714,'Nvectensis@prot_jgi_Nemve1_169110_estExt_gwp.C_1200013':0.1294097):0.12452406,'Dpulex@prot_jgi_Dappu1_63411_e_gw1.141.17.1':3.2384882e-07):0.030856016,'7227-Dmelanogaster@AAF01417':0.070942611):0.075509017,'Lgigantea@gene_jgi_Lotgi1_133906_e_gw1.87.6.1':0.03313492):0.062625124,(('7739-Bfloridae@XP_002602455':0.052927781,('7955-Drerio@NP_955889':0.058688309,'9606-Hsapiens@NP_001130038':0.099640646):0.051088073):0.052629938,'Hrobusta@prot_jgi_Helro1_73104':0):0.0078431002):0.10879736):0.042530277,(((('237631-Umaydis@XP_758738':0.12150939,'bdendrobatidis@prot_jgi_Batde5_23817_fgenesh1_pg.C_scaffold_4000056':0.05315841):0.065849728,'Spizellomyces-punctatus@06860T0':0.10063249):0.041009361,'284812-Spombe@NP_588151':0.12778475):1.2872797e-05,('367110-Ncrassa@XP_964217':0.19896336,'451804-Afumigatus@EDP54236':0.13235226):0.041817871):0.1676959):5.8660626e-05,(((('145481-Ppatens@XP_001765550':0,'88036-Smoellendorffii@XP_002985553':0.031420791):0.026282663,((((('3055-Creinhardtii@XP_001696730':0.67917876,'Vcarteri@prot_jgi_Volca1_92174_fgenesh4_pg.C_scaffold_24000160':0.50177784):0.43994273,'Cvulgaris@prot_jgi_Chlvu1_81201_estExt_fgeneshCV_pg.C_10361':0.40272888):0.062147287,'564608-Mpusilla@XP_003062115':0.15052165):0.14027213,('436017-Olucimarinus@XP_001418499':0,'70448-Otauri@XP_003079934':0.045847938):9.0331652e-05):0.12393514,(('3702-Athaliana@NP_568586':0.23495001,'39947-Osativa@NP_001053148':0.6073054):0.38759098,'Smoellendorfii@prot_jgi_Selmo1_428608_fgenesh2_pg.C_scaffold_104000038':2.5440189e-05):0.087237199):0.052709391):0.27966004,(((((('214684-Cneoformans@XP_570356':0.26913551,'353151-Chominis@XP_668359':1.5221703):0.52924073,'Ehuxleyi@prot_jgi_Emihu1_308360_fgenesh_newKGs_pm.3__38':0.27476133):0.02435694,('296543-Tpseudonana@XP_002292911':0.2202386,'556484-Ptricornutum@XP_002178341':0.011982554):0.14484168):0.030725244,('403677-Pinfestans@XP_002902993':4.8299988e-14,'Physarum-ramorum@jgi':0):0.082506632):0.029594417,'Thecamonas-trahens@03596T0':0.16094897):0.04920657,'2880-Esiliculosus@CBJ33525':0.06752766):0.032408571):0.063572423,('412133-Tvaginalis@XP_001329298':1.0253185,'Aanophagefferens@prot_jgi_Auran1_64106':0.34225094):0.40319053):0.11102267,'Cmerolae@gene_gnl_CMER_CML311C':0.788886);
((((('10228-Tadhaerens@XP_002114179':6.0879277e-06,('6279-Bmalayi@XP_001895586':0.14649037,('Capsaspora-owczarzaki@06272T0':0.41177945,('Mbrevicollis@prot_jgi_Monbr1_5967_fgenesh1_pg.scaffold_3000465':0.43268271,'Salpingoeca-rosetta@04404T0':9.7052336e-05):0.3298517):0.12771559):0.23090681):0.10638487,((('185431-Tbrucei@XP_846310':0.42713625,'353153-Tcruzi@XP_819913':0.036461494):7.0956777e-05,('347515-Lmajor@XP_001687586':0,'435258-Linfantum@XP_001463072':0):0.15178159):0.42601205,'Thecamonas-trahens@03596T0':0.094642396):0.15816211):0.020266366,('294381-Ehistolytica@XP_657283':0.11692462,('6239-Celegans@NP_509262':0.36228711,'Cmerolae@gene_gnl_CMER_CML311C':0.96261514):0.01366868):0.24510117):0.061178714,((((('214684-Cneoformans@XP_570356':0.62208477,'353151-Chominis@XP_668359':1.732967):0.26826309,('367110-Ncrassa@XP_964217':0.23176433,'451804-Afumigatus@EDP54236':0.099195166):0.040598824):0.11854316,((('237631-Umaydis@XP_758738':0.16791546,'bdendrobatidis@prot_jgi_Batde5_23817_fgenesh1_pg.C_scaffold_4000056':0.13012656):1.5752342e-06,'Spizellomyces-punctatus@06860T0':0.21277969):0.076185669,'284812-Spombe@NP_588151':0.14810153):1.9551925e-07):0.1434457,(('7227-Dmelanogaster@AAF01417':0.050375082,'Nvectensis@prot_jgi_Nemve1_169110_estExt_gwp.C_1200013':0.21563239):0.020975076,('7739-Bfloridae@XP_002602455':0.070956619,((('7955-Drerio@NP_955889':7.7553343e-05,'9606-Hsapiens@NP_001130038':0.18331018):0.12552918,('Dpulex@prot_jgi_Dappu1_63411_e_gw1.141.17.1':0.074735607,'Lgigantea@gene_jgi_Lotgi1_133906_e_gw1.87.6.1':0.044380593):0.029479885):4.7023677e-05,'Hrobusta@prot_jgi_Helro1_73104':0.023823103):0.046855435):6.0755939e-06):0.12488769):0.022479517,'744533-Ngruberi@XP_002679151':0.33850094):0.042418078):0.11675037,((((((('145481-Ppatens@XP_001765550':1.3484791e-05,'88036-Smoellendorffii@XP_002985553':0.046239658):0.030901389,(('3702-Athaliana@NP_568586':0.30545399,'39947-Osativa@NP_001053148':0.80572808):0.45258942,('Cvulgaris@prot_jgi_Chlvu1_81201_estExt_fgeneshCV_pg.C_10361':0.32138138,'Smoellendorfii@prot_jgi_Selmo1_428608_fgenesh2_pg.C_scaffold_104000038':0.061264366):0.027510821):0.042045675):0.093832257,(('436017-Olucimarinus@XP_001418499':0,'70448-Otauri@XP_003079934':0):0.038214131,'564608-Mpusilla@XP_003062115':0.10501233):0.15473036):0.20197862,'2880-Esiliculosus@CBJ33525':0.082513037):0.035573768,('403677-Pinfestans@XP_002902993':0,'Physarum-ramorum@jgi':3.2196468e-14):0.086952853):0.089684564,'556484-Ptricornutum@XP_002178341':0.10244194):0.094375406,('296543-Tpseudonana@XP_002292911':9.6876919e-05,(('352472-Ddiscoideum@XP_642955':0.8707946,'Ehuxleyi@prot_jgi_Emihu1_308360_fgenesh_newKGs_pm.3__38':7.3979965e-05):0.1903025,('559292-Scerevisiae@NP_010281':0.71326751,'Vcarteri@prot_jgi_Volca1_92174_fgenesh4_pg.C_scaffold_24000160':1.1665877):0.52428095):0.24296242):0.065544378):0.074806202,(('3055-Creinhardtii@XP_001696730':1.1902692,'412133-Tvaginalis@XP_001329298':0.73782932):0.39528131,'Aanophagefferens@prot_jgi_Auran1_64106':0.13622842):0.21063191);
((((((((('10228-Tadhaerens@XP_002114179':2.7500684e-05,('Mbrevicollis@prot_jgi_Monbr1_5967_fgenesh1_pg.scaffold_3000465':0.16433115,'Salpingoeca-rosetta@04404T0':0.13054366):0.71628203):0.10596448,(((('185431-Tbrucei@XP_846310':0.34390631,'353153-Tcruzi@XP_819913':0):0.081707916,('347515-Lmajor@XP_001687586':0,'435258-Linfantum@XP_001463072':0):0.18713619):0.53413095,('744533-Ngruberi@XP_002679151':0.12848543,'Capsaspora-owczarzaki@06272T0':0.52260182):0.15226922):1.9418203e-06,'294381-Ehistolytica@XP_657283':0.18886368):0.2080222):7.8894312e-05,'Nvectensis@prot_jgi_Nemve1_169110_estExt_gwp.C_1200013':0.15490008):0.01717299,(((('412133-Tvaginalis@XP_001329298':0.76526207,'559292-Scerevisiae@NP_010281':0.95180846):0.43161714,'Aanophagefferens@prot_jgi_Auran1_64106':0.33058272):2.0020186e-06,'Cmerolae@gene_gnl_CMER_CML311C':0.47904524):0.14403277,'6239-Celegans@NP_509262':0.1265561):0.10994288):0.056450016,(((('237631-Umaydis@XP_758738':0.066697112,'284812-Spombe@NP_588151':0.048600313):0.04563347,'bdendrobatidis@prot_jgi_Batde5_23817_fgenesh1_pg.C_scaffold_4000056':0.067587814):4.6265616e-05,'Spizellomyces-punctatus@06860T0':0.13980435):0.029460381,('367110-Ncrassa@XP_964217':0.17659544,'451804-Afumigatus@EDP54236':0.089048325):0.16997893):0.16081882):0.043828424,'6279-Bmalayi@XP_001895586':0.15009983):0.028995689,(((('7227-Dmelanogaster@AAF01417':0.021370921,'Dpulex@prot_jgi_Dappu1_63411_e_gw1.141.17.1':0.021463392):0.021244635,'Lgigantea@gene_jgi_Lotgi1_133906_e_gw1.87.6.1':0.021347689):0.021412836,('7739-Bfloridae@XP_002602455':0.11608863,('7955-Drerio@NP_955889':0.04405652,'9606-Hsapiens@NP_001130038':0.087030991):0.069584435):0.043304516):2.0465317e-06,'Hrobusta@prot_jgi_Helro1_73104':0):4.5554743e-06):0.060595485,'352472-Ddiscoideum@XP_642955':0.32943128):0.064717189,(((('145481-Ppatens@XP_001765550':9.5368009e-07,(((('3055-Creinhardtii@XP_001696730':0.89446937,'Smoellendorfii@prot_jgi_Selmo1_428608_fgenesh2_pg.C_scaffold_104000038':9.5248174e-06):0.063107831,((('436017-Olucimarinus@XP_001418499':0,'70448-Otauri@XP_003079934':0.043209263):2.7570331e-06,'Vcarteri@prot_jgi_Volca1_92174_fgenesh4_pg.C_scaffold_24000160':0.93975706):0.049942913,'564608-Mpusilla@XP_003062115':0.1384479):0.12710281):8.666151e-05,('3702-Athaliana@NP_568586':0.32503483,'39947-Osativa@NP_001053148':0.56646143):0.31247122):0.020616949,'88036-Smoellendorffii@XP_002985553':0.020678448):8.9836501e-06):0.082907083,'Cvulgaris@prot_jgi_Chlvu1_81201_estExt_fgeneshCV_pg.C_10361':0.27401083):0.23792086,'2880-Esiliculosus@CBJ33525':6.0702207e-06):0.03366608,(((('214684-Cneoformans@XP_570356':0.09872126,'353151-Chominis@XP_668359':2.2544783):0.557402,('403677-Pinfestans@XP_002902993':0,'Physarum-ramorum@jgi':1.0265473e-13):0.039526223):0.12498911,('296543-Tpseudonana@XP_002292911':0.085283177,'556484-Ptricornutum@XP_002178341':0.075336496):0.094544239):0.050524762,'Ehuxleyi@prot_jgi_Emihu1_308360_fgenesh_newKGs_pm.3__38':0.20667632):0.030645836):0.1343152,'Thecamonas-trahens@03596T0':0.085612634);
(('10228-Tadhaerens@XP_002114179':0.17023141,(((((('145481-Ppatens@XP_001765550':0,'88036-Smoellendorffii@XP_002985553':7.3331654e-14):0.12368975,('3702-Athaliana@NP_568586':0.43537967,'39947-Osativa@NP_001053148':0.5292413):0.32697825):2.6047364e-05,(('3055-Creinhardtii@XP_001696730':0.97102117,'412133-Tvaginalis@XP_001329298':0.87670258):0.37938794,'Smoellendorfii@prot_jgi_Selmo1_428608_fgenesh2_pg.C_scaffold_104000038':3.1838883e-07):0.060930766):0.085313831,(('Aanophagefferens@prot_jgi_Auran1_64106':0.25908774,'Cmerolae@gene_gnl_CMER_CML311C':0.80554348):0.24770279,'Cvulgaris@prot_jgi_Chlvu1_81201_estExt_fgeneshCV_pg.C_10361':0.31346681):0.16381976):0.22200558,'Thecamonas-trahens@03596T0':0.11442143):0.037341957,(('352472-Ddiscoideum@XP_642955':0.42695629,'Nvectensis@prot_jgi_Nemve1_169110_estExt_gwp.C_1200013':3.7179622e-06):0.0563725,(('7227-Dmelanogaster@AAF01417':0.036111406,'Dpulex@prot_jgi_Dappu1_63411_e_gw1.141.17.1':8.151769e-08):0.063284269,((('7739-Bfloridae@XP_002602455':0.13941211,'Hrobusta@prot_jgi_Helro1_73104':2.8486402e-06):0.060291175,('7955-Drerio@NP_955889':0.0068633136,'9606-Hsapiens@NP_001130038':0.33872077):0.091885697):0.0137091,'Lgigantea@gene_jgi_Lotgi1_133906_e_gw1.87.6.1':5.4540986e-05):0.015332393):0.12290747):0.044414843):0.066979438):0.015446886,(((((('185431-Tbrucei@XP_846310':0.33496722,'353153-Tcruzi@XP_819913':0):0.16869063,('347515-Lmajor@XP_001687586':0,'435258-Linfantum@XP_001463072':0):0.10471896):0.60079172,'744533-Ngruberi@XP_002679151':0.236706):0.12760146,(((('237631-Umaydis@XP_758738':0.14224664,'bdendrobatidis@prot_jgi_Batde5_23817_fgenesh1_pg.C_scaffold_4000056':0.10391948):0.027341196,'Spizellomyces-punctatus@06860T0':0.24507176):0.088975251,('367110-Ncrassa@XP_964217':0.17587035,'451804-Afumigatus@EDP54236':0.13439524):0.12157446):0.04945513,'284812-Spombe@NP_588151':0.19598144):0.24267778):3.9076383e-07,('294381-Ehistolytica@XP_657283':0.22797295,('6239-Celegans@NP_509262':0.063741046,'6279-Bmalayi@XP_001895586':0.11017373):0.12508462):0.065203947):0.066652219,(((('214684-Cneoformans@XP_570356':0.28070385,'353151-Chominis@XP_668359':1.0496214):0.25276555,(('436017-Olucimarinus@XP_001418499':0,'70448-Otauri@XP_003079934':0.049209019):0.14048092,'564608-Mpusilla@XP_003062115':0.13025175):0.1748895):0.10209785,'Ehuxleyi@prot_jgi_Emihu1_308360_fgenesh_newKGs_pm.3__38':0.10516994):0.058713865,((('559292-Scerevisiae@NP_010281':0.80762029,'Vcarteri@prot_jgi_Volca1_92174_fgenesh4_pg.C_scaffold_24000160':0.53101156):0.66154676,'Capsaspora-owczarzaki@06272T0':0.2386634):0.18448868,('Mbrevicollis@prot_jgi_Monbr1_5967_fgenesh1_pg.scaffold_3000465':0.316586,'Salpingoeca-rosetta@04404T0':0.004525873):0.29895688):0.11663232):0.024645309):0.12286623,((('2880-Esiliculosus@CBJ33525':0.11266629,('296543-Tpseudonana@XP_002292911':0.06120284,'556484-Ptricornutum@XP_002178341':0.081732055):0.093502363):0.062124581,'403677-Pinfestans@XP_002902993':3.3671107e-07):0.017432653,'Physarum-ramorum@jgi':2.8405107e-07):0.031509596);
((((('10228-Tadhaerens@XP_002114179':0.10331793,('Capsaspora-owczarzaki@06272T0':0.33885809,('Mbrevicollis@prot_jgi_Monbr1_5967_fgenesh1_pg.scaffold_3000465':0.31178201,'Salpingoeca-rosetta@04404T0':0.13425902):0.1223762):0.12690697):0.079821913,(('294381-Ehistolytica@XP_657283':0.40739887,'6239-Celegans@NP_509262':7.6909199e-07):0.29742595,'6279-Bmalayi@XP_001895586':4.1190113e-05):0.15400498):0.089284472,(((('237631-Umaydis@XP_758738':0.064024452,'284812-Spombe@NP_588151':0.06921692):0.04431299,((('367110-Ncrassa@XP_964217':0.29472277,'451804-Afumigatus@EDP54236':0.16425997):0.047442295,'Spizellomyces-punctatus@06860T0':0.094884068):0.044262412,'bdendrobatidis@prot_jgi_Batde5_23817_fgenesh1_pg.C_scaffold_4000056':0.086784376):2.7329972e-05):0.20886158,((((('7227-Dmelanogaster@AAF01417':0.085207441,'Dpulex@prot_jgi_Dappu1_63411_e_gw1.141.17.1':0.042740518):9.8998265e-06,'Lgigantea@gene_jgi_Lotgi1_133906_e_gw1.87.6.1':0.020947131):0.042537782,'Hrobusta@prot_jgi_Helro1_73104':0.021606341):4.7441444e-05,('744533-Ngruberi@XP_002679151':0.56299067,('7955-Drerio@NP_955889':0.011609215,'9606-Hsapiens@NP_001130038':0.084677229):0.020549828):0.063921733):0.01657116,'7739-Bfloridae@XP_002602455':0.13464559):0.059303928):0.040419146,('352472-Ddiscoideum@XP_642955':0.38566848,'Nvectensis@prot_jgi_Nemve1_169110_estExt_gwp.C_1200013':0.17098811):0.062036594):0.01642747):0.040036902,('353151-Chominis@XP_668359':0.82779845,'Ehuxleyi@prot_jgi_Emihu1_308360_fgenesh_newKGs_pm.3__38':4.7983476e-05):0.18518558):0.02372396,(((((('145481-Ppatens@XP_001765550':3.7352831e-05,'88036-Smoellendorffii@XP_002985553':0.01868923):3.1175919e-05,(('3702-Athaliana@NP_568586':0.34508582,'39947-Osativa@NP_001053148':0.65874279):0.29116054,'Smoellendorfii@prot_jgi_Selmo1_428608_fgenesh2_pg.C_scaffold_104000038':0.066447193):0.069382037):0.088428574,(('3055-Creinhardtii@XP_001696730':0.83724067,((('559292-Scerevisiae@NP_010281':0.82961098,'Vcarteri@prot_jgi_Volca1_92174_fgenesh4_pg.C_scaffold_24000160':0.46174692):0.27853181,'Cvulgaris@prot_jgi_Chlvu1_81201_estExt_fgeneshCV_pg.C_10361':0.13032481):0.27250188,'564608-Mpusilla@XP_003062115':0.0081880146):0.057903011):0.015730917,('436017-Olucimarinus@XP_001418499':0,'70448-Otauri@XP_003079934':0.019502524):0.061282136):0.052816158):0.19113804,(('296543-Tpseudonana@XP_002292911':0.079750027,('412133-Tvaginalis@XP_001329298':0.87153965,'Aanophagefferens@prot_jgi_Auran1_64106':0.063456942):0.28420249):0.001394958,'556484-Ptricornutum@XP_002178341':0.029021764):0.072901114):0.030470562,(((('185431-Tbrucei@XP_846310':0.20196581,'353153-Tcruzi@XP_819913':1.002296e-05):0.021797514,('347515-Lmajor@XP_001687586':0,'435258-Linfantum@XP_001463072':0):0.16756413):0.51160812,'214684-Cneoformans@XP_570356':0.23984005):0.094214699,('Cmerolae@gene_gnl_CMER_CML311C':0.71184999,'Thecamonas-trahens@03596T0':0.093420876):7.3685458e-07):0.069813216):0.014143871,('403677-Pinfestans@XP_002902993':0.011243747,'Physarum-ramorum@jgi':0.013049066):0.045108325):0.058332547,'2880-Esiliculosus@CBJ33525':0.11075393);
((((('10228-Tadhaerens@XP_002114179':0.17682701,('Capsaspora-owczarzaki@06272T0':0.57211364,('Mbrevicollis@prot_jgi_Monbr1_5967_fgenesh1_pg.scaffold_3000465':0.48077948,'Salpingoeca-rosetta@04404T0':0.1403683):0.1297858):0.12502154):0.044246964,('6239-Celegans@NP_509262':0.18488135,'6279-Bmalayi@XP_001895586':0.059119741):0.14811306):0.053951512,(((((('7227-Dmelanogaster@AAF01417':0.020356137,'Hrobusta@prot_jgi_Helro1_73104':2.4927759e-05):0.023016362,'Dpulex@prot_jgi_Dappu1_63411_e_gw1.141.17.1':0.078634666):0.020662693,'Lgigantea@gene_jgi_Lotgi1_133906_e_gw1.87.6.1':0.03996526):2.4315132e-05,('7955-Drerio@NP_955889':2.5314399e-05,'9606-Hsapiens@NP_001130038':0.063874186):0.081952687):0.059970511,'7739-Bfloridae@XP_002602455':0.020098059):0.027142637,'Nvectensis@prot_jgi_Nemve1_169110_estExt_gwp.C_1200013':0.092269037):0.02771118):1.6249471e-05,(((('185431-Tbrucei@XP_846310':0.41707327,'353153-Tcruzi@XP_819913':0):0.24604911,('347515-Lmajor@XP_001687586':0,'435258-Linfantum@XP_001463072':0):2.8130511e-05):0.50553066,'294381-Ehistolytica@XP_657283':0.52409638):0.1444353,'744533-Ngruberi@XP_002679151':0.14840372):0.31434357):0.15429552,(((((('145481-Ppatens@XP_001765550':1.5236662e-05,'88036-Smoellendorffii@XP_002985553':0.042243262):1.1604668e-05,(('Cvulgaris@prot_jgi_Chlvu1_81201_estExt_fgeneshCV_pg.C_10361':0.046714681,'Vcarteri@prot_jgi_Volca1_92174_fgenesh4_pg.C_scaffold_24000160':1.1330739):0.31144519,'Smoellendorfii@prot_jgi_Selmo1_428608_fgenesh2_pg.C_scaffold_104000038':0.077807646):0.22657518):0.086096836,(('436017-Olucimarinus@XP_001418499':0,'70448-Otauri@XP_003079934':0):0.039767146,'564608-Mpusilla@XP_003062115':0.045651118):0.13914483):0.18437075,(('214684-Cneoformans@XP_570356':0.65870363,(('3055-Creinhardtii@XP_001696730':0.81050978,'3702-Athaliana@NP_568586':0.4433085):0.23535605,'Thecamonas-trahens@03596T0':0.27551132):0.013892127):0.068748313,((('296543-Tpseudonana@XP_002292911':0,('353151-Chominis@XP_668359':2.4733487,'Aanophagefferens@prot_jgi_Auran1_64106':0.051305835):0.27173441):0.0058958384,'556484-Ptricornutum@XP_002178341':0.1922984):0.091377249,('403677-Pinfestans@XP_002902993':2.6369843e-05,'Physarum-ramorum@jgi':0.041104468):0.29992567):0.0091738337):0.18299399):0.16374273,('2880-Esiliculosus@CBJ33525':7.9268918e-08,'412133-Tvaginalis@XP_001329298':1.1078885):0.21392557):0.042524014,(('352472-Ddiscoideum@XP_642955':0.37672076,'Ehuxleyi@prot_jgi_Emihu1_308360_fgenesh_newKGs_pm.3__38':0.16723648):0.073556583,('39947-Osativa@NP_001053148':0.85181585,'559292-Scerevisiae@NP_010281':0.60395719):0.39307298):1.3870723e-05):0.16337407,((((('237631-Umaydis@XP_758738':0.039407751,'bdendrobatidis@prot_jgi_Batde5_23817_fgenesh1_pg.C_scaffold_4000056':0.039255126):3.2317253e-05,'Spizellomyces-punctatus@06860T0':0.082683348):0.020809002,('367110-Ncrassa@XP_964217':0.23032158,'451804-Afumigatus@EDP54236':0.044085271):0.12213299):0.015395093,'Cmerolae@gene_gnl_CMER_CML311C':0.65651173):5.5051194e-08,'284812-Spombe@NP_588151':0.17470311):0.051868725);
(('10228-Tadhaerens@XP_002114179':0.07411518,(((((('214684-Cneoformans@XP_570356':2.6115243e-05,'353151-Chominis@XP_668359':2.1445159):0.78873245,('Capsaspora-owczarzaki@06272T0':0.47884771,'Ehuxleyi@prot_jgi_Emihu1_308360_fgenesh_newKGs_pm.3__38':0.4362545):0.083225378):1.0830928e-06,('6239-Celegans@NP_509262':0.25354704,'6279-Bmalayi@XP_001895586':0.024612995):0.075945589):0.14590963,((('237631-Umaydis@XP_758738':0.13059128,'bdendrobatidis@prot_jgi_Batde5_23817_fgenesh1_pg.C_scaffold_4000056':0.21167582):1.0781631e-05,(((('3055-Creinhardtii@XP_001696730':0.67548037,('39947-Osativa@NP_001053148':1.2432082,'412133-Tvaginalis@XP_001329298':0.93773598):0.42583487):0.32912684,'559292-Scerevisiae@NP_010281':1.6894415):1.8942186e-06,('367110-Ncrassa@XP_964217':0.17267335,'451804-Afumigatus@EDP54236':0.10863977):0.19536114):0.032632783,'Spizellomyces-punctatus@06860T0':2.7564875e-05):0.23823278):0.10135517,'284812-Spombe@NP_588151':0.086699043):0.20421616):0.003288067,('352472-Ddiscoideum@XP_642955':0.67903474,'Nvectensis@prot_jgi_Nemve1_169110_estExt_gwp.C_1200013':3.3430409e-06):0.12227029):0.050512215,(((('7227-Dmelanogaster@AAF01417':0.066719034,'Dpulex@prot_jgi_Dappu1_63411_e_gw1.141.17.1':0.0414024):0.077452711,'Lgigantea@gene_jgi_Lotgi1_133906_e_gw1.87.6.1':0.022686849):0.023788875,('7955-Drerio@NP_955889':3.9103456e-05,'9606-Hsapiens@NP_001130038':0.30954704):0.15186556):1.155421e-06,('7739-Bfloridae@XP_002602455':0.22194445,'Hrobusta@prot_jgi_Helro1_73104':0.026696614):0.051736399):0.14292337):2.4226037e-07):0.078824173,((((((('145481-Ppatens@XP_001765550':5.984639e-06,'88036-Smoellendorffii@XP_002985553':0.022668273):0.090569115,(('436017-Olucimarinus@XP_001418499':0,'70448-Otauri@XP_003079934':0.044489766):0.014398123,('564608-Mpusilla@XP_003062115':7.8970088e-05,((('Aanophagefferens@prot_jgi_Auran1_64106':0.26516193,'Cmerolae@gene_gnl_CMER_CML311C':0.82951316):0.45979733,'Cvulgaris@prot_jgi_Chlvu1_81201_estExt_fgeneshCV_pg.C_10361':0.17087909):0.33016721,(('Mbrevicollis@prot_jgi_Monbr1_5967_fgenesh1_pg.scaffold_3000465':0.13427106,'Salpingoeca-rosetta@04404T0':0.17967637):0.62944175,'Vcarteri@prot_jgi_Volca1_92174_fgenesh4_pg.C_scaffold_24000160':1.0863446):5.3203454e-05):0.25577662):0.21254654):0.1940775):0.11040826,'Smoellendorfii@prot_jgi_Selmo1_428608_fgenesh2_pg.C_scaffold_104000038':0.0097028067):0.11638576,'3702-Athaliana@NP_568586':0.70905209):0.29007666,('2880-Esiliculosus@CBJ33525':0.24698583,('403677-Pinfestans@XP_002902993':3.0050037e-14,'Physarum-ramorum@jgi':0):0.064463503):1.7123312e-05):0.083924937,('296543-Tpseudonana@XP_002292911':0.053788753,'556484-Ptricornutum@XP_002178341':0.17673492):0.10915586):4.3489065e-05,'Thecamonas-trahens@03596T0':0.10808248):0.091682434,(((('185431-Tbrucei@XP_846310':0.4280784,'353153-Tcruzi@XP_819913':0):0.074764311,('347515-Lmajor@XP_001687586':0,'435258-Linfantum@XP_001463072':0):0.210983):0.81440893,'294381-Ehistolytica@XP_657283':0.16066814):2.4783833e-05,'744533-Ngruberi@XP_002679151':0.6283421):0.22432249);
((('10228-Tadhaerens@XP_002114179':0.16970335,((((((((('185431-Tbrucei@XP_846310':0.42300482,'353153-Tcruzi@XP_819913':0.02953602):0.11389751,('347515-Lmajor@XP_001687586':0,'435258-Linfantum@XP_001463072':0):0.02640908):0.17182041,'294381-Ehistolytica@XP_657283':0.25917919):1.2603556e-05,('214684-Cneoformans@XP_570356':0.16274424,'353151-Chominis@XP_668359':2.2812807):0.54164515):0.12246256,'Cmerolae@gene_gnl_CMER_CML311C':0.28416627):0.077284294,('Dpulex@prot_jgi_Dappu1_63411_e_gw1.141.17.1':0.052618966,'Hrobusta@prot_jgi_Helro1_73104':0.0099435439):0.0083952931):2.8197801e-05,('7955-Drerio@NP_955889':7.6497919e-07,'9606-Hsapiens@NP_001130038':0.1386383):0.13004752):2.9645338e-07,'Lgigantea@gene_jgi_Lotgi1_133906_e_gw1.87.6.1':8.6893901e-05):3.1794876e-06,(('412133-Tvaginalis@XP_001329298':0.73136951,'559292-Scerevisiae@NP_010281':0.24113146):0.48022631,('6239-Celegans@NP_509262':0.1112172,'6279-Bmalayi@XP_001895586':0.016087712):0.034380002):0.090710444):0.068949208):1.0365181e-05,('744533-Ngruberi@XP_002679151':0.30273305,'7739-Bfloridae@XP_002602455':0.032582574):0.018677072):0.035000736,(((((((('145481-Ppatens@XP_001765550':4.9689982e-14,'88036-Smoellendorffii@XP_002985553':0):1.4963671e-05,(('3702-Athaliana@NP_568586':0.24942748,'39947-Osativa@NP_001053148':0.43307913):0.32655862,('Cvulgaris@prot_jgi_Chlvu1_81201_estExt_fgeneshCV_pg.C_10361':0.18283912,'Smoellendorfii@prot_jgi_Selmo1_428608_fgenesh2_pg.C_scaffold_104000038':5.5705356e-05):0.057212456):0.012711021):7.8864463e-05,(('436017-Olucimarinus@XP_001418499':0,'70448-Otauri@XP_003079934':0.017112798):0.012688405,'564608-Mpusilla@XP_003062115':0.077911039):0.20845159):0.16274157,('3055-Creinhardtii@XP_001696730':0.91194275,'Vcarteri@prot_jgi_Volca1_92174_fgenesh4_pg.C_scaffold_24000160':0.75715891):0.16340994):0.10596912,('2880-Esiliculosus@CBJ33525':0.11385454,(((('296543-Tpseudonana@XP_002292911':0.05900306,'556484-Ptricornutum@XP_002178341':0.059576815):0.080304261,(('403677-Pinfestans@XP_002902993':7.894997e-06,'Physarum-ramorum@jgi':0.018478119):0.13882785,('Mbrevicollis@prot_jgi_Monbr1_5967_fgenesh1_pg.scaffold_3000465':0.35425322,'Salpingoeca-rosetta@04404T0':0.10131242):0.23449091):0.053071739):1.27158e-06,'Ehuxleyi@prot_jgi_Emihu1_308360_fgenesh_newKGs_pm.3__38':0.22065922):0.024183184,'Aanophagefferens@prot_jgi_Auran1_64106':0.40741594):3.1853177e-08):0.057616171):0.060611103,('352472-Ddiscoideum@XP_642955':0.28304115,('Capsaspora-owczarzaki@06272T0':0.34473744,'Thecamonas-trahens@03596T0':0.17137724):0.027380222):0.087691498):0.079170683,('237631-Umaydis@XP_758738':0.099431465,(('284812-Spombe@NP_588151':0.11653629,(('367110-Ncrassa@XP_964217':0.15063133,'451804-Afumigatus@EDP54236':0.0034107754):0.24673222,'Spizellomyces-punctatus@06860T0':0.015329064):0.10395709):0.052656284,'bdendrobatidis@prot_jgi_Batde5_23817_fgenesh1_pg.C_scaffold_4000056':0.018416668):0.0078082893):0.10758741):0.020936549,'Nvectensis@prot_jgi_Nemve1_169110_estExt_gwp.C_1200013':0.077710117):0.046844951,'7227-Dmelanogaster@AAF01417':0.034790257);
(((((('10228-Tadhaerens@XP_002114179':9.8865164e-07,'294381-Ehistolytica@XP_657283':0.5428192):0.096651165,'Nvectensis@prot_jgi_Nemve1_169110_estExt_gwp.C_1200013':0.13102337):0.047251598,(((((('185431-Tbrucei@XP_846310':0.37029045,(('347515-Lmajor@XP_001687586':0,'435258-Linfantum@XP_001463072':0):0.2626937,'353153-Tcruzi@XP_819913':0):1.76724e-06):0.33467475,(('559292-Scerevisiae@NP_010281':0.69373701,'Vcarteri@prot_jgi_Volca1_92174_fgenesh4_pg.C_scaffold_24000160':0.9798535):0.099717972,'Cmerolae@gene_gnl_CMER_CML311C':1.2714578):0.41573405):0.59410848,('237631-Umaydis@XP_758738':0.091101985,'bdendrobatidis@prot_jgi_Batde5_23817_fgenesh1_pg.C_scaffold_4000056':0.05046541):0.093220902):7.1282308e-05,((('3055-Creinhardtii@XP_001696730':1.1641004,('412133-Tvaginalis@XP_001329298':2.0665678,'Aanophagefferens@prot_jgi_Auran1_64106':0.42522978):0.23944073):0.28771532,'Spizellomyces-punctatus@06860T0':0.11155162):0.034570003,('367110-Ncrassa@XP_964217':0.15614103,'451804-Afumigatus@EDP54236':0.055962266):0.042430801):0.06578949):0.049213275,'284812-Spombe@NP_588151':0.18033335):0.27973456,'744533-Ngruberi@XP_002679151':0.53674002):1.6042862e-05):0.048710028,(((((('7227-Dmelanogaster@AAF01417':4.1636914e-05,'Dpulex@prot_jgi_Dappu1_63411_e_gw1.141.17.1':0.047695417):0.076328151,'Hrobusta@prot_jgi_Helro1_73104':5.0528166e-05):0.024033103,'7739-Bfloridae@XP_002602455':0.10080419):0.02320815,'9606-Hsapiens@NP_001130038':0.085495549):2.7402986e-07,'7955-Drerio@NP_955889':6.8288806e-05):3.0213075e-05,'Lgigantea@gene_jgi_Lotgi1_133906_e_gw1.87.6.1':0.022483827):0.068758393):2.2424928e-05,('6239-Celegans@NP_509262':0.32677271,'6279-Bmalayi@XP_001895586':0.0012072839):0.093991752):0.16498434,(((((((('145481-Ppatens@XP_001765550':2.6376202e-06,'88036-Smoellendorffii@XP_002985553':0.022166492):1.3575879e-06,(((('214684-Cneoformans@XP_570356':0.0493964,'353151-Chominis@XP_668359':3.2178535):0.92316879,'564608-Mpusilla@XP_003062115':0.10921711):0.037988745,('436017-Olucimarinus@XP_001418499':0,'70448-Otauri@XP_003079934':0):0.029314165):0.098803806,'Cvulgaris@prot_jgi_Chlvu1_81201_estExt_fgeneshCV_pg.C_10361':0.43890026):0.17855427):0.080386284,'Smoellendorfii@prot_jgi_Selmo1_428608_fgenesh2_pg.C_scaffold_104000038':0.12648821):8.1769195e-05,('3702-Athaliana@NP_568586':0.019419383,'39947-Osativa@NP_001053148':2.0243772):0.89125571):0.27447471,'2880-Esiliculosus@CBJ33525':0.11961127):0.0929897,(('296543-Tpseudonana@XP_002292911':6.3307405e-05,'556484-Ptricornutum@XP_002178341':0.24733657):0.18777135,('Mbrevicollis@prot_jgi_Monbr1_5967_fgenesh1_pg.scaffold_3000465':0.67287434,'Salpingoeca-rosetta@04404T0':0.077601325):0.078510156):0.19653755):0.01756715,'Ehuxleyi@prot_jgi_Emihu1_308360_fgenesh_newKGs_pm.3__38':0.22087782):0.068338091,'352472-Ddiscoideum@XP_642955':0.50518789):0.027581038,((('403677-Pinfestans@XP_002902993':0.023212324,'Physarum-ramorum@jgi':1.0836854e-05):0.11790414,'Thecamonas-trahens@03596T0':0.27614404):0.10495463,'Capsaspora-owczarzaki@06272T0':0.68609608):0.034222806);
(((((('10228-Tadhaerens@XP_002114179':0.062370899,('6239-Celegans@NP_509262':0.21859923,'6279-Bmalayi@XP_001895586':4.2468406e-05):0.10903837):0.016317393,(('7739-Bfloridae@XP_002602455':0.15797658,'Hrobusta@prot_jgi_Helro1_73104':2.5571653e-06):0.040291112,(('7955-Drerio@NP_955889':1.0237042e-05,'9606-Hsapiens@NP_001130038':0.15529949):0.057666982,'Lgigantea@gene_jgi_Lotgi1_133906_e_gw1.87.6.1':0):3.5667479e-07):0.01932536):3.4214775e-05,((((((('185431-Tbrucei@XP_846310':0.53244366,'353153-Tcruzi@XP_819913':0):0.103455,('347515-Lmajor@XP_001687586':0,'435258-Linfantum@XP_001463072':0):0.16704591):0.39902047,'744533-Ngruberi@XP_002679151':0.33854646):4.3650096e-06,('294381-Ehistolytica@XP_657283':0.095028365,'3055-Creinhardtii@XP_001696730':0.90643369):0.093728731):2.5757582e-06,('559292-Scerevisiae@NP_010281':0.96293759,'Ehuxleyi@prot_jgi_Emihu1_308360_fgenesh_newKGs_pm.3__38':0.31383775):0.089175214):0.2117025,('3702-Athaliana@NP_568586':0.34998886,'39947-Osativa@NP_001053148':0.56102164):0.31153275):0.063069692,('284812-Spombe@NP_588151':0.15894054,(('367110-Ncrassa@XP_964217':0.18773008,'451804-Afumigatus@EDP54236':0.024282118):0.046793368,'Spizellomyces-punctatus@06860T0':0.084221471):0.033421818):0.18358025):0.022552284):0.087576682,((('237631-Umaydis@XP_758738':1.6957343e-06,'bdendrobatidis@prot_jgi_Batde5_23817_fgenesh1_pg.C_scaffold_4000056':0.19510539):0.13183523,'352472-Ddiscoideum@XP_642955':0.28000006):0.11103472,('7227-Dmelanogaster@AAF01417':0.019725209,'Dpulex@prot_jgi_Dappu1_63411_e_gw1.141.17.1':0):0.027918011):0.046415495):6.282643e-05,(('Capsaspora-owczarzaki@06272T0':0.14088377,(('Mbrevicollis@prot_jgi_Monbr1_5967_fgenesh1_pg.scaffold_3000465':0.23111481,'Salpingoeca-rosetta@04404T0':0.095815558):0.3228394,'Vcarteri@prot_jgi_Volca1_92174_fgenesh4_pg.C_scaffold_24000160':0.91754543):0.30615225):0.17913767,'Nvectensis@prot_jgi_Nemve1_169110_estExt_gwp.C_1200013':0.044343739):0.0683427):0.068607623,((((((('145481-Ppatens@XP_001765550':2.5845992e-14,'88036-Smoellendorffii@XP_002985553':0):0.04440533,((('214684-Cneoformans@XP_570356':0.081429316,'353151-Chominis@XP_668359':1.6006731):0.43090911,'564608-Mpusilla@XP_003062115':0.1365239):0.11448034,('436017-Olucimarinus@XP_001418499':0,'70448-Otauri@XP_003079934':0.018173393):0.0085168889):0.12813024):0.015635745,'Smoellendorfii@prot_jgi_Selmo1_428608_fgenesh2_pg.C_scaffold_104000038':0.041013223):0.033429913,('Cmerolae@gene_gnl_CMER_CML311C':0.64005035,'Cvulgaris@prot_jgi_Chlvu1_81201_estExt_fgeneshCV_pg.C_10361':0.24846952):0.21829466):0.18229355,(('296543-Tpseudonana@XP_002292911':0.094580549,'556484-Ptricornutum@XP_002178341':0.085469649):0.061503896,'Aanophagefferens@prot_jgi_Auran1_64106':0.32554639):0.098581922):3.4835085e-05,('2880-Esiliculosus@CBJ33525':0.033982982,'412133-Tvaginalis@XP_001329298':1.2738561):0.026291874):0.038950215,('403677-Pinfestans@XP_002902993':1.0442441e-13,'Physarum-ramorum@jgi':0):0.067436008):0.016227803,'Thecamonas-trahens@03596T0':0.083664814);
((('10228-Tadhaerens@XP_002114179':0.1294162,(((((((('185431-Tbrucei@XP_846310':0.383285,'353153-Tcruzi@XP_819913':3.5249867e-05):0.11398569,('347515-Lmajor@XP_001687586':0,'435258-Linfantum@XP_001463072':0):0.40810494):0.29452796,('294381-Ehistolytica@XP_657283':0.04460196,'Cmerolae@gene_gnl_CMER_CML311C':0.8573559):0.23143423):0.22280328,('214684-Cneoformans@XP_570356':1.3953689e-05,'353151-Chominis@XP_668359':2.168552):0.51361735):0.022744126,'744533-Ngruberi@XP_002679151':0.34837971):0.12005138,'7739-Bfloridae@XP_002602455':0.069113364):0.021928298,((('237631-Umaydis@XP_758738':0.087465242,'bdendrobatidis@prot_jgi_Batde5_23817_fgenesh1_pg.C_scaffold_4000056':0.14860982):0.033734206,(('367110-Ncrassa@XP_964217':0.21942099,'451804-Afumigatus@EDP54236':0.019707752):0.081281989,'Spizellomyces-punctatus@06860T0':0.14817003):0.058655708):0.02824042,'284812-Spombe@NP_588151':0.088880709):0.11361586):6.3608124e-05,((('6239-Celegans@NP_509262':0.31025252,'6279-Bmalayi@XP_001895586':2.520145e-05):0.27307657,'Hrobusta@prot_jgi_Helro1_73104':0.022146554):8.7261114e-05,((('7227-Dmelanogaster@AAF01417':0.093168886,'Dpulex@prot_jgi_Dappu1_63411_e_gw1.141.17.1':0.042688478):0.052429941,'Lgigantea@gene_jgi_Lotgi1_133906_e_gw1.87.6.1':0.043256904):0.023117648,('7955-Drerio@NP_955889':2.3410322e-05,'9606-Hsapiens@NP_001130038':0.19935166):0.091093514):9.5461875e-05):0.072262771):0.043778263):0.022609099,'Nvectensis@prot_jgi_Nemve1_169110_estExt_gwp.C_1200013':0.088856898):0.21111367,(((((('145481-Ppatens@XP_001765550':2.0574013e-05,'88036-Smoellendorffii@XP_002985553':0.044918411):0.019173773,((('3055-Creinhardtii@XP_001696730':1.014636,'564608-Mpusilla@XP_003062115':9.6785208e-07):0.15960215,('436017-Olucimarinus@XP_001418499':0,'70448-Otauri@XP_003079934':0.020229438):0.037524225):0.092500845,(('412133-Tvaginalis@XP_001329298':1.1725808,('559292-Scerevisiae@NP_010281':0.52226878,'Vcarteri@prot_jgi_Volca1_92174_fgenesh4_pg.C_scaffold_24000160':0.52325351):0.14632628):0.12269895,'Cvulgaris@prot_jgi_Chlvu1_81201_estExt_fgeneshCV_pg.C_10361':0.18107335):0.23970829):0.11377254):0.027131219,(('3702-Athaliana@NP_568586':0.26242848,'39947-Osativa@NP_001053148':0.96701636):0.42061986,'Smoellendorfii@prot_jgi_Selmo1_428608_fgenesh2_pg.C_scaffold_104000038':0.17782852):8.8147646e-05):0.048749401,('296543-Tpseudonana@XP_002292911':0.13325606,'556484-Ptricornutum@XP_002178341':0.034668005):0.12128403):0.054343314,'2880-Esiliculosus@CBJ33525':0.084060982):0.047180425,(('352472-Ddiscoideum@XP_642955':0.41732851,'Ehuxleyi@prot_jgi_Emihu1_308360_fgenesh_newKGs_pm.3__38':0.1182095):0.1363709,('Aanophagefferens@prot_jgi_Auran1_64106':0.58529513,('Mbrevicollis@prot_jgi_Monbr1_5967_fgenesh1_pg.scaffold_3000465':0.41630413,'Salpingoeca-rosetta@04404T0':0.067693912):0.05401673):0.47096707):0.058426339):0.055649875,(('403677-Pinfestans@XP_002902993':0.021340194,'Physarum-ramorum@jgi':1.0028074e-05):3.4137085e-06,('Capsaspora-owczarzaki@06272T0':0.45091472,'Thecamonas-trahens@03596T0':0.21038535):0.10663812):0.065136762);
((((((('10228-Tadhaerens@XP_002114179':0.037763673,'Capsaspora-owczarzaki@06272T0':0.3226146):0.18456701,(('6239-Celegans@NP_509262':0.24948555,'6279-Bmalayi@XP_001895586':3.1651998e-06):0.030464388,('Mbrevicollis@prot_jgi_Monbr1_5967_fgenesh1_pg.scaffold_3000465':0.66314236,'Salpingoeca-rosetta@04404T0':0.040253685):0.26738472):0.10286321):0.15728105,((('7227-Dmelanogaster@AAF01417':0.070174728,'Dpulex@prot_jgi_Dappu1_63411_e_gw1.141.17.1':1.2652819e-07):0.0502314,('7739-Bfloridae@XP_002602455':0.12628827,'Hrobusta@prot_jgi_Helro1_73104':1.8675163e-05):0.047665549):4.0097615e-05,(('7955-Drerio@NP_955889':6.1483513e-05,'9606-Hsapiens@NP_001130038':0.19304633):0.022103558,'Lgigantea@gene_jgi_Lotgi1_133906_e_gw1.87.6.1':6.4684894e-05):2.519488e-05):0.034648563):0.046986037,'Nvectensis@prot_jgi_Nemve1_169110_estExt_gwp.C_1200013':0.053613871):0.025348082,((('185431-Tbrucei@XP_846310':0.53725581,'353153-Tcruzi@XP_819913':0):0.18288804,('347515-Lmajor@XP_001687586':0,'435258-Linfantum@XP_001463072':0):0.084037169):0.30323168,('214684-Cneoformans@XP_570356':0.61093308,'744533-Ngruberi@XP_002679151':0.47012625):6.2352654e-06):0.18286684):0.16617205,'352472-Ddiscoideum@XP_642955':0.43905502):9.5889934e-05,(((((('145481-Ppatens@XP_001765550':0,'88036-Smoellendorffii@XP_002985553':1.3865185e-13):1.329576e-05,('Cvulgaris@prot_jgi_Chlvu1_81201_estExt_fgeneshCV_pg.C_10361':0.19746608,'Smoellendorfii@prot_jgi_Selmo1_428608_fgenesh2_pg.C_scaffold_104000038':0.071942639):0.18541576):1.5631401e-05,('3702-Athaliana@NP_568586':0.44108658,'39947-Osativa@NP_001053148':0.48519303):0.67133447):0.23231129,(('436017-Olucimarinus@XP_001418499':0,'70448-Otauri@XP_003079934':0):2.8335354e-05,'564608-Mpusilla@XP_003062115':0.1757755):0.034596264):0.27646699,'2880-Esiliculosus@CBJ33525':0.10528515):0.13007098,(((((('237631-Umaydis@XP_758738':0.093430126,'bdendrobatidis@prot_jgi_Batde5_23817_fgenesh1_pg.C_scaffold_4000056':0.0704668):0.0067685472,'Spizellomyces-punctatus@06860T0':0.23842092):0.18737331,('367110-Ncrassa@XP_964217':0.24464457,'451804-Afumigatus@EDP54236':0.040003158):0.12817968):3.8462568e-05,'284812-Spombe@NP_588151':0.39029492):0.1094023,((('294381-Ehistolytica@XP_657283':0.42454806,('3055-Creinhardtii@XP_001696730':1.3097128,'412133-Tvaginalis@XP_001329298':0.77142185):0.13599492):0.31062539,'Cmerolae@gene_gnl_CMER_CML311C':0.58042415):0.45236101,'Aanophagefferens@prot_jgi_Auran1_64106':0.10710779):0.19293145):0.14819726,((('296543-Tpseudonana@XP_002292911':0.057994365,('353151-Chominis@XP_668359':1.6589135,'Ehuxleyi@prot_jgi_Emihu1_308360_fgenesh_newKGs_pm.3__38':7.2741244e-07):0.31328116):0.081148245,'556484-Ptricornutum@XP_002178341':0.21209102):0.021165985,('403677-Pinfestans@XP_002902993':2.2239988e-14,'Physarum-ramorum@jgi':0):0.10845838):0.17917656):6.0135251e-05):0.16809356,(('559292-Scerevisiae@NP_010281':0.948713,'Vcarteri@prot_jgi_Volca1_92174_fgenesh4_pg.C_scaffold_24000160':0.56068555):0.32536341,'Thecamonas-trahens@03596T0':0.18860459):0.10626183);
((('10228-Tadhaerens@XP_002114179':0.10774216,((((('185431-Tbrucei@XP_846310':0.44278378,(('347515-Lmajor@XP_001687586':0,'435258-Linfantum@XP_001463072':0):0.23657748,'353153-Tcruzi@XP_819913':0):2.5367179e-06):0.73372667,('7955-Drerio@NP_955889':0.018216172,'9606-Hsapiens@NP_001130038':0.23311321):0.028066629):0.044451871,('7739-Bfloridae@XP_002602455':0.13409706,'Hrobusta@prot_jgi_Helro1_73104':0.021197324):0.020669977):4.5957056e-05,(('7227-Dmelanogaster@AAF01417':9.8417658e-05,'Dpulex@prot_jgi_Dappu1_63411_e_gw1.141.17.1':0.020885296):0.064868985,'Lgigantea@gene_jgi_Lotgi1_133906_e_gw1.87.6.1':3.4044262e-05):0.01983401):0.071289211,((('2880-Esiliculosus@CBJ33525':0.23341736,(('296543-Tpseudonana@XP_002292911':0.01570309,'556484-Ptricornutum@XP_002178341':0.29069092):0.16078407,(('403677-Pinfestans@XP_002902993':0,'Physarum-ramorum@jgi':9.0620322e-14):0.15529573,'Ehuxleyi@prot_jgi_Emihu1_308360_fgenesh_newKGs_pm.3__38':0.31518385):3.048506e-06):0.05295708):8.5515604e-06,('352472-Ddiscoideum@XP_642955':0.56619828,'Thecamonas-trahens@03596T0':3.9434008e-06):0.059499255):0.10808472,('Aanophagefferens@prot_jgi_Auran1_64106':0.31635409,'Cmerolae@gene_gnl_CMER_CML311C':0.88674147):0.088625974):0.16785855):0.031084767):0.069505737,(((('214684-Cneoformans@XP_570356':0.29236703,'353151-Chominis@XP_668359':2.8763086):0.31561257,'6279-Bmalayi@XP_001895586':0.051350344):0.041265168,(('294381-Ehistolytica@XP_657283':0.42050818,'6239-Celegans@NP_509262':0.048879872):0.073938806,('Capsaspora-owczarzaki@06272T0':0.29846584,('Mbrevicollis@prot_jgi_Monbr1_5967_fgenesh1_pg.scaffold_3000465':0.49863584,'Salpingoeca-rosetta@04404T0':0.16484223):0.29402078):0.25961805):4.5503152e-07):0.06769262,('559292-Scerevisiae@NP_010281':1.3573645,'744533-Ngruberi@XP_002679151':0.52213324):0.18174032):0.002419506):7.4566078e-06,(((((('145481-Ppatens@XP_001765550':1.3745618e-14,'88036-Smoellendorffii@XP_002985553':0):0.014510255,((('3702-Athaliana@NP_568586':0.39666527,'39947-Osativa@NP_001053148':1.1575347):0.44608211,'Cvulgaris@prot_jgi_Chlvu1_81201_estExt_fgeneshCV_pg.C_10361':0.36764656):0.041703385,'Smoellendorfii@prot_jgi_Selmo1_428608_fgenesh2_pg.C_scaffold_104000038':6.5746147e-05):0.10843412):0.12847644,'564608-Mpusilla@XP_003062115':0.13672501):0.020312046,('436017-Olucimarinus@XP_001418499':0,'70448-Otauri@XP_003079934':0.039712653):2.635061e-05):0.30282382,(('3055-Creinhardtii@XP_001696730':0.54985269,'Vcarteri@prot_jgi_Volca1_92174_fgenesh4_pg.C_scaffold_24000160':1.077418):0.32267558,'412133-Tvaginalis@XP_001329298':1.0466392):0.23378409):0.33668322,(((('237631-Umaydis@XP_758738':0.10299773,'bdendrobatidis@prot_jgi_Batde5_23817_fgenesh1_pg.C_scaffold_4000056':0.044987317):0.030056426,('284812-Spombe@NP_588151':0.12645345,'Spizellomyces-punctatus@06860T0':0.0991273):0.051531442):0.024364456,'367110-Ncrassa@XP_964217':0.17559778):0.038409314,'451804-Afumigatus@EDP54236':0.044176031):0.017422397):0.20190596,'Nvectensis@prot_jgi_Nemve1_169110_estExt_gwp.C_1200013':0.14672955);
(((('10228-Tadhaerens@XP_002114179':0.097847752,((((((('185431-Tbrucei@XP_846310':0.27528966,'353153-Tcruzi@XP_819913':0):1.5050773e-05,('347515-Lmajor@XP_001687586':0,'435258-Linfantum@XP_001463072':0):0.15400487):0.47307225,'294381-Ehistolytica@XP_657283':4.5953084e-06):0.18988174,'Cmerolae@gene_gnl_CMER_CML311C':0.68005152):0.20577185,'6239-Celegans@NP_509262':6.5626928e-05):0.11047217,('Mbrevicollis@prot_jgi_Monbr1_5967_fgenesh1_pg.scaffold_3000465':0.2065261,'Salpingoeca-rosetta@04404T0':0.069281485):0.33345056):0.19665637,'6279-Bmalayi@XP_001895586':2.9998836e-05):0.1629044):0.03217592,(((((('7227-Dmelanogaster@AAF01417':0.11926745,'Dpulex@prot_jgi_Dappu1_63411_e_gw1.141.17.1':6.5218047e-05):0.098128814,'744533-Ngruberi@XP_002679151':0.23781263):9.4294725e-05,'9606-Hsapiens@NP_001130038':0.15216146):0.12852568,'7955-Drerio@NP_955889':3.7631981e-06):0.017270016,'Lgigantea@gene_jgi_Lotgi1_133906_e_gw1.87.6.1':0.034330767):8.9577969e-06,('7739-Bfloridae@XP_002602455':0.054489766,'Hrobusta@prot_jgi_Helro1_73104':0.080852332):0.037854275):0.024359274):3.1370631e-05,((('237631-Umaydis@XP_758738':0.11163754,'bdendrobatidis@prot_jgi_Batde5_23817_fgenesh1_pg.C_scaffold_4000056':0.045194343):0.061399846,(('367110-Ncrassa@XP_964217':0.24758618,'451804-Afumigatus@EDP54236':0.075900209):0.060927075,'Spizellomyces-punctatus@06860T0':0.23369838):0.038378327):0.01233392,'284812-Spombe@NP_588151':0.059000449):0.15362629):0.059261927,(((((((((('145481-Ppatens@XP_001765550':1.1654634e-14,'88036-Smoellendorffii@XP_002985553':0):0.053867983,'Smoellendorfii@prot_jgi_Selmo1_428608_fgenesh2_pg.C_scaffold_104000038':0.037528235):0.082656285,('3702-Athaliana@NP_568586':0.37728737,'39947-Osativa@NP_001053148':0.75174086):0.347301):0.0313987,((('3055-Creinhardtii@XP_001696730':0.75242389,'564608-Mpusilla@XP_003062115':4.8713495e-06):0.15263487,('436017-Olucimarinus@XP_001418499':0,'70448-Otauri@XP_003079934':0):2.846325e-06):0.046755977,'Cvulgaris@prot_jgi_Chlvu1_81201_estExt_fgeneshCV_pg.C_10361':0.29503677):0.086498505):0.1435955,(('296543-Tpseudonana@XP_002292911':0.032442885,('412133-Tvaginalis@XP_001329298':0.98712056,'Aanophagefferens@prot_jgi_Auran1_64106':0.11932157):0.23558418):0.025042965,'556484-Ptricornutum@XP_002178341':0.065565617):0.021622052):0.023079923,'2880-Esiliculosus@CBJ33525':0.088722896):0.044851262,('403677-Pinfestans@XP_002902993':0.01500332,'Physarum-ramorum@jgi':0.0075448406):0.030551323):0.038117019,(('214684-Cneoformans@XP_570356':6.3127758e-06,'353151-Chominis@XP_668359':1.0165536):0.50691363,'Thecamonas-trahens@03596T0':0.034032302):0.032899838):0.1057392,(('559292-Scerevisiae@NP_010281':0.62221509,'Vcarteri@prot_jgi_Volca1_92174_fgenesh4_pg.C_scaffold_24000160':0.70018597):0.48073454,'Ehuxleyi@prot_jgi_Emihu1_308360_fgenesh_newKGs_pm.3__38':3.8195026e-05):0.14784836):0.057575566,'Capsaspora-owczarzaki@06272T0':0.52570955):2.5531667e-05,('352472-Ddiscoideum@XP_642955':0.27596587,'Nvectensis@prot_jgi_Nemve1_169110_estExt_gwp.C_1200013':0.13028689):0.023705076);
((((((('10228-Tadhaerens@XP_002114179':0.21459582,'6279-Bmalayi@XP_001895586':2.0207361e-05):0.061476657,((((('185431-Tbrucei@XP_846310':0.65346151,'353153-Tcruzi@XP_819913':0):0.11460956,('347515-Lmajor@XP_001687586':0,'435258-Linfantum@XP_001463072':0):0.08892111):0.6276516,'294381-Ehistolytica@XP_657283':0.17836419):0.038827416,'744533-Ngruberi@XP_002679151':0.24194756):0.13431331,('Capsaspora-owczarzaki@06272T0':0.133966,('Mbrevicollis@prot_jgi_Monbr1_5967_fgenesh1_pg.scaffold_3000465':0.34992783,'Salpingoeca-rosetta@04404T0':2.6810111e-06):0.36277292):0.15994472):0.23815943):9.7796001e-07,'6239-Celegans@NP_509262':0.13858232):0.13474613,'Hrobusta@prot_jgi_Helro1_73104':0.021037732):3.953672e-05,(('7227-Dmelanogaster@AAF01417':0.19913751,'Dpulex@prot_jgi_Dappu1_63411_e_gw1.141.17.1':0.03163598):0.058150073,'Lgigantea@gene_jgi_Lotgi1_133906_e_gw1.87.6.1':0.020343823):0.021556223):1.6887003e-05,('7955-Drerio@NP_955889':4.4043836e-05,'9606-Hsapiens@NP_001130038':0.11628949):0.087851631):0.064569524,(((((((((('145481-Ppatens@XP_001765550':2.5666149e-07,'88036-Smoellendorffii@XP_002985553':0.020294458):5.4060335e-06,'Smoellendorfii@prot_jgi_Selmo1_428608_fgenesh2_pg.C_scaffold_104000038':0.1256377):0.039988593,(('3055-Creinhardtii@XP_001696730':0.71952936,'Vcarteri@prot_jgi_Volca1_92174_fgenesh4_pg.C_scaffold_24000160':0.6664007):0.20802118,('3702-Athaliana@NP_568586':0.54361957,'39947-Osativa@NP_001053148':0.55136778):0.24560493):0.12268688):3.291027e-05,(('436017-Olucimarinus@XP_001418499':0,'70448-Otauri@XP_003079934':0):0.055247289,'564608-Mpusilla@XP_003062115':0.10039798):0.21369331):0.082663962,(('412133-Tvaginalis@XP_001329298':0.66129003,'559292-Scerevisiae@NP_010281':1.2611091):0.37377828,'Cvulgaris@prot_jgi_Chlvu1_81201_estExt_fgeneshCV_pg.C_10361':0.015701548):0.2385414):0.18963396,'352472-Ddiscoideum@XP_642955':0.30542583):0.062189717,(('2880-Esiliculosus@CBJ33525':7.8608337e-05,((('296543-Tpseudonana@XP_002292911':1.6103677e-05,'Ehuxleyi@prot_jgi_Emihu1_308360_fgenesh_newKGs_pm.3__38':0.50152542):0.24366064,'556484-Ptricornutum@XP_002178341':0.0074548354):0.11725052,('403677-Pinfestans@XP_002902993':1.7905418e-05,'Physarum-ramorum@jgi':0.021852311):0.18180972):0.063367748):0.20445463,'Thecamonas-trahens@03596T0':0.18990591):0.011054684):0.061487545,(('237631-Umaydis@XP_758738':0.050979367,(('284812-Spombe@NP_588151':0.22318388,(('367110-Ncrassa@XP_964217':0.45604285,'451804-Afumigatus@EDP54236':0.033808161):0.22035455,'Spizellomyces-punctatus@06860T0':0.075421368):0.10554594):0.04520015,'bdendrobatidis@prot_jgi_Batde5_23817_fgenesh1_pg.C_scaffold_4000056':0.021227409):0.013049798):0.20847342,('Aanophagefferens@prot_jgi_Auran1_64106':0.42096124,'Cmerolae@gene_gnl_CMER_CML311C':0.42422869):0.19264851):0.011681642):0.029360676,('214684-Cneoformans@XP_570356':0.6066732,'353151-Chominis@XP_668359':2.8303149):0.44831815):0.036419998,'Nvectensis@prot_jgi_Nemve1_169110_estExt_gwp.C_1200013':0.10898703):0.10788269,'7739-Bfloridae@XP_002602455':0.034763007);
(((((('10228-Tadhaerens@XP_002114179':0.14055278,(((((('185431-Tbrucei@XP_846310':0.47037165,'353153-Tcruzi@XP_819913':0):0.098540532,('347515-Lmajor@XP_001687586':0,'435258-Linfantum@XP_001463072':0):0.15167673):0.75994447,'294381-Ehistolytica@XP_657283':0.18504078):4.0034308e-05,'744533-Ngruberi@XP_002679151':0.66278558):0.30590386,'Capsaspora-owczarzaki@06272T0':0.27251122):0.10571281,('Mbrevicollis@prot_jgi_Monbr1_5967_fgenesh1_pg.scaffold_3000465':0.41209052,'Salpingoeca-rosetta@04404T0':0.17030898):0.46076535):0.14516325):0.1676846,('6239-Celegans@NP_509262':0.2768758,'6279-Bmalayi@XP_001895586':0.0087116319):0.13454388):0.11444917,'Hrobusta@prot_jgi_Helro1_73104':0.048476567):1.0932324e-06,('7955-Drerio@NP_955889':1.1693594e-05,'9606-Hsapiens@NP_001130038':0.14951798):0.12080841):0.023030738,'Lgigantea@gene_jgi_Lotgi1_133906_e_gw1.87.6.1':0.045872476):0.02514073,((((((((((('145481-Ppatens@XP_001765550':3.2482013e-05,'88036-Smoellendorffii@XP_002985553':0.045349629):0.030840083,'Smoellendorfii@prot_jgi_Selmo1_428608_fgenesh2_pg.C_scaffold_104000038':0.21817846):0.16887123,(('436017-Olucimarinus@XP_001418499':0,'70448-Otauri@XP_003079934':0):0.079370234,('564608-Mpusilla@XP_003062115':8.9927948e-05,'Vcarteri@prot_jgi_Volca1_92174_fgenesh4_pg.C_scaffold_24000160':0.99348344):0.046073865):0.024450353):9.9521804e-05,(('3055-Creinhardtii@XP_001696730':0.50405174,('3702-Athaliana@NP_568586':0.67125479,'39947-Osativa@NP_001053148':1.2546788):0.32580952):0.29882259,'Cvulgaris@prot_jgi_Chlvu1_81201_estExt_fgeneshCV_pg.C_10361':0.30791136):0.039847237):0.55236284,'bdendrobatidis@prot_jgi_Batde5_23817_fgenesh1_pg.C_scaffold_4000056':0.085438429):2.2490122e-05,('284812-Spombe@NP_588151':0.12230449,(('367110-Ncrassa@XP_964217':0.47379986,'451804-Afumigatus@EDP54236':0.0038500107):0.11516596,(('412133-Tvaginalis@XP_001329298':1.1532993,'559292-Scerevisiae@NP_010281':1.422743):0.24637788,'Spizellomyces-punctatus@06860T0':0.069890844):3.2375473e-07):0.10642556):0.026201268):0.01869555,'237631-Umaydis@XP_758738':0.04283088):0.28902896,'Nvectensis@prot_jgi_Nemve1_169110_estExt_gwp.C_1200013':0.1161457):0.045983979,'7739-Bfloridae@XP_002602455':0.099496395):0.059143082,'7227-Dmelanogaster@AAF01417':0.099106569):2.2957706e-05,((((('214684-Cneoformans@XP_570356':0.53017499,'353151-Chominis@XP_668359':2.8811732):0.53374195,('403677-Pinfestans@XP_002902993':2.6077629e-05,'Physarum-ramorum@jgi':0.022479141):0.12889089):0.1634729,'2880-Esiliculosus@CBJ33525':0.22210976):0.085632364,(('296543-Tpseudonana@XP_002292911':0.055964247,'556484-Ptricornutum@XP_002178341':0.209826):0.010492549,'Aanophagefferens@prot_jgi_Auran1_64106':0.41675004):0.20454273):0.036134231,(('352472-Ddiscoideum@XP_642955':0.41321783,'Ehuxleyi@prot_jgi_Emihu1_308360_fgenesh_newKGs_pm.3__38':0.28501463):0.10018098,('Cmerolae@gene_gnl_CMER_CML311C':0.82227674,'Thecamonas-trahens@03596T0':0.093568085):0.10182511):0.10714737):0.27654076):0.071263507,'Dpulex@prot_jgi_Dappu1_63411_e_gw1.141.17.1':0.099768239);
(((((('10228-Tadhaerens@XP_002114179':0.088791181,'Nvectensis@prot_jgi_Nemve1_169110_estExt_gwp.C_1200013':0.22441267):0.058197603,((('237631-Umaydis@XP_758738':2.2569251e-07,'bdendrobatidis@prot_jgi_Batde5_23817_fgenesh1_pg.C_scaffold_4000056':0.21145849):0.059579384,(('367110-Ncrassa@XP_964217':0.35711174,'Spizellomyces-punctatus@06860T0':0.16452235):0.12320547,'451804-Afumigatus@EDP54236':2.9377582e-05):0.073601246):0.11139626,'284812-Spombe@NP_588151':0.033528445):0.16777201):0.10957909,(('7739-Bfloridae@XP_002602455':6.1622194e-06,('Aanophagefferens@prot_jgi_Auran1_64106':0.53742745,'Cmerolae@gene_gnl_CMER_CML311C':0.71342872):0.46037786):0.19580305,('7955-Drerio@NP_955889':0.085822943,'9606-Hsapiens@NP_001130038':0.23774533):0.021877434):0.082811269):1.5755112e-07,(((('2880-Esiliculosus@CBJ33525':0.21725921,((('296543-Tpseudonana@XP_002292911':0.13976922,'556484-Ptricornutum@XP_002178341':0.087125143):0.095492834,('Capsaspora-owczarzaki@06272T0':0.33339792,('Mbrevicollis@prot_jgi_Monbr1_5967_fgenesh1_pg.scaffold_3000465':0.31622159,'Salpingoeca-rosetta@04404T0':0.19290033):0.59226533):0.36336853):0.16705388,('403677-Pinfestans@XP_002902993':0,'Physarum-ramorum@jgi':2.379578e-14):2.270739e-05):0.07255198):0.10885129,'Thecamonas-trahens@03596T0':0.079648787):0.15804997,('352472-Ddiscoideum@XP_642955':0.33162887,'Ehuxleyi@prot_jgi_Emihu1_308360_fgenesh_newKGs_pm.3__38':0.25559941):0.13795465):0.20730047,(('6239-Celegans@NP_509262':0.31833882,'6279-Bmalayi@XP_001895586':0.083447279):0.25796771,'Lgigantea@gene_jgi_Lotgi1_133906_e_gw1.87.6.1':0.10620662):4.4540184e-06):4.2809987e-06):0.080361233,'Hrobusta@prot_jgi_Helro1_73104':6.2504877e-05):0.052405317,(((('145481-Ppatens@XP_001765550':5.1338105e-05,(((((('3055-Creinhardtii@XP_001696730':0.74882845,'412133-Tvaginalis@XP_001329298':1.5231935):0.35220116,('3702-Athaliana@NP_568586':0.42101799,'39947-Osativa@NP_001053148':1.5687711):0.44660617):0.062841398,('436017-Olucimarinus@XP_001418499':0,'70448-Otauri@XP_003079934':0.075002905):0.10260019):6.9120001e-06,('564608-Mpusilla@XP_003062115':0.20022976,('Cvulgaris@prot_jgi_Chlvu1_81201_estExt_fgeneshCV_pg.C_10361':0.31718203,'Vcarteri@prot_jgi_Volca1_92174_fgenesh4_pg.C_scaffold_24000160':0.95167032):0.2442546):0.028282146):0.1085244,'Smoellendorfii@prot_jgi_Selmo1_428608_fgenesh2_pg.C_scaffold_104000038':0.20067745):0.01457222,'88036-Smoellendorffii@XP_002985553':0.048247053):0.0039588524):0.46626935,((('185431-Tbrucei@XP_846310':0.25465955,'353153-Tcruzi@XP_819913':0):8.5373219e-05,('347515-Lmajor@XP_001687586':0,'435258-Linfantum@XP_001463072':0):0.44993153):0.5647763,('294381-Ehistolytica@XP_657283':0.49325512,('559292-Scerevisiae@NP_010281':1.1000242,'744533-Ngruberi@XP_002679151':0.47969793):0.062185193):3.1719071e-05):0.24771638):0.0629563,'Dpulex@prot_jgi_Dappu1_63411_e_gw1.141.17.1':2.7745206e-05):0.14186322,'7227-Dmelanogaster@AAF01417':0.080654755):0.060765405,('214684-Cneoformans@XP_570356':0.074483856,'353151-Chominis@XP_668359':2.4756564):0.49267507);
(((((((((('10228-Tadhaerens@XP_002114179':0.022214991,(('185431-Tbrucei@XP_846310':0.15012759,'353153-Tcruzi@XP_819913':0):0.10048518,('347515-Lmajor@XP_001687586':0,'435258-Linfantum@XP_001463072':0):0.067823999):0.51482303):0.047937376,'Nvectensis@prot_jgi_Nemve1_169110_estExt_gwp.C_1200013':0.11775804):0.077135002,('744533-Ngruberi@XP_002679151':0.22728459,'7739-Bfloridae@XP_002602455':0.14203856):0.0248165):0.067412932,((('7227-Dmelanogaster@AAF01417':1.8904387e-05,'Dpulex@prot_jgi_Dappu1_63411_e_gw1.141.17.1':0.021566554):0.045143526,'Lgigantea@gene_jgi_Lotgi1_133906_e_gw1.87.6.1':0.021261968):0.020920083,('7955-Drerio@NP_955889':0.011396186,'9606-Hsapiens@NP_001130038':0.095647991):0.014387931):9.159447e-07):7.527271e-06,'Hrobusta@prot_jgi_Helro1_73104':0.021587606):0.059094292,('559292-Scerevisiae@NP_010281':1.1430472,('6239-Celegans@NP_509262':0.27539732,'6279-Bmalayi@XP_001895586':0.026578632):0.11528403):0.0023724427):0.17538343,('Capsaspora-owczarzaki@06272T0':0.4609447,('Mbrevicollis@prot_jgi_Monbr1_5967_fgenesh1_pg.scaffold_3000465':0.3381739,'Salpingoeca-rosetta@04404T0':0.15223831):0.2200517):0.046353671):0.068238842,('2880-Esiliculosus@CBJ33525':0.28984811,('352472-Ddiscoideum@XP_642955':0.26683975,('353151-Chominis@XP_668359':1.3516492,'Ehuxleyi@prot_jgi_Emihu1_308360_fgenesh_newKGs_pm.3__38':0.031385479):0.063672199):0.084337347):8.6625068e-07):4.0352876e-05,'Vcarteri@prot_jgi_Volca1_92174_fgenesh4_pg.C_scaffold_24000160':1.0947393):0.071031343,(((((((((('145481-Ppatens@XP_001765550':7.8890244e-06,('88036-Smoellendorffii@XP_002985553':0.021680234,'Cvulgaris@prot_jgi_Chlvu1_81201_estExt_fgeneshCV_pg.C_10361':0.41512253):5.013787e-05):0.055026334,(('3702-Athaliana@NP_568586':0.34664725,'39947-Osativa@NP_001053148':0.6169831):0.4272405,'Smoellendorfii@prot_jgi_Selmo1_428608_fgenesh2_pg.C_scaffold_104000038':3.4837808e-07):0.025348411):0.20002316,('436017-Olucimarinus@XP_001418499':0,'70448-Otauri@XP_003079934':0.02115019):7.467906e-06):0.097041188,'564608-Mpusilla@XP_003062115':0.089739876):0.18197714,('3055-Creinhardtii@XP_001696730':0.58845667,'412133-Tvaginalis@XP_001329298':0.92238203):0.13422151):0.025756346,'294381-Ehistolytica@XP_657283':0.2112068):0.17926935,('Aanophagefferens@prot_jgi_Auran1_64106':0.28051716,'Cmerolae@gene_gnl_CMER_CML311C':0.50144444):0.13222401):0.017560462,(('237631-Umaydis@XP_758738':0.028703764,'284812-Spombe@NP_588151':0.17304641):0.059148113,((('367110-Ncrassa@XP_964217':0.19753545,'451804-Afumigatus@EDP54236':0.076191329):0.11267095,'Spizellomyces-punctatus@06860T0':0.066281429):0.10924888,'bdendrobatidis@prot_jgi_Batde5_23817_fgenesh1_pg.C_scaffold_4000056':0.13957222):3.1589941e-05):0.22121738):0.097029981,'214684-Cneoformans@XP_570356':0.35026749):0.10685455,'Thecamonas-trahens@03596T0':0.17043448):0.079534948,(('296543-Tpseudonana@XP_002292911':1.1091948e-05,'556484-Ptricornutum@XP_002178341':0.16284404):0.17264993,('403677-Pinfestans@XP_002902993':8.0862793e-06,'Physarum-ramorum@jgi':0.046255195):0.14225078):0.10934063);
(((((('10228-Tadhaerens@XP_002114179':0.2379225,(('6239-Celegans@NP_509262':0.29618705,('Capsaspora-owczarzaki@06272T0':0.28562405,('Mbrevicollis@prot_jgi_Monbr1_5967_fgenesh1_pg.scaffold_3000465':0.31651284,'Salpingoeca-rosetta@04404T0':0.14419272):0.50344689):0.36119031):0.099733545,'6279-Bmalayi@XP_001895586':2.8788697e-05):0.096701485):0.11371502,(((('7227-Dmelanogaster@AAF01417':4.9266472e-05,'Dpulex@prot_jgi_Dappu1_63411_e_gw1.141.17.1':0.044744569):0.073192059,('Lgigantea@gene_jgi_Lotgi1_133906_e_gw1.87.6.1':0.02088554,'Nvectensis@prot_jgi_Nemve1_169110_estExt_gwp.C_1200013':0.2414414):8.4291795e-05):0.043300184,('7955-Drerio@NP_955889':0,'9606-Hsapiens@NP_001130038':0.15034596):0.10946865):1.1727446e-05,('7739-Bfloridae@XP_002602455':0.15025124,'Hrobusta@prot_jgi_Helro1_73104':0.023051265):0.046190176):0.10321747):4.8631326e-06,(((('185431-Tbrucei@XP_846310':0.45230233,'353153-Tcruzi@XP_819913':0):0.30102882,('347515-Lmajor@XP_001687586':0,'435258-Linfantum@XP_001463072':0):0.061381427):0.74466138,'294381-Ehistolytica@XP_657283':0.26123068):0.12955909,'744533-Ngruberi@XP_002679151':0.3496004):0.37652922):0.043614226,((((((('214684-Cneoformans@XP_570356':0.56292879,'353151-Chominis@XP_668359':2.0706911):0.078560831,'367110-Ncrassa@XP_964217':0.3549338):7.4098187e-06,'451804-Afumigatus@EDP54236':0.17738833):0.075172005,'Aanophagefferens@prot_jgi_Auran1_64106':0.75454184):0.18412134,(('237631-Umaydis@XP_758738':0.18594431,'bdendrobatidis@prot_jgi_Batde5_23817_fgenesh1_pg.C_scaffold_4000056':0.052124053):1.3469613e-05,'Spizellomyces-punctatus@06860T0':0.15545635):0.05932907):1.9818718e-05,'284812-Spombe@NP_588151':0.24859031):0.16912344,'Cmerolae@gene_gnl_CMER_CML311C':0.52140732):0.15476859):0.2366518,('352472-Ddiscoideum@XP_642955':0.42672656,'Ehuxleyi@prot_jgi_Emihu1_308360_fgenesh_newKGs_pm.3__38':0.24439184):0.11019365):0.043128097,((((((('145481-Ppatens@XP_001765550':5.4588371e-05,'88036-Smoellendorffii@XP_002985553':0.020592289):0.072710413,'Smoellendorfii@prot_jgi_Selmo1_428608_fgenesh2_pg.C_scaffold_104000038':0.1665211):0.029006998,(('3055-Creinhardtii@XP_001696730':1.5964674,'3702-Athaliana@NP_568586':0.43728914):0.52724132,(('436017-Olucimarinus@XP_001418499':0,'70448-Otauri@XP_003079934':0):0.043185677,'564608-Mpusilla@XP_003062115':0.19545379):0.31441683):1.8220634e-05):0.1301085,(('412133-Tvaginalis@XP_001329298':1.0823738,('559292-Scerevisiae@NP_010281':1.4179434,'Vcarteri@prot_jgi_Volca1_92174_fgenesh4_pg.C_scaffold_24000160':1.2871812):0.64173484):0.26793451,'Cvulgaris@prot_jgi_Chlvu1_81201_estExt_fgeneshCV_pg.C_10361':0.21517366):0.18641696):0.010006274,'39947-Osativa@NP_001053148':0.81467595):0.26124406,('296543-Tpseudonana@XP_002292911':2.530132e-06,'556484-Ptricornutum@XP_002178341':0.14476627):0.15228108):0.22355243,'Thecamonas-trahens@03596T0':0.42438143):0.032744282,('2880-Esiliculosus@CBJ33525':0.090410034,('403677-Pinfestans@XP_002902993':0.021227767,'Physarum-ramorum@jgi':0.052969334):0.23653154):0.033618088);
((((('10228-Tadhaerens@XP_002114179':0.15548291,(('6239-Celegans@NP_509262':0.21901001,'6279-Bmalayi@XP_001895586':3.1523631e-06):0.093783302,('Capsaspora-owczarzaki@06272T0':0.21074585,('Mbrevicollis@prot_jgi_Monbr1_5967_fgenesh1_pg.scaffold_3000465':0.43481608,'Salpingoeca-rosetta@04404T0':0.11588027):0.42511152):0.15494304):0.067757036):0.061041131,('7955-Drerio@NP_955889':1.3716861e-06,'9606-Hsapiens@NP_001130038':0.18902753):0.034683272):3.9680154e-05,(((((((('185431-Tbrucei@XP_846310':0.39911622,'353153-Tcruzi@XP_819913':0):4.7286796e-05,('347515-Lmajor@XP_001687586':0,'435258-Linfantum@XP_001463072':0):0.088288012):0.42570265,'294381-Ehistolytica@XP_657283':0.16644065):0.16289686,'744533-Ngruberi@XP_002679151':0.29217147):0.26113852,'Dpulex@prot_jgi_Dappu1_63411_e_gw1.141.17.1':8.94414e-05):2.6694118e-05,('559292-Scerevisiae@NP_010281':1.0938012,'7227-Dmelanogaster@AAF01417':0.03624925):0.019498609):0.083775142,'Nvectensis@prot_jgi_Nemve1_169110_estExt_gwp.C_1200013':0.12953595):0.015054199,'Lgigantea@gene_jgi_Lotgi1_133906_e_gw1.87.6.1':1.3286701e-05):0.034475262):9.6658371e-05,('7739-Bfloridae@XP_002602455':0.03685945,'Hrobusta@prot_jgi_Helro1_73104':0.038406921):0.037140764):0.10741809,(((((((((('145481-Ppatens@XP_001765550':0,'88036-Smoellendorffii@XP_002985553':1.5454305e-13):0.040443686,('Cvulgaris@prot_jgi_Chlvu1_81201_estExt_fgeneshCV_pg.C_10361':0.40683004,'Smoellendorfii@prot_jgi_Selmo1_428608_fgenesh2_pg.C_scaffold_104000038':9.4697504e-07):0.13177817):0.075963753,(('436017-Olucimarinus@XP_001418499':0,'70448-Otauri@XP_003079934':0):0.011281798,'564608-Mpusilla@XP_003062115':0.10882318):0.12794):0.069805961,(('3055-Creinhardtii@XP_001696730':0.26510242,'Vcarteri@prot_jgi_Volca1_92174_fgenesh4_pg.C_scaffold_24000160':0.99434809):0.61999255,'3702-Athaliana@NP_568586':0.50392736):0.24767731):0.098248664,'412133-Tvaginalis@XP_001329298':1.1162795):0.20224271,(('296543-Tpseudonana@XP_002292911':0.034444582,'Aanophagefferens@prot_jgi_Auran1_64106':0.37921656):1.618066e-05,('39947-Osativa@NP_001053148':0.94743367,'556484-Ptricornutum@XP_002178341':0.10542041):0.089810307):0.13304099):0.08398924,((('214684-Cneoformans@XP_570356':0.48059491,'353151-Chominis@XP_668359':1.1129501):0.13509505,'Ehuxleyi@prot_jgi_Emihu1_308360_fgenesh_newKGs_pm.3__38':0.15031667):0.14490293,('403677-Pinfestans@XP_002902993':0.0084727294,'Physarum-ramorum@jgi':0.049748958):0.16542168):7.4843873e-06):0.023234281,'Thecamonas-trahens@03596T0':0.13895157):0.093468416,'2880-Esiliculosus@CBJ33525':0.14240162):0.13006524,'352472-Ddiscoideum@XP_642955':0.27765307):0.11588482,((('237631-Umaydis@XP_758738':0.11070242,'bdendrobatidis@prot_jgi_Batde5_23817_fgenesh1_pg.C_scaffold_4000056':0.021610851):0.028748929,(('284812-Spombe@NP_588151':0.15019053,'Spizellomyces-punctatus@06860T0':0.14105676):0.050002748,('367110-Ncrassa@XP_964217':0.18465261,'451804-Afumigatus@EDP54236':0.065982747):0.10062291):7.7679234e-06):0.061167777,'Cmerolae@gene_gnl_CMER_CML311C':0.44828972):0.12224717);
(((((('10228-Tadhaerens@XP_002114179':0.10622404,'Nvectensis@prot_jgi_Nemve1_169110_estExt_gwp.C_1200013':0.078808962):0.016722237,((((('185431-Tbrucei@XP_846310':0.44175323,'353153-Tcruzi@XP_819913':0):0.12986773,('347515-Lmajor@XP_001687586':0,'435258-Linfantum@XP_001463072':0):0.07445131):0.53140911,'294381-Ehistolytica@XP_657283':0.16727689):5.0583588e-05,'744533-Ngruberi@XP_002679151':0.324442):0.28709105,((('296543-Tpseudonana@XP_002292911':0.046155776,('412133-Tvaginalis@XP_001329298':0.83210868,'556484-Ptricornutum@XP_002178341':2.1780688e-05):0.19809612):0.041919914,'Aanophagefferens@prot_jgi_Auran1_64106':0.22932779):0.049341458,('3055-Creinhardtii@XP_001696730':0.90986017,('3702-Athaliana@NP_568586':0.49017111,'39947-Osativa@NP_001053148':0.63049846):0.21157405):0.11624216):0.1315308):0.12873656):0.014676537,'7739-Bfloridae@XP_002602455':0.16199069):2.5642266e-06,((('237631-Umaydis@XP_758738':0.035584544,'284812-Spombe@NP_588151':0.16657771):0.05904705,'bdendrobatidis@prot_jgi_Batde5_23817_fgenesh1_pg.C_scaffold_4000056':0.078290979):0.073740456,(('367110-Ncrassa@XP_964217':0.42774028,'451804-Afumigatus@EDP54236':0.036944794):0.053891785,'Spizellomyces-punctatus@06860T0':0.18325931):0.012952841):0.19019787):0.12073236,(('7227-Dmelanogaster@AAF01417':0.095240119,'Dpulex@prot_jgi_Dappu1_63411_e_gw1.141.17.1':0.0013942814):0.12588771,'Lgigantea@gene_jgi_Lotgi1_133906_e_gw1.87.6.1':3.4809199e-06):0.016945827):4.0302571e-05,((((((((('145481-Ppatens@XP_001765550':0,'88036-Smoellendorffii@XP_002985553':7.8490186e-15):0.05806985,('Cvulgaris@prot_jgi_Chlvu1_81201_estExt_fgeneshCV_pg.C_10361':0.38805964,'Smoellendorfii@prot_jgi_Selmo1_428608_fgenesh2_pg.C_scaffold_104000038':4.5399632e-05):0.091317776):0.04639866,('436017-Olucimarinus@XP_001418499':0,('564608-Mpusilla@XP_003062115':0.157988,'70448-Otauri@XP_003079934':0.035691189):5.6712235e-07):0.12613542):0.21480584,'2880-Esiliculosus@CBJ33525':0.059339196):0.14114167,('403677-Pinfestans@XP_002902993':0.0074628712,'Physarum-ramorum@jgi':0.010603951):0.13700934):0.10046461,'Thecamonas-trahens@03596T0':0.076491709):0.050994291,'Cmerolae@gene_gnl_CMER_CML311C':0.66382509):0.0024178193,(('214684-Cneoformans@XP_570356':0.21631247,'353151-Chominis@XP_668359':1.9043121):0.40277324,('352472-Ddiscoideum@XP_642955':0.31680421,(('559292-Scerevisiae@NP_010281':0.64939172,'Vcarteri@prot_jgi_Volca1_92174_fgenesh4_pg.C_scaffold_24000160':0.70367631):0.42769136,'Ehuxleyi@prot_jgi_Emihu1_308360_fgenesh_newKGs_pm.3__38':0.11905576):0.094977319):0.01270206):0.12572379):0.14895203,((('6239-Celegans@NP_509262':0.081587413,('Capsaspora-owczarzaki@06272T0':0.43051021,('Mbrevicollis@prot_jgi_Monbr1_5967_fgenesh1_pg.scaffold_3000465':0.281158,'Salpingoeca-rosetta@04404T0':0.21751651):0.28722196):0.084129711):0.17999021,'6279-Bmalayi@XP_001895586':2.3566542e-07):0.16000644,'Hrobusta@prot_jgi_Helro1_73104':0.098740628):6.4863934e-05):3.434052e-05,('7955-Drerio@NP_955889':4.1544121e-05,'9606-Hsapiens@NP_001130038':0.32484053):0.091253929);
((((((('10228-Tadhaerens@XP_002114179':0.10238996,((((('185431-Tbrucei@XP_846310':0.38227487,'353153-Tcruzi@XP_819913':0):0.12694853,('347515-Lmajor@XP_001687586':0,'435258-Linfantum@XP_001463072':0):0.12518064):0.93088894,'744533-Ngruberi@XP_002679151':0.42898799):0.31640687,('Capsaspora-owczarzaki@06272T0':0.29955789,('Mbrevicollis@prot_jgi_Monbr1_5967_fgenesh1_pg.scaffold_3000465':0.38150194,'Salpingoeca-rosetta@04404T0':0.074367493):0.322766):0.14024467):0.18655758,('6239-Celegans@NP_509262':0.33341714,'6279-Bmalayi@XP_001895586':1.5343921e-06):0.094775083):0.046563358):0.14358686,'Nvectensis@prot_jgi_Nemve1_169110_estExt_gwp.C_1200013':0.12453966):1.4628636e-05,((('559292-Scerevisiae@NP_010281':1.2867343,'7227-Dmelanogaster@AAF01417':0):0.023182637,'Dpulex@prot_jgi_Dappu1_63411_e_gw1.141.17.1':0.020103946):0.051776111,(('7739-Bfloridae@XP_002602455':0.046340726,'Hrobusta@prot_jgi_Helro1_73104':2.6508486e-05):0.04437521,(('7955-Drerio@NP_955889':0,'9606-Hsapiens@NP_001130038':0.14900385):0.063589493,'Lgigantea@gene_jgi_Lotgi1_133906_e_gw1.87.6.1':0.020422233):3.2567953e-06):0.018464314):0.055877155):0.15052778,(('237631-Umaydis@XP_758738':0.050594223,(('284812-Spombe@NP_588151':0.16483865,(('367110-Ncrassa@XP_964217':0.24030415,'451804-Afumigatus@EDP54236':0.066435024):0.061524266,'Spizellomyces-punctatus@06860T0':0.090201487):0.057009649):0.032035526,'bdendrobatidis@prot_jgi_Batde5_23817_fgenesh1_pg.C_scaffold_4000056':0.11401487):0.0091866107):0.19817741,(('412133-Tvaginalis@XP_001329298':1.2305636,'Aanophagefferens@prot_jgi_Auran1_64106':0.30523773):0.29644946,'Cmerolae@gene_gnl_CMER_CML311C':0.72030799):0.15989128):0.13049157):0.042492285,'352472-Ddiscoideum@XP_642955':0.47297647):0.075899422,'2880-Esiliculosus@CBJ33525':0.072474772):0.049779057,((((((('145481-Ppatens@XP_001765550':0,'88036-Smoellendorffii@XP_002985553':0.020227108):0.059405387,(((('3055-Creinhardtii@XP_001696730':0.84907229,'Vcarteri@prot_jgi_Volca1_92174_fgenesh4_pg.C_scaffold_24000160':0.63044353):0.11447931,'Cvulgaris@prot_jgi_Chlvu1_81201_estExt_fgeneshCV_pg.C_10361':0.35742155):0.15928394,'564608-Mpusilla@XP_003062115':0.027984906):0.17375258,('436017-Olucimarinus@XP_001418499':0,'70448-Otauri@XP_003079934':0):0.10034197):0.096975653):0.010305622,'Smoellendorfii@prot_jgi_Selmo1_428608_fgenesh2_pg.C_scaffold_104000038':0.19504903):0.27420826,('3702-Athaliana@NP_568586':0.28805967,'39947-Osativa@NP_001053148':0.9607408):0.26363264):0.060607332,((('214684-Cneoformans@XP_570356':0.44232688,'353151-Chominis@XP_668359':1.2029093):0.15588055,'294381-Ehistolytica@XP_657283':0.45471271):0.11117316,'Ehuxleyi@prot_jgi_Emihu1_308360_fgenesh_newKGs_pm.3__38':0.090490743):0.061834076):0.11245669,('296543-Tpseudonana@XP_002292911':0.14046878,'556484-Ptricornutum@XP_002178341':0.022838634):0.13354004):0.057152293,('403677-Pinfestans@XP_002902993':2.7259606e-07,'Physarum-ramorum@jgi':0.020487495):0.11829625):0.13125821,'Thecamonas-trahens@03596T0':0.20790535);
((((((('10228-Tadhaerens@XP_002114179':1.0080145e-06,(('185431-Tbrucei@XP_846310':0.5710931,'353153-Tcruzi@XP_819913':2.0159056e-05):0.075838467,('347515-Lmajor@XP_001687586':0,'435258-Linfantum@XP_001463072':0):0.25671968):0.55250795):0.095676579,'Nvectensis@prot_jgi_Nemve1_169110_estExt_gwp.C_1200013':0.13571178):0.089310737,(((('237631-Umaydis@XP_758738':0.1438639,'284812-Spombe@NP_588151':0.08738716):0.084028516,'bdendrobatidis@prot_jgi_Batde5_23817_fgenesh1_pg.C_scaffold_4000056':0.1417736):1.3628328e-05,(('367110-Ncrassa@XP_964217':0.28522525,'451804-Afumigatus@EDP54236':0.14755507):0.043742853,'Spizellomyces-punctatus@06860T0':0.14664191):0.055109983):0.15855943,('744533-Ngruberi@XP_002679151':0.44303541,'7739-Bfloridae@XP_002602455':0.21857038):0.013322005):1.4660884e-05):0.10935463,(((('7227-Dmelanogaster@AAF01417':0.031184352,'Dpulex@prot_jgi_Dappu1_63411_e_gw1.141.17.1':0.036539311):0.064583498,'Lgigantea@gene_jgi_Lotgi1_133906_e_gw1.87.6.1':0.019032434):0.020601292,('7955-Drerio@NP_955889':1.4363632e-06,'9606-Hsapiens@NP_001130038':0.26977996):0.083391405):8.7519596e-05,'Hrobusta@prot_jgi_Helro1_73104':0.064553746):0.042937883):0.05472946,(('294381-Ehistolytica@XP_657283':0.30733006,'6239-Celegans@NP_509262':0.027757689):0.28925232,'6279-Bmalayi@XP_001895586':1.1758365e-05):0.085057041):0.0095130931,('214684-Cneoformans@XP_570356':0.12800587,'353151-Chominis@XP_668359':2.2047038):0.54132321):0.11604964,((((((('145481-Ppatens@XP_001765550':9.7694122e-06,'88036-Smoellendorffii@XP_002985553':0.018392076):0.072629477,(('3702-Athaliana@NP_568586':0.36447655,'39947-Osativa@NP_001053148':0.63828461):0.39252665,'Smoellendorfii@prot_jgi_Selmo1_428608_fgenesh2_pg.C_scaffold_104000038':0.060830149):2.1052732e-06):0.050223448,((('436017-Olucimarinus@XP_001418499':0,'70448-Otauri@XP_003079934':0.036970486):0.00026065917,'564608-Mpusilla@XP_003062115':0.22744779):0.15436881,('Cmerolae@gene_gnl_CMER_CML311C':0.92771575,'Cvulgaris@prot_jgi_Chlvu1_81201_estExt_fgeneshCV_pg.C_10361':0.12700643):0.24155063):3.2447565e-05):0.12848233,(('3055-Creinhardtii@XP_001696730':1.2531092,('412133-Tvaginalis@XP_001329298':0.79824082,'Aanophagefferens@prot_jgi_Auran1_64106':0.29769901):2.9791324e-05):0.31656291,('559292-Scerevisiae@NP_010281':0.78371943,'Vcarteri@prot_jgi_Volca1_92174_fgenesh4_pg.C_scaffold_24000160':0.77351552):0.32086746):0.0041502077):0.16517666,'2880-Esiliculosus@CBJ33525':2.1673207e-06):0.043096361,((('296543-Tpseudonana@XP_002292911':0.10687327,'556484-Ptricornutum@XP_002178341':0.059171917):0.22055099,('403677-Pinfestans@XP_002902993':2.0636075e-05,'Physarum-ramorum@jgi':0.021016588):0.13599772):0.028226428,'Thecamonas-trahens@03596T0':0.20981629):0.071418126):0.098112981,('352472-Ddiscoideum@XP_642955':0.41682936,'Ehuxleyi@prot_jgi_Emihu1_308360_fgenesh_newKGs_pm.3__38':0.12054588):0.05221292):0.040848165,('Capsaspora-owczarzaki@06272T0':0.4869888,('Mbrevicollis@prot_jgi_Monbr1_5967_fgenesh1_pg.scaffold_3000465':0.50808875,'Salpingoeca-rosetta@04404T0':0.19536791):0.36132062):0.13157477);
(((((('10228-Tadhaerens@XP_002114179':0.29595426,('Mbrevicollis@prot_jgi_Monbr1_5967_fgenesh1_pg.scaffold_3000465':0.382737,'Salpingoeca-rosetta@04404T0':0.12333375):0.56359855):2.547834e-05,'403677-Pinfestans@XP_002902993':2.8815018e-06):0.07673263,'Physarum-ramorum@jgi':1.4631787e-06):0.070744364,'Capsaspora-owczarzaki@06272T0':0.57709413):0.080345782,(((((((('185431-Tbrucei@XP_846310':0.47159132,'353153-Tcruzi@XP_819913':0):1.3615187e-05,('347515-Lmajor@XP_001687586':0,'435258-Linfantum@XP_001463072':0):0.22585001):1.1248017,'294381-Ehistolytica@XP_657283':0.20047529):2.0414402e-06,('214684-Cneoformans@XP_570356':0.46549778,'353151-Chominis@XP_668359':2.468424):0.44201521):0.22743813,'744533-Ngruberi@XP_002679151':0.48240209):0.24413973,(((('237631-Umaydis@XP_758738':0.030015772,'bdendrobatidis@prot_jgi_Batde5_23817_fgenesh1_pg.C_scaffold_4000056':0.19151357):0.081138008,(('367110-Ncrassa@XP_964217':0.32224728,'451804-Afumigatus@EDP54236':0.099612734):0.27001821,'Spizellomyces-punctatus@06860T0':0.070004433):0.1211996):0.080690754,'284812-Spombe@NP_588151':0.18303684):0.25077896,(('7227-Dmelanogaster@AAF01417':9.5604289e-05,'Dpulex@prot_jgi_Dappu1_63411_e_gw1.141.17.1':0.050726887):0.080000905,(('7739-Bfloridae@XP_002602455':0.080849742,'Hrobusta@prot_jgi_Helro1_73104':3.3499777e-05):0.02531837,(('7955-Drerio@NP_955889':1.7220115e-05,'9606-Hsapiens@NP_001130038':0.1820083):0.1048224,'Lgigantea@gene_jgi_Lotgi1_133906_e_gw1.87.6.1':0.049463245):6.9183379e-05):1.0834463e-08):0.1083892):7.574162e-05):5.4453452e-07,('6239-Celegans@NP_509262':0.28506391,'6279-Bmalayi@XP_001895586':0.018867242):0.19492205):0.19258562,'Nvectensis@prot_jgi_Nemve1_169110_estExt_gwp.C_1200013':0.18793769):0.094698581):0.098369245,((((('145481-Ppatens@XP_001765550':2.9304716e-05,'88036-Smoellendorffii@XP_002985553':0.051112554):0.071466477,(('3702-Athaliana@NP_568586':0.76833016,'39947-Osativa@NP_001053148':0.64181221):0.45776375,'Smoellendorfii@prot_jgi_Selmo1_428608_fgenesh2_pg.C_scaffold_104000038':0.013117524):0.17385898):0.092491844,((((('3055-Creinhardtii@XP_001696730':0.46704997,'412133-Tvaginalis@XP_001329298':1.3075311):0.29343742,('559292-Scerevisiae@NP_010281':1.7625459,'Vcarteri@prot_jgi_Volca1_92174_fgenesh4_pg.C_scaffold_24000160':0.65890688):0.39887796):0.32178703,'Cvulgaris@prot_jgi_Chlvu1_81201_estExt_fgeneshCV_pg.C_10361':0.24073315):0.14646435,'564608-Mpusilla@XP_003062115':0.015260407):0.1008935,('436017-Olucimarinus@XP_001418499':0,'70448-Otauri@XP_003079934':0):0.045907607):0.17492794):0.066975643,(('296543-Tpseudonana@XP_002292911':3.4965185e-05,'556484-Ptricornutum@XP_002178341':0.1090322):0.084939125,('Aanophagefferens@prot_jgi_Auran1_64106':0.28715058,'Cmerolae@gene_gnl_CMER_CML311C':0.95262856):0.2905979):0.076572629):0.14604668,'Thecamonas-trahens@03596T0':0.33505066):0.052298707,('2880-Esiliculosus@CBJ33525':0.10097483,('352472-Ddiscoideum@XP_642955':0.48833279,'Ehuxleyi@prot_jgi_Emihu1_308360_fgenesh_newKGs_pm.3__38':0.015974707):0.10652448):0.044451827);
((((('10228-Tadhaerens@XP_002114179':0.20204513,'403677-Pinfestans@XP_002902993':3.0258806e-05):0.079425492,'Physarum-ramorum@jgi':5.3682854e-05):0.057990828,'744533-Ngruberi@XP_002679151':0.394215):1.1955586e-07,(((((('237631-Umaydis@XP_758738':0.056141929,'bdendrobatidis@prot_jgi_Batde5_23817_fgenesh1_pg.C_scaffold_4000056':0.037878263):0.037280475,'Spizellomyces-punctatus@06860T0':0.075436235):0.03814115,'284812-Spombe@NP_588151':0.075625848):3.2907445e-06,('367110-Ncrassa@XP_964217':0.087098061,'451804-Afumigatus@EDP54236':0.061049128):0.21986232):0.17870159,(('352472-Ddiscoideum@XP_642955':0.2204832,(((((('7227-Dmelanogaster@AAF01417':0.038935502,'Nvectensis@prot_jgi_Nemve1_169110_estExt_gwp.C_1200013':0.057555288):0.035669769,'Dpulex@prot_jgi_Dappu1_63411_e_gw1.141.17.1':6.6715202e-06):0.036455856,'Lgigantea@gene_jgi_Lotgi1_133906_e_gw1.87.6.1':5.6787553e-05):0.036066666,('7955-Drerio@NP_955889':3.2966664e-05,'9606-Hsapiens@NP_001130038':0.07821702):0.037309255):8.3269887e-07,'Hrobusta@prot_jgi_Helro1_73104':0):1.8781721e-05,'7739-Bfloridae@XP_002602455':0.072967372):3.8119751e-07):0.074393756,('6239-Celegans@NP_509262':0.075377398,'6279-Bmalayi@XP_001895586':0.03574484):0.06149748):1.8232939e-05):0.081457143,'Capsaspora-owczarzaki@06272T0':0.34319216):0.064624195):0.073803619,(((((((((('145481-Ppatens@XP_001765550':3.4727776e-14,'88036-Smoellendorffii@XP_002985553':0):9.8562921e-05,'Smoellendorfii@prot_jgi_Selmo1_428608_fgenesh2_pg.C_scaffold_104000038':0.073233206):1.5558992e-05,((('3055-Creinhardtii@XP_001696730':0.35067421,'Vcarteri@prot_jgi_Volca1_92174_fgenesh4_pg.C_scaffold_24000160':0.50269015):0.15936792,'Cvulgaris@prot_jgi_Chlvu1_81201_estExt_fgeneshCV_pg.C_10361':0.23028371):0.038491458,(('436017-Olucimarinus@XP_001418499':0,'70448-Otauri@XP_003079934':0):0.052882436,'564608-Mpusilla@XP_003062115':2.2359274e-05):0.067238759):0.11369834):4.7294669e-05,('3702-Athaliana@NP_568586':0.46216364,'39947-Osativa@NP_001053148':0.44586074):0.24119388):0.14981414,'412133-Tvaginalis@XP_001329298':1.1467163):0.12874738,'556484-Ptricornutum@XP_002178341':6.1091362e-05):0.096553432,('296543-Tpseudonana@XP_002292911':1.0289191e-05,'559292-Scerevisiae@NP_010281':1.215092):0.038461882):0.079620193,('Aanophagefferens@prot_jgi_Auran1_64106':0.090417219,('Mbrevicollis@prot_jgi_Monbr1_5967_fgenesh1_pg.scaffold_3000465':0.43808695,'Salpingoeca-rosetta@04404T0':1.7487099e-05):0.24655506):8.3965029e-05):0.021063623,(((((('185431-Tbrucei@XP_846310':0.11823513,'353153-Tcruzi@XP_819913':3.1426993e-05):8.091801e-06,('347515-Lmajor@XP_001687586':0,'435258-Linfantum@XP_001463072':0):0.1766779):0.23327445,'294381-Ehistolytica@XP_657283':0.21920572):0.090329114,('214684-Cneoformans@XP_570356':0.059161521,'353151-Chominis@XP_668359':1.8950983):0.40043468):0.084449659,'Cmerolae@gene_gnl_CMER_CML311C':0.38859297):0.060394716,'Thecamonas-trahens@03596T0':0.069467836):0.19340188):0.13706518,'Ehuxleyi@prot_jgi_Emihu1_308360_fgenesh_newKGs_pm.3__38':0.1907949):5.2010473e-05,'2880-Esiliculosus@CBJ33525':0.093437099);
((((('10228-Tadhaerens@XP_002114179':0.0568453,('Capsaspora-owczarzaki@06272T0':0.32394948,('Mbrevicollis@prot_jgi_Monbr1_5967_fgenesh1_pg.scaffold_3000465':0.19872565,'Salpingoeca-rosetta@04404T0':0.10593419):0.26816959):0.11755069):0.11941849,((('294381-Ehistolytica@XP_657283':0.17701047,'Cmerolae@gene_gnl_CMER_CML311C':0.70006597):0.2570181,'6239-Celegans@NP_509262':0.064227545):0.15093271,'6279-Bmalayi@XP_001895586':2.0999307e-06):0.10705404):0.045817828,((((('7227-Dmelanogaster@AAF01417':0.05736085,('Dpulex@prot_jgi_Dappu1_63411_e_gw1.141.17.1':0.037625479,'Nvectensis@prot_jgi_Nemve1_169110_estExt_gwp.C_1200013':0.14110326):8.3714133e-06):0.01918101,'Lgigantea@gene_jgi_Lotgi1_133906_e_gw1.87.6.1':0.018531429):0.056728779,(('744533-Ngruberi@XP_002679151':0.30526231,'9606-Hsapiens@NP_001130038':0.14079541):7.2121232e-06,'7955-Drerio@NP_955889':5.932783e-05):0.078724065):8.1435693e-05,'Hrobusta@prot_jgi_Helro1_73104':0.018844704):1.1632543e-05,'7739-Bfloridae@XP_002602455':0.055883768):0.025223546):0.042368704,(((((('185431-Tbrucei@XP_846310':0.32074559,'353153-Tcruzi@XP_819913':0):9.8374036e-05,('347515-Lmajor@XP_001687586':0,'435258-Linfantum@XP_001463072':0):0.16282949):0.55875548,('214684-Cneoformans@XP_570356':0.045175298,'353151-Chominis@XP_668359':1.4751233):0.32813327):0.19628057,('237631-Umaydis@XP_758738':0.079054182,'bdendrobatidis@prot_jgi_Batde5_23817_fgenesh1_pg.C_scaffold_4000056':0.059288099):0.017328323):1.0071074e-05,((('367110-Ncrassa@XP_964217':0.25531533,'451804-Afumigatus@EDP54236':0.12320316):0.076239762,'559292-Scerevisiae@NP_010281':1.0930127):2.9574457e-06,'Spizellomyces-punctatus@06860T0':0.1012793):0.020026751):0.037315275,'284812-Spombe@NP_588151':0.061553573):0.13494519):0.12122113,((('145481-Ppatens@XP_001765550':1.124859e-06,((((('3055-Creinhardtii@XP_001696730':0.61824493,'Vcarteri@prot_jgi_Volca1_92174_fgenesh4_pg.C_scaffold_24000160':0.61669393):0.26131461,'Cvulgaris@prot_jgi_Chlvu1_81201_estExt_fgeneshCV_pg.C_10361':0.1565812):0.12051967,'564608-Mpusilla@XP_003062115':0.039814661):0.073209157,('436017-Olucimarinus@XP_001418499':0,'70448-Otauri@XP_003079934':0):0.014370389):0.14707662,'88036-Smoellendorffii@XP_002985553':0.01928841):4.4894302e-07):0.066161677,(('3702-Athaliana@NP_568586':0.5574776,'39947-Osativa@NP_001053148':0.58427314):0.21936213,'Smoellendorfii@prot_jgi_Selmo1_428608_fgenesh2_pg.C_scaffold_104000038':0.043578927):5.0688375e-05):0.12628943,(('296543-Tpseudonana@XP_002292911':0.083578536,'556484-Ptricornutum@XP_002178341':0.032551471):0.044538837,('412133-Tvaginalis@XP_001329298':1.1623791,'Aanophagefferens@prot_jgi_Auran1_64106':0.23713464):0.42886775):0.10288722):0.073550395,(('2880-Esiliculosus@CBJ33525':1.8721402e-06,(('403677-Pinfestans@XP_002902993':0.010382561,'Physarum-ramorum@jgi':0.033648731):0.12003241,'Thecamonas-trahens@03596T0':0.14527665):0.050137629):0.055079474,('352472-Ddiscoideum@XP_642955':0.26653247,'Ehuxleyi@prot_jgi_Emihu1_308360_fgenesh_newKGs_pm.3__38':0.097961623):0.049063739):0.035443979);
((((('10228-Tadhaerens@XP_002114179':0.12569812,((((('185431-Tbrucei@XP_846310':0.21931295,'353153-Tcruzi@XP_819913':0):1.5385805e-05,('347515-Lmajor@XP_001687586':0,'435258-Linfantum@XP_001463072':0):0.15414638):0.35813597,'294381-Ehistolytica@XP_657283':0.3359441):4.4695226e-06,('214684-Cneoformans@XP_570356':0.29152038,'353151-Chominis@XP_668359':1.3550574):0.28057214):0.070370223,'744533-Ngruberi@XP_002679151':0.13475022):0.1415817):5.7196653e-06,(((('6239-Celegans@NP_509262':0.17990612,'6279-Bmalayi@XP_001895586':0.042371381):0.081376394,'Lgigantea@gene_jgi_Lotgi1_133906_e_gw1.87.6.1':3.1566742e-06):0.019505845,'Hrobusta@prot_jgi_Helro1_73104':0.01983767):0.018723999,('7739-Bfloridae@XP_002602455':0.038390945,('7955-Drerio@NP_955889':0.078972616,'9606-Hsapiens@NP_001130038':0.1249621):0.0445686):0.058103173):3.844151e-06):0.038497599,(('412133-Tvaginalis@XP_001329298':1.0523445,'559292-Scerevisiae@NP_010281':0.4565516):0.38217243,'7227-Dmelanogaster@AAF01417':1.2243742e-05):0.038849414):1.5638051e-05,(('Capsaspora-owczarzaki@06272T0':0.27949185,'Dpulex@prot_jgi_Dappu1_63411_e_gw1.141.17.1':8.084587e-07):0.059380327,'Nvectensis@prot_jgi_Nemve1_169110_estExt_gwp.C_1200013':0.058012345):5.0023203e-05):0.054962105,((((('145481-Ppatens@XP_001765550':2.516291e-06,((('3055-Creinhardtii@XP_001696730':0.53722491,'Cvulgaris@prot_jgi_Chlvu1_81201_estExt_fgeneshCV_pg.C_10361':0.3491729):0.035655926,(('436017-Olucimarinus@XP_001418499':0,'70448-Otauri@XP_003079934':0.057347486):0.032481005,'564608-Mpusilla@XP_003062115':0.12505354):0.089502038):0.12495452,'88036-Smoellendorffii@XP_002985553':0.019103313):1.6137954e-05):0.030561418,(('3702-Athaliana@NP_568586':0.078412163,'39947-Osativa@NP_001053148':0.71627206):0.54480187,'Smoellendorfii@prot_jgi_Selmo1_428608_fgenesh2_pg.C_scaffold_104000038':0.03806308):3.0926025e-06):0.2067553,'2880-Esiliculosus@CBJ33525':8.6648291e-06):0.045212824,(((('296543-Tpseudonana@XP_002292911':0.024008161,((('Aanophagefferens@prot_jgi_Auran1_64106':0.063988765,'Cmerolae@gene_gnl_CMER_CML311C':0.69418282):0.099605126,'Vcarteri@prot_jgi_Volca1_92174_fgenesh4_pg.C_scaffold_24000160':0.82902655):0.13532785,('Mbrevicollis@prot_jgi_Monbr1_5967_fgenesh1_pg.scaffold_3000465':0.28814872,'Salpingoeca-rosetta@04404T0':7.4521435e-05):0.34828043):0.16647448):0.0059226508,'556484-Ptricornutum@XP_002178341':0.045952628):0.07704079,('352472-Ddiscoideum@XP_642955':0.24056783,'Ehuxleyi@prot_jgi_Emihu1_308360_fgenesh_newKGs_pm.3__38':0.037348642):0.098812863):2.5860227e-05,('403677-Pinfestans@XP_002902993':0.014993408,'Physarum-ramorum@jgi':0.033230374):0.11600628):0.047959306):0.059000008,'Thecamonas-trahens@03596T0':0.076347696):0.15706591,(('237631-Umaydis@XP_758738':6.8374579e-05,'bdendrobatidis@prot_jgi_Batde5_23817_fgenesh1_pg.C_scaffold_4000056':0.059726712):1.2492523e-06,('284812-Spombe@NP_588151':0.10070894,(('367110-Ncrassa@XP_964217':0.13540006,'451804-Afumigatus@EDP54236':2.1240356e-06):0.063384728,'Spizellomyces-punctatus@06860T0':0.088007756):0.041631781):0.040023341):0.15366554);
((('10228-Tadhaerens@XP_002114179':0.0080037606,((((('237631-Umaydis@XP_758738':0.088700853,'bdendrobatidis@prot_jgi_Batde5_23817_fgenesh1_pg.C_scaffold_4000056':0.083802369):0.022724632,((('367110-Ncrassa@XP_964217':0.054809064,'559292-Scerevisiae@NP_010281':1.3508054):0.059639721,'451804-Afumigatus@EDP54236':0.1062618):0.062793623,'Spizellomyces-punctatus@06860T0':0.049908096):0.1016562):0.013021048,'284812-Spombe@NP_588151':0.16728257):0.28366182,(('6239-Celegans@NP_509262':0.11554859,'6279-Bmalayi@XP_001895586':5.5463694e-05):0.049121173,('Capsaspora-owczarzaki@06272T0':0.23250782,('Mbrevicollis@prot_jgi_Monbr1_5967_fgenesh1_pg.scaffold_3000465':0.3461995,'Salpingoeca-rosetta@04404T0':3.3110325e-05):0.31262363):0.046745715):0.078860809):0.10538602,((((('352472-Ddiscoideum@XP_642955':0.50397871,'Nvectensis@prot_jgi_Nemve1_169110_estExt_gwp.C_1200013':1.0812921e-06):0.21211537,('7227-Dmelanogaster@AAF01417':0.075349301,'Dpulex@prot_jgi_Dappu1_63411_e_gw1.141.17.1':1.6866689e-05):0.043280702):0.016278852,'Lgigantea@gene_jgi_Lotgi1_133906_e_gw1.87.6.1':9.0345213e-05):0.018027801,('7739-Bfloridae@XP_002602455':0.078154973,'Hrobusta@prot_jgi_Helro1_73104':7.6792559e-05):0.038676907):4.5386699e-05,('7955-Drerio@NP_955889':1.0855963e-05,'9606-Hsapiens@NP_001130038':0.20046974):0.056003813):0.14266692):0.020672965):0.18929899,(('2880-Esiliculosus@CBJ33525':0.18144619,('744533-Ngruberi@XP_002679151':0.54445564,'Physarum-ramorum@jgi':1.2531461e-07):0.016946648):3.1825984e-05,'403677-Pinfestans@XP_002902993':3.9312295e-06):0.14525082):0.017659094,((((((('145481-Ppatens@XP_001765550':0,'88036-Smoellendorffii@XP_002985553':5.3341458e-14):0.035656205,('436017-Olucimarinus@XP_001418499':0,('564608-Mpusilla@XP_003062115':0.10102934,'70448-Otauri@XP_003079934':0.017692109):3.7722488e-05):0.15671048):0.1031175,'Smoellendorfii@prot_jgi_Selmo1_428608_fgenesh2_pg.C_scaffold_104000038':5.822242e-07):0.033798878,('Cvulgaris@prot_jgi_Chlvu1_81201_estExt_fgeneshCV_pg.C_10361':0.41285071,'Vcarteri@prot_jgi_Volca1_92174_fgenesh4_pg.C_scaffold_24000160':0.9926674):0.038819959):0.22011688,((('3055-Creinhardtii@XP_001696730':0.66405753,'412133-Tvaginalis@XP_001329298':1.6980426):0.10412635,'Aanophagefferens@prot_jgi_Auran1_64106':0.2626821):0.21597341,'39947-Osativa@NP_001053148':0.83686424):0.063553863):0.078698556,'296543-Tpseudonana@XP_002292911':0.058008292):9.8859787e-06,'556484-Ptricornutum@XP_002178341':0.24962837):0.061855585,(((((('185431-Tbrucei@XP_846310':0.45198323,'353153-Tcruzi@XP_819913':0):0.0069755553,('347515-Lmajor@XP_001687586':0,'435258-Linfantum@XP_001463072':0):0.087236753):0.65270007,'294381-Ehistolytica@XP_657283':0.076779826):0.068732879,'Ehuxleyi@prot_jgi_Emihu1_308360_fgenesh_newKGs_pm.3__38':0.21265268):2.0131401e-06,('214684-Cneoformans@XP_570356':0.54876977,('353151-Chominis@XP_668359':1.0741961,'3702-Athaliana@NP_568586':0.33162079):0.28126868):0.023683625):0.12840115,('Cmerolae@gene_gnl_CMER_CML311C':0.79112064,'Thecamonas-trahens@03596T0':0):0.041286811):0.050734879);
((((('10228-Tadhaerens@XP_002114179':0.06450875,('6239-Celegans@NP_509262':0.26003483,'6279-Bmalayi@XP_001895586':2.5020012e-05):0.14572209):0.11461982,((((('7227-Dmelanogaster@AAF01417':0.022349729,'Dpulex@prot_jgi_Dappu1_63411_e_gw1.141.17.1':0):0.049721562,'Nvectensis@prot_jgi_Nemve1_169110_estExt_gwp.C_1200013':0.067837797):0.043628425,'Lgigantea@gene_jgi_Lotgi1_133906_e_gw1.87.6.1':4.926677e-05):0.042750279,('7955-Drerio@NP_955889':0.0088271882,'9606-Hsapiens@NP_001130038':0.22365882):0.085510752):2.7902619e-05,('7739-Bfloridae@XP_002602455':0.097558677,'Hrobusta@prot_jgi_Helro1_73104':6.1004065e-05):0.046133375):0.0655437):0.032940381,(((((('237631-Umaydis@XP_758738':0.13553629,'bdendrobatidis@prot_jgi_Batde5_23817_fgenesh1_pg.C_scaffold_4000056':0.11498988):0.086880646,'Spizellomyces-punctatus@06860T0':0.10300635):0.061053321,('367110-Ncrassa@XP_964217':0.11769271,'451804-Afumigatus@EDP54236':0.086144368):0.10423705):2.731539e-05,'284812-Spombe@NP_588151':0.22516269):0.031751511,('294381-Ehistolytica@XP_657283':3.2315232e-06,('412133-Tvaginalis@XP_001329298':0.92886043,'559292-Scerevisiae@NP_010281':0.88004343):0.2913377):0.40203242):0.21939979,'Cmerolae@gene_gnl_CMER_CML311C':0.70833375):7.08804e-06):0.11574429,'352472-Ddiscoideum@XP_642955':0.53213349):0.018885835,((((((('145481-Ppatens@XP_001765550':1.7097435e-14,'88036-Smoellendorffii@XP_002985553':0):8.62911e-05,('Cvulgaris@prot_jgi_Chlvu1_81201_estExt_fgeneshCV_pg.C_10361':0.49156479,'Smoellendorfii@prot_jgi_Selmo1_428608_fgenesh2_pg.C_scaffold_104000038':0.18384824):0.082375739):4.3478741e-05,('3702-Athaliana@NP_568586':0.51848747,'39947-Osativa@NP_001053148':0.55008963):0.49870419):0.20991909,'564608-Mpusilla@XP_003062115':0.14899778):0.1524219,('436017-Olucimarinus@XP_001418499':0,'70448-Otauri@XP_003079934':0.039543305):7.3944454e-07):0.17782097,('3055-Creinhardtii@XP_001696730':1.0137264,'Vcarteri@prot_jgi_Volca1_92174_fgenesh4_pg.C_scaffold_24000160':1.0070379):0.23909734):0.15742359,(((('185431-Tbrucei@XP_846310':0.56525418,'353153-Tcruzi@XP_819913':0):0.28255465,('347515-Lmajor@XP_001687586':0,'435258-Linfantum@XP_001463072':0):0.068820926):0.7806372,'744533-Ngruberi@XP_002679151':0.14649022):0.18636323,('Capsaspora-owczarzaki@06272T0':0.29859839,('Mbrevicollis@prot_jgi_Monbr1_5967_fgenesh1_pg.scaffold_3000465':0.53880336,'Salpingoeca-rosetta@04404T0':0.052705242):0.40071547):0.091574039):0.051460754):0.22415018,((((((('214684-Cneoformans@XP_570356':0.30910982,'353151-Chominis@XP_668359':1.0968013):0.43129333,'Ehuxleyi@prot_jgi_Emihu1_308360_fgenesh_newKGs_pm.3__38':3.064744e-05):0.25045718,('296543-Tpseudonana@XP_002292911':0.03216356,'556484-Ptricornutum@XP_002178341':0.086289602):0.040214906):4.2210768e-07,('403677-Pinfestans@XP_002902993':7.086395e-14,'Physarum-ramorum@jgi':0):0.16109518):0.051026057,'Aanophagefferens@prot_jgi_Auran1_64106':0.42766411):1.676253e-06,'2880-Esiliculosus@CBJ33525':0.054410738):0.11657009,'Thecamonas-trahens@03596T0':0.1838631):1.0350801e-05);
((((((('10228-Tadhaerens@XP_002114179':0.032470393,'Capsaspora-owczarzaki@06272T0':0.37187587):0.046209203,('Mbrevicollis@prot_jgi_Monbr1_5967_fgenesh1_pg.scaffold_3000465':0.17568347,'Salpingoeca-rosetta@04404T0':0.11279408):0.2781605):9.3041599e-06,((('185431-Tbrucei@XP_846310':0.21168127,'353153-Tcruzi@XP_819913':0):0.12562849,('347515-Lmajor@XP_001687586':0,'435258-Linfantum@XP_001463072':0):0.045712398):0.30432499,'744533-Ngruberi@XP_002679151':0.1797323):0.10250581):0.056626299,(('214684-Cneoformans@XP_570356':0.24783965,('6239-Celegans@NP_509262':0.13518166,'6279-Bmalayi@XP_001895586':3.9995378e-06):0.054148519):0.009809845,(((('237631-Umaydis@XP_758738':0.013863134,'451804-Afumigatus@EDP54236':0.10827306):0.052609142,'284812-Spombe@NP_588151':0.015486011):0.033348598,(('367110-Ncrassa@XP_964217':0.10856618,'Spizellomyces-punctatus@06860T0':0.035032294):0.031789841,'bdendrobatidis@prot_jgi_Batde5_23817_fgenesh1_pg.C_scaffold_4000056':0.048600327):2.5325899e-05):0.12102494,'Nvectensis@prot_jgi_Nemve1_169110_estExt_gwp.C_1200013':0.13820598):0.017565288):0.048689611):1.2775188e-06,((('7227-Dmelanogaster@AAF01417':0.030988858,'Dpulex@prot_jgi_Dappu1_63411_e_gw1.141.17.1':0.014277165):0.0030252934,'Lgigantea@gene_jgi_Lotgi1_133906_e_gw1.87.6.1':8.3022139e-05):0.04810314,(('7739-Bfloridae@XP_002602455':0.083761895,('7955-Drerio@NP_955889':0.014835004,'9606-Hsapiens@NP_001130038':0.11801267):0.034932025):0.014740089,'Hrobusta@prot_jgi_Helro1_73104':0.016057782):1.4433826e-07):0.032627663):0.069210243,'352472-Ddiscoideum@XP_642955':0.22520245):0.029688348,((((((('145481-Ppatens@XP_001765550':0,'88036-Smoellendorffii@XP_002985553':5.1468801e-14):2.5657757e-06,'Smoellendorfii@prot_jgi_Selmo1_428608_fgenesh2_pg.C_scaffold_104000038':0.047814836):0.034532529,('3055-Creinhardtii@XP_001696730':0.74462387,('Cvulgaris@prot_jgi_Chlvu1_81201_estExt_fgeneshCV_pg.C_10361':0.047763407,'Vcarteri@prot_jgi_Volca1_92174_fgenesh4_pg.C_scaffold_24000160':0.72619278):0.1715008):0.057223595):0.031256766,('436017-Olucimarinus@XP_001418499':0,('564608-Mpusilla@XP_003062115':0.050820063,'70448-Otauri@XP_003079934':0.016677327):1.758841e-05):2.4598882e-05):0.23014936,(('412133-Tvaginalis@XP_001329298':0.96035884,'Aanophagefferens@prot_jgi_Auran1_64106':0.090467124):0.19180378,'Cmerolae@gene_gnl_CMER_CML311C':0.43220155):0.10062217):0.055390456,(('294381-Ehistolytica@XP_657283':0.32917392,('296543-Tpseudonana@XP_002292911':0.034474219,'556484-Ptricornutum@XP_002178341':0.12085764):0.049685842):0.021915799,((('353151-Chominis@XP_668359':1.1303485,('559292-Scerevisiae@NP_010281':1.1200754,'Ehuxleyi@prot_jgi_Emihu1_308360_fgenesh_newKGs_pm.3__38':4.3942808e-06):0.066615666):0.072077598,('3702-Athaliana@NP_568586':0.41442204,'39947-Osativa@NP_001053148':0.44668977):0.24965269):0.038780983,('403677-Pinfestans@XP_002902993':7.5177959e-15,'Physarum-ramorum@jgi':0):0.072483331):2.5215645e-05):0.054107158):1.8357581e-05,'Thecamonas-trahens@03596T0':0.038192283):0.034070146,'2880-Esiliculosus@CBJ33525':0.16531329);
(((((('10228-Tadhaerens@XP_002114179':0.12622816,(((('185431-Tbrucei@XP_846310':0.45697588,'353153-Tcruzi@XP_819913':0):1.213454e-06,('347515-Lmajor@XP_001687586':0,'435258-Linfantum@XP_001463072':0):0.22069142):0.64221379,'294381-Ehistolytica@XP_657283':0.36344478):6.0072838e-05,('214684-Cneoformans@XP_570356':0.40346043,'744533-Ngruberi@XP_002679151':0.67436618):0.023959475):0.44541292):0.13359157,('Mbrevicollis@prot_jgi_Monbr1_5967_fgenesh1_pg.scaffold_3000465':0.40637801,'Salpingoeca-rosetta@04404T0':0):0.51477777):4.8396675e-07,('403677-Pinfestans@XP_002902993':9.9041197e-07,'Physarum-ramorum@jgi':0.023753352):0.13318043):0.19256333,'2880-Esiliculosus@CBJ33525':0.21378977):2.5728183e-05,((((((('145481-Ppatens@XP_001765550':4.137929e-05,'88036-Smoellendorffii@XP_002985553':0.022665141):0.031861709,'Smoellendorfii@prot_jgi_Selmo1_428608_fgenesh2_pg.C_scaffold_104000038':0.20458483):0.025401383,('3702-Athaliana@NP_568586':0.4853599,'39947-Osativa@NP_001053148':0.69049591):0.29463554):0.13778018,(('3055-Creinhardtii@XP_001696730':0.79668194,'564608-Mpusilla@XP_003062115':1.4722002e-05):0.06349178,(('353151-Chominis@XP_668359':1.5340474,'Capsaspora-owczarzaki@06272T0':0.36932792):0.32503979,'Vcarteri@prot_jgi_Volca1_92174_fgenesh4_pg.C_scaffold_24000160':0.69061808):0.32882256):0.050159612):0.0039657238,('436017-Olucimarinus@XP_001418499':0,'70448-Otauri@XP_003079934':0):0.074759669):0.079222399,'Cvulgaris@prot_jgi_Chlvu1_81201_estExt_fgeneshCV_pg.C_10361':0.3933491):0.17628222,((('296543-Tpseudonana@XP_002292911':0.032244575,'556484-Ptricornutum@XP_002178341':0.13359937):0.044825797,(('412133-Tvaginalis@XP_001329298':1.0856873,'Aanophagefferens@prot_jgi_Auran1_64106':0.14542047):0.090383994,'Cmerolae@gene_gnl_CMER_CML311C':0.95019935):0.16821947):1.3981294e-06,'Thecamonas-trahens@03596T0':0.17561895):0.092438446):0.0099850463):0.11073669,(((((('237631-Umaydis@XP_758738':0.066382183,'bdendrobatidis@prot_jgi_Batde5_23817_fgenesh1_pg.C_scaffold_4000056':0.11327776):0.02773175,'Spizellomyces-punctatus@06860T0':0.21630587):0.059070907,('367110-Ncrassa@XP_964217':0.27385018,'451804-Afumigatus@EDP54236':0.10846629):0.15890941):0.018840977,'284812-Spombe@NP_588151':0.12885796):0.16840185,(('559292-Scerevisiae@NP_010281':1.3259222,((((('7227-Dmelanogaster@AAF01417':0.055583589,'Dpulex@prot_jgi_Dappu1_63411_e_gw1.141.17.1':0.062363243):0.062469447,'Nvectensis@prot_jgi_Nemve1_169110_estExt_gwp.C_1200013':0.12556222):0.022312436,'Lgigantea@gene_jgi_Lotgi1_133906_e_gw1.87.6.1':0.022352231):0.048426224,('7955-Drerio@NP_955889':1.2387607e-05,'9606-Hsapiens@NP_001130038':0.20656401):0.1004962):1.5178653e-05,('7739-Bfloridae@XP_002602455':7.9019531e-05,'Hrobusta@prot_jgi_Helro1_73104':0.050137227):0.023653406):0.073882832):0.040076075,('6239-Celegans@NP_509262':0.17117923,'6279-Bmalayi@XP_001895586':0.083850816):0.096061824):0.029234442):0.11301982,'352472-Ddiscoideum@XP_642955':0.40487323):0.024030702,'Ehuxleyi@prot_jgi_Emihu1_308360_fgenesh_newKGs_pm.3__38':0.21816062);
(((('10228-Tadhaerens@XP_002114179':0.10406127,(('294381-Ehistolytica@XP_657283':0.1125812,'Cmerolae@gene_gnl_CMER_CML311C':0.94285384):0.15625113,'6239-Celegans@NP_509262':0.069450586):0.13988007):4.6013574e-05,(((('6279-Bmalayi@XP_001895586':0.072615443,'Hrobusta@prot_jgi_Helro1_73104':0.023327131):5.3400576e-07,(((('7227-Dmelanogaster@AAF01417':0.093992411,'Dpulex@prot_jgi_Dappu1_63411_e_gw1.141.17.1':4.2193939e-05):0.024034199,'Lgigantea@gene_jgi_Lotgi1_133906_e_gw1.87.6.1':2.212821e-07):5.7692807e-05,'Nvectensis@prot_jgi_Nemve1_169110_estExt_gwp.C_1200013':0.24503929):0.069328901,('7955-Drerio@NP_955889':1.0139876e-05,'9606-Hsapiens@NP_001130038':0.088732455):0.045969186):8.4372234e-05):0.12038373,('744533-Ngruberi@XP_002679151':0.15999991,'Capsaspora-owczarzaki@06272T0':0.66276391):0.036732172):1.1480478e-06,'7739-Bfloridae@XP_002602455':0.12173545):0.047395711):0.129701,'Physarum-ramorum@jgi':2.058906e-07):0.042897095,((((((('145481-Ppatens@XP_001765550':0,'88036-Smoellendorffii@XP_002985553':1.8385293e-14):4.901943e-05,(('3055-Creinhardtii@XP_001696730':0.95131852,'Cvulgaris@prot_jgi_Chlvu1_81201_estExt_fgeneshCV_pg.C_10361':0.19743698):0.11187149,(('436017-Olucimarinus@XP_001418499':0,'70448-Otauri@XP_003079934':0):0.036905666,'564608-Mpusilla@XP_003062115':0.067017667):0.12161159):0.079756737):0.113306,'Smoellendorfii@prot_jgi_Selmo1_428608_fgenesh2_pg.C_scaffold_104000038':0.028961576):6.7097058e-07,('3702-Athaliana@NP_568586':0.61165124,(('39947-Osativa@NP_001053148':0.50611143,('559292-Scerevisiae@NP_010281':0.79716682,'Vcarteri@prot_jgi_Volca1_92174_fgenesh4_pg.C_scaffold_24000160':0.95313074):0.46284209):0.23349889,'412133-Tvaginalis@XP_001329298':0.95019984):0.12014045):0.14784383):0.27536627,'2880-Esiliculosus@CBJ33525':0.075960443):0.033912646,(((('237631-Umaydis@XP_758738':0.13625383,'284812-Spombe@NP_588151':0.14452809):0.061752244,'bdendrobatidis@prot_jgi_Batde5_23817_fgenesh1_pg.C_scaffold_4000056':0.053555482):1.3039256e-05,(('367110-Ncrassa@XP_964217':0.16756863,'451804-Afumigatus@EDP54236':0.14266552):0.14040713,'Spizellomyces-punctatus@06860T0':0.11455401):0.092942617):0.32635292,('352472-Ddiscoideum@XP_642955':0.50912212,'Ehuxleyi@prot_jgi_Emihu1_308360_fgenesh_newKGs_pm.3__38':0.2128875):0.13324117):8.416365e-06):0.10696708,(((((('185431-Tbrucei@XP_846310':0.27147584,'353153-Tcruzi@XP_819913':9.2419841e-05):0.21512408,('347515-Lmajor@XP_001687586':0,'435258-Linfantum@XP_001463072':0):0.036060821):0.49035553,('Mbrevicollis@prot_jgi_Monbr1_5967_fgenesh1_pg.scaffold_3000465':0.28429713,'Salpingoeca-rosetta@04404T0':0.14230198):0.34948114):0.086679531,'Aanophagefferens@prot_jgi_Auran1_64106':0.50611682):6.3370705e-05,('296543-Tpseudonana@XP_002292911':0.058505371,'556484-Ptricornutum@XP_002178341':0.11781252):0.071325432):0.1927654,(('214684-Cneoformans@XP_570356':0,'353151-Chominis@XP_668359':1.8819653):0.45669581,'Thecamonas-trahens@03596T0':0.042047374):0.080409497):0.073773112):0.071113333,'403677-Pinfestans@XP_002902993':0.010127843);
((((('10228-Tadhaerens@XP_002114179':0.081668483,'Cmerolae@gene_gnl_CMER_CML311C':0.59985225):0.051870436,((((('237631-Umaydis@XP_758738':0.11868232,'bdendrobatidis@prot_jgi_Batde5_23817_fgenesh1_pg.C_scaffold_4000056':0.052620168):0.053353721,('284812-Spombe@NP_588151':0.097402331,'Spizellomyces-punctatus@06860T0':0.27109861):0.08257052):0.048505552,('367110-Ncrassa@XP_964217':0.24034315,'451804-Afumigatus@EDP54236':0.11789446):0.12866443):0.032085064,'Aanophagefferens@prot_jgi_Auran1_64106':0.5413198):0.026825598,((('559292-Scerevisiae@NP_010281':1.2411807,'6239-Celegans@NP_509262':0.15201633):0.047332652,'6279-Bmalayi@XP_001895586':0.021267122):0.19957565,(((('7227-Dmelanogaster@AAF01417':0.10327704,'Dpulex@prot_jgi_Dappu1_63411_e_gw1.141.17.1':1.4955339e-06):0.088191577,'Lgigantea@gene_jgi_Lotgi1_133906_e_gw1.87.6.1':6.245855e-05):0.038771763,('7955-Drerio@NP_955889':7.5987104e-05,'9606-Hsapiens@NP_001130038':0.37062102):0.12554036):7.9811926e-05,('7739-Bfloridae@XP_002602455':0.20149547,'Hrobusta@prot_jgi_Helro1_73104':0.020630151):0.042556246):0.083778145):0.072310339):0.064686747):0.028517076,('352472-Ddiscoideum@XP_642955':0.52746058,'Nvectensis@prot_jgi_Nemve1_169110_estExt_gwp.C_1200013':0.063802638):0.088993287):0.10684305,'Thecamonas-trahens@03596T0':0.20767357):6.5406396e-07,(((('145481-Ppatens@XP_001765550':0,'88036-Smoellendorffii@XP_002985553':4.9088105e-14):0.041325037,(((('3055-Creinhardtii@XP_001696730':0.72692737,'412133-Tvaginalis@XP_001329298':1.3291034):0.43880416,('Cvulgaris@prot_jgi_Chlvu1_81201_estExt_fgeneshCV_pg.C_10361':0.26349899,'Vcarteri@prot_jgi_Volca1_92174_fgenesh4_pg.C_scaffold_24000160':0.79471564):0.19004536):4.0625486e-05,'Smoellendorfii@prot_jgi_Selmo1_428608_fgenesh2_pg.C_scaffold_104000038':3.3778235e-05):0.050068448,('3702-Athaliana@NP_568586':0.26231991,'39947-Osativa@NP_001053148':0.50199924):0.25007441):0.07633853):0.085191989,(('436017-Olucimarinus@XP_001418499':0,'70448-Otauri@XP_003079934':0.037217591):0.0057653838,'564608-Mpusilla@XP_003062115':0.22426284):0.040006888):0.17216522,'2880-Esiliculosus@CBJ33525':0.17951382):0.020431384,(((((((('185431-Tbrucei@XP_846310':0.4708737,'353153-Tcruzi@XP_819913':1.5322272e-07):0.15742633,('347515-Lmajor@XP_001687586':0,'435258-Linfantum@XP_001463072':0):0.027769664):0.55605422,('294381-Ehistolytica@XP_657283':0.2925206,'744533-Ngruberi@XP_002679151':0.31792275):0.026822557):0.093243746,('214684-Cneoformans@XP_570356':0.21612181,'353151-Chominis@XP_668359':1.1843474):0.18694737):0.010979304,('Capsaspora-owczarzaki@06272T0':0.25774399,('Mbrevicollis@prot_jgi_Monbr1_5967_fgenesh1_pg.scaffold_3000465':0.44968422,'Salpingoeca-rosetta@04404T0':5.0518216e-05):0.46436131):0.12535152):0.048585581,'Ehuxleyi@prot_jgi_Emihu1_308360_fgenesh_newKGs_pm.3__38':0.16994265):0.13052985,('403677-Pinfestans@XP_002902993':1.928616e-14,'Physarum-ramorum@jgi':0):0.024082782):0.024576464,('296543-Tpseudonana@XP_002292911':0.058356363,'556484-Ptricornutum@XP_002178341':0.078673287):0.17803627):0.041132134);
((((('10228-Tadhaerens@XP_002114179':0.15400847,((('6239-Celegans@NP_509262':0.11289588,'6279-Bmalayi@XP_001895586':0.041098843):0.073112091,(('7739-Bfloridae@XP_002602455':0.04410702,('7955-Drerio@NP_955889':0.039086365,'9606-Hsapiens@NP_001130038':0.15203626):0.073096672):0.036978649,'Hrobusta@prot_jgi_Helro1_73104':0.022770803):0.013362608):8.9233421e-05,((('7227-Dmelanogaster@AAF01417':0.0038778847,'Dpulex@prot_jgi_Dappu1_63411_e_gw1.141.17.1':0.015888442):0.036057398,'Nvectensis@prot_jgi_Nemve1_169110_estExt_gwp.C_1200013':0.08767439):9.5192509e-05,'Lgigantea@gene_jgi_Lotgi1_133906_e_gw1.87.6.1':6.3793753e-05):0.017481617):0.032036816):0.089017281,'352472-Ddiscoideum@XP_642955':0.46678129):2.6438213e-05,((('Aanophagefferens@prot_jgi_Auran1_64106':0.20463095,'Cmerolae@gene_gnl_CMER_CML311C':0.47455898):0.20796519,'Cvulgaris@prot_jgi_Chlvu1_81201_estExt_fgeneshCV_pg.C_10361':0.26663902):0.22825487,'Thecamonas-trahens@03596T0':0.080478152):0.075492239):2.6288028e-06,'2880-Esiliculosus@CBJ33525':0.073962216):0.044971563,((((((('145481-Ppatens@XP_001765550':0,'88036-Smoellendorffii@XP_002985553':1.762333e-14):3.6597299e-06,(('3702-Athaliana@NP_568586':0.62576861,'39947-Osativa@NP_001053148':0.20838772):0.37319242,'Smoellendorfii@prot_jgi_Selmo1_428608_fgenesh2_pg.C_scaffold_104000038':0.10349465):0.0073087821):0.1330031,(('3055-Creinhardtii@XP_001696730':0.32851445,'Vcarteri@prot_jgi_Volca1_92174_fgenesh4_pg.C_scaffold_24000160':0.54277069):0.16012774,(('436017-Olucimarinus@XP_001418499':0,'70448-Otauri@XP_003079934':0.032951722):0.097764624,'564608-Mpusilla@XP_003062115':0.054609939):0.066322205):0.019880581):0.11441039,(((('237631-Umaydis@XP_758738':0.050188184,('367110-Ncrassa@XP_964217':0.15285048,'451804-Afumigatus@EDP54236':0.034217911):0.14111615):0.019176349,'bdendrobatidis@prot_jgi_Batde5_23817_fgenesh1_pg.C_scaffold_4000056':0.087881657):0.026784916,'284812-Spombe@NP_588151':0.11124553):0.053213472,(('412133-Tvaginalis@XP_001329298':0.28854069,'559292-Scerevisiae@NP_010281':0.78479846):0.60660493,'Spizellomyces-punctatus@06860T0':5.7887099e-06):0.022803375):0.22506142):0.042361843,((((('185431-Tbrucei@XP_846310':0.31545745,'353153-Tcruzi@XP_819913':2.5251186e-05):0.080537446,('347515-Lmajor@XP_001687586':0,'435258-Linfantum@XP_001463072':0):0.1366841):0.52750846,('294381-Ehistolytica@XP_657283':0.17614612,'744533-Ngruberi@XP_002679151':0.30364165):3.8935495e-05):0.0024595515,('214684-Cneoformans@XP_570356':0.19857775,'353151-Chominis@XP_668359':1.6201188):0.30263094):0.045457493,('Capsaspora-owczarzaki@06272T0':0.31409863,('Mbrevicollis@prot_jgi_Monbr1_5967_fgenesh1_pg.scaffold_3000465':0.30419221,'Salpingoeca-rosetta@04404T0':3.2873655e-05):0.3727417):0.14312187):0.064316981):0.028165515,'Ehuxleyi@prot_jgi_Emihu1_308360_fgenesh_newKGs_pm.3__38':0.10908883):0.070157453,('403677-Pinfestans@XP_002902993':0.011775548,'Physarum-ramorum@jgi':0.029844557):0.08496943):0.030300161,('296543-Tpseudonana@XP_002292911':0.025815046,'556484-Ptricornutum@XP_002178341':0.05106788):0.13000976);
(((((((('10228-Tadhaerens@XP_002114179':4.4113232e-05,('294381-Ehistolytica@XP_657283':0.29998397,'Capsaspora-owczarzaki@06272T0':0.24292756):0.065559374):0.068562415,('Mbrevicollis@prot_jgi_Monbr1_5967_fgenesh1_pg.scaffold_3000465':0.13850379,'Salpingoeca-rosetta@04404T0':0.14960791):0.23841212):0.033254128,('39947-Osativa@NP_001053148':0.43019811,((('412133-Tvaginalis@XP_001329298':0.60499058,'559292-Scerevisiae@NP_010281':0.64284071):0.26425857,'6239-Celegans@NP_509262':2.9940927e-06):0.06453835,'6279-Bmalayi@XP_001895586':0.062877165):1.9064418e-06):0.10450627):0.030207184,((((('237631-Umaydis@XP_758738':0.082602833,'bdendrobatidis@prot_jgi_Batde5_23817_fgenesh1_pg.C_scaffold_4000056':0.06550875):0.01317073,'Spizellomyces-punctatus@06860T0':0.048859074):0.035221486,('367110-Ncrassa@XP_964217':0.18989958,'451804-Afumigatus@EDP54236':0.076964991):0.10838391):0.012677391,'284812-Spombe@NP_588151':0.064422082):0.018414183,(('296543-Tpseudonana@XP_002292911':5.825829e-05,'556484-Ptricornutum@XP_002178341':0.04981351):0.061194986,'Aanophagefferens@prot_jgi_Auran1_64106':0.17276496):0.10469102):0.071157773):0.030287333,((('185431-Tbrucei@XP_846310':0.26186187,'353153-Tcruzi@XP_819913':0):0.22700276,('347515-Lmajor@XP_001687586':0,'435258-Linfantum@XP_001463072':0):0.016292307):0.16483759,'744533-Ngruberi@XP_002679151':0.1878883):0.15681707):2.2217525e-05,('7739-Bfloridae@XP_002602455':0.078311172,'Nvectensis@prot_jgi_Nemve1_169110_estExt_gwp.C_1200013':0.1161321):1.9080206e-06):0.086628295,(((('7227-Dmelanogaster@AAF01417':0.04485574,'Dpulex@prot_jgi_Dappu1_63411_e_gw1.141.17.1':0.0040574114):0.028394436,'Lgigantea@gene_jgi_Lotgi1_133906_e_gw1.87.6.1':1.3468055e-06):0.014865136,('7955-Drerio@NP_955889':4.6939888e-05,'9606-Hsapiens@NP_001130038':0.087686543):0.096550169):5.8507974e-05,'Hrobusta@prot_jgi_Helro1_73104':0.015159617):0.03584614):6.8337622e-06,((((((('145481-Ppatens@XP_001765550':0,'88036-Smoellendorffii@XP_002985553':1.2180733e-14):7.312521e-06,(('436017-Olucimarinus@XP_001418499':0,'70448-Otauri@XP_003079934':0):7.3961973e-05,'564608-Mpusilla@XP_003062115':0.015440771):0.11095544):0.012853258,((('Cmerolae@gene_gnl_CMER_CML311C':0.34158155,'Vcarteri@prot_jgi_Volca1_92174_fgenesh4_pg.C_scaffold_24000160':0.51387616):0.10998362,'Cvulgaris@prot_jgi_Chlvu1_81201_estExt_fgeneshCV_pg.C_10361':0.040838666):0.12891141,'Smoellendorfii@prot_jgi_Selmo1_428608_fgenesh2_pg.C_scaffold_104000038':9.7154898e-07):0.048160567):3.621804e-06,('3055-Creinhardtii@XP_001696730':0.57787653,'3702-Athaliana@NP_568586':0.14755914):0.20065417):0.18168949,('2880-Esiliculosus@CBJ33525':0.12776586,(('353151-Chominis@XP_668359':1.0202528,'Ehuxleyi@prot_jgi_Emihu1_308360_fgenesh_newKGs_pm.3__38':0.0050598259):0.073598306,('403677-Pinfestans@XP_002902993':0,'Physarum-ramorum@jgi':3.4666714e-14):0.10502927):0.051100244):0.062114293):2.7244325e-05,'352472-Ddiscoideum@XP_642955':0.15209293):4.2089934e-05,'Thecamonas-trahens@03596T0':0.094361523):0.080508518,'214684-Cneoformans@XP_570356':0.44176465);
((((((('10228-Tadhaerens@XP_002114179':0.18011408,'6239-Celegans@NP_509262':0.12177446):0.030680555,'6279-Bmalayi@XP_001895586':0.084768097):0.056507691,(((('237631-Umaydis@XP_758738':0.10316245,'bdendrobatidis@prot_jgi_Batde5_23817_fgenesh1_pg.C_scaffold_4000056':0.1280738):0.025793586,(('367110-Ncrassa@XP_964217':0.33005309,'451804-Afumigatus@EDP54236':0.040283356):0.19440517,'Spizellomyces-punctatus@06860T0':0.056829333):0.1288326):0.13551154,'284812-Spombe@NP_588151':0.14266752):0.21015574,(((('7227-Dmelanogaster@AAF01417':7.1947007e-06,'Dpulex@prot_jgi_Dappu1_63411_e_gw1.141.17.1':0.037234287):0.042944626,'Nvectensis@prot_jgi_Nemve1_169110_estExt_gwp.C_1200013':0.14046203):0.016005503,(('7955-Drerio@NP_955889':0,'9606-Hsapiens@NP_001130038':0.15238983):0.13476043,'Lgigantea@gene_jgi_Lotgi1_133906_e_gw1.87.6.1':0.035854116):3.7908327e-05):8.099504e-06,('7739-Bfloridae@XP_002602455':0.12378317,'Hrobusta@prot_jgi_Helro1_73104':2.0358149e-05):0.038167928):0.10776261):1.6113654e-05):0.047215591,(((('185431-Tbrucei@XP_846310':0.38585375,'353153-Tcruzi@XP_819913':0):0.23283981,('347515-Lmajor@XP_001687586':0,'435258-Linfantum@XP_001463072':0):0.024618221):0.7805531,'294381-Ehistolytica@XP_657283':0.15953709):0.051225996,'744533-Ngruberi@XP_002679151':0.19566836):0.17414652):0.12014696,('Capsaspora-owczarzaki@06272T0':0.50468616,('Mbrevicollis@prot_jgi_Monbr1_5967_fgenesh1_pg.scaffold_3000465':0.13517234,'Salpingoeca-rosetta@04404T0':0.027062372):0.42078674):0.11663422):0.029356351,(('214684-Cneoformans@XP_570356':0.21756716,'353151-Chominis@XP_668359':1.3573851):0.57922772,(('436017-Olucimarinus@XP_001418499':0,'70448-Otauri@XP_003079934':0):0.13386566,'564608-Mpusilla@XP_003062115':0.042397031):4.4400125e-05):0.20414154):3.3346553e-06,(((('145481-Ppatens@XP_001765550':4.6670708e-06,'88036-Smoellendorffii@XP_002985553':0.037969487):0.099388246,(((('296543-Tpseudonana@XP_002292911':1.1106801e-06,'556484-Ptricornutum@XP_002178341':0.12293185):0.10842758,((('3055-Creinhardtii@XP_001696730':0.88601346,'Aanophagefferens@prot_jgi_Auran1_64106':0.15822096):0.051168163,('412133-Tvaginalis@XP_001329298':0.60215894,'Cmerolae@gene_gnl_CMER_CML311C':0.74248173):0.25621275):0.098902611,'39947-Osativa@NP_001053148':0.91400314):0.09449659):0.10535326,(('559292-Scerevisiae@NP_010281':1.5025349,'Vcarteri@prot_jgi_Volca1_92174_fgenesh4_pg.C_scaffold_24000160':0.73551816):0.35742308,'Cvulgaris@prot_jgi_Chlvu1_81201_estExt_fgeneshCV_pg.C_10361':0.14699404):0.09615803):0.10382477,'Smoellendorfii@prot_jgi_Selmo1_428608_fgenesh2_pg.C_scaffold_104000038':0.06081392):0.046794669):8.616264e-05,'3702-Athaliana@NP_568586':0.6577424):0.13222977,('2880-Esiliculosus@CBJ33525':0.19503198,(('403677-Pinfestans@XP_002902993':2.4681568e-05,'Physarum-ramorum@jgi':0.017332375):0.12281626,'Thecamonas-trahens@03596T0':0.18977021):0.1179932):0.033711168):0.057279244,('352472-Ddiscoideum@XP_642955':0.33360833,'Ehuxleyi@prot_jgi_Emihu1_308360_fgenesh_newKGs_pm.3__38':0.10135907):0.1065286);
(((('10228-Tadhaerens@XP_002114179':0.15404638,((((('185431-Tbrucei@XP_846310':0.40724985,(('347515-Lmajor@XP_001687586':0,'435258-Linfantum@XP_001463072':0):0.072845942,'353153-Tcruzi@XP_819913':0):2.4137894e-06):0.60761312,'294381-Ehistolytica@XP_657283':0.0050326226):0.13455069,'744533-Ngruberi@XP_002679151':0.32786562):0.1105273,'214684-Cneoformans@XP_570356':0.34682988):0.14222862,'6239-Celegans@NP_509262':0.12901845):1.0696585e-05):0.056706964,'6279-Bmalayi@XP_001895586':0.021893882):3.4753548e-08,('Capsaspora-owczarzaki@06272T0':0.23774726,('Mbrevicollis@prot_jgi_Monbr1_5967_fgenesh1_pg.scaffold_3000465':0.45169109,'Salpingoeca-rosetta@04404T0':2.7956847e-05):0.4206841):0.20199361):0.067808142,((((((('145481-Ppatens@XP_001765550':2.4484919e-14,'88036-Smoellendorffii@XP_002985553':0):1.2674439e-07,(((('3055-Creinhardtii@XP_001696730':0.47871673,'Vcarteri@prot_jgi_Volca1_92174_fgenesh4_pg.C_scaffold_24000160':0.75859142):0.48567291,'Cvulgaris@prot_jgi_Chlvu1_81201_estExt_fgeneshCV_pg.C_10361':0.19170934):7.8080789e-07,'39947-Osativa@NP_001053148':0.60327056):0.14674121,'Smoellendorfii@prot_jgi_Selmo1_428608_fgenesh2_pg.C_scaffold_104000038':8.4656001e-06):0.12943175):0.022578869,(('436017-Olucimarinus@XP_001418499':0,'70448-Otauri@XP_003079934':0.036236026):0.015481928,'564608-Mpusilla@XP_003062115':0.057274834):0.14828971):0.22711893,'2880-Esiliculosus@CBJ33525':0.071547497):0.029580283,(((('296543-Tpseudonana@XP_002292911':9.5790079e-05,'556484-Ptricornutum@XP_002178341':0.1297799):0.11708911,'Thecamonas-trahens@03596T0':0.1143882):0.013318031,('403677-Pinfestans@XP_002902993':1.0875825e-05,'Physarum-ramorum@jgi':0.017832134):0.16661282):0.12657495,(('353151-Chominis@XP_668359':0.97472827,'3702-Athaliana@NP_568586':0.5525428):0.090176405,'Ehuxleyi@prot_jgi_Emihu1_308360_fgenesh_newKGs_pm.3__38':0.025053645):0.056985536):0.050043882):0.05904392,'352472-Ddiscoideum@XP_642955':0.2734555):0.11476637,(((('237631-Umaydis@XP_758738':0.014524888,'284812-Spombe@NP_588151':0.15100143):0.053291091,'bdendrobatidis@prot_jgi_Batde5_23817_fgenesh1_pg.C_scaffold_4000056':0.033376599):2.6980174e-06,'Spizellomyces-punctatus@06860T0':0.071310757):0.021353765,(('367110-Ncrassa@XP_964217':0.090341989,'451804-Afumigatus@EDP54236':0.11735861):0.033723521,'559292-Scerevisiae@NP_010281':0.9085905):0.019126064):0.061644683):0.049575457,(((('412133-Tvaginalis@XP_001329298':0.86877442,'Aanophagefferens@prot_jgi_Auran1_64106':0.33987855):0.10106312,'Cmerolae@gene_gnl_CMER_CML311C':0.3827792):0.12444804,'Nvectensis@prot_jgi_Nemve1_169110_estExt_gwp.C_1200013':0.13523775):0.070263539,((('7227-Dmelanogaster@AAF01417':0.010828061,'Dpulex@prot_jgi_Dappu1_63411_e_gw1.141.17.1':0.014101068):0.010225338,'Lgigantea@gene_jgi_Lotgi1_133906_e_gw1.87.6.1':6.5669991e-06):0.017281202,(('7739-Bfloridae@XP_002602455':0.054244037,('7955-Drerio@NP_955889':0.034961071,'9606-Hsapiens@NP_001130038':0.13218663):0.077452969):0.034215839,'Hrobusta@prot_jgi_Helro1_73104':0.0175476):3.5550419e-06):0.070504863):0.015114304);
((((((('10228-Tadhaerens@XP_002114179':0.067420383,'Nvectensis@prot_jgi_Nemve1_169110_estExt_gwp.C_1200013':0.16540847):0.10270701,(((('237631-Umaydis@XP_758738':0.13337611,'bdendrobatidis@prot_jgi_Batde5_23817_fgenesh1_pg.C_scaffold_4000056':0.047537025):0.028968973,('284812-Spombe@NP_588151':0.10365889,'Spizellomyces-punctatus@06860T0':0.11284953):0.093518175):0.031263465,(((('3055-Creinhardtii@XP_001696730':0.36936634,'Vcarteri@prot_jgi_Volca1_92174_fgenesh4_pg.C_scaffold_24000160':0.96092312):0.45441113,'412133-Tvaginalis@XP_001329298':0.93817028):0.41768417,'Aanophagefferens@prot_jgi_Auran1_64106':0.53486944):0.13059364,('367110-Ncrassa@XP_964217':0.3077443,'451804-Afumigatus@EDP54236':0.065491583):0.15506656):8.3539764e-06):1.0143983e-06,'Cmerolae@gene_gnl_CMER_CML311C':0.80873754):0.28201172):0.016075707,(((((('185431-Tbrucei@XP_846310':0.45819345,'353153-Tcruzi@XP_819913':0):0.1154784,('347515-Lmajor@XP_001687586':0,'435258-Linfantum@XP_001463072':0):0.043750814):0.43094756,'294381-Ehistolytica@XP_657283':0.1664438):0.0095649007,('559292-Scerevisiae@NP_010281':1.3432635,'744533-Ngruberi@XP_002679151':0.074092182):0.12354184):0.068075964,('214684-Cneoformans@XP_570356':0.30101912,'353151-Chominis@XP_668359':1.9748041):0.53666095):0.076125542,'6239-Celegans@NP_509262':0.15055867):0.046905194):0.048852284,((('7227-Dmelanogaster@AAF01417':0.10591321,'Dpulex@prot_jgi_Dappu1_63411_e_gw1.141.17.1':0.011753006):0.08482412,'Lgigantea@gene_jgi_Lotgi1_133906_e_gw1.87.6.1':5.9260469e-05):0.028070131,(('7739-Bfloridae@XP_002602455':0.10719043,('7955-Drerio@NP_955889':0.045628627,'9606-Hsapiens@NP_001130038':0.27492771):0.048468491):0.042983913,'Hrobusta@prot_jgi_Helro1_73104':0.058722933):1.3064747e-06):0.064895727):3.8442004e-05,'6279-Bmalayi@XP_001895586':1.3486144e-05):0.24540034,('Capsaspora-owczarzaki@06272T0':0.31571587,('Mbrevicollis@prot_jgi_Monbr1_5967_fgenesh1_pg.scaffold_3000465':0.44240731,'Salpingoeca-rosetta@04404T0':0.13818414):0.37018483):0.09768062):0.13021668,((((((((('145481-Ppatens@XP_001765550':0,'88036-Smoellendorffii@XP_002985553':4.6762594e-14):0.014605995,('436017-Olucimarinus@XP_001418499':0,('564608-Mpusilla@XP_003062115':0.1431871,'70448-Otauri@XP_003079934':0.042037813):1.0794945e-06):0.20699768):0.092678692,('Cvulgaris@prot_jgi_Chlvu1_81201_estExt_fgeneshCV_pg.C_10361':0.36109438,'Smoellendorfii@prot_jgi_Selmo1_428608_fgenesh2_pg.C_scaffold_104000038':2.0506175e-05):0.021007837):0.1050035,('3702-Athaliana@NP_568586':0.44645537,'39947-Osativa@NP_001053148':0.40316502):0.12598312):0.21067826,('296543-Tpseudonana@XP_002292911':0.11812759,'556484-Ptricornutum@XP_002178341':0.029064489):0.17270747):0.14896493,('403677-Pinfestans@XP_002902993':0.017303606,'Physarum-ramorum@jgi':0.03694488):0.10209837):1.3524655e-05,'Ehuxleyi@prot_jgi_Emihu1_308360_fgenesh_newKGs_pm.3__38':0.23310981):0.0619485,'2880-Esiliculosus@CBJ33525':0.072837835):0.04055886,'Thecamonas-trahens@03596T0':0.14335248):0.074134371,'352472-Ddiscoideum@XP_642955':0.22178343);
(((((('10228-Tadhaerens@XP_002114179':0.1057918,('6239-Celegans@NP_509262':0.20045971,'6279-Bmalayi@XP_001895586':0.01430204):0.14924406):0.026273461,(((('185431-Tbrucei@XP_846310':0.29330731,'353153-Tcruzi@XP_819913':0):0.095171353,('347515-Lmajor@XP_001687586':0,'435258-Linfantum@XP_001463072':0):0.11310503):0.3501645,'294381-Ehistolytica@XP_657283':0.17727319):0.043118871,'744533-Ngruberi@XP_002679151':0.23754607):0.15968554):9.8732551e-05,((((('7227-Dmelanogaster@AAF01417':0.018356295,'Dpulex@prot_jgi_Dappu1_63411_e_gw1.141.17.1':0.079017529):0.026228249,'Nvectensis@prot_jgi_Nemve1_169110_estExt_gwp.C_1200013':0.24213595):0.040721648,'Lgigantea@gene_jgi_Lotgi1_133906_e_gw1.87.6.1':0.040389255):0.060872364,'Hrobusta@prot_jgi_Helro1_73104':0.040483069):3.0833844e-05,('7739-Bfloridae@XP_002602455':0.041346128,('7955-Drerio@NP_955889':0.019795946,'9606-Hsapiens@NP_001130038':0.14867717):0.062907453):0.019381736):0.081765482):0.049648139,(((('237631-Umaydis@XP_758738':0.084564405,'bdendrobatidis@prot_jgi_Batde5_23817_fgenesh1_pg.C_scaffold_4000056':0.17271079):0.044850783,'Spizellomyces-punctatus@06860T0':0.10207759):0.027655647,('367110-Ncrassa@XP_964217':0.15500365,'451804-Afumigatus@EDP54236':0.15495315):0.12416313):0.021756124,'284812-Spombe@NP_588151':0.059985588):0.071998519):0.019191512,'Cmerolae@gene_gnl_CMER_CML311C':0.49018973):0.18046089,(((((('145481-Ppatens@XP_001765550':0.0081651487,'88036-Smoellendorffii@XP_002985553':0.039699517):0.017435997,'Smoellendorfii@prot_jgi_Selmo1_428608_fgenesh2_pg.C_scaffold_104000038':0.10425811):0.057113778,('3702-Athaliana@NP_568586':0.38221322,'39947-Osativa@NP_001053148':0.5870804):0.33273699):7.4164966e-05,(((('3055-Creinhardtii@XP_001696730':0.39450646,'Vcarteri@prot_jgi_Volca1_92174_fgenesh4_pg.C_scaffold_24000160':0.70818336):0.24452572,('412133-Tvaginalis@XP_001329298':0.58744446,'559292-Scerevisiae@NP_010281':0.86134404):0.37094498):0.21131499,'Cvulgaris@prot_jgi_Chlvu1_81201_estExt_fgeneshCV_pg.C_10361':0.15988574):0.0084002916,(('436017-Olucimarinus@XP_001418499':0,'70448-Otauri@XP_003079934':0.020057804):0.04381302,'564608-Mpusilla@XP_003062115':0.083092713):0.064454971):0.07964556):0.25035959,((((('2880-Esiliculosus@CBJ33525':0.088208255,('403677-Pinfestans@XP_002902993':6.8794475e-07,'Physarum-ramorum@jgi':0.021563907):0.1854282):0.0359672,('352472-Ddiscoideum@XP_642955':0.49577897,'Ehuxleyi@prot_jgi_Emihu1_308360_fgenesh_newKGs_pm.3__38':5.7530426e-05):0.15485206):0.040321169,'556484-Ptricornutum@XP_002178341':0.017846875):0.055610772,('Capsaspora-owczarzaki@06272T0':0.41558449,('Mbrevicollis@prot_jgi_Monbr1_5967_fgenesh1_pg.scaffold_3000465':0.29537208,'Salpingoeca-rosetta@04404T0':8.9138338e-05):0.12310224):0.19371636):0.0016309778,'296543-Tpseudonana@XP_002292911':1.6162033e-08):0.067307972):0.030893494,'Thecamonas-trahens@03596T0':0.19997104):0.081755094,(('214684-Cneoformans@XP_570356':0.23267978,'353151-Chominis@XP_668359':1.8120149):0.45703408,'Aanophagefferens@prot_jgi_Auran1_64106':0.47151599):1.8154069e-05);
((((((('10228-Tadhaerens@XP_002114179':0.107628,('6239-Celegans@NP_509262':0.28453863,'6279-Bmalayi@XP_001895586':4.129462e-05):0.081052783):0.12000439,((((('7227-Dmelanogaster@AAF01417':0.082807999,'Hrobusta@prot_jgi_Helro1_73104':2.1530065e-06):0.040390437,('7739-Bfloridae@XP_002602455':0.10324863,('7955-Drerio@NP_955889':0.017458034,'9606-Hsapiens@NP_001130038':0.12848987):0.064937903):0.0172946):8.6953154e-07,'Lgigantea@gene_jgi_Lotgi1_133906_e_gw1.87.6.1':0.03952964):0.057113837,'Dpulex@prot_jgi_Dappu1_63411_e_gw1.141.17.1':0.042908566):0.03902339,'Nvectensis@prot_jgi_Nemve1_169110_estExt_gwp.C_1200013':0.20183445):4.3562391e-07):0.082092136,((((('237631-Umaydis@XP_758738':0.018069824,'284812-Spombe@NP_588151':0.12030876):0.038495229,'451804-Afumigatus@EDP54236':0.11843584):8.0477013e-05,'Spizellomyces-punctatus@06860T0':0.07963783):0.039642669,'367110-Ncrassa@XP_964217':0.21907839):0.09100011,('352472-Ddiscoideum@XP_642955':0.30359972,'bdendrobatidis@prot_jgi_Batde5_23817_fgenesh1_pg.C_scaffold_4000056':0.10679999):0.10197288):2.3893989e-05):0.05490176,'2880-Esiliculosus@CBJ33525':0.13704779):0.1677801,('403677-Pinfestans@XP_002902993':0,'Physarum-ramorum@jgi':1.0307544e-13):0.15781129):1.0265068e-05,'Thecamonas-trahens@03596T0':0.086633153):0.068724532,(((((((('145481-Ppatens@XP_001765550':3.8217247e-06,'88036-Smoellendorffii@XP_002985553':0.038367967):5.0479756e-07,'Smoellendorfii@prot_jgi_Selmo1_428608_fgenesh2_pg.C_scaffold_104000038':0.25043475):0.11044402,(((('39947-Osativa@NP_001053148':0.69559735,'Capsaspora-owczarzaki@06272T0':0.35382769):0.086981552,(('Mbrevicollis@prot_jgi_Monbr1_5967_fgenesh1_pg.scaffold_3000465':0.25420521,'Salpingoeca-rosetta@04404T0':2.515015e-06):0.11810358,'Vcarteri@prot_jgi_Volca1_92174_fgenesh4_pg.C_scaffold_24000160':0.81555979):0.12499171):0.11730607,('436017-Olucimarinus@XP_001418499':0,'70448-Otauri@XP_003079934':0.019986007):3.7292689e-05):0.11089974,'564608-Mpusilla@XP_003062115':0.063441762):0.027085444):0.13322891,('3055-Creinhardtii@XP_001696730':0.46055648,'3702-Athaliana@NP_568586':0.34720273):0.1671014):0.048558083,'214684-Cneoformans@XP_570356':0.34149886):0.043809923,((((('185431-Tbrucei@XP_846310':0.31486065,'353153-Tcruzi@XP_819913':0):4.4436393e-06,('347515-Lmajor@XP_001687586':0,'435258-Linfantum@XP_001463072':0):0.1683892):0.5409499,'294381-Ehistolytica@XP_657283':0.10615081):2.2775778e-06,'744533-Ngruberi@XP_002679151':0.54903372):0.24314759,('412133-Tvaginalis@XP_001329298':0.3127002,'559292-Scerevisiae@NP_010281':1.1495497):0.39277046):4.7555575e-06):3.5936244e-07,('353151-Chominis@XP_668359':0.89005945,'Ehuxleyi@prot_jgi_Emihu1_308360_fgenesh_newKGs_pm.3__38':0):0.25018244):0.099610952,'556484-Ptricornutum@XP_002178341':0.013198067):0.10306055,('296543-Tpseudonana@XP_002292911':0.061215873,(('Aanophagefferens@prot_jgi_Auran1_64106':0.1990271,'Cmerolae@gene_gnl_CMER_CML311C':0.50060842):0.011365097,'Cvulgaris@prot_jgi_Chlvu1_81201_estExt_fgeneshCV_pg.C_10361':0.33148896):0.12396797):8.2707514e-05);
(('10228-Tadhaerens@XP_002114179':0.140796,('559292-Scerevisiae@NP_010281':0.49219276,'Vcarteri@prot_jgi_Volca1_92174_fgenesh4_pg.C_scaffold_24000160':0.92509092):0.77769875):0.11272286,(((((('145481-Ppatens@XP_001765550':0,'88036-Smoellendorffii@XP_002985553':0.021092011):0.10034922,(('3702-Athaliana@NP_568586':0.57548463,'39947-Osativa@NP_001053148':0.62667105):0.45687115,('Cvulgaris@prot_jgi_Chlvu1_81201_estExt_fgeneshCV_pg.C_10361':0.48831374,'Smoellendorfii@prot_jgi_Selmo1_428608_fgenesh2_pg.C_scaffold_104000038':3.4554283e-06):0.13411828):0.035269419):0.023227182,(('436017-Olucimarinus@XP_001418499':0,'70448-Otauri@XP_003079934':0.019498891):2.1028887e-06,'564608-Mpusilla@XP_003062115':0.26556965):0.13741028):0.30391737,'2880-Esiliculosus@CBJ33525':8.5124247e-05):0.044586129,((('214684-Cneoformans@XP_570356':0.1177485,'353151-Chominis@XP_668359':2.0028347):0.73281783,'Ehuxleyi@prot_jgi_Emihu1_308360_fgenesh_newKGs_pm.3__38':0.038464879):0.19302678,('296543-Tpseudonana@XP_002292911':0.047689436,'556484-Ptricornutum@XP_002178341':0.16451931):0.23132933):0.01103658):0.14156134,((('403677-Pinfestans@XP_002902993':0.020437444,'Physarum-ramorum@jgi':9.3177431e-07):0.12073857,'Thecamonas-trahens@03596T0':0.29102715):0.033002728,'Capsaspora-owczarzaki@06272T0':0.56513131):1.3393244e-06):0.18458862,((((((('185431-Tbrucei@XP_846310':0.76906024,'353153-Tcruzi@XP_819913':0):0.21412156,('347515-Lmajor@XP_001687586':0,'435258-Linfantum@XP_001463072':0):0.10502343):0.55860265,'744533-Ngruberi@XP_002679151':0.4886364):0.098921481,'294381-Ehistolytica@XP_657283':0.21455773):0.1977827,((('3055-Creinhardtii@XP_001696730':1.5031619,'412133-Tvaginalis@XP_001329298':1.5442168):0.18258669,'Aanophagefferens@prot_jgi_Auran1_64106':0.53604409):0.28024058,'Cmerolae@gene_gnl_CMER_CML311C':0.73825611):0.082990746):0.12566985,(('6239-Celegans@NP_509262':0.2220013,'6279-Bmalayi@XP_001895586':7.1320269e-05):0.088590462,('Mbrevicollis@prot_jgi_Monbr1_5967_fgenesh1_pg.scaffold_3000465':0.4599658,'Salpingoeca-rosetta@04404T0':0.14532077):0.61363385):0.025437329):0.15680621,((((('237631-Umaydis@XP_758738':0.18578737,'bdendrobatidis@prot_jgi_Batde5_23817_fgenesh1_pg.C_scaffold_4000056':0.081690528):0.094610809,'Spizellomyces-punctatus@06860T0':0.23257612):0.031848792,('367110-Ncrassa@XP_964217':0.22234357,'451804-Afumigatus@EDP54236':0.14964951):0.13718284):0.016477577,'284812-Spombe@NP_588151':0.21415052):0.140876,((((('352472-Ddiscoideum@XP_642955':0.71919375,'Nvectensis@prot_jgi_Nemve1_169110_estExt_gwp.C_1200013':0.04577607):0.14602686,('7227-Dmelanogaster@AAF01417':1.0459062e-05,'Dpulex@prot_jgi_Dappu1_63411_e_gw1.141.17.1':0.021589866):0.07373817):0.046867742,'Lgigantea@gene_jgi_Lotgi1_133906_e_gw1.87.6.1':0.018229793):0.042578334,('7955-Drerio@NP_955889':1.0061507e-05,'9606-Hsapiens@NP_001130038':0.26141482):0.08469486):3.0625694e-05,('7739-Bfloridae@XP_002602455':0.096983528,'Hrobusta@prot_jgi_Helro1_73104':2.868457e-06):0.068326931):0.072691894):2.2744017e-06):0.0071301692);
(((('10228-Tadhaerens@XP_002114179':0.0047169589,(((('185431-Tbrucei@XP_846310':0.24700008,'353153-Tcruzi@XP_819913':0):0.028455307,('347515-Lmajor@XP_001687586':0,'435258-Linfantum@XP_001463072':0):0.10176668):0.369872,('294381-Ehistolytica@XP_657283':0.039120194,'Cmerolae@gene_gnl_CMER_CML311C':0.83365303):0.16766635):2.3927663e-05,'744533-Ngruberi@XP_002679151':0.44640243):0.24315773):0.11044578,((((((('145481-Ppatens@XP_001765550':0,'88036-Smoellendorffii@XP_002985553':1.7941204e-14):4.0183891e-06,('Cvulgaris@prot_jgi_Chlvu1_81201_estExt_fgeneshCV_pg.C_10361':0.30551731,'Smoellendorfii@prot_jgi_Selmo1_428608_fgenesh2_pg.C_scaffold_104000038':0.043060055):0.037837064):0.079092981,('436017-Olucimarinus@XP_001418499':0,('564608-Mpusilla@XP_003062115':0.042320633,'70448-Otauri@XP_003079934':0.01996471):2.188101e-05):0.084413031):0.28382847,('412133-Tvaginalis@XP_001329298':0.90702589,'556484-Ptricornutum@XP_002178341':3.0744938e-05):0.21803509):0.2649259,'Nvectensis@prot_jgi_Nemve1_169110_estExt_gwp.C_1200013':1.3419996e-05):0.10796058,((((('237631-Umaydis@XP_758738':0.052294418,'bdendrobatidis@prot_jgi_Batde5_23817_fgenesh1_pg.C_scaffold_4000056':0.065592003):0.095408404,'Spizellomyces-punctatus@06860T0':0.073975023):0.020632531,('367110-Ncrassa@XP_964217':0.12225015,'451804-Afumigatus@EDP54236':0.01613117):0.12838204):0.0051224207,('284812-Spombe@NP_588151':0.060767438,('3055-Creinhardtii@XP_001696730':0.6821207,('559292-Scerevisiae@NP_010281':1.0711811,'Vcarteri@prot_jgi_Volca1_92174_fgenesh4_pg.C_scaffold_24000160':0.68945124):0.27977639):7.0933566e-05):0.053976002):0.062554797,('3702-Athaliana@NP_568586':0.60282516,'39947-Osativa@NP_001053148':0.40421009):0.324941):0.10553124):1.1659472e-06,('6239-Celegans@NP_509262':0.17421122,'6279-Bmalayi@XP_001895586':2.4966821e-05):0.096067043):0.098874782):2.5327827e-07,(('7955-Drerio@NP_955889':2.708153e-05,'9606-Hsapiens@NP_001130038':0.12925525):0.075703947,'Lgigantea@gene_jgi_Lotgi1_133906_e_gw1.87.6.1':5.4746572e-05):1.6225582e-07):0.018529628,(((((((('214684-Cneoformans@XP_570356':0.14102714,'353151-Chominis@XP_668359':1.7983847):0.66578654,'Thecamonas-trahens@03596T0':1.5253721e-05):0.06359857,('296543-Tpseudonana@XP_002292911':0.051204522,'Aanophagefferens@prot_jgi_Auran1_64106':0.25848319):0.038070463):0.073901312,('2880-Esiliculosus@CBJ33525':0.13279292,(('403677-Pinfestans@XP_002902993':0.0069499019,'Physarum-ramorum@jgi':0.012976509):0.18502247,'Capsaspora-owczarzaki@06272T0':0.35952981):2.0248893e-06):0.11690689):0.020122865,('352472-Ddiscoideum@XP_642955':0.4349033,'Ehuxleyi@prot_jgi_Emihu1_308360_fgenesh_newKGs_pm.3__38':0.21769949):0.049213451):0.059533529,('Mbrevicollis@prot_jgi_Monbr1_5967_fgenesh1_pg.scaffold_3000465':0.20894706,'Salpingoeca-rosetta@04404T0':0.14647344):0.25932101):0.10947568,('7227-Dmelanogaster@AAF01417':5.2913969e-06,'Dpulex@prot_jgi_Dappu1_63411_e_gw1.141.17.1':0.019000585):7.463266e-05):0.10120367,'Hrobusta@prot_jgi_Helro1_73104':2.3351454e-06):0.019120885,'7739-Bfloridae@XP_002602455':0.057035992);
(((((('10228-Tadhaerens@XP_002114179':0.027541302,('Mbrevicollis@prot_jgi_Monbr1_5967_fgenesh1_pg.scaffold_3000465':0.35844297,'Salpingoeca-rosetta@04404T0':0.13695399):0.27918072):0.096135598,(('6239-Celegans@NP_509262':0.13547093,'6279-Bmalayi@XP_001895586':0.017390617):0.10693992,('Capsaspora-owczarzaki@06272T0':0.17005806,'Vcarteri@prot_jgi_Volca1_92174_fgenesh4_pg.C_scaffold_24000160':0.63253882):0.1259269):1.0468684e-05):0.037307645,(('352472-Ddiscoideum@XP_642955':0.3514019,'Nvectensis@prot_jgi_Nemve1_169110_estExt_gwp.C_1200013':0.056773609):0.062468632,(((('7227-Dmelanogaster@AAF01417':0.035050017,'Dpulex@prot_jgi_Dappu1_63411_e_gw1.141.17.1':7.810597e-06):0.017617224,('Hrobusta@prot_jgi_Helro1_73104':0,'Lgigantea@gene_jgi_Lotgi1_133906_e_gw1.87.6.1':3.7790951e-15):6.5593312e-05):1.2954698e-05,('7955-Drerio@NP_955889':0.0018864201,'9606-Hsapiens@NP_001130038':0.074239042):0.11655964):0.047664399,'7739-Bfloridae@XP_002602455':0.042644104):0.055470181):7.9526398e-07):0.043401599,((('237631-Umaydis@XP_758738':0.036010649,'bdendrobatidis@prot_jgi_Batde5_23817_fgenesh1_pg.C_scaffold_4000056':0.036374792):0.016765361,(('367110-Ncrassa@XP_964217':0.14278111,'451804-Afumigatus@EDP54236':0.071746071):0.081579049,'Spizellomyces-punctatus@06860T0':0.017430209):0.037289311):0.015482876,'284812-Spombe@NP_588151':0.074163802):0.043005205):1.0995906e-05,'559292-Scerevisiae@NP_010281':0.67503002):0.17315676,(((((('145481-Ppatens@XP_001765550':5.9634837e-15,'88036-Smoellendorffii@XP_002985553':0):1.8758811e-05,'Smoellendorfii@prot_jgi_Selmo1_428608_fgenesh2_pg.C_scaffold_104000038':0.051900861):0.03415029,('436017-Olucimarinus@XP_001418499':0,('564608-Mpusilla@XP_003062115':0.051948374,'70448-Otauri@XP_003079934':0.017123652):8.2249912e-05):0.051746582):9.187059e-06,'Cvulgaris@prot_jgi_Chlvu1_81201_estExt_fgeneshCV_pg.C_10361':0.24067283):0.032905602,('294381-Ehistolytica@XP_657283':0.32075066,('3055-Creinhardtii@XP_001696730':0.40533611,('3702-Athaliana@NP_568586':0.16642405,'39947-Osativa@NP_001053148':0.36497671):0.28102885):0.16875344):0.012194984):0.075857805,('2880-Esiliculosus@CBJ33525':2.0277367e-06,'412133-Tvaginalis@XP_001329298':0.9731219):0.019068605):0.11066526,((((((('185431-Tbrucei@XP_846310':0.26025133,'353153-Tcruzi@XP_819913':1.4875021e-06):0.085697476,('347515-Lmajor@XP_001687586':0,'435258-Linfantum@XP_001463072':0):0.0084897673):0.43238772,('353151-Chominis@XP_668359':0.96625178,'Aanophagefferens@prot_jgi_Auran1_64106':0.27414167):0.022092158):0.12484231,('296543-Tpseudonana@XP_002292911':0.016780045,'556484-Ptricornutum@XP_002178341':0.18721104):0.019667925):0.079215235,(('214684-Cneoformans@XP_570356':0.34208957,'Cmerolae@gene_gnl_CMER_CML311C':0.40395676):9.8853244e-05,'Thecamonas-trahens@03596T0':0.023391885):0.029103855):0.060564812,('403677-Pinfestans@XP_002902993':0.016180397,'Physarum-ramorum@jgi':0.025089154):0.097990615):0.030488805,('744533-Ngruberi@XP_002679151':0.44867319,'Ehuxleyi@prot_jgi_Emihu1_308360_fgenesh_newKGs_pm.3__38':0.082153652):5.3389168e-06):0.034473566);
(((((((('10228-Tadhaerens@XP_002114179':0.11385464,((('294381-Ehistolytica@XP_657283':0.38061301,('Capsaspora-owczarzaki@06272T0':0.41110397,('Mbrevicollis@prot_jgi_Monbr1_5967_fgenesh1_pg.scaffold_3000465':0.26339819,'Salpingoeca-rosetta@04404T0':0.078308427):0.11786785):0.15080257):0.032643205,'6279-Bmalayi@XP_001895586':0.034270533):0.015275405,'6239-Celegans@NP_509262':0.14508137):0.10477573):0.030315794,'744533-Ngruberi@XP_002679151':0.19600596):3.3387278e-06,((((('237631-Umaydis@XP_758738':0.16737777,'bdendrobatidis@prot_jgi_Batde5_23817_fgenesh1_pg.C_scaffold_4000056':0.073571139):0.019642264,'Spizellomyces-punctatus@06860T0':0.17348738):0.1773644,('367110-Ncrassa@XP_964217':0.20425881,'451804-Afumigatus@EDP54236':0.16252699):0.13978883):0.0070658299,'284812-Spombe@NP_588151':0.26721346):0.11192046,('2880-Esiliculosus@CBJ33525':0.11521164,((('296543-Tpseudonana@XP_002292911':0.048173601,'556484-Ptricornutum@XP_002178341':0.08919614):0.13572149,('403677-Pinfestans@XP_002902993':0,'Physarum-ramorum@jgi':1.7862255e-14):0.094043719):0.034238001,'Ehuxleyi@prot_jgi_Emihu1_308360_fgenesh_newKGs_pm.3__38':0.21635712):0.057969711):0.16646462):0.034208476):0.14156082,'7739-Bfloridae@XP_002602455':0.1022566):0.015749792,(('7227-Dmelanogaster@AAF01417':1.2200281e-05,'Nvectensis@prot_jgi_Nemve1_169110_estExt_gwp.C_1200013':0.19838751):2.0310785e-07,('Dpulex@prot_jgi_Dappu1_63411_e_gw1.141.17.1':0.041458868,'Lgigantea@gene_jgi_Lotgi1_133906_e_gw1.87.6.1':0.065988832):0.05136629):0.090166385):0.044076352,(('7955-Drerio@NP_955889':7.3075661e-05,'9606-Hsapiens@NP_001130038':0.11898078):0.066692118,'Hrobusta@prot_jgi_Helro1_73104':4.6127898e-05):4.8528676e-06):0.19881138,'214684-Cneoformans@XP_570356':0.96697471):1.0678127e-05,(((('145481-Ppatens@XP_001765550':3.6095676e-05,(((('3055-Creinhardtii@XP_001696730':1.265546,('3702-Athaliana@NP_568586':0.45566233,'39947-Osativa@NP_001053148':0.4815314):0.43116951):4.1476364e-06,(((('412133-Tvaginalis@XP_001329298':0.95967734,'559292-Scerevisiae@NP_010281':1.1421081):0.47969142,'Cvulgaris@prot_jgi_Chlvu1_81201_estExt_fgeneshCV_pg.C_10361':5.7245125e-05):0.12432434,'Vcarteri@prot_jgi_Volca1_92174_fgenesh4_pg.C_scaffold_24000160':0.88658156):0.18446955,'Smoellendorfii@prot_jgi_Selmo1_428608_fgenesh2_pg.C_scaffold_104000038':0.063565675):0.023752115):0.020231828,(('436017-Olucimarinus@XP_001418499':0,'70448-Otauri@XP_003079934':0):3.4826499e-05,'564608-Mpusilla@XP_003062115':0.20079879):0.25354038):0.041600012,'88036-Smoellendorffii@XP_002985553':0.041060406):1.1698246e-05):0.38201036,(('353151-Chominis@XP_668359':3.0135707,'Aanophagefferens@prot_jgi_Auran1_64106':4.0411762e-07):0.90656873,'Cmerolae@gene_gnl_CMER_CML311C':0.4794856):0.19957209):0.044947476,'352472-Ddiscoideum@XP_642955':0.3372363):7.0594783e-05,'Thecamonas-trahens@03596T0':0.165113):0.081844871,(('185431-Tbrucei@XP_846310':0.33680572,'353153-Tcruzi@XP_819913':0):0.12947361,('347515-Lmajor@XP_001687586':0,'435258-Linfantum@XP_001463072':0):0.17541153):0.3539897);
((((('10228-Tadhaerens@XP_002114179':0.026430831,'294381-Ehistolytica@XP_657283':0.19417854):0.11929642,'Nvectensis@prot_jgi_Nemve1_169110_estExt_gwp.C_1200013':0.018549421):8.5810801e-06,(((((('237631-Umaydis@XP_758738':0.035028593,(('284812-Spombe@NP_588151':0.090764497,(('367110-Ncrassa@XP_964217':0.18215629,'451804-Afumigatus@EDP54236':9.76704e-06):0.071045095,'Spizellomyces-punctatus@06860T0':0.034966822):0.035290009):6.8276399e-05,'bdendrobatidis@prot_jgi_Batde5_23817_fgenesh1_pg.C_scaffold_4000056':0.17511175):0.033595035):0.11268178,('7227-Dmelanogaster@AAF01417':0.052397292,'Hrobusta@prot_jgi_Helro1_73104':1.6806619e-06):0.017111316):1.5839838e-06,(('744533-Ngruberi@XP_002679151':0.25979577,('7955-Drerio@NP_955889':5.7343462e-05,'9606-Hsapiens@NP_001130038':0.12742075):0.044434261):0.046626992,'7739-Bfloridae@XP_002602455':0.033834913):1.3418427e-05):2.4633445e-05,('6239-Celegans@NP_509262':0.16367226,'Lgigantea@gene_jgi_Lotgi1_133906_e_gw1.87.6.1':1.2608693e-05):0.068723959):0.069747146,'6279-Bmalayi@XP_001895586':0.10103187):0.01481063,'Dpulex@prot_jgi_Dappu1_63411_e_gw1.141.17.1':0.017483532):0.088530133):0.057979784,'Thecamonas-trahens@03596T0':0.15438759):0.096311658,((((('145481-Ppatens@XP_001765550':1.9394826e-05,(('214684-Cneoformans@XP_570356':0.27804491,'353151-Chominis@XP_668359':1.5971287):0.26808057,'88036-Smoellendorffii@XP_002985553':0):0.068641935):0.082544592,(('296543-Tpseudonana@XP_002292911':0.05273856,((('3055-Creinhardtii@XP_001696730':0.27171642,'Aanophagefferens@prot_jgi_Auran1_64106':0.14851969):0.069673009,(((('3702-Athaliana@NP_568586':0.31058896,'39947-Osativa@NP_001053148':0.63215858):0.38842778,('412133-Tvaginalis@XP_001329298':0.4500739,'559292-Scerevisiae@NP_010281':0.46137283):0.19967727):0.058731625,('Cmerolae@gene_gnl_CMER_CML311C':0.66036679,'Cvulgaris@prot_jgi_Chlvu1_81201_estExt_fgeneshCV_pg.C_10361':0.068855368):0.080539787):0.11746629,(('436017-Olucimarinus@XP_001418499':0,'70448-Otauri@XP_003079934':0.015447103):0.096278995,'564608-Mpusilla@XP_003062115':0.034421724):0.094923439):0.021940966):0.12863232,(('Capsaspora-owczarzaki@06272T0':0.38956064,('Mbrevicollis@prot_jgi_Monbr1_5967_fgenesh1_pg.scaffold_3000465':0.32268715,'Salpingoeca-rosetta@04404T0':0.013301109):0.35368488):0.092445742,'Smoellendorfii@prot_jgi_Selmo1_428608_fgenesh2_pg.C_scaffold_104000038':0.16563917):0.10142756):0.011355557):0.082133734,'556484-Ptricornutum@XP_002178341':9.2876388e-06):0.016523592):0.016414428,((('185431-Tbrucei@XP_846310':0.38046396,'353153-Tcruzi@XP_819913':0):0.15132108,('347515-Lmajor@XP_001687586':0,'435258-Linfantum@XP_001463072':0):0.062447904):0.4131361,'Vcarteri@prot_jgi_Volca1_92174_fgenesh4_pg.C_scaffold_24000160':0.50736129):0.15196451):3.8158788e-06,('352472-Ddiscoideum@XP_642955':0.24948533,'Ehuxleyi@prot_jgi_Emihu1_308360_fgenesh_newKGs_pm.3__38':0.072312199):0.10826003):0.058607509,'2880-Esiliculosus@CBJ33525':0.04543507):0.034621398,('403677-Pinfestans@XP_002902993':0.016945087,'Physarum-ramorum@jgi':2.5280834e-05):0.094267028);
(((((((('10228-Tadhaerens@XP_002114179':0.017437637,('294381-Ehistolytica@XP_657283':0.22387496,'Capsaspora-owczarzaki@06272T0':0.37247153):0.027760365):0.083443912,('6239-Celegans@NP_509262':0.11456602,'6279-Bmalayi@XP_001895586':0.042499799):0.051091189):0.038001007,(('214684-Cneoformans@XP_570356':0.32512173,'284812-Spombe@NP_588151':5.1442983e-05):0.052410589,(('237631-Umaydis@XP_758738':0.031509885,('Spizellomyces-punctatus@06860T0':0.069518807,'bdendrobatidis@prot_jgi_Batde5_23817_fgenesh1_pg.C_scaffold_4000056':0.081110269):6.5795309e-06):0.033617175,('367110-Ncrassa@XP_964217':0.15184889,'451804-Afumigatus@EDP54236':0.018801629):0.030717901):0.012902824):0.071978587):0.031636618,'Nvectensis@prot_jgi_Nemve1_169110_estExt_gwp.C_1200013':0.032540859):0.014446317,'7739-Bfloridae@XP_002602455':0.032667181):0.048004743,(((((('185431-Tbrucei@XP_846310':0.22332957,'353153-Tcruzi@XP_819913':0):0.15763802,('347515-Lmajor@XP_001687586':0,'435258-Linfantum@XP_001463072':0):0.051689398):0.36272447,'9606-Hsapiens@NP_001130038':0.040057534):0.13632584,'7955-Drerio@NP_955889':1.28579e-05):0.066698048,((('353151-Chominis@XP_668359':1.2442432,'744533-Ngruberi@XP_002679151':0.25006646):0.13274376,'Dpulex@prot_jgi_Dappu1_63411_e_gw1.141.17.1':2.5417964e-05):0.032483557,'Lgigantea@gene_jgi_Lotgi1_133906_e_gw1.87.6.1':5.438128e-07):0.015610737):6.731697e-07,('7227-Dmelanogaster@AAF01417':0.033005451,'Hrobusta@prot_jgi_Helro1_73104':3.5223394e-06):0.032441338):3.5666325e-05):0.049438599,('352472-Ddiscoideum@XP_642955':0.074209571,'Cmerolae@gene_gnl_CMER_CML311C':0.48399949):0.059857774):2.9098816e-06,(((((('145481-Ppatens@XP_001765550':0,'88036-Smoellendorffii@XP_002985553':2.2623878e-14):8.3019415e-05,'Smoellendorfii@prot_jgi_Selmo1_428608_fgenesh2_pg.C_scaffold_104000038':0.082149895):0.026223836,(('3055-Creinhardtii@XP_001696730':0.66597925,(('559292-Scerevisiae@NP_010281':0.65019155,'Vcarteri@prot_jgi_Volca1_92174_fgenesh4_pg.C_scaffold_24000160':0.39413053):0.20447424,'Cvulgaris@prot_jgi_Chlvu1_81201_estExt_fgeneshCV_pg.C_10361':0.14222373):0.13293476):0.14892301,(('436017-Olucimarinus@XP_001418499':0,'70448-Otauri@XP_003079934':0.016399821):0.015065333,'564608-Mpusilla@XP_003062115':0.086587421):0.053166719):0.026964947):5.0186896e-07,('3702-Athaliana@NP_568586':0.25095333,'39947-Osativa@NP_001053148':0.71904462):0.18353409):0.15494943,'412133-Tvaginalis@XP_001329298':0.88111703):0.050680607,'Thecamonas-trahens@03596T0':0.1315895):0.0062453374,(('2880-Esiliculosus@CBJ33525':3.1102685e-05,((('296543-Tpseudonana@XP_002292911':1.318315e-05,('Aanophagefferens@prot_jgi_Auran1_64106':0.18424196,('Mbrevicollis@prot_jgi_Monbr1_5967_fgenesh1_pg.scaffold_3000465':0.37860306,'Salpingoeca-rosetta@04404T0':0.0757569):0.30316821):9.1852147e-05):0.030166132,'556484-Ptricornutum@XP_002178341':0.011128099):0.11128908,('403677-Pinfestans@XP_002902993':2.5891747e-14,'Physarum-ramorum@jgi':0):0.055136385):0.014163003):0.05696613,'Ehuxleyi@prot_jgi_Emihu1_308360_fgenesh_newKGs_pm.3__38':0.085850503):0.071493517);
(((('10228-Tadhaerens@XP_002114179':0.14939085,'Nvectensis@prot_jgi_Nemve1_169110_estExt_gwp.C_1200013':0.064484074):6.9333161e-05,((((('237631-Umaydis@XP_758738':2.0586995e-05,'3055-Creinhardtii@XP_001696730':0.73640615):0.064632889,'284812-Spombe@NP_588151':0.13777801):0.08117088,'bdendrobatidis@prot_jgi_Batde5_23817_fgenesh1_pg.C_scaffold_4000056':0.063053725):0.0067478886,(('559292-Scerevisiae@NP_010281':0.60356804,'Vcarteri@prot_jgi_Volca1_92174_fgenesh4_pg.C_scaffold_24000160':0.68073043):0.19609104,'Cmerolae@gene_gnl_CMER_CML311C':0.33716749):0.11331947):0.080137407,(('367110-Ncrassa@XP_964217':0.35023859,'451804-Afumigatus@EDP54236':0.083373442):0.047486741,'Spizellomyces-punctatus@06860T0':0.12795941):0.046533562):0.082766776):0.047127644,((((('145481-Ppatens@XP_001765550':9.8686491e-17,'88036-Smoellendorffii@XP_002985553':0):2.8050278e-06,'Cvulgaris@prot_jgi_Chlvu1_81201_estExt_fgeneshCV_pg.C_10361':0.25149077):0.095728332,'Smoellendorfii@prot_jgi_Selmo1_428608_fgenesh2_pg.C_scaffold_104000038':0.073924899):0.12774038,(('436017-Olucimarinus@XP_001418499':0,'70448-Otauri@XP_003079934':0):1.7371812e-05,'564608-Mpusilla@XP_003062115':0.11285325):0.040919929):0.068543211,((('2880-Esiliculosus@CBJ33525':0.035667279,(('296543-Tpseudonana@XP_002292911':0.016711718,('412133-Tvaginalis@XP_001329298':0.65587084,'Aanophagefferens@prot_jgi_Auran1_64106':0.06653094):0.17844219):2.467834e-05,(('3702-Athaliana@NP_568586':0.42288024,'39947-Osativa@NP_001053148':0.27171363):0.21225042,'556484-Ptricornutum@XP_002178341':0.0054767246):0.12471414):0.075580625):0.099208188,('403677-Pinfestans@XP_002902993':0,'Physarum-ramorum@jgi':1.5664238e-14):0.086422506):5.9598741e-06,'Thecamonas-trahens@03596T0':0.10637869):0.018190784):0.10565395):0.034411626,(((((((('185431-Tbrucei@XP_846310':0.42517084,'353153-Tcruzi@XP_819913':1.3801854e-05):0.13263139,('347515-Lmajor@XP_001687586':0,'435258-Linfantum@XP_001463072':0):0.026355751):0.32170444,'744533-Ngruberi@XP_002679151':0.37305496):1.9717825e-05,'294381-Ehistolytica@XP_657283':0.1530452):0.14380581,('214684-Cneoformans@XP_570356':0.035037483,'353151-Chominis@XP_668359':1.0667794):0.23718178):0.074275087,'Ehuxleyi@prot_jgi_Emihu1_308360_fgenesh_newKGs_pm.3__38':0.16942224):0.04166587,('6239-Celegans@NP_509262':0.1144432,('Mbrevicollis@prot_jgi_Monbr1_5967_fgenesh1_pg.scaffold_3000465':0.16382964,'Salpingoeca-rosetta@04404T0':0.10059768):0.26580236):0.11506282):0.11187119,('6279-Bmalayi@XP_001895586':0.036529391,'Capsaspora-owczarzaki@06272T0':0.45600092):4.3473212e-06):0.15730048,(((('352472-Ddiscoideum@XP_642955':0.26653185,('7227-Dmelanogaster@AAF01417':0.063270936,'Dpulex@prot_jgi_Dappu1_63411_e_gw1.141.17.1':0.014511669):2.0777968e-05):0.091161652,'Lgigantea@gene_jgi_Lotgi1_133906_e_gw1.87.6.1':2.2403704e-05):0.0141102,('7955-Drerio@NP_955889':2.766196e-06,'9606-Hsapiens@NP_001130038':0.29222053):0.11238612):1.5843286e-05,('7739-Bfloridae@XP_002602455':0.13841804,'Hrobusta@prot_jgi_Helro1_73104':0.016674643):0.085884717):0.060060859);
(((('10228-Tadhaerens@XP_002114179':0.090032551,'Nvectensis@prot_jgi_Nemve1_169110_estExt_gwp.C_1200013':0.035503249):1.5168346e-05,((((((('145481-Ppatens@XP_001765550':1.5716462e-07,'88036-Smoellendorffii@XP_002985553':0.076063753):1.3741673e-06,((('3055-Creinhardtii@XP_001696730':0.87025627,'564608-Mpusilla@XP_003062115':1.0481132e-05):0.33601622,('436017-Olucimarinus@XP_001418499':0,'70448-Otauri@XP_003079934':0):3.4756494e-05):0.2639698,(('3702-Athaliana@NP_568586':0.47495382,'39947-Osativa@NP_001053148':0.84534202):0.36418349,'Smoellendorfii@prot_jgi_Selmo1_428608_fgenesh2_pg.C_scaffold_104000038':2.1154443e-05):0.13793403):0.2148059):0.082401595,'Cvulgaris@prot_jgi_Chlvu1_81201_estExt_fgeneshCV_pg.C_10361':0.36206117):0.22921812,('2880-Esiliculosus@CBJ33525':4.007681e-05,'412133-Tvaginalis@XP_001329298':2.7553182):0.092492739):0.13684453,(('296543-Tpseudonana@XP_002292911':0.028040629,'Aanophagefferens@prot_jgi_Auran1_64106':0.34598227):0.058499455,'556484-Ptricornutum@XP_002178341':0.11436585):0.16555309):0.11026397,('403677-Pinfestans@XP_002902993':0,'Physarum-ramorum@jgi':5.8877634e-14):0.10247665):0.10000722,'Thecamonas-trahens@03596T0':0.049633063):0.16676709):0.24138464,(('352472-Ddiscoideum@XP_642955':0.30194245,'Ehuxleyi@prot_jgi_Emihu1_308360_fgenesh_newKGs_pm.3__38':0.19994403):0.10175884,(((('559292-Scerevisiae@NP_010281':1.1758477,'Vcarteri@prot_jgi_Volca1_92174_fgenesh4_pg.C_scaffold_24000160':0.89171653):0.49752953,'Cmerolae@gene_gnl_CMER_CML311C':0.65518968):0.05370344,'Capsaspora-owczarzaki@06272T0':0.69829962):0.12073465,('Mbrevicollis@prot_jgi_Monbr1_5967_fgenesh1_pg.scaffold_3000465':0.27629389,'Salpingoeca-rosetta@04404T0':6.0131792e-06):0.52340708):0.23185634):0.12718632):0.032893035,((((('185431-Tbrucei@XP_846310':0.37381269,'353153-Tcruzi@XP_819913':0):0.051575129,('347515-Lmajor@XP_001687586':0,'435258-Linfantum@XP_001463072':0):0.39361611):0.72023512,'294381-Ehistolytica@XP_657283':0.19156723):0.21847592,'6239-Celegans@NP_509262':0.22246887):0.11117517,'6279-Bmalayi@XP_001895586':0.070135352):0.1445882,(((((((((('214684-Cneoformans@XP_570356':0.0711292,'353151-Chominis@XP_668359':1.2489911):0.71863287,'451804-Afumigatus@EDP54236':0.040667561):0.051533731,'367110-Ncrassa@XP_964217':0.26944895):0.05597496,'Spizellomyces-punctatus@06860T0':0.19111081):0.088283597,'bdendrobatidis@prot_jgi_Batde5_23817_fgenesh1_pg.C_scaffold_4000056':0.17708228):0.0094787856,('237631-Umaydis@XP_758738':0.044264588,'284812-Spombe@NP_588151':0.19770579):0.047631504):0.18579086,'744533-Ngruberi@XP_002679151':0.41644005):1.7059847e-05,'7227-Dmelanogaster@AAF01417':0.04222129):0.015771006,(('7739-Bfloridae@XP_002602455':0.13739264,'Hrobusta@prot_jgi_Helro1_73104':0.021055431):0.041512046,(('7955-Drerio@NP_955889':6.1937653e-05,'9606-Hsapiens@NP_001130038':0.27086377):0.03932822,'Lgigantea@gene_jgi_Lotgi1_133906_e_gw1.87.6.1':0.081757156):6.5386338e-05):0.070751019):0.087477276,'Dpulex@prot_jgi_Dappu1_63411_e_gw1.141.17.1':0.02250108):0.058796792);
((('10228-Tadhaerens@XP_002114179':0.086708944,(((('237631-Umaydis@XP_758738':1.3679196e-06,(('284812-Spombe@NP_588151':0.091465493,(('367110-Ncrassa@XP_964217':0.26476291,'451804-Afumigatus@EDP54236':0.12424597):0.043456911,'Spizellomyces-punctatus@06860T0':0.14628208):0.036097263):5.110064e-06,'bdendrobatidis@prot_jgi_Batde5_23817_fgenesh1_pg.C_scaffold_4000056':0.13114426):0.043212256):0.18132577,'Nvectensis@prot_jgi_Nemve1_169110_estExt_gwp.C_1200013':0.14504157):7.7682956e-08,('6239-Celegans@NP_509262':0.15854892,'6279-Bmalayi@XP_001895586':0.12298881):0.22128833):0.081677394,(('7227-Dmelanogaster@AAF01417':3.6616202e-07,(('7955-Drerio@NP_955889':0.00072287003,'9606-Hsapiens@NP_001130038':0.11838127):0.070568183,(('Dpulex@prot_jgi_Dappu1_63411_e_gw1.141.17.1':0.044807967,'Lgigantea@gene_jgi_Lotgi1_133906_e_gw1.87.6.1':0.045536059):7.217033e-06,'Hrobusta@prot_jgi_Helro1_73104':0):5.9058334e-05):0.022271095):0.06578615,('7739-Bfloridae@XP_002602455':6.6493031e-07,('Cmerolae@gene_gnl_CMER_CML311C':0.79827892,('Mbrevicollis@prot_jgi_Monbr1_5967_fgenesh1_pg.scaffold_3000465':0.37776874,'Salpingoeca-rosetta@04404T0':0.2355829):0.55464631):0.28742985):0.15536714):0.098831208):0.026595828):0.10881855,'294381-Ehistolytica@XP_657283':0.4087005):0.041929677,((((('145481-Ppatens@XP_001765550':9.4090333e-05,(('3702-Athaliana@NP_568586':0.45091829,'39947-Osativa@NP_001053148':1.4049515):0.20039456,((('436017-Olucimarinus@XP_001418499':0,'70448-Otauri@XP_003079934':0.021183541):0.016771099,('564608-Mpusilla@XP_003062115':0.16011417,'Cvulgaris@prot_jgi_Chlvu1_81201_estExt_fgeneshCV_pg.C_10361':0.54608365):0.14769322):0.061980358,'Smoellendorfii@prot_jgi_Selmo1_428608_fgenesh2_pg.C_scaffold_104000038':0.10219832):0.069811516):2.9636907e-05):0.043946218,'88036-Smoellendorffii@XP_002985553':3.8313376e-07):0.20762344,'214684-Cneoformans@XP_570356':0.34730242):0.24034668,('2880-Esiliculosus@CBJ33525':0.18470523,((('353151-Chominis@XP_668359':1.8796608,'744533-Ngruberi@XP_002679151':0.40789203):0.24401993,'Capsaspora-owczarzaki@06272T0':0.57894704):0.10884463,('403677-Pinfestans@XP_002902993':4.2010839e-14,'Physarum-ramorum@jgi':0):0.091083227):0.061917402):0.11788578):0.06545652,((('185431-Tbrucei@XP_846310':0.52047953,(('347515-Lmajor@XP_001687586':0,'435258-Linfantum@XP_001463072':0):0.36467445,'353153-Tcruzi@XP_819913':0):3.5498376e-05):0.50921363,('559292-Scerevisiae@NP_010281':1.0609695,'Vcarteri@prot_jgi_Volca1_92174_fgenesh4_pg.C_scaffold_24000160':1.0399537):0.32170349):0.19236605,(('352472-Ddiscoideum@XP_642955':0.45709611,'Ehuxleyi@prot_jgi_Emihu1_308360_fgenesh_newKGs_pm.3__38':0.2819375):0.25071423,'Thecamonas-trahens@03596T0':0.089326403):2.7647361e-05):0.011567954):0.12395975,(('296543-Tpseudonana@XP_002292911':1.1547274e-05,(('3055-Creinhardtii@XP_001696730':0.89736031,'412133-Tvaginalis@XP_001329298':1.463924):0.31073471,'Aanophagefferens@prot_jgi_Auran1_64106':0.13632252):0.34100031):0.039665284,'556484-Ptricornutum@XP_002178341':0.22737704):0.18390763);
(((('10228-Tadhaerens@XP_002114179':0.10963158,(('6239-Celegans@NP_509262':0.17187078,('Capsaspora-owczarzaki@06272T0':0.27093492,('Mbrevicollis@prot_jgi_Monbr1_5967_fgenesh1_pg.scaffold_3000465':0.75408867,'Salpingoeca-rosetta@04404T0':2.292035e-08):0.49259005):0.21068073):0.052835707,'6279-Bmalayi@XP_001895586':5.4500073e-05):0.10875616):0.08135298,'Nvectensis@prot_jgi_Nemve1_169110_estExt_gwp.C_1200013':0.097456201):5.7492269e-05,((((((('145481-Ppatens@XP_001765550':2.8968281e-14,'88036-Smoellendorffii@XP_002985553':0):0.017790239,('Cvulgaris@prot_jgi_Chlvu1_81201_estExt_fgeneshCV_pg.C_10361':0.44228318,'Smoellendorfii@prot_jgi_Selmo1_428608_fgenesh2_pg.C_scaffold_104000038':2.7821554e-05):0.12168831):0.02979194,(('214684-Cneoformans@XP_570356':0.51793745,'564608-Mpusilla@XP_003062115':0.053994377):0.028024588,('436017-Olucimarinus@XP_001418499':0,'70448-Otauri@XP_003079934':0.019170031):0.04528331):0.13247211):0.24682049,'2880-Esiliculosus@CBJ33525':0.025699978):0.066294792,((((('296543-Tpseudonana@XP_002292911':0.031446984,'556484-Ptricornutum@XP_002178341':0.10856004):0.028466367,('403677-Pinfestans@XP_002902993':5.0298946e-14,'Physarum-ramorum@jgi':0):0.14237468):3.3255972e-06,'Ehuxleyi@prot_jgi_Emihu1_308360_fgenesh_newKGs_pm.3__38':0.26953459):0.022218804,'Thecamonas-trahens@03596T0':0.19855397):0.037792017,('353151-Chominis@XP_668359':1.7264233,'Vcarteri@prot_jgi_Volca1_92174_fgenesh4_pg.C_scaffold_24000160':0.95511639):0.53017536):8.3090577e-06):0.13368837,'352472-Ddiscoideum@XP_642955':0.30613967):0.073380801,(((('237631-Umaydis@XP_758738':0.049090876,'284812-Spombe@NP_588151':0.0986229):0.035536316,'bdendrobatidis@prot_jgi_Batde5_23817_fgenesh1_pg.C_scaffold_4000056':0.053710832):1.3540811e-05,((((('3055-Creinhardtii@XP_001696730':0.72486832,('3702-Athaliana@NP_568586':0.56787465,'39947-Osativa@NP_001053148':0.62489592):0.41933189):2.4858653e-05,'412133-Tvaginalis@XP_001329298':0.88368806):0.2481412,'Spizellomyces-punctatus@06860T0':0.088160569):8.4315894e-07,'559292-Scerevisiae@NP_010281':0.85986688):0.015512837,('367110-Ncrassa@XP_964217':0.18137233,'451804-Afumigatus@EDP54236':0.023808242):0.061510582):0.089658904):0.11818677,('Aanophagefferens@prot_jgi_Auran1_64106':0.32234378,'Cmerolae@gene_gnl_CMER_CML311C':0.54935639):0.18050283):3.6381794e-05):0.040680029):6.9121027e-06,((((((((('185431-Tbrucei@XP_846310':0.53206445,'353153-Tcruzi@XP_819913':0):0.098159772,('347515-Lmajor@XP_001687586':0,'435258-Linfantum@XP_001463072':0):0.02502509):0.52386228,'294381-Ehistolytica@XP_657283':0.23869662):9.0620222e-05,'744533-Ngruberi@XP_002679151':0.35587479):0.096980721,('7955-Drerio@NP_955889':0.077119009,'9606-Hsapiens@NP_001130038':0.12538018):0.065027862):0.054520138,'Dpulex@prot_jgi_Dappu1_63411_e_gw1.141.17.1':1.3098569e-05):0.041659986,'7227-Dmelanogaster@AAF01417':0.042153469):0.020551508,'Hrobusta@prot_jgi_Helro1_73104':0.0074100543):0.058077143,'Lgigantea@gene_jgi_Lotgi1_133906_e_gw1.87.6.1':4.1975712e-05):0.040157859,'7739-Bfloridae@XP_002602455':0.081860359);
((('10228-Tadhaerens@XP_002114179':0.04910009,(('Capsaspora-owczarzaki@06272T0':0.59926374,'Cmerolae@gene_gnl_CMER_CML311C':0.46437729):0.084940679,'Thecamonas-trahens@03596T0':0.26473554):0.11445104):0.15691408,(((((('237631-Umaydis@XP_758738':0.020603853,'284812-Spombe@NP_588151':0.21215768):0.036072744,'bdendrobatidis@prot_jgi_Batde5_23817_fgenesh1_pg.C_scaffold_4000056':0.087776816):0.095033494,((('3055-Creinhardtii@XP_001696730':0.97611886,(('3702-Athaliana@NP_568586':0.50112023,'39947-Osativa@NP_001053148':0.40114593):0.086060062,('412133-Tvaginalis@XP_001329298':0.97157048,'559292-Scerevisiae@NP_010281':0.82924324):0.42258777):0.20766865):0.16235857,'Spizellomyces-punctatus@06860T0':0.16621765):1.3306773e-05,('367110-Ncrassa@XP_964217':0.34238706,'451804-Afumigatus@EDP54236':0.043258388):0.061118191):0.12327048):0.021300212,('352472-Ddiscoideum@XP_642955':0.62648493,'Nvectensis@prot_jgi_Nemve1_169110_estExt_gwp.C_1200013':6.0787615e-06):0.13361434):0.058230066,('6239-Celegans@NP_509262':0.15566324,'6279-Bmalayi@XP_001895586':8.4913027e-05):0.22001501):0.036167935,(('7227-Dmelanogaster@AAF01417':0.062550748,((('7955-Drerio@NP_955889':4.9244147e-07,'9606-Hsapiens@NP_001130038':0.34424005):0.092340271,'Hrobusta@prot_jgi_Helro1_73104':0.049731473):0.01406302,('Dpulex@prot_jgi_Dappu1_63411_e_gw1.141.17.1':0.042974551,'Lgigantea@gene_jgi_Lotgi1_133906_e_gw1.87.6.1':3.2652423e-05):2.7250975e-05):0.10172451):2.7824682e-05,'7739-Bfloridae@XP_002602455':0.20173511):0.04213768):7.5135591e-06):0.080927561,((((((((('145481-Ppatens@XP_001765550':3.5071661e-15,'88036-Smoellendorffii@XP_002985553':0):0.015149622,'Smoellendorfii@prot_jgi_Selmo1_428608_fgenesh2_pg.C_scaffold_104000038':0.10162269):0.11761228,('436017-Olucimarinus@XP_001418499':0,'70448-Otauri@XP_003079934':0.018385257):3.2232624e-07):0.06158399,'564608-Mpusilla@XP_003062115':0.039979696):0.1373019,('403677-Pinfestans@XP_002902993':4.7691104e-05,'Physarum-ramorum@jgi':0.019793065):0.048023499):1.770165e-06,('214684-Cneoformans@XP_570356':1.004323e-06,'353151-Chominis@XP_668359':3.2023502):0.83671193):0.16619758,'2880-Esiliculosus@CBJ33525':0.045880881):0.024197706,'Ehuxleyi@prot_jgi_Emihu1_308360_fgenesh_newKGs_pm.3__38':0.42018568):0.094869142,((('296543-Tpseudonana@XP_002292911':0.018682156,'556484-Ptricornutum@XP_002178341':0.11338867):0.16257331,'Aanophagefferens@prot_jgi_Auran1_64106':0.23797269):0.013268465,(('Cvulgaris@prot_jgi_Chlvu1_81201_estExt_fgeneshCV_pg.C_10361':0.22620032,'Vcarteri@prot_jgi_Volca1_92174_fgenesh4_pg.C_scaffold_24000160':0.97246842):0.14833166,('Mbrevicollis@prot_jgi_Monbr1_5967_fgenesh1_pg.scaffold_3000465':0.16627258,'Salpingoeca-rosetta@04404T0':0.30554481):0.33486421):0.10118093):0.10105446):0.072652524,(((('185431-Tbrucei@XP_846310':0.50893469,'353153-Tcruzi@XP_819913':6.1048303e-05):0.061348893,('347515-Lmajor@XP_001687586':0,'435258-Linfantum@XP_001463072':0):0.12110393):0.57780021,'294381-Ehistolytica@XP_657283':0.13369859):0.19751244,'744533-Ngruberi@XP_002679151':0.12617669):0.16858126);
