# Supplementary material for: The phylogenomic analysis of the anaphase promoting complex and its targets points to complex and modern-like control of the cell cycle in the last common ancestor of eukaryotes
Source: BMC Evol Biol. 2011 Sep 23;11:265. doi: 10.1186/1471-2148-11-265 (PMC3195147; doi:10.1186/1471-2148-11-265)
Supplement: Additional file 3 — Data S1. Bayesian phylogenetic trees inferred MrBayes (*.con files) and ML phylogenetic trees inferred with TreeFinder (*.tre files = ML topologies; *.boot.trees = topologies generated by the bootstrap analysis) for each APC/C subunit, activator and main target (except Apc9, Apc14, Apc15 and Apc16 due to a too restricted number of homologues). [file 1471-2148-11-265-S3.ZIP › scc1s_10.tre]

#NEXUS

begin trees;
 tree t1 = ((('10228-Tadhaerens@XP_002114179':0.1634321,(((((('185431-Tbrucei@XP_846310':0.41196807,'353153-Tcruzi@XP_819913':0)57.276839:0.11593994,('347515-Lmajor@XP_001687586':0,'435258-Linfantum@XP_001463072':0)64.24402:0.11362097)100:0.56678882,'294381-Ehistolytica@XP_657283':0.25250998)36.810321:0.036684951,'744533-Ngruberi@XP_002679151':0.29645051)85.869336:0.14687222,('Capsaspora-owczarzaki@06272T0':0.35637035,('Mbrevicollis@prot_jgi_Monbr1_5967_fgenesh1_pg.scaffold_3000465':0.34155587,'Salpingoeca-rosetta@04404T0':0.10164364)98.543561:0.39589452)75.547296:0.16065468)67.335886:0.096334854,('6239-Celegans@NP_509262':0.19768785,'6279-Bmalayi@XP_001895586':0.045817566)81.437403:0.098761847)46.690828:0.029949984)44.459367:0.048276122,((((('559292-Scerevisiae@NP_010281':1.3056074,'7227-Dmelanogaster@AAF01417':9.4454831e-05)58.346283:0.056982061,'Dpulex@prot_jgi_Dappu1_63411_e_gw1.141.17.1':0.035097691)86.58759:0.061677987,'Lgigantea@gene_jgi_Lotgi1_133906_e_gw1.87.6.1':0.020083236)67.056882:0.020915915,('7955-Drerio@NP_955889':6.7158678e-07,'9606-Hsapiens@NP_001130038':0.20291778)96.99294:0.085652761)33.333412:3.370569e-07,('7739-Bfloridae@XP_002602455':0.13463164,'Hrobusta@prot_jgi_Helro1_73104':0.021720675)47.801587:0.021101053)72.272825:0.069105824)55.178726:0.05690856,((((((('145481-Ppatens@XP_001765550':3.7365802e-06,'88036-Smoellendorffii@XP_002985553':0.019813513)54.461378:0.027623348,(('3702-Athaliana@NP_568586':0.44094539,'39947-Osativa@NP_001053148':0.72266124)94.996417:0.35136075,'Smoellendorfii@prot_jgi_Selmo1_428608_fgenesh2_pg.C_scaffold_104000038':0.063621143)52.007782:0.078184338)42.579162:0.037455263,(('3055-Creinhardtii@XP_001696730':1.0207576,('Cvulgaris@prot_jgi_Chlvu1_81201_estExt_fgeneshCV_pg.C_10361':0.20485149,'Vcarteri@prot_jgi_Volca1_92174_fgenesh4_pg.C_scaffold_24000160':1.0583843)47.511566:0.16549283)39.994931:0.053604943,(('436017-Olucimarinus@XP_001418499':0,'70448-Otauri@XP_003079934':0.019684875)53.350574:0.039707088,'564608-Mpusilla@XP_003062115':0.14488415)71.806687:0.098731564)61.559451:0.057760954)99.080342:0.29557033,'2880-Esiliculosus@CBJ33525':0.10026244)52.866268:0.038546244,((((('214684-Cneoformans@XP_570356':0.34857093,'353151-Chominis@XP_668359':1.7442945)76.295364:0.39391421,'Ehuxleyi@prot_jgi_Emihu1_308360_fgenesh_newKGs_pm.3__38':0.23624833)46.84158:0.070978135,('296543-Tpseudonana@XP_002292911':0.091425723,'556484-Ptricornutum@XP_002178341':0.087364073)95.734924:0.15052582)33.341709:3.621156e-05,('403677-Pinfestans@XP_002902993':8.6029667e-06,'Physarum-ramorum@jgi':0.020940971)97.154605:0.15519823)66.675407:0.035271266,'Thecamonas-trahens@03596T0':0.2030224)48.608673:0.05096874)71.452898:0.096154833,'352472-Ddiscoideum@XP_642955':0.44743791)67.44473:0.096792612,(((('237631-Umaydis@XP_758738':0.077848404,'284812-Spombe@NP_588151':0.18757803)53.466457:0.034582251,'bdendrobatidis@prot_jgi_Batde5_23817_fgenesh1_pg.C_scaffold_4000056':0.099891862)33.348411:2.8200211e-05,(('367110-Ncrassa@XP_964217':0.22981774,'451804-Afumigatus@EDP54236':0.078708596)89.16837:0.11539719,'Spizellomyces-punctatus@06860T0':0.12126503)64.799219:0.084599991)85.848671:0.17024092,(('412133-Tvaginalis@XP_001329298':1.2167535,'Aanophagefferens@prot_jgi_Auran1_64106':0.29603856)50.79698:0.12717872,'Cmerolae@gene_gnl_CMER_CML311C':0.75936308)71.338445:0.17912805)42.244813:0.044367389)59.087771:0.058746401,'Nvectensis@prot_jgi_Nemve1_169110_estExt_gwp.C_1200013':0.16359315);
end;
