# Supplementary material for: The phylogenomic analysis of the anaphase promoting complex and its targets points to complex and modern-like control of the cell cycle in the last common ancestor of eukaryotes
Source: BMC Evol Biol. 2011 Sep 23;11:265. doi: 10.1186/1471-2148-11-265 (PMC3195147; doi:10.1186/1471-2148-11-265)
Supplement: Additional file 3 — Data S1. Bayesian phylogenetic trees inferred MrBayes (*.con files) and ML phylogenetic trees inferred with TreeFinder (*.tre files = ML topologies; *.boot.trees = topologies generated by the bootstrap analysis) for each APC/C subunit, activator and main target (except Apc9, Apc14, Apc15 and Apc16 due to a too restricted number of homologues). [file 1471-2148-11-265-S3.ZIP › scc2s_10.boot.trees]

100
(((('10228-Tadhaerens@XP_002114243':0.32156323,(((('284812-Spombe@NP_592917':1.119521,('330879-Afumigatus@XP_749676':0.27985453,'367110-Ncrassa@XP_961787':0.34868715):0.37801574):0.088520222,'Thecamonas-trahens@AMSG_07194T0':0.71619021):0.14018168,'Ehuxleyi@jgi|Emihu1|194804|gm1.101104':0.87038644):0.15725255,'352472-Ddiscoideum@XP_639229':0.56104546):0.066386286):0.086528271,((('214684-Cneoformans@XP_566838':0.35733447,'237631-Umaydis@XP_761813':0.31977633):0.18315545,('6239-Celegans@NP_493687':0.3319837,'6279-Bmalayi@EDP30362':0.12928946):0.57156264):0.12053839,'Capsaspora-owczarzaki@CAOG_01761T0':0.39532703):0.07893647):2.3751775e-06,'Spizellomyces-punctatus@SPPG_08618T0':0.45812678):0.045547206,((((('2880-Esiliculosus@CBJ31249':0.54081423,('296543-Tpseudonana@XP_002287148':0.41640445,'556484-Ptricornutum@XP_002185061':0.41042765):0.23241456):0.13602945,'Chlorella-vulgaris@jgi|ChlNC64A_1|135387|IGS.gm_13_00315':0.51804579):0.10362098,(('436017-Olucimarinus@XP_001416473':0.094922946,'70448-Otauri@XP_003075000':0.092208659):0.29209497,'564608-Mpusilla@XP_003056333':0.41884831):0.4557814):0.10176596,((('3055-Creinhardtii@XP_001697971':0.013325139,'3068-Vcarteri@XP_002945895':0.22256572):0.32472812,'Aureococcus-anophagefferens@jgi|Auran1|63990':1.0249172):0.1551458,('431895-Mbrevicollis@XP_001749937':0.89938801,'744533-Ngruberi@XP_002683017':0.67928944):0.14167018):0.22502154):0.067445086,('3702-Athaliana@NP_197058':0.31945445,'88036-Smoellendorffii@XP_002981324':0.13278063):0.20616672):0.21864722,(('403677-Pinfestans@XP_002906797':0.77425236,(('412133-Tvaginalis@XP_001581890':1.8013018,'Salpingoeca-rosetta@PTSG_02328T0':0.3851253):0.38105612,'559292-Scerevisiae@NP_010466':0.77644144):0.30666264):0.19552469,((((((('7227-Dmelanogaster@ABX00777':0.2133146,'7460-Amellifera@XP_001120878':0.0087773919):0.03606007,'Dpulex@prot_jgi_Dappu1_10091_gw1.6.271.1':0.10328638):0.053479907,('Hrobusta@prot_jgi_Helro1_189155':0.2227718,'Lgigantea@gene_jgi_Lotgi1_214826_estExt_Genewise1Plus.C_sca_240198':0.022727009):0.032312257):0.01545833,'7739-Bfloridae@XP_002587265':0.10489028):3.6607532e-06,'Nvectensis@prot_jgi_Nemve1_10114_gw.208.2.1':0.10946976):0.035382244,'9606-Hsapiens@DAA05331':0.070884535):0.10804086,'Bdendrobatidis@prot_jgi_Batde5_85766_GP3.013250':0.91251899):0.073908679):1.3828824e-05);
((((('10228-Tadhaerens@XP_002114243':0.32999357,'7739-Bfloridae@XP_002587265':0.032561625):0.020804439,((('7227-Dmelanogaster@ABX00777':0.22563582,('7460-Amellifera@XP_001120878':0.031181154,'Dpulex@prot_jgi_Dappu1_10091_gw1.6.271.1':0.091518593):0.061079311):0.047976033,('Hrobusta@prot_jgi_Helro1_189155':0.18570759,'Lgigantea@gene_jgi_Lotgi1_214826_estExt_Genewise1Plus.C_sca_240198':4.9285657e-05):0.04959763):0.010252045,'9606-Hsapiens@DAA05331':0.060231107):1.5786156e-06):0.069316467,'Nvectensis@prot_jgi_Nemve1_10114_gw.208.2.1':0.13767641):2.3518264e-05,('6239-Celegans@NP_493687':0.23610177,'6279-Bmalayi@EDP30362':0.25730063):0.46149891):0.1374354,('214684-Cneoformans@XP_566838':0.50114479,'237631-Umaydis@XP_761813':0.22175992):0.34146485,(((((('284812-Spombe@NP_592917':1.0672516,('412133-Tvaginalis@XP_001581890':1.1753954,'559292-Scerevisiae@NP_010466':0.73670394):0.21495905):0.16397283,'Ehuxleyi@jgi|Emihu1|194804|gm1.101104':0.79333238):0.1214465,((('3055-Creinhardtii@XP_001697971':0.026218237,'Aureococcus-anophagefferens@jgi|Auran1|63990':1.4571849):0.28188976,'3068-Vcarteri@XP_002945895':0.046223286):0.40503513,'744533-Ngruberi@XP_002683017':0.48535161):0.10344814):0.10414982,((('330879-Afumigatus@XP_749676':0.45525617,'367110-Ncrassa@XP_961787':0.36010232):0.2595705,(('Bdendrobatidis@prot_jgi_Batde5_85766_GP3.013250':0.57614685,'Thecamonas-trahens@AMSG_07194T0':0.40710759):0.13228315,'Spizellomyces-punctatus@SPPG_08618T0':0.36533718):0.059166301):0.10824934,('352472-Ddiscoideum@XP_639229':0.42468817,'403677-Pinfestans@XP_002906797':0.82615784):0.14776142):0.043262917):0.0038861348,((('2880-Esiliculosus@CBJ31249':0.47414901,('296543-Tpseudonana@XP_002287148':0.38736153,'556484-Ptricornutum@XP_002185061':0.33391413):0.32702787):0.057985668,(('431895-Mbrevicollis@XP_001749937':0.39099872,'Salpingoeca-rosetta@PTSG_02328T0':0.51596892):0.52471528,'Chlorella-vulgaris@jgi|ChlNC64A_1|135387|IGS.gm_13_00315':0.38741704):0.14869291):0.260371,(('436017-Olucimarinus@XP_001416473':0.066273237,'70448-Otauri@XP_003075000':0.19994914):0.54331589,'564608-Mpusilla@XP_003056333':0.30747044):0.28413565):0.043147204):0.077409459,(('3702-Athaliana@NP_197058':0.23461544,'88036-Smoellendorffii@XP_002981324':0.25019488):0.16967977,'Capsaspora-owczarzaki@CAOG_01761T0':0.28039276):0.055418946):0.035243609);
((((('10228-Tadhaerens@XP_002114243':0.59342453,(((('6239-Celegans@NP_493687':0.35928391,'6279-Bmalayi@EDP30362':0.094091183):0.33243874,'9606-Hsapiens@DAA05331':0.1227718):0.030770105,'7739-Bfloridae@XP_002587265':0.024815441):0.031288004,(((('7227-Dmelanogaster@ABX00777':0.18250282,'7460-Amellifera@XP_001120878':0.018757381):0.022896212,'Dpulex@prot_jgi_Dappu1_10091_gw1.6.271.1':0.063135568):0.022214189,'Lgigantea@gene_jgi_Lotgi1_214826_estExt_Genewise1Plus.C_sca_240198':0.084892605):0.031264092,'Nvectensis@prot_jgi_Nemve1_10114_gw.208.2.1':0.1698182):0.0075215363):0.1288757):0.02496416,'Hrobusta@prot_jgi_Helro1_189155':0.2010413):0.10011442,(('Bdendrobatidis@prot_jgi_Batde5_85766_GP3.013250':0.68765763,'Thecamonas-trahens@AMSG_07194T0':0.41466592):0.060914655,'Capsaspora-owczarzaki@CAOG_01761T0':0.33055688):0.1989707):0.033727939,(('214684-Cneoformans@XP_566838':0.24207595,'237631-Umaydis@XP_761813':0.41356765):0.44762776,('352472-Ddiscoideum@XP_639229':0.6951681,'Spizellomyces-punctatus@SPPG_08618T0':0.17904066):0.012401829):0.073327972):5.9845953e-06,((('284812-Spombe@NP_592917':1.1403287,('330879-Afumigatus@XP_749676':0.24479775,'367110-Ncrassa@XP_961787':0.36430295):0.16570534):0.29756164,'403677-Pinfestans@XP_002906797':0.53335574):0.0049503482,(((((('2880-Esiliculosus@CBJ31249':0.43268235,('296543-Tpseudonana@XP_002287148':0.48008232,'556484-Ptricornutum@XP_002185061':0.25930958):0.18875598):0.093417105,(('436017-Olucimarinus@XP_001416473':0.092293942,'70448-Otauri@XP_003075000':0.11343804):0.58262897,'564608-Mpusilla@XP_003056333':0.21040777):0.41159965):0.14984668,'Aureococcus-anophagefferens@jgi|Auran1|63990':1.0420194):0.061105442,(('3055-Creinhardtii@XP_001697971':0.14239641,'3068-Vcarteri@XP_002945895':0.14525021):0.20567554,'Chlorella-vulgaris@jgi|ChlNC64A_1|135387|IGS.gm_13_00315':0.51886994):0.18322487):0.052746276,((('431895-Mbrevicollis@XP_001749937':0.77463745,'Salpingoeca-rosetta@PTSG_02328T0':0.29016749):0.35062828,'559292-Scerevisiae@NP_010466':0.67698539):0.2792571,'744533-Ngruberi@XP_002683017':0.48464743):0.12453837):0.12123085,'Ehuxleyi@jgi|Emihu1|194804|gm1.101104':0.70073728):0.10482689):0.14645211,(('3702-Athaliana@NP_197058':0.13998273,'88036-Smoellendorffii@XP_002981324':0.14657284):0.12526873,'412133-Tvaginalis@XP_001581890':1.383999):0.27415651);
(((((((('10228-Tadhaerens@XP_002114243':0.54246351,'7227-Dmelanogaster@ABX00777':0.33661477):0.023348122,'Hrobusta@prot_jgi_Helro1_189155':0.16153824):0.066339865,'7739-Bfloridae@XP_002587265':0.041941066):0.039247941,(('6239-Celegans@NP_493687':0.36571542,'6279-Bmalayi@EDP30362':0.096315278):0.45264666,'9606-Hsapiens@DAA05331':0.08427234):0.033574009):0.024958309,(('7460-Amellifera@XP_001120878':0.064716955,'Dpulex@prot_jgi_Dappu1_10091_gw1.6.271.1':0.059373822):0.092786558,'Lgigantea@gene_jgi_Lotgi1_214826_estExt_Genewise1Plus.C_sca_240198':0.069374669):0.018609329):0.08892829,'Nvectensis@prot_jgi_Nemve1_10114_gw.208.2.1':0.084227139):0.14415519,(((((('2880-Esiliculosus@CBJ31249':0.32582927,'Aureococcus-anophagefferens@jgi|Auran1|63990':1.3218999):0.22820985,('296543-Tpseudonana@XP_002287148':0.51456186,'556484-Ptricornutum@XP_002185061':0.2228502):0.25789022):0.12697103,'403677-Pinfestans@XP_002906797':0.60587226):0.083416039,('412133-Tvaginalis@XP_001581890':1.6368159,'559292-Scerevisiae@NP_010466':1.0525992):0.099694828):0.079349303,'Ehuxleyi@jgi|Emihu1|194804|gm1.101104':0.80239811):0.1592622,('Capsaspora-owczarzaki@CAOG_01761T0':0.42542474,'Thecamonas-trahens@AMSG_07194T0':0.40364131):0.089649156):0.01671146):0.045953075,(((('214684-Cneoformans@XP_566838':0.45202608,'237631-Umaydis@XP_761813':0.31557611):0.38222823,('284812-Spombe@NP_592917':0.98193248,('330879-Afumigatus@XP_749676':0.33267576,'367110-Ncrassa@XP_961787':0.27870784):0.45666324):0.13859478):0.090811145,'352472-Ddiscoideum@XP_639229':0.53736239):0.09789095,('Bdendrobatidis@prot_jgi_Batde5_85766_GP3.013250':0.84279555,'Spizellomyces-punctatus@SPPG_08618T0':0.1683242):0.20544583):0.092958603,((((('3055-Creinhardtii@XP_001697971':0.12287199,'3068-Vcarteri@XP_002945895':0.11562645):0.48048101,'Chlorella-vulgaris@jgi|ChlNC64A_1|135387|IGS.gm_13_00315':0.60992552):0.12692852,(('431895-Mbrevicollis@XP_001749937':0.76160098,'Salpingoeca-rosetta@PTSG_02328T0':0.21230914):0.61004113,(('436017-Olucimarinus@XP_001416473':0.098129401,'70448-Otauri@XP_003075000':0.17169085):0.38997529,'564608-Mpusilla@XP_003056333':0.41013936):0.26177159):0.070047049):0.022920134,('3702-Athaliana@NP_197058':0.30650347,'88036-Smoellendorffii@XP_002981324':0.25178171):0.24158118):0.21595626,'744533-Ngruberi@XP_002683017':0.87045452):0.062578346);
(((((((('10228-Tadhaerens@XP_002114243':0.49960925,'Nvectensis@prot_jgi_Nemve1_10114_gw.208.2.1':0.10029495):0.043089843,'7739-Bfloridae@XP_002587265':0.021308656):0.035253158,'9606-Hsapiens@DAA05331':0.05544239):0.023360023,(('7227-Dmelanogaster@ABX00777':0.14301077,('7460-Amellifera@XP_001120878':0.019973871,'Dpulex@prot_jgi_Dappu1_10091_gw1.6.271.1':0.1004156):0.073934454):0.10472492,('Hrobusta@prot_jgi_Helro1_189155':0.19744564,'Lgigantea@gene_jgi_Lotgi1_214826_estExt_Genewise1Plus.C_sca_240198':9.495768e-06):0.053154337):0.028293997):0.088256784,('6239-Celegans@NP_493687':0.40018578,'6279-Bmalayi@EDP30362':0.11289814):0.5977613):0.12471406,((('330879-Afumigatus@XP_749676':0.17565534,'367110-Ncrassa@XP_961787':0.43899189):0.51039064,'Ehuxleyi@jgi|Emihu1|194804|gm1.101104':0.91538729):0.11654841,(('Bdendrobatidis@prot_jgi_Batde5_85766_GP3.013250':0.66125633,'Thecamonas-trahens@AMSG_07194T0':0.37886741):0.018756946,'Spizellomyces-punctatus@SPPG_08618T0':0.65720984):0.12725447):0.06168896):0.1069782,('237631-Umaydis@XP_761813':0.5738156,(('3702-Athaliana@NP_197058':0.28787342,'88036-Smoellendorffii@XP_002981324':0.45626838):0.12403723,(('436017-Olucimarinus@XP_001416473':0.12705374,'70448-Otauri@XP_003075000':0.075943518):0.67288296,('564608-Mpusilla@XP_003056333':0.26113022,'Chlorella-vulgaris@jgi|ChlNC64A_1|135387|IGS.gm_13_00315':0.89089797):0.15767724):0.14902654):7.5305598e-05):0.14042882):0.13305845,((((('214684-Cneoformans@XP_566838':0.97855817,('412133-Tvaginalis@XP_001581890':1.0860328,('431895-Mbrevicollis@XP_001749937':0.88464347,'Salpingoeca-rosetta@PTSG_02328T0':0.31784885):0.25304458):0.24916809):0.2144896,'2880-Esiliculosus@CBJ31249':0.4277769):7.4566866e-05,((('3055-Creinhardtii@XP_001697971':0.16417218,'3068-Vcarteri@XP_002945895':0.14520288):0.37486151,'Aureococcus-anophagefferens@jgi|Auran1|63990':1.2081514):0.28181106,'744533-Ngruberi@XP_002683017':0.51913876):0.29452862):0.16743744,'559292-Scerevisiae@NP_010466':1.0705498):0.062808113,'Capsaspora-owczarzaki@CAOG_01761T0':0.40354447):5.1993792e-06,((('284812-Spombe@NP_592917':1.0513842,'403677-Pinfestans@XP_002906797':0.23233886):0.25994181,'352472-Ddiscoideum@XP_639229':0.4988009):0.062616756,('296543-Tpseudonana@XP_002287148':0.51800903,'556484-Ptricornutum@XP_002185061':0.20254807):0.31122382):0.061043403);
(((((('10228-Tadhaerens@XP_002114243':0.42167159,('744533-Ngruberi@XP_002683017':0.90807209,'Capsaspora-owczarzaki@CAOG_01761T0':0.20196022):0.18531732):0.12093855,'352472-Ddiscoideum@XP_639229':0.78457223):1.4377214e-05,((('2880-Esiliculosus@CBJ31249':0.45085043,'Aureococcus-anophagefferens@jgi|Auran1|63990':0.92225742):0.15657931,('296543-Tpseudonana@XP_002287148':0.399927,'556484-Ptricornutum@XP_002185061':0.52257629):0.37415542):0.25166886,'Ehuxleyi@jgi|Emihu1|194804|gm1.101104':0.77032884):0.15722989):0.16115851,'Nvectensis@prot_jgi_Nemve1_10114_gw.208.2.1':0.087824435):0.0044124274,((((('7227-Dmelanogaster@ABX00777':0.20296465,'7460-Amellifera@XP_001120878':0.013433302):0.035011953,'Dpulex@prot_jgi_Dappu1_10091_gw1.6.271.1':0.041233716):0.058737283,('Hrobusta@prot_jgi_Helro1_189155':0.22360689,'Lgigantea@gene_jgi_Lotgi1_214826_estExt_Genewise1Plus.C_sca_240198':1.311244e-05):0.083860766):0.037849958,'7739-Bfloridae@XP_002587265':0.13580227):2.5587253e-05,'9606-Hsapiens@DAA05331':0.080400353):0.050070519):0.13553481,((((('214684-Cneoformans@XP_566838':0.37741862,'237631-Umaydis@XP_761813':0.41216996):0.44254091,('3702-Athaliana@NP_197058':0.26641374,'88036-Smoellendorffii@XP_002981324':0.22496949):0.31529552):5.0040926e-05,(('436017-Olucimarinus@XP_001416473':0.049862531,'70448-Otauri@XP_003075000':0.13271128):0.41936641,'564608-Mpusilla@XP_003056333':0.44848985):0.26785404):0.15758037,(('3055-Creinhardtii@XP_001697971':0.091196523,'3068-Vcarteri@XP_002945895':0.12600817):0.31772781,'Chlorella-vulgaris@jgi|ChlNC64A_1|135387|IGS.gm_13_00315':0.39612858):0.24270561):0.10236012,('431895-Mbrevicollis@XP_001749937':0.85306443,'Salpingoeca-rosetta@PTSG_02328T0':2.1844812e-05):0.5545452):0.068000455,((((('284812-Spombe@NP_592917':1.3395174,'367110-Ncrassa@XP_961787':0.11271669):0.14739479,'330879-Afumigatus@XP_749676':0.31080828):0.35473877,'Thecamonas-trahens@AMSG_07194T0':0.52383978):0.29940089,(('412133-Tvaginalis@XP_001581890':1.987714,('559292-Scerevisiae@NP_010466':0.95192397,'Bdendrobatidis@prot_jgi_Batde5_85766_GP3.013250':0.32185617):0.086580878):0.34541487,('6239-Celegans@NP_493687':0.42538664,'6279-Bmalayi@EDP30362':0.064192106):0.25027928):0.11300343):7.3187113e-05,('403677-Pinfestans@XP_002906797':1.005012,'Spizellomyces-punctatus@SPPG_08618T0':0.41513468):0.074534434):0.055917267);
((('10228-Tadhaerens@XP_002114243':0.47640407,((((('6239-Celegans@NP_493687':0.33823852,'6279-Bmalayi@EDP30362':0.25013545):0.35880717,'9606-Hsapiens@DAA05331':0.01741034):0.031491772,'Lgigantea@gene_jgi_Lotgi1_214826_estExt_Genewise1Plus.C_sca_240198':0.05007793):0.045666015,((('7227-Dmelanogaster@ABX00777':0.22089086,'7460-Amellifera@XP_001120878':0.054032818):0.075767851,'Dpulex@prot_jgi_Dappu1_10091_gw1.6.271.1':0.053567369):0.054216745,(('744533-Ngruberi@XP_002683017':0.70234193,('Bdendrobatidis@prot_jgi_Batde5_85766_GP3.013250':0.67397978,'Spizellomyces-punctatus@SPPG_08618T0':0.33809625):0.25669157):0.09473868,'Hrobusta@prot_jgi_Helro1_189155':0.091009736):0.071789712):0.099675487):0.016165478,'7739-Bfloridae@XP_002587265':0.045164457):0.043214216):0.049726043,('214684-Cneoformans@XP_566838':0.28354558,'237631-Umaydis@XP_761813':0.44752456):0.6428869):7.1618427e-05,((((((('284812-Spombe@NP_592917':1.5271932,'Aureococcus-anophagefferens@jgi|Auran1|63990':0.65502816):0.11546671,('330879-Afumigatus@XP_749676':0.17978202,'367110-Ncrassa@XP_961787':0.41227377):0.69675448):0.14754405,('403677-Pinfestans@XP_002906797':0.8435025,'Ehuxleyi@jgi|Emihu1|194804|gm1.101104':1.1709756):1.6924385e-05):0.0767625,(('352472-Ddiscoideum@XP_639229':0.45854871,('412133-Tvaginalis@XP_001581890':1.5988425,'559292-Scerevisiae@NP_010466':0.98357942):0.25664224):0.38540436,'Thecamonas-trahens@AMSG_07194T0':0.36858656):0.020302285):0.099337046,(('2880-Esiliculosus@CBJ31249':0.35217886,('296543-Tpseudonana@XP_002287148':0.43198296,'556484-Ptricornutum@XP_002185061':0.40429169):0.48934475):0.17828081,(('3055-Creinhardtii@XP_001697971':0.14511955,'3068-Vcarteri@XP_002945895':0.22727851):0.34814138,((('3702-Athaliana@NP_197058':0.3073195,'88036-Smoellendorffii@XP_002981324':0.26064112):0.30606051,'Chlorella-vulgaris@jgi|ChlNC64A_1|135387|IGS.gm_13_00315':0.46037976):0.037837579,(('436017-Olucimarinus@XP_001416473':0.12479557,'70448-Otauri@XP_003075000':0.062600395):0.41330012,'564608-Mpusilla@XP_003056333':0.10505283):0.28699515):0.13800037):0.10659514):0.13606246):0.075506093,'Capsaspora-owczarzaki@CAOG_01761T0':0.40395814):6.8096689e-05,('431895-Mbrevicollis@XP_001749937':1.3394236,'Salpingoeca-rosetta@PTSG_02328T0':0.26533761):0.70795379):0.14129412,'Nvectensis@prot_jgi_Nemve1_10114_gw.208.2.1':0.2052585);
((((((((('10228-Tadhaerens@XP_002114243':0.38877979,'Nvectensis@prot_jgi_Nemve1_10114_gw.208.2.1':0.16779279):0.032160138,'7739-Bfloridae@XP_002587265':0.054583768):1.4975519e-05,'9606-Hsapiens@DAA05331':0.068094311):0.033103126,'Lgigantea@gene_jgi_Lotgi1_214826_estExt_Genewise1Plus.C_sca_240198':0.036898245):0.099197986,('7227-Dmelanogaster@ABX00777':0.14401591,('7460-Amellifera@XP_001120878':0.017987045,'Dpulex@prot_jgi_Dappu1_10091_gw1.6.271.1':0.083852578):0.047254279):0.057848685):4.8844399e-05,'Hrobusta@prot_jgi_Helro1_189155':0.17750016):0.20014691,((('214684-Cneoformans@XP_566838':0.41735208,'237631-Umaydis@XP_761813':0.47559419):0.38965269,('330879-Afumigatus@XP_749676':0.19961444,'367110-Ncrassa@XP_961787':0.28207593):0.27324661):0.22081814,(((('284812-Spombe@NP_592917':0.96347476,'559292-Scerevisiae@NP_010466':0.79370476):0.1083231,'403677-Pinfestans@XP_002906797':0.71974107):0.032943954,('6239-Celegans@NP_493687':0.28215329,'6279-Bmalayi@EDP30362':0.0660925):0.29328777):0.094125541,(('Bdendrobatidis@prot_jgi_Batde5_85766_GP3.013250':0.47339596,'Spizellomyces-punctatus@SPPG_08618T0':0.59638003):0.042188897,'Thecamonas-trahens@AMSG_07194T0':0.31344645):0.16302689):0.013044707):0.10559358):0.049626506,('Aureococcus-anophagefferens@jgi|Auran1|63990':1.3919785,'Ehuxleyi@jgi|Emihu1|194804|gm1.101104':0.51878698):0.28744925):0.054018339,((((((('2880-Esiliculosus@CBJ31249':0.52060337,('296543-Tpseudonana@XP_002287148':0.32109286,'556484-Ptricornutum@XP_002185061':0.34246018):0.3679498):0.15824894,'Chlorella-vulgaris@jgi|ChlNC64A_1|135387|IGS.gm_13_00315':0.49488572):0.13201333,('431895-Mbrevicollis@XP_001749937':0.79511045,'Salpingoeca-rosetta@PTSG_02328T0':0.46725164):0.32701302):0.1321418,(('436017-Olucimarinus@XP_001416473':0.02981167,'70448-Otauri@XP_003075000':0.12417248):0.41801587,'564608-Mpusilla@XP_003056333':0.20745069):0.29192337):0.058271117,('3055-Creinhardtii@XP_001697971':0.14793951,'3068-Vcarteri@XP_002945895':0.14641844):0.48534912):0.086334071,(('3702-Athaliana@NP_197058':0.19491625,'88036-Smoellendorffii@XP_002981324':0.27227892):0.20124117,'Capsaspora-owczarzaki@CAOG_01761T0':0.23910044):0.12213501):3.7657832e-06,'744533-Ngruberi@XP_002683017':0.41591935):0.05575816,('352472-Ddiscoideum@XP_639229':0.58643366,'412133-Tvaginalis@XP_001581890':1.2765527):0.040272982);
((((('10228-Tadhaerens@XP_002114243':0.39883339,((('7739-Bfloridae@XP_002587265':0.062098859,'9606-Hsapiens@DAA05331':0.051861391):0.035899681,'Lgigantea@gene_jgi_Lotgi1_214826_estExt_Genewise1Plus.C_sca_240198':0.060490569):0.040714448,'Nvectensis@prot_jgi_Nemve1_10114_gw.208.2.1':0.15976578):0.025179713):3.8158608e-07,(('214684-Cneoformans@XP_566838':0.5046334,'237631-Umaydis@XP_761813':0.27947374):0.27875986,('6239-Celegans@NP_493687':0.415615,'6279-Bmalayi@EDP30362':0.15952951):0.39218271):0.13459241):0.051108341,('7227-Dmelanogaster@ABX00777':0.17160261,('7460-Amellifera@XP_001120878':0.040844676,'Dpulex@prot_jgi_Dappu1_10091_gw1.6.271.1':0.17008453):0.072340321):0.032159946):6.4316643e-05,(('412133-Tvaginalis@XP_001581890':1.0149927,'744533-Ngruberi@XP_002683017':0.36043692):0.2715743,'Hrobusta@prot_jgi_Helro1_189155':0.12646527):0.14093457):0.13094038,((((('284812-Spombe@NP_592917':1.3861869,'Ehuxleyi@jgi|Emihu1|194804|gm1.101104':0.65557323):0.083462357,'559292-Scerevisiae@NP_010466':0.53131201):0.29317821,'403677-Pinfestans@XP_002906797':0.53527914):0.17976767,(('330879-Afumigatus@XP_749676':0.19894663,'367110-Ncrassa@XP_961787':0.40478248):0.52962895,'352472-Ddiscoideum@XP_639229':0.50267664):0.15229424):0.051210895,('296543-Tpseudonana@XP_002287148':0.32092835,'556484-Ptricornutum@XP_002185061':0.2368025):0.65813849):0.058015653,(((('2880-Esiliculosus@CBJ31249':0.72526355,(('431895-Mbrevicollis@XP_001749937':0.6767813,'Salpingoeca-rosetta@PTSG_02328T0':0.27078729):0.29216141,'Aureococcus-anophagefferens@jgi|Auran1|63990':1.5873497):0.14008339):0.18039542,(((('3055-Creinhardtii@XP_001697971':0.075359346,'3068-Vcarteri@XP_002945895':0.20433465):0.51375386,'Chlorella-vulgaris@jgi|ChlNC64A_1|135387|IGS.gm_13_00315':0.35390538):0.086826542,('3702-Athaliana@NP_197058':0.24141404,'88036-Smoellendorffii@XP_002981324':0.31068219):0.30249266):0.017654043,(('436017-Olucimarinus@XP_001416473':0.071501619,'70448-Otauri@XP_003075000':0.090789926):0.43933267,'564608-Mpusilla@XP_003056333':0.29786946):0.2472029):0.065811032):0.14563081,'Capsaspora-owczarzaki@CAOG_01761T0':0.32817112):0.068818482,(('Bdendrobatidis@prot_jgi_Batde5_85766_GP3.013250':0.515823,'Spizellomyces-punctatus@SPPG_08618T0':0.56271075):0.17939059,'Thecamonas-trahens@AMSG_07194T0':0.37810852):0.048620633):0.12208067);
((((((((('10228-Tadhaerens@XP_002114243':0.69938427,'7227-Dmelanogaster@ABX00777':0.12077396):0.14238468,('7460-Amellifera@XP_001120878':0.061693616,'Nvectensis@prot_jgi_Nemve1_10114_gw.208.2.1':0.13974727):0.022683114):5.7587757e-05,'Dpulex@prot_jgi_Dappu1_10091_gw1.6.271.1':0.12507819):0.01399446,('Hrobusta@prot_jgi_Helro1_189155':0.24668886,'Lgigantea@gene_jgi_Lotgi1_214826_estExt_Genewise1Plus.C_sca_240198':0.047170469):0.064756087):0.034029448,'7739-Bfloridae@XP_002587265':0.080441419):0.023678425,((('214684-Cneoformans@XP_566838':0.38837286,'237631-Umaydis@XP_761813':0.48369847):0.44962433,('6239-Celegans@NP_493687':0.4659834,'6279-Bmalayi@EDP30362':0.22817769):0.3598044):0.15950138,('412133-Tvaginalis@XP_001581890':2.0126979,'9606-Hsapiens@DAA05331':1.7746766e-05):0.031442955):0.061985994):0.092465102,'Ehuxleyi@jgi|Emihu1|194804|gm1.101104':1.1219798):0.048337756,(('Bdendrobatidis@prot_jgi_Batde5_85766_GP3.013250':0.77564178,'Spizellomyces-punctatus@SPPG_08618T0':0.39120939):0.099595484,'Thecamonas-trahens@AMSG_07194T0':0.65557219):0.23437962):0.043305169,((('284812-Spombe@NP_592917':1.4774814,'403677-Pinfestans@XP_002906797':0.5885545):0.36266369,(((('2880-Esiliculosus@CBJ31249':0.61181221,('3702-Athaliana@NP_197058':0.28545179,'88036-Smoellendorffii@XP_002981324':0.23495512):0.30404067):0.0090954563,((('3055-Creinhardtii@XP_001697971':0.067532284,'3068-Vcarteri@XP_002945895':0.16061635):0.20573082,'Aureococcus-anophagefferens@jgi|Auran1|63990':0.94956295):0.05430283,'Chlorella-vulgaris@jgi|ChlNC64A_1|135387|IGS.gm_13_00315':0.50517271):0.12519916):0.16635134,'Capsaspora-owczarzaki@CAOG_01761T0':0.44879947):1.3045202e-06,'352472-Ddiscoideum@XP_639229':0.78749719):0.019716236):0.065294037,((('296543-Tpseudonana@XP_002287148':0.51786513,'556484-Ptricornutum@XP_002185061':0.35172395):0.53089127,((('431895-Mbrevicollis@XP_001749937':0.91576201,'Salpingoeca-rosetta@PTSG_02328T0':0.29085839):0.31944902,'559292-Scerevisiae@NP_010466':1.0592794):0.04924778,(('436017-Olucimarinus@XP_001416473':0.10882585,'70448-Otauri@XP_003075000':0.077164918):0.53651762,'564608-Mpusilla@XP_003056333':0.47883237):0.32093897):0.13852165):0.028760386,('330879-Afumigatus@XP_749676':0.18537271,'367110-Ncrassa@XP_961787':0.46847334):0.71832681):0.082059565):0.13085583,'744533-Ngruberi@XP_002683017':0.94529054);
((((((('10228-Tadhaerens@XP_002114243':0.57740911,'Hrobusta@prot_jgi_Helro1_189155':0.14129394):0.088704972,('7227-Dmelanogaster@ABX00777':0.15581636,('7460-Amellifera@XP_001120878':0.072975803,'Dpulex@prot_jgi_Dappu1_10091_gw1.6.271.1':0.056972611):0.034934311):0.059604481):0.081123408,'Lgigantea@gene_jgi_Lotgi1_214826_estExt_Genewise1Plus.C_sca_240198':0.034242296):0.069423904,'412133-Tvaginalis@XP_001581890':1.5244329):0.035690697,('7739-Bfloridae@XP_002587265':0.14210032,'9606-Hsapiens@DAA05331':0.078073834):0.008884219):0.057490011,'Nvectensis@prot_jgi_Nemve1_10114_gw.208.2.1':0.10527414):0.17966835,(((('214684-Cneoformans@XP_566838':0.3367065,'237631-Umaydis@XP_761813':0.55010822):0.35269576,('330879-Afumigatus@XP_749676':0.18250838,'367110-Ncrassa@XP_961787':0.51468946):0.43757339):0.24418183,((((('3055-Creinhardtii@XP_001697971':0.1297362,'3068-Vcarteri@XP_002945895':0.21372003):0.39782571,'Chlorella-vulgaris@jgi|ChlNC64A_1|135387|IGS.gm_13_00315':0.44205395):0.16849993,('3702-Athaliana@NP_197058':0.31287788,'88036-Smoellendorffii@XP_002981324':0.29185851):0.16120295):0.0082030194,(('431895-Mbrevicollis@XP_001749937':0.74881191,'Salpingoeca-rosetta@PTSG_02328T0':0.50617161):0.42543847,(('436017-Olucimarinus@XP_001416473':0.071918717,'70448-Otauri@XP_003075000':0.12907332):0.32687328,'564608-Mpusilla@XP_003056333':0.47202741):0.15508578):0.078044189):0.15060342,('744533-Ngruberi@XP_002683017':0.6436883,'Capsaspora-owczarzaki@CAOG_01761T0':0.27518632):0.1295489):0.065238074):6.7829107e-05,('352472-Ddiscoideum@XP_639229':0.41145182,'Ehuxleyi@jgi|Emihu1|194804|gm1.101104':0.90130823):0.11493506):0.016601323,((((('284812-Spombe@NP_592917':1.1295584,'559292-Scerevisiae@NP_010466':0.78153731):0.25791309,'403677-Pinfestans@XP_002906797':0.83463783):0.063411993,(('2880-Esiliculosus@CBJ31249':0.42347733,'Aureococcus-anophagefferens@jgi|Auran1|63990':1.5395253):0.11376041,('296543-Tpseudonana@XP_002287148':0.40805925,'556484-Ptricornutum@XP_002185061':0.39168748):0.20274271):0.50124946):0.078157446,('6239-Celegans@NP_493687':0.30044955,'6279-Bmalayi@EDP30362':0.1723114):0.25956625):0.1041238,(('Bdendrobatidis@prot_jgi_Batde5_85766_GP3.013250':0.71811656,'Thecamonas-trahens@AMSG_07194T0':0.48963236):0.1598047,'Spizellomyces-punctatus@SPPG_08618T0':0.49758739):0.078611777):0.067951148);
(((('10228-Tadhaerens@XP_002114243':0.55812484,(((('7227-Dmelanogaster@ABX00777':0.19787401,('7460-Amellifera@XP_001120878':0.040303297,'Dpulex@prot_jgi_Dappu1_10091_gw1.6.271.1':0.070429853):0.045221064):0.040112535,('Hrobusta@prot_jgi_Helro1_189155':0.21611684,'Lgigantea@gene_jgi_Lotgi1_214826_estExt_Genewise1Plus.C_sca_240198':6.2404433e-05):0.08493248):0.054141229,'9606-Hsapiens@DAA05331':0.12661721):2.0245178e-06,'7739-Bfloridae@XP_002587265':0.028589152):0.064217702):0.02617878,'Nvectensis@prot_jgi_Nemve1_10114_gw.208.2.1':0.06577324):0.14929208,(('403677-Pinfestans@XP_002906797':0.49122257,'Ehuxleyi@jgi|Emihu1|194804|gm1.101104':0.75919957):0.014991943,'Spizellomyces-punctatus@SPPG_08618T0':0.54687938):0.17763092):0.084886677,((((('214684-Cneoformans@XP_566838':0.57886266,'237631-Umaydis@XP_761813':0.44711136):0.43363147,(('412133-Tvaginalis@XP_001581890':1.2731506,('559292-Scerevisiae@NP_010466':0.94587011,('6239-Celegans@NP_493687':0.40680104,'6279-Bmalayi@EDP30362':0.090209942):0.40408006):0.25760712):0.044412918,'Bdendrobatidis@prot_jgi_Batde5_85766_GP3.013250':0.52305932):0.12839059):0.047516181,('284812-Spombe@NP_592917':1.4210476,('330879-Afumigatus@XP_749676':0.26058508,'367110-Ncrassa@XP_961787':0.26113331):0.20345252):0.29226983):0.085946546,'Thecamonas-trahens@AMSG_07194T0':0.41392701):0.018643681,(((((('2880-Esiliculosus@CBJ31249':0.29938726,'Aureococcus-anophagefferens@jgi|Auran1|63990':1.405734):0.14037756,('296543-Tpseudonana@XP_002287148':0.36801423,'556484-Ptricornutum@XP_002185061':0.46287324):0.12052891):0.06795558,'Salpingoeca-rosetta@PTSG_02328T0':0.52988274):0.11170035,((('3055-Creinhardtii@XP_001697971':0.099363077,'3068-Vcarteri@XP_002945895':0.12882699):0.34210975,'Chlorella-vulgaris@jgi|ChlNC64A_1|135387|IGS.gm_13_00315':0.38889246):0.30581847,(('3702-Athaliana@NP_197058':0.34053206,'88036-Smoellendorffii@XP_002981324':0.28147421):0.12591748,(('436017-Olucimarinus@XP_001416473':0.12998737,'70448-Otauri@XP_003075000':0.075549481):0.2926207,'564608-Mpusilla@XP_003056333':0.45363014):0.13684678):0.0090906618):0.11211753):0.021796539,('431895-Mbrevicollis@XP_001749937':0.75172768,'744533-Ngruberi@XP_002683017':0.32460185):0.41742736):0.049807337,'Capsaspora-owczarzaki@CAOG_01761T0':0.54361906):0.097647056):0.07467823,'352472-Ddiscoideum@XP_639229':0.69866688);
((((((('10228-Tadhaerens@XP_002114243':0.79278387,('403677-Pinfestans@XP_002906797':1.0120199,'7739-Bfloridae@XP_002587265':4.2949201e-06):0.045737062):0.0033291988,(('7227-Dmelanogaster@ABX00777':0.22322496,('7460-Amellifera@XP_001120878':2.4875206e-05,'Dpulex@prot_jgi_Dappu1_10091_gw1.6.271.1':0.12330489):0.025436205):0.036021343,('Hrobusta@prot_jgi_Helro1_189155':0.24936181,'Lgigantea@gene_jgi_Lotgi1_214826_estExt_Genewise1Plus.C_sca_240198':0.050990615):0.1698292):0.02365164):3.9136949e-06,('9606-Hsapiens@DAA05331':0.076317412,('Ehuxleyi@jgi|Emihu1|194804|gm1.101104':1.0532615,'Spizellomyces-punctatus@SPPG_08618T0':0.49509804):0.22268897):0.085541177):0.065535611,'Nvectensis@prot_jgi_Nemve1_10114_gw.208.2.1':0.10103238):0.081394508,('6239-Celegans@NP_493687':0.33138148,'6279-Bmalayi@EDP30362':0.23508155):0.31453495):0.10551178,'Thecamonas-trahens@AMSG_07194T0':0.58143957):0.22236591,(((((('214684-Cneoformans@XP_566838':0.33118747,'237631-Umaydis@XP_761813':0.32180849):0.18286661,'Bdendrobatidis@prot_jgi_Batde5_85766_GP3.013250':1.0123704):5.4214229e-06,('284812-Spombe@NP_592917':1.7336521,(('330879-Afumigatus@XP_749676':0.30486916,'367110-Ncrassa@XP_961787':0.66812109):0.44099492,('431895-Mbrevicollis@XP_001749937':0.61687742,'Salpingoeca-rosetta@PTSG_02328T0':0.42283302):0.73202348):0.33509175):0.19478579):0.22428811,('352472-Ddiscoideum@XP_639229':0.28792094,'559292-Scerevisiae@NP_010466':1.6720393):0.28966954):0.016934987,(('3702-Athaliana@NP_197058':0.16759278,'744533-Ngruberi@XP_002683017':0.93095705):0.1090988,'88036-Smoellendorffii@XP_002981324':0.28921043):0.2265671):0.12106168,((('296543-Tpseudonana@XP_002287148':0.61774587,'556484-Ptricornutum@XP_002185061':0.2537157):0.42926524,(('436017-Olucimarinus@XP_001416473':0.037901698,'70448-Otauri@XP_003075000':0.16401104):0.45109979,'564608-Mpusilla@XP_003056333':0.37203097):0.51589425):0.40823467,'412133-Tvaginalis@XP_001581890':1.8764148):5.5996603e-07):0.11698992,((('2880-Esiliculosus@CBJ31249':0.10733948,'Aureococcus-anophagefferens@jgi|Auran1|63990':1.46153):0.17962337,(('3055-Creinhardtii@XP_001697971':0.15356005,'3068-Vcarteri@XP_002945895':0.18711262):0.41603916,'Chlorella-vulgaris@jgi|ChlNC64A_1|135387|IGS.gm_13_00315':0.61306831):0.15771559):0.37363042,'Capsaspora-owczarzaki@CAOG_01761T0':0.40397618):0.059525771);
((('10228-Tadhaerens@XP_002114243':0.47693235,(((((('6239-Celegans@NP_493687':0.31164714,'6279-Bmalayi@EDP30362':0.28195402):0.38881532,'Hrobusta@prot_jgi_Helro1_189155':0.30467851):0.066448251,'9606-Hsapiens@DAA05331':0.077277708):0.037908464,'7739-Bfloridae@XP_002587265':0.09064672):0.016527646,((('7227-Dmelanogaster@ABX00777':0.25933288,'7460-Amellifera@XP_001120878':0.061362176):0.044242939,'Dpulex@prot_jgi_Dappu1_10091_gw1.6.271.1':0.12943429):0.16326564,'Lgigantea@gene_jgi_Lotgi1_214826_estExt_Genewise1Plus.C_sca_240198':0.06280918):0.047868388):0.086041695,'Nvectensis@prot_jgi_Nemve1_10114_gw.208.2.1':0.16517689):0.061265602):0.17726569,((('284812-Spombe@NP_592917':1.6428163,'403677-Pinfestans@XP_002906797':0.6218048):0.33165901,('352472-Ddiscoideum@XP_639229':0.50450473,(('412133-Tvaginalis@XP_001581890':1.2163054,'559292-Scerevisiae@NP_010466':0.72567859):0.50180665,'744533-Ngruberi@XP_002683017':0.76169971):8.6236313e-05):0.10040144):0.064134451,((('330879-Afumigatus@XP_749676':0.28387813,'367110-Ncrassa@XP_961787':0.44150707):0.57829588,(('Bdendrobatidis@prot_jgi_Batde5_85766_GP3.013250':0.67490929,'Spizellomyces-punctatus@SPPG_08618T0':0.27474827):0.21611079,'Thecamonas-trahens@AMSG_07194T0':0.58813163):0.1349661):0.066050674,'Ehuxleyi@jgi|Emihu1|194804|gm1.101104':0.80433121):0.00067289391):0.1153628):0.042422176,('214684-Cneoformans@XP_566838':0.42885176,'237631-Umaydis@XP_761813':0.47534991):0.37576748,(((('2880-Esiliculosus@CBJ31249':0.40361629,'Aureococcus-anophagefferens@jgi|Auran1|63990':1.0822363):1.7174878e-05,('296543-Tpseudonana@XP_002287148':0.27743397,'556484-Ptricornutum@XP_002185061':0.54421756):0.42656398):0.30731817,(((('3055-Creinhardtii@XP_001697971':0.12050668,'3068-Vcarteri@XP_002945895':0.17218142):0.41115618,'Chlorella-vulgaris@jgi|ChlNC64A_1|135387|IGS.gm_13_00315':0.5190085):0.065410069,(('431895-Mbrevicollis@XP_001749937':0.82933626,'Salpingoeca-rosetta@PTSG_02328T0':0.41675622):0.58614882,(('436017-Olucimarinus@XP_001416473':0.092350136,'70448-Otauri@XP_003075000':0.089799749):0.57129837,'564608-Mpusilla@XP_003056333':0.30453172):0.30813684):0.12860026):0.057927969,('3702-Athaliana@NP_197058':0.22497873,'88036-Smoellendorffii@XP_002981324':0.16750556):0.093459409):0.076972921):0.13560348,'Capsaspora-owczarzaki@CAOG_01761T0':0.31102781):0.13268513);
(((((('10228-Tadhaerens@XP_002114243':0.58876208,'7739-Bfloridae@XP_002587265':0.055342018):0.01732194,'9606-Hsapiens@DAA05331':0.031469014):0.050106793,(((('7227-Dmelanogaster@ABX00777':0.16605552,'7460-Amellifera@XP_001120878':0.019940861):0.028628528,'Dpulex@prot_jgi_Dappu1_10091_gw1.6.271.1':0.07109232):0.04086408,'Hrobusta@prot_jgi_Helro1_189155':0.22050799):0.043674398,'Lgigantea@gene_jgi_Lotgi1_214826_estExt_Genewise1Plus.C_sca_240198':0.055562882):0.017371431):0.055322549,(('214684-Cneoformans@XP_566838':0.50108662,'237631-Umaydis@XP_761813':0.38655945):0.42394193,('6239-Celegans@NP_493687':0.37027559,'6279-Bmalayi@EDP30362':0.3037328):0.26855788):0.14788882):0.013828109,'Nvectensis@prot_jgi_Nemve1_10114_gw.208.2.1':0.13221304):0.0704119,((((('284812-Spombe@NP_592917':1.530124,'Bdendrobatidis@prot_jgi_Batde5_85766_GP3.013250':0.32495666):0.43256708,'Thecamonas-trahens@AMSG_07194T0':0.70303946):0.32048843,('403677-Pinfestans@XP_002906797':0.74854435,'559292-Scerevisiae@NP_010466':0.8078633):0.44578316):0.033644549,(((('3055-Creinhardtii@XP_001697971':0.28020754,'3068-Vcarteri@XP_002945895':0.037469746):0.37175852,'Aureococcus-anophagefferens@jgi|Auran1|63990':1.5792511):0.34626796,'412133-Tvaginalis@XP_001581890':1.7499247):2.170967e-07,('330879-Afumigatus@XP_749676':0.25332603,'367110-Ncrassa@XP_961787':0.46336317):0.56461066):0.234896):3.7430187e-05,'Ehuxleyi@jgi|Emihu1|194804|gm1.101104':1.061807):0.18612592,(((((('2880-Esiliculosus@CBJ31249':0.34697356,('431895-Mbrevicollis@XP_001749937':0.95248215,'Salpingoeca-rosetta@PTSG_02328T0':0.59678778):0.5940677):0.12849022,(('296543-Tpseudonana@XP_002287148':0.31690281,'556484-Ptricornutum@XP_002185061':0.43782234):0.34622971,'Chlorella-vulgaris@jgi|ChlNC64A_1|135387|IGS.gm_13_00315':0.74821049):0.12471125):0.27719975,'Capsaspora-owczarzaki@CAOG_01761T0':0.33106702):0.17411016,('352472-Ddiscoideum@XP_639229':0.81800931,'744533-Ngruberi@XP_002683017':0.86417814):0.26682103):2.2436438e-05,(('3702-Athaliana@NP_197058':0.1822847,(('436017-Olucimarinus@XP_001416473':1.8687226e-06,'70448-Otauri@XP_003075000':0.15054596):0.52077506,'564608-Mpusilla@XP_003056333':0.42622842):0.39000626):0.056909711,'88036-Smoellendorffii@XP_002981324':0.20771409):0.34965373):0.1381863,'Spizellomyces-punctatus@SPPG_08618T0':0.5595034):2.7777567e-05);
((((((('10228-Tadhaerens@XP_002114243':0.30919487,'7227-Dmelanogaster@ABX00777':0.086039967):0.076413358,'Hrobusta@prot_jgi_Helro1_189155':0.22641196):0.047412313,(('7460-Amellifera@XP_001120878':0.007394168,'Dpulex@prot_jgi_Dappu1_10091_gw1.6.271.1':0.13183354):0.045205446,((('7739-Bfloridae@XP_002587265':0.073562319,'9606-Hsapiens@DAA05331':0.092409563):0.0011779195,'Nvectensis@prot_jgi_Nemve1_10114_gw.208.2.1':0.14632302):0.036952573,'Lgigantea@gene_jgi_Lotgi1_214826_estExt_Genewise1Plus.C_sca_240198':0.092292471):0.051359868):0.0012143683):0.10785957,(('6239-Celegans@NP_493687':0.32198591,'6279-Bmalayi@EDP30362':0.15987465):0.1251737,'Ehuxleyi@jgi|Emihu1|194804|gm1.101104':0.62925972):0.12127196):0.13672748,((('214684-Cneoformans@XP_566838':0.31028944,'237631-Umaydis@XP_761813':0.33957583):0.29554228,('330879-Afumigatus@XP_749676':0.29118742,'367110-Ncrassa@XP_961787':0.19599196):0.41379624):0.11391527,((('284812-Spombe@NP_592917':0.79239597,(('412133-Tvaginalis@XP_001581890':1.4155305,'Salpingoeca-rosetta@PTSG_02328T0':0.30772183):0.41871251,'559292-Scerevisiae@NP_010466':0.73703443):0.11332073):0.17628628,'352472-Ddiscoideum@XP_639229':0.47805569):0.027079824,('Bdendrobatidis@prot_jgi_Batde5_85766_GP3.013250':0.52905257,'Spizellomyces-punctatus@SPPG_08618T0':0.52389597):0.16481341):0.036486034):0.086399525):0.011750427,'Thecamonas-trahens@AMSG_07194T0':0.50774593):0.049463088,(((('2880-Esiliculosus@CBJ31249':0.26067605,'Aureococcus-anophagefferens@jgi|Auran1|63990':1.1954381):2.5530543e-05,('296543-Tpseudonana@XP_002287148':0.27983773,'556484-Ptricornutum@XP_002185061':0.27717484):0.35987602):0.21105885,(((('3055-Creinhardtii@XP_001697971':0.016857831,'3068-Vcarteri@XP_002945895':0.25715901):0.19561063,'Chlorella-vulgaris@jgi|ChlNC64A_1|135387|IGS.gm_13_00315':0.61871227):0.10590883,('431895-Mbrevicollis@XP_001749937':0.79262622,'744533-Ngruberi@XP_002683017':0.40525631):0.25295711):0.089307685,(('3702-Athaliana@NP_197058':0.29305422,(('436017-Olucimarinus@XP_001416473':0.020955296,'70448-Otauri@XP_003075000':0.10028319):0.52640145,'564608-Mpusilla@XP_003056333':0.14102652):0.46897799):0.076124139,'88036-Smoellendorffii@XP_002981324':0.16407252):0.14257352):0.16383216):0.081992285,'Capsaspora-owczarzaki@CAOG_01761T0':0.29724296):0.090865895,'403677-Pinfestans@XP_002906797':0.62670158);
(((('10228-Tadhaerens@XP_002114243':0.49931022,(((('7227-Dmelanogaster@ABX00777':0.27399904,'7460-Amellifera@XP_001120878':0.019054544):0.026170224,'Dpulex@prot_jgi_Dappu1_10091_gw1.6.271.1':0.10806421):0.10603606,('Hrobusta@prot_jgi_Helro1_189155':0.18724627,'Lgigantea@gene_jgi_Lotgi1_214826_estExt_Genewise1Plus.C_sca_240198':0.024430072):0.064459062):0.01637618,('7739-Bfloridae@XP_002587265':0.083676421,'9606-Hsapiens@DAA05331':0.094990119):5.1046993e-06):0.04548722):0.047856199,(('6239-Celegans@NP_493687':0.21714373,'6279-Bmalayi@EDP30362':0.24764072):0.43011708,'Nvectensis@prot_jgi_Nemve1_10114_gw.208.2.1':0.065974871):0.028814031):0.091370216,'Thecamonas-trahens@AMSG_07194T0':0.75239948):0.037567377,((((('214684-Cneoformans@XP_566838':0.33640615,'237631-Umaydis@XP_761813':0.31302061):0.38957527,('284812-Spombe@NP_592917':1.051797,('330879-Afumigatus@XP_749676':0.45794821,'367110-Ncrassa@XP_961787':0.30812114):0.48484997):0.074567637):0.15727295,('Bdendrobatidis@prot_jgi_Batde5_85766_GP3.013250':1.0119192,'Spizellomyces-punctatus@SPPG_08618T0':0.20544759):0.25509833):0.054986484,'352472-Ddiscoideum@XP_639229':0.43931706):0.073099586,(((((('3055-Creinhardtii@XP_001697971':0.12235813,'3068-Vcarteri@XP_002945895':0.23976979):0.41804741,'Chlorella-vulgaris@jgi|ChlNC64A_1|135387|IGS.gm_13_00315':0.42320349):0.35494804,(('436017-Olucimarinus@XP_001416473':0.048338789,'70448-Otauri@XP_003075000':0.061795902):0.46390218,'564608-Mpusilla@XP_003056333':0.14358526):0.24055864):9.1570335e-07,('3702-Athaliana@NP_197058':0.16688283,'88036-Smoellendorffii@XP_002981324':0.13172475):0.083681174):0.21465005,'Ehuxleyi@jgi|Emihu1|194804|gm1.101104':0.72384787):0.093693369,'744533-Ngruberi@XP_002683017':1.1195844):0.02226488):0.053185252,((((('2880-Esiliculosus@CBJ31249':0.20562492,'Aureococcus-anophagefferens@jgi|Auran1|63990':0.90758626):0.22584061,('296543-Tpseudonana@XP_002287148':0.37468397,'556484-Ptricornutum@XP_002185061':0.43164901):0.19206798):0.21993886,(('412133-Tvaginalis@XP_001581890':1.3915749,'559292-Scerevisiae@NP_010466':0.74484643):0.36737013,('431895-Mbrevicollis@XP_001749937':0.68096174,'Salpingoeca-rosetta@PTSG_02328T0':0.49234431):0.72112164):0.36395158):0.0083461304,'Capsaspora-owczarzaki@CAOG_01761T0':0.39111927):1.1208599e-05,'403677-Pinfestans@XP_002906797':0.88764567):0.11462437);
(((('10228-Tadhaerens@XP_002114243':0.3206909,'7227-Dmelanogaster@ABX00777':0.19691806):0.037069478,(((('412133-Tvaginalis@XP_001581890':2.1411448,'Hrobusta@prot_jgi_Helro1_189155':0.027149731):0.10093793,'Aureococcus-anophagefferens@jgi|Auran1|63990':1.7648471):0.023794239,('6239-Celegans@NP_493687':0.20225879,'6279-Bmalayi@EDP30362':0.2100637):0.48912303):0.13681965,(('7460-Amellifera@XP_001120878':0.042728127,'Dpulex@prot_jgi_Dappu1_10091_gw1.6.271.1':0.095388945):0.092350952,((('7739-Bfloridae@XP_002587265':0.056059341,'9606-Hsapiens@DAA05331':0.10415754):0.027889704,'Lgigantea@gene_jgi_Lotgi1_214826_estExt_Genewise1Plus.C_sca_240198':0.074672801):0.037287191,'Nvectensis@prot_jgi_Nemve1_10114_gw.208.2.1':0.12515243):0.054959766):4.2772359e-05):0.04017959):0.10830097,((((('284812-Spombe@NP_592917':1.0298691,'352472-Ddiscoideum@XP_639229':0.13441648):0.26786344,('403677-Pinfestans@XP_002906797':0.72597941,'559292-Scerevisiae@NP_010466':0.73763753):0.21836479):0.043052445,(('Bdendrobatidis@prot_jgi_Batde5_85766_GP3.013250':0.78974885,'Spizellomyces-punctatus@SPPG_08618T0':0.40785065):0.14189366,'Ehuxleyi@jgi|Emihu1|194804|gm1.101104':0.87470885):0.11672937):0.047402655,('330879-Afumigatus@XP_749676':0.25286571,'367110-Ncrassa@XP_961787':0.28659209):0.53963621):0.053732989,'Thecamonas-trahens@AMSG_07194T0':0.57815077):3.6527678e-06):0.10183854,((((('214684-Cneoformans@XP_566838':0.36919749,'237631-Umaydis@XP_761813':0.35354266):0.21440279,('431895-Mbrevicollis@XP_001749937':0.81923527,'Salpingoeca-rosetta@PTSG_02328T0':0.62769641):0.56532097):1.8461795e-07,'744533-Ngruberi@XP_002683017':0.67383241):0.10267383,((('3055-Creinhardtii@XP_001697971':0.13195885,'3068-Vcarteri@XP_002945895':0.31695301):0.37879132,'Chlorella-vulgaris@jgi|ChlNC64A_1|135387|IGS.gm_13_00315':0.48939247):0.27111965,(('3702-Athaliana@NP_197058':0.37709646,'88036-Smoellendorffii@XP_002981324':0.19527549):0.20174596,(('436017-Olucimarinus@XP_001416473':0.091812281,'70448-Otauri@XP_003075000':0.13953171):0.52692814,'564608-Mpusilla@XP_003056333':0.19279258):0.28178098):0.036146064):0.074059124):0.13582339,'Capsaspora-owczarzaki@CAOG_01761T0':0.42029859):7.3449264e-05,('2880-Esiliculosus@CBJ31249':0.39835351,('296543-Tpseudonana@XP_002287148':0.47326468,'556484-Ptricornutum@XP_002185061':0.3191328):0.25023592):0.34057663);
(((('10228-Tadhaerens@XP_002114243':0.56729708,((((('6239-Celegans@NP_493687':0.24541366,'6279-Bmalayi@EDP30362':0.17925821):0.38754232,'9606-Hsapiens@DAA05331':0.053418924):0.03578731,'7739-Bfloridae@XP_002587265':0.090665103):0.031399629,('Hrobusta@prot_jgi_Helro1_189155':0.29069584,'Lgigantea@gene_jgi_Lotgi1_214826_estExt_Genewise1Plus.C_sca_240198':5.7382704e-05):0.079432106):0.021598544,('7227-Dmelanogaster@ABX00777':0.16045673,('7460-Amellifera@XP_001120878':0.030338241,'Dpulex@prot_jgi_Dappu1_10091_gw1.6.271.1':0.074050671):0.012050999):0.060958984):0.025019948):0.040613846,'Nvectensis@prot_jgi_Nemve1_10114_gw.208.2.1':0.11910342):0.10792501,(('Bdendrobatidis@prot_jgi_Batde5_85766_GP3.013250':1.0015555,'Thecamonas-trahens@AMSG_07194T0':0.53461483):0.22498962,'Spizellomyces-punctatus@SPPG_08618T0':0.34505585):0.10087427):0.14147238,((('214684-Cneoformans@XP_566838':0.3673537,'237631-Umaydis@XP_761813':0.36911999):0.31340996,(('3702-Athaliana@NP_197058':0.291873,'88036-Smoellendorffii@XP_002981324':0.27351309):0.2257357,((('431895-Mbrevicollis@XP_001749937':1.1382092,'Salpingoeca-rosetta@PTSG_02328T0':0.51038536):0.45217305,(('436017-Olucimarinus@XP_001416473':0.12507112,'70448-Otauri@XP_003075000':0.13444196):0.43768243,'564608-Mpusilla@XP_003056333':0.38873817):0.24642836):0.14463149,'744533-Ngruberi@XP_002683017':0.74258017):0.12878072):7.5219042e-06):0.14317761,'Capsaspora-owczarzaki@CAOG_01761T0':0.41821286):0.0055757942,((((('284812-Spombe@NP_592917':1.4148238,('412133-Tvaginalis@XP_001581890':2.0468081,'559292-Scerevisiae@NP_010466':1.0799039):0.11359225):0.22346711,'352472-Ddiscoideum@XP_639229':0.39105316):0.27494221,((('2880-Esiliculosus@CBJ31249':0.45565908,('Aureococcus-anophagefferens@jgi|Auran1|63990':0.69439337,'Ehuxleyi@jgi|Emihu1|194804|gm1.101104':0.9713303):0.36822529):0.053919435,('296543-Tpseudonana@XP_002287148':0.48912704,'556484-Ptricornutum@XP_002185061':0.52682059):0.29134772):0.23943895,(('3055-Creinhardtii@XP_001697971':0.15149851,'3068-Vcarteri@XP_002945895':0.19953847):0.4011885,'Chlorella-vulgaris@jgi|ChlNC64A_1|135387|IGS.gm_13_00315':0.39084022):0.38518816):0.12019023):8.2940946e-05,'403677-Pinfestans@XP_002906797':0.83901516):0.10495649,('330879-Afumigatus@XP_749676':0.18342508,'367110-Ncrassa@XP_961787':0.33565455):0.49669406):0.091957564);
(('10228-Tadhaerens@XP_002114243':0.38132865,'403677-Pinfestans@XP_002906797':0.5643211):0.060296557,(((((('214684-Cneoformans@XP_566838':0.39460021,'237631-Umaydis@XP_761813':0.32872187):0.23553137,('284812-Spombe@NP_592917':1.1814115,('330879-Afumigatus@XP_749676':0.32341622,'367110-Ncrassa@XP_961787':0.25543535):0.29109918):0.16407129):0.16488041,('Bdendrobatidis@prot_jgi_Batde5_85766_GP3.013250':0.83029999,'Spizellomyces-punctatus@SPPG_08618T0':0.41166342):0.19903227):0.074302034,'352472-Ddiscoideum@XP_639229':0.74741518):0.080579344,(((('3055-Creinhardtii@XP_001697971':0.1447023,'3068-Vcarteri@XP_002945895':0.21644691):0.36961042,'Chlorella-vulgaris@jgi|ChlNC64A_1|135387|IGS.gm_13_00315':0.52608849):0.32707306,((('3702-Athaliana@NP_197058':0.25213945,'88036-Smoellendorffii@XP_002981324':0.32833802):0.15335233,'412133-Tvaginalis@XP_001581890':1.7254402):0.1094428,'Ehuxleyi@jgi|Emihu1|194804|gm1.101104':1.538123):0.095752737):0.071162619,((('431895-Mbrevicollis@XP_001749937':0.64464577,'Salpingoeca-rosetta@PTSG_02328T0':0.79916013):0.23749005,'559292-Scerevisiae@NP_010466':0.97954533):0.34589178,'744533-Ngruberi@XP_002683017':0.48043286):0.32822619):0.040597892):0.080725668,((('2880-Esiliculosus@CBJ31249':0.43583868,'Aureococcus-anophagefferens@jgi|Auran1|63990':1.4360285):0.2786046,(('296543-Tpseudonana@XP_002287148':0.44800523,'556484-Ptricornutum@XP_002185061':0.23816791):0.22076333,(('436017-Olucimarinus@XP_001416473':0.088464171,'70448-Otauri@XP_003075000':0.063254047):0.30039942,'564608-Mpusilla@XP_003056333':0.25626852):0.45189857):0.13290247):0.14862861,'Capsaspora-owczarzaki@CAOG_01761T0':0.33363895):1.0017033e-05):0.11490535,((((((('6239-Celegans@NP_493687':0.2836423,'6279-Bmalayi@EDP30362':0.23958265):0.30693858,'Hrobusta@prot_jgi_Helro1_189155':0.18801118):0.035237848,'9606-Hsapiens@DAA05331':0.07110283):0.015284252,'7739-Bfloridae@XP_002587265':0.070395259):0.00702816,(('7227-Dmelanogaster@ABX00777':0.18644224,('7460-Amellifera@XP_001120878':0.035377529,'Dpulex@prot_jgi_Dappu1_10091_gw1.6.271.1':0.13174491):0.03314065):0.072412318,'Lgigantea@gene_jgi_Lotgi1_214826_estExt_Genewise1Plus.C_sca_240198':0.077383738):0.038646752):0.046462626,'Nvectensis@prot_jgi_Nemve1_10114_gw.208.2.1':0.10812125):0.065848776,'Thecamonas-trahens@AMSG_07194T0':0.74858299):0.10871806);
((((((('10228-Tadhaerens@XP_002114243':0.3899333,'7227-Dmelanogaster@ABX00777':0.19954936):0.055009307,('Hrobusta@prot_jgi_Helro1_189155':0.1931195,'Lgigantea@gene_jgi_Lotgi1_214826_estExt_Genewise1Plus.C_sca_240198':0.027954363):0.074701689):0.022508233,(('7739-Bfloridae@XP_002587265':0.053808693,'9606-Hsapiens@DAA05331':0.079173129):0.01924986,'Nvectensis@prot_jgi_Nemve1_10114_gw.208.2.1':0.1383427):0.020892822):4.3799017e-07,((('6239-Celegans@NP_493687':0.32326336,'6279-Bmalayi@EDP30362':0.25345708):0.38829076,'Ehuxleyi@jgi|Emihu1|194804|gm1.101104':1.0179164):0.10058181,('7460-Amellifera@XP_001120878':0.013707522,'Dpulex@prot_jgi_Dappu1_10091_gw1.6.271.1':0.11220606):0.058361769):1.1520888e-05):0.090858313,((((('3055-Creinhardtii@XP_001697971':0.10616824,'3068-Vcarteri@XP_002945895':0.11821214):0.28622856,'Aureococcus-anophagefferens@jgi|Auran1|63990':1.4916758):0.32524635,'Chlorella-vulgaris@jgi|ChlNC64A_1|135387|IGS.gm_13_00315':0.42113239):0.1475721,'Thecamonas-trahens@AMSG_07194T0':0.51512293):0.074240817,'Spizellomyces-punctatus@SPPG_08618T0':0.62631583):0.093367068):0.1652655,((('2880-Esiliculosus@CBJ31249':0.73280833,('296543-Tpseudonana@XP_002287148':0.46691687,'556484-Ptricornutum@XP_002185061':0.29735838):0.16921834):0.079579879,'403677-Pinfestans@XP_002906797':0.78215313):0.098227752,'Capsaspora-owczarzaki@CAOG_01761T0':0.41079259):0.043499903):0.070794523,((('214684-Cneoformans@XP_566838':0.61298794,'237631-Umaydis@XP_761813':0.16458709):0.2791861,((('284812-Spombe@NP_592917':1.191349,('412133-Tvaginalis@XP_001581890':1.4871916,'559292-Scerevisiae@NP_010466':0.92060013):0.17905998):0.20330212,(('436017-Olucimarinus@XP_001416473':0.090064461,'70448-Otauri@XP_003075000':0.13346418):0.35261603,'564608-Mpusilla@XP_003056333':0.53100669):0.32814647):0.15067131,(('330879-Afumigatus@XP_749676':0.31034275,'367110-Ncrassa@XP_961787':0.39365075):0.42547615,'Bdendrobatidis@prot_jgi_Batde5_85766_GP3.013250':0.90351737):0.16747102):0.054786809):0.056936894,(('3702-Athaliana@NP_197058':0.25684014,'88036-Smoellendorffii@XP_002981324':0.28175339):0.14664877,(('431895-Mbrevicollis@XP_001749937':0.52857804,'Salpingoeca-rosetta@PTSG_02328T0':0.34787132):0.54351357,'744533-Ngruberi@XP_002683017':0.39342485):0.24201481):0.020795505):4.9156247e-06,'352472-Ddiscoideum@XP_639229':0.74024005);
(('10228-Tadhaerens@XP_002114243':0.62738771,(((((((('284812-Spombe@NP_592917':0.80156819,'559292-Scerevisiae@NP_010466':0.59607081):0.090319319,'412133-Tvaginalis@XP_001581890':1.5901338):0.35314756,'Bdendrobatidis@prot_jgi_Batde5_85766_GP3.013250':0.52220946):0.17967056,'Thecamonas-trahens@AMSG_07194T0':0.52167059):0.15732418,('6239-Celegans@NP_493687':0.33682383,'6279-Bmalayi@EDP30362':0.072415238):0.32401479):0.23992651,'9606-Hsapiens@DAA05331':0.074719884):3.618205e-05,'7739-Bfloridae@XP_002587265':0.09929862):0.025279134,((('7227-Dmelanogaster@ABX00777':0.13774147,('7460-Amellifera@XP_001120878':0.045355411,'Dpulex@prot_jgi_Dappu1_10091_gw1.6.271.1':0.047459372):0.092114719):0.027115217,'Hrobusta@prot_jgi_Helro1_189155':0.20498124):0.04093735,'Lgigantea@gene_jgi_Lotgi1_214826_estExt_Genewise1Plus.C_sca_240198':0.012223543):0.086956649):0.042809945):0.035682665,(((((('214684-Cneoformans@XP_566838':0.43158443,'237631-Umaydis@XP_761813':0.62235289):0.30744264,('330879-Afumigatus@XP_749676':0.15337694,'367110-Ncrassa@XP_961787':0.38483148):0.65403727):0.19644631,('431895-Mbrevicollis@XP_001749937':0.85968336,'Salpingoeca-rosetta@PTSG_02328T0':0.6255049):0.50902298):0.044040114,'744533-Ngruberi@XP_002683017':0.77248698):0.086732882,(((((('2880-Esiliculosus@CBJ31249':0.75729942,'403677-Pinfestans@XP_002906797':0.62817697):7.9749134e-05,('296543-Tpseudonana@XP_002287148':0.40639912,'556484-Ptricornutum@XP_002185061':0.27904126):0.20910897):0.23348482,'Capsaspora-owczarzaki@CAOG_01761T0':0.60320105):0.072808652,'352472-Ddiscoideum@XP_639229':0.68097588):0.077457661,(((('3055-Creinhardtii@XP_001697971':0.10544178,'3068-Vcarteri@XP_002945895':0.17112333):0.53458248,'Chlorella-vulgaris@jgi|ChlNC64A_1|135387|IGS.gm_13_00315':0.51976945):0.13103425,(('436017-Olucimarinus@XP_001416473':0.066397623,'70448-Otauri@XP_003075000':0.11235904):0.48811135,'564608-Mpusilla@XP_003056333':0.27948199):0.23197928):0.12043981,('3702-Athaliana@NP_197058':0.40991328,'88036-Smoellendorffii@XP_002981324':0.33920241):0.19524935):0.18884596):4.3683475e-05,('Aureococcus-anophagefferens@jgi|Auran1|63990':1.221192,'Ehuxleyi@jgi|Emihu1|194804|gm1.101104':0.54341919):0.45727969):0.052630506):1.2542406e-06,'Spizellomyces-punctatus@SPPG_08618T0':0.56155275):0.094485612,'Nvectensis@prot_jgi_Nemve1_10114_gw.208.2.1':0.113197);
((('10228-Tadhaerens@XP_002114243':0.66349864,((((((('284812-Spombe@NP_592917':1.3857481,'Bdendrobatidis@prot_jgi_Batde5_85766_GP3.013250':0.63095939):0.265441,'Thecamonas-trahens@AMSG_07194T0':0.56191454):0.38379396,(('330879-Afumigatus@XP_749676':0.44988255,'367110-Ncrassa@XP_961787':0.25093853):0.34361651,'744533-Ngruberi@XP_002683017':0.72366258):0.10641238):0.020415827,((('431895-Mbrevicollis@XP_001749937':1.1550079,'Salpingoeca-rosetta@PTSG_02328T0':0.11332298):0.4994092,'559292-Scerevisiae@NP_010466':1.1100435):0.12217517,(('436017-Olucimarinus@XP_001416473':0.14227393,'70448-Otauri@XP_003075000':0.067478696):0.59109716,'564608-Mpusilla@XP_003056333':0.37332151):0.39872065):0.21239492):0.16350626,((('403677-Pinfestans@XP_002906797':0.7778036,'412133-Tvaginalis@XP_001581890':1.7831525):0.20881183,('6239-Celegans@NP_493687':0.30845076,'6279-Bmalayi@EDP30362':0.27890067):0.31188231):0.04371475,'Hrobusta@prot_jgi_Helro1_189155':0.13398547):0.018499786):0.1040459,(('7227-Dmelanogaster@ABX00777':0.29773612,'7460-Amellifera@XP_001120878':0.04741421):0.049219003,'Dpulex@prot_jgi_Dappu1_10091_gw1.6.271.1':0.06895058):0.076847871):0.01445244,(('7739-Bfloridae@XP_002587265':0.079061862,'9606-Hsapiens@DAA05331':0.052758683):0.012220997,'Lgigantea@gene_jgi_Lotgi1_214826_estExt_Genewise1Plus.C_sca_240198':0.086148172):0.042160518):0.043539167):0.026453767,'Nvectensis@prot_jgi_Nemve1_10114_gw.208.2.1':0.11490571):0.18105881,(('214684-Cneoformans@XP_566838':0.4190884,'237631-Umaydis@XP_761813':0.39998609):0.2061711,'Spizellomyces-punctatus@SPPG_08618T0':0.64662166):0.098702685,(((((('2880-Esiliculosus@CBJ31249':0.49741361,(('296543-Tpseudonana@XP_002287148':0.32972931,'556484-Ptricornutum@XP_002185061':0.47548051):0.6036026,'Aureococcus-anophagefferens@jgi|Auran1|63990':1.1854422):1.7671e-05):0.30638259,(('3055-Creinhardtii@XP_001697971':0.18321559,'3068-Vcarteri@XP_002945895':0.16863211):0.44767908,'Chlorella-vulgaris@jgi|ChlNC64A_1|135387|IGS.gm_13_00315':0.40670117):0.33733453):0.10068591,('3702-Athaliana@NP_197058':0.3759135,'88036-Smoellendorffii@XP_002981324':0.091118055):0.23329042):0.1914018,'Capsaspora-owczarzaki@CAOG_01761T0':0.50506882):6.5295359e-07,'352472-Ddiscoideum@XP_639229':0.65347757):0.07641694,'Ehuxleyi@jgi|Emihu1|194804|gm1.101104':0.93264234):0.098600919);
((((('10228-Tadhaerens@XP_002114243':0.2816413,((('284812-Spombe@NP_592917':0.86680615,'559292-Scerevisiae@NP_010466':0.88464761):0.25804407,'352472-Ddiscoideum@XP_639229':0.18289044):0.043179062,'412133-Tvaginalis@XP_001581890':1.5350206):0.1490291):0.090176222,((('2880-Esiliculosus@CBJ31249':0.43517161,'403677-Pinfestans@XP_002906797':0.76887392):0.11220423,('Aureococcus-anophagefferens@jgi|Auran1|63990':1.1092252,'Ehuxleyi@jgi|Emihu1|194804|gm1.101104':0.4962342):0.28553323):0.1405773,'Thecamonas-trahens@AMSG_07194T0':0.44093662):0.19250438):0.015312032,('214684-Cneoformans@XP_566838':0.3882306,'237631-Umaydis@XP_761813':0.29425681):0.49068765):0.060962616,(((((('6239-Celegans@NP_493687':0.25719346,'6279-Bmalayi@EDP30362':0.15928091):0.44082589,'9606-Hsapiens@DAA05331':0.019894043):0.020299625,'744533-Ngruberi@XP_002683017':0.76958834):0.028059319,'7739-Bfloridae@XP_002587265':0.095193767):8.2531303e-05,(('7227-Dmelanogaster@ABX00777':0.27557878,('Hrobusta@prot_jgi_Helro1_189155':0.23438817,'Lgigantea@gene_jgi_Lotgi1_214826_estExt_Genewise1Plus.C_sca_240198':0.0044338343):0.079244126):0.036285327,('7460-Amellifera@XP_001120878':0.061966415,'Dpulex@prot_jgi_Dappu1_10091_gw1.6.271.1':0.084057686):0.048692688):0.012824458):0.075606894,(('Bdendrobatidis@prot_jgi_Batde5_85766_GP3.013250':0.74942246,'Spizellomyces-punctatus@SPPG_08618T0':0.23443669):0.2617445,'Nvectensis@prot_jgi_Nemve1_10114_gw.208.2.1':0.052996323):0.0099863729):0.13214147):3.5089539e-08,('296543-Tpseudonana@XP_002287148':0.37771098,'556484-Ptricornutum@XP_002185061':0.39751446):0.5012192,((((('3055-Creinhardtii@XP_001697971':0.11649452,'3068-Vcarteri@XP_002945895':0.09385191):0.34363426,'Chlorella-vulgaris@jgi|ChlNC64A_1|135387|IGS.gm_13_00315':0.37137988):0.23495971,(('3702-Athaliana@NP_197058':0.31138643,'88036-Smoellendorffii@XP_002981324':0.29910414):0.094184255,(('436017-Olucimarinus@XP_001416473':0.11990072,'70448-Otauri@XP_003075000':0.16431054):0.32861616,'564608-Mpusilla@XP_003056333':0.32061704):0.39000703):0.091206961):0.13266126,(('330879-Afumigatus@XP_749676':0.26059686,'367110-Ncrassa@XP_961787':0.36419507):0.36194325,('431895-Mbrevicollis@XP_001749937':0.5376802,'Salpingoeca-rosetta@PTSG_02328T0':0.23511116):0.68150629):0.22008509):0.038420848,'Capsaspora-owczarzaki@CAOG_01761T0':0.30316856):0.05925775);
((((((('10228-Tadhaerens@XP_002114243':0.65571393,'7739-Bfloridae@XP_002587265':0.013131785):0.04266986,(('6239-Celegans@NP_493687':0.44810575,'6279-Bmalayi@EDP30362':0.1582678):0.57531378,'9606-Hsapiens@DAA05331':0.042647624):0.023859069):0.035749152,(((('214684-Cneoformans@XP_566838':0.42483208,'237631-Umaydis@XP_761813':0.4108147):0.11550864,'Ehuxleyi@jgi|Emihu1|194804|gm1.101104':0.66313019):0.29537579,'Spizellomyces-punctatus@SPPG_08618T0':0.57174072):0.056008297,'Nvectensis@prot_jgi_Nemve1_10114_gw.208.2.1':0.20340415):0.022245018):0.013229395,'Lgigantea@gene_jgi_Lotgi1_214826_estExt_Genewise1Plus.C_sca_240198':0.045388949):0.089615995,(((('412133-Tvaginalis@XP_001581890':1.5175807,'744533-Ngruberi@XP_002683017':0.51812255):0.1816296,'7227-Dmelanogaster@ABX00777':0.2865836):9.01664e-05,'7460-Amellifera@XP_001120878':0.053613019):0.056206744,'Dpulex@prot_jgi_Dappu1_10091_gw1.6.271.1':0.10078683):0.072061251):0.038399635,'Hrobusta@prot_jgi_Helro1_189155':0.27080184):0.29556905,((('284812-Spombe@NP_592917':1.0297469,('330879-Afumigatus@XP_749676':0.3890653,'367110-Ncrassa@XP_961787':0.34985991):0.39208808):0.19752646,'Thecamonas-trahens@AMSG_07194T0':0.43849848):0.15473846,('403677-Pinfestans@XP_002906797':0.90503981,('559292-Scerevisiae@NP_010466':1.1528465,'Bdendrobatidis@prot_jgi_Batde5_85766_GP3.013250':0.52340847):0.21844801):6.7171322e-05):0.15525087,((('2880-Esiliculosus@CBJ31249':0.39034319,'Aureococcus-anophagefferens@jgi|Auran1|63990':0.91733397):0.13197646,('296543-Tpseudonana@XP_002287148':0.57257864,'556484-Ptricornutum@XP_002185061':0.15889246):0.64232829):0.11403463,(((((('3055-Creinhardtii@XP_001697971':0.067282386,'3068-Vcarteri@XP_002945895':0.077694191):0.30005682,'Chlorella-vulgaris@jgi|ChlNC64A_1|135387|IGS.gm_13_00315':0.78843957):0.18371745,(('431895-Mbrevicollis@XP_001749937':0.92240446,'Salpingoeca-rosetta@PTSG_02328T0':0.37074413):0.69241535,(('436017-Olucimarinus@XP_001416473':0.034132098,'70448-Otauri@XP_003075000':0.081235722):0.40890968,'564608-Mpusilla@XP_003056333':0.28771861):0.19875185):0.12613642):0.048944309,('3702-Athaliana@NP_197058':0.24456662,'88036-Smoellendorffii@XP_002981324':0.29133788):0.29493135):0.10197219,'352472-Ddiscoideum@XP_639229':0.46127019):0.066148041,'Capsaspora-owczarzaki@CAOG_01761T0':0.26141435):6.6682149e-05):0.1359301);
(('10228-Tadhaerens@XP_002114243':0.39511269,((('214684-Cneoformans@XP_566838':0.46364571,'237631-Umaydis@XP_761813':0.2524874):0.12634385,('284812-Spombe@NP_592917':1.2183191,'559292-Scerevisiae@NP_010466':1.2925411):0.28368419):0.22958585,(('6239-Celegans@NP_493687':0.45262303,'6279-Bmalayi@EDP30362':0.046909411):0.54598208,'Ehuxleyi@jgi|Emihu1|194804|gm1.101104':0.80989547):0.010100521):0.21075684):1.9898649e-08,(((((('2880-Esiliculosus@CBJ31249':0.64450134,('296543-Tpseudonana@XP_002287148':0.52861239,'556484-Ptricornutum@XP_002185061':0.40002713):0.25388435):0.14219506,(('431895-Mbrevicollis@XP_001749937':0.76067464,'Salpingoeca-rosetta@PTSG_02328T0':0.42550544):0.53842618,'Aureococcus-anophagefferens@jgi|Auran1|63990':1.6948827):0.13441446):0.11024666,'403677-Pinfestans@XP_002906797':0.61258038):0.038244231,'Capsaspora-owczarzaki@CAOG_01761T0':0.30584381):0.053285983,'352472-Ddiscoideum@XP_639229':0.56902095):0.072539518,(((('3055-Creinhardtii@XP_001697971':0.15467635,'3068-Vcarteri@XP_002945895':0.16350209):0.57890812,'Chlorella-vulgaris@jgi|ChlNC64A_1|135387|IGS.gm_13_00315':0.55823744):0.46196048,(('436017-Olucimarinus@XP_001416473':0.070907534,'70448-Otauri@XP_003075000':0.085308958):0.32042564,'564608-Mpusilla@XP_003056333':0.56078554):0.23421335):0.0095553866,('3702-Athaliana@NP_197058':0.28043094,'88036-Smoellendorffii@XP_002981324':0.34178341):0.1169709):0.15522732):0.17242859,(((('330879-Afumigatus@XP_749676':0.28297789,'367110-Ncrassa@XP_961787':0.4975249):0.62518863,'Hrobusta@prot_jgi_Helro1_189155':5.565875e-06):0.24774674,((((('412133-Tvaginalis@XP_001581890':1.4718048,'744533-Ngruberi@XP_002683017':0.90263521):1.1780981e-05,'7460-Amellifera@XP_001120878':0.03227039):7.8465126e-05,'7227-Dmelanogaster@ABX00777':0.20908879):0.046407006,'Dpulex@prot_jgi_Dappu1_10091_gw1.6.271.1':0.025623269):0.033517625,((('7739-Bfloridae@XP_002587265':0.075692393,'9606-Hsapiens@DAA05331':0.039826131):0.037390695,'Lgigantea@gene_jgi_Lotgi1_214826_estExt_Genewise1Plus.C_sca_240198':0.036451508):0.025510838,'Nvectensis@prot_jgi_Nemve1_10114_gw.208.2.1':0.18793815):0.020647802):1.3921301e-05):0.045979618,(('Bdendrobatidis@prot_jgi_Batde5_85766_GP3.013250':0.75333694,'Spizellomyces-punctatus@SPPG_08618T0':0.38224342):0.27347718,'Thecamonas-trahens@AMSG_07194T0':0.70626865):0.181761):0.063251447);
((((((((('10228-Tadhaerens@XP_002114243':0.38808753,'Nvectensis@prot_jgi_Nemve1_10114_gw.208.2.1':0.18452272):0.043359869,'7739-Bfloridae@XP_002587265':0.086026068):1.1456655e-06,'9606-Hsapiens@DAA05331':0.072666851):0.032263613,'Lgigantea@gene_jgi_Lotgi1_214826_estExt_Genewise1Plus.C_sca_240198':0.074336471):0.067074225,(('7227-Dmelanogaster@ABX00777':0.1240727,'7460-Amellifera@XP_001120878':0.055058463):0.044211844,'Dpulex@prot_jgi_Dappu1_10091_gw1.6.271.1':0.12840274):0.023978879):0.0094085991,'Hrobusta@prot_jgi_Helro1_189155':0.26788095):0.15753406,('6239-Celegans@NP_493687':0.20620667,'6279-Bmalayi@EDP30362':0.19296475):0.37465832):0.16971263,(('352472-Ddiscoideum@XP_639229':0.3979855,'403677-Pinfestans@XP_002906797':0.54236904):0.15774774,('412133-Tvaginalis@XP_001581890':1.1800956,'559292-Scerevisiae@NP_010466':0.58710628):0.48287123):0.034304545):0.019541598,((((('214684-Cneoformans@XP_566838':0.44599977,'237631-Umaydis@XP_761813':0.23631202):0.37471578,'Capsaspora-owczarzaki@CAOG_01761T0':0.28725726):0.0098904551,('3702-Athaliana@NP_197058':0.19754754,'88036-Smoellendorffii@XP_002981324':0.26156077):0.38415014):0.02099097,('431895-Mbrevicollis@XP_001749937':0.91678939,'Salpingoeca-rosetta@PTSG_02328T0':0.27355664):0.59029605):0.049315397,((((('284812-Spombe@NP_592917':1.0994075,('330879-Afumigatus@XP_749676':0.14075863,'367110-Ncrassa@XP_961787':0.56390825):0.39683106):0.14662156,'744533-Ngruberi@XP_002683017':0.52748193):0.096510332,(('3055-Creinhardtii@XP_001697971':0.11652846,'3068-Vcarteri@XP_002945895':0.25895641):0.21431366,('Aureococcus-anophagefferens@jgi|Auran1|63990':0.83285983,'Chlorella-vulgaris@jgi|ChlNC64A_1|135387|IGS.gm_13_00315':0.65648178):7.8625131e-05):0.25665852):0.18562397,('2880-Esiliculosus@CBJ31249':0.51586558,('296543-Tpseudonana@XP_002287148':0.30024861,'556484-Ptricornutum@XP_002185061':0.57490961):0.61793428):0.22177011):0.072833209,(('436017-Olucimarinus@XP_001416473':0.029722605,'70448-Otauri@XP_003075000':0.1499656):0.4557696,'564608-Mpusilla@XP_003056333':0.25521925):0.43202277):2.7545761e-06):0.12984497,(('Bdendrobatidis@prot_jgi_Batde5_85766_GP3.013250':0.62595459,'Thecamonas-trahens@AMSG_07194T0':0.36082814):0.13140089,('Ehuxleyi@jgi|Emihu1|194804|gm1.101104':0.60111045,'Spizellomyces-punctatus@SPPG_08618T0':0.36288361):0.15486159):0.088325281);
((((('10228-Tadhaerens@XP_002114243':0.31914068,'403677-Pinfestans@XP_002906797':0.81968502):0.29363425,'Nvectensis@prot_jgi_Nemve1_10114_gw.208.2.1':0.092398163):0.095335546,(((('6239-Celegans@NP_493687':0.43194426,'6279-Bmalayi@EDP30362':0.21868471):0.40260782,'9606-Hsapiens@DAA05331':0.028283945):0.0084883634,'7739-Bfloridae@XP_002587265':0.11872972):0.018789653,(('7227-Dmelanogaster@ABX00777':0.20547495,('7460-Amellifera@XP_001120878':0.058956133,'Dpulex@prot_jgi_Dappu1_10091_gw1.6.271.1':0.075068911):0.045372433):0.068955752,('Hrobusta@prot_jgi_Helro1_189155':0.33142683,'Lgigantea@gene_jgi_Lotgi1_214826_estExt_Genewise1Plus.C_sca_240198':0.0012942281):0.013791069):0.046724511):0.02946608):0.16348032,(('214684-Cneoformans@XP_566838':0.41228519,'237631-Umaydis@XP_761813':0.41137529):0.31498547,(((('284812-Spombe@NP_592917':1.2500794,('330879-Afumigatus@XP_749676':0.31983765,'367110-Ncrassa@XP_961787':0.23774419):0.48114335):0.18516267,'Thecamonas-trahens@AMSG_07194T0':0.50803547):0.11698125,(('412133-Tvaginalis@XP_001581890':1.5182681,(('431895-Mbrevicollis@XP_001749937':1.0309147,'Salpingoeca-rosetta@PTSG_02328T0':0.36554037):0.53216066,'559292-Scerevisiae@NP_010466':0.74092296):0.13417229):0.38190974,'Bdendrobatidis@prot_jgi_Batde5_85766_GP3.013250':0.8041473):0.13432713):0.082154088,'Spizellomyces-punctatus@SPPG_08618T0':0.27448861):0.12957612):0.057733725):0.0083137071,(((((('2880-Esiliculosus@CBJ31249':0.64009027,'Aureococcus-anophagefferens@jgi|Auran1|63990':0.85168395):8.6078668e-06,('296543-Tpseudonana@XP_002287148':0.34138342,'556484-Ptricornutum@XP_002185061':0.51061682):0.2990168):0.29428532,(('3055-Creinhardtii@XP_001697971':0.0484425,'3068-Vcarteri@XP_002945895':0.30254312):0.54760933,((('436017-Olucimarinus@XP_001416473':0.080723572,'70448-Otauri@XP_003075000':0.12938242):0.73993754,'564608-Mpusilla@XP_003056333':0.16742329):0.33636024,'Chlorella-vulgaris@jgi|ChlNC64A_1|135387|IGS.gm_13_00315':0.6158183):0.13305499):0.080002832):0.25160008,('3702-Athaliana@NP_197058':0.38352645,'88036-Smoellendorffii@XP_002981324':0.29385817):0.18101069):0.15026202,('744533-Ngruberi@XP_002683017':0.87257571,'Capsaspora-owczarzaki@CAOG_01761T0':0.42677567):0.050223135):0.089726035,'352472-Ddiscoideum@XP_639229':0.61228753):0.048639548,'Ehuxleyi@jgi|Emihu1|194804|gm1.101104':1.2111915);
((((('10228-Tadhaerens@XP_002114243':0.54260014,((('7227-Dmelanogaster@ABX00777':0.18934212,'7460-Amellifera@XP_001120878':0.063310786):0.029564936,'Dpulex@prot_jgi_Dappu1_10091_gw1.6.271.1':0.061896389):0.08074506,(('7739-Bfloridae@XP_002587265':0.03566043,'9606-Hsapiens@DAA05331':0.11231499):0.066108655,('Hrobusta@prot_jgi_Helro1_189155':0.30009984,'Lgigantea@gene_jgi_Lotgi1_214826_estExt_Genewise1Plus.C_sca_240198':0.046798847):0.062640391):0.049996564):2.2508834e-05):0.063873353,('559292-Scerevisiae@NP_010466':1.3445447,('6239-Celegans@NP_493687':0.33946466,'6279-Bmalayi@EDP30362':0.25741623):0.29942991):0.2118097):0.0755097,'Nvectensis@prot_jgi_Nemve1_10114_gw.208.2.1':0.10113757):0.16987388,(((('214684-Cneoformans@XP_566838':0.33957457,'237631-Umaydis@XP_761813':0.42736701):0.1541848,'412133-Tvaginalis@XP_001581890':1.8430538):0.33980974,('Bdendrobatidis@prot_jgi_Batde5_85766_GP3.013250':0.98437707,'Spizellomyces-punctatus@SPPG_08618T0':0.25943127):0.17948328):0.040051503,'Ehuxleyi@jgi|Emihu1|194804|gm1.101104':1.1425652):0.0089088406):0.10548852,(((('284812-Spombe@NP_592917':1.6582332,'403677-Pinfestans@XP_002906797':0.62535068):0.36522279,('330879-Afumigatus@XP_749676':0.27926138,'367110-Ncrassa@XP_961787':0.31143432):0.51153777):0.061502062,'Thecamonas-trahens@AMSG_07194T0':0.40395883):0.066785171,'352472-Ddiscoideum@XP_639229':0.89576919):0.065962869,((((('2880-Esiliculosus@CBJ31249':0.47470892,('296543-Tpseudonana@XP_002287148':0.60060253,'556484-Ptricornutum@XP_002185061':0.45955034):0.38731438):0.29639175,(('431895-Mbrevicollis@XP_001749937':0.73920026,'Salpingoeca-rosetta@PTSG_02328T0':0.48696166):0.60173934,'Chlorella-vulgaris@jgi|ChlNC64A_1|135387|IGS.gm_13_00315':0.38607053):0.31737172):0.15656647,(('3055-Creinhardtii@XP_001697971':0.2563922,'3068-Vcarteri@XP_002945895':0.159717):0.46668745,('744533-Ngruberi@XP_002683017':0.87968034,'Aureococcus-anophagefferens@jgi|Auran1|63990':1.7188792):1.5635296e-07):0.15628791):0.095517865,'Capsaspora-owczarzaki@CAOG_01761T0':0.38362515):0.048805863,(('3702-Athaliana@NP_197058':0.19793581,'88036-Smoellendorffii@XP_002981324':0.30084011):0.15959743,(('436017-Olucimarinus@XP_001416473':0.08850529,'70448-Otauri@XP_003075000':0.097903427):0.44290706,'564608-Mpusilla@XP_003056333':0.3414607):0.37528047):0.2019307):0.12871106);
(((((((('10228-Tadhaerens@XP_002114243':0.42582422,'7227-Dmelanogaster@ABX00777':0.14371236):0.0051716368,'Hrobusta@prot_jgi_Helro1_189155':0.27214023):0.037560715,('7460-Amellifera@XP_001120878':0.062856266,'Dpulex@prot_jgi_Dappu1_10091_gw1.6.271.1':0.049414118):0.056836391):0.045453935,(('7739-Bfloridae@XP_002587265':0.063936819,'9606-Hsapiens@DAA05331':0.059511939):0.024458779,'Lgigantea@gene_jgi_Lotgi1_214826_estExt_Genewise1Plus.C_sca_240198':0.073092172):0.053903261):0.04422344,(('6239-Celegans@NP_493687':0.21088236,'6279-Bmalayi@EDP30362':0.29977789):0.30621251,'Nvectensis@prot_jgi_Nemve1_10114_gw.208.2.1':0.071959597):0.014404059):0.11601903,((('412133-Tvaginalis@XP_001581890':1.3872599,'559292-Scerevisiae@NP_010466':1.0180218):0.33530722,'744533-Ngruberi@XP_002683017':0.59066241):0.088413572,(('Bdendrobatidis@prot_jgi_Batde5_85766_GP3.013250':0.73995821,'Spizellomyces-punctatus@SPPG_08618T0':0.18142792):0.17280879,'Ehuxleyi@jgi|Emihu1|194804|gm1.101104':0.7589822):0.13701984):0.060096227):0.055167095,('352472-Ddiscoideum@XP_639229':0.45178408,'403677-Pinfestans@XP_002906797':0.55330727):0.075316561):0.061174835,(('214684-Cneoformans@XP_566838':0.52900921,'237631-Umaydis@XP_761813':0.19034616):0.27031618,(('284812-Spombe@NP_592917':1.0899472,('330879-Afumigatus@XP_749676':0.2635166,'367110-Ncrassa@XP_961787':0.33938685):0.29845717):0.057106194,(('3055-Creinhardtii@XP_001697971':1.1747795e-05,'Aureococcus-anophagefferens@jgi|Auran1|63990':1.4138422):0.30919346,'3068-Vcarteri@XP_002945895':0.039715993):0.55166371):0.23474446):0.10858086,((((('2880-Esiliculosus@CBJ31249':0.41755298,('296543-Tpseudonana@XP_002287148':0.38122142,'556484-Ptricornutum@XP_002185061':0.22264809):0.20950766):0.090055828,(('431895-Mbrevicollis@XP_001749937':0.69298956,'Salpingoeca-rosetta@PTSG_02328T0':0.17162447):0.54574917,'Chlorella-vulgaris@jgi|ChlNC64A_1|135387|IGS.gm_13_00315':0.43278823):0.13836746):0.15263183,(('436017-Olucimarinus@XP_001416473':0.083850457,'70448-Otauri@XP_003075000':0.11274732):0.39814109,'564608-Mpusilla@XP_003056333':0.23814794):0.2758739):0.18137455,('Capsaspora-owczarzaki@CAOG_01761T0':0.26070843,'Thecamonas-trahens@AMSG_07194T0':0.39890216):0.16742865):0.033984664,('3702-Athaliana@NP_197058':0.23846303,'88036-Smoellendorffii@XP_002981324':0.2573251):0.26939239):0.0032681494);
(((('10228-Tadhaerens@XP_002114243':0.73834494,(((('6239-Celegans@NP_493687':0.35735429,'6279-Bmalayi@EDP30362':0.24718076):0.34625237,'9606-Hsapiens@DAA05331':0.028804449):0.033398759,'7739-Bfloridae@XP_002587265':0.072563724):0.033608766,((('7227-Dmelanogaster@ABX00777':0.14686448,'7460-Amellifera@XP_001120878':0.059475894):0.018018208,'Dpulex@prot_jgi_Dappu1_10091_gw1.6.271.1':0.032535817):0.098142669,('Hrobusta@prot_jgi_Helro1_189155':0.20893862,'Lgigantea@gene_jgi_Lotgi1_214826_estExt_Genewise1Plus.C_sca_240198':7.9258858e-05):0.080106375):0.070218707):0.062649823):0.017283505,'Nvectensis@prot_jgi_Nemve1_10114_gw.208.2.1':0.050947078):0.023291856,((('284812-Spombe@NP_592917':1.6755823,'Bdendrobatidis@prot_jgi_Batde5_85766_GP3.013250':0.54497682):0.54870034,'Spizellomyces-punctatus@SPPG_08618T0':0.47669462):0.20807963,'Thecamonas-trahens@AMSG_07194T0':0.48635253):0.1667366):0.11444676,((((('214684-Cneoformans@XP_566838':0.51800097,'237631-Umaydis@XP_761813':0.31880691):0.38848524,(('3702-Athaliana@NP_197058':0.23605589,'88036-Smoellendorffii@XP_002981324':0.43932824):0.13478884,(('436017-Olucimarinus@XP_001416473':0.018111644,'70448-Otauri@XP_003075000':0.13278025):0.43286406,'564608-Mpusilla@XP_003056333':0.30069409):0.24693572):0.0060088648):0.088612007,(('412133-Tvaginalis@XP_001581890':1.0005923,'559292-Scerevisiae@NP_010466':0.87995652):0.40293492,'744533-Ngruberi@XP_002683017':0.75504229):5.8878533e-05):0.10589012,'352472-Ddiscoideum@XP_639229':0.63587417):0.099586719,(((('2880-Esiliculosus@CBJ31249':0.32921157,'Ehuxleyi@jgi|Emihu1|194804|gm1.101104':1.1728415):0.17277149,'Capsaspora-owczarzaki@CAOG_01761T0':0.31043557):0.040847099,(((('3055-Creinhardtii@XP_001697971':3.0041466e-06,'Aureococcus-anophagefferens@jgi|Auran1|63990':1.6681638):0.2682493,'3068-Vcarteri@XP_002945895':0.052293481):0.4094979,'Chlorella-vulgaris@jgi|ChlNC64A_1|135387|IGS.gm_13_00315':0.45581859):0.074354168,('431895-Mbrevicollis@XP_001749937':0.48567936,'Salpingoeca-rosetta@PTSG_02328T0':0.42916702):0.73146188):0.11109094):0.0043250113,('296543-Tpseudonana@XP_002287148':0.47524114,'556484-Ptricornutum@XP_002185061':0.20995711):0.38754569):0.07833689):0.0075154174,(('330879-Afumigatus@XP_749676':0.43032512,'367110-Ncrassa@XP_961787':0.26369262):0.55125421,'403677-Pinfestans@XP_002906797':0.71660198):0.081144766);
((((((('10228-Tadhaerens@XP_002114243':0.54349743,'Nvectensis@prot_jgi_Nemve1_10114_gw.208.2.1':0.02398348):0.085075842,('7739-Bfloridae@XP_002587265':0.10584046,'9606-Hsapiens@DAA05331':0.042409789):0.022186207):0.035866402,(('6239-Celegans@NP_493687':0.28238678,'6279-Bmalayi@EDP30362':0.2783449):0.44021818,('Hrobusta@prot_jgi_Helro1_189155':0.25705031,'Lgigantea@gene_jgi_Lotgi1_214826_estExt_Genewise1Plus.C_sca_240198':8.4451732e-07):0.086148074):3.1154427e-06):0.010075455,((('412133-Tvaginalis@XP_001581890':2.0024777,'744533-Ngruberi@XP_002683017':0.80945809):0.20011891,'Dpulex@prot_jgi_Dappu1_10091_gw1.6.271.1':0.024078851):0.02662766,('7227-Dmelanogaster@ABX00777':0.21658983,'7460-Amellifera@XP_001120878':0.020187045):0.031528063):0.067801623):0.063200608,'Thecamonas-trahens@AMSG_07194T0':0.66983638):0.086534793,('Ehuxleyi@jgi|Emihu1|194804|gm1.101104':0.86168628,'Spizellomyces-punctatus@SPPG_08618T0':0.34983916):0.15258581):2.6985802e-05,(((('214684-Cneoformans@XP_566838':0.40884364,'237631-Umaydis@XP_761813':0.18756386):0.087341306,'284812-Spombe@NP_592917':1.5418526):0.19163832,('330879-Afumigatus@XP_749676':0.24548199,'367110-Ncrassa@XP_961787':0.35261724):0.45774502):0.074414416,('559292-Scerevisiae@NP_010466':1.5737328,'Bdendrobatidis@prot_jgi_Batde5_85766_GP3.013250':0.68518346):0.31128258):0.089016812,(((((('2880-Esiliculosus@CBJ31249':0.16795348,'Aureococcus-anophagefferens@jgi|Auran1|63990':1.2167774):0.24557928,('296543-Tpseudonana@XP_002287148':0.50642383,'556484-Ptricornutum@XP_002185061':0.40485921):0.37922876):0.043812341,'403677-Pinfestans@XP_002906797':0.60899481):0.1371601,'Capsaspora-owczarzaki@CAOG_01761T0':0.29392163):0.050878145,'352472-Ddiscoideum@XP_639229':0.52924879):0.010052784,(((('3055-Creinhardtii@XP_001697971':0.12843331,'3068-Vcarteri@XP_002945895':0.17846815):0.38252647,'Chlorella-vulgaris@jgi|ChlNC64A_1|135387|IGS.gm_13_00315':0.54733894):0.29365187,(('3702-Athaliana@NP_197058':0.26023031,'88036-Smoellendorffii@XP_002981324':0.27451314):0.18558862,(('436017-Olucimarinus@XP_001416473':0.10156115,'70448-Otauri@XP_003075000':0.076086395):0.35701052,'564608-Mpusilla@XP_003056333':0.40157635):0.33912606):0.091232078):0.063480076,('431895-Mbrevicollis@XP_001749937':0.89673431,'Salpingoeca-rosetta@PTSG_02328T0':0.67699915):0.43273427):0.16975488):0.10362492);
((((((('10228-Tadhaerens@XP_002114243':0.44225359,'Nvectensis@prot_jgi_Nemve1_10114_gw.208.2.1':0.042121661):0.088004961,(('7739-Bfloridae@XP_002587265':0.057363298,'9606-Hsapiens@DAA05331':0.1178136):0.03511298,'Lgigantea@gene_jgi_Lotgi1_214826_estExt_Genewise1Plus.C_sca_240198':0.082613808):0.037549143):0.028404686,('7460-Amellifera@XP_001120878':0.078242551,'Dpulex@prot_jgi_Dappu1_10091_gw1.6.271.1':0.041124608):0.048045287):0.04381482,'7227-Dmelanogaster@ABX00777':0.22762256):5.6512457e-05,(('6239-Celegans@NP_493687':0.28300727,'6279-Bmalayi@EDP30362':0.36074609):0.32278117,'Hrobusta@prot_jgi_Helro1_189155':0.14002971):0.078551862):0.095276912,(('403677-Pinfestans@XP_002906797':0.41209483,('Aureococcus-anophagefferens@jgi|Auran1|63990':1.4185466,'Ehuxleyi@jgi|Emihu1|194804|gm1.101104':0.99768189):0.23808587):0.22554029,'Thecamonas-trahens@AMSG_07194T0':0.50405353):0.13517617):0.080352361,((((('214684-Cneoformans@XP_566838':0.47117403,'237631-Umaydis@XP_761813':0.29401021):0.17653432,'284812-Spombe@NP_592917':1.5276016):0.30188259,(('330879-Afumigatus@XP_749676':0.39683339,'367110-Ncrassa@XP_961787':0.33754774):0.51228571,(('412133-Tvaginalis@XP_001581890':1.6487821,'559292-Scerevisiae@NP_010466':0.57058251):0.33897305,('Bdendrobatidis@prot_jgi_Batde5_85766_GP3.013250':0.52557545,'Spizellomyces-punctatus@SPPG_08618T0':0.48289264):0.17296677):0.047529572):0.10683966):0.2157666,('352472-Ddiscoideum@XP_639229':0.70206093,'744533-Ngruberi@XP_002683017':0.59590702):0.097457589):2.0730079e-05,(((('3055-Creinhardtii@XP_001697971':0.043889018,'3068-Vcarteri@XP_002945895':0.190547):0.76052252,((('436017-Olucimarinus@XP_001416473':0.12268849,'70448-Otauri@XP_003075000':0.15580409):0.42974524,'564608-Mpusilla@XP_003056333':0.49319347):0.57572637,'Chlorella-vulgaris@jgi|ChlNC64A_1|135387|IGS.gm_13_00315':0.62008487):4.2769127e-06):0.043498093,('3702-Athaliana@NP_197058':0.2979555,'88036-Smoellendorffii@XP_002981324':0.349773):0.16640153):0.036384142,('431895-Mbrevicollis@XP_001749937':0.41470801,'Salpingoeca-rosetta@PTSG_02328T0':0.24716277):0.43715667):0.086793415):0.10145919,(('2880-Esiliculosus@CBJ31249':0.83329415,('296543-Tpseudonana@XP_002287148':0.43608471,'556484-Ptricornutum@XP_002185061':0.25033362):0.33341582):0.22660047,'Capsaspora-owczarzaki@CAOG_01761T0':0.32379744):1.0901343e-05);
(((('10228-Tadhaerens@XP_002114243':0.36599333,'7227-Dmelanogaster@ABX00777':0.14739334):0.08284726,(((((('6239-Celegans@NP_493687':0.32344115,'6279-Bmalayi@EDP30362':0.26548204):0.36164302,'9606-Hsapiens@DAA05331':0.059819349):0.017504012,'Hrobusta@prot_jgi_Helro1_189155':0.13857166):0.03975422,'7739-Bfloridae@XP_002587265':0.058220831):0.034360543,'Lgigantea@gene_jgi_Lotgi1_214826_estExt_Genewise1Plus.C_sca_240198':0.060116322):4.2297785e-06,('7460-Amellifera@XP_001120878':0.056829246,'Dpulex@prot_jgi_Dappu1_10091_gw1.6.271.1':0.045516138):0.082287681):0.061278077):0.034791105,'Nvectensis@prot_jgi_Nemve1_10114_gw.208.2.1':0.18185148):0.14491882,('214684-Cneoformans@XP_566838':0.4825597,'237631-Umaydis@XP_761813':0.26346673):0.31398925,((((('284812-Spombe@NP_592917':0.84636968,'559292-Scerevisiae@NP_010466':0.89863956):0.14602957,'403677-Pinfestans@XP_002906797':0.66121552):0.29751143,'352472-Ddiscoideum@XP_639229':0.32276124):0.086626307,('Bdendrobatidis@prot_jgi_Batde5_85766_GP3.013250':0.70637676,'Spizellomyces-punctatus@SPPG_08618T0':0.24293441):0.37394316):0.14713546,(((((('2880-Esiliculosus@CBJ31249':0.30615648,('296543-Tpseudonana@XP_002287148':0.23177277,'556484-Ptricornutum@XP_002185061':0.55929947):0.28271188):0.33458453,(('3702-Athaliana@NP_197058':0.301769,'88036-Smoellendorffii@XP_002981324':0.22559758):0.14504254,'Ehuxleyi@jgi|Emihu1|194804|gm1.101104':0.83424837):1.8767602e-05):0.078251379,((('3055-Creinhardtii@XP_001697971':0.052310529,'3068-Vcarteri@XP_002945895':0.23649787):0.12536855,'Aureococcus-anophagefferens@jgi|Auran1|63990':1.0735773):0.19475256,'Chlorella-vulgaris@jgi|ChlNC64A_1|135387|IGS.gm_13_00315':0.57053853):0.25049438):0.011751842,(('431895-Mbrevicollis@XP_001749937':0.46995843,'Salpingoeca-rosetta@PTSG_02328T0':0.34697618):0.45642872,(('436017-Olucimarinus@XP_001416473':0.073968187,'70448-Otauri@XP_003075000':0.13561444):0.37913029,'564608-Mpusilla@XP_003056333':0.29477191):0.17563882):0.11564838):0.077202229,'744533-Ngruberi@XP_002683017':0.72778558):0.11801295,((('330879-Afumigatus@XP_749676':0.32708978,'367110-Ncrassa@XP_961787':0.16997745):0.2734958,'412133-Tvaginalis@XP_001581890':1.7547213):0.13568461,('Capsaspora-owczarzaki@CAOG_01761T0':0.36794326,'Thecamonas-trahens@AMSG_07194T0':0.3457032):0.097235239):0.075580887):0.066124009):0.10649624);
(((('10228-Tadhaerens@XP_002114243':0.37864794,(('3702-Athaliana@NP_197058':0.41371589,'88036-Smoellendorffii@XP_002981324':0.18148254):0.33056477,'Capsaspora-owczarzaki@CAOG_01761T0':0.40004055):0.038335945):0.098114004,(((('2880-Esiliculosus@CBJ31249':0.45392515,((('3055-Creinhardtii@XP_001697971':7.9662681e-06,'Aureococcus-anophagefferens@jgi|Auran1|63990':1.3717657):0.13921418,'3068-Vcarteri@XP_002945895':0.13426653):0.33598209,'Chlorella-vulgaris@jgi|ChlNC64A_1|135387|IGS.gm_13_00315':0.45574378):0.31117111):1.8878293e-05,(('296543-Tpseudonana@XP_002287148':0.45326495,'556484-Ptricornutum@XP_002185061':0.18853538):0.34601695,(('436017-Olucimarinus@XP_001416473':0.14285245,'70448-Otauri@XP_003075000':0.12642694):0.64519406,'564608-Mpusilla@XP_003056333':0.23507122):0.36086483):0.094772122):0.22693883,'403677-Pinfestans@XP_002906797':0.70575598):0.029605008,'352472-Ddiscoideum@XP_639229':0.60266454):0.13128467):0.14358354,('Ehuxleyi@jgi|Emihu1|194804|gm1.101104':0.97687939,'Spizellomyces-punctatus@SPPG_08618T0':0.43888165):0.16279621):1.7515544e-07,((((((('214684-Cneoformans@XP_566838':0.13212811,'237631-Umaydis@XP_761813':0.59527015):0.23614376,('330879-Afumigatus@XP_749676':0.36154164,'367110-Ncrassa@XP_961787':0.44532958):0.58389101):0.093763525,(('284812-Spombe@NP_592917':1.2704684,('412133-Tvaginalis@XP_001581890':1.39806,'559292-Scerevisiae@NP_010466':0.86356786):0.26752573):0.24447382,'Bdendrobatidis@prot_jgi_Batde5_85766_GP3.013250':0.42283121):0.43599179):0.177725,(('431895-Mbrevicollis@XP_001749937':0.88024223,'Salpingoeca-rosetta@PTSG_02328T0':0.3608236):0.31032762,'744533-Ngruberi@XP_002683017':0.88706744):0.045553782):0.18470306,('6239-Celegans@NP_493687':0.34738742,'6279-Bmalayi@EDP30362':0.35095316):0.11576099):0.049427437,'Thecamonas-trahens@AMSG_07194T0':0.7381594):0.17342717,((('7227-Dmelanogaster@ABX00777':0.23259657,('7460-Amellifera@XP_001120878':0.01398703,'Dpulex@prot_jgi_Dappu1_10091_gw1.6.271.1':0.11424269):0.034378071):0.05797818,('Hrobusta@prot_jgi_Helro1_189155':0.32567364,'Lgigantea@gene_jgi_Lotgi1_214826_estExt_Genewise1Plus.C_sca_240198':5.666639e-07):0.15707788):0.036539284,('7739-Bfloridae@XP_002587265':0.05163884,'9606-Hsapiens@DAA05331':0.040649201):0.0060665781):0.013797046):0.031360863,'Nvectensis@prot_jgi_Nemve1_10114_gw.208.2.1':0.084729474);
((((((('10228-Tadhaerens@XP_002114243':0.4944781,('2880-Esiliculosus@CBJ31249':0.47977678,('403677-Pinfestans@XP_002906797':1.1351804,('Aureococcus-anophagefferens@jgi|Auran1|63990':0.92855578,'Ehuxleyi@jgi|Emihu1|194804|gm1.101104':0.481204):0.31608116):0.19745037):0.44679535):0.076384321,'7227-Dmelanogaster@ABX00777':0.17926614):0.18780541,('7460-Amellifera@XP_001120878':0.07160596,'Dpulex@prot_jgi_Dappu1_10091_gw1.6.271.1':0.085261308):0.015785234):0.056358759,('Hrobusta@prot_jgi_Helro1_189155':0.20334418,'Lgigantea@gene_jgi_Lotgi1_214826_estExt_Genewise1Plus.C_sca_240198':0.028449245):0.10196945):0.022682177,(('559292-Scerevisiae@NP_010466':1.0742368,'Bdendrobatidis@prot_jgi_Batde5_85766_GP3.013250':0.70398518):0.63887679,'7739-Bfloridae@XP_002587265':0.049444349):0.027819362):2.1759786e-05,((('412133-Tvaginalis@XP_001581890':1.9822345,'6279-Bmalayi@EDP30362':0.07780475):0.15313202,'6239-Celegans@NP_493687':0.34692976):0.27722243,'9606-Hsapiens@DAA05331':0.024161596):0.075184739):0.074038236,(((('214684-Cneoformans@XP_566838':0.15353116,'237631-Umaydis@XP_761813':0.35272101):0.26322744,'284812-Spombe@NP_592917':1.5975158):0.29829903,'Spizellomyces-punctatus@SPPG_08618T0':0.37888661):0.07321696,((((('296543-Tpseudonana@XP_002287148':0.43323549,'556484-Ptricornutum@XP_002185061':0.26034863):0.56672216,('3702-Athaliana@NP_197058':0.25504241,'88036-Smoellendorffii@XP_002981324':0.1557932):0.16494143):0.1717857,((('3055-Creinhardtii@XP_001697971':0.032867661,'3068-Vcarteri@XP_002945895':0.14707996):0.38061898,'Chlorella-vulgaris@jgi|ChlNC64A_1|135387|IGS.gm_13_00315':0.48685445):0.15077064,((('431895-Mbrevicollis@XP_001749937':0.17361188,'Salpingoeca-rosetta@PTSG_02328T0':0.51571756):0.2995483,(('436017-Olucimarinus@XP_001416473':0.058137639,'70448-Otauri@XP_003075000':0.14467239):0.21833285,'564608-Mpusilla@XP_003056333':0.54248025):0.35895434):0.043897665,'744533-Ngruberi@XP_002683017':0.79150764):0.050152013):6.7062972e-06):0.20107535,'Capsaspora-owczarzaki@CAOG_01761T0':0.28415197):0.12375729,(('330879-Afumigatus@XP_749676':0.42862763,'367110-Ncrassa@XP_961787':0.24644564):0.48639039,('352472-Ddiscoideum@XP_639229':0.47794677,'Thecamonas-trahens@AMSG_07194T0':0.47283923):8.5506697e-07):0.072237501):0.18613065):0.098197302,'Nvectensis@prot_jgi_Nemve1_10114_gw.208.2.1':0.12946395);
((((('10228-Tadhaerens@XP_002114243':0.39767662,'352472-Ddiscoideum@XP_639229':0.62775902):0.094958516,('214684-Cneoformans@XP_566838':0.43132808,'237631-Umaydis@XP_761813':0.34519677):0.2824233):0.078631699,(((('3702-Athaliana@NP_197058':0.38990533,'88036-Smoellendorffii@XP_002981324':0.30093839):0.17617161,'Spizellomyces-punctatus@SPPG_08618T0':0.35140949):1.075136e-05,'Capsaspora-owczarzaki@CAOG_01761T0':0.47695473):0.18054269,'Nvectensis@prot_jgi_Nemve1_10114_gw.208.2.1':0.14479094):0.0073709383):0.04348667,('7739-Bfloridae@XP_002587265':0.10795409,'9606-Hsapiens@DAA05331':0.051286447):0.031944715):0.015560731,((((('284812-Spombe@NP_592917':0.98095126,'403677-Pinfestans@XP_002906797':0.57484444):0.39857911,(('431895-Mbrevicollis@XP_001749937':0.61622817,'Salpingoeca-rosetta@PTSG_02328T0':0.51653475):0.34684452,('559292-Scerevisiae@NP_010466':1.2415144,'Bdendrobatidis@prot_jgi_Batde5_85766_GP3.013250':0.47075307):0.38010305):0.11496803):0.075428161,((('330879-Afumigatus@XP_749676':0.323317,'367110-Ncrassa@XP_961787':0.28368501):0.39016119,'Thecamonas-trahens@AMSG_07194T0':0.75341154):0.090027821,('6239-Celegans@NP_493687':0.21646493,'6279-Bmalayi@EDP30362':0.16764722):0.44060871):8.2549102e-05):0.062051551,(('2880-Esiliculosus@CBJ31249':0.67664126,('Aureococcus-anophagefferens@jgi|Auran1|63990':1.2492309,'Ehuxleyi@jgi|Emihu1|194804|gm1.101104':0.36237853):0.3262996):0.21449777,(('3055-Creinhardtii@XP_001697971':0.23491499,'3068-Vcarteri@XP_002945895':0.10001232):0.37469851,'Chlorella-vulgaris@jgi|ChlNC64A_1|135387|IGS.gm_13_00315':0.44471271):0.15079294):0.15888715):0.068298354,(((('296543-Tpseudonana@XP_002287148':0.60112511,'556484-Ptricornutum@XP_002185061':0.31799336):0.10512938,'412133-Tvaginalis@XP_001581890':1.6592666):0.2922005,(('436017-Olucimarinus@XP_001416473':0.14191872,'70448-Otauri@XP_003075000':0.13773223):0.59332936,'564608-Mpusilla@XP_003056333':0.36960542):0.12027833):0.14573019,'744533-Ngruberi@XP_002683017':0.64916544):0.067789342):0.02590147,(('7227-Dmelanogaster@ABX00777':0.13053341,('Hrobusta@prot_jgi_Helro1_189155':0.26455186,'Lgigantea@gene_jgi_Lotgi1_214826_estExt_Genewise1Plus.C_sca_240198':0.038692709):0.043785435):0.026951107,('7460-Amellifera@XP_001120878':0.055182861,'Dpulex@prot_jgi_Dappu1_10091_gw1.6.271.1':0.042992691):0.045522615):0.04096224);
(((((('10228-Tadhaerens@XP_002114243':0.61409544,'Nvectensis@prot_jgi_Nemve1_10114_gw.208.2.1':0.10140955):0.12010347,('7739-Bfloridae@XP_002587265':0.08314136,'9606-Hsapiens@DAA05331':0.042909625):0.039710953):0.042877969,'Lgigantea@gene_jgi_Lotgi1_214826_estExt_Genewise1Plus.C_sca_240198':0.028016304):0.022425219,('6239-Celegans@NP_493687':0.52671066,'6279-Bmalayi@EDP30362':0.22405885):0.53608816):0.01944879,(((((('2880-Esiliculosus@CBJ31249':0.40574114,'Aureococcus-anophagefferens@jgi|Auran1|63990':1.1303458):0.33888121,(('3055-Creinhardtii@XP_001697971':0.027112292,'3068-Vcarteri@XP_002945895':0.17516253):0.27954461,'Chlorella-vulgaris@jgi|ChlNC64A_1|135387|IGS.gm_13_00315':0.77964269):0.24031278):0.08796522,(('431895-Mbrevicollis@XP_001749937':0.56471288,'Salpingoeca-rosetta@PTSG_02328T0':0.71790015):0.78302831,'744533-Ngruberi@XP_002683017':0.50463944):0.14115388):0.2432044,'7227-Dmelanogaster@ABX00777':0.18253911):0.087091928,('7460-Amellifera@XP_001120878':0.050915453,'Dpulex@prot_jgi_Dappu1_10091_gw1.6.271.1':0.11174837):0.03245235):0.011750967,'Hrobusta@prot_jgi_Helro1_189155':0.28041856):0.023167934):0.20164276,(((((('214684-Cneoformans@XP_566838':0.72440255,'237631-Umaydis@XP_761813':0.38328711):0.23901815,('284812-Spombe@NP_592917':1.6458018,'Thecamonas-trahens@AMSG_07194T0':0.53975181):0.20535102):5.3931354e-05,(('436017-Olucimarinus@XP_001416473':0.074734142,'70448-Otauri@XP_003075000':0.15015191):0.45679577,'564608-Mpusilla@XP_003056333':0.44307304):0.59430837):0.0414816,('330879-Afumigatus@XP_749676':0.3736998,'367110-Ncrassa@XP_961787':0.26489589):0.81341299):3.7698585e-05,((((('296543-Tpseudonana@XP_002287148':0.6294079,'556484-Ptricornutum@XP_002185061':0.46904156):0.2624673,'412133-Tvaginalis@XP_001581890':1.9856677):0.25299294,('3702-Athaliana@NP_197058':0.32488872,'88036-Smoellendorffii@XP_002981324':0.42828615):0.28771846):0.24555333,'Ehuxleyi@jgi|Emihu1|194804|gm1.101104':0.97207142):0.053686613,'352472-Ddiscoideum@XP_639229':0.62102612):0.05774789):0.10716595,('403677-Pinfestans@XP_002906797':0.87762394,(('559292-Scerevisiae@NP_010466':1.1855814,'Bdendrobatidis@prot_jgi_Batde5_85766_GP3.013250':0.58708586):0.38714258,'Spizellomyces-punctatus@SPPG_08618T0':0.28024867):0.066756419):0.12769552):0.0047274138,'Capsaspora-owczarzaki@CAOG_01761T0':0.46949267);
(((((('10228-Tadhaerens@XP_002114243':0.24567755,'352472-Ddiscoideum@XP_639229':0.8323697):0.16708104,'Nvectensis@prot_jgi_Nemve1_10114_gw.208.2.1':0.13708893):0.062048613,((((('2880-Esiliculosus@CBJ31249':0.31511763,'Aureococcus-anophagefferens@jgi|Auran1|63990':1.425343):0.43856692,('296543-Tpseudonana@XP_002287148':0.48830459,'556484-Ptricornutum@XP_002185061':0.28974376):0.15057072):0.20904864,'403677-Pinfestans@XP_002906797':0.60422431):0.35995464,'7739-Bfloridae@XP_002587265':0.13604115):0.03339048,'9606-Hsapiens@DAA05331':0.095470118):0.033257739):0.035342376,(('7227-Dmelanogaster@ABX00777':0.21415437,('7460-Amellifera@XP_001120878':0.053408604,'Dpulex@prot_jgi_Dappu1_10091_gw1.6.271.1':0.059927542):0.051105061):0.049804844,('Hrobusta@prot_jgi_Helro1_189155':0.2230736,'Lgigantea@gene_jgi_Lotgi1_214826_estExt_Genewise1Plus.C_sca_240198':0.031539978):0.073447604):0.019702695):0.16321125,'744533-Ngruberi@XP_002683017':0.97044047):0.063458245,(((((('214684-Cneoformans@XP_566838':0.5979306,'237631-Umaydis@XP_761813':0.39675009):0.5075694,'Spizellomyces-punctatus@SPPG_08618T0':0.35055291):0.25505355,((('284812-Spombe@NP_592917':1.5710417,('330879-Afumigatus@XP_749676':0.40785479,'367110-Ncrassa@XP_961787':0.36453685):0.44458444):0.17222421,'Bdendrobatidis@prot_jgi_Batde5_85766_GP3.013250':0.66580582):1.3778751e-07,'412133-Tvaginalis@XP_001581890':1.5758344):0.12397928):1.140454e-07,'559292-Scerevisiae@NP_010466':1.4099055):0.14025962,(('431895-Mbrevicollis@XP_001749937':0.87439912,'Salpingoeca-rosetta@PTSG_02328T0':0.57120772):0.51675701,('6239-Celegans@NP_493687':0.27324854,'6279-Bmalayi@EDP30362':0.13217511):0.29300088):0.068082571):0.043178099,(((('3055-Creinhardtii@XP_001697971':0.09200123,'3068-Vcarteri@XP_002945895':0.23777824):0.66793568,'Chlorella-vulgaris@jgi|ChlNC64A_1|135387|IGS.gm_13_00315':0.61863984):0.40119648,(('436017-Olucimarinus@XP_001416473':0.06809138,'70448-Otauri@XP_003075000':0.10540262):0.26434346,'564608-Mpusilla@XP_003056333':0.47054373):0.20430379):0.015204439,('3702-Athaliana@NP_197058':0.24923176,'88036-Smoellendorffii@XP_002981324':0.3635971):0.2335256):0.19087861):0.051948317,('Capsaspora-owczarzaki@CAOG_01761T0':0.46010768,('Ehuxleyi@jgi|Emihu1|194804|gm1.101104':0.89367689,'Thecamonas-trahens@AMSG_07194T0':0.566871):0.16219208):0.12705572);
((((('10228-Tadhaerens@XP_002114243':0.2727131,((('2880-Esiliculosus@CBJ31249':0.53398599,'Aureococcus-anophagefferens@jgi|Auran1|63990':1.2883889):0.018911879,('296543-Tpseudonana@XP_002287148':0.33083214,'556484-Ptricornutum@XP_002185061':0.29297991):0.15845931):0.24358653,'403677-Pinfestans@XP_002906797':0.62611565):0.16474393):0.087057778,'Nvectensis@prot_jgi_Nemve1_10114_gw.208.2.1':0.093792142):0.0317092,('7739-Bfloridae@XP_002587265':0.12434637,(('9606-Hsapiens@DAA05331':0.051759732,'Hrobusta@prot_jgi_Helro1_189155':0.33292373):0.042390753,'Lgigantea@gene_jgi_Lotgi1_214826_estExt_Genewise1Plus.C_sca_240198':0.094440417):0.016229722):0.042177712):0.051803936,('7227-Dmelanogaster@ABX00777':0.21912801,('7460-Amellifera@XP_001120878':0.042238291,'Dpulex@prot_jgi_Dappu1_10091_gw1.6.271.1':0.12671852):0.019049728):0.089905546):0.080983181,((((('214684-Cneoformans@XP_566838':0.4092793,'237631-Umaydis@XP_761813':0.21955778):0.30710264,('330879-Afumigatus@XP_749676':0.24963334,'367110-Ncrassa@XP_961787':0.27093395):0.51473646):0.10361164,((('284812-Spombe@NP_592917':0.88644838,'352472-Ddiscoideum@XP_639229':0.42203432):0.033421511,'744533-Ngruberi@XP_002683017':0.84915092):0.060897027,('Bdendrobatidis@prot_jgi_Batde5_85766_GP3.013250':0.69890945,'Spizellomyces-punctatus@SPPG_08618T0':0.24076988):0.26363223):0.071200056):0.19874467,(((('3055-Creinhardtii@XP_001697971':0.0892899,'3068-Vcarteri@XP_002945895':0.28319353):0.4867125,'Chlorella-vulgaris@jgi|ChlNC64A_1|135387|IGS.gm_13_00315':0.37818595):0.18663171,(('3702-Athaliana@NP_197058':0.21754925,'88036-Smoellendorffii@XP_002981324':0.15456927):0.20609337,(('436017-Olucimarinus@XP_001416473':0.05768352,'70448-Otauri@XP_003075000':0.13963791):0.21505438,'564608-Mpusilla@XP_003056333':0.32543038):0.27473731):0.0053233189):0.071757651,('431895-Mbrevicollis@XP_001749937':0.82623516,'Salpingoeca-rosetta@PTSG_02328T0':0.25847275):0.48046296):0.091829891):0.015349893,((('412133-Tvaginalis@XP_001581890':0.94271357,'559292-Scerevisiae@NP_010466':0.71206458):0.39230549,'Ehuxleyi@jgi|Emihu1|194804|gm1.101104':0.62226952):0.12628391,('Capsaspora-owczarzaki@CAOG_01761T0':0.2758789,'Thecamonas-trahens@AMSG_07194T0':0.41144962):0.049185178):0.059190253):0.049072272,('6239-Celegans@NP_493687':0.29495177,'6279-Bmalayi@EDP30362':0.14569281):0.33687583);
(((((((((('10228-Tadhaerens@XP_002114243':0.49614758,'7227-Dmelanogaster@ABX00777':0.068111239):0.065055576,('7460-Amellifera@XP_001120878':0.029239857,'Dpulex@prot_jgi_Dappu1_10091_gw1.6.271.1':0.10264318):0.039223943):0.013998974,'Hrobusta@prot_jgi_Helro1_189155':0.19566425):0.034206666,'Lgigantea@gene_jgi_Lotgi1_214826_estExt_Genewise1Plus.C_sca_240198':0.015918133):0.022270571,'7739-Bfloridae@XP_002587265':0.05287836):7.2079633e-05,'9606-Hsapiens@DAA05331':0.078441089):0.082039949,('6239-Celegans@NP_493687':0.22695207,'6279-Bmalayi@EDP30362':0.1563564):0.28223558):0.01903794,'Nvectensis@prot_jgi_Nemve1_10114_gw.208.2.1':0.038248751):0.12593495,(('Bdendrobatidis@prot_jgi_Batde5_85766_GP3.013250':0.55100113,'Spizellomyces-punctatus@SPPG_08618T0':0.3607793):0.13329244,'Thecamonas-trahens@AMSG_07194T0':0.53679593):0.13114418):0.081105238,((((('214684-Cneoformans@XP_566838':0.083216041,'237631-Umaydis@XP_761813':0.38183954):0.24432701,'284812-Spombe@NP_592917':1.0926527):0.10335665,('330879-Afumigatus@XP_749676':0.18586768,'367110-Ncrassa@XP_961787':0.32867137):0.41172473):1.4273617e-05,'Aureococcus-anophagefferens@jgi|Auran1|63990':0.90028767):0.19308993,('352472-Ddiscoideum@XP_639229':0.39799331,'403677-Pinfestans@XP_002906797':0.53826461):0.020571543):0.062326919,(((('2880-Esiliculosus@CBJ31249':0.44686025,('296543-Tpseudonana@XP_002287148':0.2697057,'556484-Ptricornutum@XP_002185061':0.30154462):0.21186934):0.11633196,'Ehuxleyi@jgi|Emihu1|194804|gm1.101104':0.90391764):0.05286709,('412133-Tvaginalis@XP_001581890':1.3946935,'559292-Scerevisiae@NP_010466':0.56268198):0.40997279):0.11536196,(((((('3055-Creinhardtii@XP_001697971':0.15507645,'3068-Vcarteri@XP_002945895':0.19737275):0.17532187,(('431895-Mbrevicollis@XP_001749937':0.49477895,'Salpingoeca-rosetta@PTSG_02328T0':0.47979507):0.41922026,'Chlorella-vulgaris@jgi|ChlNC64A_1|135387|IGS.gm_13_00315':0.17985498):0.14080864):0.065649335,('3702-Athaliana@NP_197058':0.19162478,'88036-Smoellendorffii@XP_002981324':0.17965076):0.23653506):1.3807439e-05,(('436017-Olucimarinus@XP_001416473':0.12755466,'70448-Otauri@XP_003075000':0.04764863):0.47900891,'564608-Mpusilla@XP_003056333':0.2143616):0.37966331):0.067280843,'744533-Ngruberi@XP_002683017':0.48907922):0.046659075,'Capsaspora-owczarzaki@CAOG_01761T0':0.31067492):0.018914914):0.079099137);
((('10228-Tadhaerens@XP_002114243':0.27647482,(((((('412133-Tvaginalis@XP_001581890':1.2728921,'744533-Ngruberi@XP_002683017':0.47200915):0.13634373,(('431895-Mbrevicollis@XP_001749937':0.44914072,'Salpingoeca-rosetta@PTSG_02328T0':0.17821508):0.35936715,('559292-Scerevisiae@NP_010466':1.0884163,'Bdendrobatidis@prot_jgi_Batde5_85766_GP3.013250':0.61331976):0.29949938):0.17733235):0.16378575,('7227-Dmelanogaster@ABX00777':0.23251034,('7460-Amellifera@XP_001120878':0.031308805,'Dpulex@prot_jgi_Dappu1_10091_gw1.6.271.1':0.056929586):0.070711324):0.053019853):0.066366605,('Hrobusta@prot_jgi_Helro1_189155':0.28039225,'Lgigantea@gene_jgi_Lotgi1_214826_estExt_Genewise1Plus.C_sca_240198':0.0078293745):0.078415401):0.0080927746,('7739-Bfloridae@XP_002587265':0.096876904,'9606-Hsapiens@DAA05331':0.15685475):0.019065088):0.11792827,'Nvectensis@prot_jgi_Nemve1_10114_gw.208.2.1':0.083954678):0.099362738):1.2016841e-05,('6239-Celegans@NP_493687':0.20890475,'6279-Bmalayi@EDP30362':0.24110661):0.54852653):0.051142668,(('214684-Cneoformans@XP_566838':0.43985945,'237631-Umaydis@XP_761813':0.43151309):0.13742368,('284812-Spombe@NP_592917':1.0399076,'Ehuxleyi@jgi|Emihu1|194804|gm1.101104':0.81077392):0.17353418):0.18892971,(((((('2880-Esiliculosus@CBJ31249':0.48314254,'Aureococcus-anophagefferens@jgi|Auran1|63990':1.3351148):0.12527227,('296543-Tpseudonana@XP_002287148':0.38989668,'556484-Ptricornutum@XP_002185061':0.33300879):0.26098972):0.3214126,((((('3055-Creinhardtii@XP_001697971':0.11142028,'3068-Vcarteri@XP_002945895':0.19783234):0.35249406,'Chlorella-vulgaris@jgi|ChlNC64A_1|135387|IGS.gm_13_00315':0.46805763):0.21403765,(('436017-Olucimarinus@XP_001416473':0.16266587,'70448-Otauri@XP_003075000':0.16285239):0.37832131,'564608-Mpusilla@XP_003056333':0.53100253):0.16865391):0.1640222,'88036-Smoellendorffii@XP_002981324':0.29184119):0.0023398934,'3702-Athaliana@NP_197058':0.24137929):0.23753398):0.16131412,'Capsaspora-owczarzaki@CAOG_01761T0':0.18448233):0.026432463,('352472-Ddiscoideum@XP_639229':0.42650446,'403677-Pinfestans@XP_002906797':0.63018511):0.041606522):0.044963971,((('330879-Afumigatus@XP_749676':0.32929718,'367110-Ncrassa@XP_961787':0.21345629):0.38965677,'Thecamonas-trahens@AMSG_07194T0':0.44413653):0.051098925,'Spizellomyces-punctatus@SPPG_08618T0':0.53491368):0.10275024):0.035926502);
((((((((('10228-Tadhaerens@XP_002114243':0.50384843,'7227-Dmelanogaster@ABX00777':0.10488096):0.065346308,'Hrobusta@prot_jgi_Helro1_189155':0.18335862):0.012845441,('7460-Amellifera@XP_001120878':0.043180524,'Dpulex@prot_jgi_Dappu1_10091_gw1.6.271.1':0.091129398):0.082246634):0.05969997,'Lgigantea@gene_jgi_Lotgi1_214826_estExt_Genewise1Plus.C_sca_240198':0.030095894):0.036367163,'Nvectensis@prot_jgi_Nemve1_10114_gw.208.2.1':0.13778437):1.9246399e-06,'7739-Bfloridae@XP_002587265':0.06937432):0.043908862,'9606-Hsapiens@DAA05331':0.031086937):0.025376925,'Spizellomyces-punctatus@SPPG_08618T0':0.51123363):0.074581574,(((('214684-Cneoformans@XP_566838':0.3607546,'237631-Umaydis@XP_761813':0.50300311):0.2688795,('6239-Celegans@NP_493687':0.40834842,'6279-Bmalayi@EDP30362':0.048378743):0.31897629):0.1258988,(((((('3055-Creinhardtii@XP_001697971':0.056526005,'3068-Vcarteri@XP_002945895':0.21565708):0.48330058,'Chlorella-vulgaris@jgi|ChlNC64A_1|135387|IGS.gm_13_00315':0.65232758):0.14027326,('3702-Athaliana@NP_197058':0.24332153,'88036-Smoellendorffii@XP_002981324':0.29986769):0.082559091):0.070874817,(('436017-Olucimarinus@XP_001416473':0.10077179,'70448-Otauri@XP_003075000':0.11260958):0.44162429,'564608-Mpusilla@XP_003056333':0.33172138):0.29804324):0.083112141,'744533-Ngruberi@XP_002683017':0.82233504):7.2939953e-06,'Capsaspora-owczarzaki@CAOG_01761T0':0.53509634):0.096026717):1.5655305e-07,(((('284812-Spombe@NP_592917':1.1322622,'352472-Ddiscoideum@XP_639229':0.35211707):0.25790327,(('330879-Afumigatus@XP_749676':0.39115763,'367110-Ncrassa@XP_961787':0.34673441):0.6490568,'Thecamonas-trahens@AMSG_07194T0':0.6590471):5.1513598e-06):0.1482363,'Ehuxleyi@jgi|Emihu1|194804|gm1.101104':0.94367125):0.068373704,'Bdendrobatidis@prot_jgi_Batde5_85766_GP3.013250':0.90014177):0.023777368):0.043047501,((('2880-Esiliculosus@CBJ31249':0.1702958,'Aureococcus-anophagefferens@jgi|Auran1|63990':1.3785823):0.34407306,('296543-Tpseudonana@XP_002287148':0.38006254,'556484-Ptricornutum@XP_002185061':0.23633958):0.15699903):0.40786363,('403677-Pinfestans@XP_002906797':0.94873109,(('412133-Tvaginalis@XP_001581890':1.3426292,'559292-Scerevisiae@NP_010466':0.67954028):0.20011036,('431895-Mbrevicollis@XP_001749937':0.92520875,'Salpingoeca-rosetta@PTSG_02328T0':0.12904789):0.76081141):0.26597854):0.060536614):0.14363955);
(('10228-Tadhaerens@XP_002114243':0.24234825,'352472-Ddiscoideum@XP_639229':0.46618866):0.1836196,((((('214684-Cneoformans@XP_566838':0.29105554,'237631-Umaydis@XP_761813':0.22881485):0.26189676,('Bdendrobatidis@prot_jgi_Batde5_85766_GP3.013250':0.51841679,'Spizellomyces-punctatus@SPPG_08618T0':0.26263247):0.14578995):0.040589485,(('330879-Afumigatus@XP_749676':0.1804876,'367110-Ncrassa@XP_961787':0.38002692):0.32412061,'744533-Ngruberi@XP_002683017':0.55441452):0.16252474):0.1365884,((('412133-Tvaginalis@XP_001581890':1.2663009,'Salpingoeca-rosetta@PTSG_02328T0':0.4046589):0.31058666,(('7227-Dmelanogaster@ABX00777':0.19953736,('7460-Amellifera@XP_001120878':0.067632718,'Dpulex@prot_jgi_Dappu1_10091_gw1.6.271.1':0.096401754):0.045081591):0.050185765,(('7739-Bfloridae@XP_002587265':0.093391769,'9606-Hsapiens@DAA05331':0.10906384):0.0082654934,('Hrobusta@prot_jgi_Helro1_189155':0.22185668,'Lgigantea@gene_jgi_Lotgi1_214826_estExt_Genewise1Plus.C_sca_240198':0.034741868):0.073075158):0.076743796):1.4528705e-05):0.027065426,'Nvectensis@prot_jgi_Nemve1_10114_gw.208.2.1':0.096617909):0.076780086):0.025298791,(((('284812-Spombe@NP_592917':1.0431672,'559292-Scerevisiae@NP_010466':0.66727561):0.21195609,'Ehuxleyi@jgi|Emihu1|194804|gm1.101104':0.74970738):0.22495762,(('296543-Tpseudonana@XP_002287148':0.5035921,'556484-Ptricornutum@XP_002185061':0.26311292):0.26964404,'403677-Pinfestans@XP_002906797':0.70555259):0.092137247):0.046241083,('6239-Celegans@NP_493687':0.18255004,'6279-Bmalayi@EDP30362':0.1852582):0.27259863):0.10811938):0.013803249,(((('2880-Esiliculosus@CBJ31249':0.35630285,'Aureococcus-anophagefferens@jgi|Auran1|63990':0.94266369):0.38670789,(((('3055-Creinhardtii@XP_001697971':0.081910865,'3068-Vcarteri@XP_002945895':0.21021308):0.30799441,'Chlorella-vulgaris@jgi|ChlNC64A_1|135387|IGS.gm_13_00315':0.27615265):0.21103408,('3702-Athaliana@NP_197058':0.30119013,'88036-Smoellendorffii@XP_002981324':0.19414717):0.13534619):0.06525874,(('436017-Olucimarinus@XP_001416473':0.0919716,'70448-Otauri@XP_003075000':0.18618101):0.27318004,'564608-Mpusilla@XP_003056333':0.34089693):0.34498464):4.0016601e-05):0.03404895,'431895-Mbrevicollis@XP_001749937':1.1141172):0.10148819,('Capsaspora-owczarzaki@CAOG_01761T0':0.18640743,'Thecamonas-trahens@AMSG_07194T0':0.45497223):0.040305082):0.049984558);
(((((('10228-Tadhaerens@XP_002114243':0.42098552,((('7227-Dmelanogaster@ABX00777':0.15455396,('7460-Amellifera@XP_001120878':0.035003731,'Dpulex@prot_jgi_Dappu1_10091_gw1.6.271.1':0.08259083):0.0099344117):0.04937476,('Hrobusta@prot_jgi_Helro1_189155':0.23043966,'Lgigantea@gene_jgi_Lotgi1_214826_estExt_Genewise1Plus.C_sca_240198':0.011465919):0.068927764):0.040809216,('7739-Bfloridae@XP_002587265':0.10076069,'9606-Hsapiens@DAA05331':0.051187248):0.0055853739):0.039791311):0.073881178,'Nvectensis@prot_jgi_Nemve1_10114_gw.208.2.1':0.13594029):0.065724884,(((('284812-Spombe@NP_592917':1.3501327,'Thecamonas-trahens@AMSG_07194T0':0.23067397):0.25329538,'Bdendrobatidis@prot_jgi_Batde5_85766_GP3.013250':0.56812892):0.049489136,'Spizellomyces-punctatus@SPPG_08618T0':0.46567955):0.19477571,('6239-Celegans@NP_493687':0.33762074,'6279-Bmalayi@EDP30362':0.16770099):0.19995677):0.079042083):0.070786613,('Aureococcus-anophagefferens@jgi|Auran1|63990':1.6222505,'Ehuxleyi@jgi|Emihu1|194804|gm1.101104':0.57206709):0.29598932):0.03993388,('330879-Afumigatus@XP_749676':0.30405854,'367110-Ncrassa@XP_961787':0.34250384):0.68240492):0.045849756,(((((((('214684-Cneoformans@XP_566838':0.5360228,'237631-Umaydis@XP_761813':0.25961697):0.4972321,'3702-Athaliana@NP_197058':0.17823435):0.059583719,'88036-Smoellendorffii@XP_002981324':0.26073017):0.11149894,(('436017-Olucimarinus@XP_001416473':0.12056385,'70448-Otauri@XP_003075000':0.062808192):0.4030363,'564608-Mpusilla@XP_003056333':0.46226327):0.23758841):0.04582517,(('3055-Creinhardtii@XP_001697971':0.078936687,'3068-Vcarteri@XP_002945895':0.19307217):0.27448909,'Chlorella-vulgaris@jgi|ChlNC64A_1|135387|IGS.gm_13_00315':0.59211009):0.1667502):0.11165811,((('412133-Tvaginalis@XP_001581890':1.1188347,'559292-Scerevisiae@NP_010466':0.83511899):0.55321489,('431895-Mbrevicollis@XP_001749937':0.47553677,'Salpingoeca-rosetta@PTSG_02328T0':0.4559118):0.47261672):0.12020562,'744533-Ngruberi@XP_002683017':0.42010197):0.044512067):0.080528892,('2880-Esiliculosus@CBJ31249':0.59270836,('296543-Tpseudonana@XP_002287148':0.31308665,'556484-Ptricornutum@XP_002185061':0.48228403):0.39704616):0.29474564):0.045196709,'Capsaspora-owczarzaki@CAOG_01761T0':0.28214591):0.048326922,('352472-Ddiscoideum@XP_639229':0.63458387,'403677-Pinfestans@XP_002906797':0.64650305):0.032346398);
(((((('10228-Tadhaerens@XP_002114243':0.21639982,(('214684-Cneoformans@XP_566838':0.4036727,'237631-Umaydis@XP_761813':0.38862669):0.34361609,'352472-Ddiscoideum@XP_639229':0.6549317):0.083232105):0.19136864,((('7739-Bfloridae@XP_002587265':0.087901964,'9606-Hsapiens@DAA05331':0.065111374):0.032593982,'Nvectensis@prot_jgi_Nemve1_10114_gw.208.2.1':0.2039298):0.020755926,'Lgigantea@gene_jgi_Lotgi1_214826_estExt_Genewise1Plus.C_sca_240198':0.058067038):0.024999442):0.031887294,('7227-Dmelanogaster@ABX00777':0.14363068,('7460-Amellifera@XP_001120878':0.049601495,'Dpulex@prot_jgi_Dappu1_10091_gw1.6.271.1':0.11690215):0.016919527):0.066163733):0.052172615,('744533-Ngruberi@XP_002683017':0.65161324,'Hrobusta@prot_jgi_Helro1_189155':0.099196935):0.1360806):0.058486895,(('412133-Tvaginalis@XP_001581890':1.5326797,(('431895-Mbrevicollis@XP_001749937':0.88100992,'Salpingoeca-rosetta@PTSG_02328T0':0.31827073):0.28208682,'559292-Scerevisiae@NP_010466':0.89287884):0.13086839):0.24442515,('6239-Celegans@NP_493687':0.28989064,'6279-Bmalayi@EDP30362':0.20388116):0.30062451):0.17475403):0.09932006,((('284812-Spombe@NP_592917':1.6079203,('330879-Afumigatus@XP_749676':0.29232005,'367110-Ncrassa@XP_961787':0.30601319):0.25168095):0.4250318,'Bdendrobatidis@prot_jgi_Batde5_85766_GP3.013250':0.81148453):0.16250396,(((('3055-Creinhardtii@XP_001697971':0.10026085,'3068-Vcarteri@XP_002945895':0.27809644):0.44584789,'Chlorella-vulgaris@jgi|ChlNC64A_1|135387|IGS.gm_13_00315':0.33826487):0.2346416,(('3702-Athaliana@NP_197058':0.20942501,'88036-Smoellendorffii@XP_002981324':0.30831939):0.17587068,(('436017-Olucimarinus@XP_001416473':0.062214525,'70448-Otauri@XP_003075000':0.096857951):0.38809804,'564608-Mpusilla@XP_003056333':0.22267019):0.18488977):0.015769384):0.17128488,('Ehuxleyi@jgi|Emihu1|194804|gm1.101104':0.90376293,'Spizellomyces-punctatus@SPPG_08618T0':0.46816046):0.10364963):6.3043302e-06):0.037904051,((((('2880-Esiliculosus@CBJ31249':0.31947854,'Aureococcus-anophagefferens@jgi|Auran1|63990':1.0866404):0.053631292,('296543-Tpseudonana@XP_002287148':0.2638841,'556484-Ptricornutum@XP_002185061':0.37767584):0.30017002):0.29740227,'403677-Pinfestans@XP_002906797':0.89442256):7.3280528e-07,'Capsaspora-owczarzaki@CAOG_01761T0':0.25292407):0.084111249,'Thecamonas-trahens@AMSG_07194T0':0.53597505):0.058575842);
(('10228-Tadhaerens@XP_002114243':0.54929826,(((('2880-Esiliculosus@CBJ31249':0.45415137,'Aureococcus-anophagefferens@jgi|Auran1|63990':1.4153025):0.0085034388,('296543-Tpseudonana@XP_002287148':0.46600009,'556484-Ptricornutum@XP_002185061':0.28111958):0.35591941):0.11199026,'403677-Pinfestans@XP_002906797':0.61122121):0.16046404,((((((('3055-Creinhardtii@XP_001697971':0.098406404,'3068-Vcarteri@XP_002945895':0.15440357):0.39312114,'Chlorella-vulgaris@jgi|ChlNC64A_1|135387|IGS.gm_13_00315':0.56346453):0.30318602,(('436017-Olucimarinus@XP_001416473':0.21379706,'70448-Otauri@XP_003075000':0.0087178152):0.60702541,'564608-Mpusilla@XP_003056333':0.34823457):0.18858647):0.095376334,('3702-Athaliana@NP_197058':0.44848941,'88036-Smoellendorffii@XP_002981324':0.14728731):0.065726842):0.12701505,('Ehuxleyi@jgi|Emihu1|194804|gm1.101104':0.60480671,'Spizellomyces-punctatus@SPPG_08618T0':0.37840849):0.19558661):0.0034781192,'352472-Ddiscoideum@XP_639229':0.49503065):0.065381708,'Capsaspora-owczarzaki@CAOG_01761T0':0.41253886):0.023946062):0.094769801):0.11535948,(((((((('214684-Cneoformans@XP_566838':0.41343696,'237631-Umaydis@XP_761813':0.45664111):0.3960258,'284812-Spombe@NP_592917':0.98829268):0.18086708,('330879-Afumigatus@XP_749676':0.4142309,'367110-Ncrassa@XP_961787':0.22874553):0.13071273):0.097684681,'744533-Ngruberi@XP_002683017':0.92515445):0.092432691,(('431895-Mbrevicollis@XP_001749937':0.89144994,'Salpingoeca-rosetta@PTSG_02328T0':0.488518):0.3988239,'559292-Scerevisiae@NP_010466':1.0652841):0.19646042):0.028148246,('Bdendrobatidis@prot_jgi_Batde5_85766_GP3.013250':0.67083057,'Thecamonas-trahens@AMSG_07194T0':0.50905533):0.18020108):0.13634256,('6239-Celegans@NP_493687':0.17235702,'6279-Bmalayi@EDP30362':0.22473003):0.28453891):0.21260483,((('412133-Tvaginalis@XP_001581890':1.7719983,'9606-Hsapiens@DAA05331':0.1100614):0.063779854,'7739-Bfloridae@XP_002587265':0.069269836):0.0068871714,((('7227-Dmelanogaster@ABX00777':0.19761232,'7460-Amellifera@XP_001120878':0.048396313):0.011629993,'Dpulex@prot_jgi_Dappu1_10091_gw1.6.271.1':0.080534022):0.02630089,('Hrobusta@prot_jgi_Helro1_189155':0.25860867,'Lgigantea@gene_jgi_Lotgi1_214826_estExt_Genewise1Plus.C_sca_240198':0.053669875):0.058985052):0.028931548):0.081905898):0.034902063,'Nvectensis@prot_jgi_Nemve1_10114_gw.208.2.1':0.12125788);
(((('10228-Tadhaerens@XP_002114243':0.30234577,'Nvectensis@prot_jgi_Nemve1_10114_gw.208.2.1':0.11160907):0.027810449,('412133-Tvaginalis@XP_001581890':1.4723152,'Salpingoeca-rosetta@PTSG_02328T0':0.42515614):0.51798194):1.8258584e-06,((('403677-Pinfestans@XP_002906797':0.6576001,(('Aureococcus-anophagefferens@jgi|Auran1|63990':0.71866833,'Ehuxleyi@jgi|Emihu1|194804|gm1.101104':0.75178471):0.23078126,('Bdendrobatidis@prot_jgi_Batde5_85766_GP3.013250':0.74405071,'Spizellomyces-punctatus@SPPG_08618T0':0.38661083):0.21761433):0.18226083):0.022320306,'559292-Scerevisiae@NP_010466':1.0367024):0.075827572,((((('6239-Celegans@NP_493687':0.36946215,'6279-Bmalayi@EDP30362':0.38511988):0.12299456,'Hrobusta@prot_jgi_Helro1_189155':0.1515903):0.034211907,'9606-Hsapiens@DAA05331':0.06175491):0.091395413,'7739-Bfloridae@XP_002587265':0.069331167):0.041552643,'Lgigantea@gene_jgi_Lotgi1_214826_estExt_Genewise1Plus.C_sca_240198':0.093511617):1.0167768e-05):0.087051661):0.07994738,((((((('214684-Cneoformans@XP_566838':0.50872737,'237631-Umaydis@XP_761813':0.36922872):0.25309963,'284812-Spombe@NP_592917':0.96149326):0.21655899,'352472-Ddiscoideum@XP_639229':0.76674933):0.10553192,('330879-Afumigatus@XP_749676':0.1690761,'367110-Ncrassa@XP_961787':0.17935992):0.47730112):6.5915566e-05,'744533-Ngruberi@XP_002683017':0.67223446):0.12714518,((('2880-Esiliculosus@CBJ31249':0.34095042,('296543-Tpseudonana@XP_002287148':0.1590768,'556484-Ptricornutum@XP_002185061':0.45362664):0.23861245):0.15735172,'Thecamonas-trahens@AMSG_07194T0':0.52197278):0.092888395,'Capsaspora-owczarzaki@CAOG_01761T0':0.1805752):0.086452926):4.4262405e-05,(((('3055-Creinhardtii@XP_001697971':0.11603682,'3068-Vcarteri@XP_002945895':0.15434914):0.29866184,'Chlorella-vulgaris@jgi|ChlNC64A_1|135387|IGS.gm_13_00315':0.27249359):0.1047776,(('3702-Athaliana@NP_197058':0.20467908,'88036-Smoellendorffii@XP_002981324':0.18385522):0.14773579,(('436017-Olucimarinus@XP_001416473':0.086193471,'70448-Otauri@XP_003075000':0.14221718):0.28594104,'564608-Mpusilla@XP_003056333':0.25472877):0.17382682):0.11915205):0.039536447,'431895-Mbrevicollis@XP_001749937':0.78297158):0.11480226):0.14743795,('7227-Dmelanogaster@ABX00777':0.13596381,('7460-Amellifera@XP_001120878':0.096239484,'Dpulex@prot_jgi_Dappu1_10091_gw1.6.271.1':0.077175101):0.077400409):0.006687313);
(((((('10228-Tadhaerens@XP_002114243':0.50944359,'Nvectensis@prot_jgi_Nemve1_10114_gw.208.2.1':0.10986692):0.1031219,(((('6239-Celegans@NP_493687':0.3313799,'6279-Bmalayi@EDP30362':0.051710437):0.61517317,'Lgigantea@gene_jgi_Lotgi1_214826_estExt_Genewise1Plus.C_sca_240198':0.040022379):4.67241e-06,'9606-Hsapiens@DAA05331':0.084013736):0.025327355,'7739-Bfloridae@XP_002587265':0.097778694):0.012057993):0.068008068,(('7227-Dmelanogaster@ABX00777':0.19400715,'7460-Amellifera@XP_001120878':0.032763595):0.048268298,'Dpulex@prot_jgi_Dappu1_10091_gw1.6.271.1':0.10000039):0.046452817):7.4667166e-05,'Hrobusta@prot_jgi_Helro1_189155':0.21546356):0.21988565,((('296543-Tpseudonana@XP_002287148':0.42839442,'556484-Ptricornutum@XP_002185061':0.29625692):0.47193719,'412133-Tvaginalis@XP_001581890':1.5902782):0.22227953,'Capsaspora-owczarzaki@CAOG_01761T0':0.54487519):0.05264626):0.069991149,(('214684-Cneoformans@XP_566838':0.40377399,'237631-Umaydis@XP_761813':0.4052936):0.30086423,('352472-Ddiscoideum@XP_639229':0.56263811,'744533-Ngruberi@XP_002683017':0.78099275):0.23906719):0.02105893,((((((('284812-Spombe@NP_592917':0.89074558,'403677-Pinfestans@XP_002906797':0.79518881):0.00015421709,'559292-Scerevisiae@NP_010466':0.89655574):0.22903751,'Ehuxleyi@jgi|Emihu1|194804|gm1.101104':0.81626963):0.24149533,('330879-Afumigatus@XP_749676':0.2962013,'367110-Ncrassa@XP_961787':0.43559973):0.57120035):0.035059837,(('2880-Esiliculosus@CBJ31249':0.4406414,'Aureococcus-anophagefferens@jgi|Auran1|63990':0.9424499):0.46206684,'Thecamonas-trahens@AMSG_07194T0':0.39875145):0.20749677):0.11286248,((((('3055-Creinhardtii@XP_001697971':0.034863785,'3068-Vcarteri@XP_002945895':0.23371297):0.52356774,'Chlorella-vulgaris@jgi|ChlNC64A_1|135387|IGS.gm_13_00315':0.73424718):0.18600562,('3702-Athaliana@NP_197058':0.26652203,'88036-Smoellendorffii@XP_002981324':0.33698489):0.22201665):0.006400455,(('436017-Olucimarinus@XP_001416473':0.09827862,'70448-Otauri@XP_003075000':0.077239179):0.4060076,'564608-Mpusilla@XP_003056333':0.38323031):0.36206335):0.1592847,('431895-Mbrevicollis@XP_001749937':1.5991209,'Salpingoeca-rosetta@PTSG_02328T0':0.34495256):0.64004429):0.18646513):1.4026111e-06,('Bdendrobatidis@prot_jgi_Batde5_85766_GP3.013250':0.61362353,'Spizellomyces-punctatus@SPPG_08618T0':0.38213156):0.2471489):0.099612122);
(((((((('10228-Tadhaerens@XP_002114243':0.18160148,'352472-Ddiscoideum@XP_639229':0.73447271):0.22984481,'7227-Dmelanogaster@ABX00777':0.12455803):0.068436996,('7460-Amellifera@XP_001120878':0.074461839,'Dpulex@prot_jgi_Dappu1_10091_gw1.6.271.1':0.082898688):0.06178761):2.9260548e-06,(('7739-Bfloridae@XP_002587265':0.096268244,'9606-Hsapiens@DAA05331':0.031826707):0.05188253,('Hrobusta@prot_jgi_Helro1_189155':0.27667462,'Lgigantea@gene_jgi_Lotgi1_214826_estExt_Genewise1Plus.C_sca_240198':1.0364059e-05):0.069153532):0.058427892):0.098411195,'Nvectensis@prot_jgi_Nemve1_10114_gw.208.2.1':0.1207894):0.050619344,((('403677-Pinfestans@XP_002906797':0.97144815,('559292-Scerevisiae@NP_010466':1.2353692,('6239-Celegans@NP_493687':0.43181096,'6279-Bmalayi@EDP30362':0.066344928):0.22308762):0.029268349):0.092272775,('Bdendrobatidis@prot_jgi_Batde5_85766_GP3.013250':0.76368924,'Spizellomyces-punctatus@SPPG_08618T0':0.47315648):0.10670612):0.086237609,'Ehuxleyi@jgi|Emihu1|194804|gm1.101104':0.84839449):0.10048806):0.13803197,(('214684-Cneoformans@XP_566838':0.55855541,'237631-Umaydis@XP_761813':0.33921068):0.28501797,'412133-Tvaginalis@XP_001581890':1.4203126):0.16599635):0.13647334,((('284812-Spombe@NP_592917':1.420291,('330879-Afumigatus@XP_749676':0.33966848,'367110-Ncrassa@XP_961787':0.41523476):0.23077053):0.12641461,'Thecamonas-trahens@AMSG_07194T0':0.47190239):0.30671679,'Capsaspora-owczarzaki@CAOG_01761T0':0.41583743):0.075798275,(((('2880-Esiliculosus@CBJ31249':0.78840058,'Aureococcus-anophagefferens@jgi|Auran1|63990':1.3091533):0.23950537,((('296543-Tpseudonana@XP_002287148':0.40575197,'556484-Ptricornutum@XP_002185061':0.47358211):0.23321296,(('431895-Mbrevicollis@XP_001749937':0.61097819,'Salpingoeca-rosetta@PTSG_02328T0':0.36266162):0.61126604,'Chlorella-vulgaris@jgi|ChlNC64A_1|135387|IGS.gm_13_00315':0.59093072):0.13718467):0.096755204,(('436017-Olucimarinus@XP_001416473':0.02841327,'70448-Otauri@XP_003075000':0.1129517):0.65162266,'564608-Mpusilla@XP_003056333':0.29938643):0.22364827):0.13059711):0.13312562,(('3055-Creinhardtii@XP_001697971':0.26289804,'3068-Vcarteri@XP_002945895':0.03141656):0.75668135,('3702-Athaliana@NP_197058':0.2325141,'88036-Smoellendorffii@XP_002981324':0.36164613):0.15612975):0.11874614):0.14322438,'744533-Ngruberi@XP_002683017':0.50475598):0.0010936254);
(((((('10228-Tadhaerens@XP_002114243':0.42456365,((('7739-Bfloridae@XP_002587265':0.077085738,'9606-Hsapiens@DAA05331':0.07317519):2.662198e-06,'Lgigantea@gene_jgi_Lotgi1_214826_estExt_Genewise1Plus.C_sca_240198':0.18800854):0.026456571,'Nvectensis@prot_jgi_Nemve1_10114_gw.208.2.1':0.12378223):0.051266314):0.044864506,('7227-Dmelanogaster@ABX00777':0.21779188,('7460-Amellifera@XP_001120878':0.048348693,'Dpulex@prot_jgi_Dappu1_10091_gw1.6.271.1':0.091564231):0.04002577):0.089751096):0.067221602,'Hrobusta@prot_jgi_Helro1_189155':0.3257781):0.062261839,('6239-Celegans@NP_493687':0.31030965,'6279-Bmalayi@EDP30362':0.17015677):0.3687934):0.10123951,('Bdendrobatidis@prot_jgi_Batde5_85766_GP3.013250':0.74712914,'Thecamonas-trahens@AMSG_07194T0':0.26518166):0.17849927):0.08968377,((((('214684-Cneoformans@XP_566838':0.4811005,'237631-Umaydis@XP_761813':0.23863504):0.24071923,('3702-Athaliana@NP_197058':0.29162938,'88036-Smoellendorffii@XP_002981324':0.2394668):0.23891307):0.060852384,(('284812-Spombe@NP_592917':1.5288717,((('412133-Tvaginalis@XP_001581890':1.5077936,'559292-Scerevisiae@NP_010466':0.73948175):0.17929255,('431895-Mbrevicollis@XP_001749937':0.86242251,'Salpingoeca-rosetta@PTSG_02328T0':0.18335391):0.55628804):0.20844642,(('436017-Olucimarinus@XP_001416473':0.00075364771,'70448-Otauri@XP_003075000':0.17719922):0.25076525,'564608-Mpusilla@XP_003056333':0.35410811):0.36984573):0.14401538):0.023677486,'744533-Ngruberi@XP_002683017':0.98959821):0.08350704):0.15614803,'Capsaspora-owczarzaki@CAOG_01761T0':0.44724593):0.063217603,(((('2880-Esiliculosus@CBJ31249':0.33584947,('296543-Tpseudonana@XP_002287148':0.33211456,'556484-Ptricornutum@XP_002185061':0.3215961):0.44864926):0.25339975,(('3055-Creinhardtii@XP_001697971':0.15145728,'3068-Vcarteri@XP_002945895':0.17351612):0.63956181,'Chlorella-vulgaris@jgi|ChlNC64A_1|135387|IGS.gm_13_00315':0.45117286):0.16917963):0.026131033,('Aureococcus-anophagefferens@jgi|Auran1|63990':1.3544588,'Ehuxleyi@jgi|Emihu1|194804|gm1.101104':0.17827565):0.56187053):0.041197566,'352472-Ddiscoideum@XP_639229':0.67577725):0.17518825):0.014849288,((('330879-Afumigatus@XP_749676':0.52250634,'367110-Ncrassa@XP_961787':0.35518969):0.40509813,'403677-Pinfestans@XP_002906797':0.90433733):0.027487598,'Spizellomyces-punctatus@SPPG_08618T0':0.59066141):1.2171842e-06);
((((((((('10228-Tadhaerens@XP_002114243':0.46250309,'7227-Dmelanogaster@ABX00777':0.19294363):0.053735003,'Hrobusta@prot_jgi_Helro1_189155':0.21681944):0.050794495,'Lgigantea@gene_jgi_Lotgi1_214826_estExt_Genewise1Plus.C_sca_240198':0.06203658):0.022700006,('7460-Amellifera@XP_001120878':0.041277955,'Dpulex@prot_jgi_Dappu1_10091_gw1.6.271.1':0.076170456):0.093981604):0.031419959,((('6239-Celegans@NP_493687':0.29484642,'6279-Bmalayi@EDP30362':0.32465177):0.35364597,'9606-Hsapiens@DAA05331':0.070585499):0.038333955,'7739-Bfloridae@XP_002587265':0.044434511):0.015526713):0.044421677,'Nvectensis@prot_jgi_Nemve1_10114_gw.208.2.1':0.090812854):0.10943693,(('214684-Cneoformans@XP_566838':0.40623743,'237631-Umaydis@XP_761813':0.433512):0.43002248,('Ehuxleyi@jgi|Emihu1|194804|gm1.101104':0.69247177,'Spizellomyces-punctatus@SPPG_08618T0':0.35045985):0.10180119):9.8310922e-06):0.11830194,(('296543-Tpseudonana@XP_002287148':0.32400871,'556484-Ptricornutum@XP_002185061':0.21821014):0.36127734,('412133-Tvaginalis@XP_001581890':1.3981201,'559292-Scerevisiae@NP_010466':0.63535688):0.41986204):0.23443912):0.10958159,((('284812-Spombe@NP_592917':1.0195353,'403677-Pinfestans@XP_002906797':0.53523225):0.32093391,('330879-Afumigatus@XP_749676':0.37138723,'367110-Ncrassa@XP_961787':0.28149114):0.38905462):0.046827996,('Bdendrobatidis@prot_jgi_Batde5_85766_GP3.013250':0.81806728,'Thecamonas-trahens@AMSG_07194T0':0.32344267):0.10263804):0.062594661,((((('2880-Esiliculosus@CBJ31249':0.16120016,'Aureococcus-anophagefferens@jgi|Auran1|63990':1.015272):0.23872061,'Capsaspora-owczarzaki@CAOG_01761T0':0.36010799):0.13526841,(((('3055-Creinhardtii@XP_001697971':0.11017394,'3068-Vcarteri@XP_002945895':0.086791362):0.30354772,'Chlorella-vulgaris@jgi|ChlNC64A_1|135387|IGS.gm_13_00315':0.63476217):0.10950837,(('431895-Mbrevicollis@XP_001749937':0.39009471,'Salpingoeca-rosetta@PTSG_02328T0':0.38175715):0.39778242,(('436017-Olucimarinus@XP_001416473':0.047721661,'70448-Otauri@XP_003075000':0.092579443):0.28008524,'564608-Mpusilla@XP_003056333':0.452734):0.20597532):0.18709594):0.014562626,('3702-Athaliana@NP_197058':0.25181559,'88036-Smoellendorffii@XP_002981324':0.24127606):0.25260594):0.091620145):0.078018579,'744533-Ngruberi@XP_002683017':0.70774699):0.055068439,'352472-Ddiscoideum@XP_639229':0.51768343):0.010994006);
((((((((('10228-Tadhaerens@XP_002114243':0.43839551,'7227-Dmelanogaster@ABX00777':0.10169915):0.080154179,('6239-Celegans@NP_493687':0.45896392,'6279-Bmalayi@EDP30362':0.08657998):0.56494073):4.2145757e-06,('7460-Amellifera@XP_001120878':0.024856858,'Dpulex@prot_jgi_Dappu1_10091_gw1.6.271.1':0.045932798):0.029510577):0.04170968,('Hrobusta@prot_jgi_Helro1_189155':0.20534588,'Lgigantea@gene_jgi_Lotgi1_214826_estExt_Genewise1Plus.C_sca_240198':0.018692046):0.035528968):5.2519962e-05,('7739-Bfloridae@XP_002587265':0.06052041,'9606-Hsapiens@DAA05331':0.028256525):0.026501123):0.043419562,'Nvectensis@prot_jgi_Nemve1_10114_gw.208.2.1':0.046631037):0.095119355,'Ehuxleyi@jgi|Emihu1|194804|gm1.101104':0.91453574):0.098398509,(('330879-Afumigatus@XP_749676':0.37750759,'367110-Ncrassa@XP_961787':0.22301474):0.60252827,(('Bdendrobatidis@prot_jgi_Batde5_85766_GP3.013250':0.70618352,'Spizellomyces-punctatus@SPPG_08618T0':0.44194976):0.174614,'Thecamonas-trahens@AMSG_07194T0':0.46745893):0.069060658):0.053655151):0.093116468,(((((('214684-Cneoformans@XP_566838':0.63336276,'237631-Umaydis@XP_761813':0.26846588):0.36341938,(('3702-Athaliana@NP_197058':0.22560094,'88036-Smoellendorffii@XP_002981324':0.37663722):0.081973153,(('436017-Olucimarinus@XP_001416473':0.045081544,'70448-Otauri@XP_003075000':0.12238304):0.43029519,'564608-Mpusilla@XP_003056333':0.49198657):0.37293623):0.053438034):0.084008527,((('3055-Creinhardtii@XP_001697971':2.7967939e-06,'Aureococcus-anophagefferens@jgi|Auran1|63990':2.0027685):0.16572423,'3068-Vcarteri@XP_002945895':0.07187477):0.61671745,'Chlorella-vulgaris@jgi|ChlNC64A_1|135387|IGS.gm_13_00315':0.53119575):0.23651581):0.11534628,('744533-Ngruberi@XP_002683017':0.54161352,'Capsaspora-owczarzaki@CAOG_01761T0':0.36072541):0.0807163):9.2396889e-06,(('2880-Esiliculosus@CBJ31249':0.60496476,('296543-Tpseudonana@XP_002287148':0.32297591,'556484-Ptricornutum@XP_002185061':0.32905487):0.20302113):0.19082021,('431895-Mbrevicollis@XP_001749937':0.63418072,'Salpingoeca-rosetta@PTSG_02328T0':0.22746581):0.64344421):0.16066944):0.13399681,('403677-Pinfestans@XP_002906797':0.43286689,'559292-Scerevisiae@NP_010466':0.89355096):0.46580572):1.8949989e-05,(('284812-Spombe@NP_592917':1.4576227,'352472-Ddiscoideum@XP_639229':0.13859391):0.3152989,'412133-Tvaginalis@XP_001581890':1.3312791):0.019570542);
(((((('10228-Tadhaerens@XP_002114243':0.63964046,'7227-Dmelanogaster@ABX00777':0.098078726):0.024947174,(((('2880-Esiliculosus@CBJ31249':0.48263991,'Aureococcus-anophagefferens@jgi|Auran1|63990':0.92007156):1.2613597e-06,('296543-Tpseudonana@XP_002287148':0.38929205,'556484-Ptricornutum@XP_002185061':0.42192306):0.21063908):0.29171968,'Capsaspora-owczarzaki@CAOG_01761T0':0.43972863):0.029944928,((('3055-Creinhardtii@XP_001697971':0.058295282,'3068-Vcarteri@XP_002945895':0.20834583):0.52371922,'Chlorella-vulgaris@jgi|ChlNC64A_1|135387|IGS.gm_13_00315':0.41821704):0.37864493,(('352472-Ddiscoideum@XP_639229':0.77470719,'Ehuxleyi@jgi|Emihu1|194804|gm1.101104':1.0022073):0.092887511,('3702-Athaliana@NP_197058':0.34886974,'88036-Smoellendorffii@XP_002981324':0.22683159):0.17902219):8.7497693e-05):0.080918269):0.1781283):0.12779977,(('436017-Olucimarinus@XP_001416473':0.064326996,'70448-Otauri@XP_003075000':0.14810584):0.60418609,'564608-Mpusilla@XP_003056333':0.35278248):0.62481513):9.1853897e-05,('7460-Amellifera@XP_001120878':0.05270301,'Dpulex@prot_jgi_Dappu1_10091_gw1.6.271.1':0.11049785):0.039688659):0.072705886,(((('431895-Mbrevicollis@XP_001749937':1.2176006,'Salpingoeca-rosetta@PTSG_02328T0':0.16584387):0.94653709,'9606-Hsapiens@DAA05331':0.0060739495):0.028397646,'7739-Bfloridae@XP_002587265':0.10475272):0.023696813,('Hrobusta@prot_jgi_Helro1_189155':0.19997126,'Lgigantea@gene_jgi_Lotgi1_214826_estExt_Genewise1Plus.C_sca_240198':0.0014065992):0.080453896):0.0084783662):0.079928554,(((((((('214684-Cneoformans@XP_566838':0.39654324,'237631-Umaydis@XP_761813':0.49425735):0.37595458,('330879-Afumigatus@XP_749676':0.21160494,'367110-Ncrassa@XP_961787':0.51335785):0.4617889):0.07096625,'744533-Ngruberi@XP_002683017':0.84074743):0.28318985,('284812-Spombe@NP_592917':1.2058623,'Thecamonas-trahens@AMSG_07194T0':0.58239627):0.19809886):0.019119394,('559292-Scerevisiae@NP_010466':0.95121774,'Bdendrobatidis@prot_jgi_Batde5_85766_GP3.013250':0.67828989):0.32180831):0.089522511,('6239-Celegans@NP_493687':0.49511639,'6279-Bmalayi@EDP30362':0.084465192):0.32323319):0.20300152,'403677-Pinfestans@XP_002906797':1.0361521):0.065853472,'Spizellomyces-punctatus@SPPG_08618T0':0.52116279):0.085742741,('412133-Tvaginalis@XP_001581890':2.2223747,'Nvectensis@prot_jgi_Nemve1_10114_gw.208.2.1':4.5501034e-05):0.12658772);
(((('10228-Tadhaerens@XP_002114243':0.2754874,(('2880-Esiliculosus@CBJ31249':0.54720599,('296543-Tpseudonana@XP_002287148':0.3816134,(('412133-Tvaginalis@XP_001581890':1.4648629,'559292-Scerevisiae@NP_010466':0.80563613):0.40718416,'556484-Ptricornutum@XP_002185061':0.26245413):0.17631751):0.042433289):0.24875125,'403677-Pinfestans@XP_002906797':0.58803619):0.151442):0.057286107,(('6239-Celegans@NP_493687':0.24687475,'6279-Bmalayi@EDP30362':0.37274336):0.32926781,(((((('7227-Dmelanogaster@ABX00777':0.17309812,'7460-Amellifera@XP_001120878':0.017144787):0.029726132,'Dpulex@prot_jgi_Dappu1_10091_gw1.6.271.1':0.086588398):0.077780172,('Hrobusta@prot_jgi_Helro1_189155':0.2511697,'Lgigantea@gene_jgi_Lotgi1_214826_estExt_Genewise1Plus.C_sca_240198':0.00024683691):0.061102227):0.019270212,'Nvectensis@prot_jgi_Nemve1_10114_gw.208.2.1':0.20748314):0.026591514,'9606-Hsapiens@DAA05331':0.032096411):1.4123993e-05,'7739-Bfloridae@XP_002587265':0.11212031):0.018813097):0.092142477):0.066482163,('Capsaspora-owczarzaki@CAOG_01761T0':0.31488816,'Thecamonas-trahens@AMSG_07194T0':0.58098827):0.15143155):0.042941584,((('214684-Cneoformans@XP_566838':0.35587305,'237631-Umaydis@XP_761813':0.25824468):0.42596375,(((((('3055-Creinhardtii@XP_001697971':2.8536229e-05,'Aureococcus-anophagefferens@jgi|Auran1|63990':1.1165548):0.25369005,'3068-Vcarteri@XP_002945895':0.25111552):0.56275571,('Chlorella-vulgaris@jgi|ChlNC64A_1|135387|IGS.gm_13_00315':0.33522437,'Ehuxleyi@jgi|Emihu1|194804|gm1.101104':1.0129567):0.009318353):0.16783254,(('436017-Olucimarinus@XP_001416473':0.10778104,'70448-Otauri@XP_003075000':0.11364649):0.31556008,'564608-Mpusilla@XP_003056333':0.22045545):0.20913683):0.13649749,('3702-Athaliana@NP_197058':0.23099579,'88036-Smoellendorffii@XP_002981324':0.22149604):0.11130674):0.041137184,('352472-Ddiscoideum@XP_639229':0.464669,'744533-Ngruberi@XP_002683017':0.67176261):0.096587339):0.0062666604):0.060773355,'Spizellomyces-punctatus@SPPG_08618T0':0.39495):0.04727825,((('284812-Spombe@NP_592917':1.4373578,'Bdendrobatidis@prot_jgi_Batde5_85766_GP3.013250':0.82558886):0.1282113,('330879-Afumigatus@XP_749676':0.40496097,'367110-Ncrassa@XP_961787':0.1981316):0.41300706):0.19426525,('431895-Mbrevicollis@XP_001749937':0.43596582,'Salpingoeca-rosetta@PTSG_02328T0':0.69681339):0.48176614):0.00080384527);
(((('10228-Tadhaerens@XP_002114243':0.49416163,((('7227-Dmelanogaster@ABX00777':0.25913924,'7460-Amellifera@XP_001120878':0.030116606):0.022838248,'Dpulex@prot_jgi_Dappu1_10091_gw1.6.271.1':0.092451975):0.078907703,(('7739-Bfloridae@XP_002587265':0.047716459,('9606-Hsapiens@DAA05331':0.059541565,'Hrobusta@prot_jgi_Helro1_189155':0.2530153):0.035107132):0.0094566093,'Lgigantea@gene_jgi_Lotgi1_214826_estExt_Genewise1Plus.C_sca_240198':0.082534641):6.5061974e-07):0.053057804):0.10088634,(('6239-Celegans@NP_493687':0.27742093,'6279-Bmalayi@EDP30362':0.2755961):0.3998884,'Nvectensis@prot_jgi_Nemve1_10114_gw.208.2.1':0.078105102):4.5287886e-05):0.1287128,(((('352472-Ddiscoideum@XP_639229':0.46803992,'412133-Tvaginalis@XP_001581890':1.7822364):0.090399984,'744533-Ngruberi@XP_002683017':0.90538247):0.06000428,(('559292-Scerevisiae@NP_010466':1.323394,'Bdendrobatidis@prot_jgi_Batde5_85766_GP3.013250':0.55184955):0.51574444,'Spizellomyces-punctatus@SPPG_08618T0':0.36753543):0.17601127):0.062710133,'403677-Pinfestans@XP_002906797':1.225891):8.8927241e-07):0.077604498,(((('214684-Cneoformans@XP_566838':0.56608356,'237631-Umaydis@XP_761813':0.29978673):0.21851251,'Capsaspora-owczarzaki@CAOG_01761T0':0.41469916):0.072705025,('431895-Mbrevicollis@XP_001749937':0.75583704,'Salpingoeca-rosetta@PTSG_02328T0':0.24451467):0.95212017):0.080404845,((('2880-Esiliculosus@CBJ31249':0.61656771,('296543-Tpseudonana@XP_002287148':0.55930908,'556484-Ptricornutum@XP_002185061':0.34612511):0.32964943):0.34255233,('3702-Athaliana@NP_197058':0.33364513,'88036-Smoellendorffii@XP_002981324':0.25697907):0.15041298):0.10593067,(((('3055-Creinhardtii@XP_001697971':0.18487022,'3068-Vcarteri@XP_002945895':0.13927636):0.13769217,'Aureococcus-anophagefferens@jgi|Auran1|63990':1.2483):0.38241002,'Chlorella-vulgaris@jgi|ChlNC64A_1|135387|IGS.gm_13_00315':0.74252457):0.44023812,(('436017-Olucimarinus@XP_001416473':0.13218605,'70448-Otauri@XP_003075000':0.17103772):0.54697867,'564608-Mpusilla@XP_003056333':0.46221894):0.23430875):0.033227978):0.16433388):0.083863189,((('284812-Spombe@NP_592917':1.4091682,('330879-Afumigatus@XP_749676':0.3860882,'367110-Ncrassa@XP_961787':0.36195888):0.20409856):0.16688452,'Thecamonas-trahens@AMSG_07194T0':0.66155888):0.18615932,'Ehuxleyi@jgi|Emihu1|194804|gm1.101104':0.8841948):0.076659506);
((('10228-Tadhaerens@XP_002114243':0.29982328,((((('2880-Esiliculosus@CBJ31249':0.22701533,'Aureococcus-anophagefferens@jgi|Auran1|63990':1.1185436):0.32228172,('296543-Tpseudonana@XP_002287148':0.34372651,'556484-Ptricornutum@XP_002185061':0.19078082):0.30926853):0.33815542,'Capsaspora-owczarzaki@CAOG_01761T0':0.47931319):5.7443129e-05,'352472-Ddiscoideum@XP_639229':0.59615631):0.065259573,'403677-Pinfestans@XP_002906797':0.74364408):0.082674996):0.055102606,((((('412133-Tvaginalis@XP_001581890':2.1154984,('744533-Ngruberi@XP_002683017':1.2191472,'9606-Hsapiens@DAA05331':2.4293544e-05):0.085943681):0.081102318,'7739-Bfloridae@XP_002587265':0.09469492):0.016717373,((('7227-Dmelanogaster@ABX00777':0.32279325,'Hrobusta@prot_jgi_Helro1_189155':0.26473821):0.067669591,'Lgigantea@gene_jgi_Lotgi1_214826_estExt_Genewise1Plus.C_sca_240198':0.058635526):0.077760218,('7460-Amellifera@XP_001120878':0.064953096,'Dpulex@prot_jgi_Dappu1_10091_gw1.6.271.1':0.10060005):0.12487888):0.015979865):0.048950661,'Nvectensis@prot_jgi_Nemve1_10114_gw.208.2.1':0.16906979):0.089028539,('6239-Celegans@NP_493687':0.46491944,'6279-Bmalayi@EDP30362':7.2209178e-05):0.52571448):0.064309964):0.102766,('214684-Cneoformans@XP_566838':0.40273343,'237631-Umaydis@XP_761813':0.38716372):0.36798354,(('284812-Spombe@NP_592917':0.86986528,'559292-Scerevisiae@NP_010466':0.68565559):0.34167437,(((((('3055-Creinhardtii@XP_001697971':0.033896363,'3068-Vcarteri@XP_002945895':0.23218116):0.57553605,'Chlorella-vulgaris@jgi|ChlNC64A_1|135387|IGS.gm_13_00315':0.56074036):0.11929606,('3702-Athaliana@NP_197058':0.23670523,'88036-Smoellendorffii@XP_002981324':0.20461875):0.18546429):0.023716146,(('436017-Olucimarinus@XP_001416473':0.066664296,'70448-Otauri@XP_003075000':0.16406826):0.41344997,'564608-Mpusilla@XP_003056333':0.36716907):0.22633927):0.22201349,(('431895-Mbrevicollis@XP_001749937':0.51364215,'Salpingoeca-rosetta@PTSG_02328T0':0.25379243):0.41719993,'Ehuxleyi@jgi|Emihu1|194804|gm1.101104':0.7901477):1.9452329e-05):0.24524811,(('330879-Afumigatus@XP_749676':0.42836879,'367110-Ncrassa@XP_961787':0.17662852):0.538952,(('Bdendrobatidis@prot_jgi_Batde5_85766_GP3.013250':0.47461558,'Spizellomyces-punctatus@SPPG_08618T0':0.31430715):0.10067713,'Thecamonas-trahens@AMSG_07194T0':0.48774875):0.027128066):0.033024828):0.12552652):0.046631558);
((((((('10228-Tadhaerens@XP_002114243':0.4827555,'Nvectensis@prot_jgi_Nemve1_10114_gw.208.2.1':0.15149948):0.013580159,(((('214684-Cneoformans@XP_566838':0.38987614,'237631-Umaydis@XP_761813':0.55605773):0.39703249,'Spizellomyces-punctatus@SPPG_08618T0':0.59501963):0.13992334,'352472-Ddiscoideum@XP_639229':0.88811772):0.074696916,'Ehuxleyi@jgi|Emihu1|194804|gm1.101104':0.94716202):0.13356649):0.050081037,('7739-Bfloridae@XP_002587265':0.088288712,'9606-Hsapiens@DAA05331':0.091007704):0.042197907):0.032784524,('Hrobusta@prot_jgi_Helro1_189155':0.16812035,'Lgigantea@gene_jgi_Lotgi1_214826_estExt_Genewise1Plus.C_sca_240198':0.050106351):0.079852312):4.9901491e-07,(('7227-Dmelanogaster@ABX00777':0.21865209,'7460-Amellifera@XP_001120878':0.032170292):0.067415263,'Dpulex@prot_jgi_Dappu1_10091_gw1.6.271.1':0.060904922):0.073069756):0.13220889,('6239-Celegans@NP_493687':0.42610976,'6279-Bmalayi@EDP30362':0.28877134):0.41556606):0.14111594,(((('284812-Spombe@NP_592917':1.7696525,'330879-Afumigatus@XP_749676':0.14049442):0.15344732,'367110-Ncrassa@XP_961787':0.26895208):0.32176982,(('412133-Tvaginalis@XP_001581890':1.4596231,'559292-Scerevisiae@NP_010466':0.94312099):0.38753427,'Bdendrobatidis@prot_jgi_Batde5_85766_GP3.013250':0.56656415):0.27437848):0.20910472,'Thecamonas-trahens@AMSG_07194T0':0.46866297):0.055116108,(((((('2880-Esiliculosus@CBJ31249':0.6181462,'Aureococcus-anophagefferens@jgi|Auran1|63990':1.0020698):0.015065399,('296543-Tpseudonana@XP_002287148':0.26466484,'556484-Ptricornutum@XP_002185061':0.63753645):0.3676629):0.23356225,(((('3055-Creinhardtii@XP_001697971':1.1250495e-05,'3068-Vcarteri@XP_002945895':0.31418354):0.53514483,'Chlorella-vulgaris@jgi|ChlNC64A_1|135387|IGS.gm_13_00315':0.5535686):0.39798444,('3702-Athaliana@NP_197058':0.27792908,'88036-Smoellendorffii@XP_002981324':0.17132814):0.21070586):0.02839594,(('436017-Olucimarinus@XP_001416473':0.074185656,'70448-Otauri@XP_003075000':0.092839927):0.47740529,'564608-Mpusilla@XP_003056333':0.36472915):0.36497719):0.2687905):0.20706785,('744533-Ngruberi@XP_002683017':1.0253656,'Capsaspora-owczarzaki@CAOG_01761T0':0.30023021):0.096965714):1.3237936e-06,('431895-Mbrevicollis@XP_001749937':0.77505712,'Salpingoeca-rosetta@PTSG_02328T0':0.43800013):0.61862508):0.10602055,'403677-Pinfestans@XP_002906797':0.72225893):0.098473948);
(((((((('10228-Tadhaerens@XP_002114243':0.36336677,'7227-Dmelanogaster@ABX00777':0.13020206):0.097393282,('Hrobusta@prot_jgi_Helro1_189155':0.23517903,'Lgigantea@gene_jgi_Lotgi1_214826_estExt_Genewise1Plus.C_sca_240198':0.0092523699):0.031414437):0.021604802,(('7460-Amellifera@XP_001120878':0.007845827,'Dpulex@prot_jgi_Dappu1_10091_gw1.6.271.1':0.10429454):0.056868852,'7739-Bfloridae@XP_002587265':0.027794839):1.8509524e-05):0.034813029,'9606-Hsapiens@DAA05331':0.053277339):2.1455613e-05,('6239-Celegans@NP_493687':0.26428763,'6279-Bmalayi@EDP30362':0.20866023):0.31473537):0.040029581,'Nvectensis@prot_jgi_Nemve1_10114_gw.208.2.1':0.083275881):0.14453359,(((('431895-Mbrevicollis@XP_001749937':0.61269302,'Salpingoeca-rosetta@PTSG_02328T0':0.45718208):0.34153261,'Chlorella-vulgaris@jgi|ChlNC64A_1|135387|IGS.gm_13_00315':0.44351583):0.26610268,'Bdendrobatidis@prot_jgi_Batde5_85766_GP3.013250':0.75583537):0.057890133,'Thecamonas-trahens@AMSG_07194T0':0.54961368):0.14520298):0.045383769,((((('214684-Cneoformans@XP_566838':0.37772969,'237631-Umaydis@XP_761813':0.24082409):0.23817952,('3702-Athaliana@NP_197058':0.20462774,'88036-Smoellendorffii@XP_002981324':0.17743642):0.23881829):0.027841363,('284812-Spombe@NP_592917':1.3642343,(('436017-Olucimarinus@XP_001416473':0.078324074,'70448-Otauri@XP_003075000':0.2050356):0.45392609,'564608-Mpusilla@XP_003056333':0.20799163):0.22796143):0.25146195):0.18326401,(('2880-Esiliculosus@CBJ31249':0.44157566,(('3055-Creinhardtii@XP_001697971':0.18299713,'3068-Vcarteri@XP_002945895':0.20304429):0.44115559,'744533-Ngruberi@XP_002683017':0.79812072):0.0016435332):0.14324827,'Capsaspora-owczarzaki@CAOG_01761T0':0.46982563):1.842259e-05):0.1085898,('352472-Ddiscoideum@XP_639229':0.46644037,'Ehuxleyi@jgi|Emihu1|194804|gm1.101104':1.074371):1.351576e-05):0.0065840232,((((('296543-Tpseudonana@XP_002287148':0.47236775,'556484-Ptricornutum@XP_002185061':0.23894681):0.29868327,'Aureococcus-anophagefferens@jgi|Auran1|63990':1.2822638):0.18998954,('403677-Pinfestans@XP_002906797':0.36407343,('412133-Tvaginalis@XP_001581890':2.0445779,'559292-Scerevisiae@NP_010466':0.66606925):0.28166297):0.10382964):0.13466844,('330879-Afumigatus@XP_749676':0.31309196,'367110-Ncrassa@XP_961787':0.3224577):0.73888393):0.060640871,'Spizellomyces-punctatus@SPPG_08618T0':0.54953621):7.8374047e-05);
((((((('10228-Tadhaerens@XP_002114243':0.40734707,(('214684-Cneoformans@XP_566838':0.45084151,'237631-Umaydis@XP_761813':0.26422364):0.4849029,'352472-Ddiscoideum@XP_639229':0.52804707):0.13459135):0.17784473,'Nvectensis@prot_jgi_Nemve1_10114_gw.208.2.1':0.12821857):0.055405549,((('6239-Celegans@NP_493687':0.25728513,'6279-Bmalayi@EDP30362':0.33549818):0.24569531,'Hrobusta@prot_jgi_Helro1_189155':0.2012353):0.21400451,('7739-Bfloridae@XP_002587265':0.10126665,'9606-Hsapiens@DAA05331':0.06517343):0.039771092):0.042009828):1.4096595e-06,(('7227-Dmelanogaster@ABX00777':0.18098367,('7460-Amellifera@XP_001120878':0.062461727,'Dpulex@prot_jgi_Dappu1_10091_gw1.6.271.1':0.051119683):0.014407958):0.065803179,'Lgigantea@gene_jgi_Lotgi1_214826_estExt_Genewise1Plus.C_sca_240198':0.10323128):0.017723034):0.09677382,('412133-Tvaginalis@XP_001581890':1.6882997,(('431895-Mbrevicollis@XP_001749937':1.0169183,'Salpingoeca-rosetta@PTSG_02328T0':0.25055562):0.50910293,'559292-Scerevisiae@NP_010466':1.1431537):0.21155653):0.1268824):0.051332517,('Ehuxleyi@jgi|Emihu1|194804|gm1.101104':1.0158972,'Spizellomyces-punctatus@SPPG_08618T0':0.6982584):0.13087062):0.14783671,(((((('284812-Spombe@NP_592917':1.265688,('330879-Afumigatus@XP_749676':0.22466948,'367110-Ncrassa@XP_961787':0.29236669):0.22249841):0.2681578,'Bdendrobatidis@prot_jgi_Batde5_85766_GP3.013250':0.97492273):0.25489332,'Thecamonas-trahens@AMSG_07194T0':0.46275595):0.24489565,'Capsaspora-owczarzaki@CAOG_01761T0':0.30000291):0.15344583,((('2880-Esiliculosus@CBJ31249':0.42655197,'Aureococcus-anophagefferens@jgi|Auran1|63990':1.0442341):0.10724064,('296543-Tpseudonana@XP_002287148':0.25653564,'556484-Ptricornutum@XP_002185061':0.37003534):0.30442728):0.16721804,'403677-Pinfestans@XP_002906797':0.82225281):0.03800406):0.11371072,'744533-Ngruberi@XP_002683017':0.73949318):0.031030964,(((('3055-Creinhardtii@XP_001697971':0.068399985,'3068-Vcarteri@XP_002945895':0.26031226):0.60581286,'Chlorella-vulgaris@jgi|ChlNC64A_1|135387|IGS.gm_13_00315':0.46643835):0.20758657,(('436017-Olucimarinus@XP_001416473':0.12541163,'70448-Otauri@XP_003075000':0.072423056):0.47573864,'564608-Mpusilla@XP_003056333':0.22776957):0.25664997):0.045852334,('3702-Athaliana@NP_197058':0.42289979,'88036-Smoellendorffii@XP_002981324':0.36539245):0.19335704):0.18430569);
((((((((('10228-Tadhaerens@XP_002114243':0.45847005,'7227-Dmelanogaster@ABX00777':0.15792548):0.054446998,'Hrobusta@prot_jgi_Helro1_189155':0.22605037):0.03988672,('7460-Amellifera@XP_001120878':0.037919847,'Dpulex@prot_jgi_Dappu1_10091_gw1.6.271.1':0.061344005):0.030481851):0.044094253,((('7739-Bfloridae@XP_002587265':0.083121352,'Nvectensis@prot_jgi_Nemve1_10114_gw.208.2.1':0.19088955):3.7048291e-05,'9606-Hsapiens@DAA05331':0.088496934):0.054436819,'Lgigantea@gene_jgi_Lotgi1_214826_estExt_Genewise1Plus.C_sca_240198':0.042037581):0.03226787):0.10945047,('6239-Celegans@NP_493687':0.32765842,'6279-Bmalayi@EDP30362':0.14929862):0.37207934):0.08174434,(('Bdendrobatidis@prot_jgi_Batde5_85766_GP3.013250':0.81902905,'Thecamonas-trahens@AMSG_07194T0':0.32361696):0.071274111,'Spizellomyces-punctatus@SPPG_08618T0':0.48989124):0.15209916):0.080422346,((('214684-Cneoformans@XP_566838':0.45797,'237631-Umaydis@XP_761813':0.32186187):0.35688966,(('330879-Afumigatus@XP_749676':0.36167247,'367110-Ncrassa@XP_961787':0.24584717):0.60756282,'Aureococcus-anophagefferens@jgi|Auran1|63990':1.7168168):4.5942423e-05):0.048872765,('284812-Spombe@NP_592917':1.5199329,'403677-Pinfestans@XP_002906797':0.50812623):0.56989572):0.08043712):0.039063391,('3702-Athaliana@NP_197058':0.42553052,('744533-Ngruberi@XP_002683017':0.94077257,'Capsaspora-owczarzaki@CAOG_01761T0':0.2382455):0.078253869):0.10642153):0.013921458,(('2880-Esiliculosus@CBJ31249':0.34497278,('296543-Tpseudonana@XP_002287148':0.38600434,'556484-Ptricornutum@XP_002185061':0.41664498):0.41220909):0.22772566,(((('3055-Creinhardtii@XP_001697971':0.079801893,'3068-Vcarteri@XP_002945895':0.17775872):0.58374721,('564608-Mpusilla@XP_003056333':0.50018489,'Chlorella-vulgaris@jgi|ChlNC64A_1|135387|IGS.gm_13_00315':0.38341064):0.22672283):0.11929346,(('412133-Tvaginalis@XP_001581890':1.7437327,(('431895-Mbrevicollis@XP_001749937':0.5882332,'Salpingoeca-rosetta@PTSG_02328T0':0.30631956):0.30670768,'559292-Scerevisiae@NP_010466':1.4960783):0.059579713):0.10412799,('436017-Olucimarinus@XP_001416473':0.030813926,'70448-Otauri@XP_003075000':0.12595027):0.48340922):0.13756633):4.0304426e-05,('88036-Smoellendorffii@XP_002981324':0.18344578,'Ehuxleyi@jgi|Emihu1|194804|gm1.101104':0.72860925):0.24195664):0.11182516):0.16441663,'352472-Ddiscoideum@XP_639229':0.8608431);
(((((((((('10228-Tadhaerens@XP_002114243':0.55676459,'403677-Pinfestans@XP_002906797':0.84919163):0.21087688,'7227-Dmelanogaster@ABX00777':0.13477716):0.15166791,'7460-Amellifera@XP_001120878':0.038140227):0.015074844,'Dpulex@prot_jgi_Dappu1_10091_gw1.6.271.1':0.079530774):0.051001583,'Lgigantea@gene_jgi_Lotgi1_214826_estExt_Genewise1Plus.C_sca_240198':0.057654331):0.03158094,('7739-Bfloridae@XP_002587265':0.067712119,'Hrobusta@prot_jgi_Helro1_189155':0.26704458):0.038395441):0.04230633,((('6239-Celegans@NP_493687':0.27500382,'6279-Bmalayi@EDP30362':0.16930315):0.20867915,'744533-Ngruberi@XP_002683017':0.86138746):0.136096,'9606-Hsapiens@DAA05331':0.089561649):0.02311305):0.040398096,'Nvectensis@prot_jgi_Nemve1_10114_gw.208.2.1':0.12510411):0.22599017,((('214684-Cneoformans@XP_566838':0.42799245,'237631-Umaydis@XP_761813':0.36724701):0.24169265,('284812-Spombe@NP_592917':1.1643202,('330879-Afumigatus@XP_749676':0.37057812,'367110-Ncrassa@XP_961787':0.26303232):0.17089779):0.48044588):0.087329838,'Spizellomyces-punctatus@SPPG_08618T0':0.47456354):0.033681735):0.018911364,(((((((('2880-Esiliculosus@CBJ31249':0.2544456,('296543-Tpseudonana@XP_002287148':0.32776231,'556484-Ptricornutum@XP_002185061':0.35641066):0.37224108):0.00072375419,'Aureococcus-anophagefferens@jgi|Auran1|63990':0.81544069):0.15818214,(('412133-Tvaginalis@XP_001581890':1.22661,'559292-Scerevisiae@NP_010466':0.94062107):0.13216155,('431895-Mbrevicollis@XP_001749937':0.75551451,'Salpingoeca-rosetta@PTSG_02328T0':0.1371717):0.46193621):0.28632884):0.08150546,(('3055-Creinhardtii@XP_001697971':0.18363432,'3068-Vcarteri@XP_002945895':0.1132971):0.34704731,'Chlorella-vulgaris@jgi|ChlNC64A_1|135387|IGS.gm_13_00315':0.50982649):0.29316985):0.0080019841,(('436017-Olucimarinus@XP_001416473':0.078405757,'70448-Otauri@XP_003075000':0.09990819):0.35453275,'564608-Mpusilla@XP_003056333':0.36589965):0.37045784):0.11544158,('3702-Athaliana@NP_197058':0.3939437,'88036-Smoellendorffii@XP_002981324':0.15760743):0.20886609):0.26775594,(('Bdendrobatidis@prot_jgi_Batde5_85766_GP3.013250':0.67481704,'Thecamonas-trahens@AMSG_07194T0':0.47339138):0.15935479,'Capsaspora-owczarzaki@CAOG_01761T0':0.39661055):0.19859092):6.3505514e-05,'352472-Ddiscoideum@XP_639229':0.54346223):0.035767927,'Ehuxleyi@jgi|Emihu1|194804|gm1.101104':1.1003547);
(((((((('10228-Tadhaerens@XP_002114243':0.27577396,'352472-Ddiscoideum@XP_639229':0.70107972):0.18527895,'7227-Dmelanogaster@ABX00777':0.20682058):0.046087839,('Hrobusta@prot_jgi_Helro1_189155':0.2118641,'Lgigantea@gene_jgi_Lotgi1_214826_estExt_Genewise1Plus.C_sca_240198':0.075254586):0.031483654):0.069449867,('7460-Amellifera@XP_001120878':0.035370615,'Dpulex@prot_jgi_Dappu1_10091_gw1.6.271.1':0.082498458):0.048465204):0.057316803,((('6239-Celegans@NP_493687':0.16462817,'6279-Bmalayi@EDP30362':0.35150661):0.36772619,'9606-Hsapiens@DAA05331':0.056353393):0.049060934,'7739-Bfloridae@XP_002587265':0.059269778):0.035073949):0.060194265,'Nvectensis@prot_jgi_Nemve1_10114_gw.208.2.1':0.070405172):0.038581413,'744533-Ngruberi@XP_002683017':0.71265476):0.08658165,((((('214684-Cneoformans@XP_566838':0.43395377,'237631-Umaydis@XP_761813':0.34856619):0.50213317,('330879-Afumigatus@XP_749676':0.26660978,'367110-Ncrassa@XP_961787':0.23418334):0.42712789):0.069157341,(('284812-Spombe@NP_592917':1.2328603,'559292-Scerevisiae@NP_010466':0.53815577):0.071880995,'412133-Tvaginalis@XP_001581890':1.6276828):0.28578808):0.13071249,'Ehuxleyi@jgi|Emihu1|194804|gm1.101104':0.89561896):0.11213424,((((('2880-Esiliculosus@CBJ31249':0.65351793,('296543-Tpseudonana@XP_002287148':0.27117191,'556484-Ptricornutum@XP_002185061':0.41319538):0.40745234):0.059860793,(('3055-Creinhardtii@XP_001697971':0.16325565,'3068-Vcarteri@XP_002945895':0.067326012):0.28478445,'Aureococcus-anophagefferens@jgi|Auran1|63990':0.98854648):0.33365517):0.12205098,'403677-Pinfestans@XP_002906797':0.64148124):0.0086157099,(('431895-Mbrevicollis@XP_001749937':0.42469204,'Salpingoeca-rosetta@PTSG_02328T0':0.60107):0.30736948,'Capsaspora-owczarzaki@CAOG_01761T0':0.35205482):0.0036054545):0.082791823,(('3702-Athaliana@NP_197058':0.40608162,'88036-Smoellendorffii@XP_002981324':0.21331125):0.14274899,((('436017-Olucimarinus@XP_001416473':0.074055815,'70448-Otauri@XP_003075000':0.17219744):0.37926886,'564608-Mpusilla@XP_003056333':0.43591855):0.19420331,'Chlorella-vulgaris@jgi|ChlNC64A_1|135387|IGS.gm_13_00315':0.52257295):0.030909547):0.15847702):0.075342731):0.068764928,(('Bdendrobatidis@prot_jgi_Batde5_85766_GP3.013250':0.63024313,'Spizellomyces-punctatus@SPPG_08618T0':0.57585136):0.14211832,'Thecamonas-trahens@AMSG_07194T0':0.59313213):0.1722763);
((((((('10228-Tadhaerens@XP_002114243':0.45219592,'Nvectensis@prot_jgi_Nemve1_10114_gw.208.2.1':0.079187873):0.090841853,(('7739-Bfloridae@XP_002587265':0.084116197,'9606-Hsapiens@DAA05331':0.073593666):0.016111088,'Lgigantea@gene_jgi_Lotgi1_214826_estExt_Genewise1Plus.C_sca_240198':0.07452103):0.0045815156):0.073749024,('7460-Amellifera@XP_001120878':0.050693194,'Dpulex@prot_jgi_Dappu1_10091_gw1.6.271.1':0.071898693):0.036696893):4.2057848e-06,'7227-Dmelanogaster@ABX00777':0.20399784):0.041101278,(('6239-Celegans@NP_493687':0.23230132,'6279-Bmalayi@EDP30362':0.16453966):0.45056536,'Hrobusta@prot_jgi_Helro1_189155':0.14644425):0.026557372):0.10737513,(('Bdendrobatidis@prot_jgi_Batde5_85766_GP3.013250':1.0460744,'Thecamonas-trahens@AMSG_07194T0':0.46615586):0.094628229,'Capsaspora-owczarzaki@CAOG_01761T0':0.286888):0.09972394):0.080019435,((((('214684-Cneoformans@XP_566838':0.33794609,'237631-Umaydis@XP_761813':0.46242):0.3255463,('284812-Spombe@NP_592917':1.4969721,('330879-Afumigatus@XP_749676':0.40448594,'367110-Ncrassa@XP_961787':0.44255026):0.36774352):9.2440408e-06):0.15186947,'744533-Ngruberi@XP_002683017':0.70495932):0.14117472,'352472-Ddiscoideum@XP_639229':0.65866924):0.067323468,('403677-Pinfestans@XP_002906797':0.56252674,'Spizellomyces-punctatus@SPPG_08618T0':0.36769696):0.13615275):0.010175497,(((((('2880-Esiliculosus@CBJ31249':0.43251815,'Aureococcus-anophagefferens@jgi|Auran1|63990':0.96661154):2.551119e-05,('296543-Tpseudonana@XP_002287148':0.29627413,'556484-Ptricornutum@XP_002185061':0.48507056):0.40204746):0.24174601,('3055-Creinhardtii@XP_001697971':0.055919331,'3068-Vcarteri@XP_002945895':0.26183093):0.63969054):0.082501068,('Chlorella-vulgaris@jgi|ChlNC64A_1|135387|IGS.gm_13_00315':0.29162608,'Ehuxleyi@jgi|Emihu1|194804|gm1.101104':0.85494089):0.16502891):0.24855809,('3702-Athaliana@NP_197058':0.29594302,'88036-Smoellendorffii@XP_002981324':0.25402321):0.23444236):0.11311225,('412133-Tvaginalis@XP_001581890':1.6188906,((('431895-Mbrevicollis@XP_001749937':0.92294871,'Salpingoeca-rosetta@PTSG_02328T0':0.14837444):0.35834951,'559292-Scerevisiae@NP_010466':1.036121):0.24960903,(('436017-Olucimarinus@XP_001416473':0.11721683,'70448-Otauri@XP_003075000':0.11117273):0.3163473,'564608-Mpusilla@XP_003056333':0.34687232):0.30170761):0.048487407):0.017074319):0.14626745);
((((('10228-Tadhaerens@XP_002114243':0.42352262,(((('6239-Celegans@NP_493687':0.28712027,'6279-Bmalayi@EDP30362':0.23462439):0.38841639,'9606-Hsapiens@DAA05331':0.028306642):0.043836654,'7739-Bfloridae@XP_002587265':0.11011233):5.4847138e-05,((('7227-Dmelanogaster@ABX00777':0.28141876,'7460-Amellifera@XP_001120878':0.023176206):0.027357301,'Dpulex@prot_jgi_Dappu1_10091_gw1.6.271.1':0.097033057):0.091754935,('Hrobusta@prot_jgi_Helro1_189155':0.21032623,'Lgigantea@gene_jgi_Lotgi1_214826_estExt_Genewise1Plus.C_sca_240198':0.033277729):0.056410828):0.069839491):0.025312769):0.11707524,'Nvectensis@prot_jgi_Nemve1_10114_gw.208.2.1':0.092220683):0.16859875,('Ehuxleyi@jgi|Emihu1|194804|gm1.101104':0.8301679,'Spizellomyces-punctatus@SPPG_08618T0':0.45371927):0.15594311):2.6932391e-05,('214684-Cneoformans@XP_566838':0.44848079,'237631-Umaydis@XP_761813':0.27537895):0.37233813):0.10264406,(((('284812-Spombe@NP_592917':0.95650977,('330879-Afumigatus@XP_749676':0.33744637,'367110-Ncrassa@XP_961787':0.36090803):0.19466956):0.27735051,'Thecamonas-trahens@AMSG_07194T0':0.41359878):0.16565096,((('2880-Esiliculosus@CBJ31249':0.45116617,'Aureococcus-anophagefferens@jgi|Auran1|63990':0.90446746):0.25180841,('296543-Tpseudonana@XP_002287148':0.21614113,'556484-Ptricornutum@XP_002185061':0.45344773):0.30959416):0.26183351,('352472-Ddiscoideum@XP_639229':0.41824096,'403677-Pinfestans@XP_002906797':0.94546915):0.027531803):0.060909533):0.041400341,(((('3055-Creinhardtii@XP_001697971':0.1694116,'3068-Vcarteri@XP_002945895':0.17376399):0.72327711,(('3702-Athaliana@NP_197058':0.21847651,'88036-Smoellendorffii@XP_002981324':0.24236835):0.16686579,((('436017-Olucimarinus@XP_001416473':0.017637003,'70448-Otauri@XP_003075000':0.13805916):0.39282864,'564608-Mpusilla@XP_003056333':0.37590862):0.26525801,'Chlorella-vulgaris@jgi|ChlNC64A_1|135387|IGS.gm_13_00315':0.59003787):0.16229559):0.011815819):0.092209513,((('412133-Tvaginalis@XP_001581890':1.5398495,'559292-Scerevisiae@NP_010466':0.76047071):0.237967,('431895-Mbrevicollis@XP_001749937':0.74065585,'Salpingoeca-rosetta@PTSG_02328T0':0.080177753):0.61000096):0.35480705,'744533-Ngruberi@XP_002683017':0.65918098):0.036835282):0.13943926,'Capsaspora-owczarzaki@CAOG_01761T0':0.39870422):0.075833138):2.4683479e-06,'Bdendrobatidis@prot_jgi_Batde5_85766_GP3.013250':0.90501855);
(((((('10228-Tadhaerens@XP_002114243':0.400491,'7227-Dmelanogaster@ABX00777':0.20965211):0.074051885,'Hrobusta@prot_jgi_Helro1_189155':0.13910087):0.031763316,('7460-Amellifera@XP_001120878':0.041120395,'Dpulex@prot_jgi_Dappu1_10091_gw1.6.271.1':0.09276272):0.048951083):0.034938363,'Lgigantea@gene_jgi_Lotgi1_214826_estExt_Genewise1Plus.C_sca_240198':0.033649091):0.03062373,(((((('284812-Spombe@NP_592917':1.3339334,(('431895-Mbrevicollis@XP_001749937':0.47727863,'Salpingoeca-rosetta@PTSG_02328T0':0.44890352):0.37711212,('559292-Scerevisiae@NP_010466':0.86436356,'Bdendrobatidis@prot_jgi_Batde5_85766_GP3.013250':0.64162364):0.075294532):0.023525778):0.13355221,('6239-Celegans@NP_493687':0.39225032,'6279-Bmalayi@EDP30362':0.086774139):0.29146412):1.1009176e-05,'Thecamonas-trahens@AMSG_07194T0':0.7254151):2.1060006e-05,'403677-Pinfestans@XP_002906797':0.75094351):0.21294245,('412133-Tvaginalis@XP_001581890':1.2948259,'Nvectensis@prot_jgi_Nemve1_10114_gw.208.2.1':0.050555107):0.02624333):0.10525881,'7739-Bfloridae@XP_002587265':0.087946227):9.0431495e-06):0.021344867,(((('214684-Cneoformans@XP_566838':0.49076181,'237631-Umaydis@XP_761813':0.55793035):0.26556442,('330879-Afumigatus@XP_749676':0.42098503,'367110-Ncrassa@XP_961787':0.24191007):0.40954945):0.1527824,((((((('2880-Esiliculosus@CBJ31249':0.42638954,'Aureococcus-anophagefferens@jgi|Auran1|63990':0.68499512):0.18271532,('296543-Tpseudonana@XP_002287148':0.37157442,'556484-Ptricornutum@XP_002185061':0.27650433):0.15380492):0.31560696,(('436017-Olucimarinus@XP_001416473':0.099579869,'70448-Otauri@XP_003075000':0.042540762):0.44952276,'564608-Mpusilla@XP_003056333':0.26408926):0.20655131):0.063422294,(('3055-Creinhardtii@XP_001697971':0.10023402,'3068-Vcarteri@XP_002945895':0.13464208):0.45539684,'Chlorella-vulgaris@jgi|ChlNC64A_1|135387|IGS.gm_13_00315':0.34816938):0.18230175):0.08771115,('3702-Athaliana@NP_197058':0.27533048,'88036-Smoellendorffii@XP_002981324':0.23118762):0.068570509):0.11893141,('744533-Ngruberi@XP_002683017':0.65410753,'Capsaspora-owczarzaki@CAOG_01761T0':0.33566042):0.13769283):6.1750954e-06,('352472-Ddiscoideum@XP_639229':0.654608,'Ehuxleyi@jgi|Emihu1|194804|gm1.101104':0.66841513):0.071438073):0.069181138):9.8925666e-05,'Spizellomyces-punctatus@SPPG_08618T0':0.52553322):0.1366661,'9606-Hsapiens@DAA05331':0.055260674);
(((('10228-Tadhaerens@XP_002114243':0.45788486,((('7227-Dmelanogaster@ABX00777':0.20962781,('7460-Amellifera@XP_001120878':0.061055353,'Dpulex@prot_jgi_Dappu1_10091_gw1.6.271.1':0.035333503):0.040579258):0.028136743,('Hrobusta@prot_jgi_Helro1_189155':0.21633118,'Lgigantea@gene_jgi_Lotgi1_214826_estExt_Genewise1Plus.C_sca_240198':0.027713408):0.080906185):0.062219991,('7739-Bfloridae@XP_002587265':0.070996569,'9606-Hsapiens@DAA05331':0.072873846):0.028896025):0.031510543):0.015617985,'Nvectensis@prot_jgi_Nemve1_10114_gw.208.2.1':0.08208467):0.086024536,((('284812-Spombe@NP_592917':1.3994057,('330879-Afumigatus@XP_749676':0.31619514,'367110-Ncrassa@XP_961787':0.49155834):0.45801693):0.15889679,'Thecamonas-trahens@AMSG_07194T0':0.41032593):0.19596683,(('403677-Pinfestans@XP_002906797':1.212114,'Spizellomyces-punctatus@SPPG_08618T0':0.31010345):0.24731427,(('412133-Tvaginalis@XP_001581890':2.3799839,('559292-Scerevisiae@NP_010466':1.1771012,'Bdendrobatidis@prot_jgi_Batde5_85766_GP3.013250':0.39262955):0.11518696):0.33299442,('6239-Celegans@NP_493687':0.49312881,'6279-Bmalayi@EDP30362':0.0058447736):0.40085092):0.27203032):2.9021363e-05):0.066584042):0.21037636,(((('214684-Cneoformans@XP_566838':0.54589691,'237631-Umaydis@XP_761813':0.34291662):0.34798001,(('3702-Athaliana@NP_197058':0.18895832,'88036-Smoellendorffii@XP_002981324':0.45251805):0.13467493,(('436017-Olucimarinus@XP_001416473':0.093731573,'70448-Otauri@XP_003075000':0.094150166):0.37604849,'564608-Mpusilla@XP_003056333':0.41377555):0.33380252):0.048893648):0.13208543,((('3055-Creinhardtii@XP_001697971':0.10856971,'3068-Vcarteri@XP_002945895':0.18437583):0.27721045,'Chlorella-vulgaris@jgi|ChlNC64A_1|135387|IGS.gm_13_00315':0.59367222):0.36132012,('431895-Mbrevicollis@XP_001749937':0.70935508,'Salpingoeca-rosetta@PTSG_02328T0':0.26870354):0.87158792):5.0402533e-07):0.1586843,((('2880-Esiliculosus@CBJ31249':0.1632544,('Aureococcus-anophagefferens@jgi|Auran1|63990':1.2257363,'Ehuxleyi@jgi|Emihu1|194804|gm1.101104':0.71490132):0.51148467):0.38112819,('296543-Tpseudonana@XP_002287148':0.48480647,'556484-Ptricornutum@XP_002185061':0.51871348):0.29824765):0.28573472,'Capsaspora-owczarzaki@CAOG_01761T0':0.27916885):2.6769243e-07):1.3476303e-05,('352472-Ddiscoideum@XP_639229':0.65090388,'744533-Ngruberi@XP_002683017':0.57564128):0.24332998);
((((('10228-Tadhaerens@XP_002114243':0.43582227,(('7227-Dmelanogaster@ABX00777':0.18482822,('7460-Amellifera@XP_001120878':0.041688502,'Dpulex@prot_jgi_Dappu1_10091_gw1.6.271.1':0.098393657):0.020129424):0.072894288,('7739-Bfloridae@XP_002587265':0.063105639,('9606-Hsapiens@DAA05331':0.079118581,('Hrobusta@prot_jgi_Helro1_189155':0.30041979,'Lgigantea@gene_jgi_Lotgi1_214826_estExt_Genewise1Plus.C_sca_240198':4.1890121e-06):0.066390324):0.043840344):0.022230647):0.028998404):0.085951794,('6239-Celegans@NP_493687':0.17166817,'6279-Bmalayi@EDP30362':0.16919681):0.40315502):0.0042829515,'Nvectensis@prot_jgi_Nemve1_10114_gw.208.2.1':0.11497998):0.1943164,('403677-Pinfestans@XP_002906797':0.57158278,'Ehuxleyi@jgi|Emihu1|194804|gm1.101104':0.75032881):0.35504734):0.068935174,((((('214684-Cneoformans@XP_566838':0.47326486,'237631-Umaydis@XP_761813':0.32930266):0.28850647,'744533-Ngruberi@XP_002683017':0.75635148):0.053705613,('284812-Spombe@NP_592917':1.4066688,'Capsaspora-owczarzaki@CAOG_01761T0':0.10219756):0.3197655):2.4626369e-05,(('2880-Esiliculosus@CBJ31249':0.41907484,('296543-Tpseudonana@XP_002287148':0.41812135,'556484-Ptricornutum@XP_002185061':0.29728711):0.45343613):0.21316153,(((('3055-Creinhardtii@XP_001697971':0.20748166,'3068-Vcarteri@XP_002945895':0.15243863):0.31750806,(('431895-Mbrevicollis@XP_001749937':0.80618222,'Salpingoeca-rosetta@PTSG_02328T0':0.31323581):0.73904262,'Chlorella-vulgaris@jgi|ChlNC64A_1|135387|IGS.gm_13_00315':0.30032524):0.30374257):0.12060338,(('436017-Olucimarinus@XP_001416473':0.093609488,'70448-Otauri@XP_003075000':0.14574493):0.52141115,'564608-Mpusilla@XP_003056333':0.18880807):0.22861561):0.11155752,('3702-Athaliana@NP_197058':0.29593083,'88036-Smoellendorffii@XP_002981324':0.33537453):0.1513628):0.12518324):0.087015818):0.17050859,('352472-Ddiscoideum@XP_639229':0.55850711,('412133-Tvaginalis@XP_001581890':1.0766404,'559292-Scerevisiae@NP_010466':0.90973371):0.7296734):0.13418864):0.016045974,((('330879-Afumigatus@XP_749676':0.21738244,'Aureococcus-anophagefferens@jgi|Auran1|63990':1.4101326):0.21001757,'367110-Ncrassa@XP_961787':0.33020955):0.52692075,(('Bdendrobatidis@prot_jgi_Batde5_85766_GP3.013250':0.76390283,'Spizellomyces-punctatus@SPPG_08618T0':0.4159422):0.22176173,'Thecamonas-trahens@AMSG_07194T0':0.46413992):0.1301652):0.050342672);
((((((('10228-Tadhaerens@XP_002114243':0.38958698,('352472-Ddiscoideum@XP_639229':0.60881696,'Ehuxleyi@jgi|Emihu1|194804|gm1.101104':0.73363818):0.32113239):0.13627226,'7227-Dmelanogaster@ABX00777':0.14506345):0.19493698,('7460-Amellifera@XP_001120878':0.044314309,'Dpulex@prot_jgi_Dappu1_10091_gw1.6.271.1':0.10555762):0.017940706):0.051120445,(('7739-Bfloridae@XP_002587265':0.062387095,('9606-Hsapiens@DAA05331':0.056478365,('Hrobusta@prot_jgi_Helro1_189155':0.13658702,'Lgigantea@gene_jgi_Lotgi1_214826_estExt_Genewise1Plus.C_sca_240198':3.243491e-05):0.075760587):0.023250447):0.0051058021,'Nvectensis@prot_jgi_Nemve1_10114_gw.208.2.1':0.17136472):0.024856266):0.036336049,(((('3702-Athaliana@NP_197058':0.25038541,'88036-Smoellendorffii@XP_002981324':0.18428958):0.1914299,(('436017-Olucimarinus@XP_001416473':7.062399e-05,'70448-Otauri@XP_003075000':0.13596115):0.44153559,'564608-Mpusilla@XP_003056333':0.24949745):0.27618017):0.02101486,'Chlorella-vulgaris@jgi|ChlNC64A_1|135387|IGS.gm_13_00315':0.6703932):0.12279579,'Capsaspora-owczarzaki@CAOG_01761T0':0.49016356):0.13363601):0.11673245,((('214684-Cneoformans@XP_566838':0.41300635,'237631-Umaydis@XP_761813':0.56406818):0.38569761,('330879-Afumigatus@XP_749676':0.41651164,'367110-Ncrassa@XP_961787':0.35669532):0.22356474):0.1232374,((('412133-Tvaginalis@XP_001581890':1.0599586,'559292-Scerevisiae@NP_010466':0.91892168):0.29472372,('431895-Mbrevicollis@XP_001749937':0.731734,'Salpingoeca-rosetta@PTSG_02328T0':0.19314077):0.32414954):0.11699947,'744533-Ngruberi@XP_002683017':0.92193765):0.062161094):0.25033865):0.073596141,((('284812-Spombe@NP_592917':0.92405244,'Bdendrobatidis@prot_jgi_Batde5_85766_GP3.013250':0.37851082):5.7086892e-06,'Spizellomyces-punctatus@SPPG_08618T0':0.50840914):0.31797387,'Thecamonas-trahens@AMSG_07194T0':0.36352583):0.091159569,(((('2880-Esiliculosus@CBJ31249':0.34838582,(('3055-Creinhardtii@XP_001697971':0.088745598,'3068-Vcarteri@XP_002945895':0.12149674):0.5142852,'Aureococcus-anophagefferens@jgi|Auran1|63990':0.87306782):0.1846833):0.027396265,('296543-Tpseudonana@XP_002287148':0.49100055,'556484-Ptricornutum@XP_002185061':0.2122025):0.51673724):0.29381495,'403677-Pinfestans@XP_002906797':0.40309815):0.17972118,('6239-Celegans@NP_493687':0.35086264,'6279-Bmalayi@EDP30362':0.16034446):0.23456501):0.023041185);
(('10228-Tadhaerens@XP_002114243':0.18314637,(((((('214684-Cneoformans@XP_566838':0.37282858,'237631-Umaydis@XP_761813':0.43155699):0.12743147,'284812-Spombe@NP_592917':1.6097493):0.074427089,('330879-Afumigatus@XP_749676':0.44256126,'367110-Ncrassa@XP_961787':0.39147152):0.60865114):0.25120011,'352472-Ddiscoideum@XP_639229':0.68253373):0.067146783,'403677-Pinfestans@XP_002906797':1.0025715):0.087351908,'Thecamonas-trahens@AMSG_07194T0':0.69084036):0.02901165):0.13254104,((((('2880-Esiliculosus@CBJ31249':0.43922501,('296543-Tpseudonana@XP_002287148':0.74532228,'Aureococcus-anophagefferens@jgi|Auran1|63990':1.676609):6.5211186e-05):0.11588347,(((('3702-Athaliana@NP_197058':0.40663544,'88036-Smoellendorffii@XP_002981324':0.29406059):0.17619427,'Chlorella-vulgaris@jgi|ChlNC64A_1|135387|IGS.gm_13_00315':0.62935674):0.064197235,(('436017-Olucimarinus@XP_001416473':0.20847336,'70448-Otauri@XP_003075000':0.055074854):0.3599636,'564608-Mpusilla@XP_003056333':0.30860746):0.62158206):0.029518556,'431895-Mbrevicollis@XP_001749937':1.4751728):0.073465482):0.15981006,('556484-Ptricornutum@XP_002185061':0.29338142,'Ehuxleyi@jgi|Emihu1|194804|gm1.101104':1.2168636):0.35185386):0.043244496,('3055-Creinhardtii@XP_001697971':0.220348,'3068-Vcarteri@XP_002945895':0.20704936):0.66547793):0.051426779,'Capsaspora-owczarzaki@CAOG_01761T0':0.36507902):0.15470984,((((((('412133-Tvaginalis@XP_001581890':3.1839061,('559292-Scerevisiae@NP_010466':0.71812051,'Salpingoeca-rosetta@PTSG_02328T0':0.73928669):0.19198195):0.4326383,('Bdendrobatidis@prot_jgi_Batde5_85766_GP3.013250':0.69115206,'Spizellomyces-punctatus@SPPG_08618T0':0.31218545):0.37349296):0.056183134,'Lgigantea@gene_jgi_Lotgi1_214826_estExt_Genewise1Plus.C_sca_240198':0.091018706):4.8668791e-05,((('6239-Celegans@NP_493687':0.34977562,'6279-Bmalayi@EDP30362':0.30499674):0.4522795,'9606-Hsapiens@DAA05331':0.024501863):0.015756141,('744533-Ngruberi@XP_002683017':1.0202737,'Hrobusta@prot_jgi_Helro1_189155':6.1467334e-06):0.1700579):0.062941431):0.012556756,'7739-Bfloridae@XP_002587265':0.07105758):0.070356437,(('7227-Dmelanogaster@ABX00777':0.23947265,'7460-Amellifera@XP_001120878':0.068305599):0.085216776,'Dpulex@prot_jgi_Dappu1_10091_gw1.6.271.1':0.13176754):0.069443694):0.042247876,'Nvectensis@prot_jgi_Nemve1_10114_gw.208.2.1':0.086078581):0.098380849);
((((('10228-Tadhaerens@XP_002114243':0.3181708,'352472-Ddiscoideum@XP_639229':0.62810356):0.15701794,(((('2880-Esiliculosus@CBJ31249':0.32188741,'Aureococcus-anophagefferens@jgi|Auran1|63990':0.8350669):0.26491053,('296543-Tpseudonana@XP_002287148':0.50180785,'556484-Ptricornutum@XP_002185061':0.27043944):0.31090389):0.24531237,'403677-Pinfestans@XP_002906797':0.62106914):0.097214868,('Capsaspora-owczarzaki@CAOG_01761T0':0.21447489,'Thecamonas-trahens@AMSG_07194T0':0.67894137):0.14677657):0.067012893):0.073243362,('214684-Cneoformans@XP_566838':0.55754101,'237631-Umaydis@XP_761813':0.29240257):0.29248295):5.7530888e-06,((((('3055-Creinhardtii@XP_001697971':0.15402167,'3068-Vcarteri@XP_002945895':0.13518116):0.53478064,'Chlorella-vulgaris@jgi|ChlNC64A_1|135387|IGS.gm_13_00315':0.4104543):0.22072824,(('436017-Olucimarinus@XP_001416473':0.16046504,'70448-Otauri@XP_003075000':0.05081577):0.63705071,'564608-Mpusilla@XP_003056333':0.36503116):0.21750889):0.21714931,('3702-Athaliana@NP_197058':0.31620176,'88036-Smoellendorffii@XP_002981324':0.2857192):0.082894514):0.19252642,'Spizellomyces-punctatus@SPPG_08618T0':0.35627651):0.11565066):0.12133898,(((((('284812-Spombe@NP_592917':1.4839333,'559292-Scerevisiae@NP_010466':0.84408728):0.23230473,'Ehuxleyi@jgi|Emihu1|194804|gm1.101104':0.96156954):0.23643235,('330879-Afumigatus@XP_749676':0.39849332,'367110-Ncrassa@XP_961787':0.32204719):0.41461855):0.14351112,('6239-Celegans@NP_493687':0.28006269,'6279-Bmalayi@EDP30362':0.38571507):0.31970421):0.20252768,'Hrobusta@prot_jgi_Helro1_189155':0.17361198):0.05769465,((((('412133-Tvaginalis@XP_001581890':1.098811,('431895-Mbrevicollis@XP_001749937':0.87189749,'Salpingoeca-rosetta@PTSG_02328T0':0.59515528):0.62275741):0.12266237,'744533-Ngruberi@XP_002683017':0.49714265):0.19203174,('7460-Amellifera@XP_001120878':0.033854326,'Dpulex@prot_jgi_Dappu1_10091_gw1.6.271.1':0.070153742):0.010826847):0.029404362,'7227-Dmelanogaster@ABX00777':0.252374):0.01560917,'Bdendrobatidis@prot_jgi_Batde5_85766_GP3.013250':1.1722681):0.017115085):0.034682152,((('7739-Bfloridae@XP_002587265':0.069064437,'9606-Hsapiens@DAA05331':0.057846682):0.017708197,'Nvectensis@prot_jgi_Nemve1_10114_gw.208.2.1':0.19399836):0.034263608,'Lgigantea@gene_jgi_Lotgi1_214826_estExt_Genewise1Plus.C_sca_240198':0.089508423):0.020626449);
(((('10228-Tadhaerens@XP_002114243':0.33274687,'352472-Ddiscoideum@XP_639229':0.62223613):0.15245254,('403677-Pinfestans@XP_002906797':0.73893881,('Aureococcus-anophagefferens@jgi|Auran1|63990':1.2086725,'Ehuxleyi@jgi|Emihu1|194804|gm1.101104':0.71635155):0.28485192):0.33568151):0.065737188,(((('2880-Esiliculosus@CBJ31249':0.73955928,('431895-Mbrevicollis@XP_001749937':0.75520412,'Salpingoeca-rosetta@PTSG_02328T0':0.27888828):0.57161407):0.029799081,((('3055-Creinhardtii@XP_001697971':0.14517756,'3068-Vcarteri@XP_002945895':0.13600099):0.14549739,'Chlorella-vulgaris@jgi|ChlNC64A_1|135387|IGS.gm_13_00315':0.65458667):0.22948186,'744533-Ngruberi@XP_002683017':0.5028281):0.21104296):0.19415189,'Capsaspora-owczarzaki@CAOG_01761T0':0.36282408):0.011425689,(('296543-Tpseudonana@XP_002287148':0.56438192,'556484-Ptricornutum@XP_002185061':0.29858734):0.44855342,('3702-Athaliana@NP_197058':0.16535894,'88036-Smoellendorffii@XP_002981324':0.30964408):0.14817875):0.11191266):0.040586054):0.011631014,((('214684-Cneoformans@XP_566838':0.2619027,'237631-Umaydis@XP_761813':0.55295134):0.37462266,('330879-Afumigatus@XP_749676':0.35684454,'367110-Ncrassa@XP_961787':0.2545379):0.66900295):0.046780844,'Spizellomyces-punctatus@SPPG_08618T0':0.44661677):0.048854236,(((('284812-Spombe@NP_592917':1.404959,('412133-Tvaginalis@XP_001581890':1.3991838,'559292-Scerevisiae@NP_010466':0.68011362):0.32930421):0.26958604,(('436017-Olucimarinus@XP_001416473':0.12072924,'70448-Otauri@XP_003075000':0.13229783):0.41568803,'564608-Mpusilla@XP_003056333':0.3014832):0.2911712):0.052147782,('Bdendrobatidis@prot_jgi_Batde5_85766_GP3.013250':0.76517147,'Thecamonas-trahens@AMSG_07194T0':0.44520868):0.15830855):0.20023269,((((('6239-Celegans@NP_493687':0.32930812,'6279-Bmalayi@EDP30362':0.17318495):0.38135095,'9606-Hsapiens@DAA05331':0.059103842):0.034989213,'7739-Bfloridae@XP_002587265':0.090261801):0.012984757,((('7227-Dmelanogaster@ABX00777':0.20147775,('7460-Amellifera@XP_001120878':0.0080257038,'Dpulex@prot_jgi_Dappu1_10091_gw1.6.271.1':0.13349493):0.047646547):0.077445339,'Hrobusta@prot_jgi_Helro1_189155':0.09424608):0.074398878,'Lgigantea@gene_jgi_Lotgi1_214826_estExt_Genewise1Plus.C_sca_240198':0.012848861):0.050672024):0.05726233,'Nvectensis@prot_jgi_Nemve1_10114_gw.208.2.1':0.14575436):0.055035886):0.088952965);
((('10228-Tadhaerens@XP_002114243':0.52780701,(('2880-Esiliculosus@CBJ31249':0.45247028,('296543-Tpseudonana@XP_002287148':0.39211381,'556484-Ptricornutum@XP_002185061':0.3884732):0.27656971):0.28537745,('403677-Pinfestans@XP_002906797':0.65301835,('Aureococcus-anophagefferens@jgi|Auran1|63990':0.76704525,'Ehuxleyi@jgi|Emihu1|194804|gm1.101104':0.85922436):0.17958291):0.18492818):0.19672991):0.11355627,(((((('3055-Creinhardtii@XP_001697971':0.066798037,'3068-Vcarteri@XP_002945895':0.30893394):0.32168489,'Chlorella-vulgaris@jgi|ChlNC64A_1|135387|IGS.gm_13_00315':0.32645164):0.17446338,((('431895-Mbrevicollis@XP_001749937':0.82035023,'Salpingoeca-rosetta@PTSG_02328T0':0.15258646):0.53111671,(('436017-Olucimarinus@XP_001416473':0.12410374,'70448-Otauri@XP_003075000':0.077096762):0.37150932,'564608-Mpusilla@XP_003056333':0.31435305):0.26624028):0.010928879,'744533-Ngruberi@XP_002683017':1.0195471):0.061258589):0.12691627,('3702-Athaliana@NP_197058':0.16043828,'88036-Smoellendorffii@XP_002981324':0.29465293):0.11806711):0.10502229,'Capsaspora-owczarzaki@CAOG_01761T0':0.22744934):0.13686546,'352472-Ddiscoideum@XP_639229':1.0459238):0.0023864076):0.030226252,(('214684-Cneoformans@XP_566838':0.32437314,'237631-Umaydis@XP_761813':0.46541795):0.44311192,('6239-Celegans@NP_493687':0.26748186,'6279-Bmalayi@EDP30362':0.21855607):0.28350353):0.11974085,(((((('284812-Spombe@NP_592917':1.1242381,('412133-Tvaginalis@XP_001581890':2.4967979,('559292-Scerevisiae@NP_010466':1.2640738,'Bdendrobatidis@prot_jgi_Batde5_85766_GP3.013250':0.34090512):0.3635745):0.089770155):8.8448424e-05,'Spizellomyces-punctatus@SPPG_08618T0':0.14949258):0.1531057,('330879-Afumigatus@XP_749676':0.37100372,'367110-Ncrassa@XP_961787':0.28602615):0.51059718):0.07384336,'Hrobusta@prot_jgi_Helro1_189155':0.18040692):0.042727835,'Thecamonas-trahens@AMSG_07194T0':0.75897329):0.021276704,(((('7227-Dmelanogaster@ABX00777':0.26515075,('7460-Amellifera@XP_001120878':0.076300162,'Dpulex@prot_jgi_Dappu1_10091_gw1.6.271.1':0.01816021):0.029359724):0.076892402,'Lgigantea@gene_jgi_Lotgi1_214826_estExt_Genewise1Plus.C_sca_240198':0.04629115):0.033775708,('7739-Bfloridae@XP_002587265':0.094551759,'9606-Hsapiens@DAA05331':0.10278802):0.060446197):0.015407882,'Nvectensis@prot_jgi_Nemve1_10114_gw.208.2.1':0.19347253):0.081345134):0.022881572);
(((('10228-Tadhaerens@XP_002114243':0.42991961,(('2880-Esiliculosus@CBJ31249':0.4478869,(('296543-Tpseudonana@XP_002287148':0.38621885,'556484-Ptricornutum@XP_002185061':0.36213669):0.30252654,'Aureococcus-anophagefferens@jgi|Auran1|63990':1.5200113):7.8194123e-07):0.24156771,'403677-Pinfestans@XP_002906797':0.76824374):0.27728249):5.7419643e-07,'Nvectensis@prot_jgi_Nemve1_10114_gw.208.2.1':0.12893364):0.049947913,((('412133-Tvaginalis@XP_001581890':2.2989815,'9606-Hsapiens@DAA05331':0.019169577):0.093379564,'7739-Bfloridae@XP_002587265':0.1350434):2.1390327e-05,(((('7227-Dmelanogaster@ABX00777':0.25620643,'7460-Amellifera@XP_001120878':0.032271016):0.039976205,'Dpulex@prot_jgi_Dappu1_10091_gw1.6.271.1':0.036336395):0.053219703,('744533-Ngruberi@XP_002683017':0.93623907,'Hrobusta@prot_jgi_Helro1_189155':0.14763397):0.08017963):0.073620073,'Lgigantea@gene_jgi_Lotgi1_214826_estExt_Genewise1Plus.C_sca_240198':0.086623425):0.021427474):0.056262872):0.079673947,((((('214684-Cneoformans@XP_566838':0.28509219,'237631-Umaydis@XP_761813':0.45580358):0.3360195,('330879-Afumigatus@XP_749676':0.24469297,'367110-Ncrassa@XP_961787':0.32075233):0.5217041):0.19088635,((('284812-Spombe@NP_592917':1.1774617,'Bdendrobatidis@prot_jgi_Batde5_85766_GP3.013250':0.54804239):0.024294856,'Spizellomyces-punctatus@SPPG_08618T0':0.31366269):0.10715483,('352472-Ddiscoideum@XP_639229':0.67009154,'559292-Scerevisiae@NP_010466':1.072172):1.2033591e-06):0.10959255):0.055982694,(((('3055-Creinhardtii@XP_001697971':0.10261238,'3068-Vcarteri@XP_002945895':0.26590859):0.48525406,'Chlorella-vulgaris@jgi|ChlNC64A_1|135387|IGS.gm_13_00315':0.46600353):0.1321234,(('3702-Athaliana@NP_197058':0.2374712,'88036-Smoellendorffii@XP_002981324':0.16589666):0.17415693,(('436017-Olucimarinus@XP_001416473':0.088308752,'70448-Otauri@XP_003075000':0.1744503):0.28361124,'564608-Mpusilla@XP_003056333':0.24655087):0.27266786):0.061911751):0.11499707,'Ehuxleyi@jgi|Emihu1|194804|gm1.101104':0.98004648):0.12255742):0.048130432,('Capsaspora-owczarzaki@CAOG_01761T0':0.28769315,'Thecamonas-trahens@AMSG_07194T0':0.48963186):0.087419484):0.052496287,(('431895-Mbrevicollis@XP_001749937':0.72096616,'Salpingoeca-rosetta@PTSG_02328T0':0.36358798):0.3817175,('6239-Celegans@NP_493687':0.20807713,'6279-Bmalayi@EDP30362':0.19903745):0.28857197):0.10083934);
(('10228-Tadhaerens@XP_002114243':0.55062353,'Nvectensis@prot_jgi_Nemve1_10114_gw.208.2.1':0.21447346):0.014829592,(((((('214684-Cneoformans@XP_566838':0.57704433,'237631-Umaydis@XP_761813':0.35634229):0.5623016,('6239-Celegans@NP_493687':0.25701405,'6279-Bmalayi@EDP30362':0.30161656):0.44129825):0.16039411,'9606-Hsapiens@DAA05331':0.028225819):0.08243517,'7739-Bfloridae@XP_002587265':0.10474902):0.043821171,(((((('3055-Creinhardtii@XP_001697971':0.12394718,'3068-Vcarteri@XP_002945895':0.15434273):0.58307205,'Chlorella-vulgaris@jgi|ChlNC64A_1|135387|IGS.gm_13_00315':0.27075925):0.37658052,(('436017-Olucimarinus@XP_001416473':0.10644921,'70448-Otauri@XP_003075000':0.15147099):0.37478659,'564608-Mpusilla@XP_003056333':0.32146053):0.25876288):0.16123941,('3702-Athaliana@NP_197058':0.31936583,'88036-Smoellendorffii@XP_002981324':0.1929362):0.23986973):0.034434271,'744533-Ngruberi@XP_002683017':0.77132111):0.17148598,('412133-Tvaginalis@XP_001581890':1.4606597,(('431895-Mbrevicollis@XP_001749937':0.87851402,'Salpingoeca-rosetta@PTSG_02328T0':0.06034754):0.65202094,'559292-Scerevisiae@NP_010466':1.2114396):0.16047642):0.24889509):0.17695973):0.019712685,(('7227-Dmelanogaster@ABX00777':0.20227367,('7460-Amellifera@XP_001120878':0.038694004,'Dpulex@prot_jgi_Dappu1_10091_gw1.6.271.1':0.09602182):0.027764308):0.055569648,('Hrobusta@prot_jgi_Helro1_189155':0.2910274,'Lgigantea@gene_jgi_Lotgi1_214826_estExt_Genewise1Plus.C_sca_240198':3.3091e-05):0.14385948):0.013138588):0.11771669,((((((('284812-Spombe@NP_592917':1.0022217,('330879-Afumigatus@XP_749676':0.41808334,'367110-Ncrassa@XP_961787':0.40376824):0.42065336):0.47127603,'Bdendrobatidis@prot_jgi_Batde5_85766_GP3.013250':0.84824246):0.49153507,'Capsaspora-owczarzaki@CAOG_01761T0':0.30968567):1.7202698e-05,(('2880-Esiliculosus@CBJ31249':0.1863374,'Aureococcus-anophagefferens@jgi|Auran1|63990':1.3302599):0.23522126,'Thecamonas-trahens@AMSG_07194T0':0.64275377):0.1262877):0.20875246,(('296543-Tpseudonana@XP_002287148':0.38894446,'556484-Ptricornutum@XP_002185061':0.24992275):0.51012848,'403677-Pinfestans@XP_002906797':0.54062819):0.090375142):0.13516699,'352472-Ddiscoideum@XP_639229':0.53119696):0.12197487,('Ehuxleyi@jgi|Emihu1|194804|gm1.101104':1.3202713,'Spizellomyces-punctatus@SPPG_08618T0':0.4701435):0.17874744):0.096697947);
((((((((('10228-Tadhaerens@XP_002114243':0.3393196,'Hrobusta@prot_jgi_Helro1_189155':0.15027867):0.088887875,'7739-Bfloridae@XP_002587265':0.080474084):0.016541877,('6239-Celegans@NP_493687':0.39654634,'6279-Bmalayi@EDP30362':0.15832852):0.45376195):0.040022611,'9606-Hsapiens@DAA05331':0.080649612):0.002389069,(('7227-Dmelanogaster@ABX00777':0.20499343,('7460-Amellifera@XP_001120878':4.1760101e-05,'Dpulex@prot_jgi_Dappu1_10091_gw1.6.271.1':0.092778774):0.033431685):0.098539092,'Lgigantea@gene_jgi_Lotgi1_214826_estExt_Genewise1Plus.C_sca_240198':0.071810866):0.080275976):0.088610201,'Nvectensis@prot_jgi_Nemve1_10114_gw.208.2.1':0.084607167):0.22044807,(('Bdendrobatidis@prot_jgi_Batde5_85766_GP3.013250':0.71123888,'Spizellomyces-punctatus@SPPG_08618T0':0.43934671):0.086048649,'Thecamonas-trahens@AMSG_07194T0':0.48572752):0.13941988):0.017415082,((('214684-Cneoformans@XP_566838':0.38499752,('237631-Umaydis@XP_761813':0.18921163,'284812-Spombe@NP_592917':1.3990364):0.3645625):0.2211187,('330879-Afumigatus@XP_749676':0.41541249,'367110-Ncrassa@XP_961787':0.36825845):0.42497214):0.2066079,'403677-Pinfestans@XP_002906797':0.52058083):0.082076759):0.149345,((('2880-Esiliculosus@CBJ31249':0.37581192,'Aureococcus-anophagefferens@jgi|Auran1|63990':1.1255608):0.032292759,('296543-Tpseudonana@XP_002287148':0.16699472,'556484-Ptricornutum@XP_002185061':0.5073284):0.44269137):0.34285131,(((((('3055-Creinhardtii@XP_001697971':0.055684778,'3068-Vcarteri@XP_002945895':0.15953624):0.50541001,'Chlorella-vulgaris@jgi|ChlNC64A_1|135387|IGS.gm_13_00315':0.32567659):0.080172078,(('436017-Olucimarinus@XP_001416473':0.062390042,'70448-Otauri@XP_003075000':0.14412207):0.47356699,'564608-Mpusilla@XP_003056333':0.35032354):0.2236407):0.090472951,('3702-Athaliana@NP_197058':0.21680623,'88036-Smoellendorffii@XP_002981324':0.21602006):0.15691837):0.24195466,(((('412133-Tvaginalis@XP_001581890':1.5131986,'559292-Scerevisiae@NP_010466':0.67329122):0.40714324,('431895-Mbrevicollis@XP_001749937':0.58459328,'Salpingoeca-rosetta@PTSG_02328T0':0.62061709):0.28111009):0.18224672,'744533-Ngruberi@XP_002683017':0.53372918):0.11235076,'Ehuxleyi@jgi|Emihu1|194804|gm1.101104':1.043412):0.068652766):0.04399717,'352472-Ddiscoideum@XP_639229':0.5286607):0.12206218):6.3673146e-07,'Capsaspora-owczarzaki@CAOG_01761T0':0.29302607);
((((((('10228-Tadhaerens@XP_002114243':0.57486932,(('7227-Dmelanogaster@ABX00777':0.17200058,'Hrobusta@prot_jgi_Helro1_189155':0.18865195):0.025980495,('7460-Amellifera@XP_001120878':0.018712064,'Dpulex@prot_jgi_Dappu1_10091_gw1.6.271.1':0.087634076):0.052057944):0.049329305):0.058881339,'Lgigantea@gene_jgi_Lotgi1_214826_estExt_Genewise1Plus.C_sca_240198':0.036242857):0.03520502,((('6239-Celegans@NP_493687':0.22640253,'6279-Bmalayi@EDP30362':0.14350337):0.45455532,'9606-Hsapiens@DAA05331':0.050314563):0.015189084,'7739-Bfloridae@XP_002587265':0.079165148):0.010544631):0.059202405,'Nvectensis@prot_jgi_Nemve1_10114_gw.208.2.1':0.16409896):0.17507752,((('352472-Ddiscoideum@XP_639229':0.65081597,('744533-Ngruberi@XP_002683017':0.66956835,'Thecamonas-trahens@AMSG_07194T0':0.61150635):0.11046283):1.3155316e-05,(('412133-Tvaginalis@XP_001581890':1.9382985,'559292-Scerevisiae@NP_010466':0.63162052):0.49824916,'Bdendrobatidis@prot_jgi_Batde5_85766_GP3.013250':0.7525979):0.45315503):0.057355989,'Ehuxleyi@jgi|Emihu1|194804|gm1.101104':0.78031378):0.11066544):5.6297204e-05,(((('214684-Cneoformans@XP_566838':0.27804043,'237631-Umaydis@XP_761813':0.47413095):0.25161546,('330879-Afumigatus@XP_749676':0.41490232,'367110-Ncrassa@XP_961787':0.26067716):0.65927816):0.017906568,'284812-Spombe@NP_592917':1.3560039):0.24578448,'Spizellomyces-punctatus@SPPG_08618T0':0.33690849):0.13178889):0.21254646,(((((('2880-Esiliculosus@CBJ31249':0.31693342,'Aureococcus-anophagefferens@jgi|Auran1|63990':1.3342147):0.13579855,(('296543-Tpseudonana@XP_002287148':0.27542248,'556484-Ptricornutum@XP_002185061':0.37353373):0.41271059,'403677-Pinfestans@XP_002906797':0.74229515):0.034625174):0.24486832,(('431895-Mbrevicollis@XP_001749937':0.85179876,'Salpingoeca-rosetta@PTSG_02328T0':0.66798341):0.39431714,'Chlorella-vulgaris@jgi|ChlNC64A_1|135387|IGS.gm_13_00315':0.60374199):0.082607522):0.10728874,('3055-Creinhardtii@XP_001697971':0.13100163,'3068-Vcarteri@XP_002945895':0.15992321):0.89021571):7.7133373e-06,(('436017-Olucimarinus@XP_001416473':0.13906725,'70448-Otauri@XP_003075000':0.074756714):0.55728501,'564608-Mpusilla@XP_003056333':0.2947135):0.20878749):0.16096208,('3702-Athaliana@NP_197058':0.32077188,'88036-Smoellendorffii@XP_002981324':0.2076522):0.14638878):0.066905732,'Capsaspora-owczarzaki@CAOG_01761T0':0.53730956);
((((((('10228-Tadhaerens@XP_002114243':0.55116471,('Hrobusta@prot_jgi_Helro1_189155':0.30998625,'Lgigantea@gene_jgi_Lotgi1_214826_estExt_Genewise1Plus.C_sca_240198':0.046284866):0.074602685):0.08560857,(('7739-Bfloridae@XP_002587265':0.04764487,'9606-Hsapiens@DAA05331':0.068059947):0.040467276,'Nvectensis@prot_jgi_Nemve1_10114_gw.208.2.1':0.09077819):0.042771358):0.005723122,('6239-Celegans@NP_493687':0.42843877,'6279-Bmalayi@EDP30362':0.35575043):0.52353067):0.010394975,(('7227-Dmelanogaster@ABX00777':0.38462227,'7460-Amellifera@XP_001120878':0.046568858):8.7243834e-07,'Dpulex@prot_jgi_Dappu1_10091_gw1.6.271.1':0.17138715):0.11013165):0.088665134,(('Bdendrobatidis@prot_jgi_Batde5_85766_GP3.013250':0.82159663,'Spizellomyces-punctatus@SPPG_08618T0':0.40054433):0.32597703,'Thecamonas-trahens@AMSG_07194T0':0.61926266):0.10177076):0.043706534,((('214684-Cneoformans@XP_566838':0.62063469,'237631-Umaydis@XP_761813':0.38556364):0.25160484,('330879-Afumigatus@XP_749676':0.31391527,'367110-Ncrassa@XP_961787':0.47192507):0.77415704):0.21733338,'Ehuxleyi@jgi|Emihu1|194804|gm1.101104':1.1872394):0.0018528393):0.16011944,(((('284812-Spombe@NP_592917':1.4359409,'559292-Scerevisiae@NP_010466':1.0216702):0.46610436,'412133-Tvaginalis@XP_001581890':1.2931581):0.37648501,'352472-Ddiscoideum@XP_639229':0.434208):0.33394467,'403677-Pinfestans@XP_002906797':0.74173546):9.0139218e-05,(((('2880-Esiliculosus@CBJ31249':0.6647396,(('431895-Mbrevicollis@XP_001749937':1.2332424,'Salpingoeca-rosetta@PTSG_02328T0':0.40425803):0.61515603,'Aureococcus-anophagefferens@jgi|Auran1|63990':1.608878):0.25199806):0.072600652,((('3055-Creinhardtii@XP_001697971':0.18937503,'3068-Vcarteri@XP_002945895':0.12100229):0.26577303,'Chlorella-vulgaris@jgi|ChlNC64A_1|135387|IGS.gm_13_00315':0.68161351):0.29813186,(('3702-Athaliana@NP_197058':0.48326966,'88036-Smoellendorffii@XP_002981324':0.2598656):0.12210082,(('436017-Olucimarinus@XP_001416473':0.028096479,'70448-Otauri@XP_003075000':0.16608606):0.54298085,'564608-Mpusilla@XP_003056333':0.40184656):0.32651824):0.10163944):0.10366023):0.15990723,('744533-Ngruberi@XP_002683017':0.77104094,'Capsaspora-owczarzaki@CAOG_01761T0':0.32375923):0.095204062):0.055930311,('296543-Tpseudonana@XP_002287148':0.39838363,'556484-Ptricornutum@XP_002185061':0.30904149):0.49272587):0.05773546);
((((((((('10228-Tadhaerens@XP_002114243':0.44997948,'Nvectensis@prot_jgi_Nemve1_10114_gw.208.2.1':0.10862249):0.034241175,'7739-Bfloridae@XP_002587265':0.068519743):2.377302e-05,('7227-Dmelanogaster@ABX00777':0.13929567,('7460-Amellifera@XP_001120878':0.018532254,'Dpulex@prot_jgi_Dappu1_10091_gw1.6.271.1':0.11541412):0.053407435):0.060051162):0.031197541,(('6239-Celegans@NP_493687':0.27876465,'6279-Bmalayi@EDP30362':0.15395728):0.53326879,('Hrobusta@prot_jgi_Helro1_189155':0.15832568,'Lgigantea@gene_jgi_Lotgi1_214826_estExt_Genewise1Plus.C_sca_240198':0.0021916104):0.059889017):4.6946046e-05):0.015450196,'9606-Hsapiens@DAA05331':0.020772256):0.12460644,('431895-Mbrevicollis@XP_001749937':0.46563081,'Salpingoeca-rosetta@PTSG_02328T0':0.27173952):0.6242263):0.06328199,(('2880-Esiliculosus@CBJ31249':0.62333662,'88036-Smoellendorffii@XP_002981324':0.31378552):0.082251395,((('3055-Creinhardtii@XP_001697971':0.041724647,'3068-Vcarteri@XP_002945895':0.1982669):0.23645887,'Aureococcus-anophagefferens@jgi|Auran1|63990':1.0015735):0.29594747,'Chlorella-vulgaris@jgi|ChlNC64A_1|135387|IGS.gm_13_00315':0.35656632):0.30493916):0.15383997):0.080891972,((('296543-Tpseudonana@XP_002287148':0.38827837,'556484-Ptricornutum@XP_002185061':0.41195308):0.4776261,('3702-Athaliana@NP_197058':0.22675245,'412133-Tvaginalis@XP_001581890':1.2659165):0.11873878):0.087701709,(('436017-Olucimarinus@XP_001416473':0.069575493,'70448-Otauri@XP_003075000':0.07720937):0.34015491,'564608-Mpusilla@XP_003056333':0.31325372):0.32318651):0.056446928):0.0085068797,(((('214684-Cneoformans@XP_566838':0.30560151,'237631-Umaydis@XP_761813':0.46543227):0.2361032,('330879-Afumigatus@XP_749676':0.42423531,'367110-Ncrassa@XP_961787':0.2947578):0.40417883):0.22321996,((((('284812-Spombe@NP_592917':1.1433408,'403677-Pinfestans@XP_002906797':0.47761699):0.15837426,'559292-Scerevisiae@NP_010466':1.1874033):0.15903287,'Ehuxleyi@jgi|Emihu1|194804|gm1.101104':0.800496):0.13509265,'Spizellomyces-punctatus@SPPG_08618T0':0.28859992):0.094636337,('Bdendrobatidis@prot_jgi_Batde5_85766_GP3.013250':0.76454115,'Thecamonas-trahens@AMSG_07194T0':0.48249436):0.18856581):0.073034762):0.02192582,'352472-Ddiscoideum@XP_639229':0.80448261):0.030745233,('744533-Ngruberi@XP_002683017':0.84398426,'Capsaspora-owczarzaki@CAOG_01761T0':0.29977062):0.086076258);
((((((('10228-Tadhaerens@XP_002114243':0.68770959,'Hrobusta@prot_jgi_Helro1_189155':0.2039974):0.06571296,'7739-Bfloridae@XP_002587265':0.028192087):0.04972915,(('214684-Cneoformans@XP_566838':0.6574483,'237631-Umaydis@XP_761813':0.27494956):0.56912426,(('6239-Celegans@NP_493687':0.20584462,'6279-Bmalayi@EDP30362':0.26194655):0.70279641,'9606-Hsapiens@DAA05331':0.045842223):2.2033022e-06):0.065845573):1.2731976e-06,((('7227-Dmelanogaster@ABX00777':0.30944856,'7460-Amellifera@XP_001120878':0.019482551):0.020559706,'Dpulex@prot_jgi_Dappu1_10091_gw1.6.271.1':0.071425485):0.072445376,'Lgigantea@gene_jgi_Lotgi1_214826_estExt_Genewise1Plus.C_sca_240198':0.14569452):0.089158523):0.082473482,'Nvectensis@prot_jgi_Nemve1_10114_gw.208.2.1':0.10786873):0.14955789,((('284812-Spombe@NP_592917':1.614698,'403677-Pinfestans@XP_002906797':0.58774158):0.50085768,('412133-Tvaginalis@XP_001581890':1.4622318,(('431895-Mbrevicollis@XP_001749937':1.2562734,'Salpingoeca-rosetta@PTSG_02328T0':0.13538177):0.48399919,'559292-Scerevisiae@NP_010466':1.3323864):0.16797336):0.40184647):0.065417024,((('2880-Esiliculosus@CBJ31249':0.65976998,('296543-Tpseudonana@XP_002287148':0.48298744,'556484-Ptricornutum@XP_002185061':0.27427084):0.38189004):0.11521456,'352472-Ddiscoideum@XP_639229':0.61229915):0.066909936,('744533-Ngruberi@XP_002683017':1.1784638,'Capsaspora-owczarzaki@CAOG_01761T0':0.30228523):0.22677585):0.091464771):0.21375052):0.046364928,((((((('3055-Creinhardtii@XP_001697971':4.1371367e-05,'Aureococcus-anophagefferens@jgi|Auran1|63990':1.3573594):0.15198587,'3068-Vcarteri@XP_002945895':0.20066425):0.70968103,('3702-Athaliana@NP_197058':0.50658373,('88036-Smoellendorffii@XP_002981324':0.14148709,'Ehuxleyi@jgi|Emihu1|194804|gm1.101104':1.1416531):0.18245407):0.16737947):0.13712615,'Chlorella-vulgaris@jgi|ChlNC64A_1|135387|IGS.gm_13_00315':0.58031375):0.051264512,(('436017-Olucimarinus@XP_001416473':0.12031325,'70448-Otauri@XP_003075000':0.12884187):0.46519038,'564608-Mpusilla@XP_003056333':0.31813689):0.25579622):0.18596938,'Spizellomyces-punctatus@SPPG_08618T0':0.45120722):0.16297781,('Bdendrobatidis@prot_jgi_Batde5_85766_GP3.013250':0.74037616,'Thecamonas-trahens@AMSG_07194T0':0.48258896):0.12637508):0.039579595,('330879-Afumigatus@XP_749676':0.36736466,'367110-Ncrassa@XP_961787':0.33246592):0.69061749);
(((((((((('10228-Tadhaerens@XP_002114243':0.27669013,('352472-Ddiscoideum@XP_639229':0.56116347,'403677-Pinfestans@XP_002906797':0.80243565):0.41053444):0.36531779,(('431895-Mbrevicollis@XP_001749937':1.3964565,'Salpingoeca-rosetta@PTSG_02328T0':0.14541143):1.0659989,'7739-Bfloridae@XP_002587265':0.083722963):2.3901714e-05):0.010863195,'9606-Hsapiens@DAA05331':0.078596323):0.058144379,((('7227-Dmelanogaster@ABX00777':0.24647788,'7460-Amellifera@XP_001120878':0.0088487134):0.043738389,'Dpulex@prot_jgi_Dappu1_10091_gw1.6.271.1':0.04821314):0.026564638,('Hrobusta@prot_jgi_Helro1_189155':0.20870889,'Lgigantea@gene_jgi_Lotgi1_214826_estExt_Genewise1Plus.C_sca_240198':0.037361289):0.050418129):0.015837554):0.087380836,('6239-Celegans@NP_493687':0.30508351,'6279-Bmalayi@EDP30362':0.13131415):0.4355021):0.02198034,'Nvectensis@prot_jgi_Nemve1_10114_gw.208.2.1':0.14868501):0.047199766,(('Bdendrobatidis@prot_jgi_Batde5_85766_GP3.013250':0.66474273,'Spizellomyces-punctatus@SPPG_08618T0':0.4680823):0.12201157,'Thecamonas-trahens@AMSG_07194T0':0.55383175):0.19265952):0.14327289,('744533-Ngruberi@XP_002683017':1.0644585,'Capsaspora-owczarzaki@CAOG_01761T0':0.42665736):0.11427131):1.8741542e-06,('412133-Tvaginalis@XP_001581890':1.4561274,'559292-Scerevisiae@NP_010466':1.1792914):0.54470677):0.034327092,((('214684-Cneoformans@XP_566838':0.60022348,'237631-Umaydis@XP_761813':0.32501211):0.33748404,(('284812-Spombe@NP_592917':1.8970122,(('436017-Olucimarinus@XP_001416473':0.031027159,'70448-Otauri@XP_003075000':0.14985076):0.4461896,'564608-Mpusilla@XP_003056333':0.33229146):0.025000985):0.27650756,(((('2880-Esiliculosus@CBJ31249':0.35023244,('296543-Tpseudonana@XP_002287148':0.38784201,'556484-Ptricornutum@XP_002185061':0.6592009):0.43165444):0.12308098,((('3055-Creinhardtii@XP_001697971':5.1598005e-05,'Aureococcus-anophagefferens@jgi|Auran1|63990':1.3215191):0.099114658,'3068-Vcarteri@XP_002945895':0.22693297):0.48177349,'Chlorella-vulgaris@jgi|ChlNC64A_1|135387|IGS.gm_13_00315':0.52896624):0.19217377):0.35268175,'88036-Smoellendorffii@XP_002981324':0.2808237):0.23642006,'3702-Athaliana@NP_197058':0.22106634):0.16714791):0.24017895):0.014733222,'Ehuxleyi@jgi|Emihu1|194804|gm1.101104':0.96873974):0.039545406,('330879-Afumigatus@XP_749676':0.49774072,'367110-Ncrassa@XP_961787':0.40169752):0.57724022);
((('10228-Tadhaerens@XP_002114243':0.4799852,'Capsaspora-owczarzaki@CAOG_01761T0':0.18008854):0.04904187,((((('214684-Cneoformans@XP_566838':0.33527946,'237631-Umaydis@XP_761813':0.28917595):0.4753724,('284812-Spombe@NP_592917':0.96807016,('330879-Afumigatus@XP_749676':0.29590756,'367110-Ncrassa@XP_961787':0.3285297):0.36737254):0.30661996):0.1072202,'744533-Ngruberi@XP_002683017':0.63887113):0.042744332,'352472-Ddiscoideum@XP_639229':0.58233531):0.15516699,((('2880-Esiliculosus@CBJ31249':0.42542678,('403677-Pinfestans@XP_002906797':0.65712135,('Aureococcus-anophagefferens@jgi|Auran1|63990':0.81087875,'Ehuxleyi@jgi|Emihu1|194804|gm1.101104':0.58248038):0.22196766):0.21456075):0.16808021,(((('3055-Creinhardtii@XP_001697971':0.082340341,'3068-Vcarteri@XP_002945895':0.17292141):0.27291991,'Chlorella-vulgaris@jgi|ChlNC64A_1|135387|IGS.gm_13_00315':0.23033673):0.1672967,('3702-Athaliana@NP_197058':0.15770533,'88036-Smoellendorffii@XP_002981324':0.21543839):0.13640316):3.8639349e-05,(('431895-Mbrevicollis@XP_001749937':0.51930654,'Salpingoeca-rosetta@PTSG_02328T0':0.22533344):0.16512775,(('436017-Olucimarinus@XP_001416473':0.098552755,'70448-Otauri@XP_003075000':0.055481779):0.32069924,'564608-Mpusilla@XP_003056333':0.31387163):0.27683247):0.035202893):0.11739623):0.098312639,('296543-Tpseudonana@XP_002287148':0.47127711,'556484-Ptricornutum@XP_002185061':0.27301469):0.43306674):0.029885554):8.7979089e-07):0.099970696,((('412133-Tvaginalis@XP_001581890':1.7607871,'Bdendrobatidis@prot_jgi_Batde5_85766_GP3.013250':0.64485634):0.14587271,(('559292-Scerevisiae@NP_010466':1.2069221,'6279-Bmalayi@EDP30362':0.10651706):0.089665865,'6239-Celegans@NP_493687':0.22593158):0.37231757):0.078751182,((((('7227-Dmelanogaster@ABX00777':0.29998842,('7460-Amellifera@XP_001120878':0.042065813,'Dpulex@prot_jgi_Dappu1_10091_gw1.6.271.1':0.097076642):0.027290283):0.05043934,'Lgigantea@gene_jgi_Lotgi1_214826_estExt_Genewise1Plus.C_sca_240198':0.084972111):0.020853922,'Nvectensis@prot_jgi_Nemve1_10114_gw.208.2.1':0.13060187):0.0081851806,('7739-Bfloridae@XP_002587265':0.071594737,'9606-Hsapiens@DAA05331':0.11153963):0.024761461):0.021696691,('Hrobusta@prot_jgi_Helro1_189155':0.24174714,'Spizellomyces-punctatus@SPPG_08618T0':0.35889247):0.076033549):0.02413154):0.031510348,'Thecamonas-trahens@AMSG_07194T0':0.37461674);
((((('10228-Tadhaerens@XP_002114243':0.48369793,(('214684-Cneoformans@XP_566838':0.49570569,'237631-Umaydis@XP_761813':0.43177055):0.19390281,('6239-Celegans@NP_493687':0.4000809,'6279-Bmalayi@EDP30362':0.20464648):0.45745432):0.15083544):0.021682026,((('7227-Dmelanogaster@ABX00777':0.27436702,'7460-Amellifera@XP_001120878':0.054978256):0.022893279,'Dpulex@prot_jgi_Dappu1_10091_gw1.6.271.1':0.074069093):0.110598,(('7739-Bfloridae@XP_002587265':0.1077725,('9606-Hsapiens@DAA05331':0.048552594,'Hrobusta@prot_jgi_Helro1_189155':0.3065047):0.027916631):0.033346896,'Lgigantea@gene_jgi_Lotgi1_214826_estExt_Genewise1Plus.C_sca_240198':0.070738232):3.711846e-07):0.075484885):0.017942168,'Nvectensis@prot_jgi_Nemve1_10114_gw.208.2.1':0.1008725):0.23914918,(((('284812-Spombe@NP_592917':0.97691733,'403677-Pinfestans@XP_002906797':0.88925049):0.29545332,('Ehuxleyi@jgi|Emihu1|194804|gm1.101104':1.0753556,'Spizellomyces-punctatus@SPPG_08618T0':0.31624527):0.092805324):0.14539338,(('431895-Mbrevicollis@XP_001749937':1.4391375,'Salpingoeca-rosetta@PTSG_02328T0':0.30456666):0.85620809,('559292-Scerevisiae@NP_010466':1.6576044,'Bdendrobatidis@prot_jgi_Batde5_85766_GP3.013250':0.62432609):0.37689474):0.18764113):0.035364321,'Thecamonas-trahens@AMSG_07194T0':0.70487044):0.036647128):0.019213187,(((('2880-Esiliculosus@CBJ31249':0.25973682,'Aureococcus-anophagefferens@jgi|Auran1|63990':1.349039):0.34980887,('296543-Tpseudonana@XP_002287148':0.34570498,'556484-Ptricornutum@XP_002185061':0.54221555):0.45688534):0.27439925,('352472-Ddiscoideum@XP_639229':0.44369589,'412133-Tvaginalis@XP_001581890':2.5477609):3.3930077e-05):0.11402938,((((('3055-Creinhardtii@XP_001697971':0.058461093,'3068-Vcarteri@XP_002945895':0.17938423):0.52317299,'Chlorella-vulgaris@jgi|ChlNC64A_1|135387|IGS.gm_13_00315':0.42803338):0.30812668,(('436017-Olucimarinus@XP_001416473':0.065756579,'70448-Otauri@XP_003075000':0.10338461):0.39584702,'564608-Mpusilla@XP_003056333':0.38264214):0.27704103):0.03549157,('3702-Athaliana@NP_197058':0.27396577,'88036-Smoellendorffii@XP_002981324':0.27667912):0.19459946):0.24129307,('744533-Ngruberi@XP_002683017':0.82323793,'Capsaspora-owczarzaki@CAOG_01761T0':0.39831153):0.068163403):0.070671608):0.16961046,('330879-Afumigatus@XP_749676':0.24868611,'367110-Ncrassa@XP_961787':0.5351123):0.89278013);
(((((((('10228-Tadhaerens@XP_002114243':0.36030326,'352472-Ddiscoideum@XP_639229':0.58162424):0.1125382,((('2880-Esiliculosus@CBJ31249':0.30390255,'Aureococcus-anophagefferens@jgi|Auran1|63990':0.72630002):0.33376073,('296543-Tpseudonana@XP_002287148':0.65663313,'556484-Ptricornutum@XP_002185061':0.19864649):0.18237967):0.17876942,'403677-Pinfestans@XP_002906797':0.30751786):0.20530504):0.16398336,'7739-Bfloridae@XP_002587265':0.1016055):0.010847759,'9606-Hsapiens@DAA05331':0.014894224):0.0075976926,(((('7227-Dmelanogaster@ABX00777':0.32556197,'7460-Amellifera@XP_001120878':1.909889e-05):0.020983631,'Dpulex@prot_jgi_Dappu1_10091_gw1.6.271.1':0.105203):0.11032681,'Lgigantea@gene_jgi_Lotgi1_214826_estExt_Genewise1Plus.C_sca_240198':0.057084704):0.012509751,('Nvectensis@prot_jgi_Nemve1_10114_gw.208.2.1':0.11292256,'Spizellomyces-punctatus@SPPG_08618T0':0.47451299):0.073700635):0.027157918):0.064462902,('6239-Celegans@NP_493687':0.43444992,'6279-Bmalayi@EDP30362':0.29052278):0.29310788):0.040374768,'Hrobusta@prot_jgi_Helro1_189155':0.18627078):0.029105571,((('214684-Cneoformans@XP_566838':0.5132446,'237631-Umaydis@XP_761813':0.1048004):0.20281982,('284812-Spombe@NP_592917':0.9414513,('559292-Scerevisiae@NP_010466':0.91915228,'Ehuxleyi@jgi|Emihu1|194804|gm1.101104':0.55814826):0.2731022):0.12689658):0.27184364,((((((('3055-Creinhardtii@XP_001697971':0.1010085,'3068-Vcarteri@XP_002945895':0.1535652):0.15108204,'Chlorella-vulgaris@jgi|ChlNC64A_1|135387|IGS.gm_13_00315':0.45156045):0.26146136,(('412133-Tvaginalis@XP_001581890':1.3778507,('431895-Mbrevicollis@XP_001749937':0.55923174,'Salpingoeca-rosetta@PTSG_02328T0':0.48964234):0.18834819):0.14609698,'744533-Ngruberi@XP_002683017':0.44004121):0.23055507):0.14406346,(('436017-Olucimarinus@XP_001416473':0.17890708,'70448-Otauri@XP_003075000':0.10218683):0.47809287,'564608-Mpusilla@XP_003056333':0.32537723):0.21821594):0.10117063,('3702-Athaliana@NP_197058':0.1823987,'88036-Smoellendorffii@XP_002981324':0.29146649):0.2191505):0.1577152,'Capsaspora-owczarzaki@CAOG_01761T0':0.39268895):0.0050000323,('330879-Afumigatus@XP_749676':0.33300106,'367110-Ncrassa@XP_961787':0.24454945):0.3583323):0.061359954):0.073598685,('Bdendrobatidis@prot_jgi_Batde5_85766_GP3.013250':0.59008086,'Thecamonas-trahens@AMSG_07194T0':0.68788996):0.17793098);
(((('10228-Tadhaerens@XP_002114243':0.48222118,(((('214684-Cneoformans@XP_566838':0.38526158,'237631-Umaydis@XP_761813':0.31535434):0.43169264,('6279-Bmalayi@EDP30362':0.34642471,'Ehuxleyi@jgi|Emihu1|194804|gm1.101104':0.8449146):0.15153788):0.077520068,'6239-Celegans@NP_493687':0.45578501):0.12198216,(((('7227-Dmelanogaster@ABX00777':0.23355832,'7460-Amellifera@XP_001120878':0.011654531):0.022625764,'Dpulex@prot_jgi_Dappu1_10091_gw1.6.271.1':0.064653591):0.076426939,(('7739-Bfloridae@XP_002587265':0.099221869,'9606-Hsapiens@DAA05331':0.11750185):0.029061774,('Hrobusta@prot_jgi_Helro1_189155':0.20945155,'Lgigantea@gene_jgi_Lotgi1_214826_estExt_Genewise1Plus.C_sca_240198':0.042039671):0.057643002):0.007676988):0.087524646,('Nvectensis@prot_jgi_Nemve1_10114_gw.208.2.1':8.3392491e-05,'Spizellomyces-punctatus@SPPG_08618T0':0.65660782):0.10820669):0.085316463):0.037041962):0.15724065,'403677-Pinfestans@XP_002906797':0.68590905):0.030223594,'Thecamonas-trahens@AMSG_07194T0':0.78921701):0.082411612,(((((('284812-Spombe@NP_592917':1.8190106,'Bdendrobatidis@prot_jgi_Batde5_85766_GP3.013250':0.90274881):0.35594516,('330879-Afumigatus@XP_749676':0.1334857,'367110-Ncrassa@XP_961787':0.46943574):0.49450263):0.23382698,(('412133-Tvaginalis@XP_001581890':1.9264848,'744533-Ngruberi@XP_002683017':0.56762334):0.036805739,(('431895-Mbrevicollis@XP_001749937':0.87021805,'Salpingoeca-rosetta@PTSG_02328T0':0.54091276):0.31908999,'559292-Scerevisiae@NP_010466':1.2797022):0.17451959):0.12480825):0.11845507,(('3055-Creinhardtii@XP_001697971':0.17325896,'3068-Vcarteri@XP_002945895':0.14109938):0.42498629,(('3702-Athaliana@NP_197058':0.37614014,'88036-Smoellendorffii@XP_002981324':0.25501262):0.1748477,((('436017-Olucimarinus@XP_001416473':0.14767799,'70448-Otauri@XP_003075000':0.12582401):0.51773059,'564608-Mpusilla@XP_003056333':0.43991292):0.2153118,'Chlorella-vulgaris@jgi|ChlNC64A_1|135387|IGS.gm_13_00315':0.50308448):0.064708349):0.052974697):0.11251458):0.021126104,'352472-Ddiscoideum@XP_639229':0.75559851):0.061771122,(('2880-Esiliculosus@CBJ31249':0.51111365,'Aureococcus-anophagefferens@jgi|Auran1|63990':1.4397131):0.0031711686,('296543-Tpseudonana@XP_002287148':0.50454696,'556484-Ptricornutum@XP_002185061':0.40757852):0.43019132):0.18377373):6.6573698e-06,'Capsaspora-owczarzaki@CAOG_01761T0':0.3945685);
((((('10228-Tadhaerens@XP_002114243':0.4809842,(('2880-Esiliculosus@CBJ31249':0.34608409,('296543-Tpseudonana@XP_002287148':0.48808705,'556484-Ptricornutum@XP_002185061':0.36172318):0.2925751):3.2191516e-05,'Aureococcus-anophagefferens@jgi|Auran1|63990':1.3149779):0.37490984):0.001012903,'Nvectensis@prot_jgi_Nemve1_10114_gw.208.2.1':0.095113853):0.022928555,((('412133-Tvaginalis@XP_001581890':1.9126983,('9606-Hsapiens@DAA05331':0.014286163,'Ehuxleyi@jgi|Emihu1|194804|gm1.101104':1.0369982):0.053107943):0.061891448,'7739-Bfloridae@XP_002587265':0.072285067):0.013826632,(('7227-Dmelanogaster@ABX00777':0.18323862,('7460-Amellifera@XP_001120878':0.034658494,'Dpulex@prot_jgi_Dappu1_10091_gw1.6.271.1':0.020043868):0.013667557):0.062045957,('Hrobusta@prot_jgi_Helro1_189155':0.25257639,'Lgigantea@gene_jgi_Lotgi1_214826_estExt_Genewise1Plus.C_sca_240198':2.8411102e-07):0.044458593):0.02878302):0.039803673):0.16954005,('214684-Cneoformans@XP_566838':0.5694539,'237631-Umaydis@XP_761813':0.44604877):0.37859593):0.029432684,((((('284812-Spombe@NP_592917':0.98692662,'403677-Pinfestans@XP_002906797':0.4620159):0.40583988,('559292-Scerevisiae@NP_010466':0.95038892,('6239-Celegans@NP_493687':0.31237323,'6279-Bmalayi@EDP30362':0.10855006):0.26168034):0.13493051):0.035646384,(('Bdendrobatidis@prot_jgi_Batde5_85766_GP3.013250':0.652814,'Spizellomyces-punctatus@SPPG_08618T0':0.32178219):0.027028737,'Thecamonas-trahens@AMSG_07194T0':0.62633539):0.06749386):0.081289804,((('3055-Creinhardtii@XP_001697971':0.18467718,'3068-Vcarteri@XP_002945895':0.16243357):0.3220664,'Chlorella-vulgaris@jgi|ChlNC64A_1|135387|IGS.gm_13_00315':0.55177742):0.27092364,(('431895-Mbrevicollis@XP_001749937':0.96331876,'Salpingoeca-rosetta@PTSG_02328T0':0.29462649):0.43494663,(('436017-Olucimarinus@XP_001416473':0.080594038,'70448-Otauri@XP_003075000':0.16443827):0.4540977,'564608-Mpusilla@XP_003056333':0.4739278):0.10827538):0.097718812):0.21643499):0.022966422,((('330879-Afumigatus@XP_749676':0.12594048,'367110-Ncrassa@XP_961787':0.31802069):0.39105488,'744533-Ngruberi@XP_002683017':0.48736689):0.15182944,'352472-Ddiscoideum@XP_639229':0.64456318):0.10694081):0.05374151,(('3702-Athaliana@NP_197058':0.37779801,'88036-Smoellendorffii@XP_002981324':0.24703415):0.23994945,'Capsaspora-owczarzaki@CAOG_01761T0':0.38746755):0.09376011);
('10228-Tadhaerens@XP_002114243':0.38081178,(((((('214684-Cneoformans@XP_566838':0.27478569,'237631-Umaydis@XP_761813':0.38310734):0.18320815,(('330879-Afumigatus@XP_749676':0.16661625,'367110-Ncrassa@XP_961787':0.38243215):0.42787396,('431895-Mbrevicollis@XP_001749937':0.24937492,'Salpingoeca-rosetta@PTSG_02328T0':0.66530413):0.75565063):0.38853259):0.026405319,'744533-Ngruberi@XP_002683017':0.73792808):0.28051585,(('436017-Olucimarinus@XP_001416473':0.03187947,'70448-Otauri@XP_003075000':0.10260166):0.31382539,'564608-Mpusilla@XP_003056333':0.38935687):0.4156561):0.1077421,('3702-Athaliana@NP_197058':0.22384605,'88036-Smoellendorffii@XP_002981324':0.1374698):0.090662861):0.13235856,((((('2880-Esiliculosus@CBJ31249':0.56869661,('296543-Tpseudonana@XP_002287148':0.28089338,'556484-Ptricornutum@XP_002185061':0.34701718):0.16775052):2.9774894e-05,('Aureococcus-anophagefferens@jgi|Auran1|63990':1.1059402,'Ehuxleyi@jgi|Emihu1|194804|gm1.101104':0.50891767):0.58408997):0.12663996,(('3055-Creinhardtii@XP_001697971':0.2518584,'3068-Vcarteri@XP_002945895':0.048898235):0.59509672,'Chlorella-vulgaris@jgi|ChlNC64A_1|135387|IGS.gm_13_00315':0.37407394):0.39615577):0.11500305,'352472-Ddiscoideum@XP_639229':0.49273382):0.12821863,'Capsaspora-owczarzaki@CAOG_01761T0':0.4569288):0.0007871117):0.11067909,((((((('284812-Spombe@NP_592917':1.1738019,'Bdendrobatidis@prot_jgi_Batde5_85766_GP3.013250':0.39148961):0.28267948,'Thecamonas-trahens@AMSG_07194T0':0.3688068):0.29182355,(('412133-Tvaginalis@XP_001581890':1.7512879,'559292-Scerevisiae@NP_010466':0.59315689):0.38794481,('6239-Celegans@NP_493687':0.29926673,'6279-Bmalayi@EDP30362':0.054136872):0.31715066):0.15729801):0.15064757,'403677-Pinfestans@XP_002906797':0.89169233):0.16692716,((('7739-Bfloridae@XP_002587265':0.055868649,'9606-Hsapiens@DAA05331':0.058651281):0.021662154,('Hrobusta@prot_jgi_Helro1_189155':0.26717109,'Lgigantea@gene_jgi_Lotgi1_214826_estExt_Genewise1Plus.C_sca_240198':7.8144126e-06):0.053559019):9.0317604e-06,('Nvectensis@prot_jgi_Nemve1_10114_gw.208.2.1':0.15899359,'Spizellomyces-punctatus@SPPG_08618T0':0.53969889):0.030610908):0.06729152):2.6524316e-05,('7460-Amellifera@XP_001120878':0.031448912,'Dpulex@prot_jgi_Dappu1_10091_gw1.6.271.1':0.054713286):0.061079903):0.11510947,'7227-Dmelanogaster@ABX00777':0.046997039):0.1099008);
(((('10228-Tadhaerens@XP_002114243':0.43444937,((('6239-Celegans@NP_493687':0.14280431,'6279-Bmalayi@EDP30362':0.20525692):0.57202727,'Hrobusta@prot_jgi_Helro1_189155':0.16871414):0.050006329,(('7227-Dmelanogaster@ABX00777':0.26599162,('7460-Amellifera@XP_001120878':0.033505733,'Dpulex@prot_jgi_Dappu1_10091_gw1.6.271.1':0.07238676):0.085416879):0.094669896,(('7739-Bfloridae@XP_002587265':0.056602383,('9606-Hsapiens@DAA05331':0.038221647,'Lgigantea@gene_jgi_Lotgi1_214826_estExt_Genewise1Plus.C_sca_240198':0.066470387):8.7210616e-05):0.017011645,'Nvectensis@prot_jgi_Nemve1_10114_gw.208.2.1':0.13966357):0.045447585):0.0091000299):0.041574419):0.087040727,((('Bdendrobatidis@prot_jgi_Batde5_85766_GP3.013250':0.89662538,'Thecamonas-trahens@AMSG_07194T0':0.31867315):0.13507408,'Capsaspora-owczarzaki@CAOG_01761T0':0.16999917):0.16303956,'Spizellomyces-punctatus@SPPG_08618T0':0.69030488):0.079127323):3.3291037e-05,((('214684-Cneoformans@XP_566838':0.39679932,'237631-Umaydis@XP_761813':0.32334822):0.23616095,('330879-Afumigatus@XP_749676':0.48827783,'367110-Ncrassa@XP_961787':0.34973835):0.49618279):0.070806711,'403677-Pinfestans@XP_002906797':0.76967632):0.051967086):8.1567679e-05,(((('284812-Spombe@NP_592917':1.1514609,(('436017-Olucimarinus@XP_001416473':0.081089553,'70448-Otauri@XP_003075000':0.16845649):0.53613822,'564608-Mpusilla@XP_003056333':0.31915449):0.30272629):0.14822068,'Ehuxleyi@jgi|Emihu1|194804|gm1.101104':0.76578986):0.18984135,(('412133-Tvaginalis@XP_001581890':1.019328,('431895-Mbrevicollis@XP_001749937':0.9074343,'Salpingoeca-rosetta@PTSG_02328T0':0.30015281):0.41442819):0.36386476,'559292-Scerevisiae@NP_010466':0.93318051):0.2152408):0.066188353,'744533-Ngruberi@XP_002683017':0.65648993):0.16907659,(((('2880-Esiliculosus@CBJ31249':0.5311069,((('3055-Creinhardtii@XP_001697971':0.056822941,'3068-Vcarteri@XP_002945895':0.42077988):0.3743305,'Aureococcus-anophagefferens@jgi|Auran1|63990':0.92332112):0.19465534,'Chlorella-vulgaris@jgi|ChlNC64A_1|135387|IGS.gm_13_00315':0.48209481):0.28873139):0.24133561,('296543-Tpseudonana@XP_002287148':0.41598191,'556484-Ptricornutum@XP_002185061':0.304996):0.27505818):0.23323249,('3702-Athaliana@NP_197058':0.32696578,'88036-Smoellendorffii@XP_002981324':0.21762268):0.30715605):0.12646013,'352472-Ddiscoideum@XP_639229':0.56635537):0.054124739);
((((((((('10228-Tadhaerens@XP_002114243':0.36158909,'7227-Dmelanogaster@ABX00777':0.11826379):0.034676672,'Hrobusta@prot_jgi_Helro1_189155':0.15116891):0.018449261,('7460-Amellifera@XP_001120878':0.021016964,'Dpulex@prot_jgi_Dappu1_10091_gw1.6.271.1':0.062040011):0.1057176):0.025606449,'Lgigantea@gene_jgi_Lotgi1_214826_estExt_Genewise1Plus.C_sca_240198':2.6049943e-06):0.04938134,'7739-Bfloridae@XP_002587265':0.083692217):0.016783293,'9606-Hsapiens@DAA05331':0.043574999):0.0518933,((('330879-Afumigatus@XP_749676':0.4768741,'367110-Ncrassa@XP_961787':0.17840743):0.63208802,(('6239-Celegans@NP_493687':0.20484283,'6279-Bmalayi@EDP30362':0.10577223):0.13845812,'Aureococcus-anophagefferens@jgi|Auran1|63990':1.951521):0.25075132):3.4666794e-05,((('412133-Tvaginalis@XP_001581890':1.1725801,'559292-Scerevisiae@NP_010466':0.79539872):0.3142183,('431895-Mbrevicollis@XP_001749937':0.37488954,'Salpingoeca-rosetta@PTSG_02328T0':0.31371239):0.4782414):0.16011918,'744533-Ngruberi@XP_002683017':0.47094786):0.1217521):0.039496091):0.039655534,(('Bdendrobatidis@prot_jgi_Batde5_85766_GP3.013250':0.72597189,'Thecamonas-trahens@AMSG_07194T0':0.18057954):0.30540621,'Nvectensis@prot_jgi_Nemve1_10114_gw.208.2.1':0.004720074):0.10235888):0.11395353,((((('214684-Cneoformans@XP_566838':0.36084298,'237631-Umaydis@XP_761813':0.25265564):0.28481387,'284812-Spombe@NP_592917':1.0085882):0.092649412,'Capsaspora-owczarzaki@CAOG_01761T0':0.23292027):0.016976153,(('2880-Esiliculosus@CBJ31249':0.42370682,('296543-Tpseudonana@XP_002287148':0.30047756,'556484-Ptricornutum@XP_002185061':0.36042621):0.23285291):0.20877842,((((('3055-Creinhardtii@XP_001697971':0.045779888,'3068-Vcarteri@XP_002945895':0.21043893):0.37230963,'Chlorella-vulgaris@jgi|ChlNC64A_1|135387|IGS.gm_13_00315':0.44478459):0.11840269,(('436017-Olucimarinus@XP_001416473':0.069313202,'70448-Otauri@XP_003075000':0.13213127):0.51068716,'564608-Mpusilla@XP_003056333':0.19457633):0.19569739):0.15940162,'88036-Smoellendorffii@XP_002981324':0.23160333):0.0074736017,'3702-Athaliana@NP_197058':0.20838434):0.14638181):0.13058979):0.065969478,'352472-Ddiscoideum@XP_639229':0.49317028):0.068786204,(('403677-Pinfestans@XP_002906797':0.77877658,'Spizellomyces-punctatus@SPPG_08618T0':0.24708478):0.029495866,'Ehuxleyi@jgi|Emihu1|194804|gm1.101104':0.66270565):0.093087767);
(('10228-Tadhaerens@XP_002114243':0.40666902,(((((('412133-Tvaginalis@XP_001581890':1.9516284,'Nvectensis@prot_jgi_Nemve1_10114_gw.208.2.1':6.5097349e-05):0.11187623,(('559292-Scerevisiae@NP_010466':0.74083627,'Bdendrobatidis@prot_jgi_Batde5_85766_GP3.013250':0.76927918):0.4559439,('6239-Celegans@NP_493687':0.34752057,'6279-Bmalayi@EDP30362':0.16245598):0.15194003):0.2338184):0.051675209,('7739-Bfloridae@XP_002587265':0.066821939,'9606-Hsapiens@DAA05331':0.056973624):0.00744105):0.0019163098,'Lgigantea@gene_jgi_Lotgi1_214826_estExt_Genewise1Plus.C_sca_240198':0.046348298):0.025196619,(('7460-Amellifera@XP_001120878':0.032071568,'Dpulex@prot_jgi_Dappu1_10091_gw1.6.271.1':0.073104144):0.026083369,'Hrobusta@prot_jgi_Helro1_189155':0.28534211):8.7452339e-06):0.093655624,'7227-Dmelanogaster@ABX00777':0.16281295):0.041435753):0.083145249,((((('214684-Cneoformans@XP_566838':0.36601358,'237631-Umaydis@XP_761813':0.29842844):0.23337511,('3702-Athaliana@NP_197058':0.22427619,'88036-Smoellendorffii@XP_002981324':0.16675313):0.19104415):0.066831698,'Capsaspora-owczarzaki@CAOG_01761T0':0.27843793):0.033082496,((('284812-Spombe@NP_592917':1.2506338,(('436017-Olucimarinus@XP_001416473':0.15954763,'70448-Otauri@XP_003075000':0.097283851):0.5793799,'564608-Mpusilla@XP_003056333':0.26949243):0.18458096):0.2849096,((('3055-Creinhardtii@XP_001697971':0.13124868,'3068-Vcarteri@XP_002945895':0.19577444):0.23335718,'Aureococcus-anophagefferens@jgi|Auran1|63990':1.3466738):0.071150289,'744533-Ngruberi@XP_002683017':0.92623848):0.13426682):1.1200937e-05,(('2880-Esiliculosus@CBJ31249':0.3113652,('296543-Tpseudonana@XP_002287148':0.53189345,'556484-Ptricornutum@XP_002185061':0.41260787):0.13042483):0.22722078,(('431895-Mbrevicollis@XP_001749937':0.56755367,'Salpingoeca-rosetta@PTSG_02328T0':0.40369834):0.41269872,'Chlorella-vulgaris@jgi|ChlNC64A_1|135387|IGS.gm_13_00315':0.36631001):0.19136793):0.073696025):0.1905528):0.1281971,((('330879-Afumigatus@XP_749676':0.36506078,'367110-Ncrassa@XP_961787':0.32762836):0.48232784,'Thecamonas-trahens@AMSG_07194T0':0.56106448):0.065308151,'352472-Ddiscoideum@XP_639229':0.56472203):0.091267432):4.2858154e-05,(('403677-Pinfestans@XP_002906797':1.0224382,'Spizellomyces-punctatus@SPPG_08618T0':0.41756927):0.034676704,'Ehuxleyi@jgi|Emihu1|194804|gm1.101104':0.77964822):0.11106978);
(('10228-Tadhaerens@XP_002114243':0.24101075,'352472-Ddiscoideum@XP_639229':0.65416113):0.20426895,(((('214684-Cneoformans@XP_566838':0.52338446,'237631-Umaydis@XP_761813':0.38862103):0.12481684,'Spizellomyces-punctatus@SPPG_08618T0':0.4778292):0.01506631,('330879-Afumigatus@XP_749676':0.36669625,'367110-Ncrassa@XP_961787':0.24137047):0.43534939):0.1617022,((((((('284812-Spombe@NP_592917':1.0951413,'559292-Scerevisiae@NP_010466':0.65268145):0.18006472,('412133-Tvaginalis@XP_001581890':1.4308951,'Salpingoeca-rosetta@PTSG_02328T0':0.37759271):0.35202158):0.084225127,'403677-Pinfestans@XP_002906797':0.80828226):0.27831076,(('431895-Mbrevicollis@XP_001749937':1.3078639,'744533-Ngruberi@XP_002683017':0.40883398):0.62141984,('6239-Celegans@NP_493687':0.15275655,'6279-Bmalayi@EDP30362':0.21108915):0.2141571):0.16005706):0.069334008,('Bdendrobatidis@prot_jgi_Batde5_85766_GP3.013250':0.56227174,'Thecamonas-trahens@AMSG_07194T0':0.46432044):0.2374498):0.072324104,'Hrobusta@prot_jgi_Helro1_189155':0.21934882):0.015359626,((('7227-Dmelanogaster@ABX00777':0.27580233,'7460-Amellifera@XP_001120878':0.02879333):0.061182638,'Dpulex@prot_jgi_Dappu1_10091_gw1.6.271.1':0.072063122):0.094709851,((('7739-Bfloridae@XP_002587265':0.11339678,'9606-Hsapiens@DAA05331':0.081432599):1.9923635e-06,'Nvectensis@prot_jgi_Nemve1_10114_gw.208.2.1':0.20265021):0.033457444,'Lgigantea@gene_jgi_Lotgi1_214826_estExt_Genewise1Plus.C_sca_240198':0.070099872):0.0056134978):0.028762525):0.16436227):0.082401877,(((('2880-Esiliculosus@CBJ31249':0.64377881,('296543-Tpseudonana@XP_002287148':0.38271118,'556484-Ptricornutum@XP_002185061':0.39103956):0.16016598):0.34672103,((((('3055-Creinhardtii@XP_001697971':2.7315699e-05,'Aureococcus-anophagefferens@jgi|Auran1|63990':1.3387404):0.14431952,'3068-Vcarteri@XP_002945895':0.2402417):0.47454407,'Chlorella-vulgaris@jgi|ChlNC64A_1|135387|IGS.gm_13_00315':0.35035346):0.3471456,(('436017-Olucimarinus@XP_001416473':0.076645477,'70448-Otauri@XP_003075000':0.16033501):0.69197169,'564608-Mpusilla@XP_003056333':0.041312685):0.48745056):0.030035339,('3702-Athaliana@NP_197058':0.22166842,'88036-Smoellendorffii@XP_002981324':0.19962246):0.21325442):0.10180342):0.10057996,'Ehuxleyi@jgi|Emihu1|194804|gm1.101104':0.76834383):0.10406741,'Capsaspora-owczarzaki@CAOG_01761T0':0.34001333):1.2209863e-05);
(((('10228-Tadhaerens@XP_002114243':0.45203255,(('7227-Dmelanogaster@ABX00777':0.1416798,('7460-Amellifera@XP_001120878':0.067256177,'Dpulex@prot_jgi_Dappu1_10091_gw1.6.271.1':0.088773145):0.05955046):0.066526781,(('7739-Bfloridae@XP_002587265':0.058233933,('9606-Hsapiens@DAA05331':0.039597353,'Hrobusta@prot_jgi_Helro1_189155':0.1725587):0.034673603):0.032764216,'Lgigantea@gene_jgi_Lotgi1_214826_estExt_Genewise1Plus.C_sca_240198':0.071692616):0.021170189):0.01462986):0.043165816,'Nvectensis@prot_jgi_Nemve1_10114_gw.208.2.1':0.12696725):0.074687655,((((('284812-Spombe@NP_592917':1.5182883,'Spizellomyces-punctatus@SPPG_08618T0':0.26424405):0.026130443,('559292-Scerevisiae@NP_010466':1.401304,'Bdendrobatidis@prot_jgi_Batde5_85766_GP3.013250':0.31390699):0.24764793):0.1907322,'Thecamonas-trahens@AMSG_07194T0':0.36168303):0.09625061,('403677-Pinfestans@XP_002906797':0.63672093,('6239-Celegans@NP_493687':0.42770486,'6279-Bmalayi@EDP30362':0.12836525):0.36621524):0.20915945):0.04708077,(('330879-Afumigatus@XP_749676':0.25981707,'367110-Ncrassa@XP_961787':0.31970329):0.45265702,('431895-Mbrevicollis@XP_001749937':0.92420567,'Salpingoeca-rosetta@PTSG_02328T0':0.48762432):0.42026501):0.15142194):0.08020709):0.010208329,(('214684-Cneoformans@XP_566838':0.63555619,'237631-Umaydis@XP_761813':0.48402617):0.096622403,'412133-Tvaginalis@XP_001581890':1.5672938):0.30402694,(((((('2880-Esiliculosus@CBJ31249':0.76549826,('296543-Tpseudonana@XP_002287148':0.3949261,'556484-Ptricornutum@XP_002185061':0.28390097):0.029116533):0.52179691,'Ehuxleyi@jgi|Emihu1|194804|gm1.101104':1.248132):0.096816051,('3702-Athaliana@NP_197058':0.26108533,'88036-Smoellendorffii@XP_002981324':0.43776447):0.10235908):0.083340751,((('3055-Creinhardtii@XP_001697971':0.054633567,'3068-Vcarteri@XP_002945895':0.27003879):0.37850591,('Aureococcus-anophagefferens@jgi|Auran1|63990':1.7509819,'Chlorella-vulgaris@jgi|ChlNC64A_1|135387|IGS.gm_13_00315':0.513179):0.017717122):0.17711299,(('436017-Olucimarinus@XP_001416473':0.18402027,'70448-Otauri@XP_003075000':3.8183915e-05):0.54832795,'564608-Mpusilla@XP_003056333':0.25448635):0.26003785):0.10535352):0.10006584,('744533-Ngruberi@XP_002683017':0.59482901,'Capsaspora-owczarzaki@CAOG_01761T0':0.40300256):0.047190252):0.075467258,'352472-Ddiscoideum@XP_639229':0.91996889):0.048635314);
(('10228-Tadhaerens@XP_002114243':0.44566776,((('6239-Celegans@NP_493687':0.27800004,'6279-Bmalayi@EDP30362':0.09321184):0.54810878,((('7227-Dmelanogaster@ABX00777':0.20247218,'7460-Amellifera@XP_001120878':0.046241226):0.0073751846,'Dpulex@prot_jgi_Dappu1_10091_gw1.6.271.1':0.079873301):0.037081734,((('7739-Bfloridae@XP_002587265':0.084541696,'9606-Hsapiens@DAA05331':0.085933562):0.043202017,'Lgigantea@gene_jgi_Lotgi1_214826_estExt_Genewise1Plus.C_sca_240198':0.037999471):0.018994847,'Nvectensis@prot_jgi_Nemve1_10114_gw.208.2.1':0.10206782):0.026348452):3.4012427e-06):0.027128165,'Hrobusta@prot_jgi_Helro1_189155':0.30204784):0.042387106):0.080738238,(('214684-Cneoformans@XP_566838':0.4207751,'237631-Umaydis@XP_761813':0.2938416):0.2970164,((((('2880-Esiliculosus@CBJ31249':0.16550433,'Aureococcus-anophagefferens@jgi|Auran1|63990':1.6024893):0.14836239,('296543-Tpseudonana@XP_002287148':0.27073541,'556484-Ptricornutum@XP_002185061':0.28170781):0.29873809):0.29796605,('403677-Pinfestans@XP_002906797':0.78188447,(('412133-Tvaginalis@XP_001581890':1.6467905,'Salpingoeca-rosetta@PTSG_02328T0':0.61508421):0.33472358,'559292-Scerevisiae@NP_010466':1.372248):2.2506251e-06):0.12794943):0.11968555,'352472-Ddiscoideum@XP_639229':0.34508714):0.10183339,((((('3055-Creinhardtii@XP_001697971':0.073853669,'3068-Vcarteri@XP_002945895':0.15604255):0.21253185,'Chlorella-vulgaris@jgi|ChlNC64A_1|135387|IGS.gm_13_00315':0.46923102):0.22256619,('431895-Mbrevicollis@XP_001749937':0.73222735,'744533-Ngruberi@XP_002683017':0.56053397):0.20409832):0.25952001,(('3702-Athaliana@NP_197058':0.36115819,'88036-Smoellendorffii@XP_002981324':0.045970486):0.20623646,(('436017-Olucimarinus@XP_001416473':0.053809656,'70448-Otauri@XP_003075000':0.14961681):0.4918604,'564608-Mpusilla@XP_003056333':0.26527647):0.52745198):7.1904481e-06):0.11045947,'Capsaspora-owczarzaki@CAOG_01761T0':0.33770492):0.063640219):0.097362593):0.069200999,((((('284812-Spombe@NP_592917':0.82495337,'Spizellomyces-punctatus@SPPG_08618T0':0.28796444):0.038713643,'Bdendrobatidis@prot_jgi_Batde5_85766_GP3.013250':0.87954096):0.13983503,'Thecamonas-trahens@AMSG_07194T0':0.55922207):0.075108764,('330879-Afumigatus@XP_749676':0.31057059,'367110-Ncrassa@XP_961787':0.28073743):0.39087371):0.080422129,'Ehuxleyi@jgi|Emihu1|194804|gm1.101104':0.82369681):1.5155155e-07);
(((((('10228-Tadhaerens@XP_002114243':0.33261885,'352472-Ddiscoideum@XP_639229':0.74874706):0.30003392,('Hrobusta@prot_jgi_Helro1_189155':0.26221822,'Lgigantea@gene_jgi_Lotgi1_214826_estExt_Genewise1Plus.C_sca_240198':0.040565174):0.010594967):0.036025278,(((('412133-Tvaginalis@XP_001581890':2.0956357,'7227-Dmelanogaster@ABX00777':0.026599999):0.10924565,'744533-Ngruberi@XP_002683017':1.083889):0.090693953,'7460-Amellifera@XP_001120878':0.052674288):0.041255823,'Dpulex@prot_jgi_Dappu1_10091_gw1.6.271.1':0.084863258):0.1060837):1.7970234e-06,((('6239-Celegans@NP_493687':0.37409394,'6279-Bmalayi@EDP30362':0.16151786):0.51872235,'9606-Hsapiens@DAA05331':0.04403967):0.023986872,'7739-Bfloridae@XP_002587265':0.097537913):0.064689777):0.02394322,(('431895-Mbrevicollis@XP_001749937':1.2466312,'Salpingoeca-rosetta@PTSG_02328T0':0.55320845):0.79513643,'Nvectensis@prot_jgi_Nemve1_10114_gw.208.2.1':0.13300497):2.1281573e-05):0.079475829,(((('214684-Cneoformans@XP_566838':0.45769828,'237631-Umaydis@XP_761813':0.44022683):0.38024346,((('284812-Spombe@NP_592917':0.76880203,'559292-Scerevisiae@NP_010466':0.7982281):0.42038836,'Bdendrobatidis@prot_jgi_Batde5_85766_GP3.013250':0.67584356):0.10424472,'Spizellomyces-punctatus@SPPG_08618T0':0.1832808):0.14374801):0.018369303,('330879-Afumigatus@XP_749676':0.20600238,'367110-Ncrassa@XP_961787':0.44750123):0.62298883):0.1368656,(('296543-Tpseudonana@XP_002287148':0.57568016,'556484-Ptricornutum@XP_002185061':0.26347517):0.78823893,((('436017-Olucimarinus@XP_001416473':0.052260921,'70448-Otauri@XP_003075000':0.084338701):0.5232891,'564608-Mpusilla@XP_003056333':0.19090312):0.67459169,('Ehuxleyi@jgi|Emihu1|194804|gm1.101104':0.8104873,'Thecamonas-trahens@AMSG_07194T0':0.88064348):0.023449332):0.16814153):0.06814299):0.074836244,(((('2880-Esiliculosus@CBJ31249':0.59788303,'Aureococcus-anophagefferens@jgi|Auran1|63990':1.0595467):0.022325013,'403677-Pinfestans@XP_002906797':0.54945444):0.22646502,'Capsaspora-owczarzaki@CAOG_01761T0':0.42369905):0.13395259,((('3055-Creinhardtii@XP_001697971':0.024797495,'3068-Vcarteri@XP_002945895':0.24525979):0.40005449,'Chlorella-vulgaris@jgi|ChlNC64A_1|135387|IGS.gm_13_00315':0.56467276):0.31767731,('3702-Athaliana@NP_197058':0.38826648,'88036-Smoellendorffii@XP_002981324':0.1836359):0.21600989):0.18137821):0.20908962);
((('10228-Tadhaerens@XP_002114243':0.40761829,((('214684-Cneoformans@XP_566838':0.20101997,'237631-Umaydis@XP_761813':0.4908269):0.20658908,('330879-Afumigatus@XP_749676':0.24891841,'367110-Ncrassa@XP_961787':0.31691695):0.71653547):0.13214103,'403677-Pinfestans@XP_002906797':0.91333944):6.7504694e-07):0.1741031,((((('412133-Tvaginalis@XP_001581890':1.5959012,'Salpingoeca-rosetta@PTSG_02328T0':0.63409901):0.4401868,'Thecamonas-trahens@AMSG_07194T0':0.51287924):0.072170512,'Nvectensis@prot_jgi_Nemve1_10114_gw.208.2.1':0.060201506):0.09130786,((((('7227-Dmelanogaster@ABX00777':0.20853264,'7460-Amellifera@XP_001120878':0.038824451):0.030729224,'Dpulex@prot_jgi_Dappu1_10091_gw1.6.271.1':0.076580756):0.078727308,'Lgigantea@gene_jgi_Lotgi1_214826_estExt_Genewise1Plus.C_sca_240198':0.1083099):0.11145325,('744533-Ngruberi@XP_002683017':0.77038144,'Hrobusta@prot_jgi_Helro1_189155':0.22484252):0.18928177):6.1016538e-06,('7739-Bfloridae@XP_002587265':0.066325265,'9606-Hsapiens@DAA05331':0.10849504):0.06191192):0.037953122):0.036359036,('6239-Celegans@NP_493687':0.165234,'6279-Bmalayi@EDP30362':0.22442598):0.44082014):0.094415973):7.4718457e-06,(((('284812-Spombe@NP_592917':1.1630637,'559292-Scerevisiae@NP_010466':1.1482949):0.19486162,'352472-Ddiscoideum@XP_639229':0.49155483):0.19097108,('Bdendrobatidis@prot_jgi_Batde5_85766_GP3.013250':0.85126392,'Spizellomyces-punctatus@SPPG_08618T0':0.35328502):0.15098006):0.066070564,(((('2880-Esiliculosus@CBJ31249':0.64160332,'Aureococcus-anophagefferens@jgi|Auran1|63990':1.2944258):7.1472983e-06,('296543-Tpseudonana@XP_002287148':0.41599174,'556484-Ptricornutum@XP_002185061':0.61767402):0.13059764):0.35286793,(((('3055-Creinhardtii@XP_001697971':0.05314342,'3068-Vcarteri@XP_002945895':0.36313624):0.52568067,'Chlorella-vulgaris@jgi|ChlNC64A_1|135387|IGS.gm_13_00315':0.39457785):0.080170086,(('436017-Olucimarinus@XP_001416473':0.10599804,'70448-Otauri@XP_003075000':0.05183572):0.47086389,'564608-Mpusilla@XP_003056333':0.13025524):0.30835007):0.18242514,('3702-Athaliana@NP_197058':0.38530206,'88036-Smoellendorffii@XP_002981324':0.31729146):0.089494299):0.10747023):0.16564629,('431895-Mbrevicollis@XP_001749937':1.2716522,'Ehuxleyi@jgi|Emihu1|194804|gm1.101104':0.87087018):0.015153173):0.18970734):0.15191171,'Capsaspora-owczarzaki@CAOG_01761T0':0.28291744);
(((((((('10228-Tadhaerens@XP_002114243':0.54179209,'Nvectensis@prot_jgi_Nemve1_10114_gw.208.2.1':0.1775564):0.14595866,'7739-Bfloridae@XP_002587265':0.064852475):2.987205e-06,'9606-Hsapiens@DAA05331':0.08186795):0.037177015,'Lgigantea@gene_jgi_Lotgi1_214826_estExt_Genewise1Plus.C_sca_240198':0.084695977):0.089444674,'Dpulex@prot_jgi_Dappu1_10091_gw1.6.271.1':0.081107872):0.028343424,((('3702-Athaliana@NP_197058':0.3242476,'88036-Smoellendorffii@XP_002981324':0.18263538):0.40508367,'7227-Dmelanogaster@ABX00777':0.16902662):0.080398587,('412133-Tvaginalis@XP_001581890':1.2810983,'7460-Amellifera@XP_001120878':7.3322252e-06):0.028738049):0.059397626):0.028364224,'Hrobusta@prot_jgi_Helro1_189155':0.15979662):0.16732521,((('214684-Cneoformans@XP_566838':0.36333413,'237631-Umaydis@XP_761813':0.39733485):0.39663024,('330879-Afumigatus@XP_749676':0.414802,'367110-Ncrassa@XP_961787':0.2068797):0.51864354):0.3266365,('352472-Ddiscoideum@XP_639229':0.80545241,'744533-Ngruberi@XP_002683017':0.44201584):4.9769251e-06):0.14047746,(((('284812-Spombe@NP_592917':1.8499955,'Thecamonas-trahens@AMSG_07194T0':3.0861398e-05):0.6070559,('Bdendrobatidis@prot_jgi_Batde5_85766_GP3.013250':0.73735658,'Spizellomyces-punctatus@SPPG_08618T0':0.81392946):0.095356373):0.32653977,('403677-Pinfestans@XP_002906797':0.89364368,('6239-Celegans@NP_493687':0.30592568,'6279-Bmalayi@EDP30362':0.17658953):0.20455228):0.040564379):0.078304157,((((('2880-Esiliculosus@CBJ31249':0.54239016,('296543-Tpseudonana@XP_002287148':0.35717823,'556484-Ptricornutum@XP_002185061':0.48930731):0.54525694):0.061726916,'Aureococcus-anophagefferens@jgi|Auran1|63990':0.95046254):0.20244631,(('431895-Mbrevicollis@XP_001749937':0.9619493,'Salpingoeca-rosetta@PTSG_02328T0':0.42305532):0.57480463,'559292-Scerevisiae@NP_010466':0.83797253):0.24209443):0.17617936,((('3055-Creinhardtii@XP_001697971':0.058889633,'3068-Vcarteri@XP_002945895':0.23451282):0.54575504,'Chlorella-vulgaris@jgi|ChlNC64A_1|135387|IGS.gm_13_00315':0.67417285):0.31477814,((('436017-Olucimarinus@XP_001416473':0.043365976,'70448-Otauri@XP_003075000':0.16005311):0.56105184,'564608-Mpusilla@XP_003056333':0.49775265):0.33600254,'Ehuxleyi@jgi|Emihu1|194804|gm1.101104':0.85582411):0.16530338):0.010334381):0.21288785,'Capsaspora-owczarzaki@CAOG_01761T0':0.49968261):0.069902565):0.059162006);
(((('10228-Tadhaerens@XP_002114243':0.283214,'352472-Ddiscoideum@XP_639229':0.64846416):0.21481822,((('403677-Pinfestans@XP_002906797':0.87790303,('6239-Celegans@NP_493687':0.3766566,'6279-Bmalayi@EDP30362':0.1629659):0.28605367):0.24118459,(('7227-Dmelanogaster@ABX00777':0.24369812,('7460-Amellifera@XP_001120878':0.082822912,'Dpulex@prot_jgi_Dappu1_10091_gw1.6.271.1':0.052718289):0.042806816):0.019132518,(('7739-Bfloridae@XP_002587265':0.063961146,'9606-Hsapiens@DAA05331':0.11839143):0.05266247,('Hrobusta@prot_jgi_Helro1_189155':0.20692684,'Lgigantea@gene_jgi_Lotgi1_214826_estExt_Genewise1Plus.C_sca_240198':7.480622e-05):0.091790775):0.044267003):0.066037389):0.0037544455,'Nvectensis@prot_jgi_Nemve1_10114_gw.208.2.1':0.14906432):0.044831903):0.049959204,(((('214684-Cneoformans@XP_566838':0.57072145,'237631-Umaydis@XP_761813':0.40595068):0.24638504,('284812-Spombe@NP_592917':1.3796509,('412133-Tvaginalis@XP_001581890':1.1047483,'559292-Scerevisiae@NP_010466':0.79312956):0.31647604):0.30068731):0.17019985,('330879-Afumigatus@XP_749676':0.3173139,'367110-Ncrassa@XP_961787':0.47704589):0.68180265):2.7288627e-05,('Bdendrobatidis@prot_jgi_Batde5_85766_GP3.013250':0.97199581,'Spizellomyces-punctatus@SPPG_08618T0':0.16003467):0.38059343):0.119256):3.407166e-05,(((('2880-Esiliculosus@CBJ31249':0.59184341,'556484-Ptricornutum@XP_002185061':0.46191784):0.081543043,'296543-Tpseudonana@XP_002287148':0.54635386):0.31281901,((('3055-Creinhardtii@XP_001697971':0.14615979,'3068-Vcarteri@XP_002945895':0.12781377):0.39329555,'744533-Ngruberi@XP_002683017':0.79331196):0.23864892,((('3702-Athaliana@NP_197058':0.23826871,'88036-Smoellendorffii@XP_002981324':0.28893594):0.099180574,(('436017-Olucimarinus@XP_001416473':0.058042858,'70448-Otauri@XP_003075000':0.14167818):0.23416659,'564608-Mpusilla@XP_003056333':0.50754061):0.28817308):0.13372157,(('431895-Mbrevicollis@XP_001749937':0.52080545,'Salpingoeca-rosetta@PTSG_02328T0':0.4238233):0.65972568,'Chlorella-vulgaris@jgi|ChlNC64A_1|135387|IGS.gm_13_00315':0.65075745):0.082757322):1.6525346e-06):0.1077426):0.033005362,('Capsaspora-owczarzaki@CAOG_01761T0':0.17228955,'Thecamonas-trahens@AMSG_07194T0':0.61255061):0.12123985):0.1325738,('Aureococcus-anophagefferens@jgi|Auran1|63990':1.3762764,'Ehuxleyi@jgi|Emihu1|194804|gm1.101104':0.45945385):0.66426693);
(((((('10228-Tadhaerens@XP_002114243':0.3104443,'352472-Ddiscoideum@XP_639229':0.60566606):0.26373726,(((('296543-Tpseudonana@XP_002287148':0.36992602,'556484-Ptricornutum@XP_002185061':0.35894805):0.037748282,'412133-Tvaginalis@XP_001581890':1.8136621):0.15954351,'559292-Scerevisiae@NP_010466':1.1960513):0.093569656,'Ehuxleyi@jgi|Emihu1|194804|gm1.101104':0.98357031):0.35632674):0.079891241,'Nvectensis@prot_jgi_Nemve1_10114_gw.208.2.1':0.052395558):0.075022875,(((('6239-Celegans@NP_493687':0.24355525,'6279-Bmalayi@EDP30362':0.35461521):0.47615971,'9606-Hsapiens@DAA05331':0.082643998):0.015384117,((('7227-Dmelanogaster@ABX00777':0.22655096,'7460-Amellifera@XP_001120878':0.044334921):0.058158041,'Dpulex@prot_jgi_Dappu1_10091_gw1.6.271.1':0.030557341):0.11195252,('Hrobusta@prot_jgi_Helro1_189155':0.18029098,'Lgigantea@gene_jgi_Lotgi1_214826_estExt_Genewise1Plus.C_sca_240198':0.030383344):0.048854908):0.01714784):0.03285601,'7739-Bfloridae@XP_002587265':0.037564814):0.068884254):0.10695319,(('431895-Mbrevicollis@XP_001749937':0.97538359,'Salpingoeca-rosetta@PTSG_02328T0':0.11931455):0.80981654,(('Bdendrobatidis@prot_jgi_Batde5_85766_GP3.013250':0.5238155,'Spizellomyces-punctatus@SPPG_08618T0':0.47933705):0.11026427,'Thecamonas-trahens@AMSG_07194T0':0.34269923):0.19872659):1.3015603e-05):0.087142112,('214684-Cneoformans@XP_566838':0.431594,'237631-Umaydis@XP_761813':0.40104083):0.51245905,(((((('284812-Spombe@NP_592917':1.4653303,(('436017-Olucimarinus@XP_001416473':0.030113379,'70448-Otauri@XP_003075000':0.14874859):0.43037725,'564608-Mpusilla@XP_003056333':0.24291313):0.24843527):0.28551506,(('3055-Creinhardtii@XP_001697971':0.17860523,'3068-Vcarteri@XP_002945895':0.2035814):0.18066085,'Chlorella-vulgaris@jgi|ChlNC64A_1|135387|IGS.gm_13_00315':0.51297309):0.22809597):5.9113297e-06,('2880-Esiliculosus@CBJ31249':0.50666387,'Aureococcus-anophagefferens@jgi|Auran1|63990':0.73861623):0.1602329):0.051069047,(('330879-Afumigatus@XP_749676':0.19975287,'367110-Ncrassa@XP_961787':0.37445597):0.46331471,'Capsaspora-owczarzaki@CAOG_01761T0':0.33088915):0.058709441):1.1201538e-05,'403677-Pinfestans@XP_002906797':0.72777828):0.088509894,(('3702-Athaliana@NP_197058':0.30089281,'88036-Smoellendorffii@XP_002981324':0.23512012):0.33844293,'744533-Ngruberi@XP_002683017':0.64926051):1.8121864e-05):0.09993866);
((((('10228-Tadhaerens@XP_002114243':0.44535341,(('559292-Scerevisiae@NP_010466':1.1223062,'Bdendrobatidis@prot_jgi_Batde5_85766_GP3.013250':0.84625093):0.51645927,((('7227-Dmelanogaster@ABX00777':0.28064855,('7460-Amellifera@XP_001120878':0.038866857,'Dpulex@prot_jgi_Dappu1_10091_gw1.6.271.1':0.11808989):0.032853708):0.09813413,('Hrobusta@prot_jgi_Helro1_189155':0.33090271,'Lgigantea@gene_jgi_Lotgi1_214826_estExt_Genewise1Plus.C_sca_240198':2.3358616e-05):0.091000234):0.016361685,('7739-Bfloridae@XP_002587265':0.093439612,'9606-Hsapiens@DAA05331':0.070825222):0.020537539):1.6879174e-07):0.097067985):0.097294028,('Nvectensis@prot_jgi_Nemve1_10114_gw.208.2.1':0.036426764,'Spizellomyces-punctatus@SPPG_08618T0':0.8471058):0.056717585):4.7524716e-07,(('6239-Celegans@NP_493687':0.78334033,'6279-Bmalayi@EDP30362':0.030536357):0.29904708,'Ehuxleyi@jgi|Emihu1|194804|gm1.101104':0.91105247):0.36613565):0.2795466,('352472-Ddiscoideum@XP_639229':0.53545015,'403677-Pinfestans@XP_002906797':0.61662601):0.19753634):0.07348643,((('214684-Cneoformans@XP_566838':0.48297686,('237631-Umaydis@XP_761813':0.32898145,'284812-Spombe@NP_592917':1.2974492):0.27005965):0.23169385,(('330879-Afumigatus@XP_749676':0.48062336,'367110-Ncrassa@XP_961787':0.3930879):0.57319468,'Aureococcus-anophagefferens@jgi|Auran1|63990':1.4570095):0.1766105):0.20569446,('412133-Tvaginalis@XP_001581890':1.5689463,'Thecamonas-trahens@AMSG_07194T0':0.56505918):0.14851111):0.085328275,((((('2880-Esiliculosus@CBJ31249':0.80366002,(('3055-Creinhardtii@XP_001697971':0.10360399,'3068-Vcarteri@XP_002945895':0.26867595):0.5542242,(('431895-Mbrevicollis@XP_001749937':0.95338465,'Salpingoeca-rosetta@PTSG_02328T0':0.52638991):0.70813059,'Chlorella-vulgaris@jgi|ChlNC64A_1|135387|IGS.gm_13_00315':0.38330444):0.39488599):0.13207535):0.23328238,((('296543-Tpseudonana@XP_002287148':0.335835,'556484-Ptricornutum@XP_002185061':0.49633171):0.65190007,('436017-Olucimarinus@XP_001416473':0.046965025,'70448-Otauri@XP_003075000':0.12358998):0.60561506):0.18393732,'564608-Mpusilla@XP_003056333':0.58158396):0.21750917):0.15570026,('3702-Athaliana@NP_197058':0.22257033,'88036-Smoellendorffii@XP_002981324':0.47534713):0.27464207):0.14144356,'744533-Ngruberi@XP_002683017':0.94182384):0.11142223,'Capsaspora-owczarzaki@CAOG_01761T0':0.38788027):0.23733678);
((((('10228-Tadhaerens@XP_002114243':0.31381402,'352472-Ddiscoideum@XP_639229':0.67033598):0.14123059,'Capsaspora-owczarzaki@CAOG_01761T0':0.22478676):6.1012072e-05,((('2880-Esiliculosus@CBJ31249':0.92908622,'556484-Ptricornutum@XP_002185061':0.23947739):0.11659403,('296543-Tpseudonana@XP_002287148':0.13079418,('431895-Mbrevicollis@XP_001749937':1.1393093,'Aureococcus-anophagefferens@jgi|Auran1|63990':1.5675728):0.85593081):0.43853342):0.4529462,('3702-Athaliana@NP_197058':0.28880381,('88036-Smoellendorffii@XP_002981324':0.2450072,'Ehuxleyi@jgi|Emihu1|194804|gm1.101104':1.1913681):0.26402133):0.11455669):0.077727252):0.03078103,(('214684-Cneoformans@XP_566838':0.50777382,'237631-Umaydis@XP_761813':0.43763828):0.18269869,(('330879-Afumigatus@XP_749676':0.29184325,'367110-Ncrassa@XP_961787':0.54773575):0.30919025,'744533-Ngruberi@XP_002683017':0.48563906):0.16049121):0.067656545):0.094047098,(((((('284812-Spombe@NP_592917':0.76996884,'559292-Scerevisiae@NP_010466':0.70976014):0.37843124,('6239-Celegans@NP_493687':0.47964209,'6279-Bmalayi@EDP30362':0.07928454):0.3079886):0.059511141,'403677-Pinfestans@XP_002906797':0.64031178):0.30351056,('Bdendrobatidis@prot_jgi_Batde5_85766_GP3.013250':0.75083184,'Spizellomyces-punctatus@SPPG_08618T0':0.39448467):0.065808377):0.15236999,((('412133-Tvaginalis@XP_001581890':1.0619568,'Salpingoeca-rosetta@PTSG_02328T0':0.44401629):0.26313406,('436017-Olucimarinus@XP_001416473':0.028127782,'70448-Otauri@XP_003075000':0.12846514):0.45020147):0.26635609,'Thecamonas-trahens@AMSG_07194T0':0.42514948):0.1745068):5.9819942e-05,((('3055-Creinhardtii@XP_001697971':0.11270311,'3068-Vcarteri@XP_002945895':0.17735263):0.40660641,'Chlorella-vulgaris@jgi|ChlNC64A_1|135387|IGS.gm_13_00315':0.42771635):0.30310688,'564608-Mpusilla@XP_003056333':0.52638214):0.24199698):0.039878934,((('7227-Dmelanogaster@ABX00777':0.20201506,('7460-Amellifera@XP_001120878':0.074624131,'Dpulex@prot_jgi_Dappu1_10091_gw1.6.271.1':0.073683688):0.020962816):0.032621676,((('7739-Bfloridae@XP_002587265':0.03988282,'9606-Hsapiens@DAA05331':0.049057286):0.00649117,'Nvectensis@prot_jgi_Nemve1_10114_gw.208.2.1':0.12900116):0.050322304,'Lgigantea@gene_jgi_Lotgi1_214826_estExt_Genewise1Plus.C_sca_240198':0.061389579):0.04586257):0.00055264962,'Hrobusta@prot_jgi_Helro1_189155':0.21569707):0.10068313);
