# Supplementary material for: The phylogenomic analysis of the anaphase promoting complex and its targets points to complex and modern-like control of the cell cycle in the last common ancestor of eukaryotes
Source: BMC Evol Biol. 2011 Sep 23;11:265. doi: 10.1186/1471-2148-11-265 (PMC3195147; doi:10.1186/1471-2148-11-265)
Supplement: Additional file 3 — Data S1. Bayesian phylogenetic trees inferred MrBayes (*.con files) and ML phylogenetic trees inferred with TreeFinder (*.tre files = ML topologies; *.boot.trees = topologies generated by the bootstrap analysis) for each APC/C subunit, activator and main target (except Apc9, Apc14, Apc15 and Apc16 due to a too restricted number of homologues). [file 1471-2148-11-265-S3.ZIP › scc2s_10.tre]

#NEXUS

begin trees;
 tree t1 = ((('10228-Tadhaerens@XP_002114243':0.43248837,((((('6239-Celegans@NP_493687':0.29713262,'6279-Bmalayi@EDP30362':0.1971924)99.988824:0.47417516,'9606-Hsapiens@DAA05331':0.04695215)66.111553:0.036082392,'7739-Bfloridae@XP_002587265':0.083128241)50.714236:0.02026688,(('7227-Dmelanogaster@ABX00777':0.21838861,('7460-Amellifera@XP_001120878':0.04129154,'Dpulex@prot_jgi_Dappu1_10091_gw1.6.271.1':0.087762473)53.39098:0.027407144)88.0054:0.079577603,('Hrobusta@prot_jgi_Helro1_189155':0.25512537,'Lgigantea@gene_jgi_Lotgi1_214826_estExt_Genewise1Plus.C_sca_240198':0.013127766)71.166903:0.065254863)62.645781:0.025100629)75.231683:0.054964096,'Nvectensis@prot_jgi_Nemve1_10114_gw.208.2.1':0.13655863)54.506588:0.073677997)67.359841:0.088419166,((('2880-Esiliculosus@CBJ31249':0.45188411,'Aureococcus-anophagefferens@jgi|Auran1|63990':1.334786)43.888074:0.12725215,('296543-Tpseudonana@XP_002287148':0.42134765,'556484-Ptricornutum@XP_002185061':0.3530547)91.289306:0.29071715)76.995581:0.22567275,'403677-Pinfestans@XP_002906797':0.68179818)69.23365:0.17342916)52.116567:0.092278642,((((('214684-Cneoformans@XP_566838':0.41186262,'237631-Umaydis@XP_761813':0.37427572)91.349542:0.28192349,('284812-Spombe@NP_592917':1.3006825,('330879-Afumigatus@XP_749676':0.33700687,'367110-Ncrassa@XP_961787':0.31121408)90.007329:0.38399893)52.942997:0.17351418)74.155092:0.16276116,'Ehuxleyi@jgi|Emihu1|194804|gm1.101104':1.0174782)35.321191:0.039289235,(('Bdendrobatidis@prot_jgi_Batde5_85766_GP3.013250':0.79932046,'Spizellomyces-punctatus@SPPG_08618T0':0.3524306)59.166014:0.14672679,'Thecamonas-trahens@AMSG_07194T0':0.61309427)63.694566:0.1088494)45.062652:0.030338256,((((('3055-Creinhardtii@XP_001697971':0.10981745,'3068-Vcarteri@XP_002945895':0.1840452)99.046415:0.44513142,'Chlorella-vulgaris@jgi|ChlNC64A_1|135387|IGS.gm_13_00315':0.48367068)86.555386:0.21967181,(('431895-Mbrevicollis@XP_001749937':0.72986079,'Salpingoeca-rosetta@PTSG_02328T0':0.37173641)99.130517:0.56107225,(('436017-Olucimarinus@XP_001416473':0.081447559,'70448-Otauri@XP_003075000':0.11536101)99.710727:0.40710068,'564608-Mpusilla@XP_003056333':0.33984002)92.917317:0.22493721)58.582979:0.071260958)65.820205:0.085307666,('3702-Athaliana@NP_197058':0.27163355,'88036-Smoellendorffii@XP_002981324':0.25337759)89.952248:0.17964763)87.186539:0.14228659,'Capsaspora-owczarzaki@CAOG_01761T0':0.39282909)73.813695:0.079699047)33.341727:0.00082417497,('352472-Ddiscoideum@XP_639229':0.56217659,(('412133-Tvaginalis@XP_001581890':1.492308,'559292-Scerevisiae@NP_010466':0.92078654)66.985053:0.36426847,'744533-Ngruberi@XP_002683017':0.71247311)36.555383:0.056028606)65.056163:0.1318687);
end;
