# Supplementary material for: The phylogenomic analysis of the anaphase promoting complex and its targets points to complex and modern-like control of the cell cycle in the last common ancestor of eukaryotes
Source: BMC Evol Biol. 2011 Sep 23;11:265. doi: 10.1186/1471-2148-11-265 (PMC3195147; doi:10.1186/1471-2148-11-265)
Supplement: Additional file 3 — Data S1. Bayesian phylogenetic trees inferred MrBayes (*.con files) and ML phylogenetic trees inferred with TreeFinder (*.tre files = ML topologies; *.boot.trees = topologies generated by the bootstrap analysis) for each APC/C subunit, activator and main target (except Apc9, Apc14, Apc15 and Apc16 due to a too restricted number of homologues). [file 1471-2148-11-265-S3.ZIP › scc3s_10.boot.trees]

100
(((('10228-Tadhaerens@XP_002111813':0.54068117,(('6239-Celegans@NP_506193':0.13098976,'6279-Bmalayi@XP_001901686':0.20236729):0.39226938,((((('7227-Dmelanogaster@CAA74654':0.17412548,'Dpulex@prot_jgi_Dappu1_20701_gw1.3.407.1':0.05021237):0.011671806,'7460-Amellifera@XP_001123117':0.027291838):0.12516237,(('7739-Bfloridae@XP_002603307':0.19100613,('7955-Drerio@XP_686812':1.4189166e-05,'9606-Hsapiens@NP_006594':0.013653095):0.14416973):0.14487298,'Lgigantea@gene_jgi_Lotgi1_113757_e_gw1.18.345.1':0.11135341):0.090234578):0.018139768,'Nvectensis@prot_jgi_Nemve1_20215_gw.121.46.1':0.4702322):0.034699429,'Hrobusta@prot_jgi_Helro1_86353':0.13371245):0.13305754):0.17538057):0.14370232,(('352472-Ddiscoideum@XP_638963':1.0834273,'744533-Ngruberi@XP_002673603':1.4875458):0.44178376,'Capsaspora-owczarzaki@01557T0':0.38467479):0.16852504):0.12004704,(((((('145481-Ppatens@XP_001776000':0.0043491015,'88036-Smoellendorffii@XP_002966356':0.34158231):0.21136474,'3702-Athaliana@NP_566119':0.13145827):0.081496266,'39947-Osativa@NP_001054841':0.051349441):0.25040575,('436017-Olucimarinus@XP_001415613':0.0159451,('564608-Mpusilla@XP_003056469':0.33774797,'70448-Otauri@XP_003074534':0.21158838):0.25175878):0.85832347):0.14377536,'Ehuxleyi@jgi|Emihu1|97193|fgeneshEH_pg.9__50':0.73097085):0.075409757,(('3055-Creinhardtii@XP_001699607':0.62008328,'Vcarteri@jgi|Volca1|88020|fgenesh4_pg.C_scaffold_7000176':0.12464505):0.50925537,'Chlorella-vulgaris@jgi|ChlNC64A_1|139605|IGS.gm_25_00156':0.19031618):0.75796009):1.8764112e-06):0.121798,(((((((((('185431-Tbrucei@XP_822844':0.10198883,'353153-Tcruzi@XP_809775':0.1714462):0.3286115,('347515-Lmajor@XP_001686731':1.3870925e-05,'435258-Linfantum@XP_001469747':0.030925245):0.38878657):0.38596695,'2880-Esiliculosus@CBJ33097':1.5998643):0.44471649,((('352914-Pyoelii@XP_730250':0.30434998,'36329-Pfalciparum@XP_001348712':8.7148381e-06):1.5956498,('353154-Tannulata@XP_952886':1.6182441,'484906-Bbovis@XP_001609890':0.90427101):0.87424376):1.1081333,'5722-Tvaginalis@ABC61972':0.89462214):0.32974313):0.22555825,'Cmerolae@CMO331C':0.60493658):0.0021776819,((('284813-Ecuniculi@NP_584770':0,'876142-Eintestinalis@XP_003072732':0.16663737):0.86395169,'578460-Nceranae@XP_002996063':2.7471348):1.1768385,'Gsulphuraria@stig_5.Gs08700.1':0.40167818):0.75308492):0.15171849,(('403677-Pinfestans@XP_002904221':2.1040704e-05,'Pramorum@jgi':0.043431579):0.39271396,('431895-Mbrevicollis@XP_001744374':0.54147069,'Salpingoeca-rosetta@02263T0':0.51736339):0.21571163):0.2062337):0.080348823,('214684-Cneoformans@XP_567136':1.1649897,('451804-Afumigatus@EDP55114':0.33728232,'559292-Scerevisiae@NP_012238':0.84922588):0.055513429):0.15988932):0.11855213,('237631-Umaydis@XP_758200':0.73453284,('284812-Spombe@XP_001713063':0.46476688,('367110-Ncrassa@XP_960650':0.1920048,('Bdendrobatidis@prot_jgi_Batde5_22733_fgenesh1_pg.C_scaffold_2000120':0.36207371,'Spizellomyces-punctatus@04684T0':0.22559627):0.32055687):0.22748718):1.5208904e-05):0.078911412):3.7467182e-05,'Aanophagefferens@prot_jgi_Auran1_60440':1.7864027):0.075096851,'Thecamonas-trahens@04634T0':0.50916478);
(((('10228-Tadhaerens@XP_002111813':0.52698836,(((((('214684-Cneoformans@XP_567136':0.85928673,('Bdendrobatidis@prot_jgi_Batde5_22733_fgenesh1_pg.C_scaffold_2000120':0.53711076,'Spizellomyces-punctatus@04684T0':0.13377841):0.21013851):0.12072557,'237631-Umaydis@XP_758200':0.90820809):0.11389779,(('284813-Ecuniculi@NP_584770':0.13899475,'876142-Eintestinalis@XP_003072732':1.3993882e-05):1.0369605,('436017-Olucimarinus@XP_001415613':0.12878648,'70448-Otauri@XP_003074534':0.31402719):0.45106609):0.31154114):0.19853829,'367110-Ncrassa@XP_960650':0.24953093):0.10401709,(('284812-Spombe@XP_001713063':0.41385297,'451804-Afumigatus@EDP55114':0.45744136):8.5770329e-05,'578460-Nceranae@XP_002996063':3.1591453):0.11113432):0.10936094,(('2880-Esiliculosus@CBJ33097':1.4921708,'559292-Scerevisiae@NP_012238':0.80133965):0.28488244,'Thecamonas-trahens@04634T0':0.29795792):0.37348145):0.29853947):5.0456438e-05,(('145481-Ppatens@XP_001776000':0.062688208,'88036-Smoellendorffii@XP_002966356':0.33030645):0.070278074,('3702-Athaliana@NP_566119':0.12449736,'39947-Osativa@NP_001054841':0.098653798):0.2757922):0.20239157):0.16220765,'564608-Mpusilla@XP_003056469':0.99367655):0.15471409,((((((('185431-Tbrucei@XP_822844':0.35304749,'353153-Tcruzi@XP_809775':0.15606382):0.21166397,('347515-Lmajor@XP_001686731':0.016145507,'435258-Linfantum@XP_001469747':0):0.30502055):0.56331051,(('353154-Tannulata@XP_952886':2.3016095,'484906-Bbovis@XP_001609890':0.91413494):2.8828271,'5722-Tvaginalis@ABC61972':1.2139093):0.50605891):0.30624711,((('352914-Pyoelii@XP_730250':1.9470363e-05,'36329-Pfalciparum@XP_001348712':0.24963959):3.1226089,'Pramorum@jgi':2.605622e-05):0.029670071,'403677-Pinfestans@XP_002904221':1.9311917e-05):0.44064382):0.12817839,'431895-Mbrevicollis@XP_001744374':0.41765776):0.06709081,('Cmerolae@CMO331C':0.81070736,'Gsulphuraria@stig_5.Gs08700.1':0.67279288):0.15442154):0.0032363785,('352472-Ddiscoideum@XP_638963':0.83798652,(('744533-Ngruberi@XP_002673603':0.55918102,'Capsaspora-owczarzaki@01557T0':0.32734988):5.4727357e-05,'Aanophagefferens@prot_jgi_Auran1_60440':1.8542391):0.2566163):0.19266185):0.2164927,(((('3055-Creinhardtii@XP_001699607':0.34066389,'Vcarteri@jgi|Volca1|88020|fgenesh4_pg.C_scaffold_7000176':0.087128569):0.54770659,'Chlorella-vulgaris@jgi|ChlNC64A_1|139605|IGS.gm_25_00156':0.33574691):0.3214253,'Ehuxleyi@jgi|Emihu1|97193|fgeneshEH_pg.9__50':0.25836656):0.26735994,((((((((('6239-Celegans@NP_506193':0.10624295,'6279-Bmalayi@XP_001901686':0.15966855):0.47393797,'Dpulex@prot_jgi_Dappu1_20701_gw1.3.407.1':6.6995959e-06):0.16312698,'7227-Dmelanogaster@CAA74654':0.14909567):0.035405859,'7460-Amellifera@XP_001123117':0.021420495):0.078967937,('7739-Bfloridae@XP_002603307':0.093906717,('7955-Drerio@XP_686812':0,'9606-Hsapiens@NP_006594':0):0.3049704):0.15481715):0.11504411,'Nvectensis@prot_jgi_Nemve1_20215_gw.121.46.1':0.30717559):0.11030541,'Hrobusta@prot_jgi_Helro1_86353':0.1641945):0.050035326,'Lgigantea@gene_jgi_Lotgi1_113757_e_gw1.18.345.1':0.15484355):0.16584262,'Salpingoeca-rosetta@02263T0':0.52114363):0.23285933):0.015737901);
(('10228-Tadhaerens@XP_002111813':0.34400778,((('6239-Celegans@NP_506193':0.058759986,'6279-Bmalayi@XP_001901686':0.12160091):0.046410404,(('7227-Dmelanogaster@CAA74654':0.11164172,('7460-Amellifera@XP_001123117':6.4883334e-05,(('7739-Bfloridae@XP_002603307':0.18857712,('7955-Drerio@XP_686812':0,'9606-Hsapiens@NP_006594':0):0.21947177):2.9154882e-07,(('Hrobusta@prot_jgi_Helro1_86353':0.13391869,'Lgigantea@gene_jgi_Lotgi1_113757_e_gw1.18.345.1':0.18393025):0.068208138,'Nvectensis@prot_jgi_Nemve1_20215_gw.121.46.1':0.13490198):0.047415082):0.069624736):0.049680557):0.064048248,'Dpulex@prot_jgi_Dappu1_20701_gw1.3.407.1':6.5868516e-07):0.23467323):0.25253481,'Salpingoeca-rosetta@02263T0':0.41279806):0.067278486):0.093158916,(((('145481-Ppatens@XP_001776000':0.076257926,'88036-Smoellendorffii@XP_002966356':0.35032889):8.9443058e-06,('3702-Athaliana@NP_566119':0.26997637,'39947-Osativa@NP_001054841':0.049730363):0.1857386):0.19402071,(((('284813-Ecuniculi@NP_584770':0.18007866,'876142-Eintestinalis@XP_003072732':0.023587712):1.0606344,'5722-Tvaginalis@ABC61972':1.2325714):0.53670554,('436017-Olucimarinus@XP_001415613':5.3600737e-06,('564608-Mpusilla@XP_003056469':0.5160086,'70448-Otauri@XP_003074534':0.15230264):0.096343313):0.079852015):0.50229722,'Chlorella-vulgaris@jgi|ChlNC64A_1|139605|IGS.gm_25_00156':0.30359851):0.24941133):0.12331665,((((((('185431-Tbrucei@XP_822844':0.14381571,'353153-Tcruzi@XP_809775':0.063424747):0.18271881,('347515-Lmajor@XP_001686731':0.029307348,'435258-Linfantum@XP_001469747':0):0.18703231):0.58653208,((('214684-Cneoformans@XP_567136':0.82577507,'284812-Spombe@XP_001713063':0.17139911):0.27025197,('237631-Umaydis@XP_758200':0.66460346,'451804-Afumigatus@EDP55114':0.2730224):0.042308703):0.16367614,('367110-Ncrassa@XP_960650':0.19273128,('Bdendrobatidis@prot_jgi_Batde5_22733_fgenesh1_pg.C_scaffold_2000120':0.29520276,'Spizellomyces-punctatus@04684T0':0.039045699):0.18920947):0.078256674):0.14867823):0.14137278,('403677-Pinfestans@XP_002904221':0.041935033,'Pramorum@jgi':0.026372648):0.50259444):0.18977433,(('559292-Scerevisiae@NP_012238':0.69276002,'578460-Nceranae@XP_002996063':1.6313317):0.37610291,'Thecamonas-trahens@04634T0':0.28295493):0.17656333):3.0195271e-05,'Ehuxleyi@jgi|Emihu1|97193|fgeneshEH_pg.9__50':0.689759):0.042493516,(((('2880-Esiliculosus@CBJ33097':1.3926045,'Aanophagefferens@prot_jgi_Auran1_60440':1.3415044):0.1167576,'Cmerolae@CMO331C':0.36991936):0.20276803,(('352914-Pyoelii@XP_730250':0.15938923,'36329-Pfalciparum@XP_001348712':0.068441223):0.77714319,('353154-Tannulata@XP_952886':1.4424775,'484906-Bbovis@XP_001609890':0.86506283):0.94922606):1.1719724):0.17256691,'431895-Mbrevicollis@XP_001744374':0.46479738):0.23731424):0.074811031):0.05622747,((('3055-Creinhardtii@XP_001699607':0.44547413,'Vcarteri@jgi|Volca1|88020|fgenesh4_pg.C_scaffold_7000176':0.029085783):1.0373508,('Capsaspora-owczarzaki@01557T0':0.5051784,'Gsulphuraria@stig_5.Gs08700.1':0.66514258):0.035424601):0.11303358,('352472-Ddiscoideum@XP_638963':0.87640908,'744533-Ngruberi@XP_002673603':0.71714584):0.57253352):1.0246222e-05);
((('10228-Tadhaerens@XP_002111813':0.51954329,('431895-Mbrevicollis@XP_001744374':0.74228311,'Salpingoeca-rosetta@02263T0':0.24691601):0.19858974):0.19772226,((((('145481-Ppatens@XP_001776000':0.1253323,'88036-Smoellendorffii@XP_002966356':0.34433367):0.10720638,'39947-Osativa@NP_001054841':0.081623531):0.096516317,'3702-Athaliana@NP_566119':6.0484905e-06):0.22081471,(('436017-Olucimarinus@XP_001415613':2.6554397e-05,'70448-Otauri@XP_003074534':0.22195189):0.41087297,'564608-Mpusilla@XP_003056469':0.25742074):0.41547419):0.32506548,('Capsaspora-owczarzaki@01557T0':0.94133885,'Ehuxleyi@jgi|Emihu1|97193|fgeneshEH_pg.9__50':0.60399633):5.614435e-07):0.19655671):0.03568025,(((((((('185431-Tbrucei@XP_822844':0.21700466,'353153-Tcruzi@XP_809775':0.071762703):0.37276298,('347515-Lmajor@XP_001686731':0.045964858,'435258-Linfantum@XP_001469747':0.0070155602):0.21240924):0.3711553,'578460-Nceranae@XP_002996063':3.3080198):0.21166075,(('284813-Ecuniculi@NP_584770':6.505772e-06,'876142-Eintestinalis@XP_003072732':0.15572319):1.5816178,'5722-Tvaginalis@ABC61972':0.74170429):0.90455133):0.43099945,(('2880-Esiliculosus@CBJ33097':0.81469112,'Aanophagefferens@prot_jgi_Auran1_60440':0.9703661):0.33870501,('352472-Ddiscoideum@XP_638963':0.85291774,'744533-Ngruberi@XP_002673603':0.43155717):0.45834125):0.088333288):0.030002281,('237631-Umaydis@XP_758200':0.40938852,'Cmerolae@CMO331C':0.68496562):0.32674059):3.4391326e-06,(('3055-Creinhardtii@XP_001699607':0.23981677,'Vcarteri@jgi|Volca1|88020|fgenesh4_pg.C_scaffold_7000176':0.34993048):0.26097633,'Chlorella-vulgaris@jgi|ChlNC64A_1|139605|IGS.gm_25_00156':0.32213685):0.53059365):0.13537569,((('352914-Pyoelii@XP_730250':0.15392546,'36329-Pfalciparum@XP_001348712':0.071115556):1.671646,('353154-Tannulata@XP_952886':1.2333485,'484906-Bbovis@XP_001609890':0.25100651):1.034906):1.2303108,'Thecamonas-trahens@04634T0':0.38929513):0.035790856):0.12976288,((((('214684-Cneoformans@XP_567136':0.84388663,'Bdendrobatidis@prot_jgi_Batde5_22733_fgenesh1_pg.C_scaffold_2000120':0.27330453):0.29260238,'Spizellomyces-punctatus@04684T0':8.5520405e-06):0.16991838,((('284812-Spombe@XP_001713063':0.28211238,'451804-Afumigatus@EDP55114':0.63884788):0.19851409,(('403677-Pinfestans@XP_002904221':0.076287861,'Pramorum@jgi':0):0.17801677,'559292-Scerevisiae@NP_012238':0.84995007):0.43478891):0.066212816,'367110-Ncrassa@XP_960650':0.6262089):0.13941746):0.25932091,'Gsulphuraria@stig_5.Gs08700.1':1.034029):0.054070092,((((((('6239-Celegans@NP_506193':0.27908354,'6279-Bmalayi@XP_001901686':0.22747051):0.45209403,'Dpulex@prot_jgi_Dappu1_20701_gw1.3.407.1':3.1756811e-05):0.063603868,'7227-Dmelanogaster@CAA74654':0.07959608):0.011059161,'7460-Amellifera@XP_001123117':0.036815279):0.10818763,(('7739-Bfloridae@XP_002603307':0.15526827,('7955-Drerio@XP_686812':0,'9606-Hsapiens@NP_006594':0):0.19153625):0.1109781,'Nvectensis@prot_jgi_Nemve1_20215_gw.121.46.1':0.46224259):0.078256873):0.083034846,'Hrobusta@prot_jgi_Helro1_86353':0.12600013):0.092685718,'Lgigantea@gene_jgi_Lotgi1_113757_e_gw1.18.345.1':0.12219728):0.34697732):1.578362e-05);
((('10228-Tadhaerens@XP_002111813':0.52405667,(('431895-Mbrevicollis@XP_001744374':1.008082,(('6239-Celegans@NP_506193':0.33186893,'6279-Bmalayi@XP_001901686':0.059915517):0.12271894,'Salpingoeca-rosetta@02263T0':0.91331698):0.039253095):0.14541235,(((('7227-Dmelanogaster@CAA74654':0.11679123,'Dpulex@prot_jgi_Dappu1_20701_gw1.3.407.1':0.065030361):0.030360644,'7460-Amellifera@XP_001123117':0.034875608):0.074373702,((('7955-Drerio@XP_686812':1.6309848e-05,'9606-Hsapiens@NP_006594':0.039565171):0.15673107,'Lgigantea@gene_jgi_Lotgi1_113757_e_gw1.18.345.1':0.077291256):0.063110501,'Hrobusta@prot_jgi_Helro1_86353':0.095538098):8.1043395e-05):0.075131507,('7739-Bfloridae@XP_002603307':0.25115347,'Nvectensis@prot_jgi_Nemve1_20215_gw.121.46.1':0.22778902):0.070640201):0.10748517):0.21765937):5.0322266e-06,(('352914-Pyoelii@XP_730250':0.078649488,'36329-Pfalciparum@XP_001348712':0.21537522):1.5429374,('353154-Tannulata@XP_952886':1.8420007,'484906-Bbovis@XP_001609890':0.72656699):0.97520531):0.78697173):0.091098722,(((((('145481-Ppatens@XP_001776000':0.024796987,'88036-Smoellendorffii@XP_002966356':0.48681969):0.26930455,'39947-Osativa@NP_001054841':0.10491146):0.065796966,'3702-Athaliana@NP_566119':0.1124357):0.20762748,'Capsaspora-owczarzaki@01557T0':0.83508234):0.17881345,((((('214684-Cneoformans@XP_567136':0.74551141,'237631-Umaydis@XP_758200':0.69793139):0.17649081,('Bdendrobatidis@prot_jgi_Batde5_22733_fgenesh1_pg.C_scaffold_2000120':0.2044818,'Spizellomyces-punctatus@04684T0':0.26902515):0.14337478):0.13649494,(('284812-Spombe@XP_001713063':0.38294639,'451804-Afumigatus@EDP55114':0.56696083):0.10534684,'367110-Ncrassa@XP_960650':0.19642669):0.035897964):0.35670035,(('559292-Scerevisiae@NP_012238':0.84433418,'578460-Nceranae@XP_002996063':2.212268):0.60128385,'Thecamonas-trahens@04634T0':0.24466281):0.40027775):0.23001144,(('403677-Pinfestans@XP_002904221':0.082628367,'Pramorum@jgi':7.2494365e-05):0.58685576,((('436017-Olucimarinus@XP_001415613':4.8177955e-05,'70448-Otauri@XP_003074534':0.26069325):0.31221627,'564608-Mpusilla@XP_003056469':0.32408415):0.089792608,'Chlorella-vulgaris@jgi|ChlNC64A_1|139605|IGS.gm_25_00156':0.80418066):0.18769851):1.6900528e-05):0.017133227):2.3923275e-05,'5722-Tvaginalis@ABC61972':1.3853603):0.14402317,((((('185431-Tbrucei@XP_822844':0.30141805,'353153-Tcruzi@XP_809775':0.070825107):0.59186368,('347515-Lmajor@XP_001686731':0.015143129,'435258-Linfantum@XP_001469747':0):0.26897425):0.73719872,'2880-Esiliculosus@CBJ33097':0.89453591):0.36190988,(((((('284813-Ecuniculi@NP_584770':0.017504243,'876142-Eintestinalis@XP_003072732':0.12804582):1.2752117,('3055-Creinhardtii@XP_001699607':0.44418899,'Vcarteri@jgi|Volca1|88020|fgenesh4_pg.C_scaffold_7000176':0.10486897):0.48325897):0.36226759,'Gsulphuraria@stig_5.Gs08700.1':0.70214564):0.2872325,('352472-Ddiscoideum@XP_638963':0.93144588,'744533-Ngruberi@XP_002673603':0.82287561):0.48354889):1.589495e-06,'Aanophagefferens@prot_jgi_Auran1_60440':1.3569874):0.10888543,'Cmerolae@CMO331C':0.69244212):0.10652159):4.6702272e-05,'Ehuxleyi@jgi|Emihu1|97193|fgeneshEH_pg.9__50':0.67523768):0.21136448);
((('10228-Tadhaerens@XP_002111813':0.37388714,(((('145481-Ppatens@XP_001776000':0.057604435,('3702-Athaliana@NP_566119':0.08949317,'39947-Osativa@NP_001054841':0.14714935):0.14669076):0.059826866,'88036-Smoellendorffii@XP_002966356':0.22051873):0.12198394,(('284813-Ecuniculi@NP_584770':0.07068855,'876142-Eintestinalis@XP_003072732':0.11179707):0.89077261,'578460-Nceranae@XP_002996063':1.7042007):1.1360861e-05):0.14930029,(('3055-Creinhardtii@XP_001699607':0.30500295,'Vcarteri@jgi|Volca1|88020|fgenesh4_pg.C_scaffold_7000176':0.11025856):0.33548315,'Chlorella-vulgaris@jgi|ChlNC64A_1|139605|IGS.gm_25_00156':0.29572514):0.3027648):0.035832859):0.026530306,(((('2880-Esiliculosus@CBJ33097':0.82448852,('352914-Pyoelii@XP_730250':0,'36329-Pfalciparum@XP_001348712':0.15897355):0.97700159):0.17917741,(('436017-Olucimarinus@XP_001415613':2.983867e-05,'70448-Otauri@XP_003074534':0.2161614):0.35555358,'564608-Mpusilla@XP_003056469':0.19361336):0.1844463):0.26022396,'Ehuxleyi@jgi|Emihu1|97193|fgeneshEH_pg.9__50':0.72967746):0.039795121,((('353154-Tannulata@XP_952886':0.60681301,'484906-Bbovis@XP_001609890':0.70456116):1.313681,'5722-Tvaginalis@ABC61972':0.66657114):0.83761187,((((((('431895-Mbrevicollis@XP_001744374':0.47539632,'Gsulphuraria@stig_5.Gs08700.1':0.54671638):0.30966998,'7227-Dmelanogaster@CAA74654':4.6641176e-05):0.046616528,(('6239-Celegans@NP_506193':0.15458565,'6279-Bmalayi@XP_001901686':0.11930735):0.31930572,'Dpulex@prot_jgi_Dappu1_20701_gw1.3.407.1':9.6109382e-06):0.034277754):0.013245085,'7460-Amellifera@XP_001123117':5.2437285e-06):0.069887043,(('Hrobusta@prot_jgi_Helro1_86353':0.046074213,'Salpingoeca-rosetta@02263T0':0.65825114):0.098250646,'Lgigantea@gene_jgi_Lotgi1_113757_e_gw1.18.345.1':0.17069892):0.017174478):0.046533014,('7739-Bfloridae@XP_002603307':0.13311866,('7955-Drerio@XP_686812':0,'9606-Hsapiens@NP_006594':0):0.11846022):0.084023936):0.048750878,'Nvectensis@prot_jgi_Nemve1_20215_gw.121.46.1':0.26595973):0.24650515):5.6014775e-06):0.056289862):0.11566031,((('185431-Tbrucei@XP_822844':0.18203206,'353153-Tcruzi@XP_809775':0.05827943):0.10914094,('347515-Lmajor@XP_001686731':0.026837511,'435258-Linfantum@XP_001469747':0.0088051028):0.23898659):0.86986424,('403677-Pinfestans@XP_002904221':0.14438636,'Pramorum@jgi':0):0.19626789):0.25011572,(((((((('214684-Cneoformans@XP_567136':0.81277063,('451804-Afumigatus@EDP55114':0.40792645,'559292-Scerevisiae@NP_012238':1.1028749):0.00091727145):0.1275287,('284812-Spombe@XP_001713063':0.49608261,'367110-Ncrassa@XP_960650':0.23653592):0.18201436):0.061126751,('Bdendrobatidis@prot_jgi_Batde5_22733_fgenesh1_pg.C_scaffold_2000120':0.21946023,'Spizellomyces-punctatus@04684T0':0.19630263):0.15034226):0.33952197,'Thecamonas-trahens@04634T0':0.43415743):0.12994244,'Capsaspora-owczarzaki@01557T0':0.46943188):0.098549086,('237631-Umaydis@XP_758200':0.53787572,'Cmerolae@CMO331C':0.56994493):0.11608663):4.5613097e-06,'Aanophagefferens@prot_jgi_Auran1_60440':1.8167874):0.12149449,('352472-Ddiscoideum@XP_638963':0.53234521,'744533-Ngruberi@XP_002673603':0.43238051):0.1127113):0.078076688);
(((((((((('10228-Tadhaerens@XP_002111813':0.61015966,'Salpingoeca-rosetta@02263T0':0.76914456):0.42157946,'6279-Bmalayi@XP_001901686':0.048780096):0.20264016,'6239-Celegans@NP_506193':0.32341394):0.39384686,'Hrobusta@prot_jgi_Helro1_86353':0.19359147):0.073977627,'Dpulex@prot_jgi_Dappu1_20701_gw1.3.407.1':0.020973154):0.083371791,('7227-Dmelanogaster@CAA74654':0.12564788,('7460-Amellifera@XP_001123117':0.028520137,(('7739-Bfloridae@XP_002603307':0.14609214,('7955-Drerio@XP_686812':3.523667e-05,'9606-Hsapiens@NP_006594':0.013554764):0.1444274):0.054426424,'Nvectensis@prot_jgi_Nemve1_20215_gw.121.46.1':0.29125712):0.059354887):0.053573633):0.028313457):0.13528887,'Lgigantea@gene_jgi_Lotgi1_113757_e_gw1.18.345.1':0.10081929):0.30213207,(((((('145481-Ppatens@XP_001776000':0.023653569,(('284813-Ecuniculi@NP_584770':0.016936273,'876142-Eintestinalis@XP_003072732':0.1737058):2.9458105,'88036-Smoellendorffii@XP_002966356':0.22133356):9.2909258e-05):0.16353815,('39947-Osativa@NP_001054841':3.9261563e-06,'578460-Nceranae@XP_002996063':2.9592694):0.16852022):0.18391181,'3702-Athaliana@NP_566119':1.3275162e-06):0.45168657,('436017-Olucimarinus@XP_001415613':0.059596447,'70448-Otauri@XP_003074534':0.17361892):0.21389168):0.2296372,'564608-Mpusilla@XP_003056469':0.40841643):0.080885188,'Ehuxleyi@jgi|Emihu1|97193|fgeneshEH_pg.9__50':0.88509758):0.095475936):0.026923308,((((('214684-Cneoformans@XP_567136':0.8938715,'237631-Umaydis@XP_758200':0.51890237):0.12507405,('284812-Spombe@XP_001713063':0.44679627,'451804-Afumigatus@EDP55114':0.67849687):0.32496428):0.15626271,'367110-Ncrassa@XP_960650':0.34025104):0.10945236,'Spizellomyces-punctatus@04684T0':0.26668346):0.15278786,'Bdendrobatidis@prot_jgi_Batde5_22733_fgenesh1_pg.C_scaffold_2000120':0.17642701):0.63438268):0.025863448,((((((('185431-Tbrucei@XP_822844':0.49014828,'353153-Tcruzi@XP_809775':2.3751606e-05):0.40245304,('347515-Lmajor@XP_001686731':0.033755125,'435258-Linfantum@XP_001469747':0.013232053):0.16974667):0.80788515,'5722-Tvaginalis@ABC61972':1.569219):0.23018504,('403677-Pinfestans@XP_002904221':0.097176267,'Pramorum@jgi':0):0.33346624):0.17232236,'431895-Mbrevicollis@XP_001744374':0.44842348):0.074256856,((((('2880-Esiliculosus@CBJ33097':1.2547642,(('352914-Pyoelii@XP_730250':3.3699036e-06,'36329-Pfalciparum@XP_001348712':0.28779784):1.0627837,('353154-Tannulata@XP_952886':1.7562353,'484906-Bbovis@XP_001609890':1.0260679):1.5423079):1.137293):0.13144077,'Gsulphuraria@stig_5.Gs08700.1':0.55724834):4.6360844e-05,'Cmerolae@CMO331C':0.73776104):0.090478118,'Aanophagefferens@prot_jgi_Auran1_60440':2.0403678):0.009000179,'744533-Ngruberi@XP_002673603':0.78966368):0.27082769):0.19142371,('352472-Ddiscoideum@XP_638963':1.0318764,'Capsaspora-owczarzaki@01557T0':0.50935461):0.19028383):0.16192382,((('3055-Creinhardtii@XP_001699607':0.59895183,'Vcarteri@jgi|Volca1|88020|fgenesh4_pg.C_scaffold_7000176':0.12652987):0.77598678,'Chlorella-vulgaris@jgi|ChlNC64A_1|139605|IGS.gm_25_00156':0.29151312):0.392388,('559292-Scerevisiae@NP_012238':1.282892,'Thecamonas-trahens@04634T0':0.38894424):0.21912498):0.22474704);
((((((('10228-Tadhaerens@XP_002111813':0.45165268,'Salpingoeca-rosetta@02263T0':0.70894417):0.13744494,(('145481-Ppatens@XP_001776000':0.1060369,('3702-Athaliana@NP_566119':0.23616959,'39947-Osativa@NP_001054841':0.015495707):0.24035317):0.11502149,'88036-Smoellendorffii@XP_002966356':0.30588887):0.39580844):0.23685533,('2880-Esiliculosus@CBJ33097':1.1763788,((('436017-Olucimarinus@XP_001415613':0.2561093,'70448-Otauri@XP_003074534':0.19823523):0.12786777,'Ehuxleyi@jgi|Emihu1|97193|fgeneshEH_pg.9__50':0.8754021):0.14843519,'564608-Mpusilla@XP_003056469':0.32513521):0.30320702):0.32901693):0.12186447,(((('185431-Tbrucei@XP_822844':0.27646693,'353153-Tcruzi@XP_809775':0):0.28475171,('347515-Lmajor@XP_001686731':0,'435258-Linfantum@XP_001469747':0):0.36516941):0.87837148,'431895-Mbrevicollis@XP_001744374':0.80082718):0.40403318,(((('284813-Ecuniculi@NP_584770':0.16069595,'876142-Eintestinalis@XP_003072732':3.621637e-05):0.70052399,'578460-Nceranae@XP_002996063':1.24884):0.5761951,'Vcarteri@jgi|Volca1|88020|fgenesh4_pg.C_scaffold_7000176':0.21336456):0.093156014,'Chlorella-vulgaris@jgi|ChlNC64A_1|139605|IGS.gm_25_00156':0.44293814):0.50640215):1.8154859e-05):1.5532427e-06,(((('214684-Cneoformans@XP_567136':1.0289266,('352472-Ddiscoideum@XP_638963':0.78374583,'744533-Ngruberi@XP_002673603':0.43921942):0.31827674):0.066908965,(('284812-Spombe@XP_001713063':0.16906508,(('403677-Pinfestans@XP_002904221':0.037834561,'Pramorum@jgi':3.6363691e-05):0.20880557,'559292-Scerevisiae@NP_012238':1.5053251):0.41929129):0.3973852,'Gsulphuraria@stig_5.Gs08700.1':0.52272092):0.17255836):0.023429261,('237631-Umaydis@XP_758200':0.49417627,'451804-Afumigatus@EDP55114':0.7184279):0.30285969):0.15339358,(((('352914-Pyoelii@XP_730250':3.7417645e-05,'36329-Pfalciparum@XP_001348712':0.30778405):1.2348011,('353154-Tannulata@XP_952886':1.0856235,'484906-Bbovis@XP_001609890':0.86115936):0.83072466):0.80998614,'Cmerolae@CMO331C':0.32384672):0.60083541,('367110-Ncrassa@XP_960650':0.37494237,('Bdendrobatidis@prot_jgi_Batde5_22733_fgenesh1_pg.C_scaffold_2000120':0.33995598,'Spizellomyces-punctatus@04684T0':0.19921787):0.094536757):0.41743592):1.3913084e-05):0.078455596):0.020664676,(('5722-Tvaginalis@ABC61972':1.8769437,'Thecamonas-trahens@04634T0':0.012243607):0.395212,'Capsaspora-owczarzaki@01557T0':0.68359619):0.29288756):0.22469184,(('3055-Creinhardtii@XP_001699607':0.25019671,'Aanophagefferens@prot_jgi_Auran1_60440':1.6934306):0.18830536,('6239-Celegans@NP_506193':5.1862465e-06,'6279-Bmalayi@XP_001901686':0.31159941):0.225357):0.29815529,((('7227-Dmelanogaster@CAA74654':0.14054809,('7460-Amellifera@XP_001123117':0.045552645,((('7739-Bfloridae@XP_002603307':0.23186212,('7955-Drerio@XP_686812':9.2183762e-08,'9606-Hsapiens@NP_006594':0.012285956):0.22431294):0.02718632,'Nvectensis@prot_jgi_Nemve1_20215_gw.121.46.1':0.31383062):0.12570326,'Lgigantea@gene_jgi_Lotgi1_113757_e_gw1.18.345.1':0.31086058):0.051416354):0.0013545078):0.081001179,'Hrobusta@prot_jgi_Helro1_86353':0.36805075):0.018315579,'Dpulex@prot_jgi_Dappu1_20701_gw1.3.407.1':7.0047705e-06):0.10241708);
(((('10228-Tadhaerens@XP_002111813':0.35122435,'Gsulphuraria@stig_5.Gs08700.1':0.71271604):0.12185756,((('6239-Celegans@NP_506193':0.20764705,'6279-Bmalayi@XP_001901686':0.10458478):0.13746133,'Salpingoeca-rosetta@02263T0':1.0180282):0.12351936,(((('7227-Dmelanogaster@CAA74654':0.13316113,('7460-Amellifera@XP_001123117':3.5244981e-06,(('7739-Bfloridae@XP_002603307':0.2526748,('7955-Drerio@XP_686812':0,'9606-Hsapiens@NP_006594':0):0.14900622):0.063003097,'Nvectensis@prot_jgi_Nemve1_20215_gw.121.46.1':0.2831677):0.079986532):0.014275121):0.010066504,'Lgigantea@gene_jgi_Lotgi1_113757_e_gw1.18.345.1':0.21086362):0.047680931,'Dpulex@prot_jgi_Dappu1_20701_gw1.3.407.1':1.2698598e-05):0.03566413,'Hrobusta@prot_jgi_Helro1_86353':0.12494691):0.040237705):0.34051997):0.034630938,'431895-Mbrevicollis@XP_001744374':0.69956206):0.14747804,((((('145481-Ppatens@XP_001776000':0.049944138,(('284813-Ecuniculi@NP_584770':0.062285327,'876142-Eintestinalis@XP_003072732':0.1457796):2.0348668,(((('3055-Creinhardtii@XP_001699607':0.45565827,'Vcarteri@jgi|Volca1|88020|fgenesh4_pg.C_scaffold_7000176':0.31682322):0.62157671,'Chlorella-vulgaris@jgi|ChlNC64A_1|139605|IGS.gm_25_00156':0.23898122):0.59312211,'578460-Nceranae@XP_002996063':2.2192852):1.6886318e-05,'88036-Smoellendorffii@XP_002966356':0.25184565):0.12785187):6.6211141e-06):0.17647531,'39947-Osativa@NP_001054841':0.1129733):0.21570111,'3702-Athaliana@NP_566119':0.09090732):0.19463101,'Ehuxleyi@jgi|Emihu1|97193|fgeneshEH_pg.9__50':0.69404753):0.22258715,((((('185431-Tbrucei@XP_822844':0.31798033,'353153-Tcruzi@XP_809775':0.070207461):0.27203196,('347515-Lmajor@XP_001686731':0.0086226544,'435258-Linfantum@XP_001469747':0.017193298):0.36941723):0.34625634,'2880-Esiliculosus@CBJ33097':1.2064732):0.2259775,(('352914-Pyoelii@XP_730250':0.037036766,'36329-Pfalciparum@XP_001348712':0.22385911):1.2890586,'5722-Tvaginalis@ABC61972':0.66642305):0.90750726):0.29805514,((('353154-Tannulata@XP_952886':1.3931658,'484906-Bbovis@XP_001609890':0.76504849):1.8090887,(('436017-Olucimarinus@XP_001415613':0.12383775,'70448-Otauri@XP_003074534':0.15691284):0.32084691,'564608-Mpusilla@XP_003056469':0.27672857):0.085939348):0.52076485,('403677-Pinfestans@XP_002904221':0.049405542,'Pramorum@jgi':6.3030535e-05):0.56134486):0.17981688):2.2293057e-05):9.4127645e-06,((((('214684-Cneoformans@XP_567136':0.55169235,'284812-Spombe@XP_001713063':0.24600764):0.21934244,(('367110-Ncrassa@XP_960650':0.11971167,'451804-Afumigatus@EDP55114':0.46783839):0.24948277,('Bdendrobatidis@prot_jgi_Batde5_22733_fgenesh1_pg.C_scaffold_2000120':0.33715816,'Spizellomyces-punctatus@04684T0':0.177438):0.14836455):0.13084117):0.17329847,'237631-Umaydis@XP_758200':0.72152021):0.20861866,('Aanophagefferens@prot_jgi_Auran1_60440':1.4639801,'Cmerolae@CMO331C':0.53064531):0.40825139):0.072159946,('352472-Ddiscoideum@XP_638963':1.2215921,((('559292-Scerevisiae@NP_012238':1.8225333,'Thecamonas-trahens@04634T0':5.6909374e-05):0.25610773,'744533-Ngruberi@XP_002673603':0.59277841):0.079338131,'Capsaspora-owczarzaki@01557T0':0.63964476):1.2282281e-05):0.057979145):0.17033323);
(((('10228-Tadhaerens@XP_002111813':0.39620328,'Salpingoeca-rosetta@02263T0':0.72004577):0.21047781,('431895-Mbrevicollis@XP_001744374':0.39748298,('Aanophagefferens@prot_jgi_Auran1_60440':1.1159005,('Cmerolae@CMO331C':0.46880081,'Gsulphuraria@stig_5.Gs08700.1':0.82458279):0.13203646):0.23931197):0.29310657):0.08836007,(((((((('6239-Celegans@NP_506193':0.039891771,'6279-Bmalayi@XP_001901686':0.16345149):0.28945282,'Dpulex@prot_jgi_Dappu1_20701_gw1.3.407.1':1.5761889e-06):0.10031629,'7227-Dmelanogaster@CAA74654':0.089248204):0.044473009,'7460-Amellifera@XP_001123117':8.7493865e-06):0.012790309,('7739-Bfloridae@XP_002603307':0.11258519,('7955-Drerio@XP_686812':1.4080165e-06,'9606-Hsapiens@NP_006594':0.013322408):0.16719255):0.093552769):0.061547199,'Nvectensis@prot_jgi_Nemve1_20215_gw.121.46.1':0.39765021):0.037233705,('Capsaspora-owczarzaki@01557T0':0.79514329,'Hrobusta@prot_jgi_Helro1_86353':0.15309955):1.3969369e-05):0.090257849,'Lgigantea@gene_jgi_Lotgi1_113757_e_gw1.18.345.1':0.081779346):0.20156251):0.14125531,(((((('145481-Ppatens@XP_001776000':0.016479887,((('284813-Ecuniculi@NP_584770':0.084740377,'876142-Eintestinalis@XP_003072732':1.5660246e-06):0.51561912,'578460-Nceranae@XP_002996063':2.0617764):0.56606904,'88036-Smoellendorffii@XP_002966356':0.13720663):7.2012689e-05):0.16810869,'39947-Osativa@NP_001054841':0.12614944):0.18357896,'3702-Athaliana@NP_566119':0.062871758):0.18971969,'Ehuxleyi@jgi|Emihu1|97193|fgeneshEH_pg.9__50':0.90025464):0.093121302,(('2880-Esiliculosus@CBJ33097':0.99257689,(('352914-Pyoelii@XP_730250':0.2197143,'36329-Pfalciparum@XP_001348712':2.9055061e-05):1.3486903,('353154-Tannulata@XP_952886':1.4263983,'484906-Bbovis@XP_001609890':0.74118822):1.4464882):1.1521119):0.62406387,(('436017-Olucimarinus@XP_001415613':0.13222467,'70448-Otauri@XP_003074534':0.11160999):0.30551987,'564608-Mpusilla@XP_003056469':0.067325989):0.14894495):0.15530358):0.089551758,(((('3055-Creinhardtii@XP_001699607':0.12334081,'Vcarteri@jgi|Volca1|88020|fgenesh4_pg.C_scaffold_7000176':0.08353146):0.65806302,'Chlorella-vulgaris@jgi|ChlNC64A_1|139605|IGS.gm_25_00156':0.089743397):0.77070148,'Thecamonas-trahens@04634T0':0.54749291):0.16217014,(('352472-Ddiscoideum@XP_638963':0.65454707,'744533-Ngruberi@XP_002673603':0.7878832):0.36061932,(('403677-Pinfestans@XP_002904221':0.098198136,'Pramorum@jgi':0):3.3645563e-05,'559292-Scerevisiae@NP_012238':1.4002533):0.31279744):0.29564606):0.0396059):0.10062352,(((('185431-Tbrucei@XP_822844':0.13508238,'353153-Tcruzi@XP_809775':0.19717421):0.31438124,('347515-Lmajor@XP_001686731':2.0328063e-05,'435258-Linfantum@XP_001469747':0.016296323):0.27631435):0.46051093,'5722-Tvaginalis@ABC61972':1.688035):0.36368842,(((('214684-Cneoformans@XP_567136':0.94299687,'237631-Umaydis@XP_758200':0.48303479):0.16111763,('284812-Spombe@XP_001713063':0.43907808,'451804-Afumigatus@EDP55114':0.46432042):0.083188549):0.069937854,'367110-Ncrassa@XP_960650':0.23985664):0.22296073,('Bdendrobatidis@prot_jgi_Batde5_22733_fgenesh1_pg.C_scaffold_2000120':0.36417361,'Spizellomyces-punctatus@04684T0':0.1077911):0.21565511):0.078456716):0.076379663);
((((('10228-Tadhaerens@XP_002111813':0.23535306,'Salpingoeca-rosetta@02263T0':0.46754265):0.077104687,'431895-Mbrevicollis@XP_001744374':0.64216075):0.14908846,(((('6239-Celegans@NP_506193':0.26872743,'6279-Bmalayi@XP_001901686':0.073127632):0.21401414,((('7227-Dmelanogaster@CAA74654':0.13107081,'Dpulex@prot_jgi_Dappu1_20701_gw1.3.407.1':0.055029473):0.049375637,'7460-Amellifera@XP_001123117':0.017972788):0.076420332,(('7739-Bfloridae@XP_002603307':0.19061871,('7955-Drerio@XP_686812':0,'9606-Hsapiens@NP_006594':0):0.097172667):0.075790431,'Nvectensis@prot_jgi_Nemve1_20215_gw.121.46.1':0.24720077):0.045511521):0.12171451):0.086038271,'Lgigantea@gene_jgi_Lotgi1_113757_e_gw1.18.345.1':0.24823213):1.7057726e-06,'Hrobusta@prot_jgi_Helro1_86353':0.17076763):0.23017235):0.15131087,((('284813-Ecuniculi@NP_584770':0.10129907,'876142-Eintestinalis@XP_003072732':0.037504):0.62157601,'578460-Nceranae@XP_002996063':1.7161925):0.77926189,(('3055-Creinhardtii@XP_001699607':0.36111711,'Vcarteri@jgi|Volca1|88020|fgenesh4_pg.C_scaffold_7000176':0.15675824):0.56974635,'Chlorella-vulgaris@jgi|ChlNC64A_1|139605|IGS.gm_25_00156':0.12411174):0.29740864):0.27302886):0.071458218,(((('145481-Ppatens@XP_001776000':0.016767608,'88036-Smoellendorffii@XP_002966356':0.20213727):0.14574319,'39947-Osativa@NP_001054841':0.071242149):0.16431214,'3702-Athaliana@NP_566119':0.042421513):0.13566828,(('2880-Esiliculosus@CBJ33097':1.1764002,(('436017-Olucimarinus@XP_001415613':0.17961067,'70448-Otauri@XP_003074534':3.2151986e-07):0.23732358,'564608-Mpusilla@XP_003056469':0.1079839):0.068708734):0.17703426,'Ehuxleyi@jgi|Emihu1|97193|fgeneshEH_pg.9__50':0.68976426):0.14985814):0.093638429,((((((('185431-Tbrucei@XP_822844':0.20934317,'353153-Tcruzi@XP_809775':0.029675739):0.54813799,('347515-Lmajor@XP_001686731':1.9256607e-05,'435258-Linfantum@XP_001469747':0.029091572):0.15684511):0.54345798,((('352914-Pyoelii@XP_730250':0.047934071,'36329-Pfalciparum@XP_001348712':0.20604445):1.4893372,('353154-Tannulata@XP_952886':2.4760167,'484906-Bbovis@XP_001609890':0.56865778):2.8526019):0.45912648,'5722-Tvaginalis@ABC61972':0.77674032):0.1773123):0.25551131,('403677-Pinfestans@XP_002904221':0.018439679,'Pramorum@jgi':0.0077003724):0.39392789):0.33925328,('352472-Ddiscoideum@XP_638963':1.2730685,('Aanophagefferens@prot_jgi_Auran1_60440':1.2013923,'Cmerolae@CMO331C':0.26835671):0.011383121):0.13612975):0.050077431,((('214684-Cneoformans@XP_567136':1.0420896,(('367110-Ncrassa@XP_960650':0.48509558,'Spizellomyces-punctatus@04684T0':2.7329318e-06):0.13633243,'Bdendrobatidis@prot_jgi_Batde5_22733_fgenesh1_pg.C_scaffold_2000120':0.21640409):0.20830641):0.14292907,'237631-Umaydis@XP_758200':0.32087974):0.064580177,('284812-Spombe@XP_001713063':0.24709285,'451804-Afumigatus@EDP55114':0.55384476):0.27294707):0.19091862):0.083085352,(((('559292-Scerevisiae@NP_012238':1.157908,'Gsulphuraria@stig_5.Gs08700.1':0.43047354):0.23502106,'744533-Ngruberi@XP_002673603':0.41278506):0.32365325,'Thecamonas-trahens@04634T0':0.32146628):0.11843286,'Capsaspora-owczarzaki@01557T0':0.26890846):0.11582672):3.1362646e-05);
(('10228-Tadhaerens@XP_002111813':0.28252977,'Salpingoeca-rosetta@02263T0':0.71374068):0.24562067,((((('145481-Ppatens@XP_001776000':3.6431486e-05,'88036-Smoellendorffii@XP_002966356':0.39928317):0.098360266,('3702-Athaliana@NP_566119':0.18415641,'39947-Osativa@NP_001054841':0.046783285):0.16579185):0.29055191,((('436017-Olucimarinus@XP_001415613':0.11287274,'70448-Otauri@XP_003074534':0.22023542):0.12712577,'564608-Mpusilla@XP_003056469':0.44168264):0.63655573,('Chlorella-vulgaris@jgi|ChlNC64A_1|139605|IGS.gm_25_00156':0.46297357,'Ehuxleyi@jgi|Emihu1|97193|fgeneshEH_pg.9__50':0.53973913):0.070432306):0.2517588):0.18349188,((((('214684-Cneoformans@XP_567136':1.4303526,('237631-Umaydis@XP_758200':0.52269607,('284812-Spombe@XP_001713063':0.40718401,('367110-Ncrassa@XP_960650':0.36683989,'451804-Afumigatus@EDP55114':0.42491503):0.11966149):0.20992504):2.6225902e-05):0.077174586,(('578460-Nceranae@XP_002996063':2.4909009,'Bdendrobatidis@prot_jgi_Batde5_22733_fgenesh1_pg.C_scaffold_2000120':0.41304772):1.1464841e-06,'Spizellomyces-punctatus@04684T0':0.046429543):0.27557692):0.13020033,('284813-Ecuniculi@NP_584770':0.093909427,'876142-Eintestinalis@XP_003072732':0.022756728):2.4672523):0.11651371,('559292-Scerevisiae@NP_012238':1.3437166,'Thecamonas-trahens@04634T0':0.29828286):0.12464176):0.1807879,('3055-Creinhardtii@XP_001699607':0.14832197,'Vcarteri@jgi|Volca1|88020|fgenesh4_pg.C_scaffold_7000176':0.27183212):0.50000148):0.21309482):0.088528639,(((((('6239-Celegans@NP_506193':0.21978667,'6279-Bmalayi@XP_001901686':0.14936757):0.41810131,'7227-Dmelanogaster@CAA74654':0.02123999):0.054855736,('7460-Amellifera@XP_001123117':2.9725441e-06,'Dpulex@prot_jgi_Dappu1_20701_gw1.3.407.1':0.045905876):0.014397097):0.09238602,('7739-Bfloridae@XP_002603307':0.078503874,('7955-Drerio@XP_686812':6.0025966e-06,'9606-Hsapiens@NP_006594':0.014199418):0.13361735):0.032184484):0.0403048,('Hrobusta@prot_jgi_Helro1_86353':0.22469236,'Lgigantea@gene_jgi_Lotgi1_113757_e_gw1.18.345.1':0.17390275):0.042359608):0.13846758,'Nvectensis@prot_jgi_Nemve1_20215_gw.121.46.1':0.20525998):0.25258137):0.07692286,(((('185431-Tbrucei@XP_822844':0.34203259,'353153-Tcruzi@XP_809775':0):0.34339327,('347515-Lmajor@XP_001686731':0.01553354,'435258-Linfantum@XP_001469747':0.015704967):0.22619021):0.9939281,((('2880-Esiliculosus@CBJ33097':1.2789012,((('352914-Pyoelii@XP_730250':0.0054899157,(('353154-Tannulata@XP_952886':1.152068,'484906-Bbovis@XP_001609890':1.7265788):2.9236713,'36329-Pfalciparum@XP_001348712':0.23000118):9.7396903e-05):1.2671795,'5722-Tvaginalis@ABC61972':2.5601544):0.63355704,'Cmerolae@CMO331C':0.68353132):0.5017008):1.3236451e-06,'Gsulphuraria@stig_5.Gs08700.1':0.33160044):0.31277828,'744533-Ngruberi@XP_002673603':0.37793422):0.064648458):0.13665641,((('352472-Ddiscoideum@XP_638963':1.1652128,'Capsaspora-owczarzaki@01557T0':0.48194982):2.6063534e-05,'Aanophagefferens@prot_jgi_Auran1_60440':1.6141209):0.22965874,(('403677-Pinfestans@XP_002904221':0.061089811,'Pramorum@jgi':6.5810746e-06):0.47211542,'431895-Mbrevicollis@XP_001744374':0.51328307):0.3441683):4.8392808e-07):0.10252516);
(((('10228-Tadhaerens@XP_002111813':0.43635244,(((('214684-Cneoformans@XP_567136':0.72713577,'284812-Spombe@XP_001713063':0.4580671):0.084331278,'237631-Umaydis@XP_758200':0.5939857):0.00080648842,(('367110-Ncrassa@XP_960650':0.31698917,'451804-Afumigatus@EDP55114':0.52827226):0.12830368,('Bdendrobatidis@prot_jgi_Batde5_22733_fgenesh1_pg.C_scaffold_2000120':0.2208025,'Spizellomyces-punctatus@04684T0':0.14855563):0.16549993):0.11488208):0.065159791,'559292-Scerevisiae@NP_012238':0.89187531):0.19773993):0.029182469,((((('145481-Ppatens@XP_001776000':0.13473952,('3702-Athaliana@NP_566119':0.075791367,'39947-Osativa@NP_001054841':0.13662914):0.26995495):2.7964601e-05,'88036-Smoellendorffii@XP_002966356':0.28302651):0.28550449,(('436017-Olucimarinus@XP_001415613':0.09396388,'564608-Mpusilla@XP_003056469':0.44826481):0.14081557,'70448-Otauri@XP_003074534':0.0562487):0.51304984):0.13895267,'Ehuxleyi@jgi|Emihu1|97193|fgeneshEH_pg.9__50':0.7994509):0.047043558,(('284813-Ecuniculi@NP_584770':0.038588967,'876142-Eintestinalis@XP_003072732':0.082858951):1.1277137,((('3055-Creinhardtii@XP_001699607':0.3417707,'Vcarteri@jgi|Volca1|88020|fgenesh4_pg.C_scaffold_7000176':0.067478051):0.51253647,'Chlorella-vulgaris@jgi|ChlNC64A_1|139605|IGS.gm_25_00156':0.29844055):0.13734792,'578460-Nceranae@XP_002996063':2.1512764):0.17290951):0.058707865):0.21063855):0.079110991,(('352472-Ddiscoideum@XP_638963':1.2055405,'Capsaspora-owczarzaki@01557T0':0.45692827):0.12985149,('744533-Ngruberi@XP_002673603':0.65184173,'Thecamonas-trahens@04634T0':0.27599197):0.038275519):0.11407099):4.0948546e-05,(((((('185431-Tbrucei@XP_822844':0.16309607,'353153-Tcruzi@XP_809775':0.075384004):0.28499962,('347515-Lmajor@XP_001686731':0.019880529,'435258-Linfantum@XP_001469747':0.078766093):0.21107189):0.4994829,('2880-Esiliculosus@CBJ33097':1.0553416,'5722-Tvaginalis@ABC61972':2.1148589):0.38252653):0.30626976,'Salpingoeca-rosetta@02263T0':0.27168845):0.15925915,((((('352914-Pyoelii@XP_730250':0.025213892,'36329-Pfalciparum@XP_001348712':0.18632342):0.39783233,('353154-Tannulata@XP_952886':3.0011532,'484906-Bbovis@XP_001609890':2.5375747):2.4640483):1.9230878,'Cmerolae@CMO331C':0.58116634):0.22608109,'Gsulphuraria@stig_5.Gs08700.1':0.53361821):0.39055587,'Aanophagefferens@prot_jgi_Auran1_60440':1.2367363):0.052559529):0.19304091,(('403677-Pinfestans@XP_002904221':0.06268026,'Pramorum@jgi':0.00106237):0.50617152,'431895-Mbrevicollis@XP_001744374':0.5426397):0.19006656):0.097810293,(('6239-Celegans@NP_506193':0.1451354,'6279-Bmalayi@XP_001901686':0.11236074):0.21935713,(((('7227-Dmelanogaster@CAA74654':0.054228247,('7460-Amellifera@XP_001123117':0.013145861,'Dpulex@prot_jgi_Dappu1_20701_gw1.3.407.1':0.10720537):0.038311534):0.027758534,(('Hrobusta@prot_jgi_Helro1_86353':0.1745291,'Lgigantea@gene_jgi_Lotgi1_113757_e_gw1.18.345.1':0.13586257):0.1376627,'Nvectensis@prot_jgi_Nemve1_20215_gw.121.46.1':0.39413512):0.045976895):0.094419276,'7739-Bfloridae@XP_002603307':0.13562279):0.089210285,('7955-Drerio@XP_686812':1.736851e-05,'9606-Hsapiens@NP_006594':0.011801658):0.092728544):0.15019524):0.1599956);
((((('10228-Tadhaerens@XP_002111813':0.59537662,'Salpingoeca-rosetta@02263T0':0.5815925):0.11811219,(((((((('185431-Tbrucei@XP_822844':0.10822938,'353153-Tcruzi@XP_809775':0.18414987):0.5499247,'347515-Lmajor@XP_001686731':0):0.063626091,'435258-Linfantum@XP_001469747':0):0.32450948,'5722-Tvaginalis@ABC61972':2.4477066):0.66126718,((('352914-Pyoelii@XP_730250':0.18349389,'36329-Pfalciparum@XP_001348712':6.1120309e-05):1.6379599,('353154-Tannulata@XP_952886':1.1699302,'484906-Bbovis@XP_001609890':0.75125602):1.6325842):0.54410156,'Cmerolae@CMO331C':0.6918349):0.39514179):0.33700076,(('2880-Esiliculosus@CBJ33097':1.1267036,'Aanophagefferens@prot_jgi_Auran1_60440':1.0984735):0.37218992,'Gsulphuraria@stig_5.Gs08700.1':0.6321468):0.16229705):0.22113215,('744533-Ngruberi@XP_002673603':0.37235373,'Capsaspora-owczarzaki@01557T0':0.44121655):0.16853846):0.041939369,'431895-Mbrevicollis@XP_001744374':0.47102809):0.23702288):0.15510606,(((((((('6239-Celegans@NP_506193':0.19681038,'6279-Bmalayi@XP_001901686':0.14500086):0.37224422,'Dpulex@prot_jgi_Dappu1_20701_gw1.3.407.1':2.1641618e-05):0.099072523,'7460-Amellifera@XP_001123117':0.014438856):0.022515322,'7227-Dmelanogaster@CAA74654':0.11341733):0.028482987,('7739-Bfloridae@XP_002603307':0.064399697,('7955-Drerio@XP_686812':0,'9606-Hsapiens@NP_006594':0):0.25104468):0.17106429):0.066651133,'Nvectensis@prot_jgi_Nemve1_20215_gw.121.46.1':0.25501087):0.042472037,'Hrobusta@prot_jgi_Helro1_86353':0.15819551):0.064476281,'Lgigantea@gene_jgi_Lotgi1_113757_e_gw1.18.345.1':0.2637544):0.19803503):0.052558479,(((('3055-Creinhardtii@XP_001699607':0.34909389,'Vcarteri@jgi|Volca1|88020|fgenesh4_pg.C_scaffold_7000176':0.1264885):0.49712737,'Chlorella-vulgaris@jgi|ChlNC64A_1|139605|IGS.gm_25_00156':0.35864609):0.086646987,'352472-Ddiscoideum@XP_638963':0.88802177):0.28132251,'Ehuxleyi@jgi|Emihu1|97193|fgeneshEH_pg.9__50':0.58126886):0.34919289):0.035567329,((((((((('145481-Ppatens@XP_001776000':2.124803e-05,('284813-Ecuniculi@NP_584770':9.6931456e-06,'876142-Eintestinalis@XP_003072732':0.14672492):1.494815):0.066527066,'88036-Smoellendorffii@XP_002966356':0.40804199):0.23390816,'39947-Osativa@NP_001054841':0.081941893):0.10653164,'3702-Athaliana@NP_566119':0.018246459):0.43101363,(('436017-Olucimarinus@XP_001415613':0.030124128,'70448-Otauri@XP_003074534':0.2509184):0.19397521,'564608-Mpusilla@XP_003056469':0.41563565):0.3509635):0.51607077,'578460-Nceranae@XP_002996063':2.6868005):2.8003184e-05,'214684-Cneoformans@XP_567136':0.60140644):0.055856919,(('284812-Spombe@XP_001713063':0.20079284,('403677-Pinfestans@XP_002904221':0.03489634,'Pramorum@jgi':2.204397e-05):0.57271119):0.33663428,(('367110-Ncrassa@XP_960650':0.332882,'451804-Afumigatus@EDP55114':0.4653626):0.13137969,('Bdendrobatidis@prot_jgi_Batde5_22733_fgenesh1_pg.C_scaffold_2000120':0.41578317,'Spizellomyces-punctatus@04684T0':0.13575677):0.2323715):0.19207026):5.7530928e-05):0.15605257,'237631-Umaydis@XP_758200':0.64801898):0.18085192,('559292-Scerevisiae@NP_012238':1.0955828,'Thecamonas-trahens@04634T0':0.30267992):0.1810717);
((((((('10228-Tadhaerens@XP_002111813':0.30914948,'2880-Esiliculosus@CBJ33097':1.3304346):0.24110989,'431895-Mbrevicollis@XP_001744374':0.43679076):2.4836652e-06,('Aanophagefferens@prot_jgi_Auran1_60440':1.2091198,'Salpingoeca-rosetta@02263T0':0.42533425):0.1593707):0.061213172,(((('559292-Scerevisiae@NP_012238':0.94535853,'578460-Nceranae@XP_002996063':1.7851723):0.45676589,'Thecamonas-trahens@04634T0':0.32647833):0.24459708,'744533-Ngruberi@XP_002673603':0.39217418):0.22065065,'Gsulphuraria@stig_5.Gs08700.1':0.3962797):0.3406599):2.0183331e-05,(('6239-Celegans@NP_506193':0.26800143,'6279-Bmalayi@XP_001901686':0.066072361):0.30827243,(((('7227-Dmelanogaster@CAA74654':0.088983245,'Dpulex@prot_jgi_Dappu1_20701_gw1.3.407.1':0.046344175):0.041350431,'7460-Amellifera@XP_001123117':2.4905572e-06):0.038844369,((('7739-Bfloridae@XP_002603307':0.0446526,'Ehuxleyi@jgi|Emihu1|97193|fgeneshEH_pg.9__50':0.61977984):0.19856939,('7955-Drerio@XP_686812':1.4771216e-06,'9606-Hsapiens@NP_006594':0.022713834):0.061396636):0.13857622,('Hrobusta@prot_jgi_Helro1_86353':0.13544234,'Lgigantea@gene_jgi_Lotgi1_113757_e_gw1.18.345.1':0.1271587):0.077322128):6.2955557e-05):0.062786311,'Nvectensis@prot_jgi_Nemve1_20215_gw.121.46.1':0.31105831):0.13752591):0.19392463):0.21268236,'Capsaspora-owczarzaki@01557T0':0.7323026):1.9866627e-05,(((('145481-Ppatens@XP_001776000':0.082890412,('3702-Athaliana@NP_566119':0.10974363,'39947-Osativa@NP_001054841':0.069095695):0.13472315):0.099894716,'88036-Smoellendorffii@XP_002966356':0.29328987):0.13152202,((('3055-Creinhardtii@XP_001699607':0.82924141,'Vcarteri@jgi|Volca1|88020|fgenesh4_pg.C_scaffold_7000176':4.810662e-05):0.59569475,'Chlorella-vulgaris@jgi|ChlNC64A_1|139605|IGS.gm_25_00156':0.061221327):0.5393703,'352472-Ddiscoideum@XP_638963':1.1368377):0.04406064):0.12523497,(((('185431-Tbrucei@XP_822844':0.16512692,'353153-Tcruzi@XP_809775':0.076044013):0.29360829,('347515-Lmajor@XP_001686731':0.012339728,'435258-Linfantum@XP_001469747':0):0.38127706):0.35624675,((('352914-Pyoelii@XP_730250':0.13295341,'36329-Pfalciparum@XP_001348712':0.12761253):0.77274655,('353154-Tannulata@XP_952886':1.6996597,'484906-Bbovis@XP_001609890':0.75201931):1.5715237):1.1035418,'5722-Tvaginalis@ABC61972':0.90426753):0.36719411):0.24924913,'Cmerolae@CMO331C':0.59596535):0.27316226):0.074910549,(((('214684-Cneoformans@XP_567136':1.0244691,('237631-Umaydis@XP_758200':0.59561378,(('284812-Spombe@XP_001713063':0.35167944,'451804-Afumigatus@EDP55114':0.55045862):0.10311791,('367110-Ncrassa@XP_960650':0.1713531,('Bdendrobatidis@prot_jgi_Batde5_22733_fgenesh1_pg.C_scaffold_2000120':0.28157849,'Spizellomyces-punctatus@04684T0':0.13079322):0.40133732):0.12937019):0.29293735):0.15522454):0.09779028,('284813-Ecuniculi@NP_584770':0.013020134,'876142-Eintestinalis@XP_003072732':0.18096326):1.0498919):0.19998924,(('436017-Olucimarinus@XP_001415613':0.066612757,'70448-Otauri@XP_003074534':0.13873367):0.16626227,'564608-Mpusilla@XP_003056469':0.27038907):0.45551129):0.13780523,('403677-Pinfestans@XP_002904221':0.063242524,'Pramorum@jgi':8.0488829e-08):0.72421469):0.048848813);
(((('10228-Tadhaerens@XP_002111813':0.2393821,'Capsaspora-owczarzaki@01557T0':0.50520664):0.14663569,((('403677-Pinfestans@XP_002904221':1.0364114e-05,'431895-Mbrevicollis@XP_001744374':0.72453984):0.049068767,'Pramorum@jgi':1.046853e-05):0.36430911,('744533-Ngruberi@XP_002673603':0.4150483,'Gsulphuraria@stig_5.Gs08700.1':0.53514587):0.047499496):0.14376631):0.085664274,(((('145481-Ppatens@XP_001776000':0.10695225,'88036-Smoellendorffii@XP_002966356':0.43891682):0.21872676,'39947-Osativa@NP_001054841':0.089572121):0.14942944,'3702-Athaliana@NP_566119':7.9921587e-05):0.35414196,((((((('214684-Cneoformans@XP_567136':0.9486799,'Spizellomyces-punctatus@04684T0':0.078804191):0.091126483,'Bdendrobatidis@prot_jgi_Batde5_22733_fgenesh1_pg.C_scaffold_2000120':0.46333675):0.26189322,'367110-Ncrassa@XP_960650':0.22110392):0.12354049,(('237631-Umaydis@XP_758200':0.49722389,('451804-Afumigatus@EDP55114':0.2639144,'559292-Scerevisiae@NP_012238':0.94179092):0.34939378):0.25410898,'284812-Spombe@XP_001713063':0.3813297):0.037829386):0.1002181,(('284813-Ecuniculi@NP_584770':0.11479997,'876142-Eintestinalis@XP_003072732':2.1726898e-05):0.52222688,'578460-Nceranae@XP_002996063':1.4929179):0.75079841):4.2228059e-05,'Thecamonas-trahens@04634T0':0.28862624):0.2759718,(((('3055-Creinhardtii@XP_001699607':0.33260184,'Vcarteri@jgi|Volca1|88020|fgenesh4_pg.C_scaffold_7000176':0.14065481):0.27244854,'Chlorella-vulgaris@jgi|ChlNC64A_1|139605|IGS.gm_25_00156':0.25288882):0.17018331,'352472-Ddiscoideum@XP_638963':1.0206642):0.12868563,('Aanophagefferens@prot_jgi_Auran1_60440':1.278285,'Cmerolae@CMO331C':1.0719176):0.093266205):0.29972497):0.066237164):0.0015305929):0.019435316,(((((('185431-Tbrucei@XP_822844':0.19680115,'353153-Tcruzi@XP_809775':0.19526922):0.44566411,('347515-Lmajor@XP_001686731':9.9883531e-05,'435258-Linfantum@XP_001469747':0.027027463):0.22474721):0.66173143,(('352914-Pyoelii@XP_730250':0.11514028,'36329-Pfalciparum@XP_001348712':0.16533092):1.9912964,'5722-Tvaginalis@ABC61972':1.0546344):0.54095512):0.59117685,'2880-Esiliculosus@CBJ33097':0.78717002):0.33681663,(('353154-Tannulata@XP_952886':3.8990084,'484906-Bbovis@XP_001609890':2.0176503):0.82836337,(('436017-Olucimarinus@XP_001415613':0.17894244,'70448-Otauri@XP_003074534':0.17979493):0.13408798,'564608-Mpusilla@XP_003056469':0.31400128):0.32597683):3.2828312e-07):0.22242012,((('6239-Celegans@NP_506193':0.30672636,'6279-Bmalayi@XP_001901686':0.099443436):0.29160387,((((('7227-Dmelanogaster@CAA74654':0.060967518,'Dpulex@prot_jgi_Dappu1_20701_gw1.3.407.1':0.04881712):0.036576681,'7460-Amellifera@XP_001123117':2.5093821e-06):0.091852219,('7739-Bfloridae@XP_002603307':0.091521078,('7955-Drerio@XP_686812':9.5027311e-05,'9606-Hsapiens@NP_006594':0.023638699):0.1192791):0.12996301):0.0035459679,('Hrobusta@prot_jgi_Helro1_86353':0.16462458,'Lgigantea@gene_jgi_Lotgi1_113757_e_gw1.18.345.1':0.18264168):0.13285385):0.073820011,'Nvectensis@prot_jgi_Nemve1_20215_gw.121.46.1':0.16363749):0.05874258):0.25194016,'Ehuxleyi@jgi|Emihu1|97193|fgeneshEH_pg.9__50':0.50779191):1.8207628e-06):0.050382184,'Salpingoeca-rosetta@02263T0':0.59251415);
(((((('10228-Tadhaerens@XP_002111813':0.19291727,'Capsaspora-owczarzaki@01557T0':0.81215857):0.076677912,((('145481-Ppatens@XP_001776000':0.05833801,('3702-Athaliana@NP_566119':0.10678922,'39947-Osativa@NP_001054841':0.053032351):0.28728183):0.041936633,((('284813-Ecuniculi@NP_584770':6.0433323e-07,'876142-Eintestinalis@XP_003072732':0.19510453):0.86080561,'5722-Tvaginalis@ABC61972':1.5170128):0.78148076,'88036-Smoellendorffii@XP_002966356':0.27126235):0.062178875):0.19758436,(('2880-Esiliculosus@CBJ33097':1.3370446,'Ehuxleyi@jgi|Emihu1|97193|fgeneshEH_pg.9__50':0.26534555):0.2543734,('436017-Olucimarinus@XP_001415613':3.1088988e-06,('564608-Mpusilla@XP_003056469':0.49405026,'70448-Otauri@XP_003074534':0.19738347):0.070059838):0.28353194):0.31557384):0.30924593):0.28252559,('352472-Ddiscoideum@XP_638963':0.97621329,(('578460-Nceranae@XP_002996063':2.4807439,'744533-Ngruberi@XP_002673603':0.15792889):0.40232804,'Gsulphuraria@stig_5.Gs08700.1':0.71193168):0.1807333):0.029910021):0.086063542,(((('185431-Tbrucei@XP_822844':0.17142345,'353153-Tcruzi@XP_809775':0):0.33007187,('347515-Lmajor@XP_001686731':0.032411795,'435258-Linfantum@XP_001469747':0.0098647799):0.086832054):0.65087282,(('403677-Pinfestans@XP_002904221':0.050587948,'Pramorum@jgi':0.12419945):0.3550465,'431895-Mbrevicollis@XP_001744374':0.544713):0.081026503):0.22769059,((('214684-Cneoformans@XP_567136':0.72301642,('451804-Afumigatus@EDP55114':0.29489605,'559292-Scerevisiae@NP_012238':1.1673863):0.10975363):0.080826619,((('237631-Umaydis@XP_758200':0.51837776,('367110-Ncrassa@XP_960650':0.23169485,'Thecamonas-trahens@04634T0':0.61910522):0.085843051):0.04860661,'Bdendrobatidis@prot_jgi_Batde5_22733_fgenesh1_pg.C_scaffold_2000120':0.13626992):0.15665564,('284812-Spombe@XP_001713063':0.59257877,'Spizellomyces-punctatus@04684T0':0.16025484):0.19589692):1.4267958e-06):0.38077638,'Cmerolae@CMO331C':1.2663926):3.5145137e-05):0.25937269):3.071954e-05,(((('3055-Creinhardtii@XP_001699607':0.067632656,'Vcarteri@jgi|Volca1|88020|fgenesh4_pg.C_scaffold_7000176':0.25749094):0.46784398,'Chlorella-vulgaris@jgi|ChlNC64A_1|139605|IGS.gm_25_00156':0.67947011):0.22094769,'Aanophagefferens@prot_jgi_Auran1_60440':1.223808):0.21634464,'Salpingoeca-rosetta@02263T0':0.44454155):0.074674873):0.21140514,((((((((('352914-Pyoelii@XP_730250':4.9792654e-05,'36329-Pfalciparum@XP_001348712':0.37349506):1.9647265e-07,('353154-Tannulata@XP_952886':1.616631,'484906-Bbovis@XP_001609890':1.7577912):3.1230328):2.4467433,'Nvectensis@prot_jgi_Nemve1_20215_gw.121.46.1':7.0539206e-05):0.31029465,'Hrobusta@prot_jgi_Helro1_86353':0.060614863):0.043271759,(('7739-Bfloridae@XP_002603307':0.1269394,('7955-Drerio@XP_686812':4.9598731e-05,'9606-Hsapiens@NP_006594':0.02398618):0.10473827):0.051764959,'Lgigantea@gene_jgi_Lotgi1_113757_e_gw1.18.345.1':0.10900717):0.060713302):0.059933674,'7460-Amellifera@XP_001123117':2.475435e-06):0.023321368,'7227-Dmelanogaster@CAA74654':0.02731108):0.053878962,'Dpulex@prot_jgi_Dappu1_20701_gw1.3.407.1':1.8118454e-05):0.23665985,'6239-Celegans@NP_506193':0.14186299):0.034389695,'6279-Bmalayi@XP_001901686':0.061118274);
(((((('10228-Tadhaerens@XP_002111813':0.87734367,'7739-Bfloridae@XP_002603307':0.27699683):0.083096092,((('6239-Celegans@NP_506193':0.21492193,'6279-Bmalayi@XP_001901686':0.37641521):0.20353231,(('7227-Dmelanogaster@CAA74654':0.26105655,('7460-Amellifera@XP_001123117':2.7463497e-05,'Nvectensis@prot_jgi_Nemve1_20215_gw.121.46.1':0.28688418):0.099919787):0.033033851,'Dpulex@prot_jgi_Dappu1_20701_gw1.3.407.1':8.4685375e-06):0.039418654):0.12528455,'Hrobusta@prot_jgi_Helro1_86353':0.18030781):0.073190077):0.18234769,(('7955-Drerio@XP_686812':0,'9606-Hsapiens@NP_006594':0):0.4346283,'Lgigantea@gene_jgi_Lotgi1_113757_e_gw1.18.345.1':0.23843582):0.069122596):0.20969321,'Salpingoeca-rosetta@02263T0':0.75032339):0.49061739,('431895-Mbrevicollis@XP_001744374':0.2968591,('Capsaspora-owczarzaki@01557T0':0.42796873,'Gsulphuraria@stig_5.Gs08700.1':0.92263246):0.71081623):0.40972475):5.668093e-05,(((((('145481-Ppatens@XP_001776000':0.14997489,'88036-Smoellendorffii@XP_002966356':0.11476284):0.19011607,'39947-Osativa@NP_001054841':0.1378614):0.18414162,'3702-Athaliana@NP_566119':2.1749313e-07):0.01086211,'Ehuxleyi@jgi|Emihu1|97193|fgeneshEH_pg.9__50':1.8061093):0.46554897,(('436017-Olucimarinus@XP_001415613':0.10027469,'70448-Otauri@XP_003074534':0.48529043):0.59243803,'564608-Mpusilla@XP_003056469':0.031610859):0.18028639):0.31151226,(('237631-Umaydis@XP_758200':0.64807777,'Thecamonas-trahens@04634T0':0.68557923):7.2429346e-05,(((('2880-Esiliculosus@CBJ33097':1.5596675,(('352472-Ddiscoideum@XP_638963':0.98673012,'744533-Ngruberi@XP_002673603':1.3271287):0.58712586,(('352914-Pyoelii@XP_730250':0.28320705,'36329-Pfalciparum@XP_001348712':0.039625056):2.0941312,('353154-Tannulata@XP_952886':1.7641092,'484906-Bbovis@XP_001609890':0.34232319):1.091248):0.18160608):0.12170312):0.30538955,'Cmerolae@CMO331C':0.77964207):2.9558371e-05,'Aanophagefferens@prot_jgi_Auran1_60440':1.723584):0.11666081,(('3055-Creinhardtii@XP_001699607':0.64212071,'Vcarteri@jgi|Volca1|88020|fgenesh4_pg.C_scaffold_7000176':1.2107511e-05):1.0318194,'Chlorella-vulgaris@jgi|ChlNC64A_1|139605|IGS.gm_25_00156':0.29532027):0.26729889):0.082948777):0.24822284):0.052651833,(((((('185431-Tbrucei@XP_822844':0.28321793,'353153-Tcruzi@XP_809775':0.15109628):0.25219077,('347515-Lmajor@XP_001686731':0.057819066,'435258-Linfantum@XP_001469747':0.012652892):0.27237787):1.7048449e-05,'578460-Nceranae@XP_002996063':2.8762841):0.89695382,(('284813-Ecuniculi@NP_584770':0.17710095,'876142-Eintestinalis@XP_003072732':0.06335827):0.99332123,'5722-Tvaginalis@ABC61972':1.4719687):0.68108512):0.39861555,('284812-Spombe@XP_001713063':0.39242508,(('403677-Pinfestans@XP_002904221':0.12708624,'Pramorum@jgi':0.0077633802):0.0026314337,'559292-Scerevisiae@NP_012238':1.5574881):0.49984829):0.3655933):7.9946733e-06,(('214684-Cneoformans@XP_567136':1.0622995,('Bdendrobatidis@prot_jgi_Batde5_22733_fgenesh1_pg.C_scaffold_2000120':0.66809472,'Spizellomyces-punctatus@04684T0':0.15569589):0.26998159):0.3485092,('367110-Ncrassa@XP_960650':0.32552366,'451804-Afumigatus@EDP55114':0.96460515):0.26295375):0.11353724):0.24476683);
(((('10228-Tadhaerens@XP_002111813':0.31168052,('431895-Mbrevicollis@XP_001744374':0.37720229,'Salpingoeca-rosetta@02263T0':0.44605695):0.052668479):0.13445439,(((('214684-Cneoformans@XP_567136':0.7909834,('237631-Umaydis@XP_758200':0.50726698,('284812-Spombe@XP_001713063':0.39839475,('367110-Ncrassa@XP_960650':0.11368172,'451804-Afumigatus@EDP55114':0.36608906):0.09660591):0.10430513):0.070947768):0.12782707,'Bdendrobatidis@prot_jgi_Batde5_22733_fgenesh1_pg.C_scaffold_2000120':0.11956187):0.15469562,'Spizellomyces-punctatus@04684T0':0.096442244):0.22723239,'559292-Scerevisiae@NP_012238':1.1757601):0.33401143):0.03991634,((((('3055-Creinhardtii@XP_001699607':0.32090024,'Vcarteri@jgi|Volca1|88020|fgenesh4_pg.C_scaffold_7000176':0.053889231):0.73324889,'Chlorella-vulgaris@jgi|ChlNC64A_1|139605|IGS.gm_25_00156':0.023721699):0.19003605,'88036-Smoellendorffii@XP_002966356':0.26958615):0.13860946,'564608-Mpusilla@XP_003056469':0.23435299):0.032589884,(((('6239-Celegans@NP_506193':0.28665325,'6279-Bmalayi@XP_001901686':0.018950439):0.28276094,('Hrobusta@prot_jgi_Helro1_86353':0.20482061,'Lgigantea@gene_jgi_Lotgi1_113757_e_gw1.18.345.1':0.13631913):0.028565939):0.051903721,(('7739-Bfloridae@XP_002603307':0.11142037,('7955-Drerio@XP_686812':0,'9606-Hsapiens@NP_006594':0):0.082881275):0.038557002,'Nvectensis@prot_jgi_Nemve1_20215_gw.121.46.1':0.15744422):0.04060306):0.014363918,(('7227-Dmelanogaster@CAA74654':0.061115702,'Dpulex@prot_jgi_Dappu1_20701_gw1.3.407.1':0.034566639):0.0110606,'7460-Amellifera@XP_001123117':0.013387464):0.046564196):0.31613194):0.04899742):4.6859118e-08,((((('145481-Ppatens@XP_001776000':9.7107294e-07,('284813-Ecuniculi@NP_584770':1.2835712e-05,'876142-Eintestinalis@XP_003072732':0.18106409):1.4294792):0.14479824,'39947-Osativa@NP_001054841':0.090653569):0.067633465,'3702-Athaliana@NP_566119':0.018780194):0.067070559,(('436017-Olucimarinus@XP_001415613':3.5203943e-06,'70448-Otauri@XP_003074534':0.19952164):0.31709562,'578460-Nceranae@XP_002996063':2.0845113):0.084656948):0.099265782,((((('185431-Tbrucei@XP_822844':0.2430358,'353153-Tcruzi@XP_809775':0.074987698):0.18024877,('347515-Lmajor@XP_001686731':0,'435258-Linfantum@XP_001469747':0):0.30572586):0.41049904,'2880-Esiliculosus@CBJ33097':0.70977257):0.20469453,(((('352472-Ddiscoideum@XP_638963':0.83639776,'744533-Ngruberi@XP_002673603':0.36981504):0.22807612,'Capsaspora-owczarzaki@01557T0':0.26040082):0.33885158,'Gsulphuraria@stig_5.Gs08700.1':0.3580977):0.084918693,((('352914-Pyoelii@XP_730250':0.024120043,'36329-Pfalciparum@XP_001348712':0.19259179):1.2220812,(('353154-Tannulata@XP_952886':0.71241716,'484906-Bbovis@XP_001609890':0.87883096):1.1189326,'5722-Tvaginalis@ABC61972':0.51846487):0.37386375):0.27727881,('403677-Pinfestans@XP_002904221':0.11203278,'Pramorum@jgi':0):0.17082428):0.25611389):0.084334858):0.085634647,'Thecamonas-trahens@04634T0':0.69061385):8.5691945e-05):0.041402226,(('Aanophagefferens@prot_jgi_Auran1_60440':1.4431705,'Cmerolae@CMO331C':0.6732226):0.28591951,'Ehuxleyi@jgi|Emihu1|97193|fgeneshEH_pg.9__50':0.6192877):0.020644913);
(((((('10228-Tadhaerens@XP_002111813':0.74116662,'Salpingoeca-rosetta@02263T0':0.33629258):0.23532047,'Nvectensis@prot_jgi_Nemve1_20215_gw.121.46.1':0.45654878):0.041973733,('2880-Esiliculosus@CBJ33097':0.93395129,(('352914-Pyoelii@XP_730250':0.01992529,'36329-Pfalciparum@XP_001348712':0.20672288):1.8742586,(('353154-Tannulata@XP_952886':1.8171852,'484906-Bbovis@XP_001609890':0.85508134):1.6855769,'5722-Tvaginalis@ABC61972':2.0870889):0.73887243):0.25574534):0.92409612):0.13061449,((((('145481-Ppatens@XP_001776000':0.080034156,'88036-Smoellendorffii@XP_002966356':0.31803677):3.7334428e-07,('3702-Athaliana@NP_566119':0.071907821,'39947-Osativa@NP_001054841':0.19236946):0.142476):0.11642906,(('284813-Ecuniculi@NP_584770':0.047741573,'876142-Eintestinalis@XP_003072732':0.071763224):1.0863449,'578460-Nceranae@XP_002996063':1.8366983):0.95132629):0.50612529,('436017-Olucimarinus@XP_001415613':0.014047469,('564608-Mpusilla@XP_003056469':0.60730495,'70448-Otauri@XP_003074534':0.05366566):0.1632316):0.64142955):0.22597268,'Ehuxleyi@jgi|Emihu1|97193|fgeneshEH_pg.9__50':0.64354603):1.1238045e-05):0.065570062,((((((('6239-Celegans@NP_506193':0.09020137,'6279-Bmalayi@XP_001901686':0.17847223):0.45309396,'7227-Dmelanogaster@CAA74654':1.4324355e-05):0.090826701,'Dpulex@prot_jgi_Dappu1_20701_gw1.3.407.1':0.054479862):0.032095283,'7460-Amellifera@XP_001123117':0.024033247):0.10948823,('7739-Bfloridae@XP_002603307':0.10140817,('7955-Drerio@XP_686812':2.2146522e-06,'9606-Hsapiens@NP_006594':0.013861307):0.12649602):0.08143893):0.088860506,'Hrobusta@prot_jgi_Helro1_86353':0.17973678):0.015908683,'Lgigantea@gene_jgi_Lotgi1_113757_e_gw1.18.345.1':0.10444727):0.13764084):0.06453947,(((((('185431-Tbrucei@XP_822844':0.24901061,'353153-Tcruzi@XP_809775':0.22525511):0.33992646,('347515-Lmajor@XP_001686731':0.039957291,'435258-Linfantum@XP_001469747':0.0561665):0.055703681):1.4852514,'237631-Umaydis@XP_758200':0.54741155):5.6546422e-05,((('352472-Ddiscoideum@XP_638963':1.148694,'744533-Ngruberi@XP_002673603':0.60109574):0.32597558,('Aanophagefferens@prot_jgi_Auran1_60440':1.7571596,('Cmerolae@CMO331C':0.71357461,'Gsulphuraria@stig_5.Gs08700.1':0.63501684):0.052978064):0.25915673):0.05478978,(('403677-Pinfestans@XP_002904221':0.083181857,'Pramorum@jgi':0):0.17290562,'431895-Mbrevicollis@XP_001744374':0.63359899):0.12621983):0.19305928):0.16218791,(('214684-Cneoformans@XP_567136':0.91252829,(('451804-Afumigatus@EDP55114':0.7076269,'559292-Scerevisiae@NP_012238':1.0032959):0.26316714,'Bdendrobatidis@prot_jgi_Batde5_22733_fgenesh1_pg.C_scaffold_2000120':0.5317206):2.4351488e-06):0.059454733,'Capsaspora-owczarzaki@01557T0':0.79486601):0.16839408):2.5762796e-07,('284812-Spombe@XP_001713063':0.68799265,(('367110-Ncrassa@XP_960650':0.8445778,'Spizellomyces-punctatus@04684T0':7.403986e-05):0.42754403,'Thecamonas-trahens@04634T0':0.45786708):0.085627507):4.4038469e-06):0.06457223,(('3055-Creinhardtii@XP_001699607':0.34884046,'Vcarteri@jgi|Volca1|88020|fgenesh4_pg.C_scaffold_7000176':0.020252085):0.59046985,'Chlorella-vulgaris@jgi|ChlNC64A_1|139605|IGS.gm_25_00156':0.33242039):0.53279336);
((((('10228-Tadhaerens@XP_002111813':0.32754465,(('6239-Celegans@NP_506193':0.15841215,'6279-Bmalayi@XP_001901686':0.042271515):0.15357452,((((('7227-Dmelanogaster@CAA74654':0.15834887,'Dpulex@prot_jgi_Dappu1_20701_gw1.3.407.1':0.00049984026):0.066679743,'7460-Amellifera@XP_001123117':4.7273308e-06):0.05358039,(('7739-Bfloridae@XP_002603307':0.15161755,'Lgigantea@gene_jgi_Lotgi1_113757_e_gw1.18.345.1':0.20609825):0.083274975,('7955-Drerio@XP_686812':0,'9606-Hsapiens@NP_006594':0):0.12942118):0.04922155):5.0874388e-06,'Nvectensis@prot_jgi_Nemve1_20215_gw.121.46.1':0.15637309):0.054766104,'Hrobusta@prot_jgi_Helro1_86353':0.18982106):0.10283088):0.20133482):0.052272894,'Salpingoeca-rosetta@02263T0':0.52431868):0.14797169,(('744533-Ngruberi@XP_002673603':0.55744155,'Aanophagefferens@prot_jgi_Auran1_60440':1.6749954):0.35893723,'Gsulphuraria@stig_5.Gs08700.1':0.8220256):0.27634431):0.0063628687,('352472-Ddiscoideum@XP_638963':1.0810739,'Capsaspora-owczarzaki@01557T0':0.82604274):0.18469415):0.16537652,(('145481-Ppatens@XP_001776000':0.041728651,('3702-Athaliana@NP_566119':0.14365137,('39947-Osativa@NP_001054841':0.090176975,'578460-Nceranae@XP_002996063':2.2112635):5.9310833e-05):0.19587125):3.5773581e-06,((('284813-Ecuniculi@NP_584770':0.16031585,'876142-Eintestinalis@XP_003072732':1.9316156e-05):0.99148635,(('3055-Creinhardtii@XP_001699607':0.18336302,'Vcarteri@jgi|Volca1|88020|fgenesh4_pg.C_scaffold_7000176':0.030740913):0.73635465,'Chlorella-vulgaris@jgi|ChlNC64A_1|139605|IGS.gm_25_00156':0.13199551):0.48483308):0.071335461,'88036-Smoellendorffii@XP_002966356':0.080693101):0.070973398):0.23987149,((((((('185431-Tbrucei@XP_822844':0.16982611,'353153-Tcruzi@XP_809775':0.060070144):0.35828839,('347515-Lmajor@XP_001686731':0.02866581,'435258-Linfantum@XP_001469747':0):0.12625867):0.77749667,((((('214684-Cneoformans@XP_567136':0.87517406,'284812-Spombe@XP_001713063':0.16756572):0.13216399,'237631-Umaydis@XP_758200':0.74167881):2.324629e-05,'367110-Ncrassa@XP_960650':0.39731391):0.12727264,(('403677-Pinfestans@XP_002904221':0.096412854,'Pramorum@jgi':0.010538533):0.28277732,('451804-Afumigatus@EDP55114':0.30399441,'559292-Scerevisiae@NP_012238':0.79613746):0.16870361):0.11338769):0.18274127,('Bdendrobatidis@prot_jgi_Batde5_22733_fgenesh1_pg.C_scaffold_2000120':0.41418728,'Spizellomyces-punctatus@04684T0':2.9312525e-05):0.26840182):0.07257174):0.11407545,'Ehuxleyi@jgi|Emihu1|97193|fgeneshEH_pg.9__50':0.81103229):7.8511022e-06,'Thecamonas-trahens@04634T0':0.35367881):0.10614382,((('2880-Esiliculosus@CBJ33097':1.3350215,(('352914-Pyoelii@XP_730250':0.11478447,'36329-Pfalciparum@XP_001348712':0.1258969):1.1188976,(('353154-Tannulata@XP_952886':0.83947768,'484906-Bbovis@XP_001609890':0.79461726):1.2355045,'5722-Tvaginalis@ABC61972':1.278258):0.5271252):0.27075274):0.16984517,'Cmerolae@CMO331C':0.59337604):0.34073327,(('436017-Olucimarinus@XP_001415613':2.6287248e-05,'70448-Otauri@XP_003074534':0.27945699):0.24312336,'564608-Mpusilla@XP_003056469':0.28820804):0.14965661):0.18851665):0.084477044,'431895-Mbrevicollis@XP_001744374':0.57156118):0.090417059);
((((('10228-Tadhaerens@XP_002111813':0.25967183,((('284813-Ecuniculi@NP_584770':5.4665547e-05,'876142-Eintestinalis@XP_003072732':0.23208893):2.0538883,'Gsulphuraria@stig_5.Gs08700.1':5.4827216e-05):0.34097856,('3055-Creinhardtii@XP_001699607':0.1270281,'Vcarteri@jgi|Volca1|88020|fgenesh4_pg.C_scaffold_7000176':0.22809385):0.58809512):0.16096735):0.13235915,('352472-Ddiscoideum@XP_638963':0.55353443,('578460-Nceranae@XP_002996063':2.2070564,'744533-Ngruberi@XP_002673603':0.59945486):0.046457253):0.36566134):0.05882193,('284812-Spombe@XP_001713063':0.69799387,'Salpingoeca-rosetta@02263T0':0.43725285):0.18924454):0.053284387,('431895-Mbrevicollis@XP_001744374':0.43959501,(((((('6239-Celegans@NP_506193':0.17749289,'6279-Bmalayi@XP_001901686':0.039935934):0.28867722,(('7227-Dmelanogaster@CAA74654':0.051939151,'Dpulex@prot_jgi_Dappu1_20701_gw1.3.407.1':0.036588535):0.060441483,'7460-Amellifera@XP_001123117':1.0107643e-05):0.0066298188):0.048778563,('7739-Bfloridae@XP_002603307':0.18397431,('7955-Drerio@XP_686812':0,'9606-Hsapiens@NP_006594':0):0.21037819):0.02293406):0.032962061,'Nvectensis@prot_jgi_Nemve1_20215_gw.121.46.1':0.30952337):0.073652788,'Hrobusta@prot_jgi_Helro1_86353':0.10235251):0.084328324,'Lgigantea@gene_jgi_Lotgi1_113757_e_gw1.18.345.1':0.12480775):0.20345408):0.14693712):0.08572538,((((('145481-Ppatens@XP_001776000':0.02337871,'88036-Smoellendorffii@XP_002966356':0.27266949):0.10719514,'39947-Osativa@NP_001054841':0.12220965):0.12034399,'3702-Athaliana@NP_566119':0.053897627):0.17030085,('Chlorella-vulgaris@jgi|ChlNC64A_1|139605|IGS.gm_25_00156':0.37943131,'Ehuxleyi@jgi|Emihu1|97193|fgeneshEH_pg.9__50':0.40900877):0.13232947):0.17629494,(((((('185431-Tbrucei@XP_822844':0.16293832,'353153-Tcruzi@XP_809775':0.12010654):0.24293634,('347515-Lmajor@XP_001686731':0.01407993,'435258-Linfantum@XP_001469747':0.040538151):0.19072033):0.34035063,'5722-Tvaginalis@ABC61972':1.8175685):0.59556089,(('214684-Cneoformans@XP_567136':1.0248902,(('237631-Umaydis@XP_758200':0.68249532,'451804-Afumigatus@EDP55114':0.27428816):0.17481573,'559292-Scerevisiae@NP_012238':0.97935076):0.040512568):0.11492527,('403677-Pinfestans@XP_002904221':0.031479004,'Pramorum@jgi':0.018388673):0.36228821):0.21326026):1.4514138e-05,('367110-Ncrassa@XP_960650':0.35743178,('Bdendrobatidis@prot_jgi_Batde5_22733_fgenesh1_pg.C_scaffold_2000120':0.51685748,'Spizellomyces-punctatus@04684T0':3.4428983e-06):0.16996899):0.07989345):0.20069148,(('2880-Esiliculosus@CBJ33097':0.80438711,(('352914-Pyoelii@XP_730250':0,'36329-Pfalciparum@XP_001348712':0.2096665):0.8489265,('353154-Tannulata@XP_952886':1.7371491,'484906-Bbovis@XP_001609890':0.30863577):1.5827682):0.82142357):0.49763728,(('436017-Olucimarinus@XP_001415613':0.10464344,'70448-Otauri@XP_003074534':0.11684137):0.28020418,'564608-Mpusilla@XP_003056469':0.040024885):0.26038178):0.29776988):0.070136646):2.3772657e-05,((('Aanophagefferens@prot_jgi_Auran1_60440':0.8516787,'Cmerolae@CMO331C':0.64321523):0.27738979,'Thecamonas-trahens@04634T0':0.42779465):4.3674942e-08,'Capsaspora-owczarzaki@01557T0':0.49972528):0.16567192);
((('10228-Tadhaerens@XP_002111813':0.4046669,(((((('185431-Tbrucei@XP_822844':0.23854117,'353153-Tcruzi@XP_809775':0.055279945):0.18942385,'578460-Nceranae@XP_002996063':1.9783816):0.17497706,('347515-Lmajor@XP_001686731':9.1534135e-06,'435258-Linfantum@XP_001469747':0.049327033):0.18232992):0.4724224,('2880-Esiliculosus@CBJ33097':0.58844349,(('352914-Pyoelii@XP_730250':0,'36329-Pfalciparum@XP_001348712':0.14425676):0.78041003,('353154-Tannulata@XP_952886':1.0126653,'484906-Bbovis@XP_001609890':0.80724807):1.9278128):0.7104085):0.2048771):0.22991867,'744533-Ngruberi@XP_002673603':0.17146641):0.14728612,('403677-Pinfestans@XP_002904221':0.052860886,'Pramorum@jgi':3.3534672e-05):0.48295555):0.069267927):1.5609364e-06,((((('145481-Ppatens@XP_001776000':0.056451875,('3702-Athaliana@NP_566119':0.15205273,'39947-Osativa@NP_001054841':0.16371828):0.18658459):0.1268357,'88036-Smoellendorffii@XP_002966356':0.22138852):0.30144288,((('436017-Olucimarinus@XP_001415613':0.054488077,'70448-Otauri@XP_003074534':0.18312175):0.23515535,'564608-Mpusilla@XP_003056469':0.29020313):0.42263676,'Ehuxleyi@jgi|Emihu1|97193|fgeneshEH_pg.9__50':0.50047639):0.28006697):0.081053928,(('3055-Creinhardtii@XP_001699607':0.34374546,'Vcarteri@jgi|Volca1|88020|fgenesh4_pg.C_scaffold_7000176':0.38217549):0.28610346,'Chlorella-vulgaris@jgi|ChlNC64A_1|139605|IGS.gm_25_00156':0.39352785):0.20298307):4.5795971e-06,'352472-Ddiscoideum@XP_638963':0.42660901):0.14382674):0.098545303,((((((('214684-Cneoformans@XP_567136':0.76608627,'284812-Spombe@XP_001713063':0.49698022):0.32597777,(('367110-Ncrassa@XP_960650':0.28067021,'451804-Afumigatus@EDP55114':0.56819127):0.15065828,('Bdendrobatidis@prot_jgi_Batde5_22733_fgenesh1_pg.C_scaffold_2000120':0.32225746,'Spizellomyces-punctatus@04684T0':0.026145281):0.28633496):0.093292104):0.036923605,'237631-Umaydis@XP_758200':0.57079672):0.041896991,('284813-Ecuniculi@NP_584770':0.099409921,'876142-Eintestinalis@XP_003072732':0.12085822):1.6768746):0.073088794,('559292-Scerevisiae@NP_012238':1.3151762,'Thecamonas-trahens@04634T0':0.17069003):0.24524511):0.4421004,'431895-Mbrevicollis@XP_001744374':0.76715628):4.1655742e-06,(((((('5722-Tvaginalis@ABC61972':1.2200544,'Hrobusta@prot_jgi_Helro1_86353':0):0.1229695,'Lgigantea@gene_jgi_Lotgi1_113757_e_gw1.18.345.1':0.098429347):0.066074424,('7227-Dmelanogaster@CAA74654':0.026038748,('7460-Amellifera@XP_001123117':0.037298302,'Dpulex@prot_jgi_Dappu1_20701_gw1.3.407.1':0.013385911):0.0122786):0.065656838):0.044522836,('7739-Bfloridae@XP_002603307':0.14152853,('7955-Drerio@XP_686812':1.7097254e-06,'9606-Hsapiens@NP_006594':0.01196144):0.13091096):0.11350883):0.064726987,('6239-Celegans@NP_506193':0.22136743,'6279-Bmalayi@XP_001901686':0.13396022):0.28509861):0.092219991,(('Aanophagefferens@prot_jgi_Auran1_60440':1.0928564,('Cmerolae@CMO331C':0.58931209,'Gsulphuraria@stig_5.Gs08700.1':0.50039335):0.21730554):0.13477384,('Nvectensis@prot_jgi_Nemve1_20215_gw.121.46.1':0.32346057,'Salpingoeca-rosetta@02263T0':0.70220185):0.046374932):0.05908635):8.6847812e-06):0.094217605,'Capsaspora-owczarzaki@01557T0':0.67316467);
((('10228-Tadhaerens@XP_002111813':0.5218807,((('185431-Tbrucei@XP_822844':0.40270413,'353153-Tcruzi@XP_809775':0):0.28020587,('347515-Lmajor@XP_001686731':0.048106265,'435258-Linfantum@XP_001469747':0.00041752928):0.48688901):0.80107034,(((('284813-Ecuniculi@NP_584770':0.076522627,'876142-Eintestinalis@XP_003072732':0.15907142):2.1542683,('3055-Creinhardtii@XP_001699607':0.11773681,'Vcarteri@jgi|Volca1|88020|fgenesh4_pg.C_scaffold_7000176':0.39763856):0.17015514):0.52982973,'Gsulphuraria@stig_5.Gs08700.1':0.60240623):0.205375,(('2880-Esiliculosus@CBJ33097':1.4287785,'744533-Ngruberi@XP_002673603':0.40833809):0.11760851,((('352914-Pyoelii@XP_730250':3.6736748e-05,'36329-Pfalciparum@XP_001348712':0.24861977):1.3931708,'5722-Tvaginalis@ABC61972':1.6452352):0.46054964,('353154-Tannulata@XP_952886':2.6256949,'484906-Bbovis@XP_001609890':1.1970664):2.6346677):0.45627957):0.19874579):0.13667441):0.15658627):0.016919951,'352472-Ddiscoideum@XP_638963':1.1197782):2.3493368e-05,((((('145481-Ppatens@XP_001776000':0.047417172,('3702-Athaliana@NP_566119':0.15065713,'39947-Osativa@NP_001054841':0.049802977):0.24300569):0.056351268,'88036-Smoellendorffii@XP_002966356':0.19568235):0.28217201,'Ehuxleyi@jgi|Emihu1|97193|fgeneshEH_pg.9__50':0.9919402):0.25984329,(((('403677-Pinfestans@XP_002904221':7.5867716e-06,'Pramorum@jgi':0.061782773):0.58428514,'431895-Mbrevicollis@XP_001744374':0.56816185):0.14515592,(('436017-Olucimarinus@XP_001415613':0.057840405,'70448-Otauri@XP_003074534':0.22573195):0.16686146,'564608-Mpusilla@XP_003056469':0.45709263):0.61528124):0.10099577,'Salpingoeca-rosetta@02263T0':0.63328079):0.13912378):0.041963281,((((((('214684-Cneoformans@XP_567136':1.2456553,'284812-Spombe@XP_001713063':0.37104247):0.22592141,('451804-Afumigatus@EDP55114':1.1459094e-06,'559292-Scerevisiae@NP_012238':1.3457143):0.31602307):0.21322893,'367110-Ncrassa@XP_960650':0.14752939):0.19167651,('Bdendrobatidis@prot_jgi_Batde5_22733_fgenesh1_pg.C_scaffold_2000120':0.2768487,'Spizellomyces-punctatus@04684T0':0.17914812):0.089670903):0.2072291,'237631-Umaydis@XP_758200':0.74775326):0.16242826,'Thecamonas-trahens@04634T0':0.61062783):0.29856384,('Aanophagefferens@prot_jgi_Auran1_60440':1.6604288,'Cmerolae@CMO331C':1.0786047):0.40622269):0.21497211):0.10387018,(((('578460-Nceranae@XP_002996063':3.7618101,'Chlorella-vulgaris@jgi|ChlNC64A_1|139605|IGS.gm_25_00156':0.41188242):0.26928799,'Nvectensis@prot_jgi_Nemve1_20215_gw.121.46.1':0.17424272):0.067615064,'Capsaspora-owczarzaki@01557T0':0.94248063):0.083653007,((((('6239-Celegans@NP_506193':0.20587062,'6279-Bmalayi@XP_001901686':0.042136912):0.42157265,'7227-Dmelanogaster@CAA74654':0.032938316):0.049354471,('7460-Amellifera@XP_001123117':1.1672148e-07,'Dpulex@prot_jgi_Dappu1_20701_gw1.3.407.1':0.048067356):0.034329245):0.069942654,'Hrobusta@prot_jgi_Helro1_86353':0.25220708):8.7195153e-05,('7739-Bfloridae@XP_002603307':0.13095427,(('7955-Drerio@XP_686812':6.1610403e-07,'9606-Hsapiens@NP_006594':0.0153518):0.070173939,'Lgigantea@gene_jgi_Lotgi1_113757_e_gw1.18.345.1':0.19226887):0.019618791):0.052179316):0.21470435):0.088049728);
(((('10228-Tadhaerens@XP_002111813':0.4534301,'Salpingoeca-rosetta@02263T0':0.46873707):0.13166977,(((((('145481-Ppatens@XP_001776000':0.062152642,(('284813-Ecuniculi@NP_584770':0.1038052,'876142-Eintestinalis@XP_003072732':0.034230995):1.4153749,'578460-Nceranae@XP_002996063':1.793259):0.71570634):9.4105276e-07,'88036-Smoellendorffii@XP_002966356':0.28323185):0.0206746,('3702-Athaliana@NP_566119':0.063223976,'39947-Osativa@NP_001054841':0.17297765):0.21847953):0.49697655,'Ehuxleyi@jgi|Emihu1|97193|fgeneshEH_pg.9__50':0.36731223):0.1586065,'Nvectensis@prot_jgi_Nemve1_20215_gw.121.46.1':0.30389159):0.13217165,(('436017-Olucimarinus@XP_001415613':0.1677918,'70448-Otauri@XP_003074534':0.10306518):0.24936721,'564608-Mpusilla@XP_003056469':0.27463627):0.75823818):5.5090747e-06):0.10813513,((((((('3055-Creinhardtii@XP_001699607':0.41573417,'Vcarteri@jgi|Volca1|88020|fgenesh4_pg.C_scaffold_7000176':0.02814105):0.56780561,'Chlorella-vulgaris@jgi|ChlNC64A_1|139605|IGS.gm_25_00156':0.17829729):0.50925979,('7955-Drerio@XP_686812':0,'9606-Hsapiens@NP_006594':0):0.015284097):0.088344244,'7739-Bfloridae@XP_002603307':0.1751646):0.12126889,((('6239-Celegans@NP_506193':0.16821884,'6279-Bmalayi@XP_001901686':0.1479156):0.32025667,'7227-Dmelanogaster@CAA74654':9.3362715e-05):0.026400907,('7460-Amellifera@XP_001123117':0.013100798,'Dpulex@prot_jgi_Dappu1_20701_gw1.3.407.1':0.02357649):0.023782105):0.14608647):0.10052037,'Lgigantea@gene_jgi_Lotgi1_113757_e_gw1.18.345.1':0.050756739):7.8491701e-05,'Hrobusta@prot_jgi_Helro1_86353':0.095575581):0.11591773):0.11456646,((((('185431-Tbrucei@XP_822844':0.33508506,'353153-Tcruzi@XP_809775':0.11710874):0.25953253,('347515-Lmajor@XP_001686731':0.062671869,'435258-Linfantum@XP_001469747':5.4052553e-07):0.18571505):0.81321617,(((('2880-Esiliculosus@CBJ33097':1.2612229,((('352914-Pyoelii@XP_730250':0.055578393,'36329-Pfalciparum@XP_001348712':0.14450886):1.0331195,'353154-Tannulata@XP_952886':1.8122655):0.76253282,'Gsulphuraria@stig_5.Gs08700.1':0.40636028):0.36832327):4.0831109e-07,'Cmerolae@CMO331C':0.8375604):0.18995312,((('403677-Pinfestans@XP_002904221':0.050583722,'Pramorum@jgi':0):0.19713877,'5722-Tvaginalis@ABC61972':1.1712771):0.17370948,'431895-Mbrevicollis@XP_001744374':0.31556796):0.096595203):0.16536726,('352472-Ddiscoideum@XP_638963':0.44606828,'744533-Ngruberi@XP_002673603':0.5807332):0.4065626):0.10137889):1.8302069e-05,('237631-Umaydis@XP_758200':0.71076359,'Aanophagefferens@prot_jgi_Auran1_60440':1.4560466):1.2896263e-06):0.14981695,('484906-Bbovis@XP_001609890':2.1362087,'Thecamonas-trahens@04634T0':0.57229309):3.0236065e-05):0.040875879,(((('214684-Cneoformans@XP_567136':0.659001,('451804-Afumigatus@EDP55114':0.28660667,'559292-Scerevisiae@NP_012238':0.84918905):0.46000736):0.13669752,('Bdendrobatidis@prot_jgi_Batde5_22733_fgenesh1_pg.C_scaffold_2000120':0.013686635,'Capsaspora-owczarzaki@01557T0':0.70560383):0.36421322):0.11943112,('284812-Spombe@XP_001713063':0.47160951,'367110-Ncrassa@XP_960650':0.19071512):0.2474203):0.11652783,'Spizellomyces-punctatus@04684T0':1.7039843e-05):0.32752738);
((((('10228-Tadhaerens@XP_002111813':0.2024511,'Salpingoeca-rosetta@02263T0':0.90959048):0.3008668,((('145481-Ppatens@XP_001776000':0.10550987,((('284813-Ecuniculi@NP_584770':0.11957606,'876142-Eintestinalis@XP_003072732':1.4419203e-05):0.50896438,'578460-Nceranae@XP_002996063':1.5267654):1.5024155,'88036-Smoellendorffii@XP_002966356':0.29602237):3.806223e-06):0.12415441,'39947-Osativa@NP_001054841':0.1823507):0.14896049,'3702-Athaliana@NP_566119':9.6348792e-05):0.458276):0.10594268,((('214684-Cneoformans@XP_567136':1.3931887,'Spizellomyces-punctatus@04684T0':0):0.18201661,'Bdendrobatidis@prot_jgi_Batde5_22733_fgenesh1_pg.C_scaffold_2000120':0.28102415):0.10738109,((('237631-Umaydis@XP_758200':0.51314167,'451804-Afumigatus@EDP55114':0.44247724):0.31158514,'367110-Ncrassa@XP_960650':0.19785855):0.080582451,'284812-Spombe@XP_001713063':0.52778871):0.1158433):0.29101043):0.17567088,(('3055-Creinhardtii@XP_001699607':0.15777441,'Vcarteri@jgi|Volca1|88020|fgenesh4_pg.C_scaffold_7000176':0.098705136):0.47640678,'Chlorella-vulgaris@jgi|ChlNC64A_1|139605|IGS.gm_25_00156':0.2466749):0.6758232):9.3788337e-05,(((((((('185431-Tbrucei@XP_822844':0.2919454,'353153-Tcruzi@XP_809775':0.1410445):0.32467717,('347515-Lmajor@XP_001686731':0.051416613,'435258-Linfantum@XP_001469747':0):0.33187975):0.63547411,'5722-Tvaginalis@ABC61972':2.0976186):0.62995174,'2880-Esiliculosus@CBJ33097':0.92166026):0.46152987,(('352914-Pyoelii@XP_730250':0,'36329-Pfalciparum@XP_001348712':0.24881442):2.54855,('353154-Tannulata@XP_952886':2.9123206,'484906-Bbovis@XP_001609890':1.0631807):1.4222315):1.3693554):3.0401237e-05,(('436017-Olucimarinus@XP_001415613':0.17271171,'70448-Otauri@XP_003074534':0.072509948):0.10649726,'564608-Mpusilla@XP_003056469':0.23454757):0.41453828):0.32950364,'Ehuxleyi@jgi|Emihu1|97193|fgeneshEH_pg.9__50':0.66741754):0.18020406,(('6239-Celegans@NP_506193':0.34385838,'6279-Bmalayi@XP_001901686':0.06994755):0.46315397,((((('7227-Dmelanogaster@CAA74654':1.2939176e-07,('7460-Amellifera@XP_001123117':0.049388864,'Dpulex@prot_jgi_Dappu1_20701_gw1.3.407.1':0.090003784):0.030413062):0.057764264,('7739-Bfloridae@XP_002603307':0.10872474,('7955-Drerio@XP_686812':0.030630822,'9606-Hsapiens@NP_006594':9.2617163e-05):0.18084884):0.078307846):0.1440602,'Lgigantea@gene_jgi_Lotgi1_113757_e_gw1.18.345.1':0.27047064):0.048454481,'Hrobusta@prot_jgi_Helro1_86353':0.22553717):0.081734088,'Nvectensis@prot_jgi_Nemve1_20215_gw.121.46.1':0.3616473):0.065158366):0.17736914):0.097208253,((((('352472-Ddiscoideum@XP_638963':1.306369,('Aanophagefferens@prot_jgi_Auran1_60440':1.7210672,'Cmerolae@CMO331C':0.92624155):1.8337857e-05):0.42343272,'744533-Ngruberi@XP_002673603':0.53333573):0.11746331,(((('403677-Pinfestans@XP_002904221':0.08119362,'Pramorum@jgi':0):0.40915218,'431895-Mbrevicollis@XP_001744374':0.57586352):0.11907119,'559292-Scerevisiae@NP_012238':0.99394919):0.22923757,'Gsulphuraria@stig_5.Gs08700.1':0.73171696):0.068275514):0.13737811,'Thecamonas-trahens@04634T0':0.38703934):0.036589238,'Capsaspora-owczarzaki@01557T0':0.45694076):0.19924361);
((('10228-Tadhaerens@XP_002111813':0.45285754,'Salpingoeca-rosetta@02263T0':0.70456437):0.058257693,(((((('145481-Ppatens@XP_001776000':0.06861957,(('284813-Ecuniculi@NP_584770':0.062401272,'876142-Eintestinalis@XP_003072732':0.078473711):1.3712153,'88036-Smoellendorffii@XP_002966356':0.30387659):0.13096426):0.19604158,'578460-Nceranae@XP_002996063':1.8773931):9.435884e-06,'39947-Osativa@NP_001054841':0.14119344):0.087442689,'3702-Athaliana@NP_566119':0.17379937):0.18259084,((('436017-Olucimarinus@XP_001415613':0.04587613,('564608-Mpusilla@XP_003056469':0.39692129,'70448-Otauri@XP_003074534':0.16958954):0.11936922):0.28881311,'Ehuxleyi@jgi|Emihu1|97193|fgeneshEH_pg.9__50':0.590089):0.057991477,'Chlorella-vulgaris@jgi|ChlNC64A_1|139605|IGS.gm_25_00156':0.40494014):0.21733682):0.06511642,((('214684-Cneoformans@XP_567136':0.84850846,('Bdendrobatidis@prot_jgi_Batde5_22733_fgenesh1_pg.C_scaffold_2000120':0.38312467,'Spizellomyces-punctatus@04684T0':0.14203605):0.028931774):0.20952209,'Thecamonas-trahens@04634T0':0.4556092):0.11202181,((('237631-Umaydis@XP_758200':0.81659919,'367110-Ncrassa@XP_960650':0.26476355):0.12982221,'284812-Spombe@XP_001713063':0.46632516):0.044784688,('451804-Afumigatus@EDP55114':0.19570106,'559292-Scerevisiae@NP_012238':0.92431411):0.37981775):0.029216263):0.2663274):0.14539101):0.070324013,(((((('185431-Tbrucei@XP_822844':0.21173084,'353153-Tcruzi@XP_809775':0.043848726):0.24269611,('347515-Lmajor@XP_001686731':0.040386919,'435258-Linfantum@XP_001469747':0):0.27851404):0.39023206,'2880-Esiliculosus@CBJ33097':1.105842):0.14076236,'Cmerolae@CMO331C':0.96718468):0.18327041,(('3055-Creinhardtii@XP_001699607':0.23225581,'Vcarteri@jgi|Volca1|88020|fgenesh4_pg.C_scaffold_7000176':0.16567895):0.62110922,(('352914-Pyoelii@XP_730250':1.4417145e-05,'36329-Pfalciparum@XP_001348712':0.24459419):1.3114393,('353154-Tannulata@XP_952886':1.1326539,'484906-Bbovis@XP_001609890':0.26604249):0.96846999):0.5496296):5.4183554e-05):0.1112433,'Aanophagefferens@prot_jgi_Auran1_60440':1.8152699):0.13579259,((((('352472-Ddiscoideum@XP_638963':0.78745228,'744533-Ngruberi@XP_002673603':0.66451499):0.24683604,'5722-Tvaginalis@ABC61972':1.1443895):0.21735943,((('403677-Pinfestans@XP_002904221':0.091241401,'Pramorum@jgi':0):0.39400825,'431895-Mbrevicollis@XP_001744374':0.49295795):0.088021125,'Gsulphuraria@stig_5.Gs08700.1':0.61669859):0.042511057):0.14426174,(('6239-Celegans@NP_506193':0.23220011,'6279-Bmalayi@XP_001901686':0.14985338):0.11184638,((((('7227-Dmelanogaster@CAA74654':0.085240543,'Dpulex@prot_jgi_Dappu1_20701_gw1.3.407.1':0.075857025):0.022361016,'7460-Amellifera@XP_001123117':5.8520346e-07):0.041787679,('7739-Bfloridae@XP_002603307':0.15943452,(('7955-Drerio@XP_686812':3.3636238e-06,'9606-Hsapiens@NP_006594':0.012450223):0.20458239,'Lgigantea@gene_jgi_Lotgi1_113757_e_gw1.18.345.1':0.14210231):0.033374448):0.10426613):0.028680011,'Hrobusta@prot_jgi_Helro1_86353':0.27526291):0.10094574,'Nvectensis@prot_jgi_Nemve1_20215_gw.121.46.1':0.18605909):0.16366984):0.22308537):1.4787344e-06,'Capsaspora-owczarzaki@01557T0':1.0113411):2.2359647e-07);
(((('10228-Tadhaerens@XP_002111813':0.41997363,'Capsaspora-owczarzaki@01557T0':0.51110984):0.12046892,(((('145481-Ppatens@XP_001776000':0.027938461,(('284813-Ecuniculi@NP_584770':0.12778433,'876142-Eintestinalis@XP_003072732':0.049188663):0.46072766,'578460-Nceranae@XP_002996063':2.3849741):0.71531878):0.00011250425,'88036-Smoellendorffii@XP_002966356':0.48256447):0.1007397,('3702-Athaliana@NP_566119':0.11247739,'39947-Osativa@NP_001054841':0.086107941):0.1579312):0.28981239,(((('3055-Creinhardtii@XP_001699607':0.45860808,'Vcarteri@jgi|Volca1|88020|fgenesh4_pg.C_scaffold_7000176':0.01519547):0.52156054,'Chlorella-vulgaris@jgi|ChlNC64A_1|139605|IGS.gm_25_00156':0.15240719):0.35128491,('436017-Olucimarinus@XP_001415613':0.013040666,('564608-Mpusilla@XP_003056469':0.499207,'70448-Otauri@XP_003074534':0.1249076):0.12673292):0.35884268):0.078426536,'Ehuxleyi@jgi|Emihu1|97193|fgeneshEH_pg.9__50':0.24400328):0.12639725):0.078493703):0.10094341,((((((('185431-Tbrucei@XP_822844':0.27712335,'353153-Tcruzi@XP_809775':0.12170336):0.25172125,('347515-Lmajor@XP_001686731':0,'435258-Linfantum@XP_001469747':0):0.38906716):0.23274633,'484906-Bbovis@XP_001609890':2.7769159):0.24198213,'2880-Esiliculosus@CBJ33097':0.8939471):0.38017844,(('352914-Pyoelii@XP_730250':0.018255279,('353154-Tannulata@XP_952886':2.6755955,'36329-Pfalciparum@XP_001348712':3.0485402e-06):0.27813639):1.8127773,'5722-Tvaginalis@ABC61972':0.34309997):0.48372598):0.021983478,(('403677-Pinfestans@XP_002904221':0.10700573,'Pramorum@jgi':5.0555194e-05):0.48781703,'431895-Mbrevicollis@XP_001744374':0.51528023):0.040213801):0.071117581,((('352472-Ddiscoideum@XP_638963':0.68326911,'744533-Ngruberi@XP_002673603':0.46052885):0.34853052,('Aanophagefferens@prot_jgi_Auran1_60440':1.6037046,'Gsulphuraria@stig_5.Gs08700.1':0.33215864):0.23455102):1.8376288e-06,'Cmerolae@CMO331C':0.68258384):0.080847979):0.14127148):0.014659395,((('214684-Cneoformans@XP_567136':1.0376573,('237631-Umaydis@XP_758200':0.6838655,('284812-Spombe@XP_001713063':0.43445178,('367110-Ncrassa@XP_960650':0.23160705,'451804-Afumigatus@EDP55114':0.499151):0.15365661):0.075551795):3.1048035e-06):0.10346343,('Bdendrobatidis@prot_jgi_Batde5_22733_fgenesh1_pg.C_scaffold_2000120':0.51060816,'Spizellomyces-punctatus@04684T0':0.21910957):0.043217323):0.31788131,('559292-Scerevisiae@NP_012238':1.0379824,'Thecamonas-trahens@04634T0':0.14017973):0.24898397):0.17327731,((('6239-Celegans@NP_506193':0.22636479,'6279-Bmalayi@XP_001901686':0.19999168):0.24990878,(((('7227-Dmelanogaster@CAA74654':0.044894667,'Dpulex@prot_jgi_Dappu1_20701_gw1.3.407.1':0.047945622):0.029960091,'7460-Amellifera@XP_001123117':1.360789e-06):0.060063428,('7739-Bfloridae@XP_002603307':0.18524765,((('7955-Drerio@XP_686812':2.9873082e-05,'9606-Hsapiens@NP_006594':0.013904085):0.15828578,'Lgigantea@gene_jgi_Lotgi1_113757_e_gw1.18.345.1':0.10686581):0.068053012,'Hrobusta@prot_jgi_Helro1_86353':0.11942231):3.817785e-06):0.03736377):0.022212385,'Nvectensis@prot_jgi_Nemve1_20215_gw.121.46.1':0.29019274):0.046489294):0.16858427,'Salpingoeca-rosetta@02263T0':0.59409215):0.053578411);
((((((('10228-Tadhaerens@XP_002111813':0.22331811,'431895-Mbrevicollis@XP_001744374':0.63456448):0.042032687,'Salpingoeca-rosetta@02263T0':0.58023265):0.003012429,'Aanophagefferens@prot_jgi_Auran1_60440':1.2415021):0.067732382,(('3055-Creinhardtii@XP_001699607':0.15907271,'Vcarteri@jgi|Volca1|88020|fgenesh4_pg.C_scaffold_7000176':0.11978305):0.47783594,'Chlorella-vulgaris@jgi|ChlNC64A_1|139605|IGS.gm_25_00156':0.17320918):0.4200739):0.045787836,(((('145481-Ppatens@XP_001776000':0.015039415,(('284813-Ecuniculi@NP_584770':0.17946209,'876142-Eintestinalis@XP_003072732':0):0.80830311,'578460-Nceranae@XP_002996063':1.7824295):0.64049368):1.4849458e-05,'88036-Smoellendorffii@XP_002966356':0.19899639):0.1891293,'39947-Osativa@NP_001054841':0.1459731):0.20330264,'3702-Athaliana@NP_566119':1.7213185e-06):0.20654708):0.088288898,((('352472-Ddiscoideum@XP_638963':0.99974231,'Capsaspora-owczarzaki@01557T0':0.16232383):0.1726634,('744533-Ngruberi@XP_002673603':0.92537612,'Thecamonas-trahens@04634T0':0.31755469):0.12765729):0.088041654,'Ehuxleyi@jgi|Emihu1|97193|fgeneshEH_pg.9__50':0.60691652):7.7893379e-05):0.14340109,(((((('185431-Tbrucei@XP_822844':0.16519945,'353153-Tcruzi@XP_809775':0.087297458):0.25289829,('347515-Lmajor@XP_001686731':0,'435258-Linfantum@XP_001469747':0):0.23966343):0.55191064,'2880-Esiliculosus@CBJ33097':1.2549079):0.21009524,((('352914-Pyoelii@XP_730250':0.04434722,('353154-Tannulata@XP_952886':3.498078,'36329-Pfalciparum@XP_001348712':9.107316e-05):0.19245237):1.6683625,'484906-Bbovis@XP_001609890':2.1377415):0.90042723,'5722-Tvaginalis@ABC61972':1.2300914):0.29063252):0.17949536,(('436017-Olucimarinus@XP_001415613':0.28985609,'70448-Otauri@XP_003074534':0.14723136):0.1174866,'564608-Mpusilla@XP_003056469':0.34911933):0.087580939):0.34549399,(('6239-Celegans@NP_506193':0.28720799,'6279-Bmalayi@XP_001901686':0.097511478):0.42114486,((((('7227-Dmelanogaster@CAA74654':0.064543502,'Dpulex@prot_jgi_Dappu1_20701_gw1.3.407.1':0.070641051):0.090080414,'7460-Amellifera@XP_001123117':5.3050588e-06):0.076328201,('7739-Bfloridae@XP_002603307':0.16728959,('Hrobusta@prot_jgi_Helro1_86353':0.2519875,'Lgigantea@gene_jgi_Lotgi1_113757_e_gw1.18.345.1':0.19504705):0.1271182):0.037633902):0.036504736,('7955-Drerio@XP_686812':4.9970242e-05,'9606-Hsapiens@NP_006594':0.013820439):0.12554109):0.029747258,'Nvectensis@prot_jgi_Nemve1_20215_gw.121.46.1':0.20950589):0.0017013207):0.3565244):0.064022334,(((('214684-Cneoformans@XP_567136':1.1336175,('237631-Umaydis@XP_758200':0.61910954,(('284812-Spombe@XP_001713063':0.44363194,'559292-Scerevisiae@NP_012238':1.1185051):0.07169519,('367110-Ncrassa@XP_960650':0.14525776,'451804-Afumigatus@EDP55114':0.76440371):0.19721262):0.10043112):0.041873112):0.098119939,'Spizellomyces-punctatus@04684T0':0.12742308):0.14192113,'Bdendrobatidis@prot_jgi_Batde5_22733_fgenesh1_pg.C_scaffold_2000120':0.25305702):0.2440532,(('403677-Pinfestans@XP_002904221':0.040336368,'Pramorum@jgi':3.0021417e-06):0.26137416,('Cmerolae@CMO331C':0.70287277,'Gsulphuraria@stig_5.Gs08700.1':0.46760154):0.43103267):0.19295976):0.061382547);
((((('10228-Tadhaerens@XP_002111813':0.40820588,'Salpingoeca-rosetta@02263T0':0.43310667):0.33932321,((((('284813-Ecuniculi@NP_584770':0.12822119,'876142-Eintestinalis@XP_003072732':3.2876994e-05):1.2838403,('578460-Nceranae@XP_002996063':2.1385107,'744533-Ngruberi@XP_002673603':0.73872252):0.40576073):9.5661333e-06,'352472-Ddiscoideum@XP_638963':0.707276):0.31407978,(('3055-Creinhardtii@XP_001699607':0.094802872,'Vcarteri@jgi|Volca1|88020|fgenesh4_pg.C_scaffold_7000176':0.22217516):0.36898871,'Chlorella-vulgaris@jgi|ChlNC64A_1|139605|IGS.gm_25_00156':0.31565135):0.23496595):0.14650268,'Gsulphuraria@stig_5.Gs08700.1':0.7568204):0.10338832):0.10386696,((((('6239-Celegans@NP_506193':0.15469407,'6279-Bmalayi@XP_001901686':0.066065541):0.39711834,'Hrobusta@prot_jgi_Helro1_86353':0.16609018):0.11623682,'Lgigantea@gene_jgi_Lotgi1_113757_e_gw1.18.345.1':0.24177833):0.030468384,(('7227-Dmelanogaster@CAA74654':0.12249073,('7460-Amellifera@XP_001123117':0.014711069,'Dpulex@prot_jgi_Dappu1_20701_gw1.3.407.1':0.097929357):0.011322786):0.03135383,('7739-Bfloridae@XP_002603307':0.11929981,('7955-Drerio@XP_686812':0,'9606-Hsapiens@NP_006594':0):0.20313295):0.10438281):0.022310542):0.1842725,'Nvectensis@prot_jgi_Nemve1_20215_gw.121.46.1':0.13065085):0.36571278):1.9597298e-08,((('185431-Tbrucei@XP_822844':0.12475655,('347515-Lmajor@XP_001686731':3.4697479e-06,'435258-Linfantum@XP_001469747':0.084628832):0.44236409):0.14184276,'353153-Tcruzi@XP_809775':0.060653328):0.86788865,('2880-Esiliculosus@CBJ33097':0.55454291,((('352914-Pyoelii@XP_730250':0.075600902,'36329-Pfalciparum@XP_001348712':0.11850584):0.58633034,'5722-Tvaginalis@ABC61972':1.2307516):0.68583494,('353154-Tannulata@XP_952886':0.93042858,'484906-Bbovis@XP_001609890':0.70680182):2.1159448):0.07066989):0.37059083):0.26292912):0.12958697,((((((('145481-Ppatens@XP_001776000':0.074907321,'88036-Smoellendorffii@XP_002966356':0.14441525):0.10484437,'39947-Osativa@NP_001054841':0.16141331):0.2119023,'3702-Athaliana@NP_566119':7.5187627e-05):0.56129433,(('436017-Olucimarinus@XP_001415613':0.029713895,'70448-Otauri@XP_003074534':0.25355697):0.22906368,'564608-Mpusilla@XP_003056469':0.37289485):0.23664965):0.21116168,(('431895-Mbrevicollis@XP_001744374':0.37529117,('Capsaspora-owczarzaki@01557T0':0.37596112,'Ehuxleyi@jgi|Emihu1|97193|fgeneshEH_pg.9__50':0.51188518):0.22715485):8.1636372e-05,'559292-Scerevisiae@NP_012238':0.83163884):0.12706652):0.12223798,('284812-Spombe@XP_001713063':0.18409311,('403677-Pinfestans@XP_002904221':0.038675503,'Pramorum@jgi':0.0092466279):0.17521408):0.29627726):0.20737683,((('214684-Cneoformans@XP_567136':0.81614868,'237631-Umaydis@XP_758200':0.22108738):0.11910098,((('367110-Ncrassa@XP_960650':0.29731921,'451804-Afumigatus@EDP55114':0.52383818):0.34350369,'Bdendrobatidis@prot_jgi_Batde5_22733_fgenesh1_pg.C_scaffold_2000120':0.26387286):0.090044303,'Spizellomyces-punctatus@04684T0':0.11451325):0.37238097):0.11167337,'Thecamonas-trahens@04634T0':0.41485491):0.040033568):0.27869414,('Aanophagefferens@prot_jgi_Auran1_60440':1.5353657,'Cmerolae@CMO331C':0.41362272):0.29842252);
(((('10228-Tadhaerens@XP_002111813':0.76603403,'Salpingoeca-rosetta@02263T0':0.79647614):0.18043365,(((('145481-Ppatens@XP_001776000':0.039089469,('431895-Mbrevicollis@XP_001744374':0.80601048,'88036-Smoellendorffii@XP_002966356':0.14273663):0.19546913):0.11439626,'39947-Osativa@NP_001054841':0.092415961):0.19699358,'3702-Athaliana@NP_566119':4.2372842e-05):0.13123031,('436017-Olucimarinus@XP_001415613':0.091454989,('564608-Mpusilla@XP_003056469':0.40570646,'70448-Otauri@XP_003074534':0.12578225):0.13948601):0.46226114):0.051661887):0.085312299,((((((((('185431-Tbrucei@XP_822844':0.33065719,'353153-Tcruzi@XP_809775':0.11487693):0.47331416,'347515-Lmajor@XP_001686731':0):0.01461476,'435258-Linfantum@XP_001469747':0):0.43814178,'5722-Tvaginalis@ABC61972':2.060926):0.85167377,(('352914-Pyoelii@XP_730250':0.070767312,'36329-Pfalciparum@XP_001348712':0.20336034):1.5015978,('353154-Tannulata@XP_952886':1.4536399,'484906-Bbovis@XP_001609890':0.93278748):1.4714684):0.43382429):0.17821387,'Cmerolae@CMO331C':0.61438756):0.27280246,'2880-Esiliculosus@CBJ33097':1.4239078):0.14144907,('Aanophagefferens@prot_jgi_Auran1_60440':2.2006369,'Gsulphuraria@stig_5.Gs08700.1':0.71172693):0.21217108):0.19998813,('744533-Ngruberi@XP_002673603':0.70866127,'Capsaspora-owczarzaki@01557T0':0.53123112):0.19877816):0.23672567):0.17464155,(((((((('214684-Cneoformans@XP_567136':1.1429288,('451804-Afumigatus@EDP55114':0.21943314,'559292-Scerevisiae@NP_012238':1.7314753):0.16742705):0.24110241,'284812-Spombe@XP_001713063':0.55658776):0.077405667,'237631-Umaydis@XP_758200':0.83665015):0.13068396,'367110-Ncrassa@XP_960650':0.26998554):0.15349771,('Bdendrobatidis@prot_jgi_Batde5_22733_fgenesh1_pg.C_scaffold_2000120':0.42914737,'Spizellomyces-punctatus@04684T0':0.11853361):0.5315985):0.16921576,(('284813-Ecuniculi@NP_584770':0.11082688,'876142-Eintestinalis@XP_003072732':0.023833726):0.82518188,'578460-Nceranae@XP_002996063':1.8215919):0.8807476):0.074285848,'Thecamonas-trahens@04634T0':0.54314579):0.25305646,(('403677-Pinfestans@XP_002904221':0.039160684,'Pramorum@jgi':0.071232536):0.35932009,'Ehuxleyi@jgi|Emihu1|97193|fgeneshEH_pg.9__50':0.58848126):9.8869036e-07):0.1292336,(((('3055-Creinhardtii@XP_001699607':0.51882203,'Vcarteri@jgi|Volca1|88020|fgenesh4_pg.C_scaffold_7000176':0.031262711):0.6204805,'352472-Ddiscoideum@XP_638963':1.0897958):0.13813759,'Chlorella-vulgaris@jgi|ChlNC64A_1|139605|IGS.gm_25_00156':0.099536231):0.42141523,((('6239-Celegans@NP_506193':0.16429121,'6279-Bmalayi@XP_001901686':0.1967352):0.5226114,(('7227-Dmelanogaster@CAA74654':0.19387399,('7460-Amellifera@XP_001123117':0.017968182,((('7739-Bfloridae@XP_002603307':0.015919043,('7955-Drerio@XP_686812':3.4716241e-05,'9606-Hsapiens@NP_006594':0.01381024):0.17205911):0.046053768,'Nvectensis@prot_jgi_Nemve1_20215_gw.121.46.1':0.27918814):0.12382146,'Lgigantea@gene_jgi_Lotgi1_113757_e_gw1.18.345.1':0.20890405):0.061654079):5.4515825e-06):0.10443431,'Dpulex@prot_jgi_Dappu1_20701_gw1.3.407.1':6.0354106e-06):1.3212723e-05):0.077574588,'Hrobusta@prot_jgi_Helro1_86353':0.16859082):0.60423837):0.066357901);
(((((('10228-Tadhaerens@XP_002111813':0.36981509,'744533-Ngruberi@XP_002673603':1.0716271):0.12048426,'Salpingoeca-rosetta@02263T0':0.41498187):0.090893814,((((('6239-Celegans@NP_506193':0.21353799,'6279-Bmalayi@XP_001901686':0.018010138):0.28125668,'Hrobusta@prot_jgi_Helro1_86353':0.14695553):0.0098066913,'Lgigantea@gene_jgi_Lotgi1_113757_e_gw1.18.345.1':0.18908549):0.095113969,((('7227-Dmelanogaster@CAA74654':0.072766404,'Dpulex@prot_jgi_Dappu1_20701_gw1.3.407.1':0.015483862):0.013495593,'7460-Amellifera@XP_001123117':6.7419717e-06):0.087904351,('7739-Bfloridae@XP_002603307':0.11067432,('7955-Drerio@XP_686812':3.1863003e-06,'9606-Hsapiens@NP_006594':0.014121887):0.13920174):3.4153754e-05):0.032608365):0.086957222,'Nvectensis@prot_jgi_Nemve1_20215_gw.121.46.1':0.26048259):0.22293605):0.25281155,(((('145481-Ppatens@XP_001776000':0.027274958,'88036-Smoellendorffii@XP_002966356':0.34898884):0.078836423,'3702-Athaliana@NP_566119':0.11148841):0.093320603,'39947-Osativa@NP_001054841':9.1056377e-07):0.24992702,(('436017-Olucimarinus@XP_001415613':0.063809798,'70448-Otauri@XP_003074534':0.093054043):0.15503679,'564608-Mpusilla@XP_003056469':0.20861071):0.48123017):0.12479264):0.030579018,((((((('185431-Tbrucei@XP_822844':0.29353495,'353153-Tcruzi@XP_809775':0.041961626):0.26972859,('347515-Lmajor@XP_001686731':0,'435258-Linfantum@XP_001469747':0):0.25111808):0.107756,(('353154-Tannulata@XP_952886':2.2113263,'484906-Bbovis@XP_001609890':0.3319508):2.9291089,'5722-Tvaginalis@ABC61972':0.98813136):0.830078):1.1113135,(('352914-Pyoelii@XP_730250':0.084127359,'36329-Pfalciparum@XP_001348712':0.037975943):2.2193136,'Cmerolae@CMO331C':0.38324988):0.27241233):0.14968496,('2880-Esiliculosus@CBJ33097':0.72002941,'Aanophagefferens@prot_jgi_Auran1_60440':0.91551856):0.52959638):0.11927417,('578460-Nceranae@XP_002996063':2.0469752,'Gsulphuraria@stig_5.Gs08700.1':0.95237458):0.29434655):0.17627204,('352472-Ddiscoideum@XP_638963':1.4199888,'Capsaspora-owczarzaki@01557T0':0.88867508):0.29939488):4.6394331e-05):0.075207443,(((('214684-Cneoformans@XP_567136':1.0900305,('Bdendrobatidis@prot_jgi_Batde5_22733_fgenesh1_pg.C_scaffold_2000120':0.38512195,'Spizellomyces-punctatus@04684T0':5.7235835e-05):0.22111278):0.14912619,(('284812-Spombe@XP_001713063':0.30928752,('367110-Ncrassa@XP_960650':0.26571857,'451804-Afumigatus@EDP55114':0.31522295):0.13550081):0.057806111,((('403677-Pinfestans@XP_002904221':0.04064169,'431895-Mbrevicollis@XP_001744374':0.69863593):0.032492217,'Pramorum@jgi':1.1847786e-06):0.082371667,'559292-Scerevisiae@NP_012238':1.0990649):0.4546121):0.042923324):0.21923487,('Ehuxleyi@jgi|Emihu1|97193|fgeneshEH_pg.9__50':1.0309892,'Thecamonas-trahens@04634T0':0.37752625):0.11507003):0.063111912,'237631-Umaydis@XP_758200':0.61472185):0.088982972,((('284813-Ecuniculi@NP_584770':0.1372797,'876142-Eintestinalis@XP_003072732':4.6226118e-05):1.2776132,('3055-Creinhardtii@XP_001699607':0.23893782,'Vcarteri@jgi|Volca1|88020|fgenesh4_pg.C_scaffold_7000176':0.068088238):0.32310161):0.20298817,'Chlorella-vulgaris@jgi|ChlNC64A_1|139605|IGS.gm_25_00156':0.22679265):0.47528584);
(('10228-Tadhaerens@XP_002111813':0.36605788,((('352472-Ddiscoideum@XP_638963':0.70763115,'744533-Ngruberi@XP_002673603':0.45083782):6.2589896e-05,'Capsaspora-owczarzaki@01557T0':0.35153046):0.12406257,(('6239-Celegans@NP_506193':0.16865563,'6279-Bmalayi@XP_001901686':0.082644913):0.017729045,(((('7227-Dmelanogaster@CAA74654':0.074796286,('7460-Amellifera@XP_001123117':0.012758823,'Dpulex@prot_jgi_Dappu1_20701_gw1.3.407.1':0.066143739):0.022839646):9.0082375e-07,('Hrobusta@prot_jgi_Helro1_86353':0.099807666,'Nvectensis@prot_jgi_Nemve1_20215_gw.121.46.1':0.26224967):0.038286355):0.046632935,(('7955-Drerio@XP_686812':5.2636272e-05,'9606-Hsapiens@NP_006594':0.010572281):0.079555866,'Lgigantea@gene_jgi_Lotgi1_113757_e_gw1.18.345.1':0.13353415):0.054244266):0.036016486,'7739-Bfloridae@XP_002603307':0.082922224):0.17708189):0.31320275):0.040809978):4.1697364e-07,(((((((('145481-Ppatens@XP_001776000':0.07359016,'88036-Smoellendorffii@XP_002966356':0.13819336):0.12359398,'39947-Osativa@NP_001054841':0.099091121):0.1092115,'3702-Athaliana@NP_566119':1.6444036e-06):0.28039228,((('436017-Olucimarinus@XP_001415613':0.11482513,'70448-Otauri@XP_003074534':0.13110908):0.1664244,'564608-Mpusilla@XP_003056469':0.084625035):0.23777794,'Ehuxleyi@jgi|Emihu1|97193|fgeneshEH_pg.9__50':0.77890804):0.20712947):0.071319119,(((('214684-Cneoformans@XP_567136':0.74370356,'237631-Umaydis@XP_758200':0.67207677):0.2657808,('Bdendrobatidis@prot_jgi_Batde5_22733_fgenesh1_pg.C_scaffold_2000120':0.15738835,'Spizellomyces-punctatus@04684T0':0.17699783):0.013801389):0.16136421,(('284812-Spombe@XP_001713063':0.37438971,'451804-Afumigatus@EDP55114':0.40280032):0.06752412,'367110-Ncrassa@XP_960650':0.29967781):0.15165676):0.091066728,'Thecamonas-trahens@04634T0':0.3714343):0.14035118):0.0026110544,((('2880-Esiliculosus@CBJ33097':1.0395772,'Aanophagefferens@prot_jgi_Auran1_60440':0.54607329):0.43915569,(('3055-Creinhardtii@XP_001699607':0.21979856,'Vcarteri@jgi|Volca1|88020|fgenesh4_pg.C_scaffold_7000176':0.04160175):0.45398007,'Chlorella-vulgaris@jgi|ChlNC64A_1|139605|IGS.gm_25_00156':0.34116267):3.7682697e-05):0.10324532,(('352914-Pyoelii@XP_730250':0,'36329-Pfalciparum@XP_001348712':0.16329535):0.90722896,('353154-Tannulata@XP_952886':1.4104993,'484906-Bbovis@XP_001609890':0.37030985):1.2678711):0.94764745):0.20618521):0.13594944,(((('185431-Tbrucei@XP_822844':0.16874525,'353153-Tcruzi@XP_809775':0.046623061):0.22997591,'5722-Tvaginalis@ABC61972':2.0855861):6.2591596e-05,('347515-Lmajor@XP_001686731':0.077754269,'435258-Linfantum@XP_001469747':0.0030488063):0.21426576):0.35507307,'Cmerolae@CMO331C':0.52884923):0.15036034):0.2055677,((('284813-Ecuniculi@NP_584770':0.16754567,'876142-Eintestinalis@XP_003072732':0):0.68568423,'578460-Nceranae@XP_002996063':1.6931425):0.58111877,'Gsulphuraria@stig_5.Gs08700.1':0.23548563):0.37853268):0.055074249,((('403677-Pinfestans@XP_002904221':0.098664885,'Pramorum@jgi':0):0.29457313,('431895-Mbrevicollis@XP_001744374':0.41475904,'Salpingoeca-rosetta@02263T0':0.55994155):0.02747912):0.062384761,'559292-Scerevisiae@NP_012238':0.60411363):0.090427162);
(('10228-Tadhaerens@XP_002111813':0.34873281,((((((('145481-Ppatens@XP_001776000':1.2231919e-05,'Aanophagefferens@prot_jgi_Auran1_60440':1.2463912):0.037001506,(('284813-Ecuniculi@NP_584770':0.031531519,'876142-Eintestinalis@XP_003072732':0.045475393):0.73376173,'88036-Smoellendorffii@XP_002966356':0.073853581):0.20594759):0.16274093,'39947-Osativa@NP_001054841':0.036696369):0.096025245,'3702-Athaliana@NP_566119':0.083354016):0.19444042,((('436017-Olucimarinus@XP_001415613':0.10576632,'70448-Otauri@XP_003074534':0.28993305):0.16259992,'564608-Mpusilla@XP_003056469':0.11960753):0.43043235,'Ehuxleyi@jgi|Emihu1|97193|fgeneshEH_pg.9__50':0.57692223):0.17301564):0.02844125,(((('214684-Cneoformans@XP_567136':0.97448509,'284812-Spombe@XP_001713063':0.067282205):0.2091699,('367110-Ncrassa@XP_960650':0.13702232,'451804-Afumigatus@EDP55114':0.45814334):0.16701459):0.0078395792,('237631-Umaydis@XP_758200':0.69911063,('Bdendrobatidis@prot_jgi_Batde5_22733_fgenesh1_pg.C_scaffold_2000120':0.16281644,'Spizellomyces-punctatus@04684T0':0.14326961):0.092286063):0.055121174):0.1731754,(('559292-Scerevisiae@NP_012238':1.3044663e-05,'578460-Nceranae@XP_002996063':3.397136):0.93536346,'Thecamonas-trahens@04634T0':0.11631454):0.35503517):0.091530715):0.18633071,(((((('3055-Creinhardtii@XP_001699607':0.44198755,'Vcarteri@jgi|Volca1|88020|fgenesh4_pg.C_scaffold_7000176':0.2858996):0.33984247,'Chlorella-vulgaris@jgi|ChlNC64A_1|139605|IGS.gm_25_00156':0.073790953):0.33493904,'Nvectensis@prot_jgi_Nemve1_20215_gw.121.46.1':0.21828969):0.11711513,('7955-Drerio@XP_686812':0,'9606-Hsapiens@NP_006594':0):0.21892395):3.3189397e-07,(((('7227-Dmelanogaster@CAA74654':0.087523666,'7460-Amellifera@XP_001123117':0.01309299):4.3745769e-05,'Dpulex@prot_jgi_Dappu1_20701_gw1.3.407.1':0.049100202):0.092709008,('7739-Bfloridae@XP_002603307':0.20439655,'Lgigantea@gene_jgi_Lotgi1_113757_e_gw1.18.345.1':0.081625274):0.065218667):0.0090670755,'Hrobusta@prot_jgi_Helro1_86353':0.20391196):0.1246645):0.056943803,('6239-Celegans@NP_506193':0.17045924,'6279-Bmalayi@XP_001901686':0.044928678):0.24477007):0.086232452):0.061659954):0.13706688,(((((((('185431-Tbrucei@XP_822844':0.13692254,'353153-Tcruzi@XP_809775':0.017438423):0.35601825,('347515-Lmajor@XP_001686731':0.013210115,'435258-Linfantum@XP_001469747':0):0.30668443):0.26915147,'2880-Esiliculosus@CBJ33097':1.6391416):0.45949369,'Salpingoeca-rosetta@02263T0':0.33758199):1.4477442e-05,'744533-Ngruberi@XP_002673603':0.81573029):0.11196708,((('352914-Pyoelii@XP_730250':0.13222913,'36329-Pfalciparum@XP_001348712':0.068398604):1.8745203,'5722-Tvaginalis@ABC61972':1.0343815):0.72655791,('403677-Pinfestans@XP_002904221':0.037590834,'Pramorum@jgi':0):1.6430099e-06):0.35236531):0.12705904,('353154-Tannulata@XP_952886':1.7318825,'484906-Bbovis@XP_001609890':0.42625739):2.4617168):3.1664763e-08,'431895-Mbrevicollis@XP_001744374':0.28174769):0.17753196,(('352472-Ddiscoideum@XP_638963':0.77556365,'Capsaspora-owczarzaki@01557T0':0.52740659):0.34703299,('Cmerolae@CMO331C':0.74782949,'Gsulphuraria@stig_5.Gs08700.1':0.3387836):0.19069471):1.6145391e-06);
(((('10228-Tadhaerens@XP_002111813':0.39077445,'Salpingoeca-rosetta@02263T0':0.61058131):0.11391036,'431895-Mbrevicollis@XP_001744374':0.73557378):0.098973339,((((('145481-Ppatens@XP_001776000':0.16410475,'88036-Smoellendorffii@XP_002966356':0.47897915):0.23536456,'39947-Osativa@NP_001054841':0.10796367):0.11676593,'3702-Athaliana@NP_566119':9.4726286e-06):0.59116165,'Capsaspora-owczarzaki@01557T0':0.45998673):0.13259116,(((('436017-Olucimarinus@XP_001415613':0.077369272,'70448-Otauri@XP_003074534':0.11470259):0.12981331,'564608-Mpusilla@XP_003056469':0.28035883):0.27265477,'Chlorella-vulgaris@jgi|ChlNC64A_1|139605|IGS.gm_25_00156':0.65109337):0.075962604,'Ehuxleyi@jgi|Emihu1|97193|fgeneshEH_pg.9__50':0.52892673):0.33823131):0.058253199):0.098189341,((((((((((('185431-Tbrucei@XP_822844':0.31099864,'353153-Tcruzi@XP_809775':0.037685972):0.32329311,('347515-Lmajor@XP_001686731':0.098985181,'435258-Linfantum@XP_001469747':0.01693261):0.14509723):0.93518497,'2880-Esiliculosus@CBJ33097':0.93397644):0.31115638,('3055-Creinhardtii@XP_001699607':0.51115339,'Vcarteri@jgi|Volca1|88020|fgenesh4_pg.C_scaffold_7000176':0.14268611):0.83771938):0.11701489,'Aanophagefferens@prot_jgi_Auran1_60440':1.4031024):1.1775058e-05,'Cmerolae@CMO331C':0.55848316):0.16988168,'Gsulphuraria@stig_5.Gs08700.1':0.45369219):0.20076799,('352914-Pyoelii@XP_730250':0.20071474,'36329-Pfalciparum@XP_001348712':0.012781863):2.2655392):0.20251172,('403677-Pinfestans@XP_002904221':0.11129518,'Pramorum@jgi':0):0.48766643):0.14292536,(((('214684-Cneoformans@XP_567136':0.66657724,'284812-Spombe@XP_001713063':0.46433845):0.064938362,'237631-Umaydis@XP_758200':0.75892637):0.046492125,((('367110-Ncrassa@XP_960650':0.49613762,'Spizellomyces-punctatus@04684T0':0.20723596):0.12454163,'Bdendrobatidis@prot_jgi_Batde5_22733_fgenesh1_pg.C_scaffold_2000120':0.23420812):0.031452906,'451804-Afumigatus@EDP55114':0.73216509):0.072113975):0.14773096,'559292-Scerevisiae@NP_012238':1.2125609):0.082037828):0.078973065,'Thecamonas-trahens@04634T0':0.39372817):3.58227e-06,((((((((((('284813-Ecuniculi@NP_584770':0,'876142-Eintestinalis@XP_003072732':0.1791699):0.69054688,'578460-Nceranae@XP_002996063':1.9041879):0.58452284,'352472-Ddiscoideum@XP_638963':1.100027):0.22683575,'744533-Ngruberi@XP_002673603':0.62507595):0.30328075,'5722-Tvaginalis@ABC61972':1.5287684):0.22622535,'7739-Bfloridae@XP_002603307':0.084887485):0.17054449,(('7955-Drerio@XP_686812':5.2523127e-07,'9606-Hsapiens@NP_006594':0.037131284):0.077576241,'Nvectensis@prot_jgi_Nemve1_20215_gw.121.46.1':0.30014693):0.08686074):7.4497636e-05,('7227-Dmelanogaster@CAA74654':0.037752583,('7460-Amellifera@XP_001123117':0.032681108,'Dpulex@prot_jgi_Dappu1_20701_gw1.3.407.1':0.077015876):0.036506858):0.050210836):0.094968325,(('353154-Tannulata@XP_952886':2.2565664,'484906-Bbovis@XP_001609890':2.061143):1.6918226,'Hrobusta@prot_jgi_Helro1_86353':1.4926124e-05):0.15970625):0.032508908,'Lgigantea@gene_jgi_Lotgi1_113757_e_gw1.18.345.1':0.027029401):0.25442598,('6239-Celegans@NP_506193':0.20238339,'6279-Bmalayi@XP_001901686':0.089589158):0.17588977):0.11321914);
(((('10228-Tadhaerens@XP_002111813':0.61804892,'Salpingoeca-rosetta@02263T0':0.8097663):0.088502888,((((('185431-Tbrucei@XP_822844':0.18240445,'353153-Tcruzi@XP_809775':0.25285434):0.43517261,('347515-Lmajor@XP_001686731':0.015614742,'435258-Linfantum@XP_001469747':0):0.24031545):0.45464622,'5722-Tvaginalis@ABC61972':2.002508):0.85730522,'431895-Mbrevicollis@XP_001744374':0.31663019):0.099288334,(((('2880-Esiliculosus@CBJ33097':1.6432219,(('352914-Pyoelii@XP_730250':0.086001457,'36329-Pfalciparum@XP_001348712':0.22439939):1.8613323,('353154-Tannulata@XP_952886':0.68675734,'484906-Bbovis@XP_001609890':1.5815388):1.7131142):1.242549):0.24997758,'Gsulphuraria@stig_5.Gs08700.1':0.41739118):0.33339153,('403677-Pinfestans@XP_002904221':0.044561115,'Pramorum@jgi':4.0264253e-05):0.61742769):1.5586338e-05,('352472-Ddiscoideum@XP_638963':1.1485585,'744533-Ngruberi@XP_002673603':0.50474342):0.24908048):0.1759651):0.11436735):0.20395616,'Capsaspora-owczarzaki@01557T0':0.49464208):0.20390141,(((((('145481-Ppatens@XP_001776000':0.043881664,(('284813-Ecuniculi@NP_584770':6.7287734e-06,'876142-Eintestinalis@XP_003072732':0.077765662):1.9512295,'88036-Smoellendorffii@XP_002966356':0.33880544):1.0681065e-05):0.095950547,(('3702-Athaliana@NP_566119':0.15412536,'39947-Osativa@NP_001054841':0.065949258):0.11420822,'578460-Nceranae@XP_002996063':3.0900498):0.099992508):0.41219452,'Ehuxleyi@jgi|Emihu1|97193|fgeneshEH_pg.9__50':0.68179784):0.057985828,(('436017-Olucimarinus@XP_001415613':0.30532539,'70448-Otauri@XP_003074534':0.17188573):0.16953993,'564608-Mpusilla@XP_003056469':0.31600357):0.67167234):0.051857368,((('3055-Creinhardtii@XP_001699607':0.6144509,'Vcarteri@jgi|Volca1|88020|fgenesh4_pg.C_scaffold_7000176':0.032929551):0.49385691,'Chlorella-vulgaris@jgi|ChlNC64A_1|139605|IGS.gm_25_00156':0.30387348):0.4386648,('Aanophagefferens@prot_jgi_Auran1_60440':1.2901557,'Cmerolae@CMO331C':1.1108264):0.1841035):0.24867735):0.2205168,(((((('214684-Cneoformans@XP_567136':1.4647734,('451804-Afumigatus@EDP55114':0.13048941,'559292-Scerevisiae@NP_012238':1.4556398):0.17150364):0.42772094,'367110-Ncrassa@XP_960650':0.083045872):0.24856842,'284812-Spombe@XP_001713063':0.47884743):0.15194882,'237631-Umaydis@XP_758200':0.68427685):0.017526875,('Bdendrobatidis@prot_jgi_Batde5_22733_fgenesh1_pg.C_scaffold_2000120':0.41762968,'Spizellomyces-punctatus@04684T0':0.23618176):0.12254027):0.18304546,'Thecamonas-trahens@04634T0':0.70571866):0.22430789):0.0031145323,(((((((('6239-Celegans@NP_506193':0.1791337,'6279-Bmalayi@XP_001901686':0.21571786):0.58730146,'Dpulex@prot_jgi_Dappu1_20701_gw1.3.407.1':5.4660166e-06):0.10915593,'7227-Dmelanogaster@CAA74654':0.15316824):5.7660016e-05,'7460-Amellifera@XP_001123117':2.3591881e-06):0.17380748,('7739-Bfloridae@XP_002603307':0.17153615,('7955-Drerio@XP_686812':6.3862592e-05,'9606-Hsapiens@NP_006594':0.014056199):0.16984081):0.17209103):0.053011356,'Lgigantea@gene_jgi_Lotgi1_113757_e_gw1.18.345.1':0.19908777):0.046768745,'Hrobusta@prot_jgi_Helro1_86353':0.18220923):0.0054808443,'Nvectensis@prot_jgi_Nemve1_20215_gw.121.46.1':0.39758493):0.2430491);
((('10228-Tadhaerens@XP_002111813':0.49504908,'Salpingoeca-rosetta@02263T0':0.72851652):0.34388235,(((((((('6239-Celegans@NP_506193':0.19348184,'6279-Bmalayi@XP_001901686':0.1382702):0.41911442,'Hrobusta@prot_jgi_Helro1_86353':0.12561819):0.1582263,'Dpulex@prot_jgi_Dappu1_20701_gw1.3.407.1':1.3781415e-05):0.091300621,'7460-Amellifera@XP_001123117':1.8570706e-05):0.0099720654,'Lgigantea@gene_jgi_Lotgi1_113757_e_gw1.18.345.1':0.27109642):0.033366111,(('7739-Bfloridae@XP_002603307':0.065994649,('7955-Drerio@XP_686812':7.1120749e-06,'9606-Hsapiens@NP_006594':0.013928538):0.13556346):0.12380681,'Nvectensis@prot_jgi_Nemve1_20215_gw.121.46.1':0.453843):7.4195821e-07):0.12072556,'7227-Dmelanogaster@CAA74654':1.6630085e-06):0.26919464,('744533-Ngruberi@XP_002673603':0.50972008,'Capsaspora-owczarzaki@01557T0':0.70108298):0.087733021):0.022524275):0.14317214,((((((('145481-Ppatens@XP_001776000':0.047852916,('3702-Athaliana@NP_566119':0.17799128,'39947-Osativa@NP_001054841':0.068249117):0.365969):0.041786768,'88036-Smoellendorffii@XP_002966356':0.27096511):0.24004763,'Ehuxleyi@jgi|Emihu1|97193|fgeneshEH_pg.9__50':0.46806202):0.18999077,(('3055-Creinhardtii@XP_001699607':0.3071451,'Vcarteri@jgi|Volca1|88020|fgenesh4_pg.C_scaffold_7000176':0.092502694):0.36991421,'Chlorella-vulgaris@jgi|ChlNC64A_1|139605|IGS.gm_25_00156':0.38173787):0.2857354):0.041306993,'352472-Ddiscoideum@XP_638963':1.1318901):0.011993305,((('284813-Ecuniculi@NP_584770':4.1830569e-06,'876142-Eintestinalis@XP_003072732':0.090855892):1.4037728,'Gsulphuraria@stig_5.Gs08700.1':0.11972129):0.43592404,('559292-Scerevisiae@NP_012238':0.59210233,'578460-Nceranae@XP_002996063':2.1244618):0.72371565):0.36162605):0.19320341,('431895-Mbrevicollis@XP_001744374':0.43862842,('436017-Olucimarinus@XP_001415613':3.2280209e-05,('564608-Mpusilla@XP_003056469':0.56976055,'70448-Otauri@XP_003074534':0.1849678):0.12084898):0.74410186):0.10156339):2.2534721e-06,(((('185431-Tbrucei@XP_822844':0.44019912,'353153-Tcruzi@XP_809775':0.09393301):0.5681836,('347515-Lmajor@XP_001686731':0.0049895319,'435258-Linfantum@XP_001469747':0.04253003):0.25025815):0.61667303,((('2880-Esiliculosus@CBJ33097':1.4560679,'Aanophagefferens@prot_jgi_Auran1_60440':1.8523096):0.4014366,'Cmerolae@CMO331C':0.41005638):0.15747364,((('352914-Pyoelii@XP_730250':3.1746006e-05,'36329-Pfalciparum@XP_001348712':0.23180764):1.0439863,('353154-Tannulata@XP_952886':1.638794,'484906-Bbovis@XP_001609890':1.0281444):0.96459511):0.77457057,(('403677-Pinfestans@XP_002904221':0.043832548,'Pramorum@jgi':0.013544625):0.23667242,'5722-Tvaginalis@ABC61972':1.298992):0.39308611):7.3895738e-06):0.20910451):0.10590901,(((('214684-Cneoformans@XP_567136':1.3368806,('Bdendrobatidis@prot_jgi_Batde5_22733_fgenesh1_pg.C_scaffold_2000120':0.39414671,'Spizellomyces-punctatus@04684T0':7.5188402e-05):0.18891135):0.25967683,'237631-Umaydis@XP_758200':0.84151386):0.22700182,('284812-Spombe@XP_001713063':0.55540525,('367110-Ncrassa@XP_960650':0.28522219,'451804-Afumigatus@EDP55114':0.38039319):0.09071305):0.19228599):0.36578786,'Thecamonas-trahens@04634T0':0.48619235):0.19138592):0.13705675);
(('10228-Tadhaerens@XP_002111813':0.42397813,(((((('185431-Tbrucei@XP_822844':0.077898352,'353153-Tcruzi@XP_809775':0.15774984):0.22830764,('347515-Lmajor@XP_001686731':2.2134653e-05,'435258-Linfantum@XP_001469747':0.084219222):0.14900772):0.53315244,'5722-Tvaginalis@ABC61972':1.6911033):0.51223544,('403677-Pinfestans@XP_002904221':0.089643967,'Pramorum@jgi':1.6801837e-05):0.30965732):0.18409533,((('352914-Pyoelii@XP_730250':0.26297856,'36329-Pfalciparum@XP_001348712':2.2471707e-05):0.68253671,('353154-Tannulata@XP_952886':2.0437291,'484906-Bbovis@XP_001609890':1.9668195):1.6495522):1.6834333,(('Aanophagefferens@prot_jgi_Auran1_60440':1.2876913,'Cmerolae@CMO331C':1.2650305):0.36030586,'Salpingoeca-rosetta@02263T0':0.34801344):0.2626866):8.4574889e-05):0.21124088,((('2880-Esiliculosus@CBJ33097':1.4798414,'744533-Ngruberi@XP_002673603':0.42236872):0.29440247,'352472-Ddiscoideum@XP_638963':0.93653021):1.4873577e-05,('Capsaspora-owczarzaki@01557T0':0.36745676,'Gsulphuraria@stig_5.Gs08700.1':0.76144411):0.20022797):0.20367732):0.079083252):0.0899037,((((((('145481-Ppatens@XP_001776000':0.15513811,'88036-Smoellendorffii@XP_002966356':0.3843174):0.16521884,'39947-Osativa@NP_001054841':0.21912118):0.20755076,'3702-Athaliana@NP_566119':4.8858406e-05):0.35412424,(('436017-Olucimarinus@XP_001415613':4.5964293e-07,'70448-Otauri@XP_003074534':0.26020042):0.15847034,'564608-Mpusilla@XP_003056469':0.43989624):0.30498577):0.26316805,'431895-Mbrevicollis@XP_001744374':1.2222856):0.0053311099,'Ehuxleyi@jgi|Emihu1|97193|fgeneshEH_pg.9__50':0.59066723):0.19989707,(((('214684-Cneoformans@XP_567136':0.7028189,'284812-Spombe@XP_001713063':0.45233279):0.037639905,('367110-Ncrassa@XP_960650':0.27167951,('Bdendrobatidis@prot_jgi_Batde5_22733_fgenesh1_pg.C_scaffold_2000120':0.32499024,'Spizellomyces-punctatus@04684T0':0.13519955):0.17885152):0.19534132):0.15228211,('237631-Umaydis@XP_758200':0.37408217,('451804-Afumigatus@EDP55114':0.33116252,'559292-Scerevisiae@NP_012238':0.76118419):0.19777479):0.1114359):0.29913907,'Thecamonas-trahens@04634T0':0.44612198):0.1311875):0.11322484,((((('284813-Ecuniculi@NP_584770':0.047048524,'876142-Eintestinalis@XP_003072732':0.15180345):1.1412655,('3055-Creinhardtii@XP_001699607':0.35097539,'Vcarteri@jgi|Volca1|88020|fgenesh4_pg.C_scaffold_7000176':0.19356158):0.20849516):0.41979945,'Chlorella-vulgaris@jgi|ChlNC64A_1|139605|IGS.gm_25_00156':0.35088472):0.12113206,'578460-Nceranae@XP_002996063':1.7578686):0.17499023,(((((('6239-Celegans@NP_506193':0.20978679,'6279-Bmalayi@XP_001901686':0.18746379):0.29469353,'7227-Dmelanogaster@CAA74654':2.2259171e-06):0.082497067,('7460-Amellifera@XP_001123117':2.0636343e-06,'Dpulex@prot_jgi_Dappu1_20701_gw1.3.407.1':0.039147396):0.024932368):0.028174468,(('Hrobusta@prot_jgi_Helro1_86353':0.12211724,'Lgigantea@gene_jgi_Lotgi1_113757_e_gw1.18.345.1':0.20240202):0.069738338,'Nvectensis@prot_jgi_Nemve1_20215_gw.121.46.1':0.23475053):0.020137524):0.076629776,('7955-Drerio@XP_686812':0,'9606-Hsapiens@NP_006594':0):0.06409851):0.087378553,'7739-Bfloridae@XP_002603307':0.038325922):0.18391357):0.096964519);
(((((('10228-Tadhaerens@XP_002111813':0.75589258,(('145481-Ppatens@XP_001776000':0.046399139,('3702-Athaliana@NP_566119':0.26183688,'39947-Osativa@NP_001054841':0.10404405):0.30196005):0.26251671,'88036-Smoellendorffii@XP_002966356':0.21691723):0.27186389):0.10421704,'Salpingoeca-rosetta@02263T0':0.99783149):0.21592246,(('284813-Ecuniculi@NP_584770':0.046912706,'876142-Eintestinalis@XP_003072732':0.2490683):2.1700434,('578460-Nceranae@XP_002996063':2.4760812,('6239-Celegans@NP_506193':0.47733429,'6279-Bmalayi@XP_001901686':0.027648468):0.28478973):6.9904011e-05):8.3927769e-07):0.34605901,((('7227-Dmelanogaster@CAA74654':0.16769954,('7460-Amellifera@XP_001123117':4.1567085e-06,'Dpulex@prot_jgi_Dappu1_20701_gw1.3.407.1':0.11319309):0.066137024):0.12208952,('7739-Bfloridae@XP_002603307':0.3335307,('7955-Drerio@XP_686812':2.0636762e-05,'9606-Hsapiens@NP_006594':0.014035252):0.17582631):0.098134425):0.024586575,('Hrobusta@prot_jgi_Helro1_86353':0.14290341,'Lgigantea@gene_jgi_Lotgi1_113757_e_gw1.18.345.1':0.21481085):0.11888424):0.050609801):2.0088249e-05,'Nvectensis@prot_jgi_Nemve1_20215_gw.121.46.1':0.32050302):0.33102087,((((('185431-Tbrucei@XP_822844':0.38625384,'353153-Tcruzi@XP_809775':0.040777225):0.39354602,('347515-Lmajor@XP_001686731':0.0805597,'435258-Linfantum@XP_001469747':0):0.29414462):0.73602584,('352472-Ddiscoideum@XP_638963':0.70341655,'Capsaspora-owczarzaki@01557T0':0.70982367):0.16919904):2.5701973e-05,((('2880-Esiliculosus@CBJ33097':1.458338,(('403677-Pinfestans@XP_002904221':0.074030685,'Pramorum@jgi':1.3206804e-05):0.73373991,('744533-Ngruberi@XP_002673603':0.52989984,'Gsulphuraria@stig_5.Gs08700.1':0.69302404):0.021164386):0.26945777):5.9257501e-05,'431895-Mbrevicollis@XP_001744374':0.90839916):0.070189299,((((('352914-Pyoelii@XP_730250':0.25946053,'36329-Pfalciparum@XP_001348712':2.0569415e-05):1.8583082,'353154-Tannulata@XP_952886':1.0412829):0.84265088,'484906-Bbovis@XP_001609890':1.1565972):1.0143139,'5722-Tvaginalis@ABC61972':0.59590455):0.59397673,'Cmerolae@CMO331C':1.1044916):0.32122369):0.23873851):0.11626606,((((('214684-Cneoformans@XP_567136':0.63667267,('451804-Afumigatus@EDP55114':0.53237893,'559292-Scerevisiae@NP_012238':1.6254305):0.4817265):0.21821285,'237631-Umaydis@XP_758200':0.8574369):0.23160056,'Bdendrobatidis@prot_jgi_Batde5_22733_fgenesh1_pg.C_scaffold_2000120':0.42856013):0.10002122,(('284812-Spombe@XP_001713063':1.0009563,'367110-Ncrassa@XP_960650':0.30221645):0.3681725,'Spizellomyces-punctatus@04684T0':0.15736152):0.10221798):0.5851947,((('3055-Creinhardtii@XP_001699607':0.194328,'Aanophagefferens@prot_jgi_Auran1_60440':2.9728271):0.16242777,'Vcarteri@jgi|Volca1|88020|fgenesh4_pg.C_scaffold_7000176':0.5340371):0.79330078,'Thecamonas-trahens@04634T0':0.55996685):0.00052615591):0.26337958):9.3607399e-05,((('436017-Olucimarinus@XP_001415613':0.1733863,'70448-Otauri@XP_003074534':0.092501669):0.30707628,'564608-Mpusilla@XP_003056469':0.5033115):0.21761878,('Chlorella-vulgaris@jgi|ChlNC64A_1|139605|IGS.gm_25_00156':0.70006927,'Ehuxleyi@jgi|Emihu1|97193|fgeneshEH_pg.9__50':0.28759708):0.055393974):0.57438329);
((((((('10228-Tadhaerens@XP_002111813':0.13528394,'744533-Ngruberi@XP_002673603':0.7459338):0.19657663,('Aanophagefferens@prot_jgi_Auran1_60440':1.3418645,'Salpingoeca-rosetta@02263T0':0.53361581):6.2999906e-05):0.056322447,'431895-Mbrevicollis@XP_001744374':0.50469024):0.069166681,(('6239-Celegans@NP_506193':0.16146336,'6279-Bmalayi@XP_001901686':0.15908096):0.19833143,(('7227-Dmelanogaster@CAA74654':0.061784577,('7460-Amellifera@XP_001123117':3.5041304e-05,((('7739-Bfloridae@XP_002603307':0.12299696,'Lgigantea@gene_jgi_Lotgi1_113757_e_gw1.18.345.1':0.13302714):0.041320641,('7955-Drerio@XP_686812':0,'9606-Hsapiens@NP_006594':0):0.10989868):0.083028427,('Hrobusta@prot_jgi_Helro1_86353':0.10357061,'Nvectensis@prot_jgi_Nemve1_20215_gw.121.46.1':0.26228423):0.037705385):0.063863995):0.010522591):0.065881191,'Dpulex@prot_jgi_Dappu1_20701_gw1.3.407.1':1.4455663e-06):0.028892316):0.21943643):0.13484604,('352472-Ddiscoideum@XP_638963':1.0345982,'Capsaspora-owczarzaki@01557T0':0.24651902):0.24141828):5.9923235e-05,((('185431-Tbrucei@XP_822844':0.091847279,'353153-Tcruzi@XP_809775':4.6456447e-05):0.30246632,('347515-Lmajor@XP_001686731':0.012227988,'435258-Linfantum@XP_001469747':0):0.22550177):0.38329273,'5722-Tvaginalis@ABC61972':1.2183312):0.36249076):0.051026294,((((('145481-Ppatens@XP_001776000':0.013800631,(((('284813-Ecuniculi@NP_584770':0.11278969,'876142-Eintestinalis@XP_003072732':6.1099488e-05):0.37801189,'578460-Nceranae@XP_002996063':1.3927151):0.28229354,(('3055-Creinhardtii@XP_001699607':0.37637919,'Vcarteri@jgi|Volca1|88020|fgenesh4_pg.C_scaffold_7000176':0.21739146):0.2669688,'Chlorella-vulgaris@jgi|ChlNC64A_1|139605|IGS.gm_25_00156':0.23650455):0.24095565):0.31031746,'88036-Smoellendorffii@XP_002966356':0.20369405):3.5423815e-05):0.17781291,'39947-Osativa@NP_001054841':0.13316262):0.11349485,'3702-Athaliana@NP_566119':2.619135e-05):0.22802569,(('2880-Esiliculosus@CBJ33097':1.166476,'Ehuxleyi@jgi|Emihu1|97193|fgeneshEH_pg.9__50':0.3634049):0.20049186,('436017-Olucimarinus@XP_001415613':1.3649545e-05,('564608-Mpusilla@XP_003056469':0.26277695,'70448-Otauri@XP_003074534':0.13536486):0.08855132):0.17866446):0.25551044):0.26424004,'Thecamonas-trahens@04634T0':0.21223071):0.014887497,(((('214684-Cneoformans@XP_567136':0.96243953,'237631-Umaydis@XP_758200':0.46382836):2.6937289e-05,('284812-Spombe@XP_001713063':0.26479108,('367110-Ncrassa@XP_960650':0.1709055,'451804-Afumigatus@EDP55114':0.49933838):0.12857384):0.1166945):0.070589212,('Bdendrobatidis@prot_jgi_Batde5_22733_fgenesh1_pg.C_scaffold_2000120':0.22548044,'Spizellomyces-punctatus@04684T0':0.096374888):0.090756752):0.24020255,(((('352914-Pyoelii@XP_730250':0.047888964,'36329-Pfalciparum@XP_001348712':0.10084457):0.12222734,('353154-Tannulata@XP_952886':0.73841269,'484906-Bbovis@XP_001609890':1.3713084):1.8152964):1.0644731,'Cmerolae@CMO331C':0.24706143):0.28135721,((('403677-Pinfestans@XP_002904221':0.068689249,'Pramorum@jgi':1.0309115e-06):8.919001e-06,'559292-Scerevisiae@NP_012238':0.7110554):0.4421534,'Gsulphuraria@stig_5.Gs08700.1':0.7655008):0.2033402):0.052837645):0.09827141);
(((('10228-Tadhaerens@XP_002111813':0.21591811,((('2880-Esiliculosus@CBJ33097':0.66626263,'Aanophagefferens@prot_jgi_Auran1_60440':1.0166333):0.33794609,'Salpingoeca-rosetta@02263T0':0.41996856):0.12186307,'431895-Mbrevicollis@XP_001744374':0.48107929):0.083560647):0.10357888,(((('185431-Tbrucei@XP_822844':0.14279196,(('347515-Lmajor@XP_001686731':0.072366849,'435258-Linfantum@XP_001469747':0):0.38952235,'353153-Tcruzi@XP_809775':2.152821e-05):0.12087948):0.51722478,'5722-Tvaginalis@ABC61972':0.89904818):0.29683187,((('352914-Pyoelii@XP_730250':0.080150479,'36329-Pfalciparum@XP_001348712':0.10266266):1.1027236,('353154-Tannulata@XP_952886':1.4983379,'484906-Bbovis@XP_001609890':0.27862712):1.64295):1.1498751,('403677-Pinfestans@XP_002904221':0.074666796,'Pramorum@jgi':0):1.9036412e-06):0.30669865):0.1880237,('744533-Ngruberi@XP_002673603':0.74807379,'Gsulphuraria@stig_5.Gs08700.1':0.33191927):0.34800302):0.036436334):0.12220381,'352472-Ddiscoideum@XP_638963':0.94675679):0.040804228,((((((('145481-Ppatens@XP_001776000':0.12954446,'88036-Smoellendorffii@XP_002966356':0.25736568):0.027237537,'39947-Osativa@NP_001054841':0.21598781):0.11548149,'3702-Athaliana@NP_566119':0.0561782):0.32112677,(('436017-Olucimarinus@XP_001415613':0.046955121,'70448-Otauri@XP_003074534':0.076482406):0.20603529,'564608-Mpusilla@XP_003056469':0.26726549):0.33543405):1.0417211e-05,('Capsaspora-owczarzaki@01557T0':0.22944434,'Cmerolae@CMO331C':0.58121133):0.34165028):0.15314672,'Ehuxleyi@jgi|Emihu1|97193|fgeneshEH_pg.9__50':0.7027832):0.072561839,(((('214684-Cneoformans@XP_567136':0.97001079,('Bdendrobatidis@prot_jgi_Batde5_22733_fgenesh1_pg.C_scaffold_2000120':0.29920827,'Spizellomyces-punctatus@04684T0':0.017886999):0.12785061):0.21734649,(('284813-Ecuniculi@NP_584770':0.13455524,'876142-Eintestinalis@XP_003072732':0.0091815833):1.4284084,'367110-Ncrassa@XP_960650':0.26360783):0.11418278):0.10413727,('237631-Umaydis@XP_758200':0.56026837,('284812-Spombe@XP_001713063':0.34959263,'451804-Afumigatus@EDP55114':0.57438813):0.12346862):0.071031511):0.21880362,('559292-Scerevisiae@NP_012238':1.6422767,'Thecamonas-trahens@04634T0':0.078175665):0.35811229):0.27375213):0.004748239,(((((('3055-Creinhardtii@XP_001699607':0.47185233,'Vcarteri@jgi|Volca1|88020|fgenesh4_pg.C_scaffold_7000176':0.061956587):0.69404063,'Chlorella-vulgaris@jgi|ChlNC64A_1|139605|IGS.gm_25_00156':0.048358019):0.39329545,'Nvectensis@prot_jgi_Nemve1_20215_gw.121.46.1':0.18304743):0.29575458,(('578460-Nceranae@XP_002996063':1.5248177,'7739-Bfloridae@XP_002603307':0):0.26832559,('7955-Drerio@XP_686812':5.2149534e-08,'9606-Hsapiens@NP_006594':0.011874422):0.12439528):2.8385452e-07):0.024549581,(('6239-Celegans@NP_506193':0.40862163,'6279-Bmalayi@XP_001901686':6.0273631e-06):0.25432251,('Hrobusta@prot_jgi_Helro1_86353':0.10125219,'Lgigantea@gene_jgi_Lotgi1_113757_e_gw1.18.345.1':0.22720446):0.057274864):0.065545623):0.016455521,(('7227-Dmelanogaster@CAA74654':0.0927736,'Dpulex@prot_jgi_Dappu1_20701_gw1.3.407.1':0.0033085527):0.059632516,'7460-Amellifera@XP_001123117':3.8486933e-05):0.091469983):0.22731057);
(((((('10228-Tadhaerens@XP_002111813':0.31998252,'Salpingoeca-rosetta@02263T0':0.33554981):0.15326546,'431895-Mbrevicollis@XP_001744374':0.40726235):0.021949563,((((('145481-Ppatens@XP_001776000':0.042600677,'88036-Smoellendorffii@XP_002966356':0.30503331):0.08780578,'39947-Osativa@NP_001054841':0.078775885):0.11522881,'3702-Athaliana@NP_566119':0.035127471):0.20074041,(('436017-Olucimarinus@XP_001415613':0.066437483,'70448-Otauri@XP_003074534':0.050008725):0.2073646,'564608-Mpusilla@XP_003056469':0.092375172):0.2851186):0.12288911,'Ehuxleyi@jgi|Emihu1|97193|fgeneshEH_pg.9__50':0.46102331):1.8493017e-06):0.083856317,(((((('6239-Celegans@NP_506193':0.14773515,'6279-Bmalayi@XP_001901686':0.034027491):0.15327888,'7739-Bfloridae@XP_002603307':0.059869687):0.080881482,('7955-Drerio@XP_686812':2.0360205e-06,'9606-Hsapiens@NP_006594':0.011128493):0.10364172):2.7228165e-05,(('Hrobusta@prot_jgi_Helro1_86353':0.062636793,'Lgigantea@gene_jgi_Lotgi1_113757_e_gw1.18.345.1':0.095141583):0.026964294,'Nvectensis@prot_jgi_Nemve1_20215_gw.121.46.1':0.26150614):0.01314208):0.041607763,(('7227-Dmelanogaster@CAA74654':0.010787231,'Dpulex@prot_jgi_Dappu1_20701_gw1.3.407.1':0.012475015):0.035679695,'7460-Amellifera@XP_001123117':1.4676411e-05):0.034436307):0.19289467,'Thecamonas-trahens@04634T0':0.29119959):2.1856438e-07):2.0826413e-05,(((((('185431-Tbrucei@XP_822844':0.08563888,'353153-Tcruzi@XP_809775':0.069913595):0.26957483,('347515-Lmajor@XP_001686731':0.002624851,'435258-Linfantum@XP_001469747':0.034829753):0.16386778):0.46921651,'5722-Tvaginalis@ABC61972':1.0674706):0.17879824,'2880-Esiliculosus@CBJ33097':0.6636096):0.10786078,(('352914-Pyoelii@XP_730250':0.047712916,'36329-Pfalciparum@XP_001348712':0.11649869):1.1030609,('353154-Tannulata@XP_952886':1.0671695,'484906-Bbovis@XP_001609890':1.2129574):0.3943322):0.74188172):0.19227455,'Capsaspora-owczarzaki@01557T0':0.54504329):0.24130899):0.082899056,((((('214684-Cneoformans@XP_567136':0.39476935,('451804-Afumigatus@EDP55114':0.27317841,'559292-Scerevisiae@NP_012238':0.9788242):0.058171763):0.084932657,('403677-Pinfestans@XP_002904221':0.07741294,'Pramorum@jgi':0):0.45260192):0.096974141,'284812-Spombe@XP_001713063':0.28119547):0.15711854,'367110-Ncrassa@XP_960650':0.25582581):0.046788114,('Bdendrobatidis@prot_jgi_Batde5_22733_fgenesh1_pg.C_scaffold_2000120':0.2785359,'Spizellomyces-punctatus@04684T0':0.018266084):0.033155967):0.23131755,((('237631-Umaydis@XP_758200':0.67366861,(((('284813-Ecuniculi@NP_584770':1.769657e-05,'876142-Eintestinalis@XP_003072732':0.15805864):0.91448912,'578460-Nceranae@XP_002996063':1.2539828):0.30458903,'744533-Ngruberi@XP_002673603':0.3510184):0.26498143,('Aanophagefferens@prot_jgi_Auran1_60440':1.2731358,'Gsulphuraria@stig_5.Gs08700.1':0.52940767):0.0075084231):0.20475758):0.05124506,((('3055-Creinhardtii@XP_001699607':0.14479124,'Vcarteri@jgi|Volca1|88020|fgenesh4_pg.C_scaffold_7000176':0.053736297):0.35200585,'Chlorella-vulgaris@jgi|ChlNC64A_1|139605|IGS.gm_25_00156':0.18682278):0.16656512,'352472-Ddiscoideum@XP_638963':0.55583125):0.087991736):0.10993993,'Cmerolae@CMO331C':0.60220888):0.0017145623);
(((('10228-Tadhaerens@XP_002111813':0.37665489,'Salpingoeca-rosetta@02263T0':0.57699462):0.042211091,(('145481-Ppatens@XP_001776000':0.16063708,('39947-Osativa@NP_001054841':0.075314974,'88036-Smoellendorffii@XP_002966356':0.41322969):0.12450349):0.11980323,'3702-Athaliana@NP_566119':0.036484523):0.22496666):0.081970359,((('185431-Tbrucei@XP_822844':0.22071676,'353153-Tcruzi@XP_809775':0.093167037):0.4284886,('347515-Lmajor@XP_001686731':0.027056622,'435258-Linfantum@XP_001469747':4.1047556e-06):0.14662841):0.83956815,((((((('214684-Cneoformans@XP_567136':1.1077714,'Bdendrobatidis@prot_jgi_Batde5_22733_fgenesh1_pg.C_scaffold_2000120':0.19709541):2.8052909e-05,'Spizellomyces-punctatus@04684T0':0.12784972):0.11673389,'367110-Ncrassa@XP_960650':0.22031605):0.097663089,'284812-Spombe@XP_001713063':0.34317534):0.057513527,('237631-Umaydis@XP_758200':0.51977609,'451804-Afumigatus@EDP55114':0.46853769):0.28951467):0.18883122,('403677-Pinfestans@XP_002904221':0.067316843,'Pramorum@jgi':1.3084063e-06):0.5652223):0.051396131,((('284813-Ecuniculi@NP_584770':0.14833202,'876142-Eintestinalis@XP_003072732':0.048271852):1.012957,(('3055-Creinhardtii@XP_001699607':0.25146788,('Aanophagefferens@prot_jgi_Auran1_60440':1.0318946,'Vcarteri@jgi|Volca1|88020|fgenesh4_pg.C_scaffold_7000176':0.13382395):0.18831292):0.21289402,('578460-Nceranae@XP_002996063':3.7354983,'Chlorella-vulgaris@jgi|ChlNC64A_1|139605|IGS.gm_25_00156':0.38331636):7.813694e-05):0.25406084):0.10685181,((((('352914-Pyoelii@XP_730250':0.02291287,'36329-Pfalciparum@XP_001348712':0.086137427):2.4110068,('353154-Tannulata@XP_952886':1.5796726,'484906-Bbovis@XP_001609890':2.0225518):1.309437):1.5346059,'Gsulphuraria@stig_5.Gs08700.1':0.017759168):0.20944194,'431895-Mbrevicollis@XP_001744374':0.35386989):0.09855812,('559292-Scerevisiae@NP_012238':1.0897053,'Cmerolae@CMO331C':0.45927419):0.13154993):0.21927425):0.13961737):0.11220618):6.1016083e-06):0.078540494,((((('2880-Esiliculosus@CBJ33097':0.79073975,'5722-Tvaginalis@ABC61972':1.8235336):0.13847526,'Ehuxleyi@jgi|Emihu1|97193|fgeneshEH_pg.9__50':0.33333598):0.23607936,('436017-Olucimarinus@XP_001415613':0.11655352,'70448-Otauri@XP_003074534':0.17923112):0.08633013):0.076262035,'564608-Mpusilla@XP_003056469':0.20862702):0.30218221,(((('6239-Celegans@NP_506193':0.21754042,'6279-Bmalayi@XP_001901686':0.023260182):0.29014559,'Hrobusta@prot_jgi_Helro1_86353':0.18684766):0.12103488,'Lgigantea@gene_jgi_Lotgi1_113757_e_gw1.18.345.1':0.010742491):0.097677044,((('7227-Dmelanogaster@CAA74654':0.02233007,('7739-Bfloridae@XP_002603307':0.055432602,(('7955-Drerio@XP_686812':0,'9606-Hsapiens@NP_006594':0):0.068546626,'Nvectensis@prot_jgi_Nemve1_20215_gw.121.46.1':0.39744874):0.085722536):0.13399098):0.048056126,'7460-Amellifera@XP_001123117':0.017110745):0.032342955,'Dpulex@prot_jgi_Dappu1_20701_gw1.3.407.1':0.059120826):0.067658021):0.17570472):0.21824742,((('352472-Ddiscoideum@XP_638963':0.63247532,'744533-Ngruberi@XP_002673603':0.56723887):0.3652193,'Capsaspora-owczarzaki@01557T0':0.49741889):0.074481186,'Thecamonas-trahens@04634T0':0.37064899):0.09179741);
((((('10228-Tadhaerens@XP_002111813':0.25127752,'2880-Esiliculosus@CBJ33097':0.76649363):0.053573183,('Aanophagefferens@prot_jgi_Auran1_60440':1.2235447,'Salpingoeca-rosetta@02263T0':0.21964033):0.11694476):0.062939101,(('352472-Ddiscoideum@XP_638963':1.065383,'Capsaspora-owczarzaki@01557T0':0.21489699):0.22869386,(((('352914-Pyoelii@XP_730250':8.0748187e-06,'36329-Pfalciparum@XP_001348712':0.1390736):1.5693022,('353154-Tannulata@XP_952886':0.91022065,'484906-Bbovis@XP_001609890':0.82377403):1.4433728):0.4897685,'744533-Ngruberi@XP_002673603':0.27043052):0.18757381,'Gsulphuraria@stig_5.Gs08700.1':0.32123255):0.27851235):0.15813521):1.7139993e-06,'5722-Tvaginalis@ABC61972':1.2468533):0.043287469,((((('145481-Ppatens@XP_001776000':0.080002159,(('3702-Athaliana@NP_566119':0.011561973,'39947-Osativa@NP_001054841':0.080677733):0.093977281,(('436017-Olucimarinus@XP_001415613':0.026572643,'70448-Otauri@XP_003074534':0.18129057):0.21990705,'564608-Mpusilla@XP_003056469':0.20599991):0.44976305):0.052579693):0.12649048,'88036-Smoellendorffii@XP_002966356':0.23783121):0.1877531,(('284813-Ecuniculi@NP_584770':0.052538998,'876142-Eintestinalis@XP_003072732':0.066409747):0.85306426,'578460-Nceranae@XP_002996063':1.9603146):0.065582425):0.093993282,(((('214684-Cneoformans@XP_567136':1.1006136,'Bdendrobatidis@prot_jgi_Batde5_22733_fgenesh1_pg.C_scaffold_2000120':0.045107482):0.072988203,'Spizellomyces-punctatus@04684T0':0.074681475):0.13245676,'237631-Umaydis@XP_758200':0.42200152):0.090935145,('284812-Spombe@XP_001713063':0.40226523,('367110-Ncrassa@XP_960650':0.13893802,'451804-Afumigatus@EDP55114':0.25346817):0.12010017):0.031941974):0.25431834):0.085158695,(((((('185431-Tbrucei@XP_822844':0.14699561,'353153-Tcruzi@XP_809775':0.061082174):0.33178278,('347515-Lmajor@XP_001686731':0.031807097,'435258-Linfantum@XP_001469747':2.43366e-05):0.47422628):0.95892889,('3055-Creinhardtii@XP_001699607':0.17089624,'Vcarteri@jgi|Volca1|88020|fgenesh4_pg.C_scaffold_7000176':0.045732776):0.33435582):0.080913068,'Chlorella-vulgaris@jgi|ChlNC64A_1|139605|IGS.gm_25_00156':0.14030436):0.25299432,'Ehuxleyi@jgi|Emihu1|97193|fgeneshEH_pg.9__50':0.39079535):0.076867557,(((('403677-Pinfestans@XP_002904221':3.940732e-05,'431895-Mbrevicollis@XP_001744374':0.74839483):0.07931595,'Pramorum@jgi':0.017879541):0.36667763,'559292-Scerevisiae@NP_012238':0.53797267):0.17882054,'Thecamonas-trahens@04634T0':0.33418523):0.10308884):4.9879869e-06):0.18459716,(((((((('6239-Celegans@NP_506193':0.16924474,'6279-Bmalayi@XP_001901686':0.10971203):5.1079034e-05,'Cmerolae@CMO331C':0.85917948):0.2740799,'Dpulex@prot_jgi_Dappu1_20701_gw1.3.407.1':5.3630228e-05):0.05875305,'7460-Amellifera@XP_001123117':0.030013122):0.008653261,'7227-Dmelanogaster@CAA74654':0.025811978):0.066590006,('7739-Bfloridae@XP_002603307':0.060412813,('7955-Drerio@XP_686812':1.8297797e-05,'9606-Hsapiens@NP_006594':0.0098895179):0.10067802):0.07467787):0.053319267,('Hrobusta@prot_jgi_Helro1_86353':0.10638527,'Lgigantea@gene_jgi_Lotgi1_113757_e_gw1.18.345.1':0.097235821):0.045845126):0.039688922,'Nvectensis@prot_jgi_Nemve1_20215_gw.121.46.1':0.28705288):0.27363607);
(((('10228-Tadhaerens@XP_002111813':0.37584371,('431895-Mbrevicollis@XP_001744374':0.52945288,'Salpingoeca-rosetta@02263T0':0.41700704):0.28785704):0.15772776,(('744533-Ngruberi@XP_002673603':0.57582166,'Gsulphuraria@stig_5.Gs08700.1':0.72338139):0.12502954,'Capsaspora-owczarzaki@01557T0':0.509485):0.057940349):0.15722643,(((('6239-Celegans@NP_506193':0.1422236,'6279-Bmalayi@XP_001901686':0.2312378):0.14144686,(('7227-Dmelanogaster@CAA74654':0.084157341,('7460-Amellifera@XP_001123117':0.026089568,(('7739-Bfloridae@XP_002603307':0.20458759,('7955-Drerio@XP_686812':4.5967809e-06,'9606-Hsapiens@NP_006594':0.012425704):0.18339741):0.09246,(('Hrobusta@prot_jgi_Helro1_86353':0.12040152,'Lgigantea@gene_jgi_Lotgi1_113757_e_gw1.18.345.1':0.22382725):0.1112865,'Nvectensis@prot_jgi_Nemve1_20215_gw.121.46.1':0.39237605):0.068471284):0.075632422):0.056208316):0.057252284,'Dpulex@prot_jgi_Dappu1_20701_gw1.3.407.1':4.9953455e-05):0.15040941):0.32269091,'Thecamonas-trahens@04634T0':0.38481632):0.05242241,'Ehuxleyi@jgi|Emihu1|97193|fgeneshEH_pg.9__50':0.87318989):0.048540352):0.063958845,(((((('145481-Ppatens@XP_001776000':0.038705823,((('284813-Ecuniculi@NP_584770':4.3888171e-05,'876142-Eintestinalis@XP_003072732':0.19891241):1.1785996,'578460-Nceranae@XP_002996063':2.6980479):0.25541485,'88036-Smoellendorffii@XP_002966356':0.31744812):0.10564763):0.14702963,'39947-Osativa@NP_001054841':0.139505):0.085700373,'3702-Athaliana@NP_566119':0.040068598):0.3625893,(('436017-Olucimarinus@XP_001415613':0.073492087,'70448-Otauri@XP_003074534':0.20250546):0.40409295,'564608-Mpusilla@XP_003056469':0.094309906):0.61304181):0.15503417,((((('214684-Cneoformans@XP_567136':1.0995208,('Bdendrobatidis@prot_jgi_Batde5_22733_fgenesh1_pg.C_scaffold_2000120':0.24977563,'Spizellomyces-punctatus@04684T0':0.22601286):0.087211778):0.18876961,'367110-Ncrassa@XP_960650':0.28229136):0.084044599,('284812-Spombe@XP_001713063':0.57151981,'451804-Afumigatus@EDP55114':0.37363682):0.10796968):0.2582591,(('403677-Pinfestans@XP_002904221':0.025264296,'Pramorum@jgi':0):0.26644751,'559292-Scerevisiae@NP_012238':0.89415439):0.41826744):0.18609663,'5722-Tvaginalis@ABC61972':1.6482114):0.13920276):1.3484957e-05,('237631-Umaydis@XP_758200':0.32509055,'Aanophagefferens@prot_jgi_Auran1_60440':1.1775092):0.23645702):0.079459992,(((('185431-Tbrucei@XP_822844':0.10124034,'353153-Tcruzi@XP_809775':0.037113479):0.3254102,('347515-Lmajor@XP_001686731':0.012250056,'435258-Linfantum@XP_001469747':0.014578887):0.084851049):0.60688387,'2880-Esiliculosus@CBJ33097':1.1812891):0.46367651,((('3055-Creinhardtii@XP_001699607':0.35135607,'Vcarteri@jgi|Volca1|88020|fgenesh4_pg.C_scaffold_7000176':0.23567179):0.50822697,'Chlorella-vulgaris@jgi|ChlNC64A_1|139605|IGS.gm_25_00156':0.33575178):0.3116134,('352472-Ddiscoideum@XP_638963':0.99118117,((('352914-Pyoelii@XP_730250':3.101255e-05,'36329-Pfalciparum@XP_001348712':0.23677065):1.6513295,('353154-Tannulata@XP_952886':1.7201885,'484906-Bbovis@XP_001609890':0.7473994):1.7768107):0.3279733,'Cmerolae@CMO331C':0.20117484):0.15367):0.18485872):1.0588548e-05):0.082475964);
(((('10228-Tadhaerens@XP_002111813':0.39396502,(((((('6239-Celegans@NP_506193':0.33539635,'6279-Bmalayi@XP_001901686':0.080597227):0.42330304,('Hrobusta@prot_jgi_Helro1_86353':0.1961071,'Lgigantea@gene_jgi_Lotgi1_113757_e_gw1.18.345.1':0.068438657):0.02225152):0.094708901,(('7227-Dmelanogaster@CAA74654':0.13348109,'Dpulex@prot_jgi_Dappu1_20701_gw1.3.407.1':0.056441983):0.014540433,'7460-Amellifera@XP_001123117':3.3574514e-05):0.062773607):2.6954519e-05,'Nvectensis@prot_jgi_Nemve1_20215_gw.121.46.1':0.28891512):0.053094745,('7955-Drerio@XP_686812':0,'9606-Hsapiens@NP_006594':0):0.15838326):0.045786763,'7739-Bfloridae@XP_002603307':0.16117745):0.40336164):0.068155972,('Aanophagefferens@prot_jgi_Auran1_60440':1.3399842,'Salpingoeca-rosetta@02263T0':0.6820455):0.20386998):0.085713946,((((('185431-Tbrucei@XP_822844':0.24799581,'353153-Tcruzi@XP_809775':0):0.43364522,('347515-Lmajor@XP_001686731':0.013948315,'435258-Linfantum@XP_001469747':0):0.4242693):0.35808196,('2880-Esiliculosus@CBJ33097':0.74516131,(((('352914-Pyoelii@XP_730250':0.26878757,'36329-Pfalciparum@XP_001348712':5.7195514e-06):0.97878062,'353154-Tannulata@XP_952886':2.7100401):1.2114501,'5722-Tvaginalis@ABC61972':1.3748395):0.82142738,'484906-Bbovis@XP_001609890':2.6663276):0.0075908):0.58517606):0.25178314,((('284813-Ecuniculi@NP_584770':2.2277524e-05,'876142-Eintestinalis@XP_003072732':0.18006918):2.0797405,('352472-Ddiscoideum@XP_638963':0.87957281,('578460-Nceranae@XP_002996063':2.4592976,'744533-Ngruberi@XP_002673603':0.41432236):0.28503836):0.10116065):0.14394367,'Gsulphuraria@stig_5.Gs08700.1':0.33407703):0.20618993):8.7736158e-06,'Capsaspora-owczarzaki@01557T0':0.55283204):0.12323957):0.17230852,((('145481-Ppatens@XP_001776000':0.091049586,'88036-Smoellendorffii@XP_002966356':0.48645548):3.2744924e-05,('3702-Athaliana@NP_566119':0.26047549,'39947-Osativa@NP_001054841':0.072762574):0.17871043):0.35611272,((('436017-Olucimarinus@XP_001415613':0.095524035,'70448-Otauri@XP_003074534':0.25256575):0.19775795,'564608-Mpusilla@XP_003056469':0.39674602):0.21905594,'Ehuxleyi@jgi|Emihu1|97193|fgeneshEH_pg.9__50':0.73884983):0.35849414):8.0516454e-05,(((((((('214684-Cneoformans@XP_567136':0.9059278,'284812-Spombe@XP_001713063':0.25500105):0.13795011,('237631-Umaydis@XP_758200':0.62854908,'451804-Afumigatus@EDP55114':0.41610224):0.15789753):0.022448525,'367110-Ncrassa@XP_960650':0.22111524):0.093220265,('Bdendrobatidis@prot_jgi_Batde5_22733_fgenesh1_pg.C_scaffold_2000120':0.28031178,'Spizellomyces-punctatus@04684T0':0.14744785):0.21589668):0.18103591,('559292-Scerevisiae@NP_012238':1.1897501,'Thecamonas-trahens@04634T0':0.39735736):0.27259927):0.11214549,'Cmerolae@CMO331C':0.67864288):0.16147744,(('403677-Pinfestans@XP_002904221':0.050777623,'Pramorum@jgi':0.042854551):0.48308172,'431895-Mbrevicollis@XP_001744374':0.6675452):0.18015177):2.0368719e-06,(('3055-Creinhardtii@XP_001699607':0.39271705,'Vcarteri@jgi|Volca1|88020|fgenesh4_pg.C_scaffold_7000176':0.20699442):0.35976834,'Chlorella-vulgaris@jgi|ChlNC64A_1|139605|IGS.gm_25_00156':0.42637777):0.54746848):0.11527437);
((('10228-Tadhaerens@XP_002111813':0.54999509,'Salpingoeca-rosetta@02263T0':0.38538519):0.20611224,(((((((('6239-Celegans@NP_506193':0.12476807,'6279-Bmalayi@XP_001901686':0.17639022):0.33699866,'Dpulex@prot_jgi_Dappu1_20701_gw1.3.407.1':7.0039763e-05):0.071370564,'7460-Amellifera@XP_001123117':0.052663974):0.022226487,'7227-Dmelanogaster@CAA74654':0.073911728):0.1456842,('7739-Bfloridae@XP_002603307':0.17560771,('7955-Drerio@XP_686812':9.9921602e-07,'9606-Hsapiens@NP_006594':0.014478177):0.13208036):0.099905008):0.073517894,'Nvectensis@prot_jgi_Nemve1_20215_gw.121.46.1':0.18499842):0.035610787,'Hrobusta@prot_jgi_Helro1_86353':0.099225371):0.037554719,'Lgigantea@gene_jgi_Lotgi1_113757_e_gw1.18.345.1':0.19224803):0.21503761):0.059011771,(((('145481-Ppatens@XP_001776000':0.054006756,((('284813-Ecuniculi@NP_584770':0.21129379,'876142-Eintestinalis@XP_003072732':7.291612e-06):1.216328,'578460-Nceranae@XP_002996063':2.2080981):0.57293992,'88036-Smoellendorffii@XP_002966356':0.3296991):2.7102829e-06):0.064868779,('3702-Athaliana@NP_566119':0.1496858,'39947-Osativa@NP_001054841':0.13751229):0.21010353):0.47114174,((((('214684-Cneoformans@XP_567136':0.65083701,('451804-Afumigatus@EDP55114':0.44337046,'559292-Scerevisiae@NP_012238':1.1323646):0.17364573):0.28244779,'237631-Umaydis@XP_758200':0.6139215):6.4702802e-05,'284812-Spombe@XP_001713063':0.53213685):0.028365499,(('367110-Ncrassa@XP_960650':0.36442529,('Bdendrobatidis@prot_jgi_Batde5_22733_fgenesh1_pg.C_scaffold_2000120':0.42908205,'Spizellomyces-punctatus@04684T0':0.10086669):0.17700277):0.1022282,(('436017-Olucimarinus@XP_001415613':0.22007282,'70448-Otauri@XP_003074534':0.17257591):0.19616799,'564608-Mpusilla@XP_003056469':0.36826215):0.83499724):0.10891895):0.086542823,'Thecamonas-trahens@04634T0':0.43868656):0.21569593):0.11339177,((((((('185431-Tbrucei@XP_822844':0.29245219,'353153-Tcruzi@XP_809775':0.098781262):0.35029565,('347515-Lmajor@XP_001686731':0.061495273,'435258-Linfantum@XP_001469747':0.013799365):0.15506849):0.24712119,'5722-Tvaginalis@ABC61972':1.5829731):0.65911731,(('2880-Esiliculosus@CBJ33097':1.6341856,(('352914-Pyoelii@XP_730250':0,'36329-Pfalciparum@XP_001348712':0.14157671):1.7051222,('353154-Tannulata@XP_952886':1.0655771,'484906-Bbovis@XP_001609890':0.8801002):0.85676049):0.7228161):0.28148566,'Cmerolae@CMO331C':0.88688112):0.3204967):0.14897257,('744533-Ngruberi@XP_002673603':0.70395092,'Gsulphuraria@stig_5.Gs08700.1':0.88768664):0.13891114):0.17824025,(('403677-Pinfestans@XP_002904221':0.10357082,'Pramorum@jgi':3.1876655e-06):0.58981814,'431895-Mbrevicollis@XP_001744374':0.45765552):0.12430089):0.22769333,'Capsaspora-owczarzaki@01557T0':0.47314088):0.17426491):0.02596437,((((('3055-Creinhardtii@XP_001699607':0.2312838,'Vcarteri@jgi|Volca1|88020|fgenesh4_pg.C_scaffold_7000176':0.093973689):0.75074339,'Chlorella-vulgaris@jgi|ChlNC64A_1|139605|IGS.gm_25_00156':0.27653146):0.27004679,'Aanophagefferens@prot_jgi_Auran1_60440':2.1182762):0.0055671907,'352472-Ddiscoideum@XP_638963':0.97257273):0.15368711,'Ehuxleyi@jgi|Emihu1|97193|fgeneshEH_pg.9__50':0.61533283):0.095687753);
((('10228-Tadhaerens@XP_002111813':0.3313815,((('352472-Ddiscoideum@XP_638963':1.2747463,'Capsaspora-owczarzaki@01557T0':0.24689809):0.047625064,'744533-Ngruberi@XP_002673603':0.72545892):0.21336837,(((((('352914-Pyoelii@XP_730250':0.21349106,'36329-Pfalciparum@XP_001348712':0.022358934):2.6632102,'5722-Tvaginalis@ABC61972':0.68947143):0.94668372,'Pramorum@jgi':0.0085430462):0.04294166,'403677-Pinfestans@XP_002904221':7.052391e-06):0.36206428,(('353154-Tannulata@XP_952886':2.0053031,'484906-Bbovis@XP_001609890':0.87187272):1.5376429,'431895-Mbrevicollis@XP_001744374':0.29258811):2.1116113e-05):0.16487758,('Cmerolae@CMO331C':1.0285708,'Gsulphuraria@stig_5.Gs08700.1':0.39451486):0.18507689):0.038597003):0.22711898):0.13151915,(((((('145481-Ppatens@XP_001776000':0.039478382,'88036-Smoellendorffii@XP_002966356':0.25116076):0.12083566,'39947-Osativa@NP_001054841':0.1261913):0.18125614,'3702-Athaliana@NP_566119':0.015843213):0.1552415,(('436017-Olucimarinus@XP_001415613':0.19186384,'70448-Otauri@XP_003074534':0.21566927):0.17341374,'564608-Mpusilla@XP_003056469':0.10175885):0.42198346):0.10029137,(('214684-Cneoformans@XP_567136':0.5285328,'237631-Umaydis@XP_758200':0.49055928):0.29645662,('284812-Spombe@XP_001713063':0.20356127,(('367110-Ncrassa@XP_960650':0.18803307,(('Bdendrobatidis@prot_jgi_Batde5_22733_fgenesh1_pg.C_scaffold_2000120':0.31052364,'Spizellomyces-punctatus@04684T0':0.14758401):0.079996848,'Thecamonas-trahens@04634T0':0.630094):0.14902417):0.11376208,('451804-Afumigatus@EDP55114':0.13776223,'559292-Scerevisiae@NP_012238':1.0313397):0.32462972):0.1314104):0.33750494):0.11718596):0.10801531,((('284813-Ecuniculi@NP_584770':0.17149756,'876142-Eintestinalis@XP_003072732':6.8238513e-05):1.2421272,('3055-Creinhardtii@XP_001699607':0.20950358,'Vcarteri@jgi|Volca1|88020|fgenesh4_pg.C_scaffold_7000176':0.28078701):0.16012809):0.41131868,'Chlorella-vulgaris@jgi|ChlNC64A_1|139605|IGS.gm_25_00156':0.16475617):0.54904416):1.7840615e-05):5.0975341e-05,((((('185431-Tbrucei@XP_822844':0.061907036,'353153-Tcruzi@XP_809775':0.23732116):0.52414603,('347515-Lmajor@XP_001686731':0,'435258-Linfantum@XP_001469747':0.05566278):0.11211767):0.92633993,('2880-Esiliculosus@CBJ33097':0.72163514,'Aanophagefferens@prot_jgi_Auran1_60440':1.309558):0.42225182):0.17614554,'578460-Nceranae@XP_002996063':1.7137291):0.061252528,'Salpingoeca-rosetta@02263T0':0.27683712):0.22317971,((('6239-Celegans@NP_506193':0.15699812,'6279-Bmalayi@XP_001901686':0.02930075):0.32668686,(((('7227-Dmelanogaster@CAA74654':0.16620391,('7460-Amellifera@XP_001123117':0.016263202,'Dpulex@prot_jgi_Dappu1_20701_gw1.3.407.1':0.07797732):0.023830757):0.051938773,(('7739-Bfloridae@XP_002603307':0.11468053,('7955-Drerio@XP_686812':0,'9606-Hsapiens@NP_006594':0):0.10771231):0.052877331,'Nvectensis@prot_jgi_Nemve1_20215_gw.121.46.1':0.19825058):0.045396933):0.10509278,'Lgigantea@gene_jgi_Lotgi1_113757_e_gw1.18.345.1':0.11537587):0.043056497,'Hrobusta@prot_jgi_Helro1_86353':0.14444746):0.13586861):0.14365335,'Ehuxleyi@jgi|Emihu1|97193|fgeneshEH_pg.9__50':0.724439):0.053235043);
((((('10228-Tadhaerens@XP_002111813':0.39317786,('2880-Esiliculosus@CBJ33097':1.0859578,(('431895-Mbrevicollis@XP_001744374':0.43488142,'Gsulphuraria@stig_5.Gs08700.1':0.59128339):0.27389695,(('Aanophagefferens@prot_jgi_Auran1_60440':0.82824261,'Cmerolae@CMO331C':0.60627576):0.25386194,'Salpingoeca-rosetta@02263T0':0.66056888):0.14595752):0.097076473):3.1688931e-05):0.17938186,((((('145481-Ppatens@XP_001776000':0.11269136,'88036-Smoellendorffii@XP_002966356':0.24527705):7.7083847e-06,('3702-Athaliana@NP_566119':0.18406539,'39947-Osativa@NP_001054841':0.13204945):0.17909432):0.24960321,('284813-Ecuniculi@NP_584770':0.1305413,'876142-Eintestinalis@XP_003072732':0):1.1657731):2.5269254e-05,'578460-Nceranae@XP_002996063':1.6267953):0.1903296,('237631-Umaydis@XP_758200':0.80804798,((('3055-Creinhardtii@XP_001699607':0.36388111,'Vcarteri@jgi|Volca1|88020|fgenesh4_pg.C_scaffold_7000176':5.2110227e-05):0.24393578,(('352914-Pyoelii@XP_730250':0,'36329-Pfalciparum@XP_001348712':0.31071998):0.50082547,('353154-Tannulata@XP_952886':1.1815012,'484906-Bbovis@XP_001609890':1.0558214):1.1410246):1.3930737):0.26186411,'Chlorella-vulgaris@jgi|ChlNC64A_1|139605|IGS.gm_25_00156':0.42828436):0.29658511):0.082580836):0.16066735):8.0673831e-05,(((((('185431-Tbrucei@XP_822844':0.17648057,'353153-Tcruzi@XP_809775':0.15845491):0.41712407,('347515-Lmajor@XP_001686731':0.026701776,'435258-Linfantum@XP_001469747':0.010040801):0.025381068):0.85988209,'5722-Tvaginalis@ABC61972':1.6642347):0.48880764,('403677-Pinfestans@XP_002904221':0.034662584,'Pramorum@jgi':0):0.1197483):0.22783373,'559292-Scerevisiae@NP_012238':1.083302):0.1085866,((('214684-Cneoformans@XP_567136':1.0744171,('Bdendrobatidis@prot_jgi_Batde5_22733_fgenesh1_pg.C_scaffold_2000120':0.38149209,'Spizellomyces-punctatus@04684T0':0.18534576):0.10211146):0.2180495,'367110-Ncrassa@XP_960650':0.45337321):0.12101326,('284812-Spombe@XP_001713063':0.23595718,'451804-Afumigatus@EDP55114':0.54158221):0.10466399):0.22782513):0.22571187):0.18547684,((('352472-Ddiscoideum@XP_638963':0.91327482,'744533-Ngruberi@XP_002673603':0.26472268):0.31878078,'Thecamonas-trahens@04634T0':0.3318078):0.14440625,'Capsaspora-owczarzaki@01557T0':0.47107909):0.13653942):0.097942588,((('436017-Olucimarinus@XP_001415613':0.23028281,'70448-Otauri@XP_003074534':0.09263388):0.18988838,'564608-Mpusilla@XP_003056469':0.3780905):0.3486634,'Ehuxleyi@jgi|Emihu1|97193|fgeneshEH_pg.9__50':0.80059408):0.13816418,(((((((('6239-Celegans@NP_506193':0.1814555,'6279-Bmalayi@XP_001901686':0.18205853):0.39717031,'Dpulex@prot_jgi_Dappu1_20701_gw1.3.407.1':6.2983485e-07):0.12075265,'7227-Dmelanogaster@CAA74654':0.14137475):0.034610313,'7460-Amellifera@XP_001123117':2.0031979e-06):0.029359916,('7739-Bfloridae@XP_002603307':0.20800921,('7955-Drerio@XP_686812':7.1530571e-06,'9606-Hsapiens@NP_006594':0.010823273):0.2218827):0.15531192):0.023375976,'Nvectensis@prot_jgi_Nemve1_20215_gw.121.46.1':0.35924782):0.076617189,'Hrobusta@prot_jgi_Helro1_86353':0.18234154):0.050802329,'Lgigantea@gene_jgi_Lotgi1_113757_e_gw1.18.345.1':0.14244287):0.15427595);
((((((('10228-Tadhaerens@XP_002111813':0.45468987,('431895-Mbrevicollis@XP_001744374':0.77311509,'Salpingoeca-rosetta@02263T0':0.54977521):0.069659601):0.21201746,'Nvectensis@prot_jgi_Nemve1_20215_gw.121.46.1':0.23731542):0.087598059,('7739-Bfloridae@XP_002603307':0.050682271,('7955-Drerio@XP_686812':3.7125624e-06,'9606-Hsapiens@NP_006594':0.012712319):0.08363108):0.036564098):0.091519791,(((('145481-Ppatens@XP_001776000':2.5375284e-06,(('3702-Athaliana@NP_566119':0.23750097,'39947-Osativa@NP_001054841':0.003947855):0.20074055,'88036-Smoellendorffii@XP_002966356':0.16092008):0.06414091):0.45965316,(((('2880-Esiliculosus@CBJ33097':1.1142522,'Cmerolae@CMO331C':0.75908364):0.60776272,(('436017-Olucimarinus@XP_001415613':0.027077518,'70448-Otauri@XP_003074534':0.2122002):0.11552965,'564608-Mpusilla@XP_003056469':0.31338564):0.17872881):0.24027629,'Ehuxleyi@jgi|Emihu1|97193|fgeneshEH_pg.9__50':0.30585443):0.14407019,'Aanophagefferens@prot_jgi_Auran1_60440':1.638536):0.030225808):0.37767731,'Lgigantea@gene_jgi_Lotgi1_113757_e_gw1.18.345.1':0.11835884):0.01542447,'Hrobusta@prot_jgi_Helro1_86353':0.12700339):0.023839868):0.038339057,('7460-Amellifera@XP_001123117':0.034212089,'Dpulex@prot_jgi_Dappu1_20701_gw1.3.407.1':0.081318766):0.025274272):0.091970934,'7227-Dmelanogaster@CAA74654':0.00021886257):0.14037991,((((('185431-Tbrucei@XP_822844':0.30202085,'353153-Tcruzi@XP_809775':0.0074733406):0.37184914,('347515-Lmajor@XP_001686731':0.031408268,'435258-Linfantum@XP_001469747':0.010063771):0.22506537):4.0882718e-05,(('353154-Tannulata@XP_952886':2.4934162,'484906-Bbovis@XP_001609890':0.022989464):2.4680616,'5722-Tvaginalis@ABC61972':1.1813053):1.3491467):1.0437978,'Capsaspora-owczarzaki@01557T0':0.44563632):0.073525912,(((((((('284813-Ecuniculi@NP_584770':0.02237452,'876142-Eintestinalis@XP_003072732':0.11611839):1.8486719,'Gsulphuraria@stig_5.Gs08700.1':0.33846806):0.2783745,'559292-Scerevisiae@NP_012238':1.3275282):0.23684782,(((('3055-Creinhardtii@XP_001699607':0.14482112,'Vcarteri@jgi|Volca1|88020|fgenesh4_pg.C_scaffold_7000176':0.18311478):0.32732298,'Chlorella-vulgaris@jgi|ChlNC64A_1|139605|IGS.gm_25_00156':0.36828688):0.30647935,'352472-Ddiscoideum@XP_638963':0.49067215):0.20618986,'578460-Nceranae@XP_002996063':2.9309995):5.9640099e-05):0.20796886,('403677-Pinfestans@XP_002904221':0.064140102,'Pramorum@jgi':3.1920506e-05):0.5264793):0.067103307,'744533-Ngruberi@XP_002673603':0.36382407):0.098959235,('352914-Pyoelii@XP_730250':0,'36329-Pfalciparum@XP_001348712':0.098533276):2.6555487):0.087296733,'Thecamonas-trahens@04634T0':0.41629881):0.13106404):0.094742415,((('214684-Cneoformans@XP_567136':1.01433,'6239-Celegans@NP_506193':0.080583002):0.019002308,'6279-Bmalayi@XP_001901686':0.058682025):0.1232458,('237631-Umaydis@XP_758200':0.66480896,(('284812-Spombe@XP_001713063':0.37794702,('367110-Ncrassa@XP_960650':0.18108959,('Bdendrobatidis@prot_jgi_Batde5_22733_fgenesh1_pg.C_scaffold_2000120':0.22482622,'Spizellomyces-punctatus@04684T0':0.12722934):0.25367289):0.11368713):0.22405664,'451804-Afumigatus@EDP55114':0.31326445):0.15606305):0.25324669):0.15605362);
((((('10228-Tadhaerens@XP_002111813':0.49595857,'Salpingoeca-rosetta@02263T0':0.43649089):0.15621723,('2880-Esiliculosus@CBJ33097':1.1813347,'Aanophagefferens@prot_jgi_Auran1_60440':0.55943332):0.40833196):0.11377993,(((((('185431-Tbrucei@XP_822844':0.23117111,'353153-Tcruzi@XP_809775':0.10613445):0.35798158,('347515-Lmajor@XP_001686731':5.7990303e-06,'435258-Linfantum@XP_001469747':0.029253513):0.45853423):0.48388499,'5722-Tvaginalis@ABC61972':1.2778867):0.22414624,((('403677-Pinfestans@XP_002904221':1.3853262e-06,'431895-Mbrevicollis@XP_001744374':0.80986398):0.013426566,'Pramorum@jgi':2.1355552e-06):0.19929543,('559292-Scerevisiae@NP_012238':0.89859003,'578460-Nceranae@XP_002996063':1.3992757):0.24657445):0.19112205):0.12571161,(('284813-Ecuniculi@NP_584770':7.9283504e-06,'876142-Eintestinalis@XP_003072732':0.16984666):1.4138728,'Gsulphuraria@stig_5.Gs08700.1':0.33743927):0.37452064):0.21934325,('6239-Celegans@NP_506193':0.21265547,'6279-Bmalayi@XP_001901686':0.12357123):0.25396977):0.1090197):0.065445393,((((('145481-Ppatens@XP_001776000':0.059865778,('3702-Athaliana@NP_566119':0.20393896,'39947-Osativa@NP_001054841':0.14416503):0.23741894):0.083025257,'88036-Smoellendorffii@XP_002966356':0.34594271):0.4023048,'Chlorella-vulgaris@jgi|ChlNC64A_1|139605|IGS.gm_25_00156':0.24881104):0.11989329,('3055-Creinhardtii@XP_001699607':0.31623276,'Vcarteri@jgi|Volca1|88020|fgenesh4_pg.C_scaffold_7000176':0.12700118):0.33586759):0.14789637,('237631-Umaydis@XP_758200':0.61885797,'Cmerolae@CMO331C':0.4752597):0.11969446):6.6004903e-06):0.25021613,(((('214684-Cneoformans@XP_567136':1.4279687,'Spizellomyces-punctatus@04684T0':0):0.23992082,'Bdendrobatidis@prot_jgi_Batde5_22733_fgenesh1_pg.C_scaffold_2000120':0.15535552):0.17268675,('284812-Spombe@XP_001713063':0.55688176,('367110-Ncrassa@XP_960650':0.15355923,'451804-Afumigatus@EDP55114':0.75826254):0.10605937):0.28006908):0.28027182,((('352472-Ddiscoideum@XP_638963':0.61540528,'744533-Ngruberi@XP_002673603':0.60176171):0.41709455,'Thecamonas-trahens@04634T0':0.18325959):0.20715595,'Capsaspora-owczarzaki@01557T0':0.62196485):1.3200483e-05):0.037123193,(((((((('352914-Pyoelii@XP_730250':0.2989309,'36329-Pfalciparum@XP_001348712':0.035214537):1.6005544,('353154-Tannulata@XP_952886':1.7138431,'484906-Bbovis@XP_001609890':0.5653763):1.4465085):0.48029224,'Hrobusta@prot_jgi_Helro1_86353':0):0.26713505,'Dpulex@prot_jgi_Dappu1_20701_gw1.3.407.1':2.259831e-05):0.069106276,'7227-Dmelanogaster@CAA74654':0.12987827):0.043159552,'7460-Amellifera@XP_001123117':0.030449082):0.020513009,(('7739-Bfloridae@XP_002603307':0.2470861,('7955-Drerio@XP_686812':1.6668968e-06,'9606-Hsapiens@NP_006594':0.039810657):0.088711055):0.12403893,'Lgigantea@gene_jgi_Lotgi1_113757_e_gw1.18.345.1':0.093430421):0.15772861):0.29934399,(((('436017-Olucimarinus@XP_001415613':0.23543226,'70448-Otauri@XP_003074534':0.036899887):0.26049656,'564608-Mpusilla@XP_003056469':0.24040184):0.27662629,'Ehuxleyi@jgi|Emihu1|97193|fgeneshEH_pg.9__50':0.67663392):0.058326956,'Nvectensis@prot_jgi_Nemve1_20215_gw.121.46.1':0.44180809):0.085309244):0.06940873);
((((('10228-Tadhaerens@XP_002111813':0.32668345,'Capsaspora-owczarzaki@01557T0':0.51882505):0.21294646,('Aanophagefferens@prot_jgi_Auran1_60440':1.7024851,'Gsulphuraria@stig_5.Gs08700.1':0.93090488):0.43141578):1.188225e-05,((('403677-Pinfestans@XP_002904221':0.075463663,'Pramorum@jgi':0):0.57552297,'431895-Mbrevicollis@XP_001744374':0.54458577):0.020772598,'Salpingoeca-rosetta@02263T0':0.88131272):0.19774782):0.065378203,((((('214684-Cneoformans@XP_567136':0.98831742,'284812-Spombe@XP_001713063':0.43889275):0.20742167,(('237631-Umaydis@XP_758200':0.90706703,('451804-Afumigatus@EDP55114':0.2568322,'559292-Scerevisiae@NP_012238':1.7900332):0.12963356):0.30910743,'367110-Ncrassa@XP_960650':0.36727091):0.17543761):0.18415334,'Spizellomyces-punctatus@04684T0':0.14634791):0.38538072,'Bdendrobatidis@prot_jgi_Batde5_22733_fgenesh1_pg.C_scaffold_2000120':0.20701305):0.53593191,(('6239-Celegans@NP_506193':0.27901572,'6279-Bmalayi@XP_001901686':0.2150788):0.34645827,((((('7227-Dmelanogaster@CAA74654':0.10843429,'Dpulex@prot_jgi_Dappu1_20701_gw1.3.407.1':6.4605008e-07):0.04366104,'7460-Amellifera@XP_001123117':7.0516655e-06):0.063678165,('7739-Bfloridae@XP_002603307':0.21361748,(('7955-Drerio@XP_686812':2.135153e-06,'9606-Hsapiens@NP_006594':0.028690677):0.10658478,'Lgigantea@gene_jgi_Lotgi1_113757_e_gw1.18.345.1':0.074759995):0.069673973):0.0072401992):7.1722016e-05,'Hrobusta@prot_jgi_Helro1_86353':0.12656341):0.068621531,'Nvectensis@prot_jgi_Nemve1_20215_gw.121.46.1':0.21821959):0.019107701):0.0084140637):0.17465792):8.0748925e-06,((((((('145481-Ppatens@XP_001776000':0.12730981,'88036-Smoellendorffii@XP_002966356':0.4416583):0.028731882,('3702-Athaliana@NP_566119':0.12446988,'39947-Osativa@NP_001054841':0.14935148):0.26386812):0.18521511,(('284813-Ecuniculi@NP_584770':0,'876142-Eintestinalis@XP_003072732':0.14360326):1.511178,'578460-Nceranae@XP_002996063':1.6350079):0.41685331):0.29644782,(((('185431-Tbrucei@XP_822844':0.35572435,'353153-Tcruzi@XP_809775':0.15968174):0.42749126,'435258-Linfantum@XP_001469747':0):0.062216288,'347515-Lmajor@XP_001686731':2.9770154e-05):1.1347975,'5722-Tvaginalis@ABC61972':1.2482682):0.27169454):6.6463824e-06,('352472-Ddiscoideum@XP_638963':0.93255582,'744533-Ngruberi@XP_002673603':0.70527941):0.37485623):0.18602738,(('2880-Esiliculosus@CBJ33097':1.0262792,(('436017-Olucimarinus@XP_001415613':0.16037524,'70448-Otauri@XP_003074534':0.22114324):0.51325154,'564608-Mpusilla@XP_003056469':0.3067576):0.21348649):0.18849382,((('352914-Pyoelii@XP_730250':0.070552634,'36329-Pfalciparum@XP_001348712':0.16176163):1.3121,('353154-Tannulata@XP_952886':0.79781395,'484906-Bbovis@XP_001609890':1.5461337):0.9284322):0.92930519,'Cmerolae@CMO331C':0.93822039):9.547264e-05):0.43059766):9.4540038e-05,((('3055-Creinhardtii@XP_001699607':0.17546074,'Vcarteri@jgi|Volca1|88020|fgenesh4_pg.C_scaffold_7000176':0.14279048):0.81010593,'Chlorella-vulgaris@jgi|ChlNC64A_1|139605|IGS.gm_25_00156':0.45800312):0.27168958,'Thecamonas-trahens@04634T0':0.41862366):0.14043991):0.083854172,'Ehuxleyi@jgi|Emihu1|97193|fgeneshEH_pg.9__50':0.68361089);
(((((((('10228-Tadhaerens@XP_002111813':0.48065234,'431895-Mbrevicollis@XP_001744374':0.93497028):1.6807626e-05,'Salpingoeca-rosetta@02263T0':0.35826814):0.10494181,((((('185431-Tbrucei@XP_822844':0.24024466,'353153-Tcruzi@XP_809775':0.028319918):0.41955171,('347515-Lmajor@XP_001686731':0.042860094,'435258-Linfantum@XP_001469747':0.010651781):0.12458501):0.78871178,('367110-Ncrassa@XP_960650':0.45186882,('Bdendrobatidis@prot_jgi_Batde5_22733_fgenesh1_pg.C_scaffold_2000120':0.37812409,'Spizellomyces-punctatus@04684T0':0.1359726):0.1117876):0.070422365):0.1123593,('214684-Cneoformans@XP_567136':0.66793601,('284812-Spombe@XP_001713063':0.37224605,('403677-Pinfestans@XP_002904221':0.025328245,'Pramorum@jgi':0):0.40219472):0.16565806):0.12861782):5.8085236e-06,('237631-Umaydis@XP_758200':0.73677284,('451804-Afumigatus@EDP55114':0.32670298,'559292-Scerevisiae@NP_012238':0.81401122):0.23684779):0.089290905):0.19805371):0.11589338,('6239-Celegans@NP_506193':0.17733106,'6279-Bmalayi@XP_001901686':0.21232777):0.143743):0.27450842,(('7227-Dmelanogaster@CAA74654':0.081015528,('7460-Amellifera@XP_001123117':0.063608955,'Dpulex@prot_jgi_Dappu1_20701_gw1.3.407.1':0.039129016):0.03706503):0.053661583,((('7739-Bfloridae@XP_002603307':0.1101808,('7955-Drerio@XP_686812':1.2053878e-05,'9606-Hsapiens@NP_006594':0.012241957):0.18258343):0.049853329,'Nvectensis@prot_jgi_Nemve1_20215_gw.121.46.1':0.21206435):0.15976399,('Hrobusta@prot_jgi_Helro1_86353':0.27593808,'Lgigantea@gene_jgi_Lotgi1_113757_e_gw1.18.345.1':0.23034171):5.3335888e-06):0.079449767):0.10767323):0.05502872,'Capsaspora-owczarzaki@01557T0':0.58538873):0.068517401,'Ehuxleyi@jgi|Emihu1|97193|fgeneshEH_pg.9__50':0.74651134):0.046971282,(((((('145481-Ppatens@XP_001776000':0.075311191,('3702-Athaliana@NP_566119':0.14403344,'39947-Osativa@NP_001054841':0.030482567):0.18480785):0.04586315,'88036-Smoellendorffii@XP_002966356':0.25300519):0.11433783,('284813-Ecuniculi@NP_584770':0.051743579,'876142-Eintestinalis@XP_003072732':0.11308091):1.3460753):0.12140529,'578460-Nceranae@XP_002996063':2.3975396):0.058526732,(('3055-Creinhardtii@XP_001699607':0.59287729,'Vcarteri@jgi|Volca1|88020|fgenesh4_pg.C_scaffold_7000176':0.11879267):0.56802623,'Chlorella-vulgaris@jgi|ChlNC64A_1|139605|IGS.gm_25_00156':0.18959827):0.2257271):0.26407368,((((('2880-Esiliculosus@CBJ33097':0.58325654,(('352914-Pyoelii@XP_730250':0.18147729,'36329-Pfalciparum@XP_001348712':0.075957443):1.5277677,('353154-Tannulata@XP_952886':1.2888824,('484906-Bbovis@XP_001609890':0.68381654,'5722-Tvaginalis@ABC61972':1.2965314):0.26366625):0.48404607):0.29076368):0.2562271,'Gsulphuraria@stig_5.Gs08700.1':0.80686734):6.3630243e-06,'Cmerolae@CMO331C':0.63229758):0.2282319,'Aanophagefferens@prot_jgi_Auran1_60440':1.3675836):0.2149787,('352472-Ddiscoideum@XP_638963':0.99562258,(('436017-Olucimarinus@XP_001415613':0.20633274,'70448-Otauri@XP_003074534':0.11153925):0.26844948,'564608-Mpusilla@XP_003056469':0.25585882):0.4438325):0.14607602):0.15437997):0.064398932,('744533-Ngruberi@XP_002673603':1.0451161,'Thecamonas-trahens@04634T0':0.14690459):0.1792511);
((((('10228-Tadhaerens@XP_002111813':0.26586157,'Salpingoeca-rosetta@02263T0':0.49788693):0.19445696,(('6239-Celegans@NP_506193':0.29419372,'6279-Bmalayi@XP_001901686':0.021020256):0.25256533,(((('7227-Dmelanogaster@CAA74654':0.014135398,('Dpulex@prot_jgi_Dappu1_20701_gw1.3.407.1':0.0078478195,'Lgigantea@gene_jgi_Lotgi1_113757_e_gw1.18.345.1':0.17272188):0.047195698):0.080716474,'Hrobusta@prot_jgi_Helro1_86353':0.15978317):3.4423051e-06,('7460-Amellifera@XP_001123117':0.025504992,('7955-Drerio@XP_686812':9.7489867e-07,('9606-Hsapiens@NP_006594':0.039250152,'Nvectensis@prot_jgi_Nemve1_20215_gw.121.46.1':0.29550975):1.7963053e-05):0.037677905):0.0092719283):0.10269505,'7739-Bfloridae@XP_002603307':0.15674759):0.17421796):0.27331171):0.0084319886,('352472-Ddiscoideum@XP_638963':1.1269934,'744533-Ngruberi@XP_002673603':0.88891567):0.26251461):2.9731038e-06,(((('145481-Ppatens@XP_001776000':0.048086106,((('284813-Ecuniculi@NP_584770':0.2369853,'876142-Eintestinalis@XP_003072732':0.051547339):0.65307556,'578460-Nceranae@XP_002996063':2.0031122):0.72610052,'88036-Smoellendorffii@XP_002966356':0.37122055):6.5464936e-08):0.25246197,'39947-Osativa@NP_001054841':0.1850598):0.061739161,'3702-Athaliana@NP_566119':0.07634903):0.35488912,(('3055-Creinhardtii@XP_001699607':0.4942509,'Vcarteri@jgi|Volca1|88020|fgenesh4_pg.C_scaffold_7000176':0.28182449):0.22940514,'Chlorella-vulgaris@jgi|ChlNC64A_1|139605|IGS.gm_25_00156':0.37439813):0.50123673):0.072256382):0.10798284,((((('185431-Tbrucei@XP_822844':0.2094743,'353153-Tcruzi@XP_809775':0.12456129):0.22479945,('347515-Lmajor@XP_001686731':0.056690159,'435258-Linfantum@XP_001469747':1.0850527e-05):0.49900354):0.46036544,('5722-Tvaginalis@ABC61972':1.27087,'Cmerolae@CMO331C':0.5250079):0.00017636394):0.34403285,((((('352914-Pyoelii@XP_730250':0.25167229,'36329-Pfalciparum@XP_001348712':0.025571865):2.4190519,('353154-Tannulata@XP_952886':2.3582729,'484906-Bbovis@XP_001609890':1.0907901):0.32555123):0.59071989,((('403677-Pinfestans@XP_002904221':0.11951408,'Pramorum@jgi':9.0454804e-06):0.11398354,'559292-Scerevisiae@NP_012238':0.97479849):0.21463981,'Gsulphuraria@stig_5.Gs08700.1':0.5401845):0.13080761):0.02684234,'431895-Mbrevicollis@XP_001744374':0.4747021):0.17947441,'Thecamonas-trahens@04634T0':0.34391304):0.14091048):0.0027074639,(('2880-Esiliculosus@CBJ33097':1.0404159,'Ehuxleyi@jgi|Emihu1|97193|fgeneshEH_pg.9__50':0.17384035):0.23717761,(('436017-Olucimarinus@XP_001415613':0.078443819,'70448-Otauri@XP_003074534':0.077206972):0.23003293,'564608-Mpusilla@XP_003056469':0.34219438):0.074899654):0.21554136):0.020064005,((((('214684-Cneoformans@XP_567136':0.69114228,'237631-Umaydis@XP_758200':0.63421229):0.24791791,'Bdendrobatidis@prot_jgi_Batde5_22733_fgenesh1_pg.C_scaffold_2000120':0.16836117):2.0336165e-07,'Spizellomyces-punctatus@04684T0':0.19800268):0.074598137,('284812-Spombe@XP_001713063':0.6277642,('367110-Ncrassa@XP_960650':0.10129426,('451804-Afumigatus@EDP55114':0.71602967,'Aanophagefferens@prot_jgi_Auran1_60440':2.4053899):0.18058999):0.21055958):0.039106608):0.62534604,'Capsaspora-owczarzaki@01557T0':0.66926488):4.883543e-05);
((((('10228-Tadhaerens@XP_002111813':0.38589456,(('2880-Esiliculosus@CBJ33097':1.6200766,'Aanophagefferens@prot_jgi_Auran1_60440':1.2670379):0.27026984,('Chlorella-vulgaris@jgi|ChlNC64A_1|139605|IGS.gm_25_00156':0.66847934,'Salpingoeca-rosetta@02263T0':0.51852767):0.020447425):0.194577):0.071053775,(((('436017-Olucimarinus@XP_001415613':0.087415538,'70448-Otauri@XP_003074534':0.1178105):0.37569016,'564608-Mpusilla@XP_003056469':0.2859412):0.56540993,'Ehuxleyi@jgi|Emihu1|97193|fgeneshEH_pg.9__50':0.84422662):1.8918747e-05,(('6239-Celegans@NP_506193':0.22331674,'6279-Bmalayi@XP_001901686':0.10436367):0.3215267,(((('7227-Dmelanogaster@CAA74654':0.11014156,'Dpulex@prot_jgi_Dappu1_20701_gw1.3.407.1':4.1843102e-08):1.1320669e-05,('Hrobusta@prot_jgi_Helro1_86353':0.15498814,'Lgigantea@gene_jgi_Lotgi1_113757_e_gw1.18.345.1':0.12693925):0.20775657):0.11307727,'7460-Amellifera@XP_001123117':0.024249255):0.062304096,(('7739-Bfloridae@XP_002603307':0.23139734,'Nvectensis@prot_jgi_Nemve1_20215_gw.121.46.1':0.43078065):3.4401843e-05,('7955-Drerio@XP_686812':1.5942892e-07,'9606-Hsapiens@NP_006594':0.015052601):0.075976142):0.097294336):0.0594289):0.25649799):0.078047541):0.027932834,((((((('214684-Cneoformans@XP_567136':1.3656396,'Bdendrobatidis@prot_jgi_Batde5_22733_fgenesh1_pg.C_scaffold_2000120':0.23403266):0.10264901,'Spizellomyces-punctatus@04684T0':0.025788336):0.37193823,'367110-Ncrassa@XP_960650':0.26432501):0.20573161,('284812-Spombe@XP_001713063':0.35996376,'451804-Afumigatus@EDP55114':0.68480894):0.15476408):0.21436534,'237631-Umaydis@XP_758200':0.58577332):0.20386803,('559292-Scerevisiae@NP_012238':1.5118235,'Thecamonas-trahens@04634T0':0.1568731):0.27164612):2.5658844e-05,(('284813-Ecuniculi@NP_584770':0.27067971,'876142-Eintestinalis@XP_003072732':8.7213889e-05):1.3347612,('3055-Creinhardtii@XP_001699607':0.36494353,'Vcarteri@jgi|Volca1|88020|fgenesh4_pg.C_scaffold_7000176':0.32707163):0.48725444):0.31887447):0.093217368):0.039497558,(('145481-Ppatens@XP_001776000':0.09891316,'88036-Smoellendorffii@XP_002966356':0.56451481):0.099539298,('3702-Athaliana@NP_566119':0.099991461,'39947-Osativa@NP_001054841':0.27697625):0.11082613):0.47115102):0.077778774,(((('185431-Tbrucei@XP_822844':0.12639549,'353153-Tcruzi@XP_809775':0.12572558):0.36025555,('347515-Lmajor@XP_001686731':3.6835336e-06,'435258-Linfantum@XP_001469747':0.067281953):0.38030614):0.79097188,'5722-Tvaginalis@ABC61972':1.4494198):0.13236806,('403677-Pinfestans@XP_002904221':0.047472391,'Pramorum@jgi':0):0.37138741):0.23868827,((((('352472-Ddiscoideum@XP_638963':1.2016253,(('352914-Pyoelii@XP_730250':0,('36329-Pfalciparum@XP_001348712':0.010184552,'578460-Nceranae@XP_002996063':4.2504889):0.2983708):1.6996232,('353154-Tannulata@XP_952886':4.7565442,'484906-Bbovis@XP_001609890':1.6688858):4.1823132):1.0925381):3.6993843e-06,'744533-Ngruberi@XP_002673603':0.84056646):0.24104956,'Gsulphuraria@stig_5.Gs08700.1':0.52756599):0.033628073,'Cmerolae@CMO331C':0.41286483):0.22576744,('431895-Mbrevicollis@XP_001744374':0.51924084,'Capsaspora-owczarzaki@01557T0':0.40681126):1.6424688e-05):0.14711084);
(((('10228-Tadhaerens@XP_002111813':0.6523108,'Salpingoeca-rosetta@02263T0':0.9370872):0.19273236,(((((('145481-Ppatens@XP_001776000':0.028229735,'88036-Smoellendorffii@XP_002966356':0.2891598):0.20442502,'39947-Osativa@NP_001054841':0.20840408):0.096079939,'3702-Athaliana@NP_566119':3.4617263e-05):0.20298809,(('436017-Olucimarinus@XP_001415613':0.18324632,'70448-Otauri@XP_003074534':0.19215199):0.076541166,'564608-Mpusilla@XP_003056469':0.28546019):0.46843695):0.26092976,((('214684-Cneoformans@XP_567136':1.3247332,'237631-Umaydis@XP_758200':0.74553529):0.23688709,(('284812-Spombe@XP_001713063':0.42433609,'451804-Afumigatus@EDP55114':0.69034763):0.11953693,'367110-Ncrassa@XP_960650':0.39029179):0.17400191):0.1316618,('Bdendrobatidis@prot_jgi_Batde5_22733_fgenesh1_pg.C_scaffold_2000120':0.22994929,'Spizellomyces-punctatus@04684T0':0.22468278):0.1212869):0.46518574):0.15470925,(('3055-Creinhardtii@XP_001699607':0.51142505,'Vcarteri@jgi|Volca1|88020|fgenesh4_pg.C_scaffold_7000176':0.068611797):0.72525273,'Chlorella-vulgaris@jgi|ChlNC64A_1|139605|IGS.gm_25_00156':0.55522581):0.53651749):0.11965986):5.4754144e-05,((('352472-Ddiscoideum@XP_638963':1.2537626,(('744533-Ngruberi@XP_002673603':0.81554282,'Thecamonas-trahens@04634T0':0.49976255):0.23178962,'Capsaspora-owczarzaki@01557T0':0.55500048):0.10406304):0.021847672,(((((('6239-Celegans@NP_506193':0.20553716,'6279-Bmalayi@XP_001901686':0.14731226):0.31359851,'Dpulex@prot_jgi_Dappu1_20701_gw1.3.407.1':3.3683817e-06):0.18036167,'7460-Amellifera@XP_001123117':9.3902295e-05):0.014656746,'7227-Dmelanogaster@CAA74654':0.13952968):0.021116801,(('7739-Bfloridae@XP_002603307':0.13529356,('7955-Drerio@XP_686812':1.4928611e-05,'9606-Hsapiens@NP_006594':0.013147705):0.23255092):0.086142492,(('Hrobusta@prot_jgi_Helro1_86353':0.14053136,'Nvectensis@prot_jgi_Nemve1_20215_gw.121.46.1':0.52999056):0.012388149,'Lgigantea@gene_jgi_Lotgi1_113757_e_gw1.18.345.1':0.15477142):0.085678869):0.064403637):0.53085823,'Ehuxleyi@jgi|Emihu1|97193|fgeneshEH_pg.9__50':1.0701608):0.2620974):0.074873443,((('403677-Pinfestans@XP_002904221':0.11002724,'Pramorum@jgi':1.5703925e-06):0.46953825,'559292-Scerevisiae@NP_012238':1.2874198):0.25203998,'431895-Mbrevicollis@XP_001744374':0.30804427):0.21286763):0.1934832):0.14358677,((('185431-Tbrucei@XP_822844':0.32793285,'353153-Tcruzi@XP_809775':0.10810492):0.30838913,('347515-Lmajor@XP_001686731':0.028533922,'435258-Linfantum@XP_001469747':0.046730224):0.25045752):0.72846179,(((((('284813-Ecuniculi@NP_584770':6.8095524e-05,'5722-Tvaginalis@ABC61972':3.9645772):0.20037734,'876142-Eintestinalis@XP_003072732':8.6326175e-05):1.0526702,'578460-Nceranae@XP_002996063':2.0158508):1.0590302,(('352914-Pyoelii@XP_730250':2.4494756e-06,(('353154-Tannulata@XP_952886':2.3181257,'484906-Bbovis@XP_001609890':1.7166542):1.9478846,'36329-Pfalciparum@XP_001348712':2.4735757e-05):0.27044015):2.425431,'Gsulphuraria@stig_5.Gs08700.1':0.32873794):0.067070961):0.46769634,'Cmerolae@CMO331C':0.80431918):0.013998542,'2880-Esiliculosus@CBJ33097':0.95833742):0.15073179):0.10791817,'Aanophagefferens@prot_jgi_Auran1_60440':2.1095897);
((('10228-Tadhaerens@XP_002111813':0.49104165,(('352472-Ddiscoideum@XP_638963':1.6824154,'744533-Ngruberi@XP_002673603':0.56632618):0.17536087,'Capsaspora-owczarzaki@01557T0':0.35235021):0.3279466):0.13268122,((('6239-Celegans@NP_506193':0.32095825,'6279-Bmalayi@XP_001901686':0.075749176):0.10875397,((((('7227-Dmelanogaster@CAA74654':0.16520115,'Dpulex@prot_jgi_Dappu1_20701_gw1.3.407.1':0.068571475):0.012845914,'7460-Amellifera@XP_001123117':2.4744517e-05):0.063030309,('7739-Bfloridae@XP_002603307':0.11455148,('Hrobusta@prot_jgi_Helro1_86353':0.31841358,'Lgigantea@gene_jgi_Lotgi1_113757_e_gw1.18.345.1':0.09431635):0.11743237):0.046067107):0.028673055,('7955-Drerio@XP_686812':1.5024585e-05,'9606-Hsapiens@NP_006594':0.031137612):0.13652847):0.050501143,'Nvectensis@prot_jgi_Nemve1_20215_gw.121.46.1':0.22980258):0.24059528):0.22111071,'Salpingoeca-rosetta@02263T0':0.53975906):0.046533291):0.20001136,(((('145481-Ppatens@XP_001776000':1.0236826e-05,'88036-Smoellendorffii@XP_002966356':0.47515047):0.12551342,('3702-Athaliana@NP_566119':0.22495535,'39947-Osativa@NP_001054841':0.09549196):0.20212236):0.33592664,(((('3055-Creinhardtii@XP_001699607':0.21072973,'Vcarteri@jgi|Volca1|88020|fgenesh4_pg.C_scaffold_7000176':0.1799353):0.45239105,'Chlorella-vulgaris@jgi|ChlNC64A_1|139605|IGS.gm_25_00156':0.47992563):0.24372923,'Ehuxleyi@jgi|Emihu1|97193|fgeneshEH_pg.9__50':0.63684871):0.1680053,'Gsulphuraria@stig_5.Gs08700.1':1.1467027):3.9425041e-05):0.24561806,('Aanophagefferens@prot_jgi_Auran1_60440':1.9184827,'Cmerolae@CMO331C':0.96090721):0.32448042):5.7822666e-05,(((((('185431-Tbrucei@XP_822844':0.38496517,'353153-Tcruzi@XP_809775':0.14667749):0.53269515,('347515-Lmajor@XP_001686731':0,'435258-Linfantum@XP_001469747':0):0.17702703):0.51621556,(('352914-Pyoelii@XP_730250':0,'36329-Pfalciparum@XP_001348712':0.37661626):2.0099706,(('353154-Tannulata@XP_952886':1.8228283,'484906-Bbovis@XP_001609890':1.3055026):1.4845514,'5722-Tvaginalis@ABC61972':1.2053132):0.5403209):0.4638411):0.166415,'2880-Esiliculosus@CBJ33097':1.7007945):0.31601004,(('403677-Pinfestans@XP_002904221':1.8453819e-07,'Pramorum@jgi':0.049993187):0.36835371,'431895-Mbrevicollis@XP_001744374':0.33168139):0.17614243):0.1252586,(('214684-Cneoformans@XP_567136':0.74174385,(('237631-Umaydis@XP_758200':0.77834163,('284813-Ecuniculi@NP_584770':0.15171127,'876142-Eintestinalis@XP_003072732':3.4991969e-05):2.1175745):0.054016048,((('284812-Spombe@XP_001713063':0.47491955,'451804-Afumigatus@EDP55114':0.26008846):0.051059485,'367110-Ncrassa@XP_960650':0.22237887):0.11941188,((('559292-Scerevisiae@NP_012238':0.64509643,'578460-Nceranae@XP_002996063':2.9675433):1.0664427,'Thecamonas-trahens@04634T0':0.42284351):0.18305278,('Bdendrobatidis@prot_jgi_Batde5_22733_fgenesh1_pg.C_scaffold_2000120':0.40444197,'Spizellomyces-punctatus@04684T0':0.24597661):0.3200868):0.14238069):0.19963658):0.17906642):0.10516104,('436017-Olucimarinus@XP_001415613':0.001296306,('564608-Mpusilla@XP_003056469':0.50729864,'70448-Otauri@XP_003074534':0.28920771):0.20570665):0.54416751):0.29330923):0.077210499);
((((('10228-Tadhaerens@XP_002111813':0.46777707,'Salpingoeca-rosetta@02263T0':0.31971847):0.037892348,('2880-Esiliculosus@CBJ33097':0.48605006,'Aanophagefferens@prot_jgi_Auran1_60440':1.3091791):0.76145726):0.048761553,((((((('185431-Tbrucei@XP_822844':0.19031407,'353153-Tcruzi@XP_809775':0.1832428):0.30777595,('347515-Lmajor@XP_001686731':0,'435258-Linfantum@XP_001469747':0.050426091):0.15706172):0.38939712,'5722-Tvaginalis@ABC61972':0.9286059):0.44786648,(('403677-Pinfestans@XP_002904221':0.023943578,'Pramorum@jgi':0.04175119):0.20290896,'Gsulphuraria@stig_5.Gs08700.1':0.82782919):0.020498226):0.24498295,'431895-Mbrevicollis@XP_001744374':0.3153731):0.13488984,('352472-Ddiscoideum@XP_638963':0.82041996,'744533-Ngruberi@XP_002673603':0.49958268):0.20998028):3.0419344e-08,('6239-Celegans@NP_506193':0.082274183,'6279-Bmalayi@XP_001901686':0.12429693):0.25891995):0.12106006):0.074780532,(('352914-Pyoelii@XP_730250':0.16797596,'36329-Pfalciparum@XP_001348712':3.3189997e-06):1.9426951,('353154-Tannulata@XP_952886':1.4121216,'484906-Bbovis@XP_001609890':0.63978478):0.76919231):0.80990717):3.7265394e-05,(((((('145481-Ppatens@XP_001776000':0.026149652,'88036-Smoellendorffii@XP_002966356':0.34850539):0.090510827,'39947-Osativa@NP_001054841':0.11177033):0.11243061,'3702-Athaliana@NP_566119':0.027812781):0.11426071,(('436017-Olucimarinus@XP_001415613':0.093012374,'70448-Otauri@XP_003074534':0.093182346):0.14290695,'564608-Mpusilla@XP_003056469':0.19576243):0.37385496):0.12049468,('214684-Cneoformans@XP_567136':0.98949193,('284812-Spombe@XP_001713063':0.22439737,(((('284813-Ecuniculi@NP_584770':0.066146867,'876142-Eintestinalis@XP_003072732':0.085113553):2.0542108,'367110-Ncrassa@XP_960650':0.21566035):1.3648184e-06,(('578460-Nceranae@XP_002996063':1.3877228,'Thecamonas-trahens@04634T0':0.51088388):0.22654262,('Bdendrobatidis@prot_jgi_Batde5_22733_fgenesh1_pg.C_scaffold_2000120':0.30687472,'Spizellomyces-punctatus@04684T0':0.10885446):0.17572836):0.069998694):0.11472888,('451804-Afumigatus@EDP55114':0.068081172,'559292-Scerevisiae@NP_012238':1.0477946):0.54355189):0.091077599):0.31874806):0.039749002):0.082358624,(('237631-Umaydis@XP_758200':0.53980593,'Cmerolae@CMO331C':0.73452423):0.30502099,'Capsaspora-owczarzaki@01557T0':0.54860051):0.17582998):0.077553539,((('3055-Creinhardtii@XP_001699607':0.34482604,'Vcarteri@jgi|Volca1|88020|fgenesh4_pg.C_scaffold_7000176':0):0.5701709,'Chlorella-vulgaris@jgi|ChlNC64A_1|139605|IGS.gm_25_00156':0.069555698):0.47602758,(((((('7227-Dmelanogaster@CAA74654':0.065819934,('7460-Amellifera@XP_001123117':0.029765002,'Dpulex@prot_jgi_Dappu1_20701_gw1.3.407.1':0.031032755):0.024419602):0.095156362,('7739-Bfloridae@XP_002603307':0.069077194,('7955-Drerio@XP_686812':3.131147e-06,'9606-Hsapiens@NP_006594':0.011760824):0.099037971):0.11264141):0.048958456,'Nvectensis@prot_jgi_Nemve1_20215_gw.121.46.1':0.25816751):0.04319399,'Lgigantea@gene_jgi_Lotgi1_113757_e_gw1.18.345.1':0.1172369):0.034066414,'Hrobusta@prot_jgi_Helro1_86353':0.063378626):0.15880567,'Ehuxleyi@jgi|Emihu1|97193|fgeneshEH_pg.9__50':0.70518581):0.018904499):0.042837437);
(((('10228-Tadhaerens@XP_002111813':0.27989168,((('403677-Pinfestans@XP_002904221':0.046251788,'Pramorum@jgi':0):0.18123148,'431895-Mbrevicollis@XP_001744374':0.60173621):0.3367819,('744533-Ngruberi@XP_002673603':0.37528819,'Gsulphuraria@stig_5.Gs08700.1':0.52030538):0.053181577):0.28875363):0.040194456,'Capsaspora-owczarzaki@01557T0':0.44107373):0.1021502,((((('214684-Cneoformans@XP_567136':0.55327608,('451804-Afumigatus@EDP55114':0.45269156,'559292-Scerevisiae@NP_012238':0.79318119):8.280512e-05):0.29974721,('284812-Spombe@XP_001713063':0.30960243,'367110-Ncrassa@XP_960650':0.35944319):0.076829105):0.2132301,'Spizellomyces-punctatus@04684T0':0.014478676):0.12495507,'Bdendrobatidis@prot_jgi_Batde5_22733_fgenesh1_pg.C_scaffold_2000120':0.25504678):0.25455656,(('6239-Celegans@NP_506193':0.1376249,'6279-Bmalayi@XP_001901686':0.10233485):0.34141815,((((('7227-Dmelanogaster@CAA74654':0.080428418,'Dpulex@prot_jgi_Dappu1_20701_gw1.3.407.1':2.7155113e-06):0.018595127,'7460-Amellifera@XP_001123117':0.014914242):0.17616191,(('7739-Bfloridae@XP_002603307':0.13125353,'Salpingoeca-rosetta@02263T0':0.56221441):0.04482622,('Hrobusta@prot_jgi_Helro1_86353':0.15068638,'Lgigantea@gene_jgi_Lotgi1_113757_e_gw1.18.345.1':0.054713336):0.063364101):0.040728496):0.041030137,('7955-Drerio@XP_686812':3.7172843e-06,'9606-Hsapiens@NP_006594':0.012018101):0.10860679):0.021524865,'Nvectensis@prot_jgi_Nemve1_20215_gw.121.46.1':0.25257517):0.012959852):0.12256238):0.061045558):0.098939149,((((('145481-Ppatens@XP_001776000':0.072592754,((('284813-Ecuniculi@NP_584770':0.045860978,'876142-Eintestinalis@XP_003072732':0):0.094481233,'578460-Nceranae@XP_002996063':1.3981848):0.93388655,'88036-Smoellendorffii@XP_002966356':0.1534131):0.11283772):0.16349363,'39947-Osativa@NP_001054841':0.069224106):0.19812441,'3702-Athaliana@NP_566119':4.4197967e-06):0.23458613,'Ehuxleyi@jgi|Emihu1|97193|fgeneshEH_pg.9__50':0.53254034):0.10293147,((((('185431-Tbrucei@XP_822844':0.09939209,'353153-Tcruzi@XP_809775':0.13277432):0.35563669,('347515-Lmajor@XP_001686731':0.038055095,'435258-Linfantum@XP_001469747':0):0.089469852):0.60639716,'5722-Tvaginalis@ABC61972':1.4028817):0.44740782,('352472-Ddiscoideum@XP_638963':1.0651237,'Cmerolae@CMO331C':0.36211782):0.11194578):0.22475092,(('2880-Esiliculosus@CBJ33097':0.59043938,('352914-Pyoelii@XP_730250':0.070595069,'36329-Pfalciparum@XP_001348712':0.065856692):1.6650607):0.3330865,(('353154-Tannulata@XP_952886':1.0565938,'484906-Bbovis@XP_001609890':0.65982702):1.7819319,(('436017-Olucimarinus@XP_001415613':0.15702663,'70448-Otauri@XP_003074534':0.16120324):0.24189071,'564608-Mpusilla@XP_003056469':0.04675944):6.6794773e-06):0.13415036):0.29560427):0.17323521):3.20023e-05,(('237631-Umaydis@XP_758200':0.61088965,(('3055-Creinhardtii@XP_001699607':0.15956218,('Aanophagefferens@prot_jgi_Auran1_60440':2.5198533,'Vcarteri@jgi|Volca1|88020|fgenesh4_pg.C_scaffold_7000176':0):0.070680443):0.58213043,'Chlorella-vulgaris@jgi|ChlNC64A_1|139605|IGS.gm_25_00156':0.042225472):0.46939837):4.0868218e-07,'Thecamonas-trahens@04634T0':0.46962282):0.082035473);
('10228-Tadhaerens@XP_002111813':0.29117998,(((((((('145481-Ppatens@XP_001776000':0.067779177,(('284813-Ecuniculi@NP_584770':0.22852746,'876142-Eintestinalis@XP_003072732':1.5185235e-05):1.2679437,'88036-Smoellendorffii@XP_002966356':0.38555273):0.032139842):0.20141223,('3702-Athaliana@NP_566119':0.063160613,'39947-Osativa@NP_001054841':0.27437439):0.11266789):9.8601968e-06,'578460-Nceranae@XP_002996063':2.6629132):0.11428749,(((('436017-Olucimarinus@XP_001415613':0.056814047,'70448-Otauri@XP_003074534':0.20946239):0.19409105,'564608-Mpusilla@XP_003056469':0.50742446):0.10226728,'Ehuxleyi@jgi|Emihu1|97193|fgeneshEH_pg.9__50':0.50385045):0.12487143,'Chlorella-vulgaris@jgi|ChlNC64A_1|139605|IGS.gm_25_00156':0.69539793):0.22765764):0.092217502,((((('214684-Cneoformans@XP_567136':1.2943388,'Bdendrobatidis@prot_jgi_Batde5_22733_fgenesh1_pg.C_scaffold_2000120':0.3151167):0.15882199,'Spizellomyces-punctatus@04684T0':0.011151598):0.3058944,((('237631-Umaydis@XP_758200':0.831088,'451804-Afumigatus@EDP55114':0.79678685):0.38289945,'284812-Spombe@XP_001713063':0.28499954):0.18906055,'367110-Ncrassa@XP_960650':0.64599475):0.087627435):0.25101451,(('403677-Pinfestans@XP_002904221':0.12799635,'Pramorum@jgi':0.018001659):0.19304831,'559292-Scerevisiae@NP_012238':0.77399145):0.18349164):0.28322004,((('Aanophagefferens@prot_jgi_Auran1_60440':1.2784073,'Cmerolae@CMO331C':0.4045309):0.14076309,'Capsaspora-owczarzaki@01557T0':0.53720592):0.21469824,'Thecamonas-trahens@04634T0':0.32847194):0.21493712):6.1375796e-05):0.12132648,'431895-Mbrevicollis@XP_001744374':0.80634535):0.10111577,(((('185431-Tbrucei@XP_822844':0.22295068,'353153-Tcruzi@XP_809775':0.095604859):0.40250495,('347515-Lmajor@XP_001686731':0.076152403,'435258-Linfantum@XP_001469747':4.2290631e-05):0.36663149):0.19140243,'5722-Tvaginalis@ABC61972':2.9197369):0.76335494,(('2880-Esiliculosus@CBJ33097':0.71593993,(('352914-Pyoelii@XP_730250':0.2928929,'36329-Pfalciparum@XP_001348712':4.3087354e-06):1.6312891,('353154-Tannulata@XP_952886':2.2457602,'484906-Bbovis@XP_001609890':0.82374249):0.81511008):1.1351646):0.57906238,('3055-Creinhardtii@XP_001699607':0.33738586,'Vcarteri@jgi|Volca1|88020|fgenesh4_pg.C_scaffold_7000176':0.23620531):0.78240425):0.16211832):0.13228482):0.060625383,(('352472-Ddiscoideum@XP_638963':0.58225063,'744533-Ngruberi@XP_002673603':1.2715194):0.48765504,'Gsulphuraria@stig_5.Gs08700.1':0.80578751):0.039070377):0.12723163,((((('6239-Celegans@NP_506193':0.2731924,'6279-Bmalayi@XP_001901686':0.17215806):0.22243296,(('7227-Dmelanogaster@CAA74654':0.13440596,('7460-Amellifera@XP_001123117':7.2896085e-07,(('7739-Bfloridae@XP_002603307':0.17190418,('7955-Drerio@XP_686812':0,'9606-Hsapiens@NP_006594':0):0.24207607):0.11827352,'Nvectensis@prot_jgi_Nemve1_20215_gw.121.46.1':0.27292572):0.11105729):0.075702563):0.078384446,'Dpulex@prot_jgi_Dappu1_20701_gw1.3.407.1':2.9973482e-06):0.10344457):0.11996349,'Hrobusta@prot_jgi_Helro1_86353':0.1239221):2.6329639e-05,'Lgigantea@gene_jgi_Lotgi1_113757_e_gw1.18.345.1':0.29175411):0.35833354,'Salpingoeca-rosetta@02263T0':0.93093864):0.31184289);
((((((('10228-Tadhaerens@XP_002111813':0.29565979,'Salpingoeca-rosetta@02263T0':0.33440046):0.077067533,('6239-Celegans@NP_506193':0.14280158,'6279-Bmalayi@XP_001901686':0.042510575):0.31486419):0.16646597,((('352472-Ddiscoideum@XP_638963':1.2291475,'744533-Ngruberi@XP_002673603':0.5902155):0.07840733,'Gsulphuraria@stig_5.Gs08700.1':0.51145207):0.15623788,'Aanophagefferens@prot_jgi_Auran1_60440':1.5762498):0.028946364):0.038832208,'431895-Mbrevicollis@XP_001744374':0.41326393):0.05011906,(('7227-Dmelanogaster@CAA74654':0.022318634,('7460-Amellifera@XP_001123117':0.015743953,'Dpulex@prot_jgi_Dappu1_20701_gw1.3.407.1':0.026200001):0.032604127):0.030036258,((('7739-Bfloridae@XP_002603307':0.12887356,('7955-Drerio@XP_686812':0,'9606-Hsapiens@NP_006594':0):0.033674489):0.06056171,'Nvectensis@prot_jgi_Nemve1_20215_gw.121.46.1':0.14993467):0.058071857,('Hrobusta@prot_jgi_Helro1_86353':0.14295665,'Lgigantea@gene_jgi_Lotgi1_113757_e_gw1.18.345.1':0.138197):0.014107767):0.019904818):0.16024443):0.087302621,((((('145481-Ppatens@XP_001776000':4.3006626e-05,('284813-Ecuniculi@NP_584770':0.14714321,'876142-Eintestinalis@XP_003072732':0.095009106):1.297337):0.05573923,((('3055-Creinhardtii@XP_001699607':0.30027416,'Vcarteri@jgi|Volca1|88020|fgenesh4_pg.C_scaffold_7000176':0.1908145):0.58092272,'Chlorella-vulgaris@jgi|ChlNC64A_1|139605|IGS.gm_25_00156':0.073653362):0.39254523,'88036-Smoellendorffii@XP_002966356':0.082263252):0.2315324):0.2389142,'39947-Osativa@NP_001054841':0.067213959):0.13410271,'3702-Athaliana@NP_566119':2.1859909e-05):0.26516967,(('436017-Olucimarinus@XP_001415613':1.626965e-07,'70448-Otauri@XP_003074534':0.10168602):0.057280845,'564608-Mpusilla@XP_003056469':0.56008645):0.48803628):0.27698251):0.075293971,(((('185431-Tbrucei@XP_822844':0.28898978,'353153-Tcruzi@XP_809775':0):0.16877489,('347515-Lmajor@XP_001686731':0.030367964,'435258-Linfantum@XP_001469747':0.0086536563):0.14584689):0.63471782,(('2880-Esiliculosus@CBJ33097':1.0090789,((('352914-Pyoelii@XP_730250':0.11994374,'36329-Pfalciparum@XP_001348712':0):1.0865576,'5722-Tvaginalis@ABC61972':1.3551515):0.2852687,('353154-Tannulata@XP_952886':0.95721251,'484906-Bbovis@XP_001609890':0.68344911):1.0293495):0.11594458):0.25758757,'Cmerolae@CMO331C':0.23407116):0.39123821):0.16127216,(((((('214684-Cneoformans@XP_567136':0.97950667,'237631-Umaydis@XP_758200':0.41661501):0.027703461,(('367110-Ncrassa@XP_960650':0.49898418,'Spizellomyces-punctatus@04684T0':0.013179839):0.14331695,'Bdendrobatidis@prot_jgi_Batde5_22733_fgenesh1_pg.C_scaffold_2000120':0.10300762):0.28736906):0.081270774,'451804-Afumigatus@EDP55114':0.30085011):0.070011548,'578460-Nceranae@XP_002996063':1.4023114):0.14796956,('284812-Spombe@XP_001713063':0.36839975,('403677-Pinfestans@XP_002904221':0.065221862,'Pramorum@jgi':2.2569129e-06):0.25814087):0.2807615):0.14531268,(('559292-Scerevisiae@NP_012238':0.75271491,'Thecamonas-trahens@04634T0':0.10897975):0.14196776,'Ehuxleyi@jgi|Emihu1|97193|fgeneshEH_pg.9__50':0.49758435):9.2971802e-05):0.059890471):8.9166857e-07,'Capsaspora-owczarzaki@01557T0':0.53018883);
((('10228-Tadhaerens@XP_002111813':0.77565872,'Salpingoeca-rosetta@02263T0':0.69756398):0.33984367,((((((('145481-Ppatens@XP_001776000':0.05781662,'88036-Smoellendorffii@XP_002966356':0.41926125):0.20233949,'3702-Athaliana@NP_566119':0.1998575):0.13299418,'39947-Osativa@NP_001054841':0.019420355):0.45322565,(('436017-Olucimarinus@XP_001415613':0.10777068,'70448-Otauri@XP_003074534':0.24800821):0.51935653,'564608-Mpusilla@XP_003056469':0.38342609):0.51583764):0.08656266,'578460-Nceranae@XP_002996063':2.36543):0.094994969,((('284813-Ecuniculi@NP_584770':0.15673001,'876142-Eintestinalis@XP_003072732':1.4638255e-05):1.9000173,(('3055-Creinhardtii@XP_001699607':0.44700617,'Vcarteri@jgi|Volca1|88020|fgenesh4_pg.C_scaffold_7000176':0.25056138):0.40383225,'Chlorella-vulgaris@jgi|ChlNC64A_1|139605|IGS.gm_25_00156':0.41015372):0.21779934):0.13312101,'Ehuxleyi@jgi|Emihu1|97193|fgeneshEH_pg.9__50':1.1003733):0.13075655):0.2174836,((('214684-Cneoformans@XP_567136':0.71317554,('284812-Spombe@XP_001713063':0.52907077,(('367110-Ncrassa@XP_960650':0.11668839,'451804-Afumigatus@EDP55114':0.69990337):0.30467617,('Bdendrobatidis@prot_jgi_Batde5_22733_fgenesh1_pg.C_scaffold_2000120':0.31651259,'Spizellomyces-punctatus@04684T0':0.22161847):0.15992114):0.23793098):2.1975404e-05):0.17257052,'237631-Umaydis@XP_758200':0.44394707):5.4555376e-06,('559292-Scerevisiae@NP_012238':1.3492932,'Thecamonas-trahens@04634T0':0.4543708):0.30577343):0.20600959):0.049031451):0.099558446,((((('185431-Tbrucei@XP_822844':0.40552621,'353153-Tcruzi@XP_809775':0.017707047):0.64347498,('347515-Lmajor@XP_001686731':5.0096884e-07,'435258-Linfantum@XP_001469747':0.027724969):0.12168988):0.33601816,'5722-Tvaginalis@ABC61972':1.7666506):0.3375636,(('403677-Pinfestans@XP_002904221':2.5388962e-05,'Pramorum@jgi':0.061928819):0.54124011,'431895-Mbrevicollis@XP_001744374':0.46227136):0.25256619):0.29926292,(((('2880-Esiliculosus@CBJ33097':1.3043665,'Gsulphuraria@stig_5.Gs08700.1':0.68355121):1.9473452e-05,((('352914-Pyoelii@XP_730250':0.2158159,'36329-Pfalciparum@XP_001348712':9.9894791e-06):1.8020302,('353154-Tannulata@XP_952886':1.1934539,'484906-Bbovis@XP_001609890':1.5112984):1.1455516):1.2182166,'Cmerolae@CMO331C':0.75539685):0.23513743):0.23277781,'Aanophagefferens@prot_jgi_Auran1_60440':1.503356):0.15113095,(('352472-Ddiscoideum@XP_638963':0.87716083,'Capsaspora-owczarzaki@01557T0':0.65490501):0.08373434,'744533-Ngruberi@XP_002673603':0.56118568):0.20272737):0.0346984):0.33895681,((((('6239-Celegans@NP_506193':0.33813055,'6279-Bmalayi@XP_001901686':0.12890276):0.54047979,'Hrobusta@prot_jgi_Helro1_86353':0.14074932):0.064095045,'Lgigantea@gene_jgi_Lotgi1_113757_e_gw1.18.345.1':0.16398877):0.10976095,(('7739-Bfloridae@XP_002603307':0.15695356,('7955-Drerio@XP_686812':3.7100358e-05,'9606-Hsapiens@NP_006594':0.0129259):0.098704999):0.04556457,'Nvectensis@prot_jgi_Nemve1_20215_gw.121.46.1':0.36329837):0.11011088):0.039174086,(('7227-Dmelanogaster@CAA74654':0.17260854,'Dpulex@prot_jgi_Dappu1_20701_gw1.3.407.1':0.090181186):9.8372155e-05,'7460-Amellifera@XP_001123117':0.049569243):0.066666255):0.31530773);
((((('10228-Tadhaerens@XP_002111813':0.37751484,('431895-Mbrevicollis@XP_001744374':0.4876412,'Salpingoeca-rosetta@02263T0':0.57064088):0.2375644):0.13552225,'Capsaspora-owczarzaki@01557T0':0.66787165):2.8622059e-05,(((('145481-Ppatens@XP_001776000':0.096622134,'88036-Smoellendorffii@XP_002966356':0.45263794):0.0044631598,('3702-Athaliana@NP_566119':0.15897672,'39947-Osativa@NP_001054841':0.14445272):0.13178731):0.30602277,'Ehuxleyi@jgi|Emihu1|97193|fgeneshEH_pg.9__50':0.73976296):0.16176917,((((('284813-Ecuniculi@NP_584770':2.5039009e-06,'876142-Eintestinalis@XP_003072732':0.17096777):0.92190584,'5722-Tvaginalis@ABC61972':1.1077752):0.61985847,('352472-Ddiscoideum@XP_638963':0.64757987,'744533-Ngruberi@XP_002673603':0.71830646):0.23553443):0.016420221,(('436017-Olucimarinus@XP_001415613':0.11171329,'70448-Otauri@XP_003074534':0.19439375):0.20485481,'564608-Mpusilla@XP_003056469':0.23605357):0.50168648):0.13963597,(('3055-Creinhardtii@XP_001699607':0.30646549,'Vcarteri@jgi|Volca1|88020|fgenesh4_pg.C_scaffold_7000176':0.27555953):0.3738716,'Chlorella-vulgaris@jgi|ChlNC64A_1|139605|IGS.gm_25_00156':0.32717381):0.26883762):0.03380755):0.067807572):0.10552929,(((((((('185431-Tbrucei@XP_822844':0.04449416,'353153-Tcruzi@XP_809775':0.13419428):0.43612905,('347515-Lmajor@XP_001686731':8.2403008e-06,'435258-Linfantum@XP_001469747':0.044051877):0.31126114):0.36577318,'578460-Nceranae@XP_002996063':1.4572382):0.66521159,('367110-Ncrassa@XP_960650':0.16124701,'451804-Afumigatus@EDP55114':0.55633404):0.1080789):0.090518317,('Bdendrobatidis@prot_jgi_Batde5_22733_fgenesh1_pg.C_scaffold_2000120':0.28271743,'Spizellomyces-punctatus@04684T0':0.082674153):0.2776964):0.096395046,(('214684-Cneoformans@XP_567136':0.77101565,'2880-Esiliculosus@CBJ33097':1.4879908):0.31659085,('284812-Spombe@XP_001713063':0.23664284,((('352914-Pyoelii@XP_730250':0.087801798,'36329-Pfalciparum@XP_001348712':0.10154148):1.5707093,('353154-Tannulata@XP_952886':1.2723706,'484906-Bbovis@XP_001609890':0.64755148):1.1866702):1.1343128,(('403677-Pinfestans@XP_002904221':0.072767213,'Pramorum@jgi':6.224178e-05):0.0082978658,'559292-Scerevisiae@NP_012238':1.0563479):0.32804402):0.27940961):0.089505066):0.20544742):0.19816977,('Aanophagefferens@prot_jgi_Auran1_60440':1.4159762,('Cmerolae@CMO331C':0.49551186,'Gsulphuraria@stig_5.Gs08700.1':0.57281109):0.15224084):0.19945917):0.032308432,'Thecamonas-trahens@04634T0':0.49799685):2.5789744e-06):0.045049086,'237631-Umaydis@XP_758200':0.60065295,(('6239-Celegans@NP_506193':0.15696553,'6279-Bmalayi@XP_001901686':0.091048784):0.11784986,(('7227-Dmelanogaster@CAA74654':0.090854437,('7460-Amellifera@XP_001123117':0.04130675,(('7739-Bfloridae@XP_002603307':0.1676105,(('7955-Drerio@XP_686812':0,'9606-Hsapiens@NP_006594':0):0.10218024,'Nvectensis@prot_jgi_Nemve1_20215_gw.121.46.1':0.37915526):0.08179476):0.099996413,('Hrobusta@prot_jgi_Helro1_86353':0.14098901,'Lgigantea@gene_jgi_Lotgi1_113757_e_gw1.18.345.1':0.080612802):0.05144428):0.099386143):2.0372481e-07):0.063034713,'Dpulex@prot_jgi_Dappu1_20701_gw1.3.407.1':3.9734048e-06):0.18929992):0.1142204);
((((((('10228-Tadhaerens@XP_002111813':0.31637245,(('2880-Esiliculosus@CBJ33097':0.57304064,'Aanophagefferens@prot_jgi_Auran1_60440':1.2951284):0.62510183,('431895-Mbrevicollis@XP_001744374':0.57528438,'Salpingoeca-rosetta@02263T0':0.40466233):0.054994685):0.11040982):0.10273886,('559292-Scerevisiae@NP_012238':0.83551029,('744533-Ngruberi@XP_002673603':0.54898186,'Gsulphuraria@stig_5.Gs08700.1':0.59104017):0.093944259):0.19147593):0.1372245,'Capsaspora-owczarzaki@01557T0':0.30467467):0.18783491,('352472-Ddiscoideum@XP_638963':1.4449454,'Thecamonas-trahens@04634T0':0.38531807):0.01124819):2.3081923e-05,((('6239-Celegans@NP_506193':0.13042608,'6279-Bmalayi@XP_001901686':0.12468788):0.27957617,(((('7227-Dmelanogaster@CAA74654':0.089392774,'7739-Bfloridae@XP_002603307':0.19733933):0.090197082,('7460-Amellifera@XP_001123117':0.017566406,'Dpulex@prot_jgi_Dappu1_20701_gw1.3.407.1':0.11289745):0.052858604):4.5443001e-06,(('Hrobusta@prot_jgi_Helro1_86353':0.14973059,'Lgigantea@gene_jgi_Lotgi1_113757_e_gw1.18.345.1':0.15547714):0.045133844,'Nvectensis@prot_jgi_Nemve1_20215_gw.121.46.1':0.26581885):0.033395149):0.058255278,('7955-Drerio@XP_686812':6.3831198e-07,'9606-Hsapiens@NP_006594':0.01232695):0.087288762):0.056069632):0.04788484,'Ehuxleyi@jgi|Emihu1|97193|fgeneshEH_pg.9__50':0.89156613):0.27431441):0.21877041,(((((('145481-Ppatens@XP_001776000':0.029902935,('284813-Ecuniculi@NP_584770':0.1585111,'876142-Eintestinalis@XP_003072732':0.052631791):1.0911778):0.09101519,('3702-Athaliana@NP_566119':0.07561478,'39947-Osativa@NP_001054841':0.069583178):0.10717246):0.071676076,'88036-Smoellendorffii@XP_002966356':0.32565467):0.16665461,'578460-Nceranae@XP_002996063':1.9935834):0.030243182,(('3055-Creinhardtii@XP_001699607':0.24097296,'Vcarteri@jgi|Volca1|88020|fgenesh4_pg.C_scaffold_7000176':4.5411872e-08):0.73643682,'Chlorella-vulgaris@jgi|ChlNC64A_1|139605|IGS.gm_25_00156':0.35177068):0.46700372):0.058875486,((('185431-Tbrucei@XP_822844':0.21950349,'353153-Tcruzi@XP_809775':0.12264275):0.34063773,('347515-Lmajor@XP_001686731':0.052929739,'435258-Linfantum@XP_001469747':0):0.22123143):0.64765429,'Cmerolae@CMO331C':0.55543284):0.079733008):0.17758894):0.24270591,(('214684-Cneoformans@XP_567136':0.63657137,'237631-Umaydis@XP_758200':0.66817961):0.15696196,(('436017-Olucimarinus@XP_001415613':0.18078463,'70448-Otauri@XP_003074534':0.032052831):0.12936045,'564608-Mpusilla@XP_003056469':0.29783991):0.094080292):0.22405347,((('284812-Spombe@XP_001713063':0.094094938,(((('352914-Pyoelii@XP_730250':0.25286931,'36329-Pfalciparum@XP_001348712':0.038061855):1.0932978,('353154-Tannulata@XP_952886':1.762489,'484906-Bbovis@XP_001609890':0.79141399):1.6626623):0.64761389,'5722-Tvaginalis@ABC61972':1.8880904):0.37448121,('403677-Pinfestans@XP_002904221':0.04901833,'Pramorum@jgi':2.5391913e-06):0.37055203):0.20452133):0.36659839,('367110-Ncrassa@XP_960650':0.22497886,'451804-Afumigatus@EDP55114':0.41215012):0.10444866):0.13813665,('Bdendrobatidis@prot_jgi_Batde5_22733_fgenesh1_pg.C_scaffold_2000120':0.22510366,'Spizellomyces-punctatus@04684T0':0.16015755):0.22445491):0.15228334);
(((('10228-Tadhaerens@XP_002111813':0.25909659,'Salpingoeca-rosetta@02263T0':0.61801631):0.18847146,(((((('6239-Celegans@NP_506193':0.25201527,'6279-Bmalayi@XP_001901686':0.051001415):0.28099475,'7739-Bfloridae@XP_002603307':0.073756427):0.048603271,(('7227-Dmelanogaster@CAA74654':0.052218632,'7460-Amellifera@XP_001123117':5.7982767e-05):5.8273205e-05,'Dpulex@prot_jgi_Dappu1_20701_gw1.3.407.1':0.013124229):0.021012891):0.027566976,(('7955-Drerio@XP_686812':0,'9606-Hsapiens@NP_006594':0):0.11344929,'Lgigantea@gene_jgi_Lotgi1_113757_e_gw1.18.345.1':0.11941284):0.085542465):0.0085177954,'Hrobusta@prot_jgi_Helro1_86353':0.13127062):0.12843019,'Nvectensis@prot_jgi_Nemve1_20215_gw.121.46.1':0.19370079):0.11498138):0.042629358,(((('145481-Ppatens@XP_001776000':0.052860291,('3702-Athaliana@NP_566119':0.12971639,'39947-Osativa@NP_001054841':0.11564078):0.16389029):6.0246488e-06,'88036-Smoellendorffii@XP_002966356':0.33338483):0.086630188,(('284813-Ecuniculi@NP_584770':0.078635242,'876142-Eintestinalis@XP_003072732':1.8244043e-07):0.84874373,(('3055-Creinhardtii@XP_001699607':0.29547247,'Vcarteri@jgi|Volca1|88020|fgenesh4_pg.C_scaffold_7000176':0.073668444):0.22732369,'Chlorella-vulgaris@jgi|ChlNC64A_1|139605|IGS.gm_25_00156':0.20353615):0.16158891):0.21139459):0.22959552,((('2880-Esiliculosus@CBJ33097':0.97463836,'431895-Mbrevicollis@XP_001744374':0.46171591):0.15811293,'5722-Tvaginalis@ABC61972':0.73316454):0.11239598,((('436017-Olucimarinus@XP_001415613':0.017690458,'70448-Otauri@XP_003074534':0.20242406):0.1209633,'564608-Mpusilla@XP_003056469':0.31729461):0.13500839,'Ehuxleyi@jgi|Emihu1|97193|fgeneshEH_pg.9__50':0.38070866):0.14833808):0.18074345):3.0038456e-05):0.11605851,((('185431-Tbrucei@XP_822844':0.15634614,'353153-Tcruzi@XP_809775':0.0226428):0.2066634,(('347515-Lmajor@XP_001686731':6.671831e-05,'435258-Linfantum@XP_001469747':0.013895672):0.13570923,('559292-Scerevisiae@NP_012238':1.3274236,'578460-Nceranae@XP_002996063':1.4393035):0.45264727):0.097424162):0.55197742,(((('352472-Ddiscoideum@XP_638963':0.68171186,'744533-Ngruberi@XP_002673603':0.39384406):0.27007362,('403677-Pinfestans@XP_002904221':0.036584928,'Pramorum@jgi':3.2273536e-05):0.34192549):1.7593113e-06,'Gsulphuraria@stig_5.Gs08700.1':0.55765481):0.16323296,((('352914-Pyoelii@XP_730250':0.043575344,'36329-Pfalciparum@XP_001348712':0.12945379):0.74621228,('353154-Tannulata@XP_952886':0.87852255,'484906-Bbovis@XP_001609890':0.87546539):0.49250179):0.40549919,'Cmerolae@CMO331C':0.64190231):0.17059857):0.25397152):0.01668179,(((((('214684-Cneoformans@XP_567136':0.72355201,'284812-Spombe@XP_001713063':0.17592862):0.11320625,(('237631-Umaydis@XP_758200':0.41828368,'Aanophagefferens@prot_jgi_Auran1_60440':1.3186422):0.18771832,'451804-Afumigatus@EDP55114':0.31553788):0.081054301):0.093112457,'367110-Ncrassa@XP_960650':0.18755462):0.026502806,('Bdendrobatidis@prot_jgi_Batde5_22733_fgenesh1_pg.C_scaffold_2000120':0.23369785,'Spizellomyces-punctatus@04684T0':0.076103876):0.12701994):0.25697242,'Thecamonas-trahens@04634T0':0.2454108):0.13831288,'Capsaspora-owczarzaki@01557T0':0.64511855):0.07459265);
(('10228-Tadhaerens@XP_002111813':0.39262769,((((((('185431-Tbrucei@XP_822844':0.16817624,'353153-Tcruzi@XP_809775':0.1022796):0.40556027,('347515-Lmajor@XP_001686731':0.0054858038,'435258-Linfantum@XP_001469747':0.022795974):0.0091876221):0.22017689,'578460-Nceranae@XP_002996063':2.1101789):0.50323985,'2880-Esiliculosus@CBJ33097':0.75233438):0.22450204,'Salpingoeca-rosetta@02263T0':0.46716989):0.0038795327,'431895-Mbrevicollis@XP_001744374':0.57220382):0.13260804,((((('214684-Cneoformans@XP_567136':0.93807838,('451804-Afumigatus@EDP55114':0.44489032,'559292-Scerevisiae@NP_012238':1.4436301):0.17699717):0.075605222,'284812-Spombe@XP_001713063':0.42414015):0.47107437,('403677-Pinfestans@XP_002904221':0.082847744,'Pramorum@jgi':1.0141254e-06):0.22993442):0.17712307,((('352472-Ddiscoideum@XP_638963':1.0814754,'744533-Ngruberi@XP_002673603':0.46062261):0.28318832,(('352914-Pyoelii@XP_730250':0,'36329-Pfalciparum@XP_001348712':0.23941388):2.3962628,(('353154-Tannulata@XP_952886':1.1501195,'484906-Bbovis@XP_001609890':1.5221904):2.4425595,'5722-Tvaginalis@ABC61972':0.35579081):0.54098534):0.44790017):0.068621969,'Gsulphuraria@stig_5.Gs08700.1':0.51797446):1.6147691e-05):0.12467518,'Capsaspora-owczarzaki@01557T0':0.64493324):0.083273084):0.037133156):0.14152975,((((('145481-Ppatens@XP_001776000':0.0089377527,'88036-Smoellendorffii@XP_002966356':0.35572224):0.13890715,'39947-Osativa@NP_001054841':0.095511623):0.099256492,'3702-Athaliana@NP_566119':0.099957975):0.17303156,'Ehuxleyi@jgi|Emihu1|97193|fgeneshEH_pg.9__50':0.56482052):0.032881868,(('436017-Olucimarinus@XP_001415613':0.093596287,'70448-Otauri@XP_003074534':0.17958482):0.34815909,'564608-Mpusilla@XP_003056469':0.1172568):0.45845832):5.0237204e-05,(('237631-Umaydis@XP_758200':0.5753512,((('284813-Ecuniculi@NP_584770':0.18091254,'876142-Eintestinalis@XP_003072732':2.5283626e-05):1.3696425,('367110-Ncrassa@XP_960650':0.36090099,('Bdendrobatidis@prot_jgi_Batde5_22733_fgenesh1_pg.C_scaffold_2000120':0.33292307,'Spizellomyces-punctatus@04684T0':0.1907978):0.050830537):0.15845094):0.18253102,'Thecamonas-trahens@04634T0':0.36488819):1.7949635e-05):0.33289163,((((('3055-Creinhardtii@XP_001699607':0.40248439,'Vcarteri@jgi|Volca1|88020|fgenesh4_pg.C_scaffold_7000176':1.8265117e-05):0.74488671,'Chlorella-vulgaris@jgi|ChlNC64A_1|139605|IGS.gm_25_00156':0.17591871):0.05681709,'Aanophagefferens@prot_jgi_Auran1_60440':1.3187514):0.13745619,'Cmerolae@CMO331C':0.60064386):0.085648493,((('6239-Celegans@NP_506193':0.24650428,'6279-Bmalayi@XP_001901686':0.095285374):0.1736718,(((('7227-Dmelanogaster@CAA74654':0.098837065,'Dpulex@prot_jgi_Dappu1_20701_gw1.3.407.1':0.013161411):0.038962006,'7460-Amellifera@XP_001123117':0.015704729):0.11282068,(('7739-Bfloridae@XP_002603307':0.078749071,'Lgigantea@gene_jgi_Lotgi1_113757_e_gw1.18.345.1':0.16592913):0.091754843,'Hrobusta@prot_jgi_Helro1_86353':0.27895292):6.5603663e-07):0.031108385,('7955-Drerio@XP_686812':1.2055692e-05,'9606-Hsapiens@NP_006594':0.013200857):0.14204113):0.026632568):0.075212985,'Nvectensis@prot_jgi_Nemve1_20215_gw.121.46.1':0.22830784):0.23238815):0.0063294475):0.093476853);
('10228-Tadhaerens@XP_002111813':0.20485177,(((((((('145481-Ppatens@XP_001776000':0.048030606,(('284813-Ecuniculi@NP_584770':0.15581337,'876142-Eintestinalis@XP_003072732':2.3889094e-05):0.57850904,'578460-Nceranae@XP_002996063':1.3835516):0.56533529):1.1335312e-05,'88036-Smoellendorffii@XP_002966356':0.35104886):0.1259076,'39947-Osativa@NP_001054841':0.058910043):0.12694726,'3702-Athaliana@NP_566119':0.13122357):0.2134837,('431895-Mbrevicollis@XP_001744374':0.69435277,'Salpingoeca-rosetta@02263T0':0.36944846):0.31474812):0.12818889,(((('3055-Creinhardtii@XP_001699607':0.11920243,'Vcarteri@jgi|Volca1|88020|fgenesh4_pg.C_scaffold_7000176':0.21589442):0.52576968,'Chlorella-vulgaris@jgi|ChlNC64A_1|139605|IGS.gm_25_00156':0.18276973):0.19569334,'352472-Ddiscoideum@XP_638963':0.72490921):0.027790337,((('436017-Olucimarinus@XP_001415613':0.1500245,'70448-Otauri@XP_003074534':0.14559673):0.30998245,'564608-Mpusilla@XP_003056469':0.11306729):0.22872273,'Ehuxleyi@jgi|Emihu1|97193|fgeneshEH_pg.9__50':0.52161352):0.13103681):0.088632852):3.4746486e-05,(('237631-Umaydis@XP_758200':0.4491331,('Aanophagefferens@prot_jgi_Auran1_60440':0.99407631,'Cmerolae@CMO331C':0.26809183):0.12613469):0.068685949,'Thecamonas-trahens@04634T0':0.50332317):0.094610703):0.022887357,(('214684-Cneoformans@XP_567136':0.42956609,('284812-Spombe@XP_001713063':0.46681649,(('367110-Ncrassa@XP_960650':0.10824847,'451804-Afumigatus@EDP55114':0.39484239):0.22904172,('Bdendrobatidis@prot_jgi_Batde5_22733_fgenesh1_pg.C_scaffold_2000120':0.27621179,'Spizellomyces-punctatus@04684T0':0.099542722):0.14084416):0.075533718):0.10684869):0.27215169,(('6239-Celegans@NP_506193':0.13130141,'6279-Bmalayi@XP_001901686':0.11547349):0.2886886,(((('7227-Dmelanogaster@CAA74654':0.13051692,'Dpulex@prot_jgi_Dappu1_20701_gw1.3.407.1':0.020352441):0.029450511,'7460-Amellifera@XP_001123117':0.011602092):0.079380876,(('7739-Bfloridae@XP_002603307':0.19210835,'Lgigantea@gene_jgi_Lotgi1_113757_e_gw1.18.345.1':0.055895656):0.051913808,'Hrobusta@prot_jgi_Helro1_86353':0.14782494):0.069974122):0.041178775,(('7955-Drerio@XP_686812':0,'9606-Hsapiens@NP_006594':0):0.083217082,'Nvectensis@prot_jgi_Nemve1_20215_gw.121.46.1':0.13463059):0.022269996):0.071273896):0.13744508):0.076311891):0.19659119,(((((((((('185431-Tbrucei@XP_822844':0.11653758,'353153-Tcruzi@XP_809775':0.074054676):0.21988207,('347515-Lmajor@XP_001686731':0.02072524,'435258-Linfantum@XP_001469747':0):0.2531084):0.64993116,'5722-Tvaginalis@ABC61972':1.2453967):0.25080944,('403677-Pinfestans@XP_002904221':0.059423101,'Pramorum@jgi':0):0.032777687):0.11552467,'559292-Scerevisiae@NP_012238':0.98380041):0.33035042,'744533-Ngruberi@XP_002673603':0.56713204):0.016980334,'Gsulphuraria@stig_5.Gs08700.1':0.42970117):0.11292321,(('352914-Pyoelii@XP_730250':0.19982322,'36329-Pfalciparum@XP_001348712':3.8410811e-05):1.3276566,('353154-Tannulata@XP_952886':0.49633509,'484906-Bbovis@XP_001609890':0.75488328):0.82764089):0.42700185):0.037919745,'2880-Esiliculosus@CBJ33097':1.2912304):0.080502268,'Capsaspora-owczarzaki@01557T0':0.34038681):0.099795909);
((('10228-Tadhaerens@XP_002111813':0.35287813,'Aanophagefferens@prot_jgi_Auran1_60440':2.1212631):3.1701646e-05,('559292-Scerevisiae@NP_012238':1.2653729,((((((((('6239-Celegans@NP_506193':0.14854365,'6279-Bmalayi@XP_001901686':0.20920997):0.26125244,'Dpulex@prot_jgi_Dappu1_20701_gw1.3.407.1':5.4109339e-05):0.10998869,'7227-Dmelanogaster@CAA74654':0.090647689):0.038703915,'7460-Amellifera@XP_001123117':2.52653e-07):0.077359277,('7739-Bfloridae@XP_002603307':0.10138846,('7955-Drerio@XP_686812':2.6634765e-06,'9606-Hsapiens@NP_006594':0.01293893):0.17789559):0.019389078):0.097399543,'Nvectensis@prot_jgi_Nemve1_20215_gw.121.46.1':0.22312034):0.051845314,'Hrobusta@prot_jgi_Helro1_86353':0.12626357):0.1385663,'Lgigantea@gene_jgi_Lotgi1_113757_e_gw1.18.345.1':0.095111984):0.35593224,'Salpingoeca-rosetta@02263T0':0.4233213):0.19617644):0.096896254):0.18199679,(((((('145481-Ppatens@XP_001776000':0.04308638,((('284813-Ecuniculi@NP_584770':0.073895604,'876142-Eintestinalis@XP_003072732':0.16437223):1.0243865,'578460-Nceranae@XP_002996063':2.1624527):0.9399673,'88036-Smoellendorffii@XP_002966356':0.42667839):1.3398775e-05):0.084630942,('3702-Athaliana@NP_566119':0.058897683,('39947-Osativa@NP_001054841':0.042217704,'5722-Tvaginalis@ABC61972':1.9228895):0.13622052):0.18656871):0.26372826,((((('214684-Cneoformans@XP_567136':0.65845195,('Bdendrobatidis@prot_jgi_Batde5_22733_fgenesh1_pg.C_scaffold_2000120':0.27814694,'Spizellomyces-punctatus@04684T0':0.30068391):0.12196322):0.12777265,'284812-Spombe@XP_001713063':0.57789358):0.081422232,'367110-Ncrassa@XP_960650':0.31603797):0.1272054,('237631-Umaydis@XP_758200':0.84656997,'451804-Afumigatus@EDP55114':0.42438035):0.058194578):0.44513474,('436017-Olucimarinus@XP_001415613':0.092466705,('564608-Mpusilla@XP_003056469':0.58637501,'70448-Otauri@XP_003074534':0.18229341):0.12311864):0.19304681):0.31895805):0.17772669,((('3055-Creinhardtii@XP_001699607':0.31497567,'Vcarteri@jgi|Volca1|88020|fgenesh4_pg.C_scaffold_7000176':0.025044432):0.7438094,'Chlorella-vulgaris@jgi|ChlNC64A_1|139605|IGS.gm_25_00156':0.49421359):0.20299621,'Ehuxleyi@jgi|Emihu1|97193|fgeneshEH_pg.9__50':0.56545757):0.15411069):0.15614867,((((('352914-Pyoelii@XP_730250':0.25932764,'36329-Pfalciparum@XP_001348712':3.937546e-05):0.94125069,'353154-Tannulata@XP_952886':2.5715742):1.131371,'484906-Bbovis@XP_001609890':1.6973889):0.81134178,'Cmerolae@CMO331C':0.58706689):0.18683877,'Thecamonas-trahens@04634T0':0.47919348):0.21340121):0.10577835,(((((('185431-Tbrucei@XP_822844':0.29156418,'353153-Tcruzi@XP_809775':0.10969048):0.2620254,('347515-Lmajor@XP_001686731':0.027779211,'435258-Linfantum@XP_001469747':0):0.16670636):0.395332,'2880-Esiliculosus@CBJ33097':1.4817531):0.18998987,'Gsulphuraria@stig_5.Gs08700.1':0.83220788):0.3124105,('352472-Ddiscoideum@XP_638963':0.99597604,'431895-Mbrevicollis@XP_001744374':0.49927573):1.0400964e-05):0.090124237,('403677-Pinfestans@XP_002904221':0.096372166,'Pramorum@jgi':0):0.58740153):3.0530599e-05):0.10292526,('744533-Ngruberi@XP_002673603':0.79940571,'Capsaspora-owczarzaki@01557T0':0.57699002):3.9969335e-05);
('10228-Tadhaerens@XP_002111813':0.42564176,(((((('145481-Ppatens@XP_001776000':0.0078389489,('3702-Athaliana@NP_566119':0.096903227,'39947-Osativa@NP_001054841':0.12155135):0.23650285):0.049355429,'88036-Smoellendorffii@XP_002966356':0.35047882):0.11392187,(('3055-Creinhardtii@XP_001699607':0.32809296,('Aanophagefferens@prot_jgi_Auran1_60440':1.443287,'Vcarteri@jgi|Volca1|88020|fgenesh4_pg.C_scaffold_7000176':0.013601679):0.1266061):0.29892157,'Chlorella-vulgaris@jgi|ChlNC64A_1|139605|IGS.gm_25_00156':0.31853112):0.33415606):1.8057811e-06,((('436017-Olucimarinus@XP_001415613':0.048159767,'70448-Otauri@XP_003074534':0.19401708):0.11547538,'564608-Mpusilla@XP_003056469':0.33459424):0.17616606,'Ehuxleyi@jgi|Emihu1|97193|fgeneshEH_pg.9__50':0.33484724):0.36227999):0.11565753,(((('284813-Ecuniculi@NP_584770':0.069528513,'876142-Eintestinalis@XP_003072732':0.055768842):0.87361088,'578460-Nceranae@XP_002996063':3.1511818):0.26500007,(('352472-Ddiscoideum@XP_638963':0.61083629,(('352914-Pyoelii@XP_730250':0,'36329-Pfalciparum@XP_001348712':0.16780833):2.1649609,('353154-Tannulata@XP_952886':1.5003633,'484906-Bbovis@XP_001609890':0.98628363):0.31338943):1.1747124):0.14933723,'5722-Tvaginalis@ABC61972':1.4087048):6.4765646e-05):0.19614789,'Gsulphuraria@stig_5.Gs08700.1':0.5959599):0.071524248):0.10151721,((((('185431-Tbrucei@XP_822844':0.33355134,'353153-Tcruzi@XP_809775':0.12236261):0.58010312,('347515-Lmajor@XP_001686731':0.044764889,'435258-Linfantum@XP_001469747':3.1064789e-05):0.38162874):0.5183508,((('237631-Umaydis@XP_758200':0.64573583,'451804-Afumigatus@EDP55114':0.29517974):0.28225234,'Cmerolae@CMO331C':0.72297393):0.19563945,'Capsaspora-owczarzaki@01557T0':0.59407528):0.089148922):1.4547874e-06,(((('2880-Esiliculosus@CBJ33097':1.685213,'744533-Ngruberi@XP_002673603':0.54041099):0.1292979,'559292-Scerevisiae@NP_012238':0.9299535):0.33210172,('403677-Pinfestans@XP_002904221':0.067874007,'Pramorum@jgi':0):0.40186182):0.14086972,'Thecamonas-trahens@04634T0':0.34889792):0.15825046):0.17834592,'431895-Mbrevicollis@XP_001744374':0.75487813):1.4546437e-05):0.21949695,((('214684-Cneoformans@XP_567136':0.82015907,'Salpingoeca-rosetta@02263T0':0.49931122):0.1232247,(('284812-Spombe@XP_001713063':0.45624823,'367110-Ncrassa@XP_960650':0.19119396):0.0086283897,('Bdendrobatidis@prot_jgi_Batde5_22733_fgenesh1_pg.C_scaffold_2000120':0.17538452,'Spizellomyces-punctatus@04684T0':0.16461736):0.14992719):0.55241701):0.15114942,(('6239-Celegans@NP_506193':0.27704574,'6279-Bmalayi@XP_001901686':6.1730075e-05):0.14370992,(((('7227-Dmelanogaster@CAA74654':0.061017153,('7460-Amellifera@XP_001123117':0.066699026,'Dpulex@prot_jgi_Dappu1_20701_gw1.3.407.1':0.051648077):0.028402722):0.04093128,(('7739-Bfloridae@XP_002603307':0.055245467,('7955-Drerio@XP_686812':1.5974959e-05,'9606-Hsapiens@NP_006594':0.026727859):0.098023518):0.074253264,'Nvectensis@prot_jgi_Nemve1_20215_gw.121.46.1':0.27885159):0.094158659):0.077011091,'Lgigantea@gene_jgi_Lotgi1_113757_e_gw1.18.345.1':0.21285853):0.10521902,'Hrobusta@prot_jgi_Helro1_86353':0.20716832):0.14650719):0.23798306):0.031060729);
(((('10228-Tadhaerens@XP_002111813':0.35408486,'Salpingoeca-rosetta@02263T0':0.42815321):0.16925047,((('403677-Pinfestans@XP_002904221':3.0107944e-05,'431895-Mbrevicollis@XP_001744374':0.7910998):0.023412369,'Pramorum@jgi':3.7297759e-05):0.2339326,('559292-Scerevisiae@NP_012238':0.75588509,'Gsulphuraria@stig_5.Gs08700.1':0.40678273):0.1160411):0.16595804):0.027854232,(((((('145481-Ppatens@XP_001776000':0.02699454,'88036-Smoellendorffii@XP_002966356':0.25339415):0.099612549,'39947-Osativa@NP_001054841':0.049376096):0.060335361,('3702-Athaliana@NP_566119':0.033924039,((('436017-Olucimarinus@XP_001415613':0.22389826,'70448-Otauri@XP_003074534':0.16560975):0.11585135,'564608-Mpusilla@XP_003056469':0.17790295):0.2388817,'Ehuxleyi@jgi|Emihu1|97193|fgeneshEH_pg.9__50':0.66338687):0.27167448):0.15320306):0.15233115,(((('214684-Cneoformans@XP_567136':0.75676479,('Bdendrobatidis@prot_jgi_Batde5_22733_fgenesh1_pg.C_scaffold_2000120':0.33075247,'Spizellomyces-punctatus@04684T0':0.18635566):0.16081183):0.086335554,'237631-Umaydis@XP_758200':0.68431945):0.089241542,('284812-Spombe@XP_001713063':0.25804151,('367110-Ncrassa@XP_960650':0.35316034,'451804-Afumigatus@EDP55114':0.31399637):0.10622377):0.098312755):0.11847037,(('284813-Ecuniculi@NP_584770':0.075327508,'876142-Eintestinalis@XP_003072732':1.1649115e-06):0.59191603,'578460-Nceranae@XP_002996063':1.6179278):0.44226232):0.10879134):0.10215551,((((('185431-Tbrucei@XP_822844':0.31020517,'353153-Tcruzi@XP_809775':4.5387383e-06):0.33810454,('347515-Lmajor@XP_001686731':0.02621847,'435258-Linfantum@XP_001469747':0):0.26727075):0.57783416,'2880-Esiliculosus@CBJ33097':0.91269852):0.28719137,(((('352914-Pyoelii@XP_730250':0.052797544,'36329-Pfalciparum@XP_001348712':0.19208178):0.70974742,'5722-Tvaginalis@ABC61972':1.486515):0.30913546,('353154-Tannulata@XP_952886':1.4155797,'484906-Bbovis@XP_001609890':0.59449336):1.0012464):0.41209894,('Aanophagefferens@prot_jgi_Auran1_60440':1.0932045,'Cmerolae@CMO331C':0.33374636):0.1864634):0.11362234):0.12326398,(('3055-Creinhardtii@XP_001699607':0.14264094,'Vcarteri@jgi|Volca1|88020|fgenesh4_pg.C_scaffold_7000176':0.12591264):0.22827909,'Chlorella-vulgaris@jgi|ChlNC64A_1|139605|IGS.gm_25_00156':0.38865899):0.24718084):0.10286627):0.0033961811,(('352472-Ddiscoideum@XP_638963':0.78359186,'Capsaspora-owczarzaki@01557T0':0.55666901):0.061110027,('744533-Ngruberi@XP_002673603':0.45798578,'Thecamonas-trahens@04634T0':0.34798332):0.12729231):0.30664935):0.089672625):0.36531124,('6239-Celegans@NP_506193':0.19368529,'6279-Bmalayi@XP_001901686':0.12111127):0.053905049,((((('7227-Dmelanogaster@CAA74654':0.061479243,(('7739-Bfloridae@XP_002603307':0.03881701,('7955-Drerio@XP_686812':6.0800661e-05,'9606-Hsapiens@NP_006594':0.011726712):0.28795145):0.039298343,'Nvectensis@prot_jgi_Nemve1_20215_gw.121.46.1':0.26696432):0.063635409):0.094989739,'Lgigantea@gene_jgi_Lotgi1_113757_e_gw1.18.345.1':0.20419083):0.016776663,'7460-Amellifera@XP_001123117':0.030517951):0.12703428,'Dpulex@prot_jgi_Dappu1_20701_gw1.3.407.1':4.3864971e-05):0.053753579,'Hrobusta@prot_jgi_Helro1_86353':0.1306263):0.25741479);
(((((((((('10228-Tadhaerens@XP_002111813':0.59607197,('431895-Mbrevicollis@XP_001744374':0.88822142,'Salpingoeca-rosetta@02263T0':0.1738894):0.18426796):0.12531833,'Nvectensis@prot_jgi_Nemve1_20215_gw.121.46.1':0.29557033):0.039253636,'7739-Bfloridae@XP_002603307':0.11476415):0.059239175,('7955-Drerio@XP_686812':1.4205678e-05,'9606-Hsapiens@NP_006594':0.039977662):0.15436253):0.14715796,'Lgigantea@gene_jgi_Lotgi1_113757_e_gw1.18.345.1':0.17508429):5.1184603e-07,'Hrobusta@prot_jgi_Helro1_86353':0.13874022):0.030862871,(((('6239-Celegans@NP_506193':0.17804917,'6279-Bmalayi@XP_001901686':0.11503179):0.32683936,'Dpulex@prot_jgi_Dappu1_20701_gw1.3.407.1':2.1425466e-05):0.11136633,'7227-Dmelanogaster@CAA74654':0.13497622):5.5880046e-08,'7460-Amellifera@XP_001123117':0.088590587):0.12206596):0.25141954,('214684-Cneoformans@XP_567136':1.0699587,('Bdendrobatidis@prot_jgi_Batde5_22733_fgenesh1_pg.C_scaffold_2000120':0.41928783,'Spizellomyces-punctatus@04684T0':0.19262404):0.26963709):0.21167876):6.9427834e-06,('284812-Spombe@XP_001713063':0.49807823,'Capsaspora-owczarzaki@01557T0':0.7659854):0.1999234):0.22987667,((((((('145481-Ppatens@XP_001776000':0.029413513,('3702-Athaliana@NP_566119':0.11529646,'39947-Osativa@NP_001054841':0.045652392):0.23173257):1.2045214e-05,'88036-Smoellendorffii@XP_002966356':0.23027866):0.2283354,(('3055-Creinhardtii@XP_001699607':0.19145865,'Vcarteri@jgi|Volca1|88020|fgenesh4_pg.C_scaffold_7000176':0.069860299):0.53714635,'Chlorella-vulgaris@jgi|ChlNC64A_1|139605|IGS.gm_25_00156':0.36983384):0.34620563):0.068780214,'Ehuxleyi@jgi|Emihu1|97193|fgeneshEH_pg.9__50':0.55500298):0.046205309,('2880-Esiliculosus@CBJ33097':0.79066675,'Aanophagefferens@prot_jgi_Auran1_60440':0.82202987):0.58916386):0.090474235,(('436017-Olucimarinus@XP_001415613':0.16480568,'70448-Otauri@XP_003074534':0.20722012):0.429971,'564608-Mpusilla@XP_003056469':0.23751155):0.4849367):0.1197899,((((('185431-Tbrucei@XP_822844':0.35852033,'353153-Tcruzi@XP_809775':2.3122033e-05):0.34711553,('347515-Lmajor@XP_001686731':0.029050165,'435258-Linfantum@XP_001469747':0):0.24301611):0.45978025,(((('284813-Ecuniculi@NP_584770':9.0727482e-05,'876142-Eintestinalis@XP_003072732':0.14842023):1.4701783,'5722-Tvaginalis@ABC61972':1.1453125):0.22225916,'367110-Ncrassa@XP_960650':0.37324441):6.5396077e-06,('578460-Nceranae@XP_002996063':3.327194,'Thecamonas-trahens@04634T0':0.30286256):0.19921022):0.24240154):7.132315e-06,(((((('352914-Pyoelii@XP_730250':0,'36329-Pfalciparum@XP_001348712':0.24190206):1.1437483,('353154-Tannulata@XP_952886':0.80277479,'484906-Bbovis@XP_001609890':0.96652038):1.33354):0.84205431,'Gsulphuraria@stig_5.Gs08700.1':0.4079018):0.33077269,'559292-Scerevisiae@NP_012238':1.3720755):0.24145847,('403677-Pinfestans@XP_002904221':0.12331189,'Pramorum@jgi':3.2562479e-06):0.45746562):0.25457246,'451804-Afumigatus@EDP55114':0.4549249):0.18299485):0.10432959,('237631-Umaydis@XP_758200':0.71629085,'Cmerolae@CMO331C':0.57618079):0.32689232):0.10687599):2.3364596e-05,('352472-Ddiscoideum@XP_638963':0.61973018,'744533-Ngruberi@XP_002673603':0.98323845):0.57371873);
((('10228-Tadhaerens@XP_002111813':0.51647251,(((((((('6239-Celegans@NP_506193':0.15652692,'6279-Bmalayi@XP_001901686':0.17399081):0.30037829,'7227-Dmelanogaster@CAA74654':0.034716367):0.11658192,'Dpulex@prot_jgi_Dappu1_20701_gw1.3.407.1':0.058522445):0.028041097,'7460-Amellifera@XP_001123117':0.018709439):0.10170675,(('7739-Bfloridae@XP_002603307':0.10521708,('7955-Drerio@XP_686812':0,'9606-Hsapiens@NP_006594':0):0.11474226):0.084907401,'Nvectensis@prot_jgi_Nemve1_20215_gw.121.46.1':0.17298414):0.035691758):0.080839095,'Hrobusta@prot_jgi_Helro1_86353':0.19258324):2.4069239e-05,'Lgigantea@gene_jgi_Lotgi1_113757_e_gw1.18.345.1':0.20955056):0.023956104,'Ehuxleyi@jgi|Emihu1|97193|fgeneshEH_pg.9__50':0.69689148):0.16481591):0.10935519,((('145481-Ppatens@XP_001776000':0.058264813,(('3702-Athaliana@NP_566119':0.16877892,'39947-Osativa@NP_001054841':0.11269464):0.18320299,'88036-Smoellendorffii@XP_002966356':0.22158143):1.341651e-06):0.26803437,((('284813-Ecuniculi@NP_584770':0.18789684,'876142-Eintestinalis@XP_003072732':4.7131378e-05):1.0412319,('3055-Creinhardtii@XP_001699607':0.38038049,'Vcarteri@jgi|Volca1|88020|fgenesh4_pg.C_scaffold_7000176':0.22675133):0.32388303):0.37116677,'Chlorella-vulgaris@jgi|ChlNC64A_1|139605|IGS.gm_25_00156':0.36743491):0.066657936):0.12634963,((((('214684-Cneoformans@XP_567136':0.80038374,'237631-Umaydis@XP_758200':0.53195468):0.19356979,'Bdendrobatidis@prot_jgi_Batde5_22733_fgenesh1_pg.C_scaffold_2000120':0.2652543):0.076298213,'Spizellomyces-punctatus@04684T0':0.14895333):0.13259689,(('284812-Spombe@XP_001713063':0.37293821,'451804-Afumigatus@EDP55114':0.51980596):0.18684888,'367110-Ncrassa@XP_960650':0.15872917):0.18666443):0.23401189,(('559292-Scerevisiae@NP_012238':0.71955263,'578460-Nceranae@XP_002996063':2.9277087):0.46771069,'Thecamonas-trahens@04634T0':0.1190679):0.3711216):0.23106857):0.040735647):0.022256847,((((('185431-Tbrucei@XP_822844':0.1675555,'353153-Tcruzi@XP_809775':0.082104216):0.46520686,('347515-Lmajor@XP_001686731':0.031529035,'435258-Linfantum@XP_001469747':0.012675352):0.17949289):0.82770302,'Salpingoeca-rosetta@02263T0':0.42517714):0.0060078639,(((('2880-Esiliculosus@CBJ33097':1.4939574,'Aanophagefferens@prot_jgi_Auran1_60440':0.94632497):0.46519594,'Cmerolae@CMO331C':0.76278855):0.10056677,'744533-Ngruberi@XP_002673603':0.80194894):0.14946839,((((('352914-Pyoelii@XP_730250':0.069146547,'36329-Pfalciparum@XP_001348712':0.16389111):2.0183419,(('353154-Tannulata@XP_952886':1.5701761,'484906-Bbovis@XP_001609890':0.66934616):1.9643599,'5722-Tvaginalis@ABC61972':0.35409066):0.9125118):0.4546056,('403677-Pinfestans@XP_002904221':0.054750543,'Pramorum@jgi':3.0402351e-05):0.030560875):0.3370619,'Gsulphuraria@stig_5.Gs08700.1':0.69353587):0.06794045,'431895-Mbrevicollis@XP_001744374':0.44689861):1.4066187e-05):0.21039816):0.094269461,('352472-Ddiscoideum@XP_638963':0.76408978,'Capsaspora-owczarzaki@01557T0':0.41217577):0.11973716):0.14141462,(('436017-Olucimarinus@XP_001415613':0.14627151,'70448-Otauri@XP_003074534':0.22691371):0.22772568,'564608-Mpusilla@XP_003056469':0.13734844):0.50436602);
(('10228-Tadhaerens@XP_002111813':0.52422473,(('6239-Celegans@NP_506193':0.22305364,'6279-Bmalayi@XP_001901686':0.12238501):0.13396325,((((('7227-Dmelanogaster@CAA74654':0.054810099,('7460-Amellifera@XP_001123117':0.029561373,'Dpulex@prot_jgi_Dappu1_20701_gw1.3.407.1':0.040534588):0.03264255):0.10258879,('Hrobusta@prot_jgi_Helro1_86353':0.22088879,'Lgigantea@gene_jgi_Lotgi1_113757_e_gw1.18.345.1':0.17045223):0.063325028):0.063510901,'7739-Bfloridae@XP_002603307':0.1054843):0.042527049,('7955-Drerio@XP_686812':2.9341473e-06,'9606-Hsapiens@NP_006594':0.01135171):0.09468099):0.020455349,'Nvectensis@prot_jgi_Nemve1_20215_gw.121.46.1':0.17549291):0.075427245):0.13373996):0.053570949,((((('145481-Ppatens@XP_001776000':0.093921956,('3702-Athaliana@NP_566119':0.099657924,'39947-Osativa@NP_001054841':0.07851447):0.12556115):8.681183e-05,'88036-Smoellendorffii@XP_002966356':0.39479521):0.16623859,((('436017-Olucimarinus@XP_001415613':1.0147129e-05,('564608-Mpusilla@XP_003056469':0.40697393,'70448-Otauri@XP_003074534':0.15439506):0.10816447):0.31309877,'Ehuxleyi@jgi|Emihu1|97193|fgeneshEH_pg.9__50':0.31633344):0.073736647,'Chlorella-vulgaris@jgi|ChlNC64A_1|139605|IGS.gm_25_00156':0.21461251):0.11245293):0.056730165,('352472-Ddiscoideum@XP_638963':0.90101922,'Capsaspora-owczarzaki@01557T0':0.43022595):0.32319077):0.082665848,(((((('214684-Cneoformans@XP_567136':0.59059753,'Aanophagefferens@prot_jgi_Auran1_60440':1.2888775):0.17509053,(('367110-Ncrassa@XP_960650':0.73802278,'Spizellomyces-punctatus@04684T0':0.03160971):0.1777715,'Bdendrobatidis@prot_jgi_Batde5_22733_fgenesh1_pg.C_scaffold_2000120':0.33920307):0.19538917):0.073059021,'284812-Spombe@XP_001713063':0.62962281):0.064105362,('237631-Umaydis@XP_758200':0.38601023,('451804-Afumigatus@EDP55114':0.51550646,'559292-Scerevisiae@NP_012238':0.93193971):0.13963214):0.091829864):0.12172913,'Thecamonas-trahens@04634T0':0.32798858):0.17340432,(((('284813-Ecuniculi@NP_584770':5.4418999e-07,'876142-Eintestinalis@XP_003072732':0.11953219):1.2290774,('3055-Creinhardtii@XP_001699607':0.29965428,'Vcarteri@jgi|Volca1|88020|fgenesh4_pg.C_scaffold_7000176':0.14204964):0.27007451):0.20475937,('2880-Esiliculosus@CBJ33097':0.86291762,(('744533-Ngruberi@XP_002673603':0.60532879,'Gsulphuraria@stig_5.Gs08700.1':0.2426192):0.14523329,'Cmerolae@CMO331C':0.73279343):0.018337833):0.18015419):0.10944913,'578460-Nceranae@XP_002996063':1.8117691):0.042549591):0.010539906):7.6264054e-06,(((('185431-Tbrucei@XP_822844':0.19600632,'353153-Tcruzi@XP_809775':1.1830387e-06):0.30704121,('347515-Lmajor@XP_001686731':0.043517974,'435258-Linfantum@XP_001469747':0.0053384563):0.14417807):0.90511156,(((('352914-Pyoelii@XP_730250':0,'36329-Pfalciparum@XP_001348712':0.20256736):1.6477871,(('353154-Tannulata@XP_952886':1.7845787,'484906-Bbovis@XP_001609890':0.86047264):1.4833657,'5722-Tvaginalis@ABC61972':0.33839962):0.49387602):0.3783881,('403677-Pinfestans@XP_002904221':0.057547561,'Pramorum@jgi':3.2593404e-05):0.063067628):0.25817486,'431895-Mbrevicollis@XP_001744374':0.71843615):0.10728679):0.014985673,'Salpingoeca-rosetta@02263T0':0.31388539):0.20046316);
(((('10228-Tadhaerens@XP_002111813':0.30046205,('431895-Mbrevicollis@XP_001744374':0.44637996,'Salpingoeca-rosetta@02263T0':0.40356986):0.2079803):0.15678539,(((((('185431-Tbrucei@XP_822844':0.15123943,'353153-Tcruzi@XP_809775':0.020177252):0.26666775,('347515-Lmajor@XP_001686731':1.9516001e-05,'435258-Linfantum@XP_001469747':0.012258327):0.18287196):0.2428686,'5722-Tvaginalis@ABC61972':2.1113121):0.38435816,'Cmerolae@CMO331C':0.46201277):0.25409037,(((('284813-Ecuniculi@NP_584770':0.019702088,'876142-Eintestinalis@XP_003072732':0.065242841):0.75550293,'578460-Nceranae@XP_002996063':1.885192):1.0184495,'Gsulphuraria@stig_5.Gs08700.1':0.13551376):0.38536342,'Capsaspora-owczarzaki@01557T0':0.40390742):0.14538604):0.16256662,(((('352914-Pyoelii@XP_730250':0.15469959,'36329-Pfalciparum@XP_001348712':2.0883637e-05):0.83757629,('353154-Tannulata@XP_952886':1.2734467,'484906-Bbovis@XP_001609890':0.69484796):1.7422854):0.83891892,(('403677-Pinfestans@XP_002904221':0.058338874,'Pramorum@jgi':1.013752e-06):0.10647672,'559292-Scerevisiae@NP_012238':0.85000204):0.13835717):0.24173702,'744533-Ngruberi@XP_002673603':0.58570765):0.042002474):0.11184394):0.16166456,((('214684-Cneoformans@XP_567136':0.77785788,('237631-Umaydis@XP_758200':0.50056687,('284812-Spombe@XP_001713063':0.46602435,('367110-Ncrassa@XP_960650':0.15905981,'451804-Afumigatus@EDP55114':0.56158388):0.20116199):0.063260613):0.020091755):0.068517819,('Bdendrobatidis@prot_jgi_Batde5_22733_fgenesh1_pg.C_scaffold_2000120':0.30254876,'Spizellomyces-punctatus@04684T0':0.059784413):0.19747876):0.19427675,'Thecamonas-trahens@04634T0':0.34367509):0.17088366):0.1045723,(((((('145481-Ppatens@XP_001776000':0.089544839,('3702-Athaliana@NP_566119':0.1172594,'39947-Osativa@NP_001054841':0.026381404):0.16976358):0.10535018,'88036-Smoellendorffii@XP_002966356':0.16801684):0.19778158,((('3055-Creinhardtii@XP_001699607':0.35459255,'Vcarteri@jgi|Volca1|88020|fgenesh4_pg.C_scaffold_7000176':0.25276366):0.58447044,'Chlorella-vulgaris@jgi|ChlNC64A_1|139605|IGS.gm_25_00156':0.0028052165):0.30519241,'352472-Ddiscoideum@XP_638963':1.3003343):1.2133093e-05):0.12974526,(('2880-Esiliculosus@CBJ33097':1.063516,('Aanophagefferens@prot_jgi_Auran1_60440':1.183727,'Ehuxleyi@jgi|Emihu1|97193|fgeneshEH_pg.9__50':0.48807472):0.082795126):0.1249082,(('436017-Olucimarinus@XP_001415613':0.063362037,'70448-Otauri@XP_003074534':0.097934511):0.11342359,'564608-Mpusilla@XP_003056469':0.24406746):0.25927578):0.17182671):0.17216371,'Nvectensis@prot_jgi_Nemve1_20215_gw.121.46.1':0.15312008):0.14488894,(((('7227-Dmelanogaster@CAA74654':0.085332592,'Dpulex@prot_jgi_Dappu1_20701_gw1.3.407.1':0.025935126):0.0088344262,'7460-Amellifera@XP_001123117':5.0663385e-06):0.073651538,'Hrobusta@prot_jgi_Helro1_86353':0.26234816):4.3277267e-06,(('7739-Bfloridae@XP_002603307':0.058388081,'Lgigantea@gene_jgi_Lotgi1_113757_e_gw1.18.345.1':0.17965522):0.084667915,('7955-Drerio@XP_686812':2.1530243e-05,'9606-Hsapiens@NP_006594':0.012082635):0.053492433):0.048670968):0.024071896):0.088795648,('6239-Celegans@NP_506193':0.16468584,'6279-Bmalayi@XP_001901686':0.12510822):0.23038175);
((('10228-Tadhaerens@XP_002111813':0.46053869,('214684-Cneoformans@XP_567136':0.56634768,(('237631-Umaydis@XP_758200':0.62665084,'284812-Spombe@XP_001713063':0.37929924):5.677487e-05,(('367110-Ncrassa@XP_960650':0.24508098,'451804-Afumigatus@EDP55114':0.20019507):0.13983502,(('559292-Scerevisiae@NP_012238':0.79741629,'Thecamonas-trahens@04634T0':0.35626701):0.17117917,('Bdendrobatidis@prot_jgi_Batde5_22733_fgenesh1_pg.C_scaffold_2000120':0.25176718,'Spizellomyces-punctatus@04684T0':0.12169822):0.14588661):0.09558937):0.045227445):0.080721963):0.072566867):0.065862632,(((('6239-Celegans@NP_506193':0.11150763,'6279-Bmalayi@XP_001901686':0.086050763):0.092904359,(((('7227-Dmelanogaster@CAA74654':0.084560299,('7460-Amellifera@XP_001123117':3.294352e-05,'Dpulex@prot_jgi_Dappu1_20701_gw1.3.407.1':0.071927499):0.03041856):0.031690486,(('Hrobusta@prot_jgi_Helro1_86353':0.098045168,'Lgigantea@gene_jgi_Lotgi1_113757_e_gw1.18.345.1':0.15285285):0.045497579,'Nvectensis@prot_jgi_Nemve1_20215_gw.121.46.1':0.15721613):0.024654905):0.044642279,('7955-Drerio@XP_686812':5.090506e-05,'9606-Hsapiens@NP_006594':0.01091359):0.11568063):0.041819719,'7739-Bfloridae@XP_002603307':0.036892998):0.11736751):0.22872841,'Salpingoeca-rosetta@02263T0':0.22951512):2.8275945e-06,('744533-Ngruberi@XP_002673603':0.49270133,'Aanophagefferens@prot_jgi_Auran1_60440':1.133558):0.22026159):0.04828624):0.056686003,(((((('145481-Ppatens@XP_001776000':0.046600852,('3702-Athaliana@NP_566119':0.082477233,'39947-Osativa@NP_001054841':0.068855135):0.10171496):0.022557652,'88036-Smoellendorffii@XP_002966356':0.14734339):0.10154748,((('284813-Ecuniculi@NP_584770':0.13226243,'876142-Eintestinalis@XP_003072732':6.2690673e-05):0.73768171,(('3055-Creinhardtii@XP_001699607':0.17447257,'Vcarteri@jgi|Volca1|88020|fgenesh4_pg.C_scaffold_7000176':0.020357609):0.43686043,'Chlorella-vulgaris@jgi|ChlNC64A_1|139605|IGS.gm_25_00156':0.14976108):0.16585845):0.15756997,('578460-Nceranae@XP_002996063':1.8849807,'Gsulphuraria@stig_5.Gs08700.1':0.50717095):0.22601476):6.0238524e-06):0.1372606,(('436017-Olucimarinus@XP_001415613':0.054025523,('564608-Mpusilla@XP_003056469':0.16942694,'70448-Otauri@XP_003074534':0.061718429):0.10481017):0.1323654,'Ehuxleyi@jgi|Emihu1|97193|fgeneshEH_pg.9__50':0.63423418):0.17618608):0.053418493,('352472-Ddiscoideum@XP_638963':0.68123457,'Capsaspora-owczarzaki@01557T0':0.42632749):0.15163327):0.040090895,(((('185431-Tbrucei@XP_822844':0.18731645,'353153-Tcruzi@XP_809775':0.029985264):0.29913785,('347515-Lmajor@XP_001686731':0.023224807,'435258-Linfantum@XP_001469747':0):0.11307881):0.52636092,(('2880-Esiliculosus@CBJ33097':0.63789068,((('352914-Pyoelii@XP_730250':0,'36329-Pfalciparum@XP_001348712':0.22189508):1.2885471,('353154-Tannulata@XP_952886':1.4269132,'484906-Bbovis@XP_001609890':0.66198788):0.6588743):0.36669384,'5722-Tvaginalis@ABC61972':0.98100196):7.308957e-05):0.25330872,'Cmerolae@CMO331C':0.33892909):0.18803879):0.14530659,'431895-Mbrevicollis@XP_001744374':0.29623905):3.6253428e-05):0.061445819,('403677-Pinfestans@XP_002904221':0.045440356,'Pramorum@jgi':1.0964626e-05):0.43109458);
(((('10228-Tadhaerens@XP_002111813':0.45166945,'Salpingoeca-rosetta@02263T0':0.38959787):0.18020691,('6239-Celegans@NP_506193':0.15547054,'6279-Bmalayi@XP_001901686':0.033566015):0.23945696):0.08478242,(((((((('3055-Creinhardtii@XP_001699607':0.2277908,'Vcarteri@jgi|Volca1|88020|fgenesh4_pg.C_scaffold_7000176':0.18800522):0.36737471,'Chlorella-vulgaris@jgi|ChlNC64A_1|139605|IGS.gm_25_00156':0.31373945):0.50170885,'7739-Bfloridae@XP_002603307':0.093208418):0.13635548,('7955-Drerio@XP_686812':2.7927985e-07,'9606-Hsapiens@NP_006594':0.010927202):0.11370238):0.083348689,((((('352472-Ddiscoideum@XP_638963':0.56913064,'744533-Ngruberi@XP_002673603':0.61540208):0.33694923,('Aanophagefferens@prot_jgi_Auran1_60440':1.0288573,'Gsulphuraria@stig_5.Gs08700.1':0.48232047):0.084081983):0.14301647,'431895-Mbrevicollis@XP_001744374':0.15276465):0.31232334,'7227-Dmelanogaster@CAA74654':1.0125669e-05):0.091356609,('7460-Amellifera@XP_001123117':2.9145836e-05,'Dpulex@prot_jgi_Dappu1_20701_gw1.3.407.1':0.048063657):0.019038693):0.070962267):0.043256437,'Nvectensis@prot_jgi_Nemve1_20215_gw.121.46.1':0.3342939):3.4961339e-05,'Lgigantea@gene_jgi_Lotgi1_113757_e_gw1.18.345.1':0.095618088):0.037632732,'Hrobusta@prot_jgi_Helro1_86353':0.036187007):0.13776713):0.15445739,((((((((('145481-Ppatens@XP_001776000':0.06834469,'88036-Smoellendorffii@XP_002966356':0.44205122):0.10764708,'3702-Athaliana@NP_566119':0.1556178):0.075117895,'39947-Osativa@NP_001054841':0.042507635):0.3865295,(('284813-Ecuniculi@NP_584770':0,'876142-Eintestinalis@XP_003072732':0.19869453):1.221441,'578460-Nceranae@XP_002996063':1.3647707):0.46614201):0.22950866,(('214684-Cneoformans@XP_567136':0.58888673,(('436017-Olucimarinus@XP_001415613':0.018399343,'70448-Otauri@XP_003074534':0.07761103):0.19022302,'564608-Mpusilla@XP_003056469':0.26222602):0.24771373):0.17031722,'284812-Spombe@XP_001713063':0.37651344):0.15422757):6.6993e-06,(('237631-Umaydis@XP_758200':0.48274571,('451804-Afumigatus@EDP55114':0.18616609,'559292-Scerevisiae@NP_012238':1.3077956):0.32713808):0.093445144,('403677-Pinfestans@XP_002904221':0.046085084,'Pramorum@jgi':0):0.46815348):0.052813519):0.053222757,('367110-Ncrassa@XP_960650':0.36550434,('Bdendrobatidis@prot_jgi_Batde5_22733_fgenesh1_pg.C_scaffold_2000120':0.35142031,'Spizellomyces-punctatus@04684T0':0.026128587):0.26887203):0.093283873):0.13516919,'Thecamonas-trahens@04634T0':0.46076351):1.0334674e-05,((((('185431-Tbrucei@XP_822844':0.24697077,'353153-Tcruzi@XP_809775':0.096604872):0.3156827,('347515-Lmajor@XP_001686731':0.058473021,'435258-Linfantum@XP_001469747':4.290424e-07):0.26721935):0.49121629,((('352914-Pyoelii@XP_730250':0.093827194,'36329-Pfalciparum@XP_001348712':0.029483916):0.82413174,('353154-Tannulata@XP_952886':1.1649334,'484906-Bbovis@XP_001609890':0.2449109):1.3317835):0.818579,'5722-Tvaginalis@ABC61972':0.92250843):0.35596417):0.058611738,'Cmerolae@CMO331C':0.44111873):0.11154311,'Capsaspora-owczarzaki@01557T0':0.69591651):0.043960609):0.098390104,('2880-Esiliculosus@CBJ33097':1.0888527,'Ehuxleyi@jgi|Emihu1|97193|fgeneshEH_pg.9__50':0.4232653):0.35164786);
((((((('10228-Tadhaerens@XP_002111813':0.30829742,'431895-Mbrevicollis@XP_001744374':0.44524703):0.028761611,'Salpingoeca-rosetta@02263T0':0.51844481):0.16188219,'Lgigantea@gene_jgi_Lotgi1_113757_e_gw1.18.345.1':0.152629):0.040955073,((((((('145481-Ppatens@XP_001776000':0.043791757,'88036-Smoellendorffii@XP_002966356':0.15273566):0.13517337,'39947-Osativa@NP_001054841':0.11680765):0.08132346,'3702-Athaliana@NP_566119':0.069135742):0.25965213,('403677-Pinfestans@XP_002904221':0.034620026,'Pramorum@jgi':0.019117856):0.21589764):7.9188268e-06,('352472-Ddiscoideum@XP_638963':0.69753862,'Capsaspora-owczarzaki@01557T0':0.14610162):0.31704088):0.098135329,'Ehuxleyi@jgi|Emihu1|97193|fgeneshEH_pg.9__50':0.37977614):0.1317854,(('3055-Creinhardtii@XP_001699607':0.31141699,'Vcarteri@jgi|Volca1|88020|fgenesh4_pg.C_scaffold_7000176':0.21843085):0.4284011,'Chlorella-vulgaris@jgi|ChlNC64A_1|139605|IGS.gm_25_00156':0.10534308):0.34755228):0.16581716):0.0033902855,('Aanophagefferens@prot_jgi_Auran1_60440':2.0609127,'Hrobusta@prot_jgi_Helro1_86353':0.088685545):0.030825369):0.015667132,(('7739-Bfloridae@XP_002603307':0.099228068,('7955-Drerio@XP_686812':0,'9606-Hsapiens@NP_006594':0):0.092277737):0.043267232,'Nvectensis@prot_jgi_Nemve1_20215_gw.121.46.1':0.1827718):0.079205672):0.090822579,(((((((('185431-Tbrucei@XP_822844':0.1159386,'353153-Tcruzi@XP_809775':0.14316264):0.36703877,('347515-Lmajor@XP_001686731':5.6291273e-05,'435258-Linfantum@XP_001469747':0.0133207):0.31813691):0.32365634,((('352914-Pyoelii@XP_730250':0.13549345,'36329-Pfalciparum@XP_001348712':0.034855471):1.0531737,('353154-Tannulata@XP_952886':0.82119159,'484906-Bbovis@XP_001609890':1.5816583):0.77551114):1.4380187,'5722-Tvaginalis@ABC61972':0.63445396):0.72458848):0.31887222,('284813-Ecuniculi@NP_584770':0,'876142-Eintestinalis@XP_003072732':0.14067206):1.4531815):2.160492e-06,('578460-Nceranae@XP_002996063':1.8446298,'744533-Ngruberi@XP_002673603':0.36517399):0.19748504):0.072580226,(('2880-Esiliculosus@CBJ33097':0.96376833,'Gsulphuraria@stig_5.Gs08700.1':0.5551002):0.033505231,(('436017-Olucimarinus@XP_001415613':0.19180495,'70448-Otauri@XP_003074534':0.11466919):0.23631066,'564608-Mpusilla@XP_003056469':0.38789091):0.21585928):0.18841446):0.1965979,((('214684-Cneoformans@XP_567136':1.0292308,('237631-Umaydis@XP_758200':0.37970927,('284812-Spombe@XP_001713063':0.37747941,('367110-Ncrassa@XP_960650':0.12730399,'451804-Afumigatus@EDP55114':0.49731163):0.39109864):0.17828524):6.2136868e-06):0.040827987,('Bdendrobatidis@prot_jgi_Batde5_22733_fgenesh1_pg.C_scaffold_2000120':0.32395026,'Spizellomyces-punctatus@04684T0':0.11569472):0.13440984):0.24403012,(('559292-Scerevisiae@NP_012238':1.0037684,'Thecamonas-trahens@04634T0':0.16702153):0.22388524,'Cmerolae@CMO331C':0.50612725):0.23123567):0.022167061):0.21958758,((('6239-Celegans@NP_506193':0.18846049,'6279-Bmalayi@XP_001901686':0.12176653):0.21755111,'7227-Dmelanogaster@CAA74654':0.035459574):0.065671913,'Dpulex@prot_jgi_Dappu1_20701_gw1.3.407.1':0.03221437):0.013465004):1.0147192e-05,'7460-Amellifera@XP_001123117':0.032935172);
((('10228-Tadhaerens@XP_002111813':0.47212221,'Salpingoeca-rosetta@02263T0':0.87157796):0.36692514,(((((('6239-Celegans@NP_506193':0.31751715,'6279-Bmalayi@XP_001901686':2.4799346e-05):0.63098386,('7227-Dmelanogaster@CAA74654':0.18266922,('7460-Amellifera@XP_001123117':0.06450626,'Dpulex@prot_jgi_Dappu1_20701_gw1.3.407.1':0.12528878):0.028019295):0.051860599):6.0410297e-06,('7739-Bfloridae@XP_002603307':0.2193387,('7955-Drerio@XP_686812':9.7887762e-06,'9606-Hsapiens@NP_006594':0.03966176):0.15252982):0.077426197):0.091014984,'Nvectensis@prot_jgi_Nemve1_20215_gw.121.46.1':0.51499795):0.017160886,'Hrobusta@prot_jgi_Helro1_86353':0.15548189):0.024398751,'Lgigantea@gene_jgi_Lotgi1_113757_e_gw1.18.345.1':0.19647687):0.62410258):0.011860417,((((('145481-Ppatens@XP_001776000':0.0015882103,(('3702-Athaliana@NP_566119':0.18895352,'39947-Osativa@NP_001054841':0.14256461):0.17236404,'88036-Smoellendorffii@XP_002966356':0.38174169):0.03806545):0.39919796,'Ehuxleyi@jgi|Emihu1|97193|fgeneshEH_pg.9__50':1.1395881):0.27357846,(((('185431-Tbrucei@XP_822844':0.33336321,'353153-Tcruzi@XP_809775':0.10934298):0.58679906,('347515-Lmajor@XP_001686731':0.042786892,'435258-Linfantum@XP_001469747':0.03633511):0.17882867):1.0223435,'5722-Tvaginalis@ABC61972':2.0097844):0.50101624,(('284813-Ecuniculi@NP_584770':0.22084138,'876142-Eintestinalis@XP_003072732':0.027409404):1.1003533,'578460-Nceranae@XP_002996063':2.5306698):0.60518103):0.56947471):5.4169588e-05,((('214684-Cneoformans@XP_567136':0.92572907,(('436017-Olucimarinus@XP_001415613':0.073587443,'70448-Otauri@XP_003074534':0.19962582):0.38203179,'564608-Mpusilla@XP_003056469':0.1338917):0.42742292):0.11417214,'237631-Umaydis@XP_758200':0.5855653):0.26309072,('284812-Spombe@XP_001713063':0.78194153,(('367110-Ncrassa@XP_960650':0.26248463,('Bdendrobatidis@prot_jgi_Batde5_22733_fgenesh1_pg.C_scaffold_2000120':0.18433417,'Spizellomyces-punctatus@04684T0':0.22392182):0.17655113):0.15883113,'451804-Afumigatus@EDP55114':0.596435):0.077763889):0.37888928):0.092373709):0.1393247,(((('3055-Creinhardtii@XP_001699607':0.39648563,'Vcarteri@jgi|Volca1|88020|fgenesh4_pg.C_scaffold_7000176':0.095549019):0.65979984,'Chlorella-vulgaris@jgi|ChlNC64A_1|139605|IGS.gm_25_00156':0.3823743):0.12051523,'Aanophagefferens@prot_jgi_Auran1_60440':1.7113835):0.13923247,'Cmerolae@CMO331C':1.2095361):0.19608749):6.8706771e-05,(((((('2880-Esiliculosus@CBJ33097':1.6482306,(('352914-Pyoelii@XP_730250':0,'36329-Pfalciparum@XP_001348712':0.22119716):2.4315281,('353154-Tannulata@XP_952886':1.6967702,'484906-Bbovis@XP_001609890':0.75470785):1.2878846):0.78256788):0.41320697,'Gsulphuraria@stig_5.Gs08700.1':0.4196919):0.20287896,((('403677-Pinfestans@XP_002904221':0.093294965,'Pramorum@jgi':6.7030208e-05):0.34720902,'559292-Scerevisiae@NP_012238':1.6625669):0.30788891,'431895-Mbrevicollis@XP_001744374':0.81282293):0.31239982):0.027205139,'744533-Ngruberi@XP_002673603':0.48817215):0.24631834,'Thecamonas-trahens@04634T0':0.64972418):0.12244516,('352472-Ddiscoideum@XP_638963':1.178739,'Capsaspora-owczarzaki@01557T0':0.65482053):9.7631384e-05):0.32528885);
((('10228-Tadhaerens@XP_002111813':0.61477667,'Capsaspora-owczarzaki@01557T0':0.64913997):0.094260737,((('6239-Celegans@NP_506193':0.083511074,'6279-Bmalayi@XP_001901686':0.15077619):0.077741467,'Salpingoeca-rosetta@02263T0':0.89591031):0.17640041,(('7227-Dmelanogaster@CAA74654':0.14704653,('7460-Amellifera@XP_001123117':0.02137905,((('7739-Bfloridae@XP_002603307':0.11327808,'Nvectensis@prot_jgi_Nemve1_20215_gw.121.46.1':0.38052377):0.030333014,('7955-Drerio@XP_686812':5.9984758e-06,'9606-Hsapiens@NP_006594':0.014530232):0.13979613):0.078435391,('Hrobusta@prot_jgi_Helro1_86353':0.10211713,'Lgigantea@gene_jgi_Lotgi1_113757_e_gw1.18.345.1':0.11103204):0.051968726):0.064354341):0.023569018):0.074220854,'Dpulex@prot_jgi_Dappu1_20701_gw1.3.407.1':1.3283328e-05):0.070793788):0.33332707):0.066509063,(((('145481-Ppatens@XP_001776000':1.8017914e-06,'88036-Smoellendorffii@XP_002966356':0.37211776):0.13983805,('3702-Athaliana@NP_566119':0.19099968,'39947-Osativa@NP_001054841':0.11412541):0.23570462):0.24253648,(((('436017-Olucimarinus@XP_001415613':0.093690842,'70448-Otauri@XP_003074534':0.33913182):0.31180783,'564608-Mpusilla@XP_003056469':0.24701771):0.44659621,'Chlorella-vulgaris@jgi|ChlNC64A_1|139605|IGS.gm_25_00156':0.6397859):0.23052347,'Ehuxleyi@jgi|Emihu1|97193|fgeneshEH_pg.9__50':0.93442304):0.2544044):0.24658494,((((((('214684-Cneoformans@XP_567136':0.84226701,'284812-Spombe@XP_001713063':0.38493846):0.28507004,'237631-Umaydis@XP_758200':0.99922017):0.060145663,'Aanophagefferens@prot_jgi_Auran1_60440':1.9374536):2.6180273e-05,('Bdendrobatidis@prot_jgi_Batde5_22733_fgenesh1_pg.C_scaffold_2000120':0.25081648,'Spizellomyces-punctatus@04684T0':0.10798597):0.31169823):0.10421234,('367110-Ncrassa@XP_960650':0.13193847,('451804-Afumigatus@EDP55114':0.18701024,'559292-Scerevisiae@NP_012238':1.6826879):0.43912885):0.040237885):0.5026157,'Thecamonas-trahens@04634T0':0.58375033):0.30642618,'431895-Mbrevicollis@XP_001744374':0.65157318):3.6827528e-06):0.14969468,(((((('185431-Tbrucei@XP_822844':0.2226086,'353153-Tcruzi@XP_809775':0.16125686):0.35696081,('347515-Lmajor@XP_001686731':4.024408e-06,'435258-Linfantum@XP_001469747':0.033955273):0.6359555):0.027782937,'5722-Tvaginalis@ABC61972':1.9899981):0.41257417,'578460-Nceranae@XP_002996063':2.4730127):0.19847792,(('284813-Ecuniculi@NP_584770':4.8315698e-06,'876142-Eintestinalis@XP_003072732':0.25895989):1.9587787,('3055-Creinhardtii@XP_001699607':0.37227512,'Vcarteri@jgi|Volca1|88020|fgenesh4_pg.C_scaffold_7000176':0.10056476):0.66099689):0.52584882):0.26842472,((((('2880-Esiliculosus@CBJ33097':2.0349831,'Cmerolae@CMO331C':0.91355814):0.033630448,((('352914-Pyoelii@XP_730250':2.1182715e-06,'36329-Pfalciparum@XP_001348712':0.29539818):1.0616707,('353154-Tannulata@XP_952886':1.4792378,'484906-Bbovis@XP_001609890':1.2677244):1.2195455):0.99288695,'Gsulphuraria@stig_5.Gs08700.1':0.44445008):0.10129151):0.31606323,'744533-Ngruberi@XP_002673603':0.81024743):0.11707786,'352472-Ddiscoideum@XP_638963':1.1718352):3.8831605e-05,('403677-Pinfestans@XP_002904221':0.13095759,'Pramorum@jgi':9.1798712e-06):0.67307323):0.23284798):1.5664299e-06);
(((('10228-Tadhaerens@XP_002111813':0.36642777,'Salpingoeca-rosetta@02263T0':0.34890116):0.11817232,(((('214684-Cneoformans@XP_567136':0.49670834,('451804-Afumigatus@EDP55114':0.31605479,'559292-Scerevisiae@NP_012238':0.74956938):0.054816312):0.16532478,(('237631-Umaydis@XP_758200':0.74215354,'284812-Spombe@XP_001713063':0.39394553):9.901287e-06,'367110-Ncrassa@XP_960650':0.17612279):0.169873):0.18557232,('Bdendrobatidis@prot_jgi_Batde5_22733_fgenesh1_pg.C_scaffold_2000120':2.7923623e-05,'Capsaspora-owczarzaki@01557T0':0.78867556):0.20212887):0.18210767,'Spizellomyces-punctatus@04684T0':0.095279405):0.22342044):1.2496344e-05,(((((((('6239-Celegans@NP_506193':0.097102907,'6279-Bmalayi@XP_001901686':0.18230177):0.24368495,'Dpulex@prot_jgi_Dappu1_20701_gw1.3.407.1':4.2349664e-05):0.045294774,'7227-Dmelanogaster@CAA74654':0.071009987):0.015466075,'7460-Amellifera@XP_001123117':0.024806904):0.14800059,('7739-Bfloridae@XP_002603307':0.12664772,('7955-Drerio@XP_686812':0,'9606-Hsapiens@NP_006594':0):0.17579663):0.085917435):0.081864902,'Nvectensis@prot_jgi_Nemve1_20215_gw.121.46.1':0.26225322):0.039071187,'Hrobusta@prot_jgi_Helro1_86353':0.071892247):0.05310051,'Lgigantea@gene_jgi_Lotgi1_113757_e_gw1.18.345.1':0.093412935):0.28565241):0.064529016,(((('145481-Ppatens@XP_001776000':0.0067494003,((('284813-Ecuniculi@NP_584770':1.3367318e-05,'876142-Eintestinalis@XP_003072732':0.10865742):0.71266129,'578460-Nceranae@XP_002996063':0.85202289):0.1636991,'88036-Smoellendorffii@XP_002966356':0.28661727):0.096479284):0.05192959,('3702-Athaliana@NP_566119':0.078526548,'39947-Osativa@NP_001054841':0.070704534):0.048977041):0.20688733,(((('436017-Olucimarinus@XP_001415613':0.089345558,'70448-Otauri@XP_003074534':0.099724241):0.24691439,'564608-Mpusilla@XP_003056469':0.21635213):0.1524627,'Chlorella-vulgaris@jgi|ChlNC64A_1|139605|IGS.gm_25_00156':0.2951237):0.11227044,'Ehuxleyi@jgi|Emihu1|97193|fgeneshEH_pg.9__50':0.32511464):0.069764416):0.16303209,('3055-Creinhardtii@XP_001699607':0.18313169,'Vcarteri@jgi|Volca1|88020|fgenesh4_pg.C_scaffold_7000176':0.16559413):0.51209799):0.035937167,(((((((('185431-Tbrucei@XP_822844':0.15424467,'353153-Tcruzi@XP_809775':0.033024626):0.19011643,('347515-Lmajor@XP_001686731':0.009789791,'435258-Linfantum@XP_001469747':0):0.10824127):0.39499014,'5722-Tvaginalis@ABC61972':0.95146771):0.19133475,('403677-Pinfestans@XP_002904221':0.036951214,'Pramorum@jgi':0):0.34829998):0.069290594,'431895-Mbrevicollis@XP_001744374':0.42512844):0.064140086,(('352472-Ddiscoideum@XP_638963':0.38049023,'744533-Ngruberi@XP_002673603':0.36868974):0.094144893,'Aanophagefferens@prot_jgi_Auran1_60440':1.0810031):0.029861386):0.04625622,(('2880-Esiliculosus@CBJ33097':0.93159579,'Gsulphuraria@stig_5.Gs08700.1':0.45485266):3.2300075e-05,'Cmerolae@CMO331C':0.59054456):0.11139767):0.18637614,((('352914-Pyoelii@XP_730250':0.051075906,'36329-Pfalciparum@XP_001348712':0.097120106):0.61583656,('353154-Tannulata@XP_952886':0.62935878,'484906-Bbovis@XP_001609890':0.83245621):0.98121069):0.90881556,'Thecamonas-trahens@04634T0':0.41357959):6.1275007e-05):0.019230605);
(((((((((('10228-Tadhaerens@XP_002111813':0.41304027,'Nvectensis@prot_jgi_Nemve1_20215_gw.121.46.1':0.19860505):0.028089718,('431895-Mbrevicollis@XP_001744374':0.80650346,'Salpingoeca-rosetta@02263T0':0.48746212):0.13232076):0.077527825,('7739-Bfloridae@XP_002603307':0.050735432,('7955-Drerio@XP_686812':1.3446148e-06,'9606-Hsapiens@NP_006594':0.013439344):0.10717228):0.056929452):0.093942786,('Hrobusta@prot_jgi_Helro1_86353':0.039637418,'Lgigantea@gene_jgi_Lotgi1_113757_e_gw1.18.345.1':0.095290221):0.032124046):0.12039145,('7460-Amellifera@XP_001123117':0.065485152,'Dpulex@prot_jgi_Dappu1_20701_gw1.3.407.1':0.060256508):0.0083508839):0.053176474,'7227-Dmelanogaster@CAA74654':3.6465539e-05):0.12127393,('6239-Celegans@NP_506193':0.073937379,'6279-Bmalayi@XP_001901686':0.16857941):0.16201831):0.18091986,(((('185431-Tbrucei@XP_822844':0.28894913,'353153-Tcruzi@XP_809775':1.9670385e-05):0.45627178,('347515-Lmajor@XP_001686731':0.015785566,'435258-Linfantum@XP_001469747':0):0.20355121):0.61291575,'Capsaspora-owczarzaki@01557T0':0.4365478):0.042656622,(('352472-Ddiscoideum@XP_638963':0.9311213,'Gsulphuraria@stig_5.Gs08700.1':0.52222266):0.18733281,'744533-Ngruberi@XP_002673603':0.44571593):0.26574386):0.095165882):0.050300858,((((('145481-Ppatens@XP_001776000':0.032827985,(((('284813-Ecuniculi@NP_584770':0.11599222,'876142-Eintestinalis@XP_003072732':7.4314049e-05):1.1437433,'578460-Nceranae@XP_002996063':2.0148038):0.26120715,(('3055-Creinhardtii@XP_001699607':0.14785053,'Vcarteri@jgi|Volca1|88020|fgenesh4_pg.C_scaffold_7000176':0.16544636):0.51610588,'Chlorella-vulgaris@jgi|ChlNC64A_1|139605|IGS.gm_25_00156':0.1429331):0.30036223):0.2670601,'88036-Smoellendorffii@XP_002966356':0.26207339):6.3345319e-06):0.27144508,'39947-Osativa@NP_001054841':0.027713834):0.20891846,'3702-Athaliana@NP_566119':0.036956565):0.24119135,'Ehuxleyi@jgi|Emihu1|97193|fgeneshEH_pg.9__50':0.64624144):0.23297386,((('2880-Esiliculosus@CBJ33097':0.69714494,'Aanophagefferens@prot_jgi_Auran1_60440':1.9746662):0.46847984,'Cmerolae@CMO331C':0.90193734):0.14273069,(('436017-Olucimarinus@XP_001415613':0.13432224,'70448-Otauri@XP_003074534':0.24198159):0.41856359,'564608-Mpusilla@XP_003056469':0.028580563):0.27643895):0.48657997):0.11887459):0.13150837,(((('214684-Cneoformans@XP_567136':0.75828537,('284812-Spombe@XP_001713063':0.16998212,(((('352914-Pyoelii@XP_730250':0.12417514,'36329-Pfalciparum@XP_001348712':0.083415335):1.3391582,'5722-Tvaginalis@ABC61972':1.4804482):0.32086131,('353154-Tannulata@XP_952886':1.7244459,'484906-Bbovis@XP_001609890':0.87824315):1.7464022):0.30177609,('403677-Pinfestans@XP_002904221':0.049536594,'Pramorum@jgi':0.0075967076):0.42587334):0.16025179):0.020676716):0.16385568,('451804-Afumigatus@EDP55114':0.26504376,'559292-Scerevisiae@NP_012238':0.96069121):0.27694304):0.055174822,'367110-Ncrassa@XP_960650':0.168298):0.078657446,('237631-Umaydis@XP_758200':0.60476738,('Bdendrobatidis@prot_jgi_Batde5_22733_fgenesh1_pg.C_scaffold_2000120':0.31237417,'Spizellomyces-punctatus@04684T0':0.12682602):3.0043659e-05):0.14860639):0.14501252,'Thecamonas-trahens@04634T0':0.36616041);
((('10228-Tadhaerens@XP_002111813':0.30990396,'Capsaspora-owczarzaki@01557T0':0.31659443):0.04311287,((((('185431-Tbrucei@XP_822844':0.19649559,'353153-Tcruzi@XP_809775':0.059428933):0.11811939,('347515-Lmajor@XP_001686731':0.018176011,'435258-Linfantum@XP_001469747':0.034086354):0.20332991):0.63806877,'5722-Tvaginalis@ABC61972':1.1375311):0.22541905,(('403677-Pinfestans@XP_002904221':0.077156499,'Pramorum@jgi':0):0.37900339,('431895-Mbrevicollis@XP_001744374':0.43204101,'Salpingoeca-rosetta@02263T0':0.61665859):0.097027171):0.031780804):0.13743129,((((((('2880-Esiliculosus@CBJ33097':0.86773581,'564608-Mpusilla@XP_003056469':0.50152017):0.134237,(('352914-Pyoelii@XP_730250':0,'36329-Pfalciparum@XP_001348712':0.18475221):1.1728115,('353154-Tannulata@XP_952886':1.1800947,'484906-Bbovis@XP_001609890':1.0479671):1.2520023):0.48118948):0.15079438,'Cmerolae@CMO331C':0.47077223):0.13953713,'Aanophagefferens@prot_jgi_Auran1_60440':1.9864295):0.055559338,'352472-Ddiscoideum@XP_638963':0.93628859):0.098973999,'Gsulphuraria@stig_5.Gs08700.1':0.47346839):0.1007174,'744533-Ngruberi@XP_002673603':0.47329135):0.11070081):0.10521846):0.096298906,(((((((('145481-Ppatens@XP_001776000':0.027209681,(('284813-Ecuniculi@NP_584770':0,'876142-Eintestinalis@XP_003072732':0.14476112):1.3148002,'88036-Smoellendorffii@XP_002966356':0.31993649):0.014875766):0.13465732,'578460-Nceranae@XP_002996063':1.8756375):0.024849673,'39947-Osativa@NP_001054841':0.10717911):0.14862067,'3702-Athaliana@NP_566119':0.045742953):0.23437957,('436017-Olucimarinus@XP_001415613':0.058517467,'70448-Otauri@XP_003074534':0.222714):0.56098743):0.28022589,(('3055-Creinhardtii@XP_001699607':0.24647677,'Vcarteri@jgi|Volca1|88020|fgenesh4_pg.C_scaffold_7000176':0.13644682):0.49678573,'Chlorella-vulgaris@jgi|ChlNC64A_1|139605|IGS.gm_25_00156':0.21503166):0.41320193):0.059448043,(((('214684-Cneoformans@XP_567136':0.74767604,'237631-Umaydis@XP_758200':0.53095165):0.2280274,('Bdendrobatidis@prot_jgi_Batde5_22733_fgenesh1_pg.C_scaffold_2000120':0.48833256,'Spizellomyces-punctatus@04684T0':0.067839495):0.11996488):0.080929061,(('284812-Spombe@XP_001713063':0.45572629,('451804-Afumigatus@EDP55114':0.0026889745,'559292-Scerevisiae@NP_012238':1.5067369):0.35870793):0.074918001,'367110-Ncrassa@XP_960650':0.27563315):0.19231298):0.30725562,'Thecamonas-trahens@04634T0':0.20809258):0.1917034):0.17545973,'Ehuxleyi@jgi|Emihu1|97193|fgeneshEH_pg.9__50':0.69306888):0.014411821,((((((('6239-Celegans@NP_506193':0.07138206,'6279-Bmalayi@XP_001901686':0.19641372):0.30531427,'Dpulex@prot_jgi_Dappu1_20701_gw1.3.407.1':3.4779072e-06):0.024469368,'7460-Amellifera@XP_001123117':6.6468931e-06):0.00943891,'7227-Dmelanogaster@CAA74654':0.063596722):0.079342075,(('7739-Bfloridae@XP_002603307':0.098366592,'Lgigantea@gene_jgi_Lotgi1_113757_e_gw1.18.345.1':0.077831661):0.008296213,'Hrobusta@prot_jgi_Helro1_86353':0.11016255):0.0073989947):0.033485769,('7955-Drerio@XP_686812':0,'9606-Hsapiens@NP_006594':0):0.12786014):1.4644992e-05,'Nvectensis@prot_jgi_Nemve1_20215_gw.121.46.1':0.25036208):0.11842771);
(((('10228-Tadhaerens@XP_002111813':0.6551373,'Salpingoeca-rosetta@02263T0':0.56135331):0.19192226,'431895-Mbrevicollis@XP_001744374':0.71309095):0.15770107,(('436017-Olucimarinus@XP_001415613':0.022925151,'70448-Otauri@XP_003074534':0.10421611):0.41713419,'564608-Mpusilla@XP_003056469':0.27521345):0.34870587):0.087855061,(((('145481-Ppatens@XP_001776000':0.086391677,(((('284813-Ecuniculi@NP_584770':0.25072462,'876142-Eintestinalis@XP_003072732':2.1966957e-07):1.3337695,'578460-Nceranae@XP_002996063':2.9767978):2.1822678e-05,(('3055-Creinhardtii@XP_001699607':0.46879491,'Vcarteri@jgi|Volca1|88020|fgenesh4_pg.C_scaffold_7000176':0):0.74544526,'Chlorella-vulgaris@jgi|ChlNC64A_1|139605|IGS.gm_25_00156':0.14382026):0.47964496):0.49578256,'88036-Smoellendorffii@XP_002966356':0.29215053):0.0055224703):0.11465562,'3702-Athaliana@NP_566119':0.15099599):0.24575357,'39947-Osativa@NP_001054841':0.0050919083):0.64460309,((((((('6239-Celegans@NP_506193':0.180742,'6279-Bmalayi@XP_001901686':0.051825367):0.48823739,'7227-Dmelanogaster@CAA74654':0.055702683):0.049639197,('7460-Amellifera@XP_001123117':0.029788972,'Dpulex@prot_jgi_Dappu1_20701_gw1.3.407.1':0.098129813):0.030226308):0.061446836,('7739-Bfloridae@XP_002603307':0.2074876,('7955-Drerio@XP_686812':4.6066967e-06,'9606-Hsapiens@NP_006594':0.014357017):0.08965507):0.11693972):0.01200756,('Hrobusta@prot_jgi_Helro1_86353':0.1292326,'Lgigantea@gene_jgi_Lotgi1_113757_e_gw1.18.345.1':0.14298686):0.036639079):0.21153027,'Nvectensis@prot_jgi_Nemve1_20215_gw.121.46.1':0.23571388):0.1630697,'Ehuxleyi@jgi|Emihu1|97193|fgeneshEH_pg.9__50':0.87753841):0.11137481):0.11640845,((((('185431-Tbrucei@XP_822844':0.36980303,'353153-Tcruzi@XP_809775':0):0.39605271,('347515-Lmajor@XP_001686731':0.062281338,'435258-Linfantum@XP_001469747':0):0.14740094):0.80122036,('237631-Umaydis@XP_758200':0.81463543,('2880-Esiliculosus@CBJ33097':1.2602142,'Aanophagefferens@prot_jgi_Auran1_60440':0.96235063):0.81696739):9.0996766e-06):0.21133656,(('352472-Ddiscoideum@XP_638963':0.58025869,'744533-Ngruberi@XP_002673603':1.0158623):0.31673402,(((('352914-Pyoelii@XP_730250':0.04868867,'36329-Pfalciparum@XP_001348712':0.19067362):1.5261926,(('353154-Tannulata@XP_952886':1.5955381,'484906-Bbovis@XP_001609890':0.34108551):1.7841955,'5722-Tvaginalis@ABC61972':0.97623138):0.52498533):0.19198678,(('403677-Pinfestans@XP_002904221':0.1219138,'Pramorum@jgi':7.4524115e-06):0.43774891,'Gsulphuraria@stig_5.Gs08700.1':0.76653547):0.16550182):0.098541478,'Cmerolae@CMO331C':0.58639551):0.28568328):0.0018024195):0.083061188,((((('214684-Cneoformans@XP_567136':1.1426452,'Bdendrobatidis@prot_jgi_Batde5_22733_fgenesh1_pg.C_scaffold_2000120':0.2535265):0.25356091,'Spizellomyces-punctatus@04684T0':0.049533989):0.35231153,(('284812-Spombe@XP_001713063':0.36276947,('451804-Afumigatus@EDP55114':0.29096379,'559292-Scerevisiae@NP_012238':1.4541544):0.44611628):0.23227169,'367110-Ncrassa@XP_960650':0.34812052):0.20230742):0.44035029,'Thecamonas-trahens@04634T0':0.3991329):0.30683602,'Capsaspora-owczarzaki@01557T0':0.8367035):2.2125949e-05):0.12500218);
(((('10228-Tadhaerens@XP_002111813':0.42743916,'Salpingoeca-rosetta@02263T0':0.86594293):0.17690331,(('6239-Celegans@NP_506193':0.44845922,'6279-Bmalayi@XP_001901686':0.22450468):0.22664413,(((('7227-Dmelanogaster@CAA74654':0.15416327,'Dpulex@prot_jgi_Dappu1_20701_gw1.3.407.1':0.01235586):0.07605476,'7460-Amellifera@XP_001123117':8.0670825e-05):0.054246388,(('7739-Bfloridae@XP_002603307':0.25872239,(('7955-Drerio@XP_686812':1.2531562e-06,'9606-Hsapiens@NP_006594':0.035495292):0.11627907,'Lgigantea@gene_jgi_Lotgi1_113757_e_gw1.18.345.1':0.33370469):0.091821017):0.041998601,'Hrobusta@prot_jgi_Helro1_86353':0.27983013):2.5287792e-05):0.13018022,'Nvectensis@prot_jgi_Nemve1_20215_gw.121.46.1':0.13207944):0.17621884):0.40233145):1.5225945e-05,'Capsaspora-owczarzaki@01557T0':0.63883812):0.079737702,(((('145481-Ppatens@XP_001776000':0.14959983,('3702-Athaliana@NP_566119':0.20450398,'39947-Osativa@NP_001054841':0.10761842):0.34816841):0.1016673,((('284813-Ecuniculi@NP_584770':0.25776523,'876142-Eintestinalis@XP_003072732':2.1898863e-05):0.12487803,'578460-Nceranae@XP_002996063':4.1506233):1.2903138,'88036-Smoellendorffii@XP_002966356':0.12369185):0.28350605):0.42955544,((((('185431-Tbrucei@XP_822844':0.25343801,'353153-Tcruzi@XP_809775':0.075591606):0.51548274,('347515-Lmajor@XP_001686731':0.040988498,'435258-Linfantum@XP_001469747':0):0.14656202):0.58024882,'5722-Tvaginalis@ABC61972':1.9269077):0.85844563,('2880-Esiliculosus@CBJ33097':1.8131417,(('436017-Olucimarinus@XP_001415613':0.12879008,'70448-Otauri@XP_003074534':0.47118453):0.29139511,'564608-Mpusilla@XP_003056469':0.24928523):0.17849015):0.26534359):0.083910403,('431895-Mbrevicollis@XP_001744374':0.63692191,'Ehuxleyi@jgi|Emihu1|97193|fgeneshEH_pg.9__50':0.93640632):0.10668422):0.31133982):0.13784254,((((((('214684-Cneoformans@XP_567136':1.2272947,'284812-Spombe@XP_001713063':0.39884382):0.38484809,'451804-Afumigatus@EDP55114':0.45741557):0.018103862,('367110-Ncrassa@XP_960650':0.32313306,('Bdendrobatidis@prot_jgi_Batde5_22733_fgenesh1_pg.C_scaffold_2000120':0.39655355,'Spizellomyces-punctatus@04684T0':0.19912004):0.29004984):0.22000222):0.16000644,(('403677-Pinfestans@XP_002904221':0.085380271,'Pramorum@jgi':0.0069371942):0.32579702,'559292-Scerevisiae@NP_012238':1.3536612):0.40218892):0.45441291,'237631-Umaydis@XP_758200':0.79514426):0.26712616,'Thecamonas-trahens@04634T0':0.46460569):0.04582373,(('3055-Creinhardtii@XP_001699607':0.45299367,'Vcarteri@jgi|Volca1|88020|fgenesh4_pg.C_scaffold_7000176':0.1239936):0.66289572,'Chlorella-vulgaris@jgi|ChlNC64A_1|139605|IGS.gm_25_00156':0.24867432):0.22987292):0.20293244):0.085472731,(('352472-Ddiscoideum@XP_638963':1.3069042,('744533-Ngruberi@XP_002673603':0.52275435,('Aanophagefferens@prot_jgi_Auran1_60440':2.7538931,'Gsulphuraria@stig_5.Gs08700.1':0.78988919):0.11353815):0.16322181):5.6366844e-05,((('352914-Pyoelii@XP_730250':0,'36329-Pfalciparum@XP_001348712':0.47385892):0.43311322,('353154-Tannulata@XP_952886':1.0251544,'484906-Bbovis@XP_001609890':1.3666585):2.7476521):0.91388792,'Cmerolae@CMO331C':0.39853595):0.62055532):0.18541177);
((((('10228-Tadhaerens@XP_002111813':0.41562861,(('2880-Esiliculosus@CBJ33097':1.5062919,'Aanophagefferens@prot_jgi_Auran1_60440':1.1421052):0.48333693,'Salpingoeca-rosetta@02263T0':0.54685707):0.071056907):0.024115219,'431895-Mbrevicollis@XP_001744374':0.87231538):0.1557433,(((((('3055-Creinhardtii@XP_001699607':0.31059928,'Vcarteri@jgi|Volca1|88020|fgenesh4_pg.C_scaffold_7000176':0.21489789):0.34516441,'Chlorella-vulgaris@jgi|ChlNC64A_1|139605|IGS.gm_25_00156':0.29879475):0.56221964,'7739-Bfloridae@XP_002603307':9.9937136e-05):0.13905298,('7955-Drerio@XP_686812':1.3228975e-05,'9606-Hsapiens@NP_006594':0.01487179):0.05311889):0.051191848,(((('7227-Dmelanogaster@CAA74654':0.078498441,'Dpulex@prot_jgi_Dappu1_20701_gw1.3.407.1':0.025425804):0.053378742,'7460-Amellifera@XP_001123117':2.7293258e-05):0.042324792,'Nvectensis@prot_jgi_Nemve1_20215_gw.121.46.1':0.4264512):8.1256189e-06,('Hrobusta@prot_jgi_Helro1_86353':0.22946854,'Lgigantea@gene_jgi_Lotgi1_113757_e_gw1.18.345.1':0.14916356):0.094215312):0.068965618):0.25822227,('6239-Celegans@NP_506193':0.29574608,'6279-Bmalayi@XP_001901686':0.10374441):0.10954362):0.1302356):0.17912071,(((('559292-Scerevisiae@NP_012238':0.075213886,'578460-Nceranae@XP_002996063':2.8403657):1.6891279,'Thecamonas-trahens@04634T0':0.21609597):0.18260387,'744533-Ngruberi@XP_002673603':0.60029624):0.253889,'Gsulphuraria@stig_5.Gs08700.1':0.80649166):0.26084033):2.0977714e-05,(((((((('145481-Ppatens@XP_001776000':0.11060152,'88036-Smoellendorffii@XP_002966356':0.29794173):0.16683055,'39947-Osativa@NP_001054841':0.071590948):0.23525838,'3702-Athaliana@NP_566119':7.6086708e-05):0.27312009,'Ehuxleyi@jgi|Emihu1|97193|fgeneshEH_pg.9__50':0.73012529):0.084662412,(('436017-Olucimarinus@XP_001415613':0.057781198,'70448-Otauri@XP_003074534':0.16429485):0.26499077,'564608-Mpusilla@XP_003056469':0.35603091):0.41784828):0.25630105,(('352914-Pyoelii@XP_730250':0.26015601,'36329-Pfalciparum@XP_001348712':0.31238079):0.67037418,('353154-Tannulata@XP_952886':2.2784063,'484906-Bbovis@XP_001609890':0.78441393):2.9780167):1.9063074):6.3500869e-06,((('237631-Umaydis@XP_758200':0.44478247,'Cmerolae@CMO331C':0.5940288):0.072112249,('284813-Ecuniculi@NP_584770':0.030157156,'876142-Eintestinalis@XP_003072732':0.12229833):1.7924661):0.14069685,'Capsaspora-owczarzaki@01557T0':0.48506674):0.029714143):0.14276806,((((('185431-Tbrucei@XP_822844':0.42915495,'353153-Tcruzi@XP_809775':0.081571861):0.2139911,('347515-Lmajor@XP_001686731':1.1442202e-05,'435258-Linfantum@XP_001469747':0.033671425):0.50155481):0.51894761,'5722-Tvaginalis@ABC61972':1.1869223):0.10936566,('403677-Pinfestans@XP_002904221':0.047952117,'Pramorum@jgi':1.2589394e-05):0.25953139):0.25864925,(((('214684-Cneoformans@XP_567136':0.85453924,'Spizellomyces-punctatus@04684T0':0.076211273):0.12168873,'Bdendrobatidis@prot_jgi_Batde5_22733_fgenesh1_pg.C_scaffold_2000120':0.34852385):0.28941221,'367110-Ncrassa@XP_960650':0.19383103):0.072878422,('284812-Spombe@XP_001713063':0.40277874,'451804-Afumigatus@EDP55114':0.34034855):0.10350841):0.45512056):0.15379719):0.088678227,'352472-Ddiscoideum@XP_638963':1.8085829);
(((('10228-Tadhaerens@XP_002111813':0.51446447,('431895-Mbrevicollis@XP_001744374':0.38776878,'Salpingoeca-rosetta@02263T0':0.5499674):0.10942753):0.17121591,((('352472-Ddiscoideum@XP_638963':0.99479203,('Aanophagefferens@prot_jgi_Auran1_60440':1.0806619,'Cmerolae@CMO331C':0.45582459):2.0214313e-05):0.11233387,((('352914-Pyoelii@XP_730250':0.062081066,'36329-Pfalciparum@XP_001348712':0.16774021):0.26070451,('353154-Tannulata@XP_952886':1.4158275,'484906-Bbovis@XP_001609890':1.268902):2.5900816):1.6574927,'744533-Ngruberi@XP_002673603':0.54394627):0.12629488):0.012703745,('Capsaspora-owczarzaki@01557T0':0.99667839,'Gsulphuraria@stig_5.Gs08700.1':0.13707439):0.20768683):0.26418684):0.18766941,((('403677-Pinfestans@XP_002904221':6.397017e-06,'559292-Scerevisiae@NP_012238':0.97997086):0.046175649,'Pramorum@jgi':0):0.54649387,'5722-Tvaginalis@ABC61972':1.0921019):0.042306232):0.067479887,(((((('145481-Ppatens@XP_001776000':8.8704977e-07,'88036-Smoellendorffii@XP_002966356':0.41991738):0.08282707,('3702-Athaliana@NP_566119':0.081970218,'39947-Osativa@NP_001054841':0.063763579):0.10870049):0.37882837,(('2880-Esiliculosus@CBJ33097':0.83161949,'Ehuxleyi@jgi|Emihu1|97193|fgeneshEH_pg.9__50':0.9554617):0.22715251,(('436017-Olucimarinus@XP_001415613':0.092358532,'70448-Otauri@XP_003074534':0.1056969):0.13692298,'564608-Mpusilla@XP_003056469':0.27486841):0.38334104):0.097903321):0.14427022,((('284813-Ecuniculi@NP_584770':0,'876142-Eintestinalis@XP_003072732':0.14194098):1.1969042,('3055-Creinhardtii@XP_001699607':0.31439868,'Vcarteri@jgi|Volca1|88020|fgenesh4_pg.C_scaffold_7000176':0.28901161):7.4112618e-06):0.12172861,'Chlorella-vulgaris@jgi|ChlNC64A_1|139605|IGS.gm_25_00156':0.51928461):0.29867717):0.12042392,((('185431-Tbrucei@XP_822844':0.17692178,'353153-Tcruzi@XP_809775':0.04031479):0.36307181,('347515-Lmajor@XP_001686731':8.5425488e-07,'435258-Linfantum@XP_001469747':0.025391356):0.36174653):0.34918359,'578460-Nceranae@XP_002996063':2.1945982):0.40603423):0.029931932,((('214684-Cneoformans@XP_567136':1.5074594,('Bdendrobatidis@prot_jgi_Batde5_22733_fgenesh1_pg.C_scaffold_2000120':0.34774048,'Spizellomyces-punctatus@04684T0':0.030452283):0.22072917):0.13558993,(('237631-Umaydis@XP_758200':0.83583236,'284812-Spombe@XP_001713063':0.53856955):9.4150746e-05,('367110-Ncrassa@XP_960650':0.19849803,'451804-Afumigatus@EDP55114':0.50788756):0.124308):0.029692512):0.16570427,'Thecamonas-trahens@04634T0':0.47863902):0.14946736):0.23678992,('6239-Celegans@NP_506193':0.0081044926,('6279-Bmalayi@XP_001901686':0.15172755,((((('7227-Dmelanogaster@CAA74654':0.075850077,'Dpulex@prot_jgi_Dappu1_20701_gw1.3.407.1':0.050154163):0.052250481,'7460-Amellifera@XP_001123117':1.9467684e-05):0.076470933,('7739-Bfloridae@XP_002603307':0.19055526,('Hrobusta@prot_jgi_Helro1_86353':0.13823159,'Lgigantea@gene_jgi_Lotgi1_113757_e_gw1.18.345.1':0.071022531):0.057477694):0.058721715):0.023925212,('7955-Drerio@XP_686812':1.856633e-05,'9606-Hsapiens@NP_006594':0.021471501):0.15205418):0.091062892,'Nvectensis@prot_jgi_Nemve1_20215_gw.121.46.1':0.5541047):0.27827961):0.15230674):0.30029042);
('10228-Tadhaerens@XP_002111813':0.27014517,((((((('145481-Ppatens@XP_001776000':0.018436247,(('284813-Ecuniculi@NP_584770':0.17791442,'876142-Eintestinalis@XP_003072732':3.4226094e-05):0.97313433,'88036-Smoellendorffii@XP_002966356':0.24606569):0.056455564):0.23768242,'578460-Nceranae@XP_002996063':2.3092424):7.8033295e-05,'39947-Osativa@NP_001054841':0.12011298):0.12380285,'3702-Athaliana@NP_566119':0.073452335):0.23708516,(('431895-Mbrevicollis@XP_001744374':0.83687946,('Aanophagefferens@prot_jgi_Auran1_60440':1.30123,'Cmerolae@CMO331C':0.47996346):0.13508027):0.25726667,((('436017-Olucimarinus@XP_001415613':0.059857714,'70448-Otauri@XP_003074534':0.1838533):0.33036189,'564608-Mpusilla@XP_003056469':0.30751254):0.18824223,'Ehuxleyi@jgi|Emihu1|97193|fgeneshEH_pg.9__50':0.34410847):3.4792011e-05):0.13286984):1.2719687e-05,(((((('214684-Cneoformans@XP_567136':0.75234463,'Bdendrobatidis@prot_jgi_Batde5_22733_fgenesh1_pg.C_scaffold_2000120':0.28813703):0.14132767,'Spizellomyces-punctatus@04684T0':0.083339662):0.14278949,'367110-Ncrassa@XP_960650':0.25556663):0.21477024,('237631-Umaydis@XP_758200':0.42723858,('284812-Spombe@XP_001713063':0.50324338,'451804-Afumigatus@EDP55114':0.48106707):0.012157264):0.038247901):0.19120693,('559292-Scerevisiae@NP_012238':0.82314548,'Thecamonas-trahens@04634T0':0.271634):0.16221767):0.1426757,(('3055-Creinhardtii@XP_001699607':0.29977261,'Vcarteri@jgi|Volca1|88020|fgenesh4_pg.C_scaffold_7000176':0.042237079):0.6057978,'Chlorella-vulgaris@jgi|ChlNC64A_1|139605|IGS.gm_25_00156':0.18966905):0.56707128):0.046462393):0.15164956,((((((('185431-Tbrucei@XP_822844':0.073449968,'353153-Tcruzi@XP_809775':0.12285626):0.2583585,('347515-Lmajor@XP_001686731':7.4817283e-07,'435258-Linfantum@XP_001469747':0.027389195):0.28842055):0.4972176,'2880-Esiliculosus@CBJ33097':1.187485):0.29670159,(('352914-Pyoelii@XP_730250':0.122658,'36329-Pfalciparum@XP_001348712':0.14902132):1.3745548,(('353154-Tannulata@XP_952886':1.0167686,'484906-Bbovis@XP_001609890':1.0874389):1.301128,'5722-Tvaginalis@ABC61972':0.5163563):0.15202667):0.28285914):0.16911952,('403677-Pinfestans@XP_002904221':0.098201478,'Pramorum@jgi':5.4686176e-05):0.21850609):0.16767336,('744533-Ngruberi@XP_002673603':0.54682786,'Gsulphuraria@stig_5.Gs08700.1':0.54850036):0.0082614845):0.19857603,('352472-Ddiscoideum@XP_638963':0.96135865,'Capsaspora-owczarzaki@01557T0':0.3513704):0.070200816):0.12147658):0.048116546,((((((((('6239-Celegans@NP_506193':0.10292266,'6279-Bmalayi@XP_001901686':0.18598571):0.27053416,'Dpulex@prot_jgi_Dappu1_20701_gw1.3.407.1':2.1967639e-06):0.051463807,'7227-Dmelanogaster@CAA74654':0.10499516):0.048749561,'7460-Amellifera@XP_001123117':0.01044262):0.1050576,('7739-Bfloridae@XP_002603307':0.13338893,('7955-Drerio@XP_686812':0,'9606-Hsapiens@NP_006594':0):0.16896475):0.083197845):0.052730784,'Nvectensis@prot_jgi_Nemve1_20215_gw.121.46.1':0.2289311):0.12076925,'Lgigantea@gene_jgi_Lotgi1_113757_e_gw1.18.345.1':0.21890859):0.030105521,'Hrobusta@prot_jgi_Helro1_86353':0.11162956):0.24231641,'Salpingoeca-rosetta@02263T0':0.50408772):0.15790857);
(('10228-Tadhaerens@XP_002111813':0.46588773,(((((('284813-Ecuniculi@NP_584770':2.3188986e-06,'876142-Eintestinalis@XP_003072732':0.12228512):0.74059182,('3055-Creinhardtii@XP_001699607':0.32264717,'Vcarteri@jgi|Volca1|88020|fgenesh4_pg.C_scaffold_7000176':0.098749332):0.66888581):0.55265124,'Gsulphuraria@stig_5.Gs08700.1':0.37995816):0.46400854,'Capsaspora-owczarzaki@01557T0':0.30090391):0.15552999,(('352472-Ddiscoideum@XP_638963':0.8170785,'744533-Ngruberi@XP_002673603':0.69449193):0.3111623,'Thecamonas-trahens@04634T0':0.37113625):4.3937583e-07):0.13066781,((('6239-Celegans@NP_506193':0.28257849,'6279-Bmalayi@XP_001901686':0.063860655):0.29451353,(((('7227-Dmelanogaster@CAA74654':0.10662531,'Dpulex@prot_jgi_Dappu1_20701_gw1.3.407.1':0.08740057):0.050393045,'7460-Amellifera@XP_001123117':0.018518653):0.072875882,('7739-Bfloridae@XP_002603307':0.15843931,('7955-Drerio@XP_686812':9.1875505e-05,'9606-Hsapiens@NP_006594':0.023683174):0.12258771):0.10235522):0.016330032,('Hrobusta@prot_jgi_Helro1_86353':0.2129485,'Lgigantea@gene_jgi_Lotgi1_113757_e_gw1.18.345.1':0.22147806):0.056568413):0.066772851):0.083402434,'Nvectensis@prot_jgi_Nemve1_20215_gw.121.46.1':0.14312171):0.31513812):0.18496947):0.13029587,((('145481-Ppatens@XP_001776000':0.10974381,('3702-Athaliana@NP_566119':0.12082839,'39947-Osativa@NP_001054841':0.093105364):0.2888755):0.0093967657,('578460-Nceranae@XP_002996063':2.3620746,'88036-Smoellendorffii@XP_002966356':4.6123477e-06):0.21919381):0.20781497,'Chlorella-vulgaris@jgi|ChlNC64A_1|139605|IGS.gm_25_00156':0.54297071):0.20764807,(((((('185431-Tbrucei@XP_822844':0.15475196,'353153-Tcruzi@XP_809775':0.042099251):0.41137335,('347515-Lmajor@XP_001686731':0.040381253,'435258-Linfantum@XP_001469747':0):0.11931126):0.65768484,'Salpingoeca-rosetta@02263T0':0.57035192):5.2713209e-07,((((('352914-Pyoelii@XP_730250':0.073549922,'36329-Pfalciparum@XP_001348712':0.21070196):0.83493411,'5722-Tvaginalis@ABC61972':1.5943324):0.21037256,('353154-Tannulata@XP_952886':0.85244646,'484906-Bbovis@XP_001609890':0.94033144):1.3129511):0.60853203,'Pramorum@jgi':0):0.040226849,'403677-Pinfestans@XP_002904221':0.05780872):0.49364499):0.1663502,(((('2880-Esiliculosus@CBJ33097':0.94249498,'Ehuxleyi@jgi|Emihu1|97193|fgeneshEH_pg.9__50':0.99214509):0.091103761,('Aanophagefferens@prot_jgi_Auran1_60440':1.4144703,'Cmerolae@CMO331C':0.71286431):0.013125779):0.53668988,'564608-Mpusilla@XP_003056469':0.18104783):0.13356927,('436017-Olucimarinus@XP_001415613':0.089790911,'70448-Otauri@XP_003074534':0.18666617):0.22409079):0.22049072):1.5927847e-05,(((('214684-Cneoformans@XP_567136':0.61646161,'Spizellomyces-punctatus@04684T0':0.11477811):0.053044537,'Bdendrobatidis@prot_jgi_Batde5_22733_fgenesh1_pg.C_scaffold_2000120':0.25252052):0.18799433,(('237631-Umaydis@XP_758200':0.57034215,('367110-Ncrassa@XP_960650':0.052620285,'451804-Afumigatus@EDP55114':0.5895127):0.22869994):1.0415008e-05,'284812-Spombe@XP_001713063':0.60954417):0.051725107):0.12099834,('431895-Mbrevicollis@XP_001744374':0.81914127,'559292-Scerevisiae@NP_012238':0.7965301):0.28808635):0.13503353):0.22104249);
((((((((('10228-Tadhaerens@XP_002111813':0.29917959,'Salpingoeca-rosetta@02263T0':0.67489021):0.26256946,(('403677-Pinfestans@XP_002904221':0.09727004,'Pramorum@jgi':0):0.30581567,'Gsulphuraria@stig_5.Gs08700.1':0.55560733):0.11609102):0.07134023,'431895-Mbrevicollis@XP_001744374':0.5822686):3.7203784e-05,'2880-Esiliculosus@CBJ33097':0.99993875):0.080796714,((('185431-Tbrucei@XP_822844':0.19584457,'353153-Tcruzi@XP_809775':0.1428122):0.33587667,('347515-Lmajor@XP_001686731':0.049775717,'435258-Linfantum@XP_001469747':6.5001347e-06):0.18387675):0.52162615,(((('352914-Pyoelii@XP_730250':0.12022456,'36329-Pfalciparum@XP_001348712':0.13967318):1.3966575,('353154-Tannulata@XP_952886':0.76845194,'484906-Bbovis@XP_001609890':0.80988337):1.2430749):0.81636734,'5722-Tvaginalis@ABC61972':1.2185306):0.3898109,'Cmerolae@CMO331C':0.32861311):0.047126819):0.20991559):0.10769772,(((('145481-Ppatens@XP_001776000':0.14831948,'88036-Smoellendorffii@XP_002966356':0.2775225):5.4669638e-06,('3702-Athaliana@NP_566119':0.23506971,'39947-Osativa@NP_001054841':0.10742146):0.2938086):0.18317438,(('284813-Ecuniculi@NP_584770':0.09307346,'876142-Eintestinalis@XP_003072732':0.0023672641):0.50600591,'578460-Nceranae@XP_002996063':1.3981282):0.29566706):0.18512862,(('3055-Creinhardtii@XP_001699607':0.25977058,('Aanophagefferens@prot_jgi_Auran1_60440':1.7463222,'Vcarteri@jgi|Volca1|88020|fgenesh4_pg.C_scaffold_7000176':0.051775688):0.086703888):0.3119651,'Chlorella-vulgaris@jgi|ChlNC64A_1|139605|IGS.gm_25_00156':0.25153657):0.22762843):0.22523614):0.090422519,(('436017-Olucimarinus@XP_001415613':0.2307006,'70448-Otauri@XP_003074534':0.097442289):0.31593777,'564608-Mpusilla@XP_003056469':0.33608738):0.21736805):0.041454382,'Thecamonas-trahens@04634T0':0.48948745):0.00033182277,(((((('214684-Cneoformans@XP_567136':0.52172657,'559292-Scerevisiae@NP_012238':1.0554325):0.16897764,(('237631-Umaydis@XP_758200':0.63621199,('367110-Ncrassa@XP_960650':0.36065352,'451804-Afumigatus@EDP55114':0.82284188):0.13256911):0.13724879,'284812-Spombe@XP_001713063':0.30443861):0.10917465):0.24522021,'Spizellomyces-punctatus@04684T0':0.06844128):0.20106665,'Bdendrobatidis@prot_jgi_Batde5_22733_fgenesh1_pg.C_scaffold_2000120':0.2372737):0.27237075,(('6239-Celegans@NP_506193':0.24337923,'6279-Bmalayi@XP_001901686':0.15882919):0.33909465,(((('7227-Dmelanogaster@CAA74654':0.054383224,'Dpulex@prot_jgi_Dappu1_20701_gw1.3.407.1':0.04440153):0.059773646,'7460-Amellifera@XP_001123117':0.026867815):0.032865694,(('7739-Bfloridae@XP_002603307':0.19963723,('7955-Drerio@XP_686812':2.7303754e-05,'9606-Hsapiens@NP_006594':0.021486343):0.17246392):0.15602528,('Hrobusta@prot_jgi_Helro1_86353':0.18849184,'Lgigantea@gene_jgi_Lotgi1_113757_e_gw1.18.345.1':0.17104364):0.10781373):0.010632363):0.071256522,'Nvectensis@prot_jgi_Nemve1_20215_gw.121.46.1':0.30764678):0.034108007):0.16900968):0.074213076,(('352472-Ddiscoideum@XP_638963':0.54925442,'744533-Ngruberi@XP_002673603':0.81639035):0.42084761,'Capsaspora-owczarzaki@01557T0':0.30323375):0.2287049):0.076487409,'Ehuxleyi@jgi|Emihu1|97193|fgeneshEH_pg.9__50':0.61925168);
((('10228-Tadhaerens@XP_002111813':0.20246927,'Salpingoeca-rosetta@02263T0':0.70018023):0.10184124,((((((('185431-Tbrucei@XP_822844':0.26289498,'353153-Tcruzi@XP_809775':0.084108736):0.16053665,('347515-Lmajor@XP_001686731':2.6379994e-05,'435258-Linfantum@XP_001469747':0.026734813):0.23831624):0.25455625,'5722-Tvaginalis@ABC61972':2.0592704):0.36883644,('403677-Pinfestans@XP_002904221':0.073930329,'Pramorum@jgi':0):0.28193165):0.12946874,'431895-Mbrevicollis@XP_001744374':0.52472595):0.17550929,('2880-Esiliculosus@CBJ33097':0.837095,((('352472-Ddiscoideum@XP_638963':0.57124911,('353154-Tannulata@XP_952886':2.9199784,'484906-Bbovis@XP_001609890':1.0339842):1.2142937):0.31255024,'744533-Ngruberi@XP_002673603':0.53666378):0.0017253053,('352914-Pyoelii@XP_730250':0,'36329-Pfalciparum@XP_001348712':0.24794469):2.1459736):0.26518069):0.13407399):0.010122422,('Capsaspora-owczarzaki@01557T0':0.80281021,'Gsulphuraria@stig_5.Gs08700.1':0.40708375):0.186237):0.087198804):0.03988829,(((((('145481-Ppatens@XP_001776000':0.04281504,'88036-Smoellendorffii@XP_002966356':0.43717214):0.00052483246,('3702-Athaliana@NP_566119':0.14621709,'39947-Osativa@NP_001054841':0.12199781):0.11277641):0.18890065,(('284813-Ecuniculi@NP_584770':0.13494846,'876142-Eintestinalis@XP_003072732':8.2625414e-05):1.1984758,'578460-Nceranae@XP_002996063':1.4192907):0.13684593):0.10738724,(((('436017-Olucimarinus@XP_001415613':0.031794488,'70448-Otauri@XP_003074534':0.10298781):0.16371028,'564608-Mpusilla@XP_003056469':0.25326926):0.18037338,'Ehuxleyi@jgi|Emihu1|97193|fgeneshEH_pg.9__50':0.47398378):0.21001399,'Chlorella-vulgaris@jgi|ChlNC64A_1|139605|IGS.gm_25_00156':0.325317):0.14548407):0.066327327,(('3055-Creinhardtii@XP_001699607':0.15538161,'Vcarteri@jgi|Volca1|88020|fgenesh4_pg.C_scaffold_7000176':0.164295):0.50699134,('Aanophagefferens@prot_jgi_Auran1_60440':0.81342335,'Cmerolae@CMO331C':0.50273959):0.32351592):1.2729332e-05):0.10218937,(((('214684-Cneoformans@XP_567136':0.94525063,'Spizellomyces-punctatus@04684T0':0.034535939):0.061747955,'Bdendrobatidis@prot_jgi_Batde5_22733_fgenesh1_pg.C_scaffold_2000120':0.27809243):0.10208686,((('237631-Umaydis@XP_758200':0.5543366,'367110-Ncrassa@XP_960650':0.10119246):0.12968014,'284812-Spombe@XP_001713063':0.46554357):0.23032716,('451804-Afumigatus@EDP55114':0.37146276,'559292-Scerevisiae@NP_012238':1.0629333):0.24936871):0.050444172):0.18977564,'Thecamonas-trahens@04634T0':0.42425664):0.15089715):0.00077360546,((('6239-Celegans@NP_506193':0.21401047,'6279-Bmalayi@XP_001901686':0.022860533):0.22174066,((((('7227-Dmelanogaster@CAA74654':0.023857352,'Dpulex@prot_jgi_Dappu1_20701_gw1.3.407.1':0.013252058):0.045979416,'7460-Amellifera@XP_001123117':0.016338349):0.084393011,('Hrobusta@prot_jgi_Helro1_86353':0.28023603,'Lgigantea@gene_jgi_Lotgi1_113757_e_gw1.18.345.1':0.044014997):0.13949123):0.020150105,'7739-Bfloridae@XP_002603307':0.11177788):0.057314049,('7955-Drerio@XP_686812':4.1337005e-05,'9606-Hsapiens@NP_006594':0.02288963):0.099763372):0.072039756):0.047658263,'Nvectensis@prot_jgi_Nemve1_20215_gw.121.46.1':0.25913787):0.3009004);
(('10228-Tadhaerens@XP_002111813':0.69575533,'Salpingoeca-rosetta@02263T0':0.19495308):0.10720516,((((('145481-Ppatens@XP_001776000':0,'88036-Smoellendorffii@XP_002966356':0.32331802):0.044932888,('3702-Athaliana@NP_566119':0.1192333,'39947-Osativa@NP_001054841':0.06206119):0.16561128):0.12161412,('436017-Olucimarinus@XP_001415613':8.254224e-05,('564608-Mpusilla@XP_003056469':0.3442955,'70448-Otauri@XP_003074534':0.099692477):0.25015724):0.61927548):0.19364741,(((((('185431-Tbrucei@XP_822844':0.22238114,'353153-Tcruzi@XP_809775':0.22994102):0.53191877,('347515-Lmajor@XP_001686731':0,'435258-Linfantum@XP_001469747':0.034473493):0.040107528):0.46896847,'5722-Tvaginalis@ABC61972':1.7981368):0.46405039,(('403677-Pinfestans@XP_002904221':1.3999069e-05,'Pramorum@jgi':0.031396805):0.41555119,'431895-Mbrevicollis@XP_001744374':0.24726798):0.18724587):0.05764069,((('284813-Ecuniculi@NP_584770':2.6362988e-05,'876142-Eintestinalis@XP_003072732':0.049388665):1.7864729,'Gsulphuraria@stig_5.Gs08700.1':0.11634977):0.42776422,('559292-Scerevisiae@NP_012238':0.81763324,'578460-Nceranae@XP_002996063':1.8505833):0.59575924):0.56272764):0.074027496,(((('352914-Pyoelii@XP_730250':0.12185585,'36329-Pfalciparum@XP_001348712':0.22091655):1.7132571,('353154-Tannulata@XP_952886':3.5806578,'484906-Bbovis@XP_001609890':0.37539543):1.86934):0.69463104,'Cmerolae@CMO331C':0.52660571):2.2667258e-06,'Aanophagefferens@prot_jgi_Auran1_60440':1.2291126):0.2576319):0.14982447):0.078903178,('2880-Esiliculosus@CBJ33097':0.92311632,'Ehuxleyi@jgi|Emihu1|97193|fgeneshEH_pg.9__50':0.66824107):0.042195269):0.17053734,((((((('214684-Cneoformans@XP_567136':1.0039249,'284812-Spombe@XP_001713063':0.1689782):0.34892776,(('237631-Umaydis@XP_758200':0.89799251,'451804-Afumigatus@EDP55114':0.23938213):0.17078799,'367110-Ncrassa@XP_960650':0.22467401):0.1894863):0.16841681,'Spizellomyces-punctatus@04684T0':0.14272109):0.10943042,'Bdendrobatidis@prot_jgi_Batde5_22733_fgenesh1_pg.C_scaffold_2000120':0.23393946):0.3926731,((('3055-Creinhardtii@XP_001699607':0.28713691,'Vcarteri@jgi|Volca1|88020|fgenesh4_pg.C_scaffold_7000176':0):0.68825453,'Chlorella-vulgaris@jgi|ChlNC64A_1|139605|IGS.gm_25_00156':0.15641421):0.57390504,'352472-Ddiscoideum@XP_638963':1.3365433):0.29092334):2.1747289e-05,((('6239-Celegans@NP_506193':0.18071916,'6279-Bmalayi@XP_001901686':0.088478):0.27511608,((('7227-Dmelanogaster@CAA74654':0.11518568,('Dpulex@prot_jgi_Dappu1_20701_gw1.3.407.1':4.4177732e-05,'Hrobusta@prot_jgi_Helro1_86353':0.21675446):0.10512015):3.20794e-06,'7460-Amellifera@XP_001123117':7.0054965e-06):0.066777665,('7739-Bfloridae@XP_002603307':0.11181446,(('7955-Drerio@XP_686812':6.6289981e-07,'9606-Hsapiens@NP_006594':0.015641133):0.16939526,'Lgigantea@gene_jgi_Lotgi1_113757_e_gw1.18.345.1':0.12260895):0.090094693):0.035937058):0.10881306):0.073505808,(('744533-Ngruberi@XP_002673603':0.44559537,'Thecamonas-trahens@04634T0':0.62099003):0.34132664,'Capsaspora-owczarzaki@01557T0':0.78029786):0.16282667):0.080388503):0.16424273,'Nvectensis@prot_jgi_Nemve1_20215_gw.121.46.1':0.30484686):0.21411935);
((('10228-Tadhaerens@XP_002111813':0.3718158,('431895-Mbrevicollis@XP_001744374':0.69542586,'Salpingoeca-rosetta@02263T0':0.18734442):0.32780419):0.22255304,(('284813-Ecuniculi@NP_584770':0,'876142-Eintestinalis@XP_003072732':0.14022865):1.995044,(('6239-Celegans@NP_506193':0.14850782,'6279-Bmalayi@XP_001901686':0.11079606):0.23630211,(((('7227-Dmelanogaster@CAA74654':0.13192125,('7460-Amellifera@XP_001123117':0.034567776,(('7739-Bfloridae@XP_002603307':0.218855,'Nvectensis@prot_jgi_Nemve1_20215_gw.121.46.1':0.45718997):0.037979072,('7955-Drerio@XP_686812':4.5490248e-06,'9606-Hsapiens@NP_006594':0.02660835):0.16163816):0.17969499):0.11388291):0.00015011896,'Lgigantea@gene_jgi_Lotgi1_113757_e_gw1.18.345.1':0.3046539):0.058228252,'Dpulex@prot_jgi_Dappu1_20701_gw1.3.407.1':8.2783656e-05):0.076862248,'Hrobusta@prot_jgi_Helro1_86353':0.24094982):0.15511045):0.17843244):0.077485596):0.095422543,((((('145481-Ppatens@XP_001776000':0.077798869,('3702-Athaliana@NP_566119':0.1583927,'39947-Osativa@NP_001054841':0.033086803):0.23688225):0.060251078,'88036-Smoellendorffii@XP_002966356':0.34469801):0.25542491,'Ehuxleyi@jgi|Emihu1|97193|fgeneshEH_pg.9__50':0.75355268):0.14667007,('Capsaspora-owczarzaki@01557T0':0.9544055,'Gsulphuraria@stig_5.Gs08700.1':0.46228578):0.29377499):9.1411283e-05,(('3055-Creinhardtii@XP_001699607':0.12855153,'Vcarteri@jgi|Volca1|88020|fgenesh4_pg.C_scaffold_7000176':0.32212327):0.47441764,'Chlorella-vulgaris@jgi|ChlNC64A_1|139605|IGS.gm_25_00156':0.36636283):0.31962815):0.15439495,((((('185431-Tbrucei@XP_822844':0.23446817,'353153-Tcruzi@XP_809775':0.11140878):0.48892795,('347515-Lmajor@XP_001686731':0.014827001,'435258-Linfantum@XP_001469747':4.6772579e-07):0.36275503):0.79045261,(((('214684-Cneoformans@XP_567136':0.77234616,(('436017-Olucimarinus@XP_001415613':0.14046613,'70448-Otauri@XP_003074534':0.15523517):0.34576756,'564608-Mpusilla@XP_003056469':0.24943437):0.26586012):0.21513399,(('284812-Spombe@XP_001713063':6.6467836e-05,(('352914-Pyoelii@XP_730250':0.23054495,'36329-Pfalciparum@XP_001348712':0.09869548):3.3532621,('353154-Tannulata@XP_952886':1.0100518,'484906-Bbovis@XP_001609890':1.3064557):2.1408076):0.84178048):0.20078979,(('403677-Pinfestans@XP_002904221':0.028517673,'5722-Tvaginalis@ABC61972':1.9052702):1.0347308e-05,'Pramorum@jgi':0):0.36816519):0.11320341):0.1668388,('367110-Ncrassa@XP_960650':0.12662908,'451804-Afumigatus@EDP55114':0.53264017):0.16963131):0.14012494,('Bdendrobatidis@prot_jgi_Batde5_22733_fgenesh1_pg.C_scaffold_2000120':0.37985564,'Spizellomyces-punctatus@04684T0':0.085914948):0.30637083):0.047612199):0.14807313,('237631-Umaydis@XP_758200':0.5390092,(('559292-Scerevisiae@NP_012238':0.51903106,'578460-Nceranae@XP_002996063':3.2933748):1.0399968,'Thecamonas-trahens@04634T0':0.067098646):0.29729257):0.015326557):0.16791974,((('2880-Esiliculosus@CBJ33097':0.9842961,'Cmerolae@CMO331C':0.6174611):0.12652546,'Aanophagefferens@prot_jgi_Auran1_60440':0.89546828):0.020028568,('352472-Ddiscoideum@XP_638963':0.93450203,'744533-Ngruberi@XP_002673603':0.56951723):0.34619619):0.19654673):0.019231881);
(('10228-Tadhaerens@XP_002111813':0.24222294,(('352472-Ddiscoideum@XP_638963':0.86859954,'Capsaspora-owczarzaki@01557T0':0.24525599):0.13439475,'744533-Ngruberi@XP_002673603':0.58393364):0.11040411):0.18385322,((((((('145481-Ppatens@XP_001776000':0.10200266,('3702-Athaliana@NP_566119':0.20062154,'39947-Osativa@NP_001054841':0.15551359):0.12883442):9.2564027e-05,'88036-Smoellendorffii@XP_002966356':0.25181536):0.12416241,(('284813-Ecuniculi@NP_584770':0.22190901,'876142-Eintestinalis@XP_003072732':1.6838435e-05):0.48430615,'578460-Nceranae@XP_002996063':0.96841683):0.63536267):0.21441853,(('3055-Creinhardtii@XP_001699607':0.26081481,'Vcarteri@jgi|Volca1|88020|fgenesh4_pg.C_scaffold_7000176':0.18575967):0.51263723,'Chlorella-vulgaris@jgi|ChlNC64A_1|139605|IGS.gm_25_00156':0.40281431):0.11630211):0.1035364,((('436017-Olucimarinus@XP_001415613':0.038303551,('564608-Mpusilla@XP_003056469':0.31744804,'70448-Otauri@XP_003074534':0.11466698):0.16636337):0.41406061,'Ehuxleyi@jgi|Emihu1|97193|fgeneshEH_pg.9__50':0.56199101):0.22809393,'Cmerolae@CMO331C':0.55536059):0.091691247):0.054599667,'Thecamonas-trahens@04634T0':0.52293353):3.6763135e-05,((((('185431-Tbrucei@XP_822844':0.076407142,'353153-Tcruzi@XP_809775':0.13131325):0.23437728,('347515-Lmajor@XP_001686731':0.035414397,'435258-Linfantum@XP_001469747':0):0.33211888):0.045100955,'5722-Tvaginalis@ABC61972':1.67497):0.43401401,'2880-Esiliculosus@CBJ33097':1.0637178):0.11129669,(((((('352914-Pyoelii@XP_730250':0.014317016,'36329-Pfalciparum@XP_001348712':0.19085746):1.1780806,'Gsulphuraria@stig_5.Gs08700.1':0.41801207):0.39972644,('353154-Tannulata@XP_952886':1.0838418,'484906-Bbovis@XP_001609890':2.0837452):1.2322206):0.0053721278,'559292-Scerevisiae@NP_012238':0.82073726):0.40568845,('403677-Pinfestans@XP_002904221':0.090276304,'Pramorum@jgi':0):0.079049513):0.5544701,'431895-Mbrevicollis@XP_001744374':0.40093296):0.10630306):0.12507102):0.096925997,((((('214684-Cneoformans@XP_567136':0.76988677,('Bdendrobatidis@prot_jgi_Batde5_22733_fgenesh1_pg.C_scaffold_2000120':0.21644185,'Spizellomyces-punctatus@04684T0':0.083245388):0.099601604):0.080103647,'Aanophagefferens@prot_jgi_Auran1_60440':2.0188953):0.03158972,(('237631-Umaydis@XP_758200':0.73907816,('367110-Ncrassa@XP_960650':0.05479389,'451804-Afumigatus@EDP55114':0.48736471):0.29958191):0.10191915,'284812-Spombe@XP_001713063':0.36166664):0.09563083):0.3232248,'Salpingoeca-rosetta@02263T0':0.53407855):0.0044106337,(('6239-Celegans@NP_506193':0.21617692,'6279-Bmalayi@XP_001901686':0.027803296):0.20278798,(((((('7227-Dmelanogaster@CAA74654':0.10163123,'Dpulex@prot_jgi_Dappu1_20701_gw1.3.407.1':0.025969299):0.023158153,'7460-Amellifera@XP_001123117':6.1811454e-07):0.096435296,('Hrobusta@prot_jgi_Helro1_86353':0.15719299,'Lgigantea@gene_jgi_Lotgi1_113757_e_gw1.18.345.1':0.076634692):0.069412701):9.4316722e-06,'Nvectensis@prot_jgi_Nemve1_20215_gw.121.46.1':0.26392946):0.068219191,'7739-Bfloridae@XP_002603307':0.20728136):0.022966696,('7955-Drerio@XP_686812':0,'9606-Hsapiens@NP_006594':0):0.050683699):0.069535447):0.20098683):0.13129822);
((('10228-Tadhaerens@XP_002111813':0.2145823,'Salpingoeca-rosetta@02263T0':0.3232018):0.16948126,((((('145481-Ppatens@XP_001776000':0.065645563,'88036-Smoellendorffii@XP_002966356':0.15288364):2.8681521e-05,((('2880-Esiliculosus@CBJ33097':1.0588619,'Ehuxleyi@jgi|Emihu1|97193|fgeneshEH_pg.9__50':0.23456286):0.25969067,'3702-Athaliana@NP_566119':2.0370741e-06):0.084680431,'39947-Osativa@NP_001054841':0.095563794):0.13722394):0.16736651,((('284813-Ecuniculi@NP_584770':0.064679977,'876142-Eintestinalis@XP_003072732':0.023542951):0.6519099,'578460-Nceranae@XP_002996063':1.1591647):0.068194965,'744533-Ngruberi@XP_002673603':0.49430209):0.12214112):0.063398337,(((('237631-Umaydis@XP_758200':0.15862816,'Aanophagefferens@prot_jgi_Auran1_60440':1.34794):0.24475843,('3055-Creinhardtii@XP_001699607':0.12001809,'Vcarteri@jgi|Volca1|88020|fgenesh4_pg.C_scaffold_7000176':0.042437468):0.25907752):0.039258081,'352472-Ddiscoideum@XP_638963':0.46966233):0.019745279,'Chlorella-vulgaris@jgi|ChlNC64A_1|139605|IGS.gm_25_00156':0.20851946):0.13836554):1.5920387e-05,'Gsulphuraria@stig_5.Gs08700.1':0.63389508):0.03927344):0.07122498,((((((('185431-Tbrucei@XP_822844':0.093203794,'353153-Tcruzi@XP_809775':0.21361167):0.43488901,('347515-Lmajor@XP_001686731':0.031649546,'435258-Linfantum@XP_001469747':4.647233e-05):0.074001636):0.21420369,'5722-Tvaginalis@ABC61972':1.0240555):0.28259313,(('352914-Pyoelii@XP_730250':0.042978874,'36329-Pfalciparum@XP_001348712':2.4119204e-05):0.86801295,('353154-Tannulata@XP_952886':0.6555163,'484906-Bbovis@XP_001609890':0.82329951):1.6469946):0.75766213):0.24197764,(('436017-Olucimarinus@XP_001415613':0.073662663,'70448-Otauri@XP_003074534':0.13007603):0.12373791,'564608-Mpusilla@XP_003056469':0.14625173):0.27194831):0.10761748,((((('214684-Cneoformans@XP_567136':0.67524717,('451804-Afumigatus@EDP55114':0.26080817,'559292-Scerevisiae@NP_012238':0.54893231):0.13704417):0.28305266,'284812-Spombe@XP_001713063':1.4465816e-05):0.15694027,('Bdendrobatidis@prot_jgi_Batde5_22733_fgenesh1_pg.C_scaffold_2000120':0.2496118,'Spizellomyces-punctatus@04684T0':1.8330448e-05):0.15830881):0.039977604,('367110-Ncrassa@XP_960650':0.18070583,'Thecamonas-trahens@04634T0':0.23975459):0.061358697):0.19854766,((('403677-Pinfestans@XP_002904221':0.060775369,'Pramorum@jgi':0.0054702963):0.21200512,'431895-Mbrevicollis@XP_001744374':0.25362959):0.04954944,'Cmerolae@CMO331C':0.73311283):0.065515843):0.04221133):2.7688336e-07,'Capsaspora-owczarzaki@01557T0':0.4080565):0.097939606,(((('6239-Celegans@NP_506193':0.13778998,'6279-Bmalayi@XP_001901686':0.033170662):0.20394607,'Dpulex@prot_jgi_Dappu1_20701_gw1.3.407.1':5.085484e-05):0.020661713,('7227-Dmelanogaster@CAA74654':0.010231064,'7460-Amellifera@XP_001123117':0.020680887):7.3089954e-06):0.088269936,(((('7739-Bfloridae@XP_002603307':0.13887958,('7955-Drerio@XP_686812':0,'9606-Hsapiens@NP_006594':0):0.018869902):0.095721912,'Lgigantea@gene_jgi_Lotgi1_113757_e_gw1.18.345.1':0.094750415):0.093820488,'Hrobusta@prot_jgi_Helro1_86353':0.11377102):2.5014127e-06,'Nvectensis@prot_jgi_Nemve1_20215_gw.121.46.1':0.20528228):0.012308885):0.12655924);
((((('10228-Tadhaerens@XP_002111813':0.40500266,'Salpingoeca-rosetta@02263T0':0.53290161):0.043113432,('Aanophagefferens@prot_jgi_Auran1_60440':1.2161156,('Cmerolae@CMO331C':0.62918992,'Gsulphuraria@stig_5.Gs08700.1':0.39141596):0.18765098):0.31057614):0.037563917,((((('185431-Tbrucei@XP_822844':0.12889079,'353153-Tcruzi@XP_809775':0.11195585):0.32654833,('347515-Lmajor@XP_001686731':4.4242204e-05,'435258-Linfantum@XP_001469747':0.027680777):0.16029265):0.69012744,'2880-Esiliculosus@CBJ33097':0.44230487):0.26805365,('353154-Tannulata@XP_952886':2.1844051,'484906-Bbovis@XP_001609890':0.9806488):2.0999858):0.34826998,(('352914-Pyoelii@XP_730250':0,'36329-Pfalciparum@XP_001348712':0.26422232):1.5115612,'5722-Tvaginalis@ABC61972':0.62008855):0.46221982):0.23990828):0.076989759,'431895-Mbrevicollis@XP_001744374':0.45922271):0.062973639,(((((('145481-Ppatens@XP_001776000':0.051874656,'88036-Smoellendorffii@XP_002966356':0.18446455):0.044947258,'39947-Osativa@NP_001054841':0.082954778):0.17567185,'3702-Athaliana@NP_566119':1.0791316e-05):0.12555113,('436017-Olucimarinus@XP_001415613':4.7641433e-05,('564608-Mpusilla@XP_003056469':0.35734355,'70448-Otauri@XP_003074534':0.026924191):0.17257535):0.52412943):0.12670128,(((('3055-Creinhardtii@XP_001699607':0.65144565,'Vcarteri@jgi|Volca1|88020|fgenesh4_pg.C_scaffold_7000176':0.066460841):0.42321205,'352472-Ddiscoideum@XP_638963':1.1983637):0.16795968,'Chlorella-vulgaris@jgi|ChlNC64A_1|139605|IGS.gm_25_00156':0.045112772):0.36461951,'Ehuxleyi@jgi|Emihu1|97193|fgeneshEH_pg.9__50':0.27340141):0.10495904):0.13064567,(('744533-Ngruberi@XP_002673603':0.59371625,'Thecamonas-trahens@04634T0':0.2665327):0.1223615,'Capsaspora-owczarzaki@01557T0':0.41816304):0.13151471):4.5608779e-06,((((('214684-Cneoformans@XP_567136':0.60170785,'237631-Umaydis@XP_758200':0.48627417):1.9698566e-05,('Bdendrobatidis@prot_jgi_Batde5_22733_fgenesh1_pg.C_scaffold_2000120':0.37964805,'Spizellomyces-punctatus@04684T0':0.20529536):0.2780961):0.086688697,('284812-Spombe@XP_001713063':0.23146126,('367110-Ncrassa@XP_960650':0.41617479,'451804-Afumigatus@EDP55114':0.35855678):0.11868837):0.14470742):0.33004635,(('403677-Pinfestans@XP_002904221':0.040170969,'Pramorum@jgi':5.9223113e-05):1.7100486e-05,'559292-Scerevisiae@NP_012238':1.3483904):0.25727807):0.19298818,((((('284813-Ecuniculi@NP_584770':0.025911614,'876142-Eintestinalis@XP_003072732':0.10145958):0.80603518,'578460-Nceranae@XP_002996063':1.388798):0.92288426,'6279-Bmalayi@XP_001901686':0.10564586):5.3449402e-05,'6239-Celegans@NP_506193':0.16013781):0.22991514,(((('7227-Dmelanogaster@CAA74654':0.083797125,'Dpulex@prot_jgi_Dappu1_20701_gw1.3.407.1':0.054054965):0.011803858,'7460-Amellifera@XP_001123117':0.015689995):0.058514244,(('Hrobusta@prot_jgi_Helro1_86353':0.18967583,'Lgigantea@gene_jgi_Lotgi1_113757_e_gw1.18.345.1':0.11931604):0.059709175,'Nvectensis@prot_jgi_Nemve1_20215_gw.121.46.1':0.24179611):0.019897932):0.078167186,('7739-Bfloridae@XP_002603307':0.14203142,('7955-Drerio@XP_686812':0,'9606-Hsapiens@NP_006594':0):0.049490259):0.070270993):0.054761667):0.16926892):0.053991755);
((((('10228-Tadhaerens@XP_002111813':0.30834177,'Salpingoeca-rosetta@02263T0':0.48951662):0.11201725,'2880-Esiliculosus@CBJ33097':1.0278626):0.031525311,('431895-Mbrevicollis@XP_001744374':0.24839461,'Gsulphuraria@stig_5.Gs08700.1':0.32906536):0.22704423):0.029664631,((((((('6239-Celegans@NP_506193':0.19967857,'6279-Bmalayi@XP_001901686':0.076255673):0.14433516,'Hrobusta@prot_jgi_Helro1_86353':0.16474287):0.074566555,'Lgigantea@gene_jgi_Lotgi1_113757_e_gw1.18.345.1':0.2256566):0.10521961,'Dpulex@prot_jgi_Dappu1_20701_gw1.3.407.1':8.7663324e-07):0.061612338,('7227-Dmelanogaster@CAA74654':0.0022039821,'Nvectensis@prot_jgi_Nemve1_20215_gw.121.46.1':0.23160075):0.032584174):0.010896222,'7460-Amellifera@XP_001123117':5.4707517e-06):0.096712116,('7739-Bfloridae@XP_002603307':0.081772973,('7955-Drerio@XP_686812':0,'9606-Hsapiens@NP_006594':0):0.11345362):0.053946923):0.23715498):6.2469946e-06,((((('145481-Ppatens@XP_001776000':0.034889239,(('3702-Athaliana@NP_566119':0.25320814,'39947-Osativa@NP_001054841':0.038319549):0.19264228,'88036-Smoellendorffii@XP_002966356':0.24102967):0.16040022):0.44370771,((('436017-Olucimarinus@XP_001415613':0.089449348,'564608-Mpusilla@XP_003056469':0.46777113):0.015171535,'70448-Otauri@XP_003074534':0.12768557):0.23162914,'Ehuxleyi@jgi|Emihu1|97193|fgeneshEH_pg.9__50':0.36755118):0.15838651):0.015423092,'Capsaspora-owczarzaki@01557T0':0.31279591):0.082374877,((('352472-Ddiscoideum@XP_638963':1.2008188,'744533-Ngruberi@XP_002673603':0.27814297):0.17893582,'559292-Scerevisiae@NP_012238':0.79623314):0.30094492,'Thecamonas-trahens@04634T0':0.26020187):0.12404303):0.16347001,((((('185431-Tbrucei@XP_822844':0.15375903,'353153-Tcruzi@XP_809775':0.089726499):0.23786128,('347515-Lmajor@XP_001686731':0.0090666457,'435258-Linfantum@XP_001469747':0.0260932):0.2471253):0.27138038,((('352914-Pyoelii@XP_730250':0.078902597,'36329-Pfalciparum@XP_001348712':0.09640725):6.9399507e-05,('353154-Tannulata@XP_952886':1.2578592,'484906-Bbovis@XP_001609890':0.82737711):2.575339):1.341214,'5722-Tvaginalis@ABC61972':1.2454185):0.49338698):0.10362342,'Cmerolae@CMO331C':0.51697539):0.16423453,((((('214684-Cneoformans@XP_567136':0.76461955,'Bdendrobatidis@prot_jgi_Batde5_22733_fgenesh1_pg.C_scaffold_2000120':0.2763924):4.3123878e-06,'Spizellomyces-punctatus@04684T0':0.086163889):0.20784267,'367110-Ncrassa@XP_960650':0.20444942):0.12543809,('284812-Spombe@XP_001713063':0.16304214,('403677-Pinfestans@XP_002904221':0.082959418,'Pramorum@jgi':1.8130707e-05):0.2487069):0.19530029):0.1183922,('237631-Umaydis@XP_758200':0.49846773,'451804-Afumigatus@EDP55114':0.36313739):0.1939725):0.077440331):0.067943785):0.060133376,((('284813-Ecuniculi@NP_584770':0.1115409,'876142-Eintestinalis@XP_003072732':0.037584672):0.51379086,'578460-Nceranae@XP_002996063':0.94767014):0.32909071,((('3055-Creinhardtii@XP_001699607':0.21083687,'Vcarteri@jgi|Volca1|88020|fgenesh4_pg.C_scaffold_7000176':0.10740622):0.38778048,'Chlorella-vulgaris@jgi|ChlNC64A_1|139605|IGS.gm_25_00156':0.37826753):0.080840236,'Aanophagefferens@prot_jgi_Auran1_60440':0.93854271):0.12105778):0.15545937);
(((('10228-Tadhaerens@XP_002111813':0.39927715,'Salpingoeca-rosetta@02263T0':0.62852264):0.16767492,((('284813-Ecuniculi@NP_584770':4.876063e-05,'876142-Eintestinalis@XP_003072732':0.12436998):1.6426557,'Gsulphuraria@stig_5.Gs08700.1':0.22226223):0.34263284,('352472-Ddiscoideum@XP_638963':0.9356269,('578460-Nceranae@XP_002996063':2.467098,'744533-Ngruberi@XP_002673603':0.2504158):0.47046062):0.1765099):0.20570901):0.098739861,(((((((('6239-Celegans@NP_506193':0.28134464,'6279-Bmalayi@XP_001901686':0.092918122):0.27719463,'Nvectensis@prot_jgi_Nemve1_20215_gw.121.46.1':0.22996484):0.12033948,('7955-Drerio@XP_686812':4.1840812e-06,'9606-Hsapiens@NP_006594':0.047123232):0.14386737):0.041437523,'7739-Bfloridae@XP_002603307':0.15123597):0.026504285,('Hrobusta@prot_jgi_Helro1_86353':0.20705376,'Lgigantea@gene_jgi_Lotgi1_113757_e_gw1.18.345.1':0.11301721):0.11522371):0.071078785,'7460-Amellifera@XP_001123117':0.015480709):3.7667581e-06,('7227-Dmelanogaster@CAA74654':0.040032564,'Dpulex@prot_jgi_Dappu1_20701_gw1.3.407.1':0.058734557):0.064107653):0.3466739,'Capsaspora-owczarzaki@01557T0':0.48471326):0.23577175):0.21125868,(((((('145481-Ppatens@XP_001776000':0.0046589925,('3702-Athaliana@NP_566119':0.18100117,'39947-Osativa@NP_001054841':0.13501331):0.2539465):4.9121478e-05,'88036-Smoellendorffii@XP_002966356':0.40876493):0.36020793,(('3055-Creinhardtii@XP_001699607':0.31497556,'Vcarteri@jgi|Volca1|88020|fgenesh4_pg.C_scaffold_7000176':0.066176745):0.40468718,'Chlorella-vulgaris@jgi|ChlNC64A_1|139605|IGS.gm_25_00156':0.45885625):0.38666863):0.28231398,(((('436017-Olucimarinus@XP_001415613':0.12187785,'70448-Otauri@XP_003074534':0.1788325):0.18820134,'564608-Mpusilla@XP_003056469':0.34951506):0.078354438,'Ehuxleyi@jgi|Emihu1|97193|fgeneshEH_pg.9__50':0.92733649):0.34360737,('Aanophagefferens@prot_jgi_Auran1_60440':1.54203,'Cmerolae@CMO331C':0.50466428):0.36149721):0.033191617):0.10068797,(((((('214684-Cneoformans@XP_567136':0.70389375,'284812-Spombe@XP_001713063':0.2857082):0.25746565,'237631-Umaydis@XP_758200':0.56210084):0.11066678,'451804-Afumigatus@EDP55114':0.27030142):0.14744933,('367110-Ncrassa@XP_960650':0.30531331,('Bdendrobatidis@prot_jgi_Batde5_22733_fgenesh1_pg.C_scaffold_2000120':0.29447856,'Spizellomyces-punctatus@04684T0':0.2142438):0.15469161):0.082309668):0.13504762,'Thecamonas-trahens@04634T0':0.84462649):0.12368619,((('403677-Pinfestans@XP_002904221':0.020231724,'Pramorum@jgi':0.054527485):0.29069396,'559292-Scerevisiae@NP_012238':1.3692441):0.15239535,'431895-Mbrevicollis@XP_001744374':0.64673595):0.43218292):0.12950853):0.12220636,(('185431-Tbrucei@XP_822844':0.27451346,'353153-Tcruzi@XP_809775':0.045400145):0.28057788,('347515-Lmajor@XP_001686731':1.2073282e-06,'435258-Linfantum@XP_001469747':0.030444022):0.26336385):0.41174083):2.4043958e-05,(('2880-Esiliculosus@CBJ33097':0.77518416,(('352914-Pyoelii@XP_730250':0,'36329-Pfalciparum@XP_001348712':0.33444551):1.1158187,('353154-Tannulata@XP_952886':1.8424943,'484906-Bbovis@XP_001609890':0.97473391):0.83537841):0.38508516):0.16932995,'5722-Tvaginalis@ABC61972':1.2860458):0.24884458);
(((((((((('10228-Tadhaerens@XP_002111813':0.43386001,'Salpingoeca-rosetta@02263T0':0.74326916):0.22625741,'Nvectensis@prot_jgi_Nemve1_20215_gw.121.46.1':0.2062823):0.12717703,('7739-Bfloridae@XP_002603307':0.10296949,('7955-Drerio@XP_686812':9.7445566e-06,'9606-Hsapiens@NP_006594':0.024197113):0.17884411):0.1585861):0.10912375,('Hrobusta@prot_jgi_Helro1_86353':0.15918443,'Lgigantea@gene_jgi_Lotgi1_113757_e_gw1.18.345.1':0.13652358):0.074812225):0.14447945,'Capsaspora-owczarzaki@01557T0':0.88343953):3.1109407e-07,'7460-Amellifera@XP_001123117':0.058018534):0.016545791,'7227-Dmelanogaster@CAA74654':0.052008337):0.041230946,'Dpulex@prot_jgi_Dappu1_20701_gw1.3.407.1':7.3718468e-05):0.26011375,('6239-Celegans@NP_506193':0.081487767,'6279-Bmalayi@XP_001901686':0.1972982):0.082261098):0.15720318,((((('145481-Ppatens@XP_001776000':0.062594124,('3702-Athaliana@NP_566119':0.10771343,'39947-Osativa@NP_001054841':0.088672953):0.36255693):0.026062227,'88036-Smoellendorffii@XP_002966356':0.329373):0.10611431,((('436017-Olucimarinus@XP_001415613':0.16852349,'70448-Otauri@XP_003074534':0.20750145):0.20418777,'564608-Mpusilla@XP_003056469':0.40626627):0.3876833,'Ehuxleyi@jgi|Emihu1|97193|fgeneshEH_pg.9__50':0.41931796):0.32040172):0.18429146,(('3055-Creinhardtii@XP_001699607':0.37763972,'Vcarteri@jgi|Volca1|88020|fgenesh4_pg.C_scaffold_7000176':0.067390373):0.38281007,'Chlorella-vulgaris@jgi|ChlNC64A_1|139605|IGS.gm_25_00156':0.3471174):0.11321459):0.26901574,((((((('185431-Tbrucei@XP_822844':0.1857712,'353153-Tcruzi@XP_809775':0.09653172):0.53231886,('347515-Lmajor@XP_001686731':5.7855826e-06,'435258-Linfantum@XP_001469747':0.02941747):0.1434727):0.40144883,'578460-Nceranae@XP_002996063':2.7371681):0.3061279,('367110-Ncrassa@XP_960650':0.34779652,('Bdendrobatidis@prot_jgi_Batde5_22733_fgenesh1_pg.C_scaffold_2000120':0.28615603,'Spizellomyces-punctatus@04684T0':0.19533502):0.21133843):0.11340953):0.060589282,'451804-Afumigatus@EDP55114':0.56743136):0.072894983,(('214684-Cneoformans@XP_567136':0.67028142,'284812-Spombe@XP_001713063':0.30672647):0.31925017,'237631-Umaydis@XP_758200':0.67465241):0.01118256):0.12625501,('559292-Scerevisiae@NP_012238':0.88397942,'Thecamonas-trahens@04634T0':0.47521702):0.12218887):0.23348844):1.0841531e-06,((((('284813-Ecuniculi@NP_584770':7.057453e-06,'876142-Eintestinalis@XP_003072732':0.11008062):1.0771478,(('2880-Esiliculosus@CBJ33097':0.78842225,(('352914-Pyoelii@XP_730250':0.061264372,'36329-Pfalciparum@XP_001348712':0.21711943):1.1609116,('353154-Tannulata@XP_952886':1.0030725,'484906-Bbovis@XP_001609890':1.1726725):0.70772519):0.21009649):0.55893638,'5722-Tvaginalis@ABC61972':0.89518061):0.24205428):3.4865726e-07,('352472-Ddiscoideum@XP_638963':0.70557195,'744533-Ngruberi@XP_002673603':0.40144516):0.27237395):0.038204613,(('Aanophagefferens@prot_jgi_Auran1_60440':1.0826022,'Cmerolae@CMO331C':0.42997193):0.39932122,'Gsulphuraria@stig_5.Gs08700.1':0.42834306):0.26910519):7.9185722e-06,(('403677-Pinfestans@XP_002904221':0.066081888,'Pramorum@jgi':1.9761909e-05):0.41582639,'431895-Mbrevicollis@XP_001744374':0.73916802):0.19266559):0.18536201);
(((('10228-Tadhaerens@XP_002111813':0.18090581,'Salpingoeca-rosetta@02263T0':0.55892003):0.12990493,((((('6239-Celegans@NP_506193':0.14431371,'6279-Bmalayi@XP_001901686':0.12356766):0.20183625,'7227-Dmelanogaster@CAA74654':1.1805534e-06):0.030355123,('7460-Amellifera@XP_001123117':0.010052391,'Dpulex@prot_jgi_Dappu1_20701_gw1.3.407.1':0.020489789):0.0092817894):0.035511641,(('Hrobusta@prot_jgi_Helro1_86353':0.096789269,'Lgigantea@gene_jgi_Lotgi1_113757_e_gw1.18.345.1':0.076807812):0.02198078,'Nvectensis@prot_jgi_Nemve1_20215_gw.121.46.1':0.19529091):0.024136211):0.031349567,('7739-Bfloridae@XP_002603307':0.05236739,('7955-Drerio@XP_686812':0,'9606-Hsapiens@NP_006594':0):0.078403746):0.043506448):0.14286201):0.11305733,((((((('145481-Ppatens@XP_001776000':0.046575459,((('284813-Ecuniculi@NP_584770':0,'876142-Eintestinalis@XP_003072732':0.091027878):0.50475138,'578460-Nceranae@XP_002996063':1.0968668):0.64804199,'88036-Smoellendorffii@XP_002966356':0.18414843):0.033107202):0.1273999,'39947-Osativa@NP_001054841':0.12050097):0.10222765,'3702-Athaliana@NP_566119':1.187177e-05):0.1965179,(('436017-Olucimarinus@XP_001415613':0.079380734,'70448-Otauri@XP_003074534':0.16122809):0.096095313,'564608-Mpusilla@XP_003056469':0.24038465):0.17254576):0.19460366,(('3055-Creinhardtii@XP_001699607':0.19440992,'Vcarteri@jgi|Volca1|88020|fgenesh4_pg.C_scaffold_7000176':0.068577739):0.5407467,'Chlorella-vulgaris@jgi|ChlNC64A_1|139605|IGS.gm_25_00156':0.1001098):0.36187289):6.0025209e-06,'Ehuxleyi@jgi|Emihu1|97193|fgeneshEH_pg.9__50':0.30859386):0.12214953,((((('185431-Tbrucei@XP_822844':0.23872931,'353153-Tcruzi@XP_809775':0.063396122):0.2056334,('347515-Lmajor@XP_001686731':0.018473526,'435258-Linfantum@XP_001469747':0.020842327):0.22815083):0.22714346,'2880-Esiliculosus@CBJ33097':0.65435852):0.22865769,'5722-Tvaginalis@ABC61972':0.72401479):0.030134115,(('403677-Pinfestans@XP_002904221':0.05930377,'Pramorum@jgi':0):0.37691974,'431895-Mbrevicollis@XP_001744374':0.3402425):5.4677985e-06):0.068895647):0.061824374):0.12221405,((((((('214684-Cneoformans@XP_567136':0.62057653,((('237631-Umaydis@XP_758200':0.5072668,'451804-Afumigatus@EDP55114':0.29563726):0.073314962,'367110-Ncrassa@XP_960650':0.14028886):0.11534721,'284812-Spombe@XP_001713063':0.32765156):0.12914434):0.10011917,'Spizellomyces-punctatus@04684T0':0.090118045):0.10431815,'Bdendrobatidis@prot_jgi_Batde5_22733_fgenesh1_pg.C_scaffold_2000120':0.069576676):0.1190755,'Aanophagefferens@prot_jgi_Auran1_60440':1.1761135):0.30097109,(((('352914-Pyoelii@XP_730250':0,'36329-Pfalciparum@XP_001348712':0.12482424):0.3683486,('353154-Tannulata@XP_952886':0.61264369,'484906-Bbovis@XP_001609890':1.0727254):0.86547144):0.88752393,'Gsulphuraria@stig_5.Gs08700.1':0.15389685):0.33500547,'Cmerolae@CMO331C':0.48841372):0.039625223):0.068263483,('352472-Ddiscoideum@XP_638963':0.68435021,'744533-Ngruberi@XP_002673603':0.4155456):0.18216989):0.054430603,'Capsaspora-owczarzaki@01557T0':0.25600326):5.0377669e-05,('559292-Scerevisiae@NP_012238':1.0765371,'Thecamonas-trahens@04634T0':8.703778e-07):0.47691529);
(((('10228-Tadhaerens@XP_002111813':0.52567161,((('145481-Ppatens@XP_001776000':0.046051203,(('284813-Ecuniculi@NP_584770':8.6021587e-06,'876142-Eintestinalis@XP_003072732':0.19416575):1.6126179,'88036-Smoellendorffii@XP_002966356':0.030420187):0.29146202):0.13453423,('39947-Osativa@NP_001054841':0.36512592,'578460-Nceranae@XP_002996063':1.403915):0.016177308):0.16193391,(('3055-Creinhardtii@XP_001699607':0.36412224,'Vcarteri@jgi|Volca1|88020|fgenesh4_pg.C_scaffold_7000176':0.056464648):0.5521781,'Chlorella-vulgaris@jgi|ChlNC64A_1|139605|IGS.gm_25_00156':0.26523694):0.3774262):0.026244512):0.026401275,(((('214684-Cneoformans@XP_567136':1.019343,('237631-Umaydis@XP_758200':0.72301419,'Bdendrobatidis@prot_jgi_Batde5_22733_fgenesh1_pg.C_scaffold_2000120':0.26882466):0.10400157):0.11455824,'Spizellomyces-punctatus@04684T0':0.06903381):0.12862928,(('284812-Spombe@XP_001713063':0.47225875,'451804-Afumigatus@EDP55114':0.45044166):0.27790638,'367110-Ncrassa@XP_960650':0.20632793):0.29290512):0.3002965,('559292-Scerevisiae@NP_012238':1.1805937,'Thecamonas-trahens@04634T0':0.14835828):0.48940089):0.43155821):0.14431384,(('3702-Athaliana@NP_566119':0.24302141,('436017-Olucimarinus@XP_001415613':2.1720151e-07,'70448-Otauri@XP_003074534':0.25041217):0.52232597):0.19769813,'Ehuxleyi@jgi|Emihu1|97193|fgeneshEH_pg.9__50':0.32621262):0.14979244):5.560937e-05,((((((('185431-Tbrucei@XP_822844':0.2234227,'353153-Tcruzi@XP_809775':0.10569601):0.22548962,('347515-Lmajor@XP_001686731':0.029491504,'435258-Linfantum@XP_001469747':2.8449708e-05):0.23701099):0.53877663,'5722-Tvaginalis@ABC61972':0.8112302):0.2057653,('403677-Pinfestans@XP_002904221':0.10274777,'Pramorum@jgi':0):0.16367626):0.17978978,(('352472-Ddiscoideum@XP_638963':0.83242788,'744533-Ngruberi@XP_002673603':0.40397682):0.24671734,'Gsulphuraria@stig_5.Gs08700.1':0.84072347):7.6960694e-07):0.14618177,'2880-Esiliculosus@CBJ33097':0.86124291):0.1530885,((('352914-Pyoelii@XP_730250':0,'36329-Pfalciparum@XP_001348712':0.29513254):0.93211221,('353154-Tannulata@XP_952886':1.4711859,'484906-Bbovis@XP_001609890':1.5143845):0.85862918):0.69631234,'564608-Mpusilla@XP_003056469':0.15687845):0.37399936):0.10212956,(((('431895-Mbrevicollis@XP_001744374':0.76116366,'Salpingoeca-rosetta@02263T0':0.52389254):0.30318646,('Aanophagefferens@prot_jgi_Auran1_60440':1.9754574,'Cmerolae@CMO331C':0.38156733):0.1628967):0.19011049,'Capsaspora-owczarzaki@01557T0':0.27468028):0.20886848,(((('6239-Celegans@NP_506193':0.41246235,'6279-Bmalayi@XP_001901686':0.15704257):0.25047523,(('7739-Bfloridae@XP_002603307':0.12760853,('Hrobusta@prot_jgi_Helro1_86353':0.21551014,'Lgigantea@gene_jgi_Lotgi1_113757_e_gw1.18.345.1':0.040639554):0.17208692):0.095743381,('7955-Drerio@XP_686812':0,'9606-Hsapiens@NP_006594':0):0.138869):0.066761154):0.061600217,(('7227-Dmelanogaster@CAA74654':0.073289864,'Dpulex@prot_jgi_Dappu1_20701_gw1.3.407.1':0.014458869):0.044390143,'7460-Amellifera@XP_001123117':4.3482318e-05):0.025297014):0.18579623,'Nvectensis@prot_jgi_Nemve1_20215_gw.121.46.1':0.098590279):0.19807867):0.12545508);
