# Supplementary material for: The phylogenomic analysis of the anaphase promoting complex and its targets points to complex and modern-like control of the cell cycle in the last common ancestor of eukaryotes
Source: BMC Evol Biol. 2011 Sep 23;11:265. doi: 10.1186/1471-2148-11-265 (PMC3195147; doi:10.1186/1471-2148-11-265)
Supplement: Additional file 3 — Data S1. Bayesian phylogenetic trees inferred MrBayes (*.con files) and ML phylogenetic trees inferred with TreeFinder (*.tre files = ML topologies; *.boot.trees = topologies generated by the bootstrap analysis) for each APC/C subunit, activator and main target (except Apc9, Apc14, Apc15 and Apc16 due to a too restricted number of homologues). [file 1471-2148-11-265-S3.ZIP › scc3s_10.tre]

#NEXUS

begin trees;
 tree t1 = ((('10228-Tadhaerens@XP_002111813':0.49229164,('431895-Mbrevicollis@XP_001744374':0.71647358,'Salpingoeca-rosetta@02263T0':0.54400804)38.538083:0.060911945)80.28596:0.15735446,(('6239-Celegans@NP_506193':0.16666912,'6279-Bmalayi@XP_001901686':0.16032539)56.230199:0.10335856,(('7227-Dmelanogaster@CAA74654':0.099980255,('7460-Amellifera@XP_001123117':0.019263716,((('7739-Bfloridae@XP_002603307':0.1428049,('7955-Drerio@XP_686812':1.0452729e-06,'9606-Hsapiens@NP_006594':0.012962656)98.110008:0.14108994)68.39444:0.07186912,'Nvectensis@prot_jgi_Nemve1_20215_gw.121.46.1':0.32305205)51.035076:0.046441462,('Hrobusta@prot_jgi_Helro1_86353':0.18044073,'Lgigantea@gene_jgi_Lotgi1_113757_e_gw1.18.345.1':0.15357411)70.986772:0.081103225)88.841027:0.080646527)48.005089:0.022507566)70.454103:0.060255138,'Dpulex@prot_jgi_Dappu1_20701_gw1.3.407.1':9.4319714e-07)93.707216:0.26873149)94.804043:0.2684464)61.496258:0.094347586,(((((('145481-Ppatens@XP_001776000':0.070340098,'88036-Smoellendorffii@XP_002966356':0.32532778)44.636697:0.059186759,('3702-Athaliana@NP_566119':0.1529048,'39947-Osativa@NP_001054841':0.10514199)59.622711:0.12871947)85.067225:0.25738325,((('436017-Olucimarinus@XP_001415613':0.1212,'70448-Otauri@XP_003074534':0.16751197)73.488253:0.19279368,'564608-Mpusilla@XP_003056469':0.28752537)88.484973:0.39495498,'Ehuxleyi@jgi|Emihu1|97193|fgeneshEH_pg.9__50':0.7190701)59.090936:0.18126539)61.084867:0.12285534,(((('284813-Ecuniculi@NP_584770':0.029686818,'876142-Eintestinalis@XP_003072732':0.13144751)99.695992:1.4472436,'Gsulphuraria@stig_5.Gs08700.1':0.72807294)43.087593:0.27250166,'578460-Nceranae@XP_002996063':2.5330845)34.487927:0.060571373,(('3055-Creinhardtii@XP_001699607':0.31921779,'Vcarteri@jgi|Volca1|88020|fgenesh4_pg.C_scaffold_7000176':0.12709157)96.16881:0.49307526,'Chlorella-vulgaris@jgi|ChlNC64A_1|139605|IGS.gm_25_00156':0.30031144)86.656195:0.32375382)40.048894:0.048567399)69.811088:0.18056375,((((('185431-Tbrucei@XP_822844':0.22300211,'353153-Tcruzi@XP_809775':0.083026724)97.832328:0.32964057,('347515-Lmajor@XP_001686731':0.031924905,'435258-Linfantum@XP_001469747':0.011089007)89.361811:0.24106402)64.946628:0.33525931,'5722-Tvaginalis@ABC61972':1.7249478)78.525537:0.41237516,(('2880-Esiliculosus@CBJ33097':1.3294505,(('352914-Pyoelii@XP_730250':0.064498724,'36329-Pfalciparum@XP_001348712':0.17775763)92.055488:1.5492659,('353154-Tannulata@XP_952886':1.4738681,'484906-Bbovis@XP_001609890':0.85225531)92.617738:1.3316606)77.058733:0.90630218)33.33905:1.9086207e-05,'Cmerolae@CMO331C':0.61475741)69.648331:0.17040198)45.31222:0.13227559,'Aanophagefferens@prot_jgi_Auran1_60440':1.6550979)46.183321:0.11496571)38.887906:0.048860497,('403677-Pinfestans@XP_002904221':0.08116348,'Pramorum@jgi':7.4331502e-06)100:0.67317472)37.549761:0.025416251,((((('214684-Cneoformans@XP_567136':0.89929203,('Bdendrobatidis@prot_jgi_Batde5_22733_fgenesh1_pg.C_scaffold_2000120':0.31830714,'Spizellomyces-punctatus@04684T0':0.16015576)82.415998:0.25091141)33.496732:0.011235647,'237631-Umaydis@XP_758200':0.69917148)41.339317:0.047512823,('284812-Spombe@XP_001713063':0.46949791,('367110-Ncrassa@XP_960650':0.3066977,'451804-Afumigatus@EDP55114':0.50707624)64.145476:0.13720773)65.162086:0.11420256)84.735626:0.22784192,('559292-Scerevisiae@NP_012238':1.2464733,'Thecamonas-trahens@04634T0':0.30611136)70.100808:0.17372488)78.425801:0.2386994,(('352472-Ddiscoideum@XP_638963':1.0822391,'Capsaspora-owczarzaki@01557T0':0.52704831)45.811248:0.076643649,'744533-Ngruberi@XP_002673603':0.83020633)48.804325:0.13154104)38.217491:0.039730636);
end;
