# Supplementary material for: The phylogenomic analysis of the anaphase promoting complex and its targets points to complex and modern-like control of the cell cycle in the last common ancestor of eukaryotes
Source: BMC Evol Biol. 2011 Sep 23;11:265. doi: 10.1186/1471-2148-11-265 (PMC3195147; doi:10.1186/1471-2148-11-265)
Supplement: Additional file 3 — Data S1. Bayesian phylogenetic trees inferred MrBayes (*.con files) and ML phylogenetic trees inferred with TreeFinder (*.tre files = ML topologies; *.boot.trees = topologies generated by the bootstrap analysis) for each APC/C subunit, activator and main target (except Apc9, Apc14, Apc15 and Apc16 due to a too restricted number of homologues). [file 1471-2148-11-265-S3.ZIP › scc4s_10.boot.trees]

100
(((((('145481-Ppatens@XP_001773150':0.60731894,(('3702-Athaliana@BAF00935':0.22194636,'39947-Osativa@CAD40351':0.11276049):0.14847295,'88036-Smoellendorffii@XP_002970385':0.23553698):1.3297108e-06):0.32454226,(('436017-Olucimarinus@XP_001420595':0.19919395,'70448-Otauri@XP_003082234':0.14875525):0.53584661,'564608-Mpusilla@XP_003055504':0.31785175):0.86894038):0.29387475,(('284812-Spombe@NP_593137':3.5650065,'Spizellomyces-punctatus@SPPG_00100T0':0.0043144891):1.0479788,'330879-Afumigatus@XP_747613':1.8574344):0.091736168):0.64712421,'Tadhaerens@prot_jgi_Triad1_60366_fgeneshTA2_pg.C_scaffold_15000043':0.69288228):0.36467803,'45351-Nvectensis@XP_001624621':0.18705065):0.16996488,(((((('6239-Celegans@NP_492228':1.0763306,'6279-Bmalayi@XP_001892554':0.5193405):0.30413399,'Capsaspora-owczarzaki@CAOG_06513T0':2.1833425):0.6222671,('7955-Drerio@XP_001334031':0,'9606-Hsapiens@NP_056144':8.7963014e-05):0.029042915):0.12226008,'Hrobusta@prot_jgi_Helro1_115114':0.22715522):0.091468902,('7227-Dmelanogaster@NP_650428':0.27460923,'7460-Amellifera@XP_394668':0.025669493):0.022574762):0.039791995,'7739-Bfloridae@XP_002609698':0.25648602):0.051864379,'Dpulex@prot_jgi_Dappu1_199972_estExt_Genewise1Plus.C_610115':0.085073083);
(((((('145481-Ppatens@XP_001773150':0.23541563,('3702-Athaliana@BAF00935':0.16005106,'39947-Osativa@CAD40351':0.16595021):0.32357545):0.063512731,'88036-Smoellendorffii@XP_002970385':0.046969918):0.2401797,(('436017-Olucimarinus@XP_001420595':0.0094698654,'564608-Mpusilla@XP_003055504':0.73425002):0.16938842,'70448-Otauri@XP_003082234':0.078949851):1.4844414):0.39168473,('Capsaspora-owczarzaki@CAOG_06513T0':1.1737063,'Tadhaerens@prot_jgi_Triad1_60366_fgeneshTA2_pg.C_scaffold_15000043':1.1424192):5.2510877e-05):0.54955968,'45351-Nvectensis@XP_001624621':0.28289726):0.066828323,((((('284812-Spombe@NP_593137':3.0120183,'Spizellomyces-punctatus@SPPG_00100T0':1.0836097e-05):2.3743322,'7739-Bfloridae@XP_002609698':6.7930539e-06):0.16863544,'7460-Amellifera@XP_394668':0.044831962):0.048608532,(('330879-Afumigatus@XP_747613':2.282443,'Dpulex@prot_jgi_Dappu1_199972_estExt_Genewise1Plus.C_610115':0.033973262):0.080146508,'Hrobusta@prot_jgi_Helro1_115114':0.2216629):0.024749327):0.052946722,'7227-Dmelanogaster@NP_650428':0.26944511):1.0087028e-05,(('6239-Celegans@NP_492228':1.2396234,'6279-Bmalayi@XP_001892554':9.5187325e-06):0.59844255,('7955-Drerio@XP_001334031':0,'9606-Hsapiens@NP_056144':1.3543048e-05):0.084664146):0.089188042);
(((((('145481-Ppatens@XP_001773150':0.25718873,(('3702-Athaliana@BAF00935':0.27112776,'39947-Osativa@CAD40351':0.16981029):0.093401445,'88036-Smoellendorffii@XP_002970385':0.12019506):0.16587708):0.34950314,(('436017-Olucimarinus@XP_001420595':0.11022489,'564608-Mpusilla@XP_003055504':0.6533556):0.12042047,'70448-Otauri@XP_003082234':0.11381156):0.70090569):0.16484923,(('284812-Spombe@NP_593137':1.5868439,'Spizellomyces-punctatus@SPPG_00100T0':4.3258449e-06):0.30871724,'330879-Afumigatus@XP_747613':1.8786089):0.19762249):0.31782295,'Capsaspora-owczarzaki@CAOG_06513T0':1.3612866):0.2847211,'Tadhaerens@prot_jgi_Triad1_60366_fgeneshTA2_pg.C_scaffold_15000043':0.42784817):0.49587188,'45351-Nvectensis@XP_001624621':0.2689308,(('6239-Celegans@NP_492228':0.63556305,'6279-Bmalayi@XP_001892554':0.34987815):0.4171292,('7227-Dmelanogaster@NP_650428':0.23765465,(('7460-Amellifera@XP_394668':0.042603993,('7739-Bfloridae@XP_002609698':0.18736852,(('7955-Drerio@XP_001334031':0,'9606-Hsapiens@NP_056144':1.24641e-05):0.04468767,'Hrobusta@prot_jgi_Helro1_115114':0.31269846):0.065620742):0.091761847):0.01679252,'Dpulex@prot_jgi_Dappu1_199972_estExt_Genewise1Plus.C_610115':0.08952623):0.096441128):0.19917196):0.018863335);
(('145481-Ppatens@XP_001773150':0.20902179,((('284812-Spombe@NP_593137':1.9506746,'330879-Afumigatus@XP_747613':1.8794488):0.74381082,'88036-Smoellendorffii@XP_002970385':0):0.16808174,('3702-Athaliana@BAF00935':0.1983929,('39947-Osativa@CAD40351':9.2772744e-06,(('436017-Olucimarinus@XP_001420595':0.2012148,'70448-Otauri@XP_003082234':0.10465456):0.34113653,'564608-Mpusilla@XP_003055504':0.5662442):1.1963954):0.053044544):0.1207249):0.25170477):0.78883261,((('45351-Nvectensis@XP_001624621':0.25805036,(('6239-Celegans@NP_492228':1.4915568,'6279-Bmalayi@XP_001892554':0.32582914):0.54230806,'Tadhaerens@prot_jgi_Triad1_60366_fgeneshTA2_pg.C_scaffold_15000043':1.1628846):0.14612551):0.093826946,(('7460-Amellifera@XP_394668':7.2961039e-07,(('7739-Bfloridae@XP_002609698':6.8957419e-05,'Capsaspora-owczarzaki@CAOG_06513T0':1.673573):0.2214067,('Dpulex@prot_jgi_Dappu1_199972_estExt_Genewise1Plus.C_610115':0.060723511,'Hrobusta@prot_jgi_Helro1_115114':0.23174571):0.055676734):0.035209382):0.042375673,('7955-Drerio@XP_001334031':0,'9606-Hsapiens@NP_056144':1.653874e-06):0.085142285):0.12186126):0.20313821,'7227-Dmelanogaster@NP_650428':0.048589118):0.92280759,'Spizellomyces-punctatus@SPPG_00100T0':0.92074458);
((((('145481-Ppatens@XP_001773150':0.50988426,(('3702-Athaliana@BAF00935':0.29533179,'39947-Osativa@CAD40351':0.11662106):0.1665072,'88036-Smoellendorffii@XP_002970385':0.21612795):6.9108776e-05):0.48648603,((('284812-Spombe@NP_593137':4.4758105,'330879-Afumigatus@XP_747613':2.3396453e-05):2.0871603,'Spizellomyces-punctatus@SPPG_00100T0':1.1583563):0.075306579,(('436017-Olucimarinus@XP_001420595':0.059280755,'70448-Otauri@XP_003082234':0.21960098):0.42372796,'564608-Mpusilla@XP_003055504':0.21603867):0.78053682):0.22072072):0.22720123,'Tadhaerens@prot_jgi_Triad1_60366_fgeneshTA2_pg.C_scaffold_15000043':0.48814687):0.32272315,'Capsaspora-owczarzaki@CAOG_06513T0':1.3931734):0.17384668,(((('45351-Nvectensis@XP_001624621':0.4630526,'Dpulex@prot_jgi_Dappu1_199972_estExt_Genewise1Plus.C_610115':0.1017913):0.040641415,('7739-Bfloridae@XP_002609698':0.11548723,('7955-Drerio@XP_001334031':2.8969517e-07,'9606-Hsapiens@NP_056144':5.5532809e-06):0.11472037):0.02529861):0.064039801,'Hrobusta@prot_jgi_Helro1_115114':0.22205768):2.20368e-05,(('6239-Celegans@NP_492228':0.8740671,'6279-Bmalayi@XP_001892554':0.55180517):0.56852471,'7227-Dmelanogaster@NP_650428':0.077703755):0.20993212):0.012576688,'7460-Amellifera@XP_394668':4.1091668e-06);
(((((((('145481-Ppatens@XP_001773150':0.54048616,'88036-Smoellendorffii@XP_002970385':0.19420966):3.4493442e-08,('3702-Athaliana@BAF00935':0.17708558,'39947-Osativa@CAD40351':0.22960866):0.1876727):0.12819868,('284812-Spombe@NP_593137':0.91064055,'330879-Afumigatus@XP_747613':1.2242143):0.67598859):0.39110117,(('436017-Olucimarinus@XP_001420595':0.17045661,'70448-Otauri@XP_003082234':0.21632386):0.36228397,'564608-Mpusilla@XP_003055504':0.28645355):0.41073243):0.33710547,'Spizellomyces-punctatus@SPPG_00100T0':0.79491598):0.63241328,'Capsaspora-owczarzaki@CAOG_06513T0':1.7316375):3.7643606e-06,'Tadhaerens@prot_jgi_Triad1_60366_fgeneshTA2_pg.C_scaffold_15000043':0.85427313):0.34251649,'45351-Nvectensis@XP_001624621':0.34941624,(((((('6239-Celegans@NP_492228':0.97421652,'6279-Bmalayi@XP_001892554':0.55527689):0.68900207,('7955-Drerio@XP_001334031':0,'9606-Hsapiens@NP_056144':3.824095e-05):0.0057518657):0.14930844,'7739-Bfloridae@XP_002609698':0.13734729):0.030205228,('7227-Dmelanogaster@NP_650428':0.30329783,'7460-Amellifera@XP_394668':2.94631e-06):0.047492586):0.07786291,'Hrobusta@prot_jgi_Helro1_115114':0.25684948):0.0005456513,'Dpulex@prot_jgi_Dappu1_199972_estExt_Genewise1Plus.C_610115':0.082247237):0.17978827);
((((((('145481-Ppatens@XP_001773150':0.53043567,'88036-Smoellendorffii@XP_002970385':0.18691281):0.16241324,'3702-Athaliana@BAF00935':0.30823501):0.064174062,'39947-Osativa@CAD40351':0.038574922):0.19203988,(('330879-Afumigatus@XP_747613':1.3411913,'Spizellomyces-punctatus@SPPG_00100T0':0.73316884):0.46300759,(('436017-Olucimarinus@XP_001420595':0.24250326,'70448-Otauri@XP_003082234':0.23549156):0.46330218,'564608-Mpusilla@XP_003055504':0.33498574):0.57783955):0.2114696):1.1480766,(('284812-Spombe@NP_593137':0.95318796,'Capsaspora-owczarzaki@CAOG_06513T0':0.63859029):0.98716226,'7739-Bfloridae@XP_002609698':6.4446611e-06):0.10774802):0.12097972,('7955-Drerio@XP_001334031':0,'9606-Hsapiens@NP_056144':1.351929e-05):0.078198409):0.040049519,(((('45351-Nvectensis@XP_001624621':0.15638361,(('6239-Celegans@NP_492228':0.812888,'6279-Bmalayi@XP_001892554':0.71004985):0.60919582,'Tadhaerens@prot_jgi_Triad1_60366_fgeneshTA2_pg.C_scaffold_15000043':0.91844791):0.10922615):0.17188681,'Dpulex@prot_jgi_Dappu1_199972_estExt_Genewise1Plus.C_610115':0.080045454):0.047106354,'7227-Dmelanogaster@NP_650428':0.16273441):0.02558089,'7460-Amellifera@XP_394668':2.9209254e-07):0.021320082,'Hrobusta@prot_jgi_Helro1_115114':0.26004192);
(((((('145481-Ppatens@XP_001773150':0.10395388,(('284812-Spombe@NP_593137':1.0276658,'Spizellomyces-punctatus@SPPG_00100T0':0.33687441):0.58128036,('330879-Afumigatus@XP_747613':1.8727636,(('436017-Olucimarinus@XP_001420595':0.10209751,'70448-Otauri@XP_003082234':0.23805579):0.43237223,'564608-Mpusilla@XP_003055504':0.43547556):0.53204135):0.27329338):0.44939051):0.2157856,('3702-Athaliana@BAF00935':0.18582685,'39947-Osativa@CAD40351':0.071281217):0.15278297):0.09664014,'88036-Smoellendorffii@XP_002970385':0.088958444):0.6328524,'Capsaspora-owczarzaki@CAOG_06513T0':1.2981518):0.057449718,'Tadhaerens@prot_jgi_Triad1_60366_fgeneshTA2_pg.C_scaffold_15000043':0.6545298):0.27674713,'45351-Nvectensis@XP_001624621':0.33493685,(((((((('6239-Celegans@NP_492228':1.3048861,'6279-Bmalayi@XP_001892554':0.17543949):0.76428864,'9606-Hsapiens@NP_056144':2.1482938e-05):1.1781377e-05,'7955-Drerio@XP_001334031':0):0.1887534,'7739-Bfloridae@XP_002609698':0.1755137):0.029939673,'Hrobusta@prot_jgi_Helro1_115114':0.33570639):0.065955856,'7460-Amellifera@XP_394668':0.034969052):0.060176483,'7227-Dmelanogaster@NP_650428':0.42173401):0.11781281,'Dpulex@prot_jgi_Dappu1_199972_estExt_Genewise1Plus.C_610115':0.070925411):0.17913364);
(((((('145481-Ppatens@XP_001773150':0.44288181,(('3702-Athaliana@BAF00935':0.09819509,'39947-Osativa@CAD40351':0.18651787):0.25149814,'88036-Smoellendorffii@XP_002970385':0.13187415):0.079507474):0.32729366,(('436017-Olucimarinus@XP_001420595':0.31274649,'70448-Otauri@XP_003082234':0.14910953):0.47387367,'564608-Mpusilla@XP_003055504':0.46202407):0.54653639):0.09358467,'330879-Afumigatus@XP_747613':1.699281):0.22132153,('284812-Spombe@NP_593137':0.78133451,'Spizellomyces-punctatus@SPPG_00100T0':1.9033717e-06):0.53938543):0.50475541,'Capsaspora-owczarzaki@CAOG_06513T0':1.1495595):0.24503006,('45351-Nvectensis@XP_001624621':0.29198215,(((((('6239-Celegans@NP_492228':1.2536236,'6279-Bmalayi@XP_001892554':0.28483403):0.57779149,('7955-Drerio@XP_001334031':0,'9606-Hsapiens@NP_056144':2.2043363e-05):0.06299863):0.11792531,'Hrobusta@prot_jgi_Helro1_115114':0.33383593):0.0075429034,('7227-Dmelanogaster@NP_650428':0.20651721,'7460-Amellifera@XP_394668':0.014208329):0.025029479):0.049414503,'7739-Bfloridae@XP_002609698':0.1421607):0.12274789,'Dpulex@prot_jgi_Dappu1_199972_estExt_Genewise1Plus.C_610115':2.2022174e-05):0.06334639):0.1927267,'Tadhaerens@prot_jgi_Triad1_60366_fgeneshTA2_pg.C_scaffold_15000043':0.81457833);
((('145481-Ppatens@XP_001773150':0.3490875,(((('284812-Spombe@NP_593137':2.3099417,'330879-Afumigatus@XP_747613':1.3613997):0.49847099,'Spizellomyces-punctatus@SPPG_00100T0':0.9299241):0.27157006,(('436017-Olucimarinus@XP_001420595':0.12176014,'70448-Otauri@XP_003082234':0.15943086):0.14005521,'564608-Mpusilla@XP_003055504':0.59028842):0.49433791):0.59256948,('3702-Athaliana@BAF00935':0.13472748,'39947-Osativa@CAD40351':0.11416372):0.12126463):0.23722387):0.11093747,'88036-Smoellendorffii@XP_002970385':0.0073559561):1.0291488,(((('45351-Nvectensis@XP_001624621':0.26951681,'7227-Dmelanogaster@NP_650428':0.21915454):0.096850884,'Dpulex@prot_jgi_Dappu1_199972_estExt_Genewise1Plus.C_610115':0.19070978):0.0089381178,(((('6239-Celegans@NP_492228':0.97235126,'6279-Bmalayi@XP_001892554':0.66788426):0.3664649,'Tadhaerens@prot_jgi_Triad1_60366_fgeneshTA2_pg.C_scaffold_15000043':0.2800739):0.57497168,'Hrobusta@prot_jgi_Helro1_115114':0.047606861):0.20485484,('7955-Drerio@XP_001334031':0,'9606-Hsapiens@NP_056144':5.9749069e-06):0.17490842):0.070761346):0.026422811,'7460-Amellifera@XP_394668':0.073834566):9.6878392e-05,('7739-Bfloridae@XP_002609698':8.2001972e-08,'Capsaspora-owczarzaki@CAOG_06513T0':1.7157505):0.11156527);
(((('145481-Ppatens@XP_001773150':0.44635475,(('3702-Athaliana@BAF00935':0.19043317,'39947-Osativa@CAD40351':0.17361042):0.19710963,'88036-Smoellendorffii@XP_002970385':0.18709672):0.070959718):0.35105674,(((('284812-Spombe@NP_593137':1.0831081,'Capsaspora-owczarzaki@CAOG_06513T0':0.83078362):1.2391192,'Spizellomyces-punctatus@SPPG_00100T0':1.1147131):0.33822946,'330879-Afumigatus@XP_747613':1.8776115):3.7804751e-06,(('436017-Olucimarinus@XP_001420595':0.23389055,'70448-Otauri@XP_003082234':0.15341737):0.34763706,'564608-Mpusilla@XP_003055504':0.59743194):0.42858292):0.2278092):0.91380147,'7227-Dmelanogaster@NP_650428':0.11654156):0.094755211,(('45351-Nvectensis@XP_001624621':0.27707597,(('6239-Celegans@NP_492228':1.3470384,('6279-Bmalayi@XP_001892554':0.31024262,'7955-Drerio@XP_001334031':8.8842126e-06):0.079693392):0.62700332,'Tadhaerens@prot_jgi_Triad1_60366_fgeneshTA2_pg.C_scaffold_15000043':0.85175866):0.11734574):0.083670225,'Dpulex@prot_jgi_Dappu1_199972_estExt_Genewise1Plus.C_610115':0.1314086):0.027235201,('7460-Amellifera@XP_394668':0.026741143,(('7739-Bfloridae@XP_002609698':0.15750175,'9606-Hsapiens@NP_056144':0.063254873):0.029274308,'Hrobusta@prot_jgi_Helro1_115114':0.21479518):0.053542674):0.031620539);
(((((('145481-Ppatens@XP_001773150':0.19965686,(('3702-Athaliana@BAF00935':0.42610154,'39947-Osativa@CAD40351':0.074522411):0.21662881,'88036-Smoellendorffii@XP_002970385':0.26714829):0.17005327):0.27338556,(('284812-Spombe@NP_593137':2.7901465,'330879-Afumigatus@XP_747613':7.2691409e-07):1.9065117,(('436017-Olucimarinus@XP_001420595':0.084016987,'564608-Mpusilla@XP_003055504':0.67132601):0.21618741,'70448-Otauri@XP_003082234':0.024320786):0.65668471):0.67913041):0.21468486,'Spizellomyces-punctatus@SPPG_00100T0':1.2108236):0.39649845,'Capsaspora-owczarzaki@CAOG_06513T0':1.3002663):0.18084958,'Tadhaerens@prot_jgi_Triad1_60366_fgeneshTA2_pg.C_scaffold_15000043':0.7538995):0.41224195,('45351-Nvectensis@XP_001624621':0.3349602,(('7227-Dmelanogaster@NP_650428':0.33874849,('7460-Amellifera@XP_394668':1.0870108e-07,('7739-Bfloridae@XP_002609698':0.21788305,('Dpulex@prot_jgi_Dappu1_199972_estExt_Genewise1Plus.C_610115':0.23090944,'Hrobusta@prot_jgi_Helro1_115114':0.23455292):0.021454518):0.0081308081):0.081888056):0.087713822,('7955-Drerio@XP_001334031':2.0729284e-05,'9606-Hsapiens@NP_056144':4.7123361e-05):0.1485543):0.12976022):0.33120749,('6239-Celegans@NP_492228':1.3811623,'6279-Bmalayi@XP_001892554':0.46105191):0.18800692);
(((((('145481-Ppatens@XP_001773150':0.34473936,(('3702-Athaliana@BAF00935':0.31941469,'39947-Osativa@CAD40351':0.17349483):0.23118817,'88036-Smoellendorffii@XP_002970385':0.099536698):0.13297845):0.033755429,('284812-Spombe@NP_593137':1.484401,'330879-Afumigatus@XP_747613':1.5403326):1.0237958):0.35283783,(('436017-Olucimarinus@XP_001420595':0.20664252,'70448-Otauri@XP_003082234':0.1670746):0.33858465,'564608-Mpusilla@XP_003055504':0.73904994):0.69542661):0.029570786,'Spizellomyces-punctatus@SPPG_00100T0':1.3677751):0.66215292,'Capsaspora-owczarzaki@CAOG_06513T0':0.95852367):0.4166083,(((('45351-Nvectensis@XP_001624621':0.38008714,(('6239-Celegans@NP_492228':1.075647,'6279-Bmalayi@XP_001892554':0.37408129):0.35824983,'Tadhaerens@prot_jgi_Triad1_60366_fgeneshTA2_pg.C_scaffold_15000043':1.0295958):0.2161603):0.15251163,'Dpulex@prot_jgi_Dappu1_199972_estExt_Genewise1Plus.C_610115':0.10194312):0.061579725,'7227-Dmelanogaster@NP_650428':0.29331628):0.063232953,'7460-Amellifera@XP_394668':0.013373271):0.046383821,('7739-Bfloridae@XP_002609698':0.15737617,(('7955-Drerio@XP_001334031':0,'9606-Hsapiens@NP_056144':8.3374701e-07):0.030694555,'Hrobusta@prot_jgi_Helro1_115114':0.30262304):0.081842193):0.041418881);
((((('145481-Ppatens@XP_001773150':0.44829266,('3702-Athaliana@BAF00935':0.20160267,'39947-Osativa@CAD40351':0.1153045):0.26448673):0.015039132,'88036-Smoellendorffii@XP_002970385':0.1834247):0.54287539,(('284812-Spombe@NP_593137':1.8781265,'Spizellomyces-punctatus@SPPG_00100T0':1.4252478e-06):1.2934278,('330879-Afumigatus@XP_747613':1.9638928,(('436017-Olucimarinus@XP_001420595':0.070413445,'70448-Otauri@XP_003082234':0.26282093):0.48068142,'564608-Mpusilla@XP_003055504':0.20293073):0.56598164):0.15766212):0.29009519):0.48631259,'Tadhaerens@prot_jgi_Triad1_60366_fgeneshTA2_pg.C_scaffold_15000043':1.0359487):0.18780204,('45351-Nvectensis@XP_001624621':0.41380623,((('7227-Dmelanogaster@NP_650428':0.32130696,'7460-Amellifera@XP_394668':5.4237449e-06):0.042087579,('7739-Bfloridae@XP_002609698':0.22782584,(('7955-Drerio@XP_001334031':4.3921289e-08,'9606-Hsapiens@NP_056144':0):0.094202512,'Hrobusta@prot_jgi_Helro1_115114':0.32439697):0.13030954):0.072355302):0.093192015,'Dpulex@prot_jgi_Dappu1_199972_estExt_Genewise1Plus.C_610115':0.087583025):0.061120347):0.34506985,(('6239-Celegans@NP_492228':1.1912982,'Capsaspora-owczarzaki@CAOG_06513T0':2.2428805):0.12623696,'6279-Bmalayi@XP_001892554':0.63445972):0.2024189);
((('145481-Ppatens@XP_001773150':0.11429872,((('330879-Afumigatus@XP_747613':1.9123496,(('436017-Olucimarinus@XP_001420595':0.23799184,'564608-Mpusilla@XP_003055504':0.75760495):0.10260302,'70448-Otauri@XP_003082234':0.11971859):0.37107135):0.71168155,('3702-Athaliana@BAF00935':0.24789117,'39947-Osativa@CAD40351':0.096897729):0.1546594):0.068242269,'88036-Smoellendorffii@XP_002970385':0.1805101):0.43631559):0.46366848,('284812-Spombe@NP_593137':2.6106829,'Spizellomyces-punctatus@SPPG_00100T0':9.2682611e-05):1.3211654):0.77195703,(((('45351-Nvectensis@XP_001624621':0.42629493,'7227-Dmelanogaster@NP_650428':0.19954387):0.12756893,((('6239-Celegans@NP_492228':1.2687527,'6279-Bmalayi@XP_001892554':0.43244451):0.32456414,'Tadhaerens@prot_jgi_Triad1_60366_fgeneshTA2_pg.C_scaffold_15000043':0.54821646):0.1376786,'Hrobusta@prot_jgi_Helro1_115114':0.12911427):0.15625643):0.017960452,'Dpulex@prot_jgi_Dappu1_199972_estExt_Genewise1Plus.C_610115':0.14377065):0.058775477,(('7739-Bfloridae@XP_002609698':0.0030364182,'Capsaspora-owczarzaki@CAOG_06513T0':1.5097112):0.12832425,('7955-Drerio@XP_001334031':0,'9606-Hsapiens@NP_056144':9.1361011e-06):0.15534667):0.056889144):0.026400363,'7460-Amellifera@XP_394668':3.2163518e-05);
(((((('145481-Ppatens@XP_001773150':0.42459204,(('3702-Athaliana@BAF00935':0.12602069,'39947-Osativa@CAD40351':0.15374119):0.27622148,'88036-Smoellendorffii@XP_002970385':0.27160912):7.8009686e-06):0.298718,('330879-Afumigatus@XP_747613':1.7458947,(('436017-Olucimarinus@XP_001420595':0.1037785,'564608-Mpusilla@XP_003055504':0.54011368):0.22627177,'70448-Otauri@XP_003082234':0.072861187):0.40651708):0.23798524):0.11078337,('284812-Spombe@NP_593137':1.0676286,'Spizellomyces-punctatus@SPPG_00100T0':0.53642893):0.59690108):0.45069464,'Capsaspora-owczarzaki@CAOG_06513T0':0.78778049):0.19071506,'Tadhaerens@prot_jgi_Triad1_60366_fgeneshTA2_pg.C_scaffold_15000043':0.91820916):0.07324938,('45351-Nvectensis@XP_001624621':0.17948583,(((('7227-Dmelanogaster@NP_650428':0.38542721,(('7955-Drerio@XP_001334031':0,'9606-Hsapiens@NP_056144':7.1667966e-06):0.15241618,'Hrobusta@prot_jgi_Helro1_115114':0.26181375):0.082145731):0.0085666477,'7460-Amellifera@XP_394668':0.025526057):0.033898858,'Dpulex@prot_jgi_Dappu1_199972_estExt_Genewise1Plus.C_610115':0.13265101):0.051805726,'7739-Bfloridae@XP_002609698':0.14232418):0.15325918):0.19957694,('6239-Celegans@NP_492228':0.84512212,'6279-Bmalayi@XP_001892554':0.72520664):0.52910828);
((((('145481-Ppatens@XP_001773150':0.3171811,('284812-Spombe@NP_593137':1.2350131,'Spizellomyces-punctatus@SPPG_00100T0':1.049433):0.23554767):0.45814929,(('330879-Afumigatus@XP_747613':2.9402242,(('436017-Olucimarinus@XP_001420595':0.17445743,'70448-Otauri@XP_003082234':0.20888868):0.469818,'564608-Mpusilla@XP_003055504':0.53515433):0.57208824):0.33631085,('3702-Athaliana@BAF00935':0.28408566,'39947-Osativa@CAD40351':0.10620491):0.10174447):0.12246325):0.15674375,'88036-Smoellendorffii@XP_002970385':0.080624806):1.3762882,'Capsaspora-owczarzaki@CAOG_06513T0':1.0120449):0.22533206,('45351-Nvectensis@XP_001624621':0.36290799,(((((('6239-Celegans@NP_492228':1.0223617,'6279-Bmalayi@XP_001892554':0.37681224):0.19765704,'Tadhaerens@prot_jgi_Triad1_60366_fgeneshTA2_pg.C_scaffold_15000043':1.0998367):0.37711561,'Hrobusta@prot_jgi_Helro1_115114':0.31655813):0.11901452,('7955-Drerio@XP_001334031':0,'9606-Hsapiens@NP_056144':3.0786666e-06):0.093457105):0.09470052,('7227-Dmelanogaster@NP_650428':0.52778559,'7460-Amellifera@XP_394668':0.029959339):0.036004677):0.053267152,'Dpulex@prot_jgi_Dappu1_199972_estExt_Genewise1Plus.C_610115':0.14337192):0.080968765):0.1231866,'7739-Bfloridae@XP_002609698':1.1435484e-06);
(((('145481-Ppatens@XP_001773150':0.27028498,(('3702-Athaliana@BAF00935':0.17332787,'39947-Osativa@CAD40351':0.084255633):0.31843974,'88036-Smoellendorffii@XP_002970385':0.078864628):0.082247584):0.32676755,(((('284812-Spombe@NP_593137':1.459669,'330879-Afumigatus@XP_747613':1.0972019):1.0203142,'564608-Mpusilla@XP_003055504':0.34033434):0.46438996,'436017-Olucimarinus@XP_001420595':0.10029625):0.11466342,'70448-Otauri@XP_003082234':0.10657979):0.92723532):0.26179243,'Spizellomyces-punctatus@SPPG_00100T0':1.3810683):0.23948882,((('45351-Nvectensis@XP_001624621':0.29705799,'Dpulex@prot_jgi_Dappu1_199972_estExt_Genewise1Plus.C_610115':0.092452065):0.026857573,('7739-Bfloridae@XP_002609698':0.04225398,('7955-Drerio@XP_001334031':4.137522e-06,'9606-Hsapiens@NP_056144':3.0570274e-06):0.1076638):0.039513294):0.0052344261,(((('6239-Celegans@NP_492228':0.82852775,'Tadhaerens@prot_jgi_Triad1_60366_fgeneshTA2_pg.C_scaffold_15000043':0.34017752):0.27355633,'6279-Bmalayi@XP_001892554':0.45097182):0.14487211,'Hrobusta@prot_jgi_Helro1_115114':0.14369737):0.10427414,('7227-Dmelanogaster@NP_650428':0.19174647,'7460-Amellifera@XP_394668':1.1180198e-05):1.1506106e-06):0.027185369):0.20377085,'Capsaspora-owczarzaki@CAOG_06513T0':1.3356235);
(((((('145481-Ppatens@XP_001773150':0.37547885,('3702-Athaliana@BAF00935':0.1978325,'39947-Osativa@CAD40351':0.089099341):0.079088994):0.0070724752,'88036-Smoellendorffii@XP_002970385':0.15813289):0.4364895,((('284812-Spombe@NP_593137':0.73537649,'Spizellomyces-punctatus@SPPG_00100T0':0.48490271):0.43708084,'330879-Afumigatus@XP_747613':1.6268721):0.30168223,(('436017-Olucimarinus@XP_001420595':0.22776548,'70448-Otauri@XP_003082234':0.23457242):0.55216815,'564608-Mpusilla@XP_003055504':0.41599118):0.70388731):0.25624178):0.66076749,'Tadhaerens@prot_jgi_Triad1_60366_fgeneshTA2_pg.C_scaffold_15000043':1.0802564):0.15243201,'45351-Nvectensis@XP_001624621':0.31707412):0.25282642,((((('6239-Celegans@NP_492228':1.098053,'6279-Bmalayi@XP_001892554':0.40577179):0.42229891,'7227-Dmelanogaster@NP_650428':0.21865204):0.20917348,(('7955-Drerio@XP_001334031':0,'9606-Hsapiens@NP_056144':3.9719882e-05):0.1504854,'Hrobusta@prot_jgi_Helro1_115114':0.41466061):0.053492722):0.062183788,'7460-Amellifera@XP_394668':0.019743463):0.05318903,'Dpulex@prot_jgi_Dappu1_199972_estExt_Genewise1Plus.C_610115':0.1781404):0.060198353,('7739-Bfloridae@XP_002609698':0.042043231,'Capsaspora-owczarzaki@CAOG_06513T0':1.2466743):0.12436135);
(((('145481-Ppatens@XP_001773150':0.44172638,(('3702-Athaliana@BAF00935':0.16728788,'39947-Osativa@CAD40351':0.14314036):0.19185443,'88036-Smoellendorffii@XP_002970385':0.30316812):5.0889034e-06):0.30478277,(('284812-Spombe@NP_593137':2.2658366,'Spizellomyces-punctatus@SPPG_00100T0':0.51641777):1.0266868,('330879-Afumigatus@XP_747613':1.6964824,(('436017-Olucimarinus@XP_001420595':0.18102454,'70448-Otauri@XP_003082234':0.078573113):0.4139593,'564608-Mpusilla@XP_003055504':0.53044997):0.46135925):8.9135606e-05):0.094741238):0.83377896,'Capsaspora-owczarzaki@CAOG_06513T0':1.360601):0.59387994,(((((('45351-Nvectensis@XP_001624621':0.22900639,'Tadhaerens@prot_jgi_Triad1_60366_fgeneshTA2_pg.C_scaffold_15000043':0.86062804):0.013432493,('6239-Celegans@NP_492228':1.0630184,'6279-Bmalayi@XP_001892554':0.085564115):0.85857092):0.13080285,'7227-Dmelanogaster@NP_650428':0.36829638):0.054518335,(('7955-Drerio@XP_001334031':0,'9606-Hsapiens@NP_056144':1.8943278e-06):0.12412471,'Hrobusta@prot_jgi_Helro1_115114':0.276994):0.018853789):0.052297315,'Dpulex@prot_jgi_Dappu1_199972_estExt_Genewise1Plus.C_610115':0.1388348):0.014390878,'7460-Amellifera@XP_394668':0.047375003):0.17607158,'7739-Bfloridae@XP_002609698':1.0958851e-05);
(((((('145481-Ppatens@XP_001773150':0.38772802,(('3702-Athaliana@BAF00935':0.1976858,'39947-Osativa@CAD40351':0.10993315):0.1960238,'88036-Smoellendorffii@XP_002970385':0.12084403):0.0067054652):0.36232621,('284812-Spombe@NP_593137':1.3289519,'Spizellomyces-punctatus@SPPG_00100T0':0.52789802):0.95145899):0.096123221,(('436017-Olucimarinus@XP_001420595':0.082405373,'564608-Mpusilla@XP_003055504':0.71106249):0.15310096,'70448-Otauri@XP_003082234':7.9941709e-05):0.75296008):0.21988859,'330879-Afumigatus@XP_747613':1.8483244):0.43264142,('6239-Celegans@NP_492228':0.7300533,'Tadhaerens@prot_jgi_Triad1_60366_fgeneshTA2_pg.C_scaffold_15000043':0.67776809):0.10709502):0.21988958,'45351-Nvectensis@XP_001624621':0.15028591,(((('6279-Bmalayi@XP_001892554':0.65517246,'7227-Dmelanogaster@NP_650428':0.15508882):0.055846851,('7460-Amellifera@XP_394668':0.0423996,(('7739-Bfloridae@XP_002609698':5.3728032e-06,'Capsaspora-owczarzaki@CAOG_06513T0':1.2419265):0.14659289,('7955-Drerio@XP_001334031':0,'9606-Hsapiens@NP_056144':2.1880405e-05):0.032557732):0.059983186):0.020248829):0.042102633,'Hrobusta@prot_jgi_Helro1_115114':0.25739878):0.029325653,'Dpulex@prot_jgi_Dappu1_199972_estExt_Genewise1Plus.C_610115':4.2046129e-07):0.24492436);
((((((('145481-Ppatens@XP_001773150':0.53117139,'88036-Smoellendorffii@XP_002970385':0.1696102):0.024281058,('3702-Athaliana@BAF00935':0.24749559,'39947-Osativa@CAD40351':0.16588843):0.19058575):0.48765747,('284812-Spombe@NP_593137':1.922674,'Spizellomyces-punctatus@SPPG_00100T0':7.214041e-08):0.99528558):3.2683064e-05,('330879-Afumigatus@XP_747613':2.2114028,(('436017-Olucimarinus@XP_001420595':0.14866171,'70448-Otauri@XP_003082234':0.17890645):0.45929058,'564608-Mpusilla@XP_003055504':0.26140355):0.51549448):0.4903615):0.63311949,'Capsaspora-owczarzaki@CAOG_06513T0':1.3257933):0.1938812,'Tadhaerens@prot_jgi_Triad1_60366_fgeneshTA2_pg.C_scaffold_15000043':1.4998296):0.55519776,(((((('45351-Nvectensis@XP_001624621':0.40864335,'7227-Dmelanogaster@NP_650428':0.33393578):0.083605788,'Hrobusta@prot_jgi_Helro1_115114':0.35649675):0.052607061,'Dpulex@prot_jgi_Dappu1_199972_estExt_Genewise1Plus.C_610115':0.14024992):0.02146944,'7460-Amellifera@XP_394668':0.06161928):0.010129341,('6239-Celegans@NP_492228':1.5776556,'6279-Bmalayi@XP_001892554':0.3522556):0.69340842):0.064678718,('7955-Drerio@XP_001334031':0,'9606-Hsapiens@NP_056144':6.5216846e-06):0.15045441):0.14878227,'7739-Bfloridae@XP_002609698':0.043034769);
((((('145481-Ppatens@XP_001773150':0.4596163,'88036-Smoellendorffii@XP_002970385':0.18545235):0.035813503,('3702-Athaliana@BAF00935':0.1679621,'39947-Osativa@CAD40351':0.09363155):0.11760114):0.53733561,((('284812-Spombe@NP_593137':1.6545363,'330879-Afumigatus@XP_747613':0.99860964):0.84854555,'Spizellomyces-punctatus@SPPG_00100T0':1.1682625):1.4308057e-05,(('436017-Olucimarinus@XP_001420595':0.16087265,'70448-Otauri@XP_003082234':0.21388116):0.37275847,'564608-Mpusilla@XP_003055504':0.50923202):0.49105679):0.22421372):1.0629058,'7227-Dmelanogaster@NP_650428':0.2653398):0.10814035,((((('45351-Nvectensis@XP_001624621':0.24468048,'Tadhaerens@prot_jgi_Triad1_60366_fgeneshTA2_pg.C_scaffold_15000043':0.71342867):0.19924701,'Hrobusta@prot_jgi_Helro1_115114':0.26130011):0.057000029,'Capsaspora-owczarzaki@CAOG_06513T0':1.4732617):0.033517204,'Dpulex@prot_jgi_Dappu1_199972_estExt_Genewise1Plus.C_610115':0.096600792):0.065414373,((('6239-Celegans@NP_492228':0.91844908,'6279-Bmalayi@XP_001892554':0.47731762):0.62211687,('7955-Drerio@XP_001334031':0,'9606-Hsapiens@NP_056144':3.5543273e-06):4.1357626e-05):0.19351444,'7739-Bfloridae@XP_002609698':0.10636244):0.080680218):0.037438867,'7460-Amellifera@XP_394668':2.261871e-05);
((((('145481-Ppatens@XP_001773150':0.26420449,(('3702-Athaliana@BAF00935':0.15360902,'39947-Osativa@CAD40351':0.10325078):0.24759425,'88036-Smoellendorffii@XP_002970385':0.12275222):0.093492387):0.32786847,'330879-Afumigatus@XP_747613':1.4089118):0.20274349,(('436017-Olucimarinus@XP_001420595':0.067467915,'564608-Mpusilla@XP_003055504':0.8448815):0.19124099,'70448-Otauri@XP_003082234':0.0374963):0.7680653):0.21668827,('284812-Spombe@NP_593137':1.385993,'Spizellomyces-punctatus@SPPG_00100T0':0.38877131):0.60406177):0.97665447,((((('45351-Nvectensis@XP_001624621':0.199979,('Capsaspora-owczarzaki@CAOG_06513T0':1.0629954,'Tadhaerens@prot_jgi_Triad1_60366_fgeneshTA2_pg.C_scaffold_15000043':0.85381224):0.30536114):0.10601265,'Hrobusta@prot_jgi_Helro1_115114':0.22810555):0.063226567,'Dpulex@prot_jgi_Dappu1_199972_estExt_Genewise1Plus.C_610115':0.11195247):0.059680414,((('6239-Celegans@NP_492228':1.1910817,'6279-Bmalayi@XP_001892554':0.49856401):0.45137505,('7955-Drerio@XP_001334031':0,'9606-Hsapiens@NP_056144':1.0695202e-05):2.5024392e-07):0.147052,'7739-Bfloridae@XP_002609698':0.11319244):0.042135416):0.047093517,'7460-Amellifera@XP_394668':0.024623498):0.33880885,'7227-Dmelanogaster@NP_650428':4.0161557e-05);
(((((('145481-Ppatens@XP_001773150':0.32313062,('3702-Athaliana@BAF00935':0.13835214,'39947-Osativa@CAD40351':0.26312935):0.18108293):0.12800036,(('284812-Spombe@NP_593137':2.0525573,'330879-Afumigatus@XP_747613':1.8181438):0.42009469,'88036-Smoellendorffii@XP_002970385':0.018333204):0.11563567):0.25439521,(('436017-Olucimarinus@XP_001420595':0.26530955,'70448-Otauri@XP_003082234':0.1452481):0.65649581,'564608-Mpusilla@XP_003055504':0.36321849):0.79878839):0.3153236,'Spizellomyces-punctatus@SPPG_00100T0':0.99570981):0.99196882,'Capsaspora-owczarzaki@CAOG_06513T0':1.388658):6.5935551e-05,(('45351-Nvectensis@XP_001624621':0.39234124,((('7227-Dmelanogaster@NP_650428':0.29242646,'7460-Amellifera@XP_394668':1.5063565e-05):0.076562683,('7739-Bfloridae@XP_002609698':0.10875657,('9606-Hsapiens@NP_056144':0.14935799,'Hrobusta@prot_jgi_Helro1_115114':0.27585822):0.043998329):0.059811734):0.064194222,'Dpulex@prot_jgi_Dappu1_199972_estExt_Genewise1Plus.C_610115':0.087705624):0.0383236):0.30814201,(('6239-Celegans@NP_492228':1.1917011,'6279-Bmalayi@XP_001892554':0.46465966):0.34052241,'7955-Drerio@XP_001334031':0):0.054532914):0.36231995,'Tadhaerens@prot_jgi_Triad1_60366_fgeneshTA2_pg.C_scaffold_15000043':1.1341554);
(((('145481-Ppatens@XP_001773150':0.39945593,(((('284812-Spombe@NP_593137':0.84823756,'330879-Afumigatus@XP_747613':1.7538025):0.45967007,(('436017-Olucimarinus@XP_001420595':0.13059721,'70448-Otauri@XP_003082234':0.16660057):0.42941172,'564608-Mpusilla@XP_003055504':0.43036521):0.44777473):4.8185446e-05,'Spizellomyces-punctatus@SPPG_00100T0':1.4841768):0.29126083,('3702-Athaliana@BAF00935':0.1882616,'39947-Osativa@CAD40351':0.14536844):0.13068452):0.05446633):0.15883211,'88036-Smoellendorffii@XP_002970385':0.088197331):0.74461176,'Capsaspora-owczarzaki@CAOG_06513T0':1.2911453):0.46563962,('45351-Nvectensis@XP_001624621':0.23218939,(('7227-Dmelanogaster@NP_650428':0.28846724,('7460-Amellifera@XP_394668':0.047281305,('7739-Bfloridae@XP_002609698':0.16901289,(('7955-Drerio@XP_001334031':2.5352705e-06,'9606-Hsapiens@NP_056144':7.8982329e-05):0.094777944,'Hrobusta@prot_jgi_Helro1_115114':0.24586459):0.015091969):0.020806073):0.026590645):0.018421157,'Dpulex@prot_jgi_Dappu1_199972_estExt_Genewise1Plus.C_610115':0.041782827):0.045880681):0.086866995,(('6239-Celegans@NP_492228':0.82209653,'6279-Bmalayi@XP_001892554':0.69947379):0.43066497,'Tadhaerens@prot_jgi_Triad1_60366_fgeneshTA2_pg.C_scaffold_15000043':0.89720077):0.29664642);
((((('145481-Ppatens@XP_001773150':0.26356542,(('3702-Athaliana@BAF00935':0.24859451,'39947-Osativa@CAD40351':0.14366493):0.17834047,'88036-Smoellendorffii@XP_002970385':0.091176473):0.026854211):0.25265493,((('284812-Spombe@NP_593137':1.4974769,'Spizellomyces-punctatus@SPPG_00100T0':5.9696887e-06):0.98994007,'330879-Afumigatus@XP_747613':1.4954823):0.23212771,(('436017-Olucimarinus@XP_001420595':0.23262502,'70448-Otauri@XP_003082234':0.10889412):0.44162926,'564608-Mpusilla@XP_003055504':0.68810349):0.52458726):0.27471899):0.54882709,'Tadhaerens@prot_jgi_Triad1_60366_fgeneshTA2_pg.C_scaffold_15000043':0.89955352):0.12446951,'45351-Nvectensis@XP_001624621':0.030850954):0.23317754,((((('6239-Celegans@NP_492228':1.1165534,'6279-Bmalayi@XP_001892554':0.2223892):0.63194103,('7955-Drerio@XP_001334031':0,'9606-Hsapiens@NP_056144':2.7186115e-06):2.6260404e-06):0.1578376,('7460-Amellifera@XP_394668':0.045099096,('Capsaspora-owczarzaki@CAOG_06513T0':1.2880163,'Dpulex@prot_jgi_Dappu1_199972_estExt_Genewise1Plus.C_610115':0):0.13887232):0.050937714):0.029492602,'7227-Dmelanogaster@NP_650428':0.29699951):2.1314367e-05,'Hrobusta@prot_jgi_Helro1_115114':0.17046786):0.02883263,'7739-Bfloridae@XP_002609698':0.19649584);
((('145481-Ppatens@XP_001773150':0.43974106,((('284812-Spombe@NP_593137':1.0790833,'Spizellomyces-punctatus@SPPG_00100T0':0.67266946):0.63263595,('330879-Afumigatus@XP_747613':1.4776998,(('436017-Olucimarinus@XP_001420595':0.28620476,'70448-Otauri@XP_003082234':0.16173866):0.34856885,'564608-Mpusilla@XP_003055504':0.65754473):0.10466678):0.16453255):0.51710835,('3702-Athaliana@BAF00935':0.26892362,'39947-Osativa@CAD40351':0.21199195):0.086002274):0.063825334):0.1039756,'88036-Smoellendorffii@XP_002970385':0.10308906):0.92991601,(((((('45351-Nvectensis@XP_001624621':0.33230536,'Dpulex@prot_jgi_Dappu1_199972_estExt_Genewise1Plus.C_610115':0.045029771):0.072456836,'Hrobusta@prot_jgi_Helro1_115114':0.28372634):0.047625407,('7227-Dmelanogaster@NP_650428':0.29764549,'7460-Amellifera@XP_394668':0.034019781):0.012817285):0.065478284,((('6239-Celegans@NP_492228':1.0117729,'6279-Bmalayi@XP_001892554':0.42830211):0.69402484,'7955-Drerio@XP_001334031':0):3.3698213e-05,'9606-Hsapiens@NP_056144':5.1890662e-05):0.11153961):0.082130762,'7739-Bfloridae@XP_002609698':0.13788531):0.34590474,'Tadhaerens@prot_jgi_Triad1_60366_fgeneshTA2_pg.C_scaffold_15000043':0.69414219):0.27459861,'Capsaspora-owczarzaki@CAOG_06513T0':1.4582151);
(((((('145481-Ppatens@XP_001773150':0.30664978,(('3702-Athaliana@BAF00935':0.32008383,'39947-Osativa@CAD40351':0.032749035):0.21057147,'88036-Smoellendorffii@XP_002970385':0.10270221):0.093942107):0.28541055,('330879-Afumigatus@XP_747613':1.6427912,(('436017-Olucimarinus@XP_001420595':0.22510197,'70448-Otauri@XP_003082234':0.15026075):0.45560103,'564608-Mpusilla@XP_003055504':0.2295886):0.71371861):0.28167632):0.16465642,('284812-Spombe@NP_593137':2.2721871,'Spizellomyces-punctatus@SPPG_00100T0':0.50717747):0.47330924):0.55442793,'Tadhaerens@prot_jgi_Triad1_60366_fgeneshTA2_pg.C_scaffold_15000043':1.2780694):0.010809478,'Capsaspora-owczarzaki@CAOG_06513T0':1.4080273):0.42555859,('45351-Nvectensis@XP_001624621':0.31552231,((((('6239-Celegans@NP_492228':1.0008496,'6279-Bmalayi@XP_001892554':0.38499398):0.40171603,('7955-Drerio@XP_001334031':0,'9606-Hsapiens@NP_056144':2.2434106e-06):0.010202685):0.13164401,'Hrobusta@prot_jgi_Helro1_115114':0.23844348):0.074567457,('7227-Dmelanogaster@NP_650428':0.2893442,'7460-Amellifera@XP_394668':0.022606077):0.031353815):0.070585873,'Dpulex@prot_jgi_Dappu1_199972_estExt_Genewise1Plus.C_610115':0.078564552):0.034012669):0.11653068,'7739-Bfloridae@XP_002609698':3.0622985e-05);
((((('145481-Ppatens@XP_001773150':0.49264365,(('3702-Athaliana@BAF00935':0.22118485,'39947-Osativa@CAD40351':0.16282792):0.20571147,'88036-Smoellendorffii@XP_002970385':0.17283335):1.9573593e-05):0.52191048,(('436017-Olucimarinus@XP_001420595':0.177717,'70448-Otauri@XP_003082234':0.10235545):0.27980261,'564608-Mpusilla@XP_003055504':0.4544514):0.50693007):0.24013645,(('284812-Spombe@NP_593137':1.1657232,'Spizellomyces-punctatus@SPPG_00100T0':0.42219674):0.50707968,'330879-Afumigatus@XP_747613':1.6545338):0.16494707):0.44083824,'Tadhaerens@prot_jgi_Triad1_60366_fgeneshTA2_pg.C_scaffold_15000043':0.77458027):0.34476896,(((('45351-Nvectensis@XP_001624621':0.26587955,(('6239-Celegans@NP_492228':1.064927,'6279-Bmalayi@XP_001892554':0.52702985):0.41302137,'7227-Dmelanogaster@NP_650428':0.14641979):0.076869566):0.079505339,(('7955-Drerio@XP_001334031':0,'9606-Hsapiens@NP_056144':6.898719e-05):0.16070881,'Hrobusta@prot_jgi_Helro1_115114':0.16746581):0.053914281):0.027226266,'Dpulex@prot_jgi_Dappu1_199972_estExt_Genewise1Plus.C_610115':0.057746596):0.011365681,'7460-Amellifera@XP_394668':0.027893052):0.080660344,('7739-Bfloridae@XP_002609698':2.9317399e-05,'Capsaspora-owczarzaki@CAOG_06513T0':1.5468796):0.18325104);
(((('145481-Ppatens@XP_001773150':0.37778285,(('330879-Afumigatus@XP_747613':5.1651869,(('436017-Olucimarinus@XP_001420595':0.73637142,'564608-Mpusilla@XP_003055504':1.3984719):0.24797884,'70448-Otauri@XP_003082234':0.0086075955):0.16178807):2.7020267,('3702-Athaliana@BAF00935':0.17580586,'39947-Osativa@CAD40351':0.23231724):0.34009438):0.60928789):0.11337268,'88036-Smoellendorffii@XP_002970385':0.10732089):0.088383313,(('284812-Spombe@NP_593137':1.0445239,'Capsaspora-owczarzaki@CAOG_06513T0':0.98655419):0.96504049,'Spizellomyces-punctatus@SPPG_00100T0':1.0603966):0.55457802):1.2147155,((((((('45351-Nvectensis@XP_001624621':0,'Hrobusta@prot_jgi_Helro1_115114':0):0.016678767,'Tadhaerens@prot_jgi_Triad1_60366_fgeneshTA2_pg.C_scaffold_15000043':5.2792116):0.02113259,('6239-Celegans@NP_492228':0,'Dpulex@prot_jgi_Dappu1_199972_estExt_Genewise1Plus.C_610115':0):0.45477303):0.39474511,'9606-Hsapiens@NP_056144':0.24219126):0.61038833,'7227-Dmelanogaster@NP_650428':1.0500206):0.10770336,'6279-Bmalayi@XP_001892554':2.4086104):0.42911107,('7739-Bfloridae@XP_002609698':0.12816539,'7955-Drerio@XP_001334031':0.0072032644):0.24950143):0.08016987,'7460-Amellifera@XP_394668':0.084115022);
(((((('145481-Ppatens@XP_001773150':0.41647776,('3702-Athaliana@BAF00935':0.15801668,'39947-Osativa@CAD40351':0.21944839):0.17037934):0.0039337764,'88036-Smoellendorffii@XP_002970385':0.14682365):0.44817459,((('284812-Spombe@NP_593137':1.6283896,'Spizellomyces-punctatus@SPPG_00100T0':0.22705781):0.84473698,'330879-Afumigatus@XP_747613':1.4234233):0.11490912,(('436017-Olucimarinus@XP_001420595':0.26623643,'70448-Otauri@XP_003082234':0.13765466):0.42629462,'564608-Mpusilla@XP_003055504':0.29904975):0.30897969):0.15457587):0.65709901,'Capsaspora-owczarzaki@CAOG_06513T0':1.4769551):0.061685743,'Tadhaerens@prot_jgi_Triad1_60366_fgeneshTA2_pg.C_scaffold_15000043':0.62181406):0.41117189,((('45351-Nvectensis@XP_001624621':0.4316173,('6239-Celegans@NP_492228':1.2196781,'6279-Bmalayi@XP_001892554':0.62329382):0.25408346):0.035680857,'7227-Dmelanogaster@NP_650428':0.15664802):0.057235679,('7460-Amellifera@XP_394668':0.013212334,(('7739-Bfloridae@XP_002609698':0.14089622,('7955-Drerio@XP_001334031':1.2155812e-05,'9606-Hsapiens@NP_056144':1.4282161e-05):0.058994121):0.059879972,'Hrobusta@prot_jgi_Helro1_115114':0.28355757):0.071074507):0.029939741):0.079806501,'Dpulex@prot_jgi_Dappu1_199972_estExt_Genewise1Plus.C_610115':3.2148666e-05);
((((((('145481-Ppatens@XP_001773150':0.43773498,'88036-Smoellendorffii@XP_002970385':0.29414402):0.043056666,('3702-Athaliana@BAF00935':0.18184236,'39947-Osativa@CAD40351':0.079214797):0.14887086):0.53721281,('330879-Afumigatus@XP_747613':1.9898989,(('436017-Olucimarinus@XP_001420595':0.16601179,'70448-Otauri@XP_003082234':0.053375302):0.37765491,'564608-Mpusilla@XP_003055504':0.42562832):0.11341323):0.43726991):0.20577607,('284812-Spombe@NP_593137':2.7445191,'Spizellomyces-punctatus@SPPG_00100T0':0.28752413):0.96819945):0.6911813,'Capsaspora-owczarzaki@CAOG_06513T0':0.87444173):0.76225076,'7739-Bfloridae@XP_002609698':4.0159595e-05):0.11943216,(((('45351-Nvectensis@XP_001624621':0.31342387,(('6239-Celegans@NP_492228':1.6391907,'6279-Bmalayi@XP_001892554':7.1855878e-05):0.68595258,'Tadhaerens@prot_jgi_Triad1_60366_fgeneshTA2_pg.C_scaffold_15000043':1.6690865):1.8393578e-05):0.053067505,'7227-Dmelanogaster@NP_650428':0.26685102):0.19425276,'Dpulex@prot_jgi_Dappu1_199972_estExt_Genewise1Plus.C_610115':0.19193487):7.8657305e-07,'7460-Amellifera@XP_394668':0.048043301):0.051811929,(('7955-Drerio@XP_001334031':0,'9606-Hsapiens@NP_056144':8.2603837e-06):0.13178192,'Hrobusta@prot_jgi_Helro1_115114':0.32258609):0.021599102);
(((((('145481-Ppatens@XP_001773150':0.26991307,(('3702-Athaliana@BAF00935':0.23760388,'39947-Osativa@CAD40351':0.20838961):0.23740291,'88036-Smoellendorffii@XP_002970385':0.10262087):0.092429619):0.21447888,'330879-Afumigatus@XP_747613':2.3089802):0.16887682,(('436017-Olucimarinus@XP_001420595':0.18680588,'70448-Otauri@XP_003082234':0.16385306):0.44072708,'564608-Mpusilla@XP_003055504':0.33844515):0.40377741):0.23398132,('284812-Spombe@NP_593137':1.1840679,'Spizellomyces-punctatus@SPPG_00100T0':0.35658077):0.87889634):0.29248803,'Capsaspora-owczarzaki@CAOG_06513T0':1.2511365):0.026691648,(((((('45351-Nvectensis@XP_001624621':0.35156345,'7227-Dmelanogaster@NP_650428':0.25394259):0.011644587,'Hrobusta@prot_jgi_Helro1_115114':0.28435139):0.081748873,'Dpulex@prot_jgi_Dappu1_199972_estExt_Genewise1Plus.C_610115':0.15240071):0.033697664,'7460-Amellifera@XP_394668':0.096080209):0.072013895,(('6239-Celegans@NP_492228':1.3870464,'6279-Bmalayi@XP_001892554':0.28039211):0.61163772,('7955-Drerio@XP_001334031':0,'9606-Hsapiens@NP_056144':1.4450923e-05):9.9575789e-06):0.14172451):0.084242931,'7739-Bfloridae@XP_002609698':0.10442929):0.40643934,'Tadhaerens@prot_jgi_Triad1_60366_fgeneshTA2_pg.C_scaffold_15000043':1.3369583);
(((((((('145481-Ppatens@XP_001773150':0.42871191,('3702-Athaliana@BAF00935':0.17087477,'39947-Osativa@CAD40351':0.13105027):0.16415296):0.042895854,'88036-Smoellendorffii@XP_002970385':0.20057272):0.73563603,'Capsaspora-owczarzaki@CAOG_06513T0':1.2606167):0.09466057,'Tadhaerens@prot_jgi_Triad1_60366_fgeneshTA2_pg.C_scaffold_15000043':0.54190101):0.29705438,'45351-Nvectensis@XP_001624621':0.21799063):0.068421462,(('6239-Celegans@NP_492228':1.0786876,'6279-Bmalayi@XP_001892554':0.43982891):0.5644695,('7955-Drerio@XP_001334031':0,'9606-Hsapiens@NP_056144':3.4585647e-06):0.080939571):0.092263406):0.052710873,'Dpulex@prot_jgi_Dappu1_199972_estExt_Genewise1Plus.C_610115':0.17317479):0.066758417,((((('284812-Spombe@NP_593137':2.0294104,'Spizellomyces-punctatus@SPPG_00100T0':8.0802606e-06):1.2308146,('330879-Afumigatus@XP_747613':1.5922105,(('436017-Olucimarinus@XP_001420595':0.24861542,'70448-Otauri@XP_003082234':0.20675379):0.17159728,'564608-Mpusilla@XP_003055504':0.52835778):0.75920066):0.48237585):0.44529672,'7460-Amellifera@XP_394668':0.0020656141):0.013649129,'7739-Bfloridae@XP_002609698':0.1280254):0.05811941,'Hrobusta@prot_jgi_Helro1_115114':0.16836418):0.015617333,'7227-Dmelanogaster@NP_650428':0.26676086);
(((('145481-Ppatens@XP_001773150':0.17081079,((((('284812-Spombe@NP_593137':2.2993991,'330879-Afumigatus@XP_747613':0.36011101):2.0117071,('436017-Olucimarinus@XP_001420595':0.17617628,'70448-Otauri@XP_003082234':0.050192995):0.11699649):0.2370425,'564608-Mpusilla@XP_003055504':0.63949918):0.75906003,('3702-Athaliana@BAF00935':0.14486337,'39947-Osativa@CAD40351':0.13949186):0.24171218):0.10757233,'88036-Smoellendorffii@XP_002970385':0.054951388):0.1930714):0.52415739,'Capsaspora-owczarzaki@CAOG_06513T0':1.9156217):0.072427462,('Spizellomyces-punctatus@SPPG_00100T0':1.35208,'Tadhaerens@prot_jgi_Triad1_60366_fgeneshTA2_pg.C_scaffold_15000043':0.42604774):0.24814695):0.11459806,('45351-Nvectensis@XP_001624621':0.17090419,('7227-Dmelanogaster@NP_650428':0.1828185,((('7460-Amellifera@XP_394668':0.014550212,('7739-Bfloridae@XP_002609698':0.15164175,('7955-Drerio@XP_001334031':4.8811484e-05,'9606-Hsapiens@NP_056144':7.5991272e-06):0.085112326):0.03997833):0.044350957,'Dpulex@prot_jgi_Dappu1_199972_estExt_Genewise1Plus.C_610115':0.11087092):0.032065214,'Hrobusta@prot_jgi_Helro1_115114':0.20262195):0.052803856):0.13185013):0.4307789,('6239-Celegans@NP_492228':1.0986404,'6279-Bmalayi@XP_001892554':0.55003056):0.42019227);
(((('145481-Ppatens@XP_001773150':4.096764e-06,('284812-Spombe@NP_593137':1.6347536,'Spizellomyces-punctatus@SPPG_00100T0':0.79435353):0.88611017):0.40740973,(('330879-Afumigatus@XP_747613':1.8978988,(('436017-Olucimarinus@XP_001420595':0.09384923,'564608-Mpusilla@XP_003055504':0.77240573):0.12492493,'70448-Otauri@XP_003082234':0.081041491):0.94004713):0.19500892,('3702-Athaliana@BAF00935':0.25332421,'39947-Osativa@CAD40351':0.049027432):0.18143147):0.00020802983):0.1548094,'88036-Smoellendorffii@XP_002970385':0.019899718):1.0911252,'45351-Nvectensis@XP_001624621':0.21887794,(('6239-Celegans@NP_492228':1.2293142,'6279-Bmalayi@XP_001892554':0.16816829):0.45006326,(((('7227-Dmelanogaster@NP_650428':0.29853834,('Hrobusta@prot_jgi_Helro1_115114':0.14931032,'Tadhaerens@prot_jgi_Triad1_60366_fgeneshTA2_pg.C_scaffold_15000043':0.88902223):0.17942834):1.4701844e-08,('7460-Amellifera@XP_394668':5.4881037e-05,'7955-Drerio@XP_001334031':0):0.021246075):0.07557141,(('7739-Bfloridae@XP_002609698':2.8310448e-06,'Capsaspora-owczarzaki@CAOG_06513T0':1.5470785):0.10085613,'9606-Hsapiens@NP_056144':0.11195153):0.091315792):0.0066461871,'Dpulex@prot_jgi_Dappu1_199972_estExt_Genewise1Plus.C_610115':0.095017475):0.035273129):0.072276625);
((((('145481-Ppatens@XP_001773150':4.653499e-06,('284812-Spombe@NP_593137':1.5102096,'Spizellomyces-punctatus@SPPG_00100T0':1.2023186):0.65010399):0.35080942,(('330879-Afumigatus@XP_747613':2.0399037,(('436017-Olucimarinus@XP_001420595':0.1629306,'564608-Mpusilla@XP_003055504':0.7343137):0.33548167,'70448-Otauri@XP_003082234':0.082442318):0.84955258):0.47635863,('3702-Athaliana@BAF00935':0.24347282,'39947-Osativa@CAD40351':0.17822186):0.20185032):1.4360096e-07):0.23457723,'88036-Smoellendorffii@XP_002970385':0.068027871):0.57490775,'Capsaspora-owczarzaki@CAOG_06513T0':1.6306242):0.21947689,('45351-Nvectensis@XP_001624621':0.076590538,(((((('6239-Celegans@NP_492228':0.89152169,'6279-Bmalayi@XP_001892554':0.36785767):0.46722023,'7955-Drerio@XP_001334031':0):1.1282112e-05,'9606-Hsapiens@NP_056144':4.0276418e-06):0.11916288,(('7227-Dmelanogaster@NP_650428':0.28418278,'Hrobusta@prot_jgi_Helro1_115114':0.15759043):0.027512951,'7460-Amellifera@XP_394668':0.025095228):0.039016801):0.041705072,'Dpulex@prot_jgi_Dappu1_199972_estExt_Genewise1Plus.C_610115':0.13165841):0.052013565,'7739-Bfloridae@XP_002609698':0.11911049):0.29451587):0.17332027,'Tadhaerens@prot_jgi_Triad1_60366_fgeneshTA2_pg.C_scaffold_15000043':0.68656511);
((((('145481-Ppatens@XP_001773150':0.12622868,((('3702-Athaliana@BAF00935':0.23071624,'39947-Osativa@CAD40351':0.10539943):0.26760675,(('436017-Olucimarinus@XP_001420595':0.14837085,'564608-Mpusilla@XP_003055504':0.66974769):0.18451696,'70448-Otauri@XP_003082234':6.6605728e-06):1.316925):0.0075062589,'88036-Smoellendorffii@XP_002970385':0.14993854):0.18940933):0.19019479,'330879-Afumigatus@XP_747613':2.1146049):0.55189088,('284812-Spombe@NP_593137':2.3724387,'Spizellomyces-punctatus@SPPG_00100T0':5.0978236e-06):1.3048014):0.34881543,'Capsaspora-owczarzaki@CAOG_06513T0':1.7257311):0.094118706,('45351-Nvectensis@XP_001624621':0.26196582,(((((('6239-Celegans@NP_492228':1.0762785,'6279-Bmalayi@XP_001892554':0.40198594):0.6210404,('7955-Drerio@XP_001334031':0,'9606-Hsapiens@NP_056144':5.1370942e-05):0.063861303):0.14038308,'7739-Bfloridae@XP_002609698':0.11546666):0.059103849,('7227-Dmelanogaster@NP_650428':0.34536386,'7460-Amellifera@XP_394668':0.0018103009):0.037073521):0.03883155,'Dpulex@prot_jgi_Dappu1_199972_estExt_Genewise1Plus.C_610115':0.13454761):0.10727656,'Hrobusta@prot_jgi_Helro1_115114':0.19606995):0.11691659):0.39852059,'Tadhaerens@prot_jgi_Triad1_60366_fgeneshTA2_pg.C_scaffold_15000043':0.61833932);
((((((('145481-Ppatens@XP_001773150':0.40733507,('3702-Athaliana@BAF00935':0.20981127,'39947-Osativa@CAD40351':0.11248299):0.1907293):4.2638653e-05,'88036-Smoellendorffii@XP_002970385':0.16172975):0.22728719,('330879-Afumigatus@XP_747613':2.269608,(('436017-Olucimarinus@XP_001420595':0.22487207,'70448-Otauri@XP_003082234':0.097459519):0.40837196,'564608-Mpusilla@XP_003055504':0.30524458):0.5239502):0.34875501):0.39776673,('284812-Spombe@NP_593137':1.4580502,'Spizellomyces-punctatus@SPPG_00100T0':0.45387839):0.92382809):0.49450035,'Tadhaerens@prot_jgi_Triad1_60366_fgeneshTA2_pg.C_scaffold_15000043':1.0663811):0.3018536,'45351-Nvectensis@XP_001624621':0.27215404):0.25097354,(((((('6239-Celegans@NP_492228':1.1472618,'6279-Bmalayi@XP_001892554':0.56489569):0.14756173,'Capsaspora-owczarzaki@CAOG_06513T0':1.4358647):0.3267044,'9606-Hsapiens@NP_056144':5.6369473e-06):1.7142412e-06,'7955-Drerio@XP_001334031':0):0.19527748,'7739-Bfloridae@XP_002609698':0.15515164):0.042502027,(('7227-Dmelanogaster@NP_650428':0.42383098,'7460-Amellifera@XP_394668':0.0010933961):0.049308835,'Hrobusta@prot_jgi_Helro1_115114':0.27621677):0.064469039):0.14758983,'Dpulex@prot_jgi_Dappu1_199972_estExt_Genewise1Plus.C_610115':0.027629302);
(((('145481-Ppatens@XP_001773150':0.37975482,(('330879-Afumigatus@XP_747613':1.9948927,(('436017-Olucimarinus@XP_001420595':0.19707227,'70448-Otauri@XP_003082234':0.082730544):0.26691903,'564608-Mpusilla@XP_003055504':0.40314747):0.57375354):0.50737735,('3702-Athaliana@BAF00935':0.3144758,'39947-Osativa@CAD40351':0.060055808):0.11425737):0.11876663):0.058063109,'88036-Smoellendorffii@XP_002970385':0.094762173):0.51099523,('284812-Spombe@NP_593137':1.3151451,'Spizellomyces-punctatus@SPPG_00100T0':2.5429934e-07):1.2438747):0.1493375,((((('45351-Nvectensis@XP_001624621':0.30221091,'Hrobusta@prot_jgi_Helro1_115114':0.185173):0.015363643,'Dpulex@prot_jgi_Dappu1_199972_estExt_Genewise1Plus.C_610115':0.10286011):0.038015204,('7227-Dmelanogaster@NP_650428':0.34300467,'7460-Amellifera@XP_394668':2.1492412e-06):0.045101094):0.071629506,(((('6239-Celegans@NP_492228':0.96645145,'6279-Bmalayi@XP_001892554':0.36266033):0.24956664,'Capsaspora-owczarzaki@CAOG_06513T0':1.7901673):0.48216472,'7955-Drerio@XP_001334031':2.5553378e-07):5.3475375e-05,'9606-Hsapiens@NP_056144':5.5846953e-05):0.1173745):0.067885508,'7739-Bfloridae@XP_002609698':0.097716309):0.27706542,'Tadhaerens@prot_jgi_Triad1_60366_fgeneshTA2_pg.C_scaffold_15000043':1.2687857);
(((('145481-Ppatens@XP_001773150':0.19569584,((('284812-Spombe@NP_593137':2.1695367,'330879-Afumigatus@XP_747613':1.2404742):1.7545281,'88036-Smoellendorffii@XP_002970385':0.1494623):2.7251823e-05,('3702-Athaliana@BAF00935':0.15494585,'39947-Osativa@CAD40351':0.10635055):0.15367034):0.10995486):0.3856989,(('436017-Olucimarinus@XP_001420595':0.060770798,'564608-Mpusilla@XP_003055504':0.77711668):0.19416021,'70448-Otauri@XP_003082234':9.0808024e-07):1.0304114):0.26638306,'Spizellomyces-punctatus@SPPG_00100T0':0.86901627):1.1882176,((((('45351-Nvectensis@XP_001624621':0.18175571,'Tadhaerens@prot_jgi_Triad1_60366_fgeneshTA2_pg.C_scaffold_15000043':1.0291083):0.21068446,('Capsaspora-owczarzaki@CAOG_06513T0':1.586041,'Dpulex@prot_jgi_Dappu1_199972_estExt_Genewise1Plus.C_610115':0):0.060681154):0.044124425,'Hrobusta@prot_jgi_Helro1_115114':0.21890114):0.050993601,((('6239-Celegans@NP_492228':0.80787048,'6279-Bmalayi@XP_001892554':0.30616233):0.41684119,('7955-Drerio@XP_001334031':0,'9606-Hsapiens@NP_056144':2.4581246e-06):0.033226412):0.13500947,'7227-Dmelanogaster@NP_650428':0.33026163):0.026253164):0.072094994,'7739-Bfloridae@XP_002609698':0.13731147):0.10437279,'7460-Amellifera@XP_394668':9.4187159e-05);
((((('145481-Ppatens@XP_001773150':0.090189871,(('3702-Athaliana@BAF00935':0,'88036-Smoellendorffii@XP_002970385':0):0.75233711,'39947-Osativa@CAD40351':0.85845343):0.37985508):0.36688093,'284812-Spombe@NP_593137':0.51213281):0.49979254,(('330879-Afumigatus@XP_747613':1.0870372,(('436017-Olucimarinus@XP_001420595':0.55266438,'70448-Otauri@XP_003082234':0.0028):0.15439126,'564608-Mpusilla@XP_003055504':0.93768929):0.59605603):0.79661252,'Spizellomyces-punctatus@SPPG_00100T0':0.95580086):0.14304593):1.0851957,'Capsaspora-owczarzaki@CAOG_06513T0':1.4949588):0.25066033,(((((('45351-Nvectensis@XP_001624621':0,'6239-Celegans@NP_492228':0):3.1813262,'6279-Bmalayi@XP_001892554':13.828198):0.24518451,(('7227-Dmelanogaster@NP_650428':0.35810078,'Dpulex@prot_jgi_Dappu1_199972_estExt_Genewise1Plus.C_610115':0.14887136):0.040287726,'Tadhaerens@prot_jgi_Triad1_60366_fgeneshTA2_pg.C_scaffold_15000043':2.6353652):0.2456334):0.1738063,('9606-Hsapiens@NP_056144':0.26355287,'Hrobusta@prot_jgi_Helro1_115114':0.26005923):0.24429996):0.43702241,'7460-Amellifera@XP_394668':0.07727948):0.062402877,'7739-Bfloridae@XP_002609698':0.090595983):0.30852473,'7955-Drerio@XP_001334031':0.0034);
((((((((('145481-Ppatens@XP_001773150':0.4971206,'88036-Smoellendorffii@XP_002970385':0.21429362):0.070136402,('3702-Athaliana@BAF00935':0.24456445,'39947-Osativa@CAD40351':0.14805927):0.22550597):0.14218335,'330879-Afumigatus@XP_747613':2.0557467):0.39184756,(('436017-Olucimarinus@XP_001420595':0.078087802,'564608-Mpusilla@XP_003055504':0.75673357):0.1259487,'70448-Otauri@XP_003082234':9.4964127e-05):0.58875766):0.30650619,'284812-Spombe@NP_593137':2.8364238):0.18552364,'Spizellomyces-punctatus@SPPG_00100T0':0.66982535):0.9774189,'Capsaspora-owczarzaki@CAOG_06513T0':1.392722):0.68540053,('7955-Drerio@XP_001334031':0,'9606-Hsapiens@NP_056144':2.7528406e-05):0.042769453):0.14062599,((((('45351-Nvectensis@XP_001624621':0.38854073,(('6239-Celegans@NP_492228':1.0507556,'Tadhaerens@prot_jgi_Triad1_60366_fgeneshTA2_pg.C_scaffold_15000043':0.54249597):0.21026677,'6279-Bmalayi@XP_001892554':0.38203993):0.4099062):0.16531696,'7739-Bfloridae@XP_002609698':0.18388187):4.1289158e-05,'Dpulex@prot_jgi_Dappu1_199972_estExt_Genewise1Plus.C_610115':0.066513965):0.043093492,'7460-Amellifera@XP_394668':0.020720377):1.2135562e-05,'7227-Dmelanogaster@NP_650428':0.29267265):0.12070795,'Hrobusta@prot_jgi_Helro1_115114':0.21517545);
(((((('145481-Ppatens@XP_001773150':0.42007069,(('3702-Athaliana@BAF00935':0.22614906,'39947-Osativa@CAD40351':0.057095014):0.12891325,'88036-Smoellendorffii@XP_002970385':0.26375804):1.6360732e-06):0.43073365,('330879-Afumigatus@XP_747613':1.4386286,(('436017-Olucimarinus@XP_001420595':0.21385442,'70448-Otauri@XP_003082234':0.23835627):0.43775472,'564608-Mpusilla@XP_003055504':0.4158283):0.18334142):0.61869883):0.4770037,('284812-Spombe@NP_593137':1.194165,'Spizellomyces-punctatus@SPPG_00100T0':8.6939768e-05):0.92597203):0.31646017,'Tadhaerens@prot_jgi_Triad1_60366_fgeneshTA2_pg.C_scaffold_15000043':0.65904497):0.13027509,'Capsaspora-owczarzaki@CAOG_06513T0':1.3319194):0.39636794,'45351-Nvectensis@XP_001624621':0.32522602,((('6239-Celegans@NP_492228':1.0404632,'6279-Bmalayi@XP_001892554':0.53874441):0.09364145,'7955-Drerio@XP_001334031':0):0.47155226,('7227-Dmelanogaster@NP_650428':0.19106232,('7460-Amellifera@XP_394668':0.016268014,(('7739-Bfloridae@XP_002609698':0.12742438,('9606-Hsapiens@NP_056144':0.15569228,'Hrobusta@prot_jgi_Helro1_115114':0.26667514):0.075966982):0.036622754,'Dpulex@prot_jgi_Dappu1_199972_estExt_Genewise1Plus.C_610115':0.15543607):0.064051797):0.20123602):0.092885608):0.11199171);
((('145481-Ppatens@XP_001773150':0.33486043,((((('284812-Spombe@NP_593137':1.461951,'Spizellomyces-punctatus@SPPG_00100T0':0.38555118):0.82052593,'Capsaspora-owczarzaki@CAOG_06513T0':1.1989737):0.22015552,'330879-Afumigatus@XP_747613':1.599302):2.0414947e-06,(('436017-Olucimarinus@XP_001420595':0.02534643,'70448-Otauri@XP_003082234':0.25118252):0.43273094,'564608-Mpusilla@XP_003055504':0.55185359):0.59256807):0.32311813,('3702-Athaliana@BAF00935':0.19578039,'39947-Osativa@CAD40351':0.16554695):0.060157639):0.097747937):0.1479068,'88036-Smoellendorffii@XP_002970385':0.17035029):1.0332712,((((('45351-Nvectensis@XP_001624621':0.27171935,'Dpulex@prot_jgi_Dappu1_199972_estExt_Genewise1Plus.C_610115':0.049689838):0.0010041385,(('6239-Celegans@NP_492228':0.95145971,'6279-Bmalayi@XP_001892554':0.3224716):0.64445435,'Tadhaerens@prot_jgi_Triad1_60366_fgeneshTA2_pg.C_scaffold_15000043':0.84241592):0.1744723):0.047191599,'7227-Dmelanogaster@NP_650428':0.19571361):0.019107144,(('7955-Drerio@XP_001334031':5.2970244e-06,'9606-Hsapiens@NP_056144':0):0.055860978,'Hrobusta@prot_jgi_Helro1_115114':0.23627972):0.082566934):0.028021677,'7460-Amellifera@XP_394668':0.03389272):0.017002039,'7739-Bfloridae@XP_002609698':0.20943346);
((((('145481-Ppatens@XP_001773150':0.044315047,'Spizellomyces-punctatus@SPPG_00100T0':1.1974289):0.42266675,((('284812-Spombe@NP_593137':2.9927143,'330879-Afumigatus@XP_747613':0.26157425):1.2981936,(('436017-Olucimarinus@XP_001420595':0.19695557,'564608-Mpusilla@XP_003055504':0.96205577):0.24762858,'70448-Otauri@XP_003082234':0.10709209):0.48900667):0.48334588,('3702-Athaliana@BAF00935':0.21872623,'39947-Osativa@CAD40351':0.078583796):0.12588174):0.059331398):0.2563285,'88036-Smoellendorffii@XP_002970385':0.018789745):1.4637371,'45351-Nvectensis@XP_001624621':0.050394757):0.33503004,(((((('6239-Celegans@NP_492228':1.3132252,'6279-Bmalayi@XP_001892554':0.39469269):0.4585078,'Tadhaerens@prot_jgi_Triad1_60366_fgeneshTA2_pg.C_scaffold_15000043':0.39507362):0.40887713,'Hrobusta@prot_jgi_Helro1_115114':0.2166055):0.1002114,('7227-Dmelanogaster@NP_650428':0.32219895,'7460-Amellifera@XP_394668':0.017346958):0.01443235):0.047075997,('7955-Drerio@XP_001334031':0,'9606-Hsapiens@NP_056144':5.1458005e-05):0.15962374):0.093403443,'Dpulex@prot_jgi_Dappu1_199972_estExt_Genewise1Plus.C_610115':0.10552073):0.056155213,('7739-Bfloridae@XP_002609698':0.091711693,'Capsaspora-owczarzaki@CAOG_06513T0':1.6933084):0.021408133);
((((('145481-Ppatens@XP_001773150':0.38060603,('3702-Athaliana@BAF00935':0.21782324,'39947-Osativa@CAD40351':0.15299529):0.15186616):0.014152223,'88036-Smoellendorffii@XP_002970385':0.15225535):0.2894993,((('284812-Spombe@NP_593137':1.0938927,'330879-Afumigatus@XP_747613':0.59106114):1.0030549,'Spizellomyces-punctatus@SPPG_00100T0':1.3673459):0.074609386,(('436017-Olucimarinus@XP_001420595':0.21586526,'70448-Otauri@XP_003082234':0.046468194):0.40804531,'564608-Mpusilla@XP_003055504':0.36892078):0.14015107):0.3590002):1.2193886,'7227-Dmelanogaster@NP_650428':0.25633394):0.080842438,(('45351-Nvectensis@XP_001624621':0.15417601,('Capsaspora-owczarzaki@CAOG_06513T0':1.6556756,'Tadhaerens@prot_jgi_Triad1_60366_fgeneshTA2_pg.C_scaffold_15000043':0.8593567):0.11734466):0.1803312,'Hrobusta@prot_jgi_Helro1_115114':0.17371824):2.1491525e-05,(((('6239-Celegans@NP_492228':0.9570763,'6279-Bmalayi@XP_001892554':0.67988369):0.50811593,'9606-Hsapiens@NP_056144':2.6373703e-06):7.0044767e-05,'7955-Drerio@XP_001334031':0):0.22426851,(('7460-Amellifera@XP_394668':0.0427073,'Dpulex@prot_jgi_Dappu1_199972_estExt_Genewise1Plus.C_610115':0.08020143):0.0052307076,'7739-Bfloridae@XP_002609698':0.25756372):0.086362271):0.0076127718);
((((('145481-Ppatens@XP_001773150':0.19893958,(('3702-Athaliana@BAF00935':0.19329499,'39947-Osativa@CAD40351':0.10424572):0.23578166,'88036-Smoellendorffii@XP_002970385':0.19189142):2.4235053e-05):0.54673173,('284812-Spombe@NP_593137':1.3292052,'330879-Afumigatus@XP_747613':0.67246101):0.79125336):0.29243733,(('436017-Olucimarinus@XP_001420595':0.031216892,'70448-Otauri@XP_003082234':0.071491553):0.54081234,'564608-Mpusilla@XP_003055504':0.23265889):0.29611989):0.1055229,'Spizellomyces-punctatus@SPPG_00100T0':0.63350851):0.83837998,((((('45351-Nvectensis@XP_001624621':0.48033043,'7739-Bfloridae@XP_002609698':0.067330734):0.10583943,('7955-Drerio@XP_001334031':0,'9606-Hsapiens@NP_056144':4.6894182e-06):0.08384493):0.067167409,((('6239-Celegans@NP_492228':1.0679179,'6279-Bmalayi@XP_001892554':0.31757494):0.79659884,'Hrobusta@prot_jgi_Helro1_115114':0.30651831):0.019930468,('7227-Dmelanogaster@NP_650428':0.23719938,'7460-Amellifera@XP_394668':0.022724822):0.022020733):0.026209265):0.21321707,'Dpulex@prot_jgi_Dappu1_199972_estExt_Genewise1Plus.C_610115':3.0361169e-05):0.34125969,'Tadhaerens@prot_jgi_Triad1_60366_fgeneshTA2_pg.C_scaffold_15000043':1.120249):0.37328375,'Capsaspora-owczarzaki@CAOG_06513T0':1.5620239);
(((((('145481-Ppatens@XP_001773150':0.33618754,(('330879-Afumigatus@XP_747613':1.6718384,'88036-Smoellendorffii@XP_002970385':0.14042023):0.035495218,('3702-Athaliana@BAF00935':0.18752288,'39947-Osativa@CAD40351':0.21736655):0.18200631):0.043832917):0.18892301,'284812-Spombe@NP_593137':2.9882338):0.0855371,((('436017-Olucimarinus@XP_001420595':0.1842636,'564608-Mpusilla@XP_003055504':0.9399795):0.11294788,'70448-Otauri@XP_003082234':0.058468542):0.83677955,'Spizellomyces-punctatus@SPPG_00100T0':1.2084215):0.11194693):0.56187245,'Tadhaerens@prot_jgi_Triad1_60366_fgeneshTA2_pg.C_scaffold_15000043':0.45831134):0.30984517,'45351-Nvectensis@XP_001624621':0.051936036):0.19383059,((((((('6239-Celegans@NP_492228':1.014436,'6279-Bmalayi@XP_001892554':0.17255312):0.34783204,'Capsaspora-owczarzaki@CAOG_06513T0':1.1931318):0.228429,'7955-Drerio@XP_001334031':0):3.7947011e-05,'9606-Hsapiens@NP_056144':1.6609449e-06):0.069368537,('7460-Amellifera@XP_394668':0.058985155,'Dpulex@prot_jgi_Dappu1_199972_estExt_Genewise1Plus.C_610115':0.11731245):0.040055104):0.024030785,'7739-Bfloridae@XP_002609698':0.11560963):0.023422959,'7227-Dmelanogaster@NP_650428':0.2388938):0.01324718,'Hrobusta@prot_jgi_Helro1_115114':0.11127193);
(((((((('145481-Ppatens@XP_001773150':0.46131723,'88036-Smoellendorffii@XP_002970385':0.18301807):0.14254611,('3702-Athaliana@BAF00935':0.26991128,'39947-Osativa@CAD40351':0.088547505):0.21833687):0.23480816,'330879-Afumigatus@XP_747613':2.2424104):0.16649244,(('436017-Olucimarinus@XP_001420595':0.22112563,'70448-Otauri@XP_003082234':0.18381894):0.25862944,'564608-Mpusilla@XP_003055504':0.60427913):0.58479876):0.57108677,('284812-Spombe@NP_593137':0.56045875,'Spizellomyces-punctatus@SPPG_00100T0':0.59284391):0.28070635):0.49353216,'Capsaspora-owczarzaki@CAOG_06513T0':1.0009003):0.74377222,'7739-Bfloridae@XP_002609698':7.0151182e-05):0.17097368,((('45351-Nvectensis@XP_001624621':0.33629341,((('6239-Celegans@NP_492228':1.2289228,'6279-Bmalayi@XP_001892554':0.30719395):0.34209985,'Tadhaerens@prot_jgi_Triad1_60366_fgeneshTA2_pg.C_scaffold_15000043':1.1304312):0.27269723,'7227-Dmelanogaster@NP_650428':0.19587607):0.026491831):0.03340344,'Dpulex@prot_jgi_Dappu1_199972_estExt_Genewise1Plus.C_610115':0.13447039):0.047398642,('7460-Amellifera@XP_394668':0.06082351,'Hrobusta@prot_jgi_Helro1_115114':0.37245572):0.016316989):0.087305841,('7955-Drerio@XP_001334031':0,'9606-Hsapiens@NP_056144':3.7767096e-06):0.0703775);
(((((((('145481-Ppatens@XP_001773150':0.45800805,'88036-Smoellendorffii@XP_002970385':0.17406633):0.037563716,('3702-Athaliana@BAF00935':0.34818132,'39947-Osativa@CAD40351':0.11351631):0.24328204):0.15830164,'330879-Afumigatus@XP_747613':1.8299401):0.21921452,(('436017-Olucimarinus@XP_001420595':0.20856801,'70448-Otauri@XP_003082234':0.18421082):0.50905727,'564608-Mpusilla@XP_003055504':0.25387036):0.40960426):0.42955423,('284812-Spombe@NP_593137':1.1756892,'Spizellomyces-punctatus@SPPG_00100T0':0.22738383):0.62177575):0.52854769,'Tadhaerens@prot_jgi_Triad1_60366_fgeneshTA2_pg.C_scaffold_15000043':0.57427987):3.3798344e-05,'Capsaspora-owczarzaki@CAOG_06513T0':1.5484413):0.30679036,((((('45351-Nvectensis@XP_001624621':0.3282466,'Dpulex@prot_jgi_Dappu1_199972_estExt_Genewise1Plus.C_610115':0.074913667):0.072119327,('7739-Bfloridae@XP_002609698':0.15128688,('7955-Drerio@XP_001334031':0,'9606-Hsapiens@NP_056144':3.2324452e-07):0.16349522):0.070751245):0.030510682,'Hrobusta@prot_jgi_Helro1_115114':0.3282676):4.4006417e-06,'7460-Amellifera@XP_394668':0.017486796):0.099272056,'7227-Dmelanogaster@NP_650428':0.20513454):0.18268327,('6239-Celegans@NP_492228':1.1757182,'6279-Bmalayi@XP_001892554':0.67425596):0.23613737);
(((('145481-Ppatens@XP_001773150':0.31019867,(('3702-Athaliana@BAF00935':0.10428592,'39947-Osativa@CAD40351':0.15584274):0.30225276,'88036-Smoellendorffii@XP_002970385':0.16810079):8.4802252e-05):0.62685934,(('284812-Spombe@NP_593137':1.8965704,'Spizellomyces-punctatus@SPPG_00100T0':7.7157875e-05):1.4749916,('330879-Afumigatus@XP_747613':1.7616147,(('436017-Olucimarinus@XP_001420595':0.15983679,'70448-Otauri@XP_003082234':0.25506684):0.484011,'564608-Mpusilla@XP_003055504':0.3177716):0.44873067):0.07834235):0.22468235):0.45011172,'Capsaspora-owczarzaki@CAOG_06513T0':1.2475587):1.7405285e-06,((((('45351-Nvectensis@XP_001624621':0.36911198,('6239-Celegans@NP_492228':1.4154763,'6279-Bmalayi@XP_001892554':0.25061682):0.46753703):2.7257524e-05,'7227-Dmelanogaster@NP_650428':0.19253176):0.1292736,('7460-Amellifera@XP_394668':0.053551847,('7739-Bfloridae@XP_002609698':0.077231827,('7955-Drerio@XP_001334031':0,'9606-Hsapiens@NP_056144':4.1907505e-07):0.22029492):0.074830486):0.013859693):0.055424917,'Dpulex@prot_jgi_Dappu1_199972_estExt_Genewise1Plus.C_610115':0.13348228):0.03135456,'Hrobusta@prot_jgi_Helro1_115114':0.33386329):0.19665069,'Tadhaerens@prot_jgi_Triad1_60366_fgeneshTA2_pg.C_scaffold_15000043':0.68949595);
((('145481-Ppatens@XP_001773150':0.34883482,((('284812-Spombe@NP_593137':2.4934909,'Spizellomyces-punctatus@SPPG_00100T0':0.25465316):1.3843871,('330879-Afumigatus@XP_747613':1.6402639,(('436017-Olucimarinus@XP_001420595':0.16998106,'70448-Otauri@XP_003082234':0.09699544):0.43431659,'564608-Mpusilla@XP_003055504':0.38084273):0.12844293):0.3037288):0.30826023,('3702-Athaliana@BAF00935':0.23349814,'39947-Osativa@CAD40351':0.069741049):0.30416998):0.055826918):0.13447894,'88036-Smoellendorffii@XP_002970385':0.16474069):0.60382621,((('45351-Nvectensis@XP_001624621':0.26988537,(((('7227-Dmelanogaster@NP_650428':0.25867444,'7460-Amellifera@XP_394668':0.017608753):4.3681123e-06,'Hrobusta@prot_jgi_Helro1_115114':0.21937082):0.024494747,'Dpulex@prot_jgi_Dappu1_199972_estExt_Genewise1Plus.C_610115':0.092391334):3.6560363e-05,('7739-Bfloridae@XP_002609698':0.15902747,('7955-Drerio@XP_001334031':0,'9606-Hsapiens@NP_056144':3.0559465e-05):0.12170272):0.05419015):0.075987929):0.34008115,'Tadhaerens@prot_jgi_Triad1_60366_fgeneshTA2_pg.C_scaffold_15000043':0.82987047):0.12693438,('6239-Celegans@NP_492228':1.0452493,'6279-Bmalayi@XP_001892554':0.14762971):0.46901461):0.24618944,'Capsaspora-owczarzaki@CAOG_06513T0':1.8874522);
(((((('145481-Ppatens@XP_001773150':0.24205306,(('284812-Spombe@NP_593137':1.6382842,'330879-Afumigatus@XP_747613':0.879853):1.1428018,'Spizellomyces-punctatus@SPPG_00100T0':1.236306):0.47759459):0.17601777,(('3702-Athaliana@BAF00935':0.26977216,'39947-Osativa@CAD40351':0.14283452):0.1264425,(('436017-Olucimarinus@XP_001420595':0.009715711,'564608-Mpusilla@XP_003055504':0.88938797):0.34878441,'70448-Otauri@XP_003082234':4.1964616e-06):1.2849331):0.074599463):0.14893647,'88036-Smoellendorffii@XP_002970385':0.10425992):0.65640245,'Tadhaerens@prot_jgi_Triad1_60366_fgeneshTA2_pg.C_scaffold_15000043':0.67126518):6.3426454e-05,'Capsaspora-owczarzaki@CAOG_06513T0':1.670496):0.46448971,'45351-Nvectensis@XP_001624621':0.15605425,(('6239-Celegans@NP_492228':1.3435367,'6279-Bmalayi@XP_001892554':0.22043258):0.29202814,('7227-Dmelanogaster@NP_650428':0.15403147,(('7460-Amellifera@XP_394668':0.0209398,('7739-Bfloridae@XP_002609698':0.13683592,(('7955-Drerio@XP_001334031':0,'9606-Hsapiens@NP_056144':1.5151849e-07):0.090242726,'Hrobusta@prot_jgi_Helro1_115114':0.2625469):0.049495281):0.084793422):0.013685598,'Dpulex@prot_jgi_Dappu1_199972_estExt_Genewise1Plus.C_610115':0.18546108):0.090223969):0.050301904):0.32715687);
((((('145481-Ppatens@XP_001773150':0.356015,(('330879-Afumigatus@XP_747613':2.0530485,'88036-Smoellendorffii@XP_002970385':0.15117166):0.035101583,('3702-Athaliana@BAF00935':0.26824561,'39947-Osativa@CAD40351':0.11913473):0.32665833):9.0540317e-05):0.29521506,(('436017-Olucimarinus@XP_001420595':0.23978513,'70448-Otauri@XP_003082234':0.059286545):0.39569631,'564608-Mpusilla@XP_003055504':0.27257622):0.60924713):0.47113253,('284812-Spombe@NP_593137':1.7007059,'Spizellomyces-punctatus@SPPG_00100T0':0.51602145):0.59211938):0.40017998,'Tadhaerens@prot_jgi_Triad1_60366_fgeneshTA2_pg.C_scaffold_15000043':0.64102461):0.3303803,((((('45351-Nvectensis@XP_001624621':0.2820095,'Hrobusta@prot_jgi_Helro1_115114':0.22911163):0.050777618,'Dpulex@prot_jgi_Dappu1_199972_estExt_Genewise1Plus.C_610115':0.10832673):0.0327762,'7227-Dmelanogaster@NP_650428':0.2301102):0.012335373,'7460-Amellifera@XP_394668':0.066093159):0.074444243,((('6239-Celegans@NP_492228':1.2576607,'6279-Bmalayi@XP_001892554':0.15447669):4.5622656e-06,'Capsaspora-owczarzaki@CAOG_06513T0':1.4028967):0.40279911,('7955-Drerio@XP_001334031':0,'9606-Hsapiens@NP_056144':4.0220418e-06):0.010789233):0.033997756):0.092964645,'7739-Bfloridae@XP_002609698':0.084604844);
((((('145481-Ppatens@XP_001773150':0.42716234,((('3702-Athaliana@BAF00935':0.31618226,'39947-Osativa@CAD40351':0.20765408):0.040777178,(('436017-Olucimarinus@XP_001420595':0.29165523,'70448-Otauri@XP_003082234':0.10146166):0.56753897,'564608-Mpusilla@XP_003055504':0.68114131):0.93763823):0.15438002,'88036-Smoellendorffii@XP_002970385':0.18049791):0.15065915):0.15178609,('284812-Spombe@NP_593137':2.3334435,'Spizellomyces-punctatus@SPPG_00100T0':1.0237034):0.70061812):0.21542989,'330879-Afumigatus@XP_747613':1.9008932):0.58452945,'Capsaspora-owczarzaki@CAOG_06513T0':0.97739929):0.19893863,((((('45351-Nvectensis@XP_001624621':0.18531414,(('6239-Celegans@NP_492228':0.79948453,'6279-Bmalayi@XP_001892554':0.51432933):0.39217161,'Tadhaerens@prot_jgi_Triad1_60366_fgeneshTA2_pg.C_scaffold_15000043':0.86296302):0.23233859):0.098255726,('7227-Dmelanogaster@NP_650428':0.2666417,('9606-Hsapiens@NP_056144':0.11673303,'Hrobusta@prot_jgi_Helro1_115114':0.24182824):0.092293806):0.010530431):0.029517832,'Dpulex@prot_jgi_Dappu1_199972_estExt_Genewise1Plus.C_610115':0.064162158):0.040275961,'7739-Bfloridae@XP_002609698':0.23875292):0.022716053,'7460-Amellifera@XP_394668':4.8300494e-06):0.14863268,'7955-Drerio@XP_001334031':0);
(((((('145481-Ppatens@XP_001773150':0.081490176,(('3702-Athaliana@BAF00935':0.28072885,'39947-Osativa@CAD40351':0.097955853):0.099099269,'88036-Smoellendorffii@XP_002970385':0.18101761):0.39936442):0.1737582,('284812-Spombe@NP_593137':3.0223033,'330879-Afumigatus@XP_747613':1.3201615):0.83015891):0.34817339,(('436017-Olucimarinus@XP_001420595':0.051542297,'564608-Mpusilla@XP_003055504':0.91817286):0.34174874,'70448-Otauri@XP_003082234':0.14363534):0.73768758):9.0130909e-07,'Spizellomyces-punctatus@SPPG_00100T0':0.68708993):1.1964171,'Tadhaerens@prot_jgi_Triad1_60366_fgeneshTA2_pg.C_scaffold_15000043':0.4075645):0.37846983,'45351-Nvectensis@XP_001624621':0.099188821,(((((('6239-Celegans@NP_492228':1.4496784,'6279-Bmalayi@XP_001892554':0.27887475):0.75973649,('7955-Drerio@XP_001334031':0,'9606-Hsapiens@NP_056144':5.3398021e-05):0.080552791):0.055021078,'Hrobusta@prot_jgi_Helro1_115114':0.26707612):0.06730678,('7460-Amellifera@XP_394668':0.01204093,('7739-Bfloridae@XP_002609698':4.1648124e-06,'Capsaspora-owczarzaki@CAOG_06513T0':1.5086467):0.28614265):0.033553811):0.040870467,'7227-Dmelanogaster@NP_650428':0.35426286):0.16580069,'Dpulex@prot_jgi_Dappu1_199972_estExt_Genewise1Plus.C_610115':0.049214804):0.37240144);
(((((('145481-Ppatens@XP_001773150':4.7561429e-07,('284812-Spombe@NP_593137':0.77468752,'Spizellomyces-punctatus@SPPG_00100T0':0.86530905):0.66507072):0.36481393,('3702-Athaliana@BAF00935':0.29809341,'39947-Osativa@CAD40351':0.10370989):0.34657009):6.335449e-07,'88036-Smoellendorffii@XP_002970385':0.13842679):0.59139493,('330879-Afumigatus@XP_747613':1.6672034,(('436017-Olucimarinus@XP_001420595':0.17985327,'70448-Otauri@XP_003082234':0.1123084):0.61712792,'564608-Mpusilla@XP_003055504':0.13305182):0.31531317):0.32703628):0.63459099,'7227-Dmelanogaster@NP_650428':0.22477619):0.1049917,((('45351-Nvectensis@XP_001624621':0.40465814,(('6239-Celegans@NP_492228':0.87192266,'6279-Bmalayi@XP_001892554':0.4681506):0.27888951,('Capsaspora-owczarzaki@CAOG_06513T0':1.2249475,'Tadhaerens@prot_jgi_Triad1_60366_fgeneshTA2_pg.C_scaffold_15000043':0.46713047):0.37121365):0.23727324):0.067559044,'Dpulex@prot_jgi_Dappu1_199972_estExt_Genewise1Plus.C_610115':0.14674553):0.075400463,(('7739-Bfloridae@XP_002609698':0.16439267,('7955-Drerio@XP_001334031':7.1736164e-06,'9606-Hsapiens@NP_056144':9.1778952e-06):0.10192329):0.020857567,'Hrobusta@prot_jgi_Helro1_115114':0.32680767):0.10219632):0.07470931,'7460-Amellifera@XP_394668':8.2889144e-05);
(((('145481-Ppatens@XP_001773150':0.25249391,(('3702-Athaliana@BAF00935':0.30613855,'39947-Osativa@CAD40351':0.16628627):0.22580472,'88036-Smoellendorffii@XP_002970385':0.17673363):0.037384083):0.39836326,(('284812-Spombe@NP_593137':1.8255303,'Spizellomyces-punctatus@SPPG_00100T0':3.6484333e-06):1.0624923,('330879-Afumigatus@XP_747613':2.2679161,(('436017-Olucimarinus@XP_001420595':0.18542224,'70448-Otauri@XP_003082234':0.12969817):0.27403769,'564608-Mpusilla@XP_003055504':0.59696792):0.55692294):0.022830739):0.31422103):0.53639049,'Capsaspora-owczarzaki@CAOG_06513T0':0.96828773):0.28000206,(((('45351-Nvectensis@XP_001624621':0.34622834,(('6239-Celegans@NP_492228':0.8997645,'6279-Bmalayi@XP_001892554':0.65285562):0.43625512,'Tadhaerens@prot_jgi_Triad1_60366_fgeneshTA2_pg.C_scaffold_15000043':0.6182994):0.41360443):0.08803811,'Dpulex@prot_jgi_Dappu1_199972_estExt_Genewise1Plus.C_610115':0.073696405):0.082320238,('7227-Dmelanogaster@NP_650428':0.36288415,'7460-Amellifera@XP_394668':0.013778571):0.084920845):0.099987959,'7739-Bfloridae@XP_002609698':0.14699056):0.035831875,(('7955-Drerio@XP_001334031':0,'9606-Hsapiens@NP_056144':4.5622794e-06):0.098892113,'Hrobusta@prot_jgi_Helro1_115114':0.2723076):0.024257703);
(((((('145481-Ppatens@XP_001773150':0.032963025,('284812-Spombe@NP_593137':1.0364707,'Spizellomyces-punctatus@SPPG_00100T0':0.41542262):1.1492844):0.49716355,('3702-Athaliana@BAF00935':0.36221471,'39947-Osativa@CAD40351':0.10155521):0.29090273):4.2066505e-05,'88036-Smoellendorffii@XP_002970385':0.17697816):0.53867607,('330879-Afumigatus@XP_747613':1.9913939,(('436017-Olucimarinus@XP_001420595':0.13319669,'70448-Otauri@XP_003082234':0.32926966):0.57177343,'564608-Mpusilla@XP_003055504':0.40755391):0.50018304):0.25100832):1.0727872,'7227-Dmelanogaster@NP_650428':0.30902235):0.16334516,(('45351-Nvectensis@XP_001624621':0.52065057,'Dpulex@prot_jgi_Dappu1_199972_estExt_Genewise1Plus.C_610115':0.054735498):0.18508299,((((('6239-Celegans@NP_492228':1.1033095,'6279-Bmalayi@XP_001892554':0.29926689):0.95940296,'7955-Drerio@XP_001334031':0):6.2395796e-05,'9606-Hsapiens@NP_056144':1.4367396e-05):0.091633477,'Hrobusta@prot_jgi_Helro1_115114':0.46729311):0.059491102,('7739-Bfloridae@XP_002609698':0.080210319,('Capsaspora-owczarzaki@CAOG_06513T0':0.77383419,'Tadhaerens@prot_jgi_Triad1_60366_fgeneshTA2_pg.C_scaffold_15000043':1.256419):0.74192308):0.12733218):0.091774553):0.034178522,'7460-Amellifera@XP_394668':6.4281324e-06);
((((('145481-Ppatens@XP_001773150':0.31965637,'330879-Afumigatus@XP_747613':1.6738533):0.20569693,(('3702-Athaliana@BAF00935':0.21315197,'39947-Osativa@CAD40351':0.16689016):0.17075379,'88036-Smoellendorffii@XP_002970385':0.18688533):0.0063396526):0.37201828,(('436017-Olucimarinus@XP_001420595':0.21790687,'70448-Otauri@XP_003082234':0.22187448):0.1599793,'564608-Mpusilla@XP_003055504':0.55750057):0.77441205):0.87877517,'Tadhaerens@prot_jgi_Triad1_60366_fgeneshTA2_pg.C_scaffold_15000043':0.85621244):0.3248978,((((('284812-Spombe@NP_593137':0.44059448,'Spizellomyces-punctatus@SPPG_00100T0':0.48490115):1.0267711,'7739-Bfloridae@XP_002609698':2.1014399e-05):0.20155493,('7227-Dmelanogaster@NP_650428':0.3070183,'7460-Amellifera@XP_394668':0.035143047):0.063841667):0.066655277,'Dpulex@prot_jgi_Dappu1_199972_estExt_Genewise1Plus.C_610115':0.11368903):0.025501604,(((('6239-Celegans@NP_492228':1.0273306,'6279-Bmalayi@XP_001892554':0.14731687):1.1751771,('7955-Drerio@XP_001334031':0,'9606-Hsapiens@NP_056144':2.5993982e-07):2.9780251e-05):0.18399474,'Hrobusta@prot_jgi_Helro1_115114':0.2950216):9.6291694e-05,'Capsaspora-owczarzaki@CAOG_06513T0':2.124095):0.068996155):0.24965657,'45351-Nvectensis@XP_001624621':0.14798416);
(('145481-Ppatens@XP_001773150':0.34670658,(((('284812-Spombe@NP_593137':0.8987625,'Spizellomyces-punctatus@SPPG_00100T0':0.24748877):1.2862216,(('436017-Olucimarinus@XP_001420595':0.24534878,'70448-Otauri@XP_003082234':0.22237568):0.43383926,'564608-Mpusilla@XP_003055504':0.42848667):0.49380669):6.7701808e-07,'330879-Afumigatus@XP_747613':1.5309589):0.39790469,('3702-Athaliana@BAF00935':0.16960813,'39947-Osativa@CAD40351':0.14875081):0.16560254):0.064494011):0.2884966,('45351-Nvectensis@XP_001624621':0.25673012,((('6239-Celegans@NP_492228':0.86796133,'6279-Bmalayi@XP_001892554':0.52198252):0.93641651,'Dpulex@prot_jgi_Dappu1_199972_estExt_Genewise1Plus.C_610115':0.11641085):1.0378255e-05,((('7227-Dmelanogaster@NP_650428':0.23353361,'7460-Amellifera@XP_394668':0.060453714):4.8514405e-07,('Hrobusta@prot_jgi_Helro1_115114':0.10523463,'Tadhaerens@prot_jgi_Triad1_60366_fgeneshTA2_pg.C_scaffold_15000043':1.1163516):0.2786217):0.075805333,(('7739-Bfloridae@XP_002609698':9.5521189e-05,'Capsaspora-owczarzaki@CAOG_06513T0':1.8579453):0.15064398,('7955-Drerio@XP_001334031':0,'9606-Hsapiens@NP_056144':4.8125506e-05):0.16086831):0.099133886):0.050975507):0.047828079):1.1996492,'88036-Smoellendorffii@XP_002970385':6.4765661e-05);
((((('145481-Ppatens@XP_001773150':0.40439613,('3702-Athaliana@BAF00935':0.12959953,'39947-Osativa@CAD40351':0.17260023):0.29257309):1.0947937e-06,'88036-Smoellendorffii@XP_002970385':0.29856118):0.57142767,(('284812-Spombe@NP_593137':1.1357403,'330879-Afumigatus@XP_747613':1.1604111):1.1382662,(('436017-Olucimarinus@XP_001420595':0.092840855,'70448-Otauri@XP_003082234':0.21728506):0.40347326,'564608-Mpusilla@XP_003055504':0.54148233):0.46472127):0.37443785):0.52746345,'Spizellomyces-punctatus@SPPG_00100T0':1.3101632):0.70638054,((('45351-Nvectensis@XP_001624621':0.37024009,'7227-Dmelanogaster@NP_650428':0.30396234):0.099562472,(('6239-Celegans@NP_492228':1.1916372,'6279-Bmalayi@XP_001892554':0.46087556):0.79362074,('7955-Drerio@XP_001334031':0,'9606-Hsapiens@NP_056144':4.5066884e-05):2.7618337e-05):0.11630895):0.041385521,(('7460-Amellifera@XP_394668':0.055818428,'Dpulex@prot_jgi_Dappu1_199972_estExt_Genewise1Plus.C_610115':0.17941023):0.074487782,('7739-Bfloridae@XP_002609698':3.7364518e-05,'Capsaspora-owczarzaki@CAOG_06513T0':1.533871):0.080419041):0.030682158):0.23084864,('Hrobusta@prot_jgi_Helro1_115114':4.1543652e-05,'Tadhaerens@prot_jgi_Triad1_60366_fgeneshTA2_pg.C_scaffold_15000043':1.2486966):0.048231629);
((((((('145481-Ppatens@XP_001773150':9.4762725e-05,'284812-Spombe@NP_593137':1.9615358):0.39168583,(('3702-Athaliana@BAF00935':0.12856584,'39947-Osativa@CAD40351':0.17102263):0.15946193,'88036-Smoellendorffii@XP_002970385':0.12539489):5.1924421e-05):0.35825365,(('436017-Olucimarinus@XP_001420595':0.17698263,'564608-Mpusilla@XP_003055504':0.55364652):0.20429968,'70448-Otauri@XP_003082234':0.15699883):0.66250706):0.26122768,'Spizellomyces-punctatus@SPPG_00100T0':0.95848355):0.13703906,'330879-Afumigatus@XP_747613':2.0663139):0.509898,('6239-Celegans@NP_492228':0.94542807,'Tadhaerens@prot_jgi_Triad1_60366_fgeneshTA2_pg.C_scaffold_15000043':0.66365605):0.21595765):0.032856594,'45351-Nvectensis@XP_001624621':0.26829978,(((((('6279-Bmalayi@XP_001892554':0.67000012,('7955-Drerio@XP_001334031':1.86494e-06,'9606-Hsapiens@NP_056144':1.3297644e-06):0.084075022):1.9458658e-06,'Hrobusta@prot_jgi_Helro1_115114':0.33812421):0.047001928,'7227-Dmelanogaster@NP_650428':0.36490065):0.089816796,'7460-Amellifera@XP_394668':1.5879923e-06):0.051209759,('7739-Bfloridae@XP_002609698':0.074337643,'Capsaspora-owczarzaki@CAOG_06513T0':1.212154):0.053929559):0.13186176,'Dpulex@prot_jgi_Dappu1_199972_estExt_Genewise1Plus.C_610115':0.026864849):0.21892779);
((((('145481-Ppatens@XP_001773150':0.30702116,(('3702-Athaliana@BAF00935':0.11212552,'39947-Osativa@CAD40351':0.11956385):0.17231515,'88036-Smoellendorffii@XP_002970385':0.20481487):0.07203689):0.4674408,((('284812-Spombe@NP_593137':1.8660797,'330879-Afumigatus@XP_747613':1.1975445):1.1626712,'Spizellomyces-punctatus@SPPG_00100T0':0.85994792):0.034912343,(('436017-Olucimarinus@XP_001420595':0.20277516,'70448-Otauri@XP_003082234':0.26896014):0.34368794,'564608-Mpusilla@XP_003055504':0.53151003):0.85465104):0.17654948):0.35376804,'Tadhaerens@prot_jgi_Triad1_60366_fgeneshTA2_pg.C_scaffold_15000043':0.48466143):0.37933219,'Capsaspora-owczarzaki@CAOG_06513T0':0.94565753):0.42327974,((('45351-Nvectensis@XP_001624621':0.44212105,'Dpulex@prot_jgi_Dappu1_199972_estExt_Genewise1Plus.C_610115':0.053097372):0.079305618,(((('6239-Celegans@NP_492228':1.0347032,'6279-Bmalayi@XP_001892554':0.35899504):0.54770131,'7227-Dmelanogaster@NP_650428':0.12247897):0.16209591,'Hrobusta@prot_jgi_Helro1_115114':0.31804004):0.0017300401,'7460-Amellifera@XP_394668':0.064697806):0.027085365):0.10014663,('7955-Drerio@XP_001334031':0,'9606-Hsapiens@NP_056144':5.108322e-05):0.12080141):0.12513433,'7739-Bfloridae@XP_002609698':4.1953226e-05);
(((('145481-Ppatens@XP_001773150':0.15602333,((((('330879-Afumigatus@XP_747613':1.9442626,'564608-Mpusilla@XP_003055504':0.27881289):0.17430843,('436017-Olucimarinus@XP_001420595':0.25146425,'70448-Otauri@XP_003082234':0.18774788):0.1712043):0.7700075,'3702-Athaliana@BAF00935':0.073736002):0.038894426,'39947-Osativa@CAD40351':0.058433751):0.18281041,'88036-Smoellendorffii@XP_002970385':0.17116586):0.33655457):0.23125648,'Spizellomyces-punctatus@SPPG_00100T0':0.93711819):0.41303192,('284812-Spombe@NP_593137':1.5500907,'Capsaspora-owczarzaki@CAOG_06513T0':1.7520978e-05):1.0377672):0.20835378,(((((('45351-Nvectensis@XP_001624621':0.16305584,(('6239-Celegans@NP_492228':0.81355418,'6279-Bmalayi@XP_001892554':0.44377969):0.49625617,'7227-Dmelanogaster@NP_650428':0.1717334):0.021880563):0.054684752,'Tadhaerens@prot_jgi_Triad1_60366_fgeneshTA2_pg.C_scaffold_15000043':0.75160921):0.027213091,'Dpulex@prot_jgi_Dappu1_199972_estExt_Genewise1Plus.C_610115':0.067011969):0.069462803,'Hrobusta@prot_jgi_Helro1_115114':0.34601744):0.045379524,'7460-Amellifera@XP_394668':0.038887396):0.051794994,'7739-Bfloridae@XP_002609698':0.065595829):0.046025,('7955-Drerio@XP_001334031':0,'9606-Hsapiens@NP_056144':1.9437174e-05):0.18475088);
((((('145481-Ppatens@XP_001773150':0.39631949,'330879-Afumigatus@XP_747613':1.7862915):0.042708509,((('284812-Spombe@NP_593137':3.3407614,'Spizellomyces-punctatus@SPPG_00100T0':1.5476352):0.22341688,(('436017-Olucimarinus@XP_001420595':0.040731377,'564608-Mpusilla@XP_003055504':0.99940751):0.17733425,'70448-Otauri@XP_003082234':0.0398432):0.68655337):0.54757245,('3702-Athaliana@BAF00935':0.31719704,'39947-Osativa@CAD40351':0.12909835):0.12134622):0.10267969):0.19356689,'88036-Smoellendorffii@XP_002970385':1.3624021e-05):1.3026211,'45351-Nvectensis@XP_001624621':0.031361886):0.39830595,(((((('6239-Celegans@NP_492228':1.1610952,'6279-Bmalayi@XP_001892554':0.2643525):0.73018729,'Capsaspora-owczarzaki@CAOG_06513T0':2.5521251):0.20686484,'7955-Drerio@XP_001334031':0):1.3160476e-05,'9606-Hsapiens@NP_056144':1.3135695e-05):0.17303427,'7739-Bfloridae@XP_002609698':0.07030539):0.087646819,(('7227-Dmelanogaster@NP_650428':0.2585382,'7460-Amellifera@XP_394668':0.022252207):0.00071585097,('Hrobusta@prot_jgi_Helro1_115114':0.050689956,'Tadhaerens@prot_jgi_Triad1_60366_fgeneshTA2_pg.C_scaffold_15000043':0.78950941):0.17593374):0.069981404):0.013103329,'Dpulex@prot_jgi_Dappu1_199972_estExt_Genewise1Plus.C_610115':0.11769144);
(((((('145481-Ppatens@XP_001773150':0.32362559,('3702-Athaliana@BAF00935':0.10601494,'39947-Osativa@CAD40351':0.18056613):0.23133037):8.6260441e-05,'88036-Smoellendorffii@XP_002970385':0.2535338):0.73971604,('330879-Afumigatus@XP_747613':1.9370593,(('436017-Olucimarinus@XP_001420595':0.18718587,'70448-Otauri@XP_003082234':0.10247826):0.35625192,'564608-Mpusilla@XP_003055504':0.52888132):0.50550745):0.28137839):0.6195385,'7739-Bfloridae@XP_002609698':5.6954579e-05):0.15095473,'Dpulex@prot_jgi_Dappu1_199972_estExt_Genewise1Plus.C_610115':0.1442714):0.031341775,(((((('284812-Spombe@NP_593137':2.3536597,'Spizellomyces-punctatus@SPPG_00100T0':0):1.2798608,'Tadhaerens@prot_jgi_Triad1_60366_fgeneshTA2_pg.C_scaffold_15000043':0.7071501):0.39615566,(('6239-Celegans@NP_492228':1.2763131,'6279-Bmalayi@XP_001892554':0.2079107):0.29572659,'Capsaspora-owczarzaki@CAOG_06513T0':1.307286):0.22449631):0.14489432,'45351-Nvectensis@XP_001624621':0.42659946):0.093579134,('7955-Drerio@XP_001334031':0,'9606-Hsapiens@NP_056144':1.4403206e-06):0.054859333):0.11091856,'Hrobusta@prot_jgi_Helro1_115114':0.23454303):0.016296311,('7227-Dmelanogaster@NP_650428':0.26038977,'7460-Amellifera@XP_394668':0.031022448):0.029677537);
((('145481-Ppatens@XP_001773150':0.38525193,(((((('284812-Spombe@NP_593137':3.4712765,'330879-Afumigatus@XP_747613':0.99554762):1.9243189,'564608-Mpusilla@XP_003055504':0.012012838):0.67506388,'436017-Olucimarinus@XP_001420595':0.19452546):0.117089,'70448-Otauri@XP_003082234':0.082783354):1.2635812,'3702-Athaliana@BAF00935':0.15091817):0.053757769,'39947-Osativa@CAD40351':0.19671952):0.16958247):0.16256195,'88036-Smoellendorffii@XP_002970385':0.078306377):0.97794338,(('45351-Nvectensis@XP_001624621':0.23348511,((((('6279-Bmalayi@XP_001892554':0.79747166,'7227-Dmelanogaster@NP_650428':0.077523865):0.14399123,(('7739-Bfloridae@XP_002609698':0.0089575535,'Capsaspora-owczarzaki@CAOG_06513T0':1.8252345):0.24316863,('7955-Drerio@XP_001334031':0,'9606-Hsapiens@NP_056144':7.3708731e-06):0.10735387):0.054105493):2.4830063e-05,'7460-Amellifera@XP_394668':0.023683447):0.074317863,'Hrobusta@prot_jgi_Helro1_115114':0.16935085):0.07999915,'Dpulex@prot_jgi_Dappu1_199972_estExt_Genewise1Plus.C_610115':0.0080042446):0.24759709):0.25710321,'6239-Celegans@NP_492228':1.1770746):0.13993833,('Spizellomyces-punctatus@SPPG_00100T0':1.3399712,'Tadhaerens@prot_jgi_Triad1_60366_fgeneshTA2_pg.C_scaffold_15000043':0.35580564):0.20849147);
(((('145481-Ppatens@XP_001773150':0.33774881,((('284812-Spombe@NP_593137':2.6569203,'88036-Smoellendorffii@XP_002970385':0):0.22108461,('3702-Athaliana@BAF00935':0.2326356,'39947-Osativa@CAD40351':0.10339554):0.21473849):4.6017648e-05,(('436017-Olucimarinus@XP_001420595':0.22695244,'564608-Mpusilla@XP_003055504':0.45757988):0.10792375,'70448-Otauri@XP_003082234':0.1405112):1.0969633):0.16073896):0.37675234,'330879-Afumigatus@XP_747613':2.0087795):0.21460445,'Spizellomyces-punctatus@SPPG_00100T0':0.9696694):0.63202345,('45351-Nvectensis@XP_001624621':0.33538951,(((('7227-Dmelanogaster@NP_650428':0.35176836,('7460-Amellifera@XP_394668':0.0015026681,'Capsaspora-owczarzaki@CAOG_06513T0':1.3091993):0.02394672):0.041340312,(('7955-Drerio@XP_001334031':0,'9606-Hsapiens@NP_056144':2.4890436e-05):0.08779914,'Hrobusta@prot_jgi_Helro1_115114':0.21883653):0.05751738):0.05328137,'Dpulex@prot_jgi_Dappu1_199972_estExt_Genewise1Plus.C_610115':0.099280657):7.0444315e-06,'7739-Bfloridae@XP_002609698':0.096181219):0.097875602):0.30471388,(('6239-Celegans@NP_492228':1.1561165,'Tadhaerens@prot_jgi_Triad1_60366_fgeneshTA2_pg.C_scaffold_15000043':0.42711157):0.2334903,'6279-Bmalayi@XP_001892554':0.52554126):0.045248218);
(((((('145481-Ppatens@XP_001773150':0.44979113,'88036-Smoellendorffii@XP_002970385':0.35303493):9.5867386e-07,('3702-Athaliana@BAF00935':0.22937504,'39947-Osativa@CAD40351':0.093709076):0.31758867):0.27033981,('330879-Afumigatus@XP_747613':1.9202143,(('436017-Olucimarinus@XP_001420595':0.16537937,'70448-Otauri@XP_003082234':0.24788768):0.51146209,'564608-Mpusilla@XP_003055504':0.22103757):0.32948118):0.58795402):0.65198405,('284812-Spombe@NP_593137':1.6630364,'Spizellomyces-punctatus@SPPG_00100T0':0.41439285):0.64481761):0.35778793,'Tadhaerens@prot_jgi_Triad1_60366_fgeneshTA2_pg.C_scaffold_15000043':0.67125416):0.5655801,'45351-Nvectensis@XP_001624621':0.20394396,((('6239-Celegans@NP_492228':1.1636674,'6279-Bmalayi@XP_001892554':0.59741682):0.17318775,'Capsaspora-owczarzaki@CAOG_06513T0':1.2413867):0.21257227,((((('7227-Dmelanogaster@NP_650428':0.30489509,'Hrobusta@prot_jgi_Helro1_115114':0.2154101):0.0046180305,'7460-Amellifera@XP_394668':0.038967795):0.035542422,'Dpulex@prot_jgi_Dappu1_199972_estExt_Genewise1Plus.C_610115':0.24783793):0.045994201,'7739-Bfloridae@XP_002609698':0.15416624):0.13752604,('7955-Drerio@XP_001334031':0,'9606-Hsapiens@NP_056144':4.8040828e-05):3.4287372e-05):0.037118841):0.32872009);
((((((('145481-Ppatens@XP_001773150':0.41896986,'88036-Smoellendorffii@XP_002970385':0.2302925):6.9434234e-05,('3702-Athaliana@BAF00935':0.23644022,'39947-Osativa@CAD40351':0.23263711):0.21784425):0.76461682,(('284812-Spombe@NP_593137':1.1372762,'330879-Afumigatus@XP_747613':1.5786724):0.33213119,(('436017-Olucimarinus@XP_001420595':0.075311706,'70448-Otauri@XP_003082234':0.19386209):0.53645961,'564608-Mpusilla@XP_003055504':0.42995056):0.54728301):0.19177822):0.3418688,'Spizellomyces-punctatus@SPPG_00100T0':1.2773079):0.87332787,'Capsaspora-owczarzaki@CAOG_06513T0':1.3462868):0.51581218,'7739-Bfloridae@XP_002609698':9.1369568e-05):0.12637983,'45351-Nvectensis@XP_001624621':0.77861301,(((((('6239-Celegans@NP_492228':1.2373381,'6279-Bmalayi@XP_001892554':0.48413716):0.49853802,'Tadhaerens@prot_jgi_Triad1_60366_fgeneshTA2_pg.C_scaffold_15000043':0.87785308):0.23020507,'Hrobusta@prot_jgi_Helro1_115114':0.22105761):0.15296849,('7227-Dmelanogaster@NP_650428':0.44304372,'7460-Amellifera@XP_394668':0.040561446):1.2917195e-05):0.043134702,'Dpulex@prot_jgi_Dappu1_199972_estExt_Genewise1Plus.C_610115':0.14840646):0.088637762,('7955-Drerio@XP_001334031':0,'9606-Hsapiens@NP_056144':2.9699286e-06):0.13131552):0.13510173);
(((('145481-Ppatens@XP_001773150':0.40138284,(('3702-Athaliana@BAF00935':0.15018313,'39947-Osativa@CAD40351':0.23316676):0.22027477,'88036-Smoellendorffii@XP_002970385':0.19409828):0.0091468179):0.48020828,((('284812-Spombe@NP_593137':0.93964635,'330879-Afumigatus@XP_747613':1.3388995):0.32389622,'Spizellomyces-punctatus@SPPG_00100T0':0.70724463):0.16236382,(('436017-Olucimarinus@XP_001420595':0.21100612,'70448-Otauri@XP_003082234':0.18853581):0.68112961,'564608-Mpusilla@XP_003055504':0.31968591):0.76042115):0.10223652):0.51505055,'Tadhaerens@prot_jgi_Triad1_60366_fgeneshTA2_pg.C_scaffold_15000043':0.62314319):0.28380818,'45351-Nvectensis@XP_001624621':0.20481744,((((('6239-Celegans@NP_492228':1.2717752,'6279-Bmalayi@XP_001892554':0.49977368):0.26477796,'Capsaspora-owczarzaki@CAOG_06513T0':1.9424954):0.34455817,('7955-Drerio@XP_001334031':0,'9606-Hsapiens@NP_056144':6.0195948e-05):1.0795168e-05):0.1060045,((('7227-Dmelanogaster@NP_650428':0.19829,'Dpulex@prot_jgi_Dappu1_199972_estExt_Genewise1Plus.C_610115':0.13707063):0.03341806,'7460-Amellifera@XP_394668':0.020203452):0.013622202,'Hrobusta@prot_jgi_Helro1_115114':0.29228333):0.042271698):0.066787196,'7739-Bfloridae@XP_002609698':0.11508079):0.25602961);
((((('145481-Ppatens@XP_001773150':0.22028938,((('3702-Athaliana@BAF00935':0.20199304,'39947-Osativa@CAD40351':0.054110051):0.2687738,(('436017-Olucimarinus@XP_001420595':0.10248558,'70448-Otauri@XP_003082234':0.31722683):0.3066049,'564608-Mpusilla@XP_003055504':0.37575971):0.90962802):1.7178952e-06,'88036-Smoellendorffii@XP_002970385':0.18999288):0.21535774):0.50881673,('284812-Spombe@NP_593137':2.0305799,'Spizellomyces-punctatus@SPPG_00100T0':0.4796359):0.58605026):0.49999009,'330879-Afumigatus@XP_747613':1.3099204):0.36051841,'6239-Celegans@NP_492228':0.99862105):0.46662677,((((('45351-Nvectensis@XP_001624621':0.23810727,(('6279-Bmalayi@XP_001892554':0.74882043,'Tadhaerens@prot_jgi_Triad1_60366_fgeneshTA2_pg.C_scaffold_15000043':0.45771514):0.17658243,'Capsaspora-owczarzaki@CAOG_06513T0':0.74419507):0.44706998):0.044256034,'Dpulex@prot_jgi_Dappu1_199972_estExt_Genewise1Plus.C_610115':0.037641953):0.058360315,'Hrobusta@prot_jgi_Helro1_115114':0.3114048):0.075816239,('7739-Bfloridae@XP_002609698':0.1418421,('7955-Drerio@XP_001334031':0,'9606-Hsapiens@NP_056144':2.2465741e-07):0.083415611):0.067242753):0.078371951,'7460-Amellifera@XP_394668':1.1504439e-06):0.35013471,'7227-Dmelanogaster@NP_650428':0.079148105);
((((('145481-Ppatens@XP_001773150':0.46025061,'88036-Smoellendorffii@XP_002970385':0.23784809):0.05934325,('3702-Athaliana@BAF00935':0.11903187,'39947-Osativa@CAD40351':0.17137557):0.1892168):0.3722723,((('284812-Spombe@NP_593137':0.88812253,'330879-Afumigatus@XP_747613':1.3839945):1.4351862,(('436017-Olucimarinus@XP_001420595':0.14207111,'70448-Otauri@XP_003082234':0.19756987):0.29100699,'564608-Mpusilla@XP_003055504':0.40812637):0.44537847):0.087270784,'Spizellomyces-punctatus@SPPG_00100T0':1.2860546):0.085094477):0.52241534,'Capsaspora-owczarzaki@CAOG_06513T0':0.92730766):0.53953171,(((('45351-Nvectensis@XP_001624621':0.24528879,'7227-Dmelanogaster@NP_650428':0.2703228):0.022276166,(('6239-Celegans@NP_492228':1.2783005,'6279-Bmalayi@XP_001892554':0.39708339):0.57530768,('7955-Drerio@XP_001334031':0,'9606-Hsapiens@NP_056144':2.2188225e-06):0.096550528):0.09799273):0.058596847,('Dpulex@prot_jgi_Dappu1_199972_estExt_Genewise1Plus.C_610115':0.14208794,('Hrobusta@prot_jgi_Helro1_115114':0.11857775,'Tadhaerens@prot_jgi_Triad1_60366_fgeneshTA2_pg.C_scaffold_15000043':0.86596099):0.18470988):0.015804245):0.046438757,'7460-Amellifera@XP_394668':0.051795996):0.06604774,'7739-Bfloridae@XP_002609698':0.079562515);
(((((('145481-Ppatens@XP_001773150':0.44105091,('3702-Athaliana@BAF00935':0.13111111,'39947-Osativa@CAD40351':0.12398367):0.41673781):9.7683033e-05,'88036-Smoellendorffii@XP_002970385':0.24668616):0.31625447,(('284812-Spombe@NP_593137':1.8222691,'Spizellomyces-punctatus@SPPG_00100T0':0.57148286):0.95719368,('330879-Afumigatus@XP_747613':1.1448117,(('436017-Olucimarinus@XP_001420595':0.052871373,'70448-Otauri@XP_003082234':0.24408354):0.62092022,'564608-Mpusilla@XP_003055504':0.25620983):0.58741603):1.396315e-06):0.24816854):0.41506866,'Capsaspora-owczarzaki@CAOG_06513T0':1.5496747):0.14421599,'Tadhaerens@prot_jgi_Triad1_60366_fgeneshTA2_pg.C_scaffold_15000043':0.6916864):0.38580216,'45351-Nvectensis@XP_001624621':0.14009683,(((((('6239-Celegans@NP_492228':1.0897171,'6279-Bmalayi@XP_001892554':0.2871714):0.86084331,('7955-Drerio@XP_001334031':0,'9606-Hsapiens@NP_056144':3.9232444e-05):0.057285575):0.12249683,'Hrobusta@prot_jgi_Helro1_115114':0.19199577):0.082268177,('7227-Dmelanogaster@NP_650428':0.26577136,'7460-Amellifera@XP_394668':0.0097482964):1.721185e-05):0.028487842,'Dpulex@prot_jgi_Dappu1_199972_estExt_Genewise1Plus.C_610115':0.11355152):0.039278468,'7739-Bfloridae@XP_002609698':0.1799488):0.20044776);
((((('145481-Ppatens@XP_001773150':0.37900387,(((('330879-Afumigatus@XP_747613':1.3580946,'564608-Mpusilla@XP_003055504':0.62906858):0.26141578,'436017-Olucimarinus@XP_001420595':0.23486543):0.1008782,'70448-Otauri@XP_003082234':0.086268547):1.114252,('3702-Athaliana@BAF00935':0.26401117,'39947-Osativa@CAD40351':0.1436591):0.073019823):0.10235731):0.15656865,'88036-Smoellendorffii@XP_002970385':0.089434691):0.55784865,('284812-Spombe@NP_593137':1.6312824,'Spizellomyces-punctatus@SPPG_00100T0':3.2309689e-05):1.1320648):0.30646374,'Tadhaerens@prot_jgi_Triad1_60366_fgeneshTA2_pg.C_scaffold_15000043':0.89589772):0.36318161,('45351-Nvectensis@XP_001624621':0.31700498,(((((('6239-Celegans@NP_492228':1.089436,'6279-Bmalayi@XP_001892554':0.16541354):0.12779211,'Capsaspora-owczarzaki@CAOG_06513T0':2.1429197):0.63974994,('7955-Drerio@XP_001334031':0,'9606-Hsapiens@NP_056144':4.6959531e-05):2.7585773e-05):0.075310035,'Hrobusta@prot_jgi_Helro1_115114':0.26409174):0.070314145,('7227-Dmelanogaster@NP_650428':0.27122449,'7460-Amellifera@XP_394668':0.0020271576):0.033874562):0.091703975,'Dpulex@prot_jgi_Dappu1_199972_estExt_Genewise1Plus.C_610115':0.089153487):0.085970291):0.067949275,'7739-Bfloridae@XP_002609698':0.1850573);
(((('145481-Ppatens@XP_001773150':0.29516417,(((('284812-Spombe@NP_593137':1.7515934,'330879-Afumigatus@XP_747613':0.37013421):0.93235354,'Spizellomyces-punctatus@SPPG_00100T0':1.1150703):0.32764524,(('436017-Olucimarinus@XP_001420595':0.092188362,'70448-Otauri@XP_003082234':0.25703838):0.35468284,'564608-Mpusilla@XP_003055504':0.43185703):0.4386625):0.50814117,('3702-Athaliana@BAF00935':0.25310466,'39947-Osativa@CAD40351':0.11068506):0.061573954):0.043654368):0.034863661,'88036-Smoellendorffii@XP_002970385':0.10252487):1.233448,'7955-Drerio@XP_001334031':9.127145e-06):0.069582468,('45351-Nvectensis@XP_001624621':0.32152905,('7739-Bfloridae@XP_002609698':0.0069236308,'Capsaspora-owczarzaki@CAOG_06513T0':1.3039804):0.12115472):0.062413971,(((((('6239-Celegans@NP_492228':0.69846909,'Tadhaerens@prot_jgi_Triad1_60366_fgeneshTA2_pg.C_scaffold_15000043':0.95357665):0.55895604,'6279-Bmalayi@XP_001892554':0.50424579):0.51677829,'9606-Hsapiens@NP_056144':0.0057833877):0.10114443,'Hrobusta@prot_jgi_Helro1_115114':0.23886217):0.062809934,('7227-Dmelanogaster@NP_650428':0.29991153,'7460-Amellifera@XP_394668':0.01621136):0.075608641):0.061504561,'Dpulex@prot_jgi_Dappu1_199972_estExt_Genewise1Plus.C_610115':0.081009119):5.3868316e-05);
(((((('145481-Ppatens@XP_001773150':0.27786227,('3702-Athaliana@BAF00935':0.14185788,'39947-Osativa@CAD40351':0.052905968):0.27838856):0.016705721,'88036-Smoellendorffii@XP_002970385':0.14163772):0.42443277,(('284812-Spombe@NP_593137':2.6294879,'Spizellomyces-punctatus@SPPG_00100T0':6.8225119e-06):0.87117899,('330879-Afumigatus@XP_747613':1.3438642,(('436017-Olucimarinus@XP_001420595':0.16363928,'70448-Otauri@XP_003082234':0.056891621):0.3811278,'564608-Mpusilla@XP_003055504':0.38292711):0.74113889):8.6772262e-05):0.38031333):0.35658661,'Tadhaerens@prot_jgi_Triad1_60366_fgeneshTA2_pg.C_scaffold_15000043':1.1600269):0.030278241,'7739-Bfloridae@XP_002609698':0.089023806):0.14624871,((('45351-Nvectensis@XP_001624621':0.39721165,((('6239-Celegans@NP_492228':0.8524238,'Capsaspora-owczarzaki@CAOG_06513T0':3.0714876):0.40195347,'6279-Bmalayi@XP_001892554':0.11900267):0.98374248,'7227-Dmelanogaster@NP_650428':0.11162607):0.026011189):0.092979837,(('7955-Drerio@XP_001334031':0,'9606-Hsapiens@NP_056144':0):0.1059602,'Hrobusta@prot_jgi_Helro1_115114':0.19874928):0.066668242):0.018193455,'Dpulex@prot_jgi_Dappu1_199972_estExt_Genewise1Plus.C_610115':0.14489224):0.04158608,'7460-Amellifera@XP_394668':0.014138244);
(((((('145481-Ppatens@XP_001773150':0.07331058,('284812-Spombe@NP_593137':0.6859347,'Spizellomyces-punctatus@SPPG_00100T0':0.54267908):0.7082757):0.084574193,'330879-Afumigatus@XP_747613':2.6912838):0.38396746,(('3702-Athaliana@BAF00935':0.21908784,(('436017-Olucimarinus@XP_001420595':0.29062468,'564608-Mpusilla@XP_003055504':0.84469632):0.27117485,'70448-Otauri@XP_003082234':0.18013747):1.1334571):0.10026694,'39947-Osativa@CAD40351':0.08917246):0.19993886):0.25271516,'88036-Smoellendorffii@XP_002970385':0.043037914):1.1937491,'45351-Nvectensis@XP_001624621':0.14034125):0.091596295,((('6239-Celegans@NP_492228':1.3562655,'6279-Bmalayi@XP_001892554':0.38040645):0.52162218,'Capsaspora-owczarzaki@CAOG_06513T0':1.595746):0.18880276,((((('7227-Dmelanogaster@NP_650428':0.36659919,'7460-Amellifera@XP_394668':8.6131981e-05):0.034044603,'Hrobusta@prot_jgi_Helro1_115114':0.35187933):0.08209292,('7955-Drerio@XP_001334031':0,'9606-Hsapiens@NP_056144':6.3253814e-06):0.11390415):0.055806177,'Dpulex@prot_jgi_Dappu1_199972_estExt_Genewise1Plus.C_610115':0.26000009):0.1171228,'7739-Bfloridae@XP_002609698':5.6114961e-06):0.074596115):0.22424623,'Tadhaerens@prot_jgi_Triad1_60366_fgeneshTA2_pg.C_scaffold_15000043':1.1007975);
((((('145481-Ppatens@XP_001773150':0.297035,(('3702-Athaliana@BAF00935':0.22146989,'39947-Osativa@CAD40351':0.093233391):0.21004929,'88036-Smoellendorffii@XP_002970385':0.17886868):6.1098341e-05):0.35625317,((('284812-Spombe@NP_593137':1.5444929,'330879-Afumigatus@XP_747613':1.440939):0.52657673,(('436017-Olucimarinus@XP_001420595':0.30512594,'70448-Otauri@XP_003082234':0.058907227):0.43914932,'564608-Mpusilla@XP_003055504':0.60122076):0.7215256):5.0146957e-05,'Spizellomyces-punctatus@SPPG_00100T0':1.0486337):0.15721684):0.31555364,'Capsaspora-owczarzaki@CAOG_06513T0':1.754976):0.21102564,'Tadhaerens@prot_jgi_Triad1_60366_fgeneshTA2_pg.C_scaffold_15000043':0.69096201):0.21570781,'45351-Nvectensis@XP_001624621':0.15237922,((((((('6239-Celegans@NP_492228':1.0585908,'6279-Bmalayi@XP_001892554':0.25317341):0.60500908,'7955-Drerio@XP_001334031':0):8.7077294e-07,'9606-Hsapiens@NP_056144':2.471576e-05):0.11995077,'Hrobusta@prot_jgi_Helro1_115114':0.1590044):0.049756221,'7739-Bfloridae@XP_002609698':0.10365156):0.040407474,('7227-Dmelanogaster@NP_650428':0.26106782,'7460-Amellifera@XP_394668':0.024142334):0.026924944):0.039976838,'Dpulex@prot_jgi_Dappu1_199972_estExt_Genewise1Plus.C_610115':0.12612028):0.2267234);
((((('145481-Ppatens@XP_001773150':0.15045662,((('3702-Athaliana@BAF00935':0.32876887,'39947-Osativa@CAD40351':0.15842866):0.11386885,'88036-Smoellendorffii@XP_002970385':0.12227428):7.5882529e-05,(('436017-Olucimarinus@XP_001420595':0.21977166,'70448-Otauri@XP_003082234':0.10607451):0.2071994,'564608-Mpusilla@XP_003055504':0.55638966):1.0985544):0.31984986):0.34242835,(('284812-Spombe@NP_593137':3.2679189,'330879-Afumigatus@XP_747613':1.0575243):0.92617066,'Spizellomyces-punctatus@SPPG_00100T0':0.84566819):0.2108422):0.55801005,'Capsaspora-owczarzaki@CAOG_06513T0':0.92642199):0.54896403,'7227-Dmelanogaster@NP_650428':0.20805939):0.047500951,((('45351-Nvectensis@XP_001624621':0.37448617,((('6239-Celegans@NP_492228':0.97382323,'6279-Bmalayi@XP_001892554':0.50259436):0.33788257,'Tadhaerens@prot_jgi_Triad1_60366_fgeneshTA2_pg.C_scaffold_15000043':0.81744892):0.31328259,'Hrobusta@prot_jgi_Helro1_115114':0.10828042):0.16526932):0.033194005,'Dpulex@prot_jgi_Dappu1_199972_estExt_Genewise1Plus.C_610115':0.040534185):0.043925021,('7739-Bfloridae@XP_002609698':0.079171454,('7955-Drerio@XP_001334031':4.4423842e-06,'9606-Hsapiens@NP_056144':1.2685951e-05):0.15028536):0.068111429):0.048624481,'7460-Amellifera@XP_394668':2.1560148e-05);
(((('145481-Ppatens@XP_001773150':0.32553177,((('284812-Spombe@NP_593137':1.2915645,('330879-Afumigatus@XP_747613':2.1392987,'Spizellomyces-punctatus@SPPG_00100T0':1.3866772):0.066279849):0.31930759,(('436017-Olucimarinus@XP_001420595':0.088166404,'70448-Otauri@XP_003082234':0.17802828):0.78746663,'564608-Mpusilla@XP_003055504':0.017043116):0.86519448):0.39752161,('3702-Athaliana@BAF00935':0.27066787,'39947-Osativa@CAD40351':5.0602658e-06):0.31740496):8.9757845e-05):0.17665612,'88036-Smoellendorffii@XP_002970385':0.086219495):0.80167962,'Tadhaerens@prot_jgi_Triad1_60366_fgeneshTA2_pg.C_scaffold_15000043':0.94074395):0.13475517,'45351-Nvectensis@XP_001624621':0.095334537,(((((('6239-Celegans@NP_492228':1.1367248,'6279-Bmalayi@XP_001892554':0.32636945):0.077532081,'Capsaspora-owczarzaki@CAOG_06513T0':1.4518156):0.66959598,('7955-Drerio@XP_001334031':0,'9606-Hsapiens@NP_056144':1.4320114e-05):0.0018177507):0.1636149,('7460-Amellifera@XP_394668':0.058053099,'Dpulex@prot_jgi_Dappu1_199972_estExt_Genewise1Plus.C_610115':0.18077046):0.04033451):0.025775656,('7227-Dmelanogaster@NP_650428':0.30988452,'Hrobusta@prot_jgi_Helro1_115114':0.18759868):2.2595897e-06):0.047442416,'7739-Bfloridae@XP_002609698':0.13412876):0.17047026);
((((('145481-Ppatens@XP_001773150':0.44394308,(('284812-Spombe@NP_593137':2.0535875,'88036-Smoellendorffii@XP_002970385':0.065885199):0.10153638,('3702-Athaliana@BAF00935':0.16888604,'39947-Osativa@CAD40351':0.11336558):0.27043959):0.024320658):0.22271504,(('436017-Olucimarinus@XP_001420595':0.14057787,'564608-Mpusilla@XP_003055504':0.6005854):0.12986717,'70448-Otauri@XP_003082234':0.1301877):1.0176681):0.25290301,'Spizellomyces-punctatus@SPPG_00100T0':1.0825994):0.073354814,'330879-Afumigatus@XP_747613':2.0053593):0.48882472,(((('45351-Nvectensis@XP_001624621':0.35877764,'Dpulex@prot_jgi_Dappu1_199972_estExt_Genewise1Plus.C_610115':0.014738761):0.0678461,(('7227-Dmelanogaster@NP_650428':0.32301329,'7460-Amellifera@XP_394668':1.9290261e-05):0.033061638,('9606-Hsapiens@NP_056144':0.16948826,'Hrobusta@prot_jgi_Helro1_115114':0.22292451):0.045765062):0.068970133):0.14154814,('7739-Bfloridae@XP_002609698':2.5930158e-05,'7955-Drerio@XP_001334031':0):0.022609251):0.33829857,(('6239-Celegans@NP_492228':1.1455319,'6279-Bmalayi@XP_001892554':0.45577592):0.28215073,'Capsaspora-owczarzaki@CAOG_06513T0':1.2243091):0.23850299):0.15791567,'Tadhaerens@prot_jgi_Triad1_60366_fgeneshTA2_pg.C_scaffold_15000043':0.49628663);
((((((('145481-Ppatens@XP_001773150':0.33292177,('3702-Athaliana@BAF00935':0.2145807,'39947-Osativa@CAD40351':0.15099145):0.19466553):4.0604344e-06,'88036-Smoellendorffii@XP_002970385':0.22683882):0.48007642,'330879-Afumigatus@XP_747613':1.8325837):0.16927439,(('436017-Olucimarinus@XP_001420595':0.1931341,'70448-Otauri@XP_003082234':0.19124393):0.44774537,'564608-Mpusilla@XP_003055504':0.23837055):0.59296438):0.33751296,('284812-Spombe@NP_593137':1.1623495,'Spizellomyces-punctatus@SPPG_00100T0':0.66470267):0.27134376):0.36440947,('Capsaspora-owczarzaki@CAOG_06513T0':2.2170355,'Tadhaerens@prot_jgi_Triad1_60366_fgeneshTA2_pg.C_scaffold_15000043':0.92726765):2.0383368e-05):0.32325079,(((('45351-Nvectensis@XP_001624621':0.43211394,'7227-Dmelanogaster@NP_650428':0.30003406):0.029183003,((('6239-Celegans@NP_492228':0.99109828,'6279-Bmalayi@XP_001892554':0.54144418):0.5365702,('7955-Drerio@XP_001334031':0,'9606-Hsapiens@NP_056144':5.5886187e-07):0.015154623):0.15855976,'Hrobusta@prot_jgi_Helro1_115114':0.17754642):0.1276843):0.025150373,'Dpulex@prot_jgi_Dappu1_199972_estExt_Genewise1Plus.C_610115':0.11708585):0.064158559,'7739-Bfloridae@XP_002609698':0.33449633):0.0085912101,'7460-Amellifera@XP_394668':1.6709502e-05);
((((('145481-Ppatens@XP_001773150':2.4538228e-05,'Spizellomyces-punctatus@SPPG_00100T0':1.8498991):0.40584794,((((('284812-Spombe@NP_593137':2.2950421,'330879-Afumigatus@XP_747613':1.448177):0.48478094,'564608-Mpusilla@XP_003055504':0.2088648):0.41205874,('436017-Olucimarinus@XP_001420595':0.13067682,'70448-Otauri@XP_003082234':0.17600985):0.23211357):0.8385782,'39947-Osativa@CAD40351':0.11408414):0.11455407,'3702-Athaliana@BAF00935':0.059355911):0.082795713):0.099275292,'88036-Smoellendorffii@XP_002970385':0.15836827):0.7975126,'Capsaspora-owczarzaki@CAOG_06513T0':0.85369266):0.29263104,(((('45351-Nvectensis@XP_001624621':0.077438425,'6239-Celegans@NP_492228':1.9031581):0.17713967,'7227-Dmelanogaster@NP_650428':0.22345072):0.12861772,((((('6279-Bmalayi@XP_001892554':0.97351244,'9606-Hsapiens@NP_056144':2.2254621e-06):2.0788938e-06,'7955-Drerio@XP_001334031':0):0.11317037,'Hrobusta@prot_jgi_Helro1_115114':0.33160189):0.0428039,'7739-Bfloridae@XP_002609698':0.056802622):0.047100786,'7460-Amellifera@XP_394668':0.077666524):0.074968779):7.5155127e-05,'Dpulex@prot_jgi_Dappu1_199972_estExt_Genewise1Plus.C_610115':0.034498011):0.21621752,'Tadhaerens@prot_jgi_Triad1_60366_fgeneshTA2_pg.C_scaffold_15000043':0.84874027);
(((('145481-Ppatens@XP_001773150':0.46612265,(('3702-Athaliana@BAF00935':0.12666619,'39947-Osativa@CAD40351':0.21075431):0.28413906,'88036-Smoellendorffii@XP_002970385':0.14414917):3.0944177e-06):0.40887916,((('284812-Spombe@NP_593137':1.5437325,'330879-Afumigatus@XP_747613':0.77201806):0.86611233,'Spizellomyces-punctatus@SPPG_00100T0':0.96033273):0.20475683,(('436017-Olucimarinus@XP_001420595':0.046731906,'564608-Mpusilla@XP_003055504':1.0686234):0.33480819,'70448-Otauri@XP_003082234':9.7300078e-06):1.0218124):0.077913931):1.0377377,'45351-Nvectensis@XP_001624621':0.0030716123):0.40083217,((((('6239-Celegans@NP_492228':1.1708457,'Tadhaerens@prot_jgi_Triad1_60366_fgeneshTA2_pg.C_scaffold_15000043':0.42024893):0.43166647,'6279-Bmalayi@XP_001892554':0.35261451):0.40572005,(('7739-Bfloridae@XP_002609698':1.0493983e-05,'Capsaspora-owczarzaki@CAOG_06513T0':1.5858917):0.12809233,('7955-Drerio@XP_001334031':0,'9606-Hsapiens@NP_056144':1.6503529e-05):0.051925038):0.032646771):0.042446694,('7227-Dmelanogaster@NP_650428':0.23932555,'7460-Amellifera@XP_394668':0.055054504):0.0028330156):0.051351596,'Hrobusta@prot_jgi_Helro1_115114':0.23046313):0.012888313,'Dpulex@prot_jgi_Dappu1_199972_estExt_Genewise1Plus.C_610115':0.051012098);
(((('145481-Ppatens@XP_001773150':0.38617504,(('3702-Athaliana@BAF00935':0.12858986,'39947-Osativa@CAD40351':0.16843858):0.21997026,'88036-Smoellendorffii@XP_002970385':0.17223431):0.085050519):0.29004926,((('284812-Spombe@NP_593137':1.8312668,'Spizellomyces-punctatus@SPPG_00100T0':0.8630771):0.25779003,'330879-Afumigatus@XP_747613':1.5453625):6.3814883e-05,(('436017-Olucimarinus@XP_001420595':0.047387221,'70448-Otauri@XP_003082234':0.24824486):0.57368518,'564608-Mpusilla@XP_003055504':0.24776555):0.60345947):0.28454014):0.46426893,'7460-Amellifera@XP_394668':9.2308672e-06):0.053085064,(((('45351-Nvectensis@XP_001624621':0.28667269,('7739-Bfloridae@XP_002609698':7.9603194e-06,'Capsaspora-owczarzaki@CAOG_06513T0':1.1477392):0.076264925):0.059686328,('7955-Drerio@XP_001334031':9.4455624e-08,'9606-Hsapiens@NP_056144':0):0.14064824):0.029382093,'Dpulex@prot_jgi_Dappu1_199972_estExt_Genewise1Plus.C_610115':0.075455063):0.048172144,((('6239-Celegans@NP_492228':1.0755989,'6279-Bmalayi@XP_001892554':0.31593772):0.23756565,'Tadhaerens@prot_jgi_Triad1_60366_fgeneshTA2_pg.C_scaffold_15000043':0.69867051):0.18403462,'Hrobusta@prot_jgi_Helro1_115114':0.14677007):0.11383248):2.2846276e-05,'7227-Dmelanogaster@NP_650428':0.26792776);
(((((('145481-Ppatens@XP_001773150':0.260117,('3702-Athaliana@BAF00935':0.2856461,'39947-Osativa@CAD40351':0.17698562):0.16078299):0.061263489,'88036-Smoellendorffii@XP_002970385':0.12514375):0.54437676,(('284812-Spombe@NP_593137':1.6603423,'Spizellomyces-punctatus@SPPG_00100T0':0.39416141):0.56685851,('330879-Afumigatus@XP_747613':1.4642595,(('436017-Olucimarinus@XP_001420595':0.17550262,'70448-Otauri@XP_003082234':0.087123605):0.38709242,'564608-Mpusilla@XP_003055504':0.46611127):0.38782775):0.36315987):0.13331844):0.29241592,'Capsaspora-owczarzaki@CAOG_06513T0':1.6576503):0.098316393,'Tadhaerens@prot_jgi_Triad1_60366_fgeneshTA2_pg.C_scaffold_15000043':0.73637129):0.20421316,'45351-Nvectensis@XP_001624621':0.25931756,((((((('6239-Celegans@NP_492228':1.1090794,'6279-Bmalayi@XP_001892554':0.33655497):0.50757928,('7955-Drerio@XP_001334031':0,'9606-Hsapiens@NP_056144':2.5051727e-06):0.024524252):0.15728458,'7739-Bfloridae@XP_002609698':0.16778466):0.01308827,'Hrobusta@prot_jgi_Helro1_115114':0.20364491):0.060976464,'7460-Amellifera@XP_394668':0.057352205):0.014240439,'7227-Dmelanogaster@NP_650428':0.21180837):0.061152714,'Dpulex@prot_jgi_Dappu1_199972_estExt_Genewise1Plus.C_610115':0.070835263):0.22600604);
(((((('145481-Ppatens@XP_001773150':0.37889562,(('3702-Athaliana@BAF00935':0.21190361,'39947-Osativa@CAD40351':0.15971319):0.12737893,'88036-Smoellendorffii@XP_002970385':0.21406023):4.3123923e-05):0.39890724,(('284812-Spombe@NP_593137':1.3245267,'330879-Afumigatus@XP_747613':0.94857329):0.82835684,(('436017-Olucimarinus@XP_001420595':0.15248816,'564608-Mpusilla@XP_003055504':0.82152987):0.22780962,'70448-Otauri@XP_003082234':0.082847315):0.43407347):0.28707908):0.090014245,'Spizellomyces-punctatus@SPPG_00100T0':0.98680085):0.46781379,'Capsaspora-owczarzaki@CAOG_06513T0':1.3074803):0.062834216,'Tadhaerens@prot_jgi_Triad1_60366_fgeneshTA2_pg.C_scaffold_15000043':0.56534901):0.46784789,'45351-Nvectensis@XP_001624621':0.24022605,(((((('6239-Celegans@NP_492228':0.80957148,'6279-Bmalayi@XP_001892554':0.53106539):0.54035038,'7227-Dmelanogaster@NP_650428':0.22790639):0.09499938,('7955-Drerio@XP_001334031':5.6219276e-05,'9606-Hsapiens@NP_056144':0):0.1197989):0.059584129,('7460-Amellifera@XP_394668':7.7553762e-05,'7739-Bfloridae@XP_002609698':0.25918079):0.036931633):0.081744283,'Dpulex@prot_jgi_Dappu1_199972_estExt_Genewise1Plus.C_610115':0.095331384):0.061172969,'Hrobusta@prot_jgi_Helro1_115114':0.17185424):0.23958057);
((('145481-Ppatens@XP_001773150':0.28761077,(('3702-Athaliana@BAF00935':0.23449206,'39947-Osativa@CAD40351':0.12257316):0.14950683,'88036-Smoellendorffii@XP_002970385':0.13806018):0.15224254):0.44909777,(('284812-Spombe@NP_593137':1.5185646,'Spizellomyces-punctatus@SPPG_00100T0':0.089375056):1.1964567,('330879-Afumigatus@XP_747613':2.2255658,(('436017-Olucimarinus@XP_001420595':0.09564319,'70448-Otauri@XP_003082234':0.25334921):0.54916339,'564608-Mpusilla@XP_003055504':0.44499313):0.44774394):0.048623066):0.33369036):0.72154838,((((('45351-Nvectensis@XP_001624621':0.21421362,'Tadhaerens@prot_jgi_Triad1_60366_fgeneshTA2_pg.C_scaffold_15000043':0.78900422):0.091044984,('6239-Celegans@NP_492228':1.3917587,'6279-Bmalayi@XP_001892554':0.24361982):0.5641051):0.03596976,'7227-Dmelanogaster@NP_650428':0.37858084):0.065134967,'Dpulex@prot_jgi_Dappu1_199972_estExt_Genewise1Plus.C_610115':0.14363094):0.078065211,(('7460-Amellifera@XP_394668':0.086183755,('7955-Drerio@XP_001334031':0,'9606-Hsapiens@NP_056144':6.0782577e-05):0.10493609):0.017515435,'Hrobusta@prot_jgi_Helro1_115114':0.31578264):0.058145587):2.4456772e-06,('7739-Bfloridae@XP_002609698':1.1105555e-05,'Capsaspora-owczarzaki@CAOG_06513T0':1.3548031):0.11792419);
((((('145481-Ppatens@XP_001773150':0.41279536,(('3702-Athaliana@BAF00935':0.25017013,'39947-Osativa@CAD40351':0.15714734):0.13188951,'88036-Smoellendorffii@XP_002970385':0.10693209):5.8633053e-06):0.32156794,((('284812-Spombe@NP_593137':1.8412267,'Spizellomyces-punctatus@SPPG_00100T0':4.1852991e-05):1.0669844,'330879-Afumigatus@XP_747613':2.1720758):0.0012704799,(('436017-Olucimarinus@XP_001420595':0.10188776,'70448-Otauri@XP_003082234':0.19471057):0.37806546,'564608-Mpusilla@XP_003055504':0.11513516):0.42426032):0.23316781):0.40519228,'Tadhaerens@prot_jgi_Triad1_60366_fgeneshTA2_pg.C_scaffold_15000043':1.3408931):0.35307496,'7739-Bfloridae@XP_002609698':0.076953496):0.16945743,(((('45351-Nvectensis@XP_001624621':0.32152067,'7227-Dmelanogaster@NP_650428':0.26365267):0.049267527,(('6239-Celegans@NP_492228':1.0509873,'6279-Bmalayi@XP_001892554':0.38315851):0.063683145,'Capsaspora-owczarzaki@CAOG_06513T0':1.4533241):0.43242008):0.028633739,'Dpulex@prot_jgi_Dappu1_199972_estExt_Genewise1Plus.C_610115':0.080550296):0.04973601,(('7955-Drerio@XP_001334031':0,'9606-Hsapiens@NP_056144':3.1921075e-06):0.0021303065,'Hrobusta@prot_jgi_Helro1_115114':0.30976355):0.13514672):0.053886326,'7460-Amellifera@XP_394668':0.058688014);
((((('145481-Ppatens@XP_001773150':0.49253544,(('284812-Spombe@NP_593137':3.7294315,'Spizellomyces-punctatus@SPPG_00100T0':2.1140897e-05):1.8458503,('330879-Afumigatus@XP_747613':2.095676,(('436017-Olucimarinus@XP_001420595':0.23746768,'70448-Otauri@XP_003082234':0.088569714):0.63157082,'564608-Mpusilla@XP_003055504':0.3953198):0.32137472):0.27533504):0.69307196):9.7656968e-05,('3702-Athaliana@BAF00935':0.17701511,'39947-Osativa@CAD40351':0.14636315):0.19151292):0.11604279,'88036-Smoellendorffii@XP_002970385':0.076203471):0.89564809,'Capsaspora-owczarzaki@CAOG_06513T0':1.7657512):0.11563491,('45351-Nvectensis@XP_001624621':0.23746153,((((((('6239-Celegans@NP_492228':1.3305431,'6279-Bmalayi@XP_001892554':0.69262324):0.46025994,('7955-Drerio@XP_001334031':0,'9606-Hsapiens@NP_056144':8.9497081e-07):3.3285772e-05):0.16344707,'7227-Dmelanogaster@NP_650428':0.3864426):0.024316671,'7460-Amellifera@XP_394668':4.4590048e-06):0.029966758,'7739-Bfloridae@XP_002609698':0.19261371):0.059534739,'Dpulex@prot_jgi_Dappu1_199972_estExt_Genewise1Plus.C_610115':0.069779989):0.11147278,'Hrobusta@prot_jgi_Helro1_115114':0.17142016):0.20742069):0.60849288,'Tadhaerens@prot_jgi_Triad1_60366_fgeneshTA2_pg.C_scaffold_15000043':0.96985395);
((((('145481-Ppatens@XP_001773150':0.33477838,(('3702-Athaliana@BAF00935':0.11254499,'39947-Osativa@CAD40351':0.070981886):0.27449223,'88036-Smoellendorffii@XP_002970385':0.16261069):4.1205512e-06):0.55737403,(((('284812-Spombe@NP_593137':3.2756283,'330879-Afumigatus@XP_747613':1.4348732):1.4025367,'564608-Mpusilla@XP_003055504':0.10848725):0.86657375,'436017-Olucimarinus@XP_001420595':0.14862891):0.16411242,'70448-Otauri@XP_003082234':0.015316348):1.137146):0.23105879,'Spizellomyces-punctatus@SPPG_00100T0':1.1964826):0.43678381,'Capsaspora-owczarzaki@CAOG_06513T0':1.5049907):0.31922502,('45351-Nvectensis@XP_001624621':0.48353197,(('6239-Celegans@NP_492228':1.2436865,'6279-Bmalayi@XP_001892554':0.34021595):0.55408548,((('7227-Dmelanogaster@NP_650428':0.1837401,'7460-Amellifera@XP_394668':0.020632113):0.0037273844,(('7739-Bfloridae@XP_002609698':0.15156752,'9606-Hsapiens@NP_056144':0.079187755):0.067352376,'Hrobusta@prot_jgi_Helro1_115114':0.24357777):0.025059733):0.08960775,('7955-Drerio@XP_001334031':0,'Dpulex@prot_jgi_Dappu1_199972_estExt_Genewise1Plus.C_610115':7.8209137e-05):0.050398684):0.094990567):0.089378048):0.25254796,'Tadhaerens@prot_jgi_Triad1_60366_fgeneshTA2_pg.C_scaffold_15000043':0.9065366);
(((((('145481-Ppatens@XP_001773150':0.43294064,(('3702-Athaliana@BAF00935':0.24494253,'39947-Osativa@CAD40351':0.17154818):0.20689058,'88036-Smoellendorffii@XP_002970385':0.21887753):0.12047741):0.33070941,'330879-Afumigatus@XP_747613':1.5175749):0.21622354,('284812-Spombe@NP_593137':1.1355635,'Spizellomyces-punctatus@SPPG_00100T0':0.49455178):0.65980741):5.6214335e-05,(('436017-Olucimarinus@XP_001420595':0.20822451,'70448-Otauri@XP_003082234':0.14990381):0.75170841,'564608-Mpusilla@XP_003055504':0.29526264):0.74410745):0.44386881,'Capsaspora-owczarzaki@CAOG_06513T0':1.3664711):0.26099818,(('45351-Nvectensis@XP_001624621':0.28018598,((('7227-Dmelanogaster@NP_650428':0.22540941,'7460-Amellifera@XP_394668':0.017447108):0.039719495,('7739-Bfloridae@XP_002609698':0.11812074,(('7955-Drerio@XP_001334031':2.7683305e-06,'9606-Hsapiens@NP_056144':2.2738646e-07):0.07595706,'Hrobusta@prot_jgi_Helro1_115114':0.18090759):0.049273719):0.04572285):0.064839184,'Dpulex@prot_jgi_Dappu1_199972_estExt_Genewise1Plus.C_610115':0.094156537):0.059012205):0.046478695,'Tadhaerens@prot_jgi_Triad1_60366_fgeneshTA2_pg.C_scaffold_15000043':1.1764022):0.22137885,('6239-Celegans@NP_492228':1.3529527,'6279-Bmalayi@XP_001892554':0.20165555):0.49849869);
(((('145481-Ppatens@XP_001773150':0.30589344,((('284812-Spombe@NP_593137':1.1386815,'Spizellomyces-punctatus@SPPG_00100T0':0.64001958):1.0883962,('330879-Afumigatus@XP_747613':2.1985655,(('436017-Olucimarinus@XP_001420595':0.12471725,'70448-Otauri@XP_003082234':0.12954109):0.57404342,'564608-Mpusilla@XP_003055504':0.38502037):0.28225655):0.397204):0.32136537,('3702-Athaliana@BAF00935':0.12594339,'39947-Osativa@CAD40351':0.2487688):0.17820033):0.041312358):0.13937099,'88036-Smoellendorffii@XP_002970385':0.08454041):0.94686961,'Capsaspora-owczarzaki@CAOG_06513T0':1.7885669):0.051576069,(('45351-Nvectensis@XP_001624621':0.45661061,('7227-Dmelanogaster@NP_650428':0.34583132,(((('7460-Amellifera@XP_394668':0.039935978,'Dpulex@prot_jgi_Dappu1_199972_estExt_Genewise1Plus.C_610115':0.12488943):0.034273288,'7739-Bfloridae@XP_002609698':0.22474918):0.029123739,'Hrobusta@prot_jgi_Helro1_115114':0.28110287):0.04418387,('7955-Drerio@XP_001334031':0,'9606-Hsapiens@NP_056144':9.9603577e-06):0.066769445):0.0010214496):0.14223417):0.11163232,('6239-Celegans@NP_492228':1.055441,'6279-Bmalayi@XP_001892554':0.58943723):0.35046139):0.34774223,'Tadhaerens@prot_jgi_Triad1_60366_fgeneshTA2_pg.C_scaffold_15000043':1.0054452);
((((('145481-Ppatens@XP_001773150':0.22624423,(('3702-Athaliana@BAF00935':0.33004668,'39947-Osativa@CAD40351':0.12030312):0.15980995,'88036-Smoellendorffii@XP_002970385':0.20273334):0.09361959):0.22104218,('330879-Afumigatus@XP_747613':1.7251928,(('436017-Olucimarinus@XP_001420595':0.18119256,'70448-Otauri@XP_003082234':0.25032473):0.29244602,'564608-Mpusilla@XP_003055504':0.59040396):0.3950168):0.28285935):0.23537611,('284812-Spombe@NP_593137':1.2857702,'Spizellomyces-punctatus@SPPG_00100T0':0.21566618):0.98626272):0.21808667,'Tadhaerens@prot_jgi_Triad1_60366_fgeneshTA2_pg.C_scaffold_15000043':0.83990975):0.81464696,(((('45351-Nvectensis@XP_001624621':0.40559156,'7227-Dmelanogaster@NP_650428':0.22658597):0.13974955,'Dpulex@prot_jgi_Dappu1_199972_estExt_Genewise1Plus.C_610115':0.097863886):0.079300159,'7460-Amellifera@XP_394668':0.019125549):0.072934622,(((('6239-Celegans@NP_492228':1.0153493,'6279-Bmalayi@XP_001892554':0.28546841):0.20114302,'Capsaspora-owczarzaki@CAOG_06513T0':0.92055372):0.65334503,('7955-Drerio@XP_001334031':0,'9606-Hsapiens@NP_056144':1.1447566e-06):3.6934626e-08):0.086266508,'Hrobusta@prot_jgi_Helro1_115114':0.29395488):0.017608804):0.2016887,'7739-Bfloridae@XP_002609698':7.1444918e-06);
(((((((('145481-Ppatens@XP_001773150':0.3485082,('3702-Athaliana@BAF00935':0.17585238,'39947-Osativa@CAD40351':0.14740093):0.123742):0.022425554,'88036-Smoellendorffii@XP_002970385':0.15601104):0.68511374,'Tadhaerens@prot_jgi_Triad1_60366_fgeneshTA2_pg.C_scaffold_15000043':0.80102639):0.2751783,'Capsaspora-owczarzaki@CAOG_06513T0':0.97001069):0.27457724,('6239-Celegans@NP_492228':1.0382748,'6279-Bmalayi@XP_001892554':0.25033817):0.43085082):0.31670263,'45351-Nvectensis@XP_001624621':0.2922028):0.069543681,'Dpulex@prot_jgi_Dappu1_199972_estExt_Genewise1Plus.C_610115':0.041808886):0.065032151,(((((('284812-Spombe@NP_593137':2.4867435,'Spizellomyces-punctatus@SPPG_00100T0':0.40905458):1.1437656,('330879-Afumigatus@XP_747613':1.5650642,(('436017-Olucimarinus@XP_001420595':0.13062922,'70448-Otauri@XP_003082234':0.20525953):0.41220083,'564608-Mpusilla@XP_003055504':0.44407847):0.94457498):0.084008442):1.0102543,'7739-Bfloridae@XP_002609698':6.3456791e-05):9.2907083e-07,'7955-Drerio@XP_001334031':0):0.250455,'7460-Amellifera@XP_394668':0.043503661):0.046966255,('7227-Dmelanogaster@NP_650428':0.39688217,'9606-Hsapiens@NP_056144':0.22750627):0.026731305):0.032129756,'Hrobusta@prot_jgi_Helro1_115114':0.21209319);
(((((('145481-Ppatens@XP_001773150':0.35519748,(('3702-Athaliana@BAF00935':0.33701716,'39947-Osativa@CAD40351':0.11399976):0.17500018,'88036-Smoellendorffii@XP_002970385':0.086495847):0.095854295):0.28317553,((('330879-Afumigatus@XP_747613':2.5466653,'564608-Mpusilla@XP_003055504':0.15881524):0.83987112,'436017-Olucimarinus@XP_001420595':0.072149011):0.15790539,'70448-Otauri@XP_003082234':0.034675904):0.99133298):0.040284559,'284812-Spombe@NP_593137':1.0236128):0.29211297,'Spizellomyces-punctatus@SPPG_00100T0':1.3708597):0.52232935,'7460-Amellifera@XP_394668':4.035172e-05):0.039645046,((('45351-Nvectensis@XP_001624621':0.4938528,'Dpulex@prot_jgi_Dappu1_199972_estExt_Genewise1Plus.C_610115':0.0054859767):0.070787658,'Hrobusta@prot_jgi_Helro1_115114':0.11078994):0.073129084,((((('6239-Celegans@NP_492228':1.1882069,'6279-Bmalayi@XP_001892554':0.1990094):0.14738834,'Capsaspora-owczarzaki@CAOG_06513T0':1.6288093):0.039839505,'Tadhaerens@prot_jgi_Triad1_60366_fgeneshTA2_pg.C_scaffold_15000043':0.74381076):0.28401331,('7955-Drerio@XP_001334031':0,'9606-Hsapiens@NP_056144':1.3252031e-05):0.00011901158):0.033362699,'7739-Bfloridae@XP_002609698':0.2036646):0.042494426):0.033116144,'7227-Dmelanogaster@NP_650428':0.30106922);
