# Supplementary material for: The phylogenomic analysis of the anaphase promoting complex and its targets points to complex and modern-like control of the cell cycle in the last common ancestor of eukaryotes
Source: BMC Evol Biol. 2011 Sep 23;11:265. doi: 10.1186/1471-2148-11-265 (PMC3195147; doi:10.1186/1471-2148-11-265)
Supplement: Additional file 3 — Data S1. Bayesian phylogenetic trees inferred MrBayes (*.con files) and ML phylogenetic trees inferred with TreeFinder (*.tre files = ML topologies; *.boot.trees = topologies generated by the bootstrap analysis) for each APC/C subunit, activator and main target (except Apc9, Apc14, Apc15 and Apc16 due to a too restricted number of homologues). [file 1471-2148-11-265-S3.ZIP › scc4s_10.tre]

#NEXUS

begin trees;
 tree t1 = (((((('145481-Ppatens@XP_001773150':0.41907088,(('3702-Athaliana@BAF00935':0.21402488,'39947-Osativa@CAD40351':0.13631911)95.515162:0.19401871,'88036-Smoellendorffii@XP_002970385':0.19720802)33.337119:3.2098061e-05)83.180386:0.36426962,('330879-Afumigatus@XP_747613':1.8447396,(('436017-Olucimarinus@XP_001420595':0.17446065,'70448-Otauri@XP_003082234':0.17022307)75.398552:0.404123,'564608-Mpusilla@XP_003055504':0.39675628)77.502298:0.45137789)52.564496:0.28678478)53.1905:0.20717571,('284812-Spombe@NP_593137':1.5999007,'Spizellomyces-punctatus@SPPG_00100T0':0.38918737)59.389353:0.75948316)96.158367:0.50474096,'Tadhaerens@prot_jgi_Triad1_60366_fgeneshTA2_pg.C_scaffold_15000043':0.74633265)38.427928:0.063327232,'Capsaspora-owczarzaki@CAOG_06513T0':1.4330347)51.319826:0.15766276,('45351-Nvectensis@XP_001624621':0.33298028,((('7227-Dmelanogaster@NP_650428':0.31108151,'7460-Amellifera@XP_394668':0.024290547)58.703113:0.036005105,('7739-Bfloridae@XP_002609698':0.16608097,(('7955-Drerio@XP_001334031':7.9542984e-05,'9606-Hsapiens@NP_056144':2.9883464e-05)74.715304:0.10679801,'Hrobusta@prot_jgi_Helro1_115114':0.2899597)61.477774:0.050633062)61.146253:0.056292132)73.089367:0.061804018,'Dpulex@prot_jgi_Dappu1_199972_estExt_Genewise1Plus.C_610115':0.095133172)75.471348:0.10457748)55.951399:0.17319721,('6239-Celegans@NP_492228':1.057698,'6279-Bmalayi@XP_001892554':0.42073427)94.262207:0.49090379);
end;
