# Supplementary material for: The phylogenomic analysis of the anaphase promoting complex and its targets points to complex and modern-like control of the cell cycle in the last common ancestor of eukaryotes
Source: BMC Evol Biol. 2011 Sep 23;11:265. doi: 10.1186/1471-2148-11-265 (PMC3195147; doi:10.1186/1471-2148-11-265)
Supplement: Additional file 3 — Data S1. Bayesian phylogenetic trees inferred MrBayes (*.con files) and ML phylogenetic trees inferred with TreeFinder (*.tre files = ML topologies; *.boot.trees = topologies generated by the bootstrap analysis) for each APC/C subunit, activator and main target (except Apc9, Apc14, Apc15 and Apc16 due to a too restricted number of homologues). [file 1471-2148-11-265-S3.ZIP › smc1s_10.boot.trees]

100
((('12968-Bhominis@CBK21095':0.47160474,(((('145481-Ppatens@XP_001767264':0.075762251,'88036-Smoellendorffii@XP_002990356':0.012340131):0.040561401,('3702-Athaliana@AAS68515':0.15204831,'39946-Osativa@EEC69754':0.066106634):0.061923256):0.13063481,(('436017-Olucimarinus@XP_001416713':0.070333875,'70448-Otauri@XP_003078284':0.021485345):0.15948438,'564608-Mpusilla@XP_003055298':0.15172827):0.18849723):0.038127271,(('3055-Creinhardtii@XP_001700607':0.19503384,'Vcarteri@prot_jgi_Volca1_119100_fgenesh5_synt.52__1':0.15163231):0.1832609,'Cvulgaris@prot_jgi_Chlvu1_75417_fgeneshCV_pg.C_scaffold_14000072':0.27957535):0.12107663):0.072212434):5.8590661e-05,((('185431-Tbrucei@XP_827441':0.2927828,'353153-Tcruzi@XP_817950':0.048766544):0.085775423,('347515-Lmajor@XP_843456':0.023772369,'435258-Linfantum@XP_001469160':0.033299409):0.2075353):0.49712098,(((('45351-Nvectensis@XP_001641659':0.15765651,('7955-Drerio@AAT68048':0,'9606-Hsapiens@NP_006297':0):0.11627618):0.053953086,(('7460-Amellifera@XP_395059':0.071346831,('Dpulex@prot_jgi_Dappu1_243555_SNAP_00011613':0.083994446,'Drosophila-melanogaster@NP_651211':0.18416372):0.020203512):0.10992283,('Hrobusta@prot_jgi_Helro1_187454':0.11809293,'Lgigantea@gene_jgi_Lotgi1_188369_estExt_Genewise1.C_sca_240041':0.048262741):0.076170291):0.030664306):0.023024206,'Tadhaerens@prot_jgi_Triad1_25646_e_gw1.5.27.1':0.25128919):0.039634235,('6239-Celegans@NP_001040658':0.21883646,'6279-Bmalayi@XP_001894059':0.23516751):0.13462368):0.25240273):0.037676995):0.032297939,((((((('237631-Umaydis@XP_759390':0.17868832,'Cryptococcus-neoformans@XP_568851':0.23754843):0.17369706,'Bdendrobatidis@prot_jgi_Batde5_16684_estExt_Genewise1.C_60333':0.16352913):0.080000542,('Capsaspora-owczarzaki@supercont':0.0008,'Oxytricha-trifallax@OXAOabf30a05':2.1995019):0.16230047):0.047378751,('Mbrevicollis@prot_jgi_Monbr1_27330_fgenesh2_pg.scaffold_18000149':0.19150915,'Salpingoeca-rosetta@07521T0':0.20796536):0.15949745):0.030627689,('2880-Esiliculosus@CBN77803':0.19020715,('296543-Tpseudonana@XP_002296149':0.11638627,'556484-Ptricornutum@XP_002177808':0.11847314):0.17560764):0.077309327):0.014020707,'Thecamonas-trahens@08268T0':0.32978945):0.044025621,(('403677-Pinfestans@XP_002998013':0.0082603334,'Phytophthora-ramorum@jgi_Phyra1_1_75918':0.018338803):0.24099843,('Cmerolae@gene_gnl_CMER_CMI192C':0.57832158,'Ehuxleyi@prot_jgi_Emihu1_278249_estExt_Genemark1.C_360147':0.38730833):0.021414017):0.086210973):0.040786338,(((('284812-Spombe@NP_596049':0.24613611,('367110-Ncrassa@XP_961409':0.22488202,('559292-Scerevisiae@NP_116647':0.36433473,'Aspergillus-fumigatus@EDP52912':0.055806252):0.062285306):0.068999053):0.065120728,(((('284813-Ecuniculi@NP_584776':0.10276132,'Encephalitozoon-intestinalis@XP_003072739':0.038115544):0.35140598,'Enterocytozoon-bieneusi@XP_002649733':0.9194525):0.34455455,((('352914-Pyoelii@XP_726100':1.6431933e-05,'36329-Pfalciparum@XP_001347988':0.081237121):0.49078179,('353154-Tannulata@XP_954442':0.33247453,'484906-Bbovis@XP_001610390':0.43053779):0.58987374):0.30758969,('353151-Chominis@XP_666991':0.22968433,'598745-Gintestinalis@EET00911':1.6846007):0.22493912):0.31833365):1.6920334e-05,(((('412030-Ptetraurelia@XP_001426830':0.73432577,'5911-Tthermophila@XP_001025504':0.99329579):0.82980731,'508771-Tgondii@XP_002368310':1.081694):0.33159558,'Aanophagefferens@prot_jgi_Auran1_70503':0.42925229):0.02783874,('412133-Tvaginalis@XP_001310542':0.9206187,'Galdieria-sulphuraria@stig_9':1.2047478):0.20003028):0.22179227):0.032251267):0.040571096,('744533-Ngruberi@XP_002682487':0.21871854,'Spizellomyces-punctatus@06900T0':0.14120744):0.024176839):0.03053427,('294381-Ehistolytica@XP_656581':0.6891735,'352472-Ddiscoideum@XP_629977':0.68374015):0.09798837):0.011126483);
(('12968-Bhominis@CBK21095':0.51202317,(((('185431-Tbrucei@XP_827441':0.20718115,(('347515-Lmajor@XP_843456':0.01992622,'435258-Linfantum@XP_001469160':0.037759739):0.23038684,'353153-Tcruzi@XP_817950':0.048491575):0.11030318):0.40041374,'Cmerolae@gene_gnl_CMER_CMI192C':0.509573):0.18014236,(((('237631-Umaydis@XP_759390':0.2957396,'Cryptococcus-neoformans@XP_568851':0.27867113):0.082237692,(('Bdendrobatidis@prot_jgi_Batde5_16684_estExt_Genewise1.C_60333':0.11547798,'Spizellomyces-punctatus@06900T0':0.19346844):0.058805203,'Thecamonas-trahens@08268T0':0.37176872):0.016877316):0.048162123,((('284812-Spombe@NP_596049':0.31148912,(('284813-Ecuniculi@NP_584776':0.14257467,'Encephalitozoon-intestinalis@XP_003072739':0.040711643):0.60654047,'559292-Scerevisiae@NP_116647':0.47333013):0.054180458):0.02428445,('367110-Ncrassa@XP_961409':0.12022287,'Aspergillus-fumigatus@EDP52912':0.15289635):0.12246485):0.050689273,(((('412030-Ptetraurelia@XP_001426830':0.6948281,'5911-Tthermophila@XP_001025504':1.1204267):0.69813323,'412133-Tvaginalis@XP_001310542':0.9121212):0.063775409,'Galdieria-sulphuraria@stig_9':1.108713):0.25801056,'Enterocytozoon-bieneusi@XP_002649733':1.2046632):0.13442443):0.047461676):0.029581927,('Capsaspora-owczarzaki@supercont':0.00060473023,'Oxytricha-trifallax@OXAOabf30a05':2.1591989):0.31896646):0.048961958):0.019743196,('294381-Ehistolytica@XP_656581':0.49178225,((('352914-Pyoelii@XP_726100':0.02538113,'36329-Pfalciparum@XP_001347988':0.066984337):0.74496684,(('353154-Tannulata@XP_954442':0.37947319,'484906-Bbovis@XP_001610390':0.32930519):0.39431154,'508771-Tgondii@XP_002368310':0.89725284):0.12609871):0.05696139,('353151-Chominis@XP_666991':0.25359427,'598745-Gintestinalis@EET00911':2.2055405):0.047830979):0.15883419):0.05835539):0.0069891357):0.024054508,((((('145481-Ppatens@XP_001767264':0.031491532,'88036-Smoellendorffii@XP_002990356':0.040424605):0.080353652,'39946-Osativa@EEC69754':0.078805413):0.035100485,'3702-Athaliana@AAS68515':0.11457367):0.091614874,(('436017-Olucimarinus@XP_001416713':0.034006555,'70448-Otauri@XP_003078284':0.019902274):0.1511248,'564608-Mpusilla@XP_003055298':0.15062072):0.12183119):0.020583426,(('3055-Creinhardtii@XP_001700607':0.24362765,'Vcarteri@prot_jgi_Volca1_119100_fgenesh5_synt.52__1':0.12066098):0.30134867,'Cvulgaris@prot_jgi_Chlvu1_75417_fgeneshCV_pg.C_scaffold_14000072':0.34278572):0.14575958):0.062244346,(((('2880-Esiliculosus@CBN77803':0.18690705,((('296543-Tpseudonana@XP_002296149':0.11923711,'556484-Ptricornutum@XP_002177808':0.19225157):0.090688333,'352472-Ddiscoideum@XP_629977':0.83181535):0.046193315,'Aanophagefferens@prot_jgi_Auran1_70503':0.5312482):0.048513728):0.074512495,('403677-Pinfestans@XP_002998013':0.025697845,'Phytophthora-ramorum@jgi_Phyra1_1_75918':0.0027737705):0.23251392):0.03145604,'744533-Ngruberi@XP_002682487':0.32508282):0.056827494,(((('45351-Nvectensis@XP_001641659':0.14650345,(((('6239-Celegans@NP_001040658':0.18149377,'6279-Bmalayi@XP_001894059':0.24174532):0.1067029,('7955-Drerio@AAT68048':9.279674e-07,'9606-Hsapiens@NP_006297':0.004713325):0.12622895):0.028992208,('7460-Amellifera@XP_395059':0.044654569,('Dpulex@prot_jgi_Dappu1_243555_SNAP_00011613':0.096815602,'Drosophila-melanogaster@NP_651211':0.12941929):0.045707573):0.15986724):0.030171125,('Hrobusta@prot_jgi_Helro1_187454':0.123182,'Lgigantea@gene_jgi_Lotgi1_188369_estExt_Genewise1.C_sca_240041':0.083064731):0.021775492):0.047984006):0.064734138,'Tadhaerens@prot_jgi_Triad1_25646_e_gw1.5.27.1':0.17061958):0.19434883,('Mbrevicollis@prot_jgi_Monbr1_27330_fgenesh2_pg.scaffold_18000149':0.21388281,'Salpingoeca-rosetta@07521T0':0.25056446):0.099552948):0.060839195,'Ehuxleyi@prot_jgi_Emihu1_278249_estExt_Genemark1.C_360147':0.47968109):0.019015613):0.036174256);
((('12968-Bhominis@CBK21095':0.62269415,((('185431-Tbrucei@XP_827441':0.21925473,(('347515-Lmajor@XP_843456':0.01710502,'435258-Linfantum@XP_001469160':0.0002279076):0.22019475,'353153-Tcruzi@XP_817950':0.0048463776):0.084356226):0.45221361,((((('284813-Ecuniculi@NP_584776':0.14427426,'Encephalitozoon-intestinalis@XP_003072739':0.029392561):0.54456041,'Enterocytozoon-bieneusi@XP_002649733':0.98269465):0.20825893,((('353151-Chominis@XP_666991':0.19264772,'598745-Gintestinalis@EET00911':1.4851377):0.30664701,(('412133-Tvaginalis@XP_001310542':0.89120787,'Galdieria-sulphuraria@stig_9':0.91206718):0.19275745,'508771-Tgondii@XP_002368310':1.2440958):0.20627349):0.047822936,('412030-Ptetraurelia@XP_001426830':0.63495194,'5911-Tthermophila@XP_001025504':1.1233966):0.86365874):0.10944843):0.017500285,('352472-Ddiscoideum@XP_629977':0.60645738,'Aanophagefferens@prot_jgi_Auran1_70503':0.46254863):0.17312183):0.0554143,(('352914-Pyoelii@XP_726100':0,'36329-Pfalciparum@XP_001347988':0.05339227):0.59025747,('353154-Tannulata@XP_954442':0.35154008,'484906-Bbovis@XP_001610390':0.31780814):0.44355889):0.40378049):0.031432738):0.070009749,'744533-Ngruberi@XP_002682487':0.18505574):0.020205962):0.050248782,'294381-Ehistolytica@XP_656581':0.50706906):0.027413117,((((((('145481-Ppatens@XP_001767264':0.044271389,'88036-Smoellendorffii@XP_002990356':0.0041735842):0.071461547,'39946-Osativa@EEC69754':0.042765919):0.024688665,'3702-Athaliana@AAS68515':0.044144808):0.085880114,(('436017-Olucimarinus@XP_001416713':0.035463563,'70448-Otauri@XP_003078284':0.02305593):0.23178124,'564608-Mpusilla@XP_003055298':0.10654824):0.14996834):0.03688,(('3055-Creinhardtii@XP_001700607':0.19787581,'Vcarteri@prot_jgi_Volca1_119100_fgenesh5_synt.52__1':0.094434627):0.29501907,'Cvulgaris@prot_jgi_Chlvu1_75417_fgeneshCV_pg.C_scaffold_14000072':0.20619564):0.11491773):0.059381458,('284812-Spombe@NP_596049':0.17472547,('367110-Ncrassa@XP_961409':0.14930837,('559292-Scerevisiae@NP_116647':0.4538787,'Aspergillus-fumigatus@EDP52912':0.087505888):0.078739759):0.058803706):0.11785892):0.011767841,(((('237631-Umaydis@XP_759390':0.21721776,'Cryptococcus-neoformans@XP_568851':0.24460438):0.10585667,('Bdendrobatidis@prot_jgi_Batde5_16684_estExt_Genewise1.C_60333':0.11088718,'Spizellomyces-punctatus@06900T0':0.062264901):0.020907326):0.03102995,'Thecamonas-trahens@08268T0':0.32321283):0.022845278,((('2880-Esiliculosus@CBN77803':0.17981615,('296543-Tpseudonana@XP_002296149':0.15742593,'556484-Ptricornutum@XP_002177808':0.089112376):0.1159037):0.077033748,(('403677-Pinfestans@XP_002998013':0.038210815,'Phytophthora-ramorum@jgi_Phyra1_1_75918':0.0053291255):0.1415227,('Cmerolae@gene_gnl_CMER_CMI192C':0.44709797,'Ehuxleyi@prot_jgi_Emihu1_278249_estExt_Genemark1.C_360147':0.26562347):0.24565044):0.082969494):0.027653109,(((('45351-Nvectensis@XP_001641659':0.14551145,('7955-Drerio@AAT68048':2.0758727e-05,'9606-Hsapiens@NP_006297':0.0088386233):0.066567087):0.068886007,(('6239-Celegans@NP_001040658':0.19061132,'6279-Bmalayi@XP_001894059':0.1487599):0.12093943,(('7460-Amellifera@XP_395059':0.0089663331,('Dpulex@prot_jgi_Dappu1_243555_SNAP_00011613':0.091256919,'Drosophila-melanogaster@NP_651211':0.20019932):0.036082275):0.13250572,('Hrobusta@prot_jgi_Helro1_187454':0.073469415,'Lgigantea@gene_jgi_Lotgi1_188369_estExt_Genewise1.C_sca_240041':0.038784988):0.039352224):0.014807031):1.2000461e-05):0.085208658,'Tadhaerens@prot_jgi_Triad1_25646_e_gw1.5.27.1':0.16649848):0.2536252,('Mbrevicollis@prot_jgi_Monbr1_27330_fgenesh2_pg.scaffold_18000149':0.29174326,'Salpingoeca-rosetta@07521T0':0.21316803):0.086552834):0.051891734):0.024283328):0.05089543):3.8382544e-05,('Capsaspora-owczarzaki@supercont':0.0005,'Oxytricha-trifallax@OXAOabf30a05':2.3808681):0.22553698);
((((('12968-Bhominis@CBK21095':0.52234303,('412030-Ptetraurelia@XP_001426830':0.54708971,'5911-Tthermophila@XP_001025504':0.93033086):0.79789757):0.073806727,(((('185431-Tbrucei@XP_827441':0.22437508,(('347515-Lmajor@XP_843456':0.022066116,'435258-Linfantum@XP_001469160':0.02921407):0.29893553,'353153-Tcruzi@XP_817950':0.056242379):0.08083037):0.42803336,'294381-Ehistolytica@XP_656581':0.54319445):0.053943687,((('352914-Pyoelii@XP_726100':0.011540123,'36329-Pfalciparum@XP_001347988':0.034718809):0.82420167,('353154-Tannulata@XP_954442':0.39900388,'484906-Bbovis@XP_001610390':0.27752714):0.51006629):0.22514802,('353151-Chominis@XP_666991':0.33405458,('508771-Tgondii@XP_002368310':0.90837444,('598745-Gintestinalis@EET00911':1.4219714,'Galdieria-sulphuraria@stig_9':1.05064):0.16896568):0.25582935):0.091760964):0.18763283):0.057041014,(('284813-Ecuniculi@NP_584776':0.1378093,'Encephalitozoon-intestinalis@XP_003072739':0.075019209):0.50888669,('412133-Tvaginalis@XP_001310542':0.85329896,'Enterocytozoon-bieneusi@XP_002649733':0.93720788):0.21329774):0.23917256):0.023585842):0.081341079,((('237631-Umaydis@XP_759390':0.225775,'Cryptococcus-neoformans@XP_568851':0.31308595):0.14372358,(('367110-Ncrassa@XP_961409':0.20268367,'Aspergillus-fumigatus@EDP52912':0.073902442):0.04306281,'559292-Scerevisiae@NP_116647':0.40822991):0.02829888):0.074286349,'284812-Spombe@NP_596049':0.21157655):0.024969888):0.085655268,('Cmerolae@gene_gnl_CMER_CMI192C':0.70025949,'Ehuxleyi@prot_jgi_Emihu1_278249_estExt_Genemark1.C_360147':0.24928922):0.19431121):0.0044635375,(((((((('145481-Ppatens@XP_001767264':0.068807321,'88036-Smoellendorffii@XP_002990356':0.021885565):0.024450344,('3702-Athaliana@AAS68515':0.11708737,'39946-Osativa@EEC69754':0.047756232):0.051635632):0.079213571,(('436017-Olucimarinus@XP_001416713':0.033450037,'70448-Otauri@XP_003078284':0.078557161):0.17158875,'564608-Mpusilla@XP_003055298':0.13271145):0.1729897):0.019015136,(('3055-Creinhardtii@XP_001700607':0.22750272,'Vcarteri@prot_jgi_Volca1_119100_fgenesh5_synt.52__1':0.15308353):0.1795949,'Cvulgaris@prot_jgi_Chlvu1_75417_fgeneshCV_pg.C_scaffold_14000072':0.23226285):0.074061048):0.045214324,(((('45351-Nvectensis@XP_001641659':0.13237575,('7955-Drerio@AAT68048':1.1482216e-05,'9606-Hsapiens@NP_006297':0.018332139):0.077414736):0.044046006,('7460-Amellifera@XP_395059':0.060248469,('Dpulex@prot_jgi_Dappu1_243555_SNAP_00011613':0.071335365,'Drosophila-melanogaster@NP_651211':0.18631802):0.020474182):0.15201253):0.00061708866,(('6239-Celegans@NP_001040658':0.2563152,'6279-Bmalayi@XP_001894059':0.14392939):0.2067169,('Hrobusta@prot_jgi_Helro1_187454':0.067657484,'Lgigantea@gene_jgi_Lotgi1_188369_estExt_Genewise1.C_sca_240041':0.036557712):0.049317002):0.026613186):0.032890462,'Tadhaerens@prot_jgi_Triad1_25646_e_gw1.5.27.1':0.15325171):0.34861773):0.023737149,('2880-Esiliculosus@CBN77803':0.18809686,('403677-Pinfestans@XP_002998013':0.036940019,'Phytophthora-ramorum@jgi_Phyra1_1_75918':0.029234116):0.2223931):0.040688716):0.025662438,'Spizellomyces-punctatus@06900T0':0.17978797):0.015531537,((('296543-Tpseudonana@XP_002296149':0.1727483,'556484-Ptricornutum@XP_002177808':0.13406885):0.13816172,(('352472-Ddiscoideum@XP_629977':0.5519935,'Aanophagefferens@prot_jgi_Auran1_70503':0.44119355):0.12997266,'744533-Ngruberi@XP_002682487':0.29623713):0.021150202):0.03254001,('Mbrevicollis@prot_jgi_Monbr1_27330_fgenesh2_pg.scaffold_18000149':0.22675428,'Salpingoeca-rosetta@07521T0':0.30470637):0.14923035):0.0070890455):0.028426109,(('Bdendrobatidis@prot_jgi_Batde5_16684_estExt_Genewise1.C_60333':0.19096536,('Capsaspora-owczarzaki@supercont':0.0002,'Oxytricha-trifallax@OXAOabf30a05':2.3426233):0.2073569):0.024212581,'Thecamonas-trahens@08268T0':0.23477291):0.06701116);
(((((('12968-Bhominis@CBK21095':0.52344686,((('412030-Ptetraurelia@XP_001426830':0.56983407,'5911-Tthermophila@XP_001025504':0.80656523):0.64392418,'412133-Tvaginalis@XP_001310542':1.0915405):0.0898369,'598745-Gintestinalis@EET00911':1.4940211):0.43054962):0.080622611,(('284812-Spombe@NP_596049':0.14295143,'Galdieria-sulphuraria@stig_9':1.5685297):0.14532182,((('284813-Ecuniculi@NP_584776':0.12025891,'Encephalitozoon-intestinalis@XP_003072739':0.10976631):0.64496621,'Enterocytozoon-bieneusi@XP_002649733':0.90438067):0.23589533,'559292-Scerevisiae@NP_116647':0.45093826):0.11275112):0.12036879):0.061531649,(('185431-Tbrucei@XP_827441':0.23611418,(('347515-Lmajor@XP_843456':0.015249135,'435258-Linfantum@XP_001469160':0.054707756):0.29082734,'353153-Tcruzi@XP_817950':0.035306601):0.036646685):0.38004102,('294381-Ehistolytica@XP_656581':0.59564474,(((('352914-Pyoelii@XP_726100':0,'36329-Pfalciparum@XP_001347988':0.066919871):0.72724936,('353154-Tannulata@XP_954442':0.4250502,'484906-Bbovis@XP_001610390':0.29618912):0.62349961):0.24200655,'508771-Tgondii@XP_002368310':1.0419369):0.10656757,'353151-Chominis@XP_666991':0.33425492):0.22216208):0.016059129):0.008914375):0.081641313,(('Cmerolae@gene_gnl_CMER_CMI192C':0.35564717,'Ehuxleyi@prot_jgi_Emihu1_278249_estExt_Genemark1.C_360147':0.45305614):0.22260967,'Thecamonas-trahens@08268T0':0.32412954):0.05173118):0.050626994,(((('145481-Ppatens@XP_001767264':0.062725946,'88036-Smoellendorffii@XP_002990356':0.01150007):0.039729379,('3702-Athaliana@AAS68515':0.083427647,'39946-Osativa@EEC69754':0.044939841):0.052531852):0.098053851,(('3055-Creinhardtii@XP_001700607':0.29850177,'Vcarteri@prot_jgi_Volca1_119100_fgenesh5_synt.52__1':0.16799235):0.3931535,(('436017-Olucimarinus@XP_001416713':0.047194045,'70448-Otauri@XP_003078284':0.0058759941):0.23594058,'564608-Mpusilla@XP_003055298':0.13068111):0.17601256):0.076220718):0.084069602,((('2880-Esiliculosus@CBN77803':0.18667626,('296543-Tpseudonana@XP_002296149':0.13246983,'556484-Ptricornutum@XP_002177808':0.1624164):0.16219842):0.071649475,(('352472-Ddiscoideum@XP_629977':0.61857662,'Aanophagefferens@prot_jgi_Auran1_70503':0.52705277):0.10157326,'744533-Ngruberi@XP_002682487':0.35647892):0.12512033):0.011002315,('403677-Pinfestans@XP_002998013':0.050812761,'Phytophthora-ramorum@jgi_Phyra1_1_75918':7.4471864e-06):0.25617432):0.059421765):0.012184932):0.036358726,(((('237631-Umaydis@XP_759390':0.13586769,'Cryptococcus-neoformans@XP_568851':0.26212306):0.074403497,('367110-Ncrassa@XP_961409':0.19166296,'Aspergillus-fumigatus@EDP52912':0.14058677):0.10603075):0.12754924,'Bdendrobatidis@prot_jgi_Batde5_16684_estExt_Genewise1.C_60333':0.19431322):0.066706288,'Spizellomyces-punctatus@06900T0':0.12608934):0.075112429,(((('45351-Nvectensis@XP_001641659':0.15550279,(((('6239-Celegans@NP_001040658':0.23884871,'6279-Bmalayi@XP_001894059':0.17736598):0.10415538,('7955-Drerio@AAT68048':5.3122043e-05,'9606-Hsapiens@NP_006297':0.014831326):0.11075264):0.022339163,('Hrobusta@prot_jgi_Helro1_187454':0.088216381,'Lgigantea@gene_jgi_Lotgi1_188369_estExt_Genewise1.C_sca_240041':0.050261052):0.047247925):0.017442906,('7460-Amellifera@XP_395059':0.051147899,('Dpulex@prot_jgi_Dappu1_243555_SNAP_00011613':0.12746959,'Drosophila-melanogaster@NP_651211':0.23204168):0.019713311):0.13642864):0.023758142):0.020408768,'Tadhaerens@prot_jgi_Triad1_25646_e_gw1.5.27.1':0.30441878):0.17840402,('Mbrevicollis@prot_jgi_Monbr1_27330_fgenesh2_pg.scaffold_18000149':0.21012488,'Salpingoeca-rosetta@07521T0':0.37728485):0.12234619):0.011160304,('Capsaspora-owczarzaki@supercont':0.27746366,('Cvulgaris@prot_jgi_Chlvu1_75417_fgeneshCV_pg.C_scaffold_14000072':0.17820835,'Oxytricha-trifallax@OXAOabf30a05':2.4971199):0.21816006):0.15225504):0.067980519);
(((('12968-Bhominis@CBK21095':0.51604056,(((('352914-Pyoelii@XP_726100':0.058350242,'36329-Pfalciparum@XP_001347988':3.7856855e-05):0.97519071,('353154-Tannulata@XP_954442':0.43696677,'484906-Bbovis@XP_001610390':0.3172562):0.3256198):0.40950614,(((('412030-Ptetraurelia@XP_001426830':0.98307516,'5911-Tthermophila@XP_001025504':1.3282362):0.71950791,'412133-Tvaginalis@XP_001310542':1.1384502):0.29713031,('598745-Gintestinalis@EET00911':2.6979138,'Oxytricha-trifallax@OXAOabf30a05':1.6002323):0.027514264):0.19755443,'508771-Tgondii@XP_002368310':1.2216244):0.24100602):0.21073004,'353151-Chominis@XP_666991':0.60179381):0.33055222):0.070048311,((('284813-Ecuniculi@NP_584776':0.11363871,'Encephalitozoon-intestinalis@XP_003072739':0.13079694):0.58479171,'Enterocytozoon-bieneusi@XP_002649733':1.3866218):0.16483809,'Galdieria-sulphuraria@stig_9':1.8194136):0.15236456):0.033826835,(((('45351-Nvectensis@XP_001641659':0.15892311,'Hrobusta@prot_jgi_Helro1_187454':0.078829322):0.057211587,'Lgigantea@gene_jgi_Lotgi1_188369_estExt_Genewise1.C_sca_240041':0.027914484):0.073622931,(('6239-Celegans@NP_001040658':0.28970198,'6279-Bmalayi@XP_001894059':0.23565745):0.17502039,('7955-Drerio@AAT68048':2.1250483e-05,'9606-Hsapiens@NP_006297':0.0059164878):0.14871133):0.045567712):0.025001565,(('7460-Amellifera@XP_395059':0.044340415,('Dpulex@prot_jgi_Dappu1_243555_SNAP_00011613':0.096598728,'Drosophila-melanogaster@NP_651211':0.21528273):0.088761529):0.16187053,'Tadhaerens@prot_jgi_Triad1_25646_e_gw1.5.27.1':0.23910467):0.044667169):0.30892728):0.10001323,(((((((('145481-Ppatens@XP_001767264':0.047947974,'88036-Smoellendorffii@XP_002990356':0.010566926):0.059717492,'39946-Osativa@EEC69754':0.047534219):0.01027473,'3702-Athaliana@AAS68515':0.095720803):0.084846274,(('436017-Olucimarinus@XP_001416713':0.014440738,'70448-Otauri@XP_003078284':0.046171239):0.22755045,'564608-Mpusilla@XP_003055298':0.15563739):0.16777226):0.08092852,('Cmerolae@gene_gnl_CMER_CMI192C':0.74020478,'Ehuxleyi@prot_jgi_Emihu1_278249_estExt_Genemark1.C_360147':0.51059904):0.13447404):0.073254575,('403677-Pinfestans@XP_002998013':0.028631206,'Phytophthora-ramorum@jgi_Phyra1_1_75918':0.0053696119):0.24581285):0.098804113,((((((('185431-Tbrucei@XP_827441':0.28972841,'353153-Tcruzi@XP_817950':0.028200523):0.10508375,('347515-Lmajor@XP_843456':0.024454252,'435258-Linfantum@XP_001469160':0.055193861):0.20714851):0.48510229,'744533-Ngruberi@XP_002682487':0.26310786):0.036515314,'294381-Ehistolytica@XP_656581':0.69101553):0.0096509092,'284812-Spombe@NP_596049':0.33564354):0.059956166,(((('237631-Umaydis@XP_759390':0.16655021,'Cryptococcus-neoformans@XP_568851':0.41873413):0.21494243,('367110-Ncrassa@XP_961409':0.12858329,('559292-Scerevisiae@NP_116647':0.57993933,'Aspergillus-fumigatus@EDP52912':0.052625583):0.14594774):0.097796074):0.086397179,('Bdendrobatidis@prot_jgi_Batde5_16684_estExt_Genewise1.C_60333':0.20257474,'Spizellomyces-punctatus@06900T0':0.087859948):0.023533024):0.0023905775,'Capsaspora-owczarzaki@supercont':0.35468039):0.072404305):0.049964325,('2880-Esiliculosus@CBN77803':0.35208673,(('296543-Tpseudonana@XP_002296149':0.19692768,'556484-Ptricornutum@XP_002177808':0.10500493):0.094451552,'Aanophagefferens@prot_jgi_Auran1_70503':0.61986673):0.076899438):0.069194732):2.1019139e-05):0.07522261,((('3055-Creinhardtii@XP_001700607':0.41427046,'Vcarteri@prot_jgi_Volca1_119100_fgenesh5_synt.52__1':0.13216069):0.3919084,'Cvulgaris@prot_jgi_Chlvu1_75417_fgeneshCV_pg.C_scaffold_14000072':0.30404849):0.20338749,'Thecamonas-trahens@08268T0':0.32544759):0.065738038):0.053454865,('352472-Ddiscoideum@XP_629977':1.0154054,('Mbrevicollis@prot_jgi_Monbr1_27330_fgenesh2_pg.scaffold_18000149':0.2305615,'Salpingoeca-rosetta@07521T0':0.36212767):0.16563449):0.041986015);
((((('12968-Bhominis@CBK21095':0.44454349,((('352914-Pyoelii@XP_726100':0.045276965,'36329-Pfalciparum@XP_001347988':0.036401345):0.89799309,'353151-Chominis@XP_666991':0.31669786):0.25476806,(('353154-Tannulata@XP_954442':0.41692283,'484906-Bbovis@XP_001610390':0.33766688):0.57316939,'508771-Tgondii@XP_002368310':0.83702027):0.20353368):0.14560092):0.054365479,((('284813-Ecuniculi@NP_584776':0.13171323,'Encephalitozoon-intestinalis@XP_003072739':0.032078015):0.48898068,'Enterocytozoon-bieneusi@XP_002649733':1.2859684):0.21591761,(('412030-Ptetraurelia@XP_001426830':0.64135825,'5911-Tthermophila@XP_001025504':1.1755599):0.79734995,(('412133-Tvaginalis@XP_001310542':0.81096387,'Galdieria-sulphuraria@stig_9':1.0014337):0.1873304,'598745-Gintestinalis@EET00911':2.0549448):0.14651166):0.26304502):0.054358522):0.078832749,('352472-Ddiscoideum@XP_629977':0.80934201,('Mbrevicollis@prot_jgi_Monbr1_27330_fgenesh2_pg.scaffold_18000149':0.20787512,'Salpingoeca-rosetta@07521T0':0.26106225):0.11078363):0.0020208318):0.028627168,(((('45351-Nvectensis@XP_001641659':0.15232863,('7955-Drerio@AAT68048':3.8014598e-05,'9606-Hsapiens@NP_006297':0.0087826164):0.088573774):0.043759216,(('6239-Celegans@NP_001040658':0.2007071,'6279-Bmalayi@XP_001894059':0.16820313):0.16458046,('Hrobusta@prot_jgi_Helro1_187454':0.088607937,'Lgigantea@gene_jgi_Lotgi1_188369_estExt_Genewise1.C_sca_240041':0.061419167):0.077559651):0.028630083):0.026683645,('7460-Amellifera@XP_395059':0.11240854,('Dpulex@prot_jgi_Dappu1_243555_SNAP_00011613':0.10850181,'Drosophila-melanogaster@NP_651211':0.2449989):0.023353502):0.15823152):0.046332235,'Tadhaerens@prot_jgi_Triad1_25646_e_gw1.5.27.1':0.25849876):0.27540134):0.033952124,((((('145481-Ppatens@XP_001767264':0.080418288,'88036-Smoellendorffii@XP_002990356':4.4240321e-06):0.048490974,('3702-Athaliana@AAS68515':0.11154571,'39946-Osativa@EEC69754':0.041829274):0.02674326):0.087772343,(((('185431-Tbrucei@XP_827441':0.28091928,'353153-Tcruzi@XP_817950':0.023601922):0.088471299,('347515-Lmajor@XP_843456':0.022035497,'435258-Linfantum@XP_001469160':0.019016888):0.16078493):0.50972994,(('436017-Olucimarinus@XP_001416713':0.08795555,'70448-Otauri@XP_003078284':0.021776964):0.13009387,'564608-Mpusilla@XP_003055298':0.19264255):0.097013264):0.091487269,(('3055-Creinhardtii@XP_001700607':0.20890809,'Vcarteri@prot_jgi_Volca1_119100_fgenesh5_synt.52__1':0.13655344):0.18699324,'Cvulgaris@prot_jgi_Chlvu1_75417_fgeneshCV_pg.C_scaffold_14000072':0.31625393):0.1477138):0.086233714):0.055854046,(('294381-Ehistolytica@XP_656581':0.48452924,'Cmerolae@gene_gnl_CMER_CMI192C':0.54870763):0.04645849,'Ehuxleyi@prot_jgi_Emihu1_278249_estExt_Genemark1.C_360147':0.35056472):0.022911067):0.034541066,(('284812-Spombe@NP_596049':0.29949899,(('367110-Ncrassa@XP_961409':0.24125255,'Aspergillus-fumigatus@EDP52912':0.093158773):0.11043789,'559292-Scerevisiae@NP_116647':0.41694618):0.048703729):0.1181213,'744533-Ngruberi@XP_002682487':0.28070724):0.071817202):0.044055075,(((('237631-Umaydis@XP_759390':0.33379998,'Cryptococcus-neoformans@XP_568851':0.17840418):0.18078674,(('Bdendrobatidis@prot_jgi_Batde5_16684_estExt_Genewise1.C_60333':0.18234997,'Spizellomyces-punctatus@06900T0':0.19194551):0.022230205,('Capsaspora-owczarzaki@supercont':0.0001,'Oxytricha-trifallax@OXAOabf30a05':3.3007217):0.21571611):0.068905546):0.048667614,'Thecamonas-trahens@08268T0':0.33131284):0.070354913,(('2880-Esiliculosus@CBN77803':0.24837608,('296543-Tpseudonana@XP_002296149':0.17014633,'556484-Ptricornutum@XP_002177808':0.10785301):0.14647965):0.045391348,(('403677-Pinfestans@XP_002998013':0.051595415,'Phytophthora-ramorum@jgi_Phyra1_1_75918':0.025727187):0.24601294,'Aanophagefferens@prot_jgi_Auran1_70503':0.54018779):2.2692302e-05):0.074049482):0.01242691);
((((('12968-Bhominis@CBK21095':0.63061748,'559292-Scerevisiae@NP_116647':0.65194859):0.074789305,'Aanophagefferens@prot_jgi_Auran1_70503':0.53627755):0.064964986,((((('185431-Tbrucei@XP_827441':0.31435339,'353153-Tcruzi@XP_817950':0.035713298):0.12428721,('347515-Lmajor@XP_843456':0.043228305,'435258-Linfantum@XP_001469160':0.0076950205):0.16797198):0.40252176,(((('352914-Pyoelii@XP_726100':0.032725662,'36329-Pfalciparum@XP_001347988':0.051330083):0.56355619,('353154-Tannulata@XP_954442':0.29024426,'484906-Bbovis@XP_001610390':0.3877293):0.54838155):0.23665531,'508771-Tgondii@XP_002368310':1.0059061):0.11052803,'353151-Chominis@XP_666991':0.30336137):0.17476123):0.11660207,'Oxytricha-trifallax@OXAOabf30a05':2.0367653):1.2894652e-05,(('284813-Ecuniculi@NP_584776':0.092092554,'Encephalitozoon-intestinalis@XP_003072739':0.098231841):0.5746004,(((('412030-Ptetraurelia@XP_001426830':0.76569254,'5911-Tthermophila@XP_001025504':1.3839626):0.97065111,'Enterocytozoon-bieneusi@XP_002649733':1.21217):0.085734189,'Galdieria-sulphuraria@stig_9':1.1749897):0.10023134,(('412133-Tvaginalis@XP_001310542':1.0333993,'598745-Gintestinalis@EET00911':1.5800706):0.33058139,'Cmerolae@gene_gnl_CMER_CMI192C':0.4895633):0.0091668166):0.0092715147):0.068049661):1.5639738e-05):0.059541193,(((((('237631-Umaydis@XP_759390':0.15715845,'Cryptococcus-neoformans@XP_568851':0.29724052):0.088591779,('284812-Spombe@NP_596049':0.34054625,('367110-Ncrassa@XP_961409':0.20031467,'Aspergillus-fumigatus@EDP52912':0.10536966):0.098430182):0.039166779):0.10432146,'Bdendrobatidis@prot_jgi_Batde5_16684_estExt_Genewise1.C_60333':0.19642183):0.035153873,'Capsaspora-owczarzaki@supercont':0.25074362):0.00073128643,'Spizellomyces-punctatus@06900T0':0.15579644):0.07066935,'Thecamonas-trahens@08268T0':0.46948849):0.1038444):0.04652415,((((((((('145481-Ppatens@XP_001767264':0.061039592,'88036-Smoellendorffii@XP_002990356':4.6393853e-06):0.081473185,'39946-Osativa@EEC69754':0.079363982):0.020094244,'3702-Athaliana@AAS68515':0.071536527):0.12762234,((('3055-Creinhardtii@XP_001700607':0.30230868,'Vcarteri@prot_jgi_Volca1_119100_fgenesh5_synt.52__1':0.13573218):0.26387992,'Cvulgaris@prot_jgi_Chlvu1_75417_fgeneshCV_pg.C_scaffold_14000072':0.27809154):0.14524038,(('436017-Olucimarinus@XP_001416713':0.034157628,'70448-Otauri@XP_003078284':0.0052483973):0.21757159,'564608-Mpusilla@XP_003055298':0.22005706):0.074960102):0.05139172):0.07180792,('294381-Ehistolytica@XP_656581':0.61104483,'352472-Ddiscoideum@XP_629977':0.72311736):0.16071389):0.055588909,'Ehuxleyi@prot_jgi_Emihu1_278249_estExt_Genemark1.C_360147':0.51371666):0.040562666,('403677-Pinfestans@XP_002998013':0.043896594,'Phytophthora-ramorum@jgi_Phyra1_1_75918':5.299017e-05):0.2368484):0.043381001,('2880-Esiliculosus@CBN77803':0.24954201,('296543-Tpseudonana@XP_002296149':0.16885346,'556484-Ptricornutum@XP_002177808':0.18014948):0.18076222):0.049894746):0.03542629,'744533-Ngruberi@XP_002682487':0.3217842):0.019318983,((('45351-Nvectensis@XP_001641659':0.18521168,((('6239-Celegans@NP_001040658':0.22988389,'6279-Bmalayi@XP_001894059':0.16446533):0.12290042,('7955-Drerio@AAT68048':5.8545844e-06,'9606-Hsapiens@NP_006297':0.012360914):0.14321326):0.033194347,(('7460-Amellifera@XP_395059':0.022869384,('Dpulex@prot_jgi_Dappu1_243555_SNAP_00011613':0.13174509,'Drosophila-melanogaster@NP_651211':0.18731074):0.023704227):0.14628287,('Hrobusta@prot_jgi_Helro1_187454':0.077907944,'Lgigantea@gene_jgi_Lotgi1_188369_estExt_Genewise1.C_sca_240041':0.052430635):0.04298375):0.029394332):0.047835564):8.2265499e-05,'Tadhaerens@prot_jgi_Triad1_25646_e_gw1.5.27.1':0.19597455):0.2062583,('Mbrevicollis@prot_jgi_Monbr1_27330_fgenesh2_pg.scaffold_18000149':0.24022281,'Salpingoeca-rosetta@07521T0':0.30009614):0.092129214):0.096632585);
((((((('12968-Bhominis@CBK21095':0.41896358,'598745-Gintestinalis@EET00911':2.0203626):0.17872282,((('352914-Pyoelii@XP_726100':0,'36329-Pfalciparum@XP_001347988':0.030455328):0.45686562,('353154-Tannulata@XP_954442':0.16130857,'484906-Bbovis@XP_001610390':0.4425856):0.38869635):0.30011542,'353151-Chominis@XP_666991':0.36017572):0.18507337):0.085220112,((('185431-Tbrucei@XP_827441':0.25501564,'353153-Tcruzi@XP_817950':0.029203846):0.12679509,('347515-Lmajor@XP_843456':0.057457215,'435258-Linfantum@XP_001469160':0.028295969):0.11653752):0.36470542,('294381-Ehistolytica@XP_656581':3.1289562e-05,'Oxytricha-trifallax@OXAOabf30a05':2.1208323):0.47503378):0.0086754336):0.10325373,('Capsaspora-owczarzaki@supercont':0.24824406,'Mbrevicollis@prot_jgi_Monbr1_27330_fgenesh2_pg.scaffold_18000149':0.34601613):0.048080905):7.0073049e-05,(((('45351-Nvectensis@XP_001641659':0.18345921,('Hrobusta@prot_jgi_Helro1_187454':0.12580289,'Lgigantea@gene_jgi_Lotgi1_188369_estExt_Genewise1.C_sca_240041':0.1148463):0.02576704):0.052072549,((('6239-Celegans@NP_001040658':0.21079572,'6279-Bmalayi@XP_001894059':0.22902087):0.14710962,('7955-Drerio@AAT68048':8.571142e-06,'9606-Hsapiens@NP_006297':0.016977144):0.12831622):0.044310983,('7460-Amellifera@XP_395059':0.02777534,('Dpulex@prot_jgi_Dappu1_243555_SNAP_00011613':0.091788601,'Drosophila-melanogaster@NP_651211':0.26079827):0.047984663):0.16290937):0.030079686):0.060323699,'Tadhaerens@prot_jgi_Triad1_25646_e_gw1.5.27.1':0.22179857):0.1715548,'Ehuxleyi@prot_jgi_Emihu1_278249_estExt_Genemark1.C_360147':0.33540367):0.034957147):0.058491529,((((('145481-Ppatens@XP_001767264':0.051006548,'88036-Smoellendorffii@XP_002990356':0.019190434):0.063869998,'39946-Osativa@EEC69754':0.10813732):0.025897156,'3702-Athaliana@AAS68515':0.1345942):0.069208093,((('436017-Olucimarinus@XP_001416713':0.081826421,'70448-Otauri@XP_003078284':0.0094932634):5.5189823e-06,'508771-Tgondii@XP_002368310':1.5086237):0.17091907,'564608-Mpusilla@XP_003055298':0.14890637):0.12798372):0.014869399,(('3055-Creinhardtii@XP_001700607':0.33314912,'Vcarteri@prot_jgi_Volca1_119100_fgenesh5_synt.52__1':0.19220312):0.21335676,'Cvulgaris@prot_jgi_Chlvu1_75417_fgeneshCV_pg.C_scaffold_14000072':0.1925801):0.25220123):0.059641562):0.045169199,(((((('237631-Umaydis@XP_759390':0.2067068,'Cryptococcus-neoformans@XP_568851':0.28070432):0.1395748,(('284812-Spombe@NP_596049':0.2887282,'559292-Scerevisiae@NP_116647':0.45297339):0.074015663,('367110-Ncrassa@XP_961409':0.20698982,'Aspergillus-fumigatus@EDP52912':0.09833561):0.020782438):0.059275165):0.02181564,((('284813-Ecuniculi@NP_584776':0.11824862,'Encephalitozoon-intestinalis@XP_003072739':0.10776496):0.38706544,'Enterocytozoon-bieneusi@XP_002649733':1.1152363):0.16272093,(('412030-Ptetraurelia@XP_001426830':0.40057971,'5911-Tthermophila@XP_001025504':1.0775573):0.74971109,'412133-Tvaginalis@XP_001310542':1.1716141):0.18452923):0.10686051):0.0694361,('Bdendrobatidis@prot_jgi_Batde5_16684_estExt_Genewise1.C_60333':0.18913219,'Spizellomyces-punctatus@06900T0':0.16194075):0.055555648):0.1339748,('352472-Ddiscoideum@XP_629977':0.64811101,('744533-Ngruberi@XP_002682487':0.21402286,('Aanophagefferens@prot_jgi_Auran1_70503':0.36277021,'Galdieria-sulphuraria@stig_9':1.0009499):0.19977986):0.054023868):0.023325171):0.037414313,(('2880-Esiliculosus@CBN77803':0.16306151,('296543-Tpseudonana@XP_002296149':0.16614085,'556484-Ptricornutum@XP_002177808':0.13670897):0.18127035):0.061278645,(('Cmerolae@gene_gnl_CMER_CMI192C':0.61110062,'Salpingoeca-rosetta@07521T0':0.2700938):0.07112931,'Thecamonas-trahens@08268T0':0.2517457):0.084355144):0.046576119):0.011810183,('403677-Pinfestans@XP_002998013':0.061185783,'Phytophthora-ramorum@jgi_Phyra1_1_75918':5.5250291e-08):0.1955373);
((((((('12968-Bhominis@CBK21095':0.38120153,('185431-Tbrucei@XP_827441':0.13958837,(('347515-Lmajor@XP_843456':0.0063639545,'435258-Linfantum@XP_001469160':0.0099135187):0.22564712,'353153-Tcruzi@XP_817950':0.031173739):0.056626066):0.54555391):0.047020172,((('145481-Ppatens@XP_001767264':0.050088793,'88036-Smoellendorffii@XP_002990356':0.0048988642):0.029387288,('3702-Athaliana@AAS68515':0.079915381,'39946-Osativa@EEC69754':0.037181349):0.062144918):0.085645638,((('3055-Creinhardtii@XP_001700607':0.16424213,'Vcarteri@prot_jgi_Volca1_119100_fgenesh5_synt.52__1':0.12485012):0.18101409,'Cvulgaris@prot_jgi_Chlvu1_75417_fgeneshCV_pg.C_scaffold_14000072':0.22487955):0.080213216,(('436017-Olucimarinus@XP_001416713':0.058309105,'70448-Otauri@XP_003078284':0.024246178):0.1279519,'564608-Mpusilla@XP_003055298':0.12333106):0.16163857):0.017472031):0.050316758):0.013941369,(('45351-Nvectensis@XP_001641659':0.14011801,((('6239-Celegans@NP_001040658':0.21562037,'6279-Bmalayi@XP_001894059':0.14234242):0.12156491,('7955-Drerio@AAT68048':5.2886939e-06,'9606-Hsapiens@NP_006297':0.016683068):0.05934881):0.036093332,(('7460-Amellifera@XP_395059':0.042931519,('Dpulex@prot_jgi_Dappu1_243555_SNAP_00011613':0.077225934,'Drosophila-melanogaster@NP_651211':0.16291924):0.046621059):0.18523481,('Hrobusta@prot_jgi_Helro1_187454':0.041489783,'Lgigantea@gene_jgi_Lotgi1_188369_estExt_Genewise1.C_sca_240041':0.044763984):0.054778275):0.016501011):0.040153695):0.029123619,'Tadhaerens@prot_jgi_Triad1_25646_e_gw1.5.27.1':0.15331944):0.26091283):0.028468876,(('Mbrevicollis@prot_jgi_Monbr1_27330_fgenesh2_pg.scaffold_18000149':0.18988882,'Salpingoeca-rosetta@07521T0':0.16242207):0.11123102,'Thecamonas-trahens@08268T0':0.24116566):0.0059099945):0.018403955,(('2880-Esiliculosus@CBN77803':0.14226208,('296543-Tpseudonana@XP_002296149':0.11005564,'556484-Ptricornutum@XP_002177808':0.097503035):0.13333222):0.057317229,('403677-Pinfestans@XP_002998013':0.020537977,'Phytophthora-ramorum@jgi_Phyra1_1_75918':0.014148056):0.18615845):0.048218799):0.024430638,'352472-Ddiscoideum@XP_629977':0.67420049):0.0023310682,((((((('237631-Umaydis@XP_759390':2.8718365e-05,'Oxytricha-trifallax@OXAOabf30a05':1.9655312):0.20945691,'Cryptococcus-neoformans@XP_568851':0.22672368):0.095556364,('284812-Spombe@NP_596049':0.21050699,(('367110-Ncrassa@XP_961409':0.19444322,'Aspergillus-fumigatus@EDP52912':0.042433582):0.08227833,'559292-Scerevisiae@NP_116647':0.32068968):0.024619343):0.072781886):0.10648108,('Bdendrobatidis@prot_jgi_Batde5_16684_estExt_Genewise1.C_60333':0.17291057,'Spizellomyces-punctatus@06900T0':0.037725657):0.024984034):0.025049369,'Ehuxleyi@prot_jgi_Emihu1_278249_estExt_Genemark1.C_360147':0.41103065):0.014087843,'Capsaspora-owczarzaki@supercont':0.14746199):0.048021692,((((('284813-Ecuniculi@NP_584776':0.10997928,'Encephalitozoon-intestinalis@XP_003072739':0.063966219):0.30977799,'Enterocytozoon-bieneusi@XP_002649733':0.99287185):0.16032906,((((('352914-Pyoelii@XP_726100':0.053506283,'36329-Pfalciparum@XP_001347988':0.0075811646):0.56451046,('353154-Tannulata@XP_954442':0.18518355,'484906-Bbovis@XP_001610390':0.37930248):0.37089567):0.29509871,('353151-Chominis@XP_666991':0.22891084,'598745-Gintestinalis@EET00911':1.4587495):0.22493431):0.070238898,('412133-Tvaginalis@XP_001310542':0.82389031,'508771-Tgondii@XP_002368310':0.91446928):0.13905402):0.11277977,('412030-Ptetraurelia@XP_001426830':0.61072384,'5911-Tthermophila@XP_001025504':0.87843492):0.69865925):0.075589404):0.060824292,('Aanophagefferens@prot_jgi_Auran1_70503':0.45234865,('Cmerolae@gene_gnl_CMER_CMI192C':0.25952811,'Galdieria-sulphuraria@stig_9':1.0950229):0.12105915):0.068075671):0.073009339,'294381-Ehistolytica@XP_656581':0.48503219):0.049435337):0.032494446,'744533-Ngruberi@XP_002682487':0.29963347);
(((('12968-Bhominis@CBK21095':0.46309005,(((('352914-Pyoelii@XP_726100':3.5044724e-06,'36329-Pfalciparum@XP_001347988':0.037426143):0.52326018,('353154-Tannulata@XP_954442':0.38214721,'484906-Bbovis@XP_001610390':0.25843351):0.35958612):0.22994119,'508771-Tgondii@XP_002368310':1.2044418):0.17113302,'353151-Chominis@XP_666991':0.43086664):0.07946895):0.1145632,'294381-Ehistolytica@XP_656581':0.56015789):0.081639988,((((('185431-Tbrucei@XP_827441':0.18617071,(('347515-Lmajor@XP_843456':0.020997666,'435258-Linfantum@XP_001469160':0.0051554605):0.18428137,'353153-Tcruzi@XP_817950':0.06028696):0.081687225):0.2927669,'Oxytricha-trifallax@OXAOabf30a05':2.3279205):0.1379899,(('237631-Umaydis@XP_759390':0.17586706,'Cryptococcus-neoformans@XP_568851':0.27794607):0.098545481,('284812-Spombe@NP_596049':0.20082885,('367110-Ncrassa@XP_961409':0.14669551,('559292-Scerevisiae@NP_116647':0.46383374,'Aspergillus-fumigatus@EDP52912':0.044672906):0.052337745):0.09468938):0.025255373):0.029481456):0.079374117,(('Bdendrobatidis@prot_jgi_Batde5_16684_estExt_Genewise1.C_60333':0.20202731,'Capsaspora-owczarzaki@supercont':0.19495774):0.027286866,'Spizellomyces-punctatus@06900T0':0.06033946):0.043326165):0.043718161,(((('45351-Nvectensis@XP_001641659':0.13401896,('7955-Drerio@AAT68048':7.7234198e-06,'9606-Hsapiens@NP_006297':0.017668975):0.12679659):0.036328761,((('6239-Celegans@NP_001040658':0.25904744,'6279-Bmalayi@XP_001894059':0.15834816):0.16384183,('Hrobusta@prot_jgi_Helro1_187454':0.065945459,'Lgigantea@gene_jgi_Lotgi1_188369_estExt_Genewise1.C_sca_240041':0.04180112):0.029404717):0.038456755,('7460-Amellifera@XP_395059':0.051000577,('Dpulex@prot_jgi_Dappu1_243555_SNAP_00011613':0.068196466,'Drosophila-melanogaster@NP_651211':0.16243083):0.022676818):0.13464392):0.033130489):0.00030503882,'Tadhaerens@prot_jgi_Triad1_25646_e_gw1.5.27.1':0.28152074):0.26029965,('Mbrevicollis@prot_jgi_Monbr1_27330_fgenesh2_pg.scaffold_18000149':0.2398078,'Salpingoeca-rosetta@07521T0':0.18981657):0.1053894):0.03617449):0.035871649):0.032822752,((((('145481-Ppatens@XP_001767264':0.043527605,'88036-Smoellendorffii@XP_002990356':0.019842547):0.041318844,('3702-Athaliana@AAS68515':0.095135045,'39946-Osativa@EEC69754':0.052223793):0.026006677):0.12621873,((('3055-Creinhardtii@XP_001700607':0.19134072,'Vcarteri@prot_jgi_Volca1_119100_fgenesh5_synt.52__1':0.098462252):0.2776981,'Cvulgaris@prot_jgi_Chlvu1_75417_fgeneshCV_pg.C_scaffold_14000072':0.16539044):0.10218778,(('436017-Olucimarinus@XP_001416713':0.032466015,'70448-Otauri@XP_003078284':0.021435374):0.19328006,'564608-Mpusilla@XP_003055298':0.11385866):0.093935247):0.04766628):0.047909771,('Cmerolae@gene_gnl_CMER_CMI192C':0.60341717,'Ehuxleyi@prot_jgi_Emihu1_278249_estExt_Genemark1.C_360147':0.41296486):0.023743578):0.052727996,((((('284813-Ecuniculi@NP_584776':0.085652756,'Encephalitozoon-intestinalis@XP_003072739':0.048425945):0.58618519,('352472-Ddiscoideum@XP_629977':0.35962779,'598745-Gintestinalis@EET00911':1.5644785):0.26994885):0.021609518,(((('412030-Ptetraurelia@XP_001426830':0.64785031,'5911-Tthermophila@XP_001025504':1.0339497):0.50895482,'412133-Tvaginalis@XP_001310542':0.61351596):0.20679887,'Enterocytozoon-bieneusi@XP_002649733':0.6688841):0.24526383,'Galdieria-sulphuraria@stig_9':1.042065):0.04124725):0.12049284,('744533-Ngruberi@XP_002682487':0.22844725,'Aanophagefferens@prot_jgi_Auran1_70503':0.41646574):0.0436297):0.034481683,'Thecamonas-trahens@08268T0':0.35682002):0.015614471):0.017056845,(('2880-Esiliculosus@CBN77803':0.15711699,('403677-Pinfestans@XP_002998013':0.036991313,'Phytophthora-ramorum@jgi_Phyra1_1_75918':0.033411311):0.18966781):0.055765832,('296543-Tpseudonana@XP_002296149':0.12145157,'556484-Ptricornutum@XP_002177808':0.15987654):0.1489067):0.030486124);
((('12968-Bhominis@CBK21095':0.45289556,(('3055-Creinhardtii@XP_001700607':0.33238755,'Vcarteri@prot_jgi_Volca1_119100_fgenesh5_synt.52__1':0.13222008):0.36053747,((('412030-Ptetraurelia@XP_001426830':0.60706363,'5911-Tthermophila@XP_001025504':1.1922555):0.8703761,'508771-Tgondii@XP_002368310':0.98999022):0.17171295,('412133-Tvaginalis@XP_001310542':1.2947539,'Enterocytozoon-bieneusi@XP_002649733':1.1671426):0.23554683):0.16525128):0.042311151):0.073767952,((('185431-Tbrucei@XP_827441':0.20651056,(('347515-Lmajor@XP_843456':0.03397797,'435258-Linfantum@XP_001469160':0.0047128525):0.22167469,'353153-Tcruzi@XP_817950':3.9173919e-05):0.11372644):0.4577733,'744533-Ngruberi@XP_002682487':0.31880467):0.06075453,(('284812-Spombe@NP_596049':0.33393996,('367110-Ncrassa@XP_961409':0.15740834,('559292-Scerevisiae@NP_116647':0.47950163,'Aspergillus-fumigatus@EDP52912':0.017124173):0.064169072):0.16058364):0.13395453,(((('284813-Ecuniculi@NP_584776':0.16595694,'Encephalitozoon-intestinalis@XP_003072739':0.054925777):0.74029381,(('352914-Pyoelii@XP_726100':7.205978e-06,'36329-Pfalciparum@XP_001347988':0.04504381):0.64609739,('353154-Tannulata@XP_954442':0.35721512,'484906-Bbovis@XP_001610390':0.34458776):0.45598705):0.50219096):0.0037390036,'294381-Ehistolytica@XP_656581':0.56813526):0.037050953,('353151-Chominis@XP_666991':0.45933092,('598745-Gintestinalis@EET00911':1.3917255,'Galdieria-sulphuraria@stig_9':0.89257186):0.15653016):0.25770503):0.078567269):0.037270854):0.0098198133):0.033007758,(((('145481-Ppatens@XP_001767264':0.047515374,'88036-Smoellendorffii@XP_002990356':0.014741285):0.02888862,('3702-Athaliana@AAS68515':0.084684882,'39946-Osativa@EEC69754':0.064590369):0.078080807):0.15728932,('403677-Pinfestans@XP_002998013':0.049572098,'Phytophthora-ramorum@jgi_Phyra1_1_75918':0.0028118575):0.1545567):0.043913057,((('2880-Esiliculosus@CBN77803':0.21586622,(('296543-Tpseudonana@XP_002296149':0.15660422,'556484-Ptricornutum@XP_002177808':0.13315571):0.12778807,('352472-Ddiscoideum@XP_629977':0.7291759,'Aanophagefferens@prot_jgi_Auran1_70503':0.46213576):0.089199598):0.041282036):0.070049233,('Cmerolae@gene_gnl_CMER_CMI192C':0.55821984,'Thecamonas-trahens@08268T0':0.3709299):0.097745752):0.024993776,'Ehuxleyi@prot_jgi_Emihu1_278249_estExt_Genemark1.C_360147':0.38079341):0.036489556):0.023735265,(((((('237631-Umaydis@XP_759390':0.30036492,'Cryptococcus-neoformans@XP_568851':0.24917731):0.15731258,'Bdendrobatidis@prot_jgi_Batde5_16684_estExt_Genewise1.C_60333':0.14308825):0.061073498,('Capsaspora-owczarzaki@supercont':0.074996151,'Spizellomyces-punctatus@06900T0':0.0093181269):0.19365305):0.11970117,(('Mbrevicollis@prot_jgi_Monbr1_27330_fgenesh2_pg.scaffold_18000149':0.027281549,'Oxytricha-trifallax@OXAOabf30a05':2.8232552):0.20189243,'Salpingoeca-rosetta@07521T0':0.28687293):0.12700627):0.037581705,(((('45351-Nvectensis@XP_001641659':0.1696097,('Hrobusta@prot_jgi_Helro1_187454':0.12807304,'Lgigantea@gene_jgi_Lotgi1_188369_estExt_Genewise1.C_sca_240041':0.04628868):0.080930083):0.042615475,(('6239-Celegans@NP_001040658':0.19835614,'6279-Bmalayi@XP_001894059':0.15086032):0.18793357,('7955-Drerio@AAT68048':3.0163904e-05,'9606-Hsapiens@NP_006297':0.033222459):0.11666929):0.045836007):0.010468075,('7460-Amellifera@XP_395059':0.070953585,('Dpulex@prot_jgi_Dappu1_243555_SNAP_00011613':0.12019298,'Drosophila-melanogaster@NP_651211':0.17953937):0.01879337):0.15879623):0.043323812,'Tadhaerens@prot_jgi_Triad1_25646_e_gw1.5.27.1':0.25645154):0.19250435):0.011838681,((('436017-Olucimarinus@XP_001416713':0.042656697,'70448-Otauri@XP_003078284':0.016383964):0.27975101,'564608-Mpusilla@XP_003055298':0.11107792):0.11655857,'Cvulgaris@prot_jgi_Chlvu1_75417_fgeneshCV_pg.C_scaffold_14000072':0.31909138):0.18073378):0.019193395);
(((('12968-Bhominis@CBK21095':0.55045237,(((((('352914-Pyoelii@XP_726100':6.5647639e-06,'36329-Pfalciparum@XP_001347988':0.091103692):0.61128146,('353154-Tannulata@XP_954442':0.33983138,'484906-Bbovis@XP_001610390':0.37556583):0.55376253):0.29462633,'598745-Gintestinalis@EET00911':1.5582):0.21884772,'353151-Chominis@XP_666991':0.22340258):0.26537743,'508771-Tgondii@XP_002368310':1.0210497):0.067981185,'Aanophagefferens@prot_jgi_Auran1_70503':0.4985163):0.10807117):0.043980127,(('185431-Tbrucei@XP_827441':0.24745111,(('347515-Lmajor@XP_843456':0.024318304,'435258-Linfantum@XP_001469160':0.012598578):0.22138392,'353153-Tcruzi@XP_817950':0.064280997):0.0073190953):0.37791687,'294381-Ehistolytica@XP_656581':0.39408288):0.14735584):1.5928153e-05,('2880-Esiliculosus@CBN77803':0.247333,(('296543-Tpseudonana@XP_002296149':0.14155196,'556484-Ptricornutum@XP_002177808':0.13139145):0.19972922,('Bdendrobatidis@prot_jgi_Batde5_16684_estExt_Genewise1.C_60333':0.27584137,'Thecamonas-trahens@08268T0':0.25242673):0.1181112):0.074853052):0.030255463):0.05783919,((((('145481-Ppatens@XP_001767264':0.064134264,(('3702-Athaliana@AAS68515':0.065827462,'39946-Osativa@EEC69754':0.085931922):0.042956878,'88036-Smoellendorffii@XP_002990356':3.0030381e-05):0.016039358):0.11101943,((('3055-Creinhardtii@XP_001700607':0.17744748,'Vcarteri@prot_jgi_Volca1_119100_fgenesh5_synt.52__1':0.14186419):0.16103978,'Cvulgaris@prot_jgi_Chlvu1_75417_fgeneshCV_pg.C_scaffold_14000072':0.24977532):0.13024734,(('436017-Olucimarinus@XP_001416713':0.0363584,'70448-Otauri@XP_003078284':6.8654304e-05):0.19852418,'564608-Mpusilla@XP_003055298':0.1571419):0.13594014):0.019202535):0.062023554,'Ehuxleyi@prot_jgi_Emihu1_278249_estExt_Genemark1.C_360147':0.4344927):0.011547583,('403677-Pinfestans@XP_002998013':0.011788832,'Phytophthora-ramorum@jgi_Phyra1_1_75918':1.8999493e-05):0.28153128):0.028932763,('352472-Ddiscoideum@XP_629977':0.68044449,'744533-Ngruberi@XP_002682487':0.3430084):0.020469053):0.024833262,(((('237631-Umaydis@XP_759390':0.23317016,'Cryptococcus-neoformans@XP_568851':0.26433194):0.10838224,(('284812-Spombe@NP_596049':0.23227457,'559292-Scerevisiae@NP_116647':0.47511784):0.11898471,('367110-Ncrassa@XP_961409':0.22034872,'Aspergillus-fumigatus@EDP52912':0.039869447):0.1268294):0.066331856):0.066708238,'Spizellomyces-punctatus@06900T0':0.24946052):0.14766536,(((('284813-Ecuniculi@NP_584776':0.1737828,'Encephalitozoon-intestinalis@XP_003072739':0.048082375):0.49391405,((('412030-Ptetraurelia@XP_001426830':0.58582926,'5911-Tthermophila@XP_001025504':1.0474426):0.69798956,'412133-Tvaginalis@XP_001310542':0.90686037):0.075328964,'Enterocytozoon-bieneusi@XP_002649733':0.96096368):0.19691446):0.062098825,'Galdieria-sulphuraria@stig_9':1.103747):0.16487764,(((('45351-Nvectensis@XP_001641659':0.17131387,((('6239-Celegans@NP_001040658':0.21945147,'6279-Bmalayi@XP_001894059':0.20521088):0.13481128,('7955-Drerio@AAT68048':6.8321153e-07,'9606-Hsapiens@NP_006297':0.032902076):0.13560956):0.10659093,('Hrobusta@prot_jgi_Helro1_187454':0.12407882,'Lgigantea@gene_jgi_Lotgi1_188369_estExt_Genewise1.C_sca_240041':0.03216116):0.066630084):0.017918226):0.064646661,('7460-Amellifera@XP_395059':0.086054561,('Dpulex@prot_jgi_Dappu1_243555_SNAP_00011613':0.061875936,'Drosophila-melanogaster@NP_651211':0.23030518):0.018501624):0.11692647):0.02757821,'Tadhaerens@prot_jgi_Triad1_25646_e_gw1.5.27.1':0.25644807):0.17626398,((('Capsaspora-owczarzaki@supercont':0.00091087937,'Oxytricha-trifallax@OXAOabf30a05':1.6532261):0.33611115,('Cmerolae@gene_gnl_CMER_CMI192C':0.64624987,'Salpingoeca-rosetta@07521T0':0.24293995):0.10426046):6.0168751e-08,'Mbrevicollis@prot_jgi_Monbr1_27330_fgenesh2_pg.scaffold_18000149':0.2174674):0.01941762):0.062203895):0.034298829):0.035120571);
(((('12968-Bhominis@CBK21095':0.57741492,(('2880-Esiliculosus@CBN77803':0.15278952,('403677-Pinfestans@XP_002998013':0.036408241,'Phytophthora-ramorum@jgi_Phyra1_1_75918':0.013546703):0.24802187):0.043327983,(('296543-Tpseudonana@XP_002296149':0.14439677,'556484-Ptricornutum@XP_002177808':0.17876914):0.097043817,('352472-Ddiscoideum@XP_629977':0.58814245,'Aanophagefferens@prot_jgi_Auran1_70503':0.52695461):0.081188521):0.045673931):0.060454716):7.5624082e-05,(('185431-Tbrucei@XP_827441':0.11819209,(('347515-Lmajor@XP_843456':0.016673053,'435258-Linfantum@XP_001469160':0.020726241):0.25725548,'353153-Tcruzi@XP_817950':0.032862866):0.075227037):0.49442441,'Cmerolae@gene_gnl_CMER_CMI192C':0.54479872):0.072756184):0.081061079,((('145481-Ppatens@XP_001767264':0.035075236,'88036-Smoellendorffii@XP_002990356':0.046805963):0.0093124031,('3702-Athaliana@AAS68515':0.082205903,'39946-Osativa@EEC69754':0.043754436):0.023802929):0.22549466,((((('45351-Nvectensis@XP_001641659':0.14986444,('Hrobusta@prot_jgi_Helro1_187454':0.063430568,'Lgigantea@gene_jgi_Lotgi1_188369_estExt_Genewise1.C_sca_240041':0.03457575):0.015032264):0.04279955,(('6239-Celegans@NP_001040658':0.19082283,'6279-Bmalayi@XP_001894059':0.1498995):0.17071654,('7955-Drerio@AAT68048':3.0081749e-05,'9606-Hsapiens@NP_006297':0.012435407):0.082632865):0.056115724):0.034925728,('7460-Amellifera@XP_395059':0.048150115,('Dpulex@prot_jgi_Dappu1_243555_SNAP_00011613':0.10786507,'Drosophila-melanogaster@NP_651211':0.18904475):0.031280188):0.18624758):0.040481433,'Tadhaerens@prot_jgi_Triad1_25646_e_gw1.5.27.1':0.19656256):0.13224204,('Mbrevicollis@prot_jgi_Monbr1_27330_fgenesh2_pg.scaffold_18000149':0.25957608,'Salpingoeca-rosetta@07521T0':0.22809064):0.094077694):0.047508503):0.030669268):0.039723464,(((('237631-Umaydis@XP_759390':0.21489317,'Cryptococcus-neoformans@XP_568851':0.19287994):0.072877595,('284812-Spombe@NP_596049':0.27544757,(('367110-Ncrassa@XP_961409':0.19551978,'Aspergillus-fumigatus@EDP52912':0.029884615):0.081696256,'559292-Scerevisiae@NP_116647':0.42135048):0.031312901):0.096716903):0.02161933,(('284813-Ecuniculi@NP_584776':0.13755326,'Encephalitozoon-intestinalis@XP_003072739':0.061549583):0.43747131,(((('352914-Pyoelii@XP_726100':0,'36329-Pfalciparum@XP_001347988':0.03106995):0.51862584,('353154-Tannulata@XP_954442':0.16927413,'484906-Bbovis@XP_001610390':0.44511994):0.43340661):0.36070495,'353151-Chominis@XP_666991':0.34898553):0.22782028,'Galdieria-sulphuraria@stig_9':1.25307):0.10973821):0.19728743):0.049325977,('Bdendrobatidis@prot_jgi_Batde5_16684_estExt_Genewise1.C_60333':0.16400963,'Spizellomyces-punctatus@06900T0':0.049316064):0.077090324):0.054285075,((((('294381-Ehistolytica@XP_656581':0.46340923,(('3055-Creinhardtii@XP_001700607':0.21620947,'Vcarteri@prot_jgi_Volca1_119100_fgenesh5_synt.52__1':0.07687703):0.25937337,'Cvulgaris@prot_jgi_Chlvu1_75417_fgeneshCV_pg.C_scaffold_14000072':0.21643209):0.086155877):0.073468798,((('412030-Ptetraurelia@XP_001426830':0.72308857,('5911-Tthermophila@XP_001025504':0.63020932,'Oxytricha-trifallax@OXAOabf30a05':1.5549914):0.33126576):0.48046813,'598745-Gintestinalis@EET00911':1.9121899):0.082639378,'508771-Tgondii@XP_002368310':0.98884401):0.19505192):0.025858636,(('412133-Tvaginalis@XP_001310542':0.99024704,'Enterocytozoon-bieneusi@XP_002649733':1.0328724):0.32716156,(('436017-Olucimarinus@XP_001416713':0.014804979,'70448-Otauri@XP_003078284':0.026847866):0.15900698,'564608-Mpusilla@XP_003055298':0.15864376):0.077759624):0.056221264):0.061403765,('Capsaspora-owczarzaki@supercont':0.19568111,'Ehuxleyi@prot_jgi_Emihu1_278249_estExt_Genemark1.C_360147':0.30344505):0.1033745):0.053943801,('744533-Ngruberi@XP_002682487':0.47081236,'Thecamonas-trahens@08268T0':0.20472988):8.8063571e-05):0.026357666);
(((((('12968-Bhominis@CBK21095':0.60144172,(((('352914-Pyoelii@XP_726100':0,'36329-Pfalciparum@XP_001347988':0.12227635):0.65290027,('353154-Tannulata@XP_954442':0.39182256,'484906-Bbovis@XP_001610390':0.34580195):0.44185979):0.26088444,'508771-Tgondii@XP_002368310':0.98329234):0.19590502,('353151-Chominis@XP_666991':0.14766274,'598745-Gintestinalis@EET00911':2.4285965):0.23972475):0.18519924):0.056318536,(('284813-Ecuniculi@NP_584776':0.063795468,'Encephalitozoon-intestinalis@XP_003072739':0.084312571):0.89170787,('352472-Ddiscoideum@XP_629977':1.0740856,'Aanophagefferens@prot_jgi_Auran1_70503':0.44116697):0.19332122):4.6281636e-06):0.078415729,((('185431-Tbrucei@XP_827441':0.30252473,'353153-Tcruzi@XP_817950':0.024361978):0.113262,('347515-Lmajor@XP_843456':0.030365196,'435258-Linfantum@XP_001469160':0.01286079):0.28267423):0.40918483,'Galdieria-sulphuraria@stig_9':1.6773282):0.10916309):5.8077431e-05,(((('237631-Umaydis@XP_759390':0.29821513,'Cryptococcus-neoformans@XP_568851':0.20291301):0.16301771,('Bdendrobatidis@prot_jgi_Batde5_16684_estExt_Genewise1.C_60333':0.20147711,'Spizellomyces-punctatus@06900T0':0.14718542):0.11958585):0.042301303,(('284812-Spombe@NP_596049':0.32116482,(('367110-Ncrassa@XP_961409':0.24179618,'Aspergillus-fumigatus@EDP52912':0.079941082):0.10588328,'559292-Scerevisiae@NP_116647':0.49442263):0.022344574):0.076807117,(((('412030-Ptetraurelia@XP_001426830':0.93696715,'5911-Tthermophila@XP_001025504':1.1051373):0.40197923,'Oxytricha-trifallax@OXAOabf30a05':1.84834):0.39229923,'412133-Tvaginalis@XP_001310542':1.3578848):0.04724253,'Enterocytozoon-bieneusi@XP_002649733':0.98234639):0.55934975):0.025669252):0.060428315,'Capsaspora-owczarzaki@supercont':0.31751951):0.10399916):0.0382192,'744533-Ngruberi@XP_002682487':0.39430066):0.048902397,((((('145481-Ppatens@XP_001767264':0.051811904,'88036-Smoellendorffii@XP_002990356':0.01216224):0.037760518,('3702-Athaliana@AAS68515':0.10505034,'39946-Osativa@EEC69754':0.064402207):0.024568362):0.064421185,((('3055-Creinhardtii@XP_001700607':0.24568281,'Vcarteri@prot_jgi_Volca1_119100_fgenesh5_synt.52__1':0.16265202):0.28707515,'Cvulgaris@prot_jgi_Chlvu1_75417_fgeneshCV_pg.C_scaffold_14000072':0.33973276):0.12508165,(('436017-Olucimarinus@XP_001416713':0.051593496,'70448-Otauri@XP_003078284':0.028289356):0.19606278,'564608-Mpusilla@XP_003055298':0.16053606):0.1923231):0.029505007):0.063884095,('294381-Ehistolytica@XP_656581':0.55741304,('Cmerolae@gene_gnl_CMER_CMI192C':0.63099909,'Ehuxleyi@prot_jgi_Emihu1_278249_estExt_Genemark1.C_360147':0.17307908):0.11005724):0.071342766):0.036478007,(((('45351-Nvectensis@XP_001641659':0.14690809,((('6239-Celegans@NP_001040658':0.33189465,'6279-Bmalayi@XP_001894059':0.23659072):0.2159004,'Hrobusta@prot_jgi_Helro1_187454':0.11361852):3.5288649e-05,'Lgigantea@gene_jgi_Lotgi1_188369_estExt_Genewise1.C_sca_240041':0.079983207):0.033430201):0.062918792,('7955-Drerio@AAT68048':4.5457605e-06,'9606-Hsapiens@NP_006297':0.010599071):0.11210015):0.012137293,('7460-Amellifera@XP_395059':0.056615851,('Dpulex@prot_jgi_Dappu1_243555_SNAP_00011613':0.097187909,'Drosophila-melanogaster@NP_651211':0.26531184):0.072498572):0.22081053):0.033039478,'Tadhaerens@prot_jgi_Triad1_25646_e_gw1.5.27.1':0.20902722):0.36101928):0.052349956,((('2880-Esiliculosus@CBN77803':0.29124862,('296543-Tpseudonana@XP_002296149':0.19954233,'556484-Ptricornutum@XP_002177808':0.111126):0.12635202):0.069170537,(('403677-Pinfestans@XP_002998013':0.023703012,'Phytophthora-ramorum@jgi_Phyra1_1_75918':0.021986585):0.28878188,'Thecamonas-trahens@08268T0':0.40458836):0.010622102):1.0036045e-05,('Mbrevicollis@prot_jgi_Monbr1_27330_fgenesh2_pg.scaffold_18000149':0.34306122,'Salpingoeca-rosetta@07521T0':0.26409335):0.12639022):0.026710911);
((('12968-Bhominis@CBK21095':0.52310422,((('185431-Tbrucei@XP_827441':0.24499836,'353153-Tcruzi@XP_817950':0.042347083):0.035184276,('347515-Lmajor@XP_843456':0.0080709952,'435258-Linfantum@XP_001469160':0.01844662):0.152429):0.33225469,'Spizellomyces-punctatus@06900T0':0.060617102):0.020818972):3.2485106e-05,(((((('145481-Ppatens@XP_001767264':0.016457497,('3702-Athaliana@AAS68515':0.065761935,'39946-Osativa@EEC69754':0.080946752):0.048594867):0.0371654,'88036-Smoellendorffii@XP_002990356':2.1937962e-05):0.065090126,('403677-Pinfestans@XP_002998013':0.028151313,'Phytophthora-ramorum@jgi_Phyra1_1_75918':0.020154706):0.24915644):0.033519238,'Ehuxleyi@prot_jgi_Emihu1_278249_estExt_Genemark1.C_360147':0.30346691):0.040285895,('294381-Ehistolytica@XP_656581':0.46679295,(('3055-Creinhardtii@XP_001700607':0.26092664,'Vcarteri@prot_jgi_Volca1_119100_fgenesh5_synt.52__1':0.090220989):0.27860508,((('436017-Olucimarinus@XP_001416713':0.070615848,'70448-Otauri@XP_003078284':0.015774532):0.14918228,'564608-Mpusilla@XP_003055298':0.098943148):0.077837226,'Cvulgaris@prot_jgi_Chlvu1_75417_fgeneshCV_pg.C_scaffold_14000072':0.28604677):0.06017284):0.052075364):0.024103245):0.032287451,(('284812-Spombe@NP_596049':0.19936873,('744533-Ngruberi@XP_002682487':0.20677026,'Galdieria-sulphuraria@stig_9':1.0879694):0.10057501):0.045075294,((('352914-Pyoelii@XP_726100':3.1466261e-05,'36329-Pfalciparum@XP_001347988':0.062213238):0.67400897,(('353154-Tannulata@XP_954442':0.40711479,'484906-Bbovis@XP_001610390':0.23018697):0.49754235,('412030-Ptetraurelia@XP_001426830':0.20980035,'5911-Tthermophila@XP_001025504':1.0923419):1.0387998):0.18559337):0.14304452,('353151-Chominis@XP_666991':0.12445225,'598745-Gintestinalis@EET00911':1.7068465):0.35505232):0.082758845):0.064129456):0.08631058):0.028439654,((((('237631-Umaydis@XP_759390':0.2000772,'Cryptococcus-neoformans@XP_568851':0.21273294):0.06696416,((('367110-Ncrassa@XP_961409':0.22492554,'Aspergillus-fumigatus@EDP52912':0.066445448):0.032052078,('559292-Scerevisiae@NP_116647':0.17024608,'Enterocytozoon-bieneusi@XP_002649733':1.1477706):0.20414357):0.073205864,'412133-Tvaginalis@XP_001310542':1.1062331):0.056147261):0.03552019,'Bdendrobatidis@prot_jgi_Batde5_16684_estExt_Genewise1.C_60333':0.16905014):0.01974808,('284813-Ecuniculi@NP_584776':0.09751823,'Encephalitozoon-intestinalis@XP_003072739':0.071754148):0.48578105):0.10296766,(((((('45351-Nvectensis@XP_001641659':0.095306826,('7955-Drerio@AAT68048':1.2408242e-05,'9606-Hsapiens@NP_006297':0.0048810382):0.085421479):0.041755638,(('6239-Celegans@NP_001040658':0.17168288,'6279-Bmalayi@XP_001894059':0.12982687):0.16217966,('Hrobusta@prot_jgi_Helro1_187454':0.11261652,'Lgigantea@gene_jgi_Lotgi1_188369_estExt_Genewise1.C_sca_240041':0.066332709):0.022284058):0.017655238):0.027664467,('7460-Amellifera@XP_395059':0.045687343,('Dpulex@prot_jgi_Dappu1_243555_SNAP_00011613':0.088894153,'Drosophila-melanogaster@NP_651211':0.1254793):0.0083456315):0.13258505):0.069326814,'Tadhaerens@prot_jgi_Triad1_25646_e_gw1.5.27.1':0.14971754):0.15193529,('Mbrevicollis@prot_jgi_Monbr1_27330_fgenesh2_pg.scaffold_18000149':0.21558284,'Salpingoeca-rosetta@07521T0':0.13888022):0.045238086):0.045757966,('Capsaspora-owczarzaki@supercont':0.0005,'Oxytricha-trifallax@OXAOabf30a05':2.5072254):0.29197222):0.040899912):0.038158533,(('2880-Esiliculosus@CBN77803':0.19726265,('296543-Tpseudonana@XP_002296149':0.097231001,'556484-Ptricornutum@XP_002177808':0.12360115):0.11874468):0.09411587,(('352472-Ddiscoideum@XP_629977':0.56348492,(('508771-Tgondii@XP_002368310':0.95195959,'Cmerolae@gene_gnl_CMER_CMI192C':0.29381065):0.13452431,'Aanophagefferens@prot_jgi_Auran1_70503':0.42200263):0.069185938):0.058733165,'Thecamonas-trahens@08268T0':0.21164342):0.029922251):0.047878321);
((((('12968-Bhominis@CBK21095':0.72086887,('296543-Tpseudonana@XP_002296149':0.10343602,'556484-Ptricornutum@XP_002177808':0.13185618):0.085169103):0.042020248,'2880-Esiliculosus@CBN77803':0.26084477):0.04940811,'Thecamonas-trahens@08268T0':0.41628413):0.041739993,(((((((('145481-Ppatens@XP_001767264':0.057669312,'88036-Smoellendorffii@XP_002990356':0.0047884016):0.055842537,('3702-Athaliana@AAS68515':0.11129986,'39946-Osativa@EEC69754':0.073083625):0.05770046):0.068661159,((('3055-Creinhardtii@XP_001700607':0.32004197,'Vcarteri@prot_jgi_Volca1_119100_fgenesh5_synt.52__1':0.17077814):0.2106343,'Cvulgaris@prot_jgi_Chlvu1_75417_fgeneshCV_pg.C_scaffold_14000072':0.30192806):0.13956612,(('436017-Olucimarinus@XP_001416713':0.046324712,'70448-Otauri@XP_003078284':0.02167662):0.20865892,'564608-Mpusilla@XP_003055298':0.20444939):0.11106531):0.049025004):0.051738332,'Ehuxleyi@prot_jgi_Emihu1_278249_estExt_Genemark1.C_360147':0.46861081):0.031010139,'294381-Ehistolytica@XP_656581':0.51269491):0.015489818,('403677-Pinfestans@XP_002998013':0.039215004,'Phytophthora-ramorum@jgi_Phyra1_1_75918':0.0091993736):0.27349262):0.012738479,'744533-Ngruberi@XP_002682487':0.34113968):0.038628125,('352472-Ddiscoideum@XP_629977':0.87213129,('Mbrevicollis@prot_jgi_Monbr1_27330_fgenesh2_pg.scaffold_18000149':0.24307074,'Salpingoeca-rosetta@07521T0':0.34438446):0.17898972):0.017384555):0.046024281):0.055268042,((('185431-Tbrucei@XP_827441':0.30463745,'353153-Tcruzi@XP_817950':0.013193384):0.091142397,('347515-Lmajor@XP_843456':0.023288512,'435258-Linfantum@XP_001469160':0.021227526):0.28213278):0.6073767,((((((('284813-Ecuniculi@NP_584776':0.075897541,'Encephalitozoon-intestinalis@XP_003072739':0.19586281):0.67842218,'Enterocytozoon-bieneusi@XP_002649733':1.4457568):0.14034324,((('412030-Ptetraurelia@XP_001426830':0.84484329,'5911-Tthermophila@XP_001025504':0.91271345):0.64020391,'Oxytricha-trifallax@OXAOabf30a05':1.9289241):0.62529054,(('412133-Tvaginalis@XP_001310542':1.0481215,'Galdieria-sulphuraria@stig_9':1.3680848):0.32645077,'598745-Gintestinalis@EET00911':1.7359614):0.26770521):0.22679899):0.0031335476,'Cmerolae@gene_gnl_CMER_CMI192C':0.57842982):0.058918931,((('352914-Pyoelii@XP_726100':0,'36329-Pfalciparum@XP_001347988':0.067113059):0.81347597,(('353154-Tannulata@XP_954442':0.42530961,'484906-Bbovis@XP_001610390':0.39510316):0.49829744,'508771-Tgondii@XP_002368310':1.0755512):0.2306817):0.26926275,'353151-Chominis@XP_666991':0.44233958):0.28020528):0.069646195,'Aanophagefferens@prot_jgi_Auran1_70503':0.53200246):0.039894775,(((('45351-Nvectensis@XP_001641659':0.15288963,'Tadhaerens@prot_jgi_Triad1_25646_e_gw1.5.27.1':0.34953225):0.057713412,('Hrobusta@prot_jgi_Helro1_187454':0.14659429,'Lgigantea@gene_jgi_Lotgi1_188369_estExt_Genewise1.C_sca_240041':0.052030966):0.045543124):2.9622283e-06,((('6239-Celegans@NP_001040658':0.21951018,'6279-Bmalayi@XP_001894059':0.27510835):0.22504997,('7955-Drerio@AAT68048':2.5536571e-05,'9606-Hsapiens@NP_006297':0.014395561):0.11971678):0.048071494,('7460-Amellifera@XP_395059':0.079167079,('Dpulex@prot_jgi_Dappu1_243555_SNAP_00011613':0.08456868,'Drosophila-melanogaster@NP_651211':0.19161232):0.053269422):0.15749276):0.033515319):0.28624216,'Capsaspora-owczarzaki@supercont':0.3003077):0.02129753):0.056735119):0.036317912,(((('237631-Umaydis@XP_759390':0.18923059,'Cryptococcus-neoformans@XP_568851':0.27354726):0.11338745,('284812-Spombe@NP_596049':0.24685746,(('367110-Ncrassa@XP_961409':0.15887848,'Aspergillus-fumigatus@EDP52912':0.041690095):0.13228545,'559292-Scerevisiae@NP_116647':0.44535516):0.089907841):0.092955938):0.098316061,'Bdendrobatidis@prot_jgi_Batde5_16684_estExt_Genewise1.C_60333':0.16785095):0.030516718,'Spizellomyces-punctatus@06900T0':0.14704194):0.048477937);
(((((((('12968-Bhominis@CBK21095':0.47340337,('412030-Ptetraurelia@XP_001426830':0.88055124,'5911-Tthermophila@XP_001025504':0.77844566):0.97526431):0.057998753,(((('352914-Pyoelii@XP_726100':0,'36329-Pfalciparum@XP_001347988':0.019873476):0.5468484,('353154-Tannulata@XP_954442':0.218956,'484906-Bbovis@XP_001610390':0.38527068):0.41257318):0.43022211,'508771-Tgondii@XP_002368310':1.2689612):0.11707796,'353151-Chominis@XP_666991':0.40646479):0.18504498):0.068863462,(('294381-Ehistolytica@XP_656581':0.49907949,'Cmerolae@gene_gnl_CMER_CMI192C':0.4699033):0.12205294,'Aanophagefferens@prot_jgi_Auran1_70503':0.71556584):0.034895958):0.037509526,('185431-Tbrucei@XP_827441':0.18191108,(('347515-Lmajor@XP_843456':0.013102861,'435258-Linfantum@XP_001469160':0.02632532):0.25322758,'353153-Tcruzi@XP_817950':0.055135197):0.069744346):0.49025519):1.6230864e-05,'Ehuxleyi@prot_jgi_Emihu1_278249_estExt_Genemark1.C_360147':0.41256019):0.042943218,((('45351-Nvectensis@XP_001641659':0.17744338,('7955-Drerio@AAT68048':3.3490943e-06,'9606-Hsapiens@NP_006297':0.014917612):0.077876502):0.042431135,(('6239-Celegans@NP_001040658':0.16165364,'6279-Bmalayi@XP_001894059':0.13580611):0.13648985,('Hrobusta@prot_jgi_Helro1_187454':0.1124236,'Lgigantea@gene_jgi_Lotgi1_188369_estExt_Genewise1.C_sca_240041':0.050884462):0.044445627):0.018180734):0.022237895,(('7460-Amellifera@XP_395059':0.055530867,('Dpulex@prot_jgi_Dappu1_243555_SNAP_00011613':0.1145169,'Drosophila-melanogaster@NP_651211':0.15163256):0.023328787):0.16713037,'Tadhaerens@prot_jgi_Triad1_25646_e_gw1.5.27.1':0.2115203):0.042695203):0.20685581):0.084900993,'Spizellomyces-punctatus@06900T0':0.20257395):8.857072e-05,((((('145481-Ppatens@XP_001767264':0.04931621,'88036-Smoellendorffii@XP_002990356':0.01664289):0.088969001,('3702-Athaliana@AAS68515':0.067628178,'39946-Osativa@EEC69754':0.05875237):0.043678388):0.042187966,(('436017-Olucimarinus@XP_001416713':0.053119546,'70448-Otauri@XP_003078284':0.023993682):0.15053413,'564608-Mpusilla@XP_003055298':0.18229893):0.23149188):0.073126489,(('3055-Creinhardtii@XP_001700607':0.34796281,'Vcarteri@prot_jgi_Volca1_119100_fgenesh5_synt.52__1':0.10966828):0.30237201,(('352472-Ddiscoideum@XP_629977':0.65283645,'744533-Ngruberi@XP_002682487':0.35996292):0.084989771,('Mbrevicollis@prot_jgi_Monbr1_27330_fgenesh2_pg.scaffold_18000149':0.21047667,'Salpingoeca-rosetta@07521T0':0.29509911):0.13728078):0.015259868):0.070565381):0.039417935,((('237631-Umaydis@XP_759390':0.21358764,'Cryptococcus-neoformans@XP_568851':0.24082522):0.17100877,(('284812-Spombe@NP_596049':0.283319,(((('284813-Ecuniculi@NP_584776':0.14220289,'Encephalitozoon-intestinalis@XP_003072739':0.048777398):0.4898027,('598745-Gintestinalis@EET00911':1.8218526,'Enterocytozoon-bieneusi@XP_002649733':0.76125081):0.36379935):0.15264474,('412133-Tvaginalis@XP_001310542':0.90093337,'Galdieria-sulphuraria@stig_9':0.93230667):0.20889711):0.22321124,(('367110-Ncrassa@XP_961409':0.15226775,'Aspergillus-fumigatus@EDP52912':0.097961205):0.056411412,'559292-Scerevisiae@NP_116647':0.39367547):0.026109899):0.02999089):0.098033916,'Bdendrobatidis@prot_jgi_Batde5_16684_estExt_Genewise1.C_60333':0.15074971):0.075004688):0.093102145,(('Capsaspora-owczarzaki@supercont':0.005705251,'Oxytricha-trifallax@OXAOabf30a05':2.6591459):0.34541576,'Cvulgaris@prot_jgi_Chlvu1_75417_fgeneshCV_pg.C_scaffold_14000072':0.30099804):0.10433312):0.045607678):0.072857155,((('2880-Esiliculosus@CBN77803':0.24847378,('403677-Pinfestans@XP_002998013':0.031937928,'Phytophthora-ramorum@jgi_Phyra1_1_75918':0.030263324):0.19533772):0.051646554,('296543-Tpseudonana@XP_002296149':0.15960168,'556484-Ptricornutum@XP_002177808':0.20050565):0.15668272):0.022932599,'Thecamonas-trahens@08268T0':0.22560075):0.049210581);
((((('12968-Bhominis@CBK21095':0.45208153,((('352914-Pyoelii@XP_726100':0,'36329-Pfalciparum@XP_001347988':0.05207722):0.58017443,('353154-Tannulata@XP_954442':0.36354797,'484906-Bbovis@XP_001610390':0.24010023):0.47677119):0.39648506,'353151-Chominis@XP_666991':0.47417063):0.21944888):0.030336579,(('284813-Ecuniculi@NP_584776':0.12339596,'Encephalitozoon-intestinalis@XP_003072739':0.098500143):0.73622814,(((('412030-Ptetraurelia@XP_001426830':0.68364716,'5911-Tthermophila@XP_001025504':1.040109):0.5839121,'Enterocytozoon-bieneusi@XP_002649733':0.92786915):0.12519283,'Galdieria-sulphuraria@stig_9':1.2890409):0.063019451,('412133-Tvaginalis@XP_001310542':0.90477305,'598745-Gintestinalis@EET00911':1.6520494):0.32625642):0.15115581):0.10232525):0.087226579,(('508771-Tgondii@XP_002368310':1.192839,'Aanophagefferens@prot_jgi_Auran1_70503':0.31128409):0.14936619,'Cmerolae@gene_gnl_CMER_CMI192C':0.43622184):0.11368436):0.064862525,((('2880-Esiliculosus@CBN77803':0.14800733,('296543-Tpseudonana@XP_002296149':0.11804394,'556484-Ptricornutum@XP_002177808':0.16840795):0.13885013):0.077710883,('403677-Pinfestans@XP_002998013':0.075014128,'Phytophthora-ramorum@jgi_Phyra1_1_75918':0.0027075089):0.19520073):0.02808394,((((('45351-Nvectensis@XP_001641659':0.09948525,('7955-Drerio@AAT68048':3.7343779e-06,'9606-Hsapiens@NP_006297':0.008757397):0.10522541):0.040515697,(('7460-Amellifera@XP_395059':0.043569582,('Dpulex@prot_jgi_Dappu1_243555_SNAP_00011613':0.093336051,'Drosophila-melanogaster@NP_651211':0.22985901):0.027819553):0.14248688,('Hrobusta@prot_jgi_Helro1_187454':0.097135506,'Lgigantea@gene_jgi_Lotgi1_188369_estExt_Genewise1.C_sca_240041':0.053656195):0.022886085):0.0076486867):0.025409349,('6239-Celegans@NP_001040658':0.14248484,'6279-Bmalayi@XP_001894059':0.1392682):0.18402432):0.024933339,'Tadhaerens@prot_jgi_Triad1_25646_e_gw1.5.27.1':0.17632415):0.28185508,('Mbrevicollis@prot_jgi_Monbr1_27330_fgenesh2_pg.scaffold_18000149':0.13140333,'Salpingoeca-rosetta@07521T0':0.31293962):0.049210536):0.055913769):0.017598593):0.010478108,((('145481-Ppatens@XP_001767264':0.08194281,'88036-Smoellendorffii@XP_002990356':1.1763171e-06):0.033581589,('3702-Athaliana@AAS68515':0.082302616,'39946-Osativa@EEC69754':0.049162201):0.072531598):0.11673524,((('3055-Creinhardtii@XP_001700607':0.24471139,'Vcarteri@prot_jgi_Volca1_119100_fgenesh5_synt.52__1':0.095951937):0.056038591,'Cvulgaris@prot_jgi_Chlvu1_75417_fgeneshCV_pg.C_scaffold_14000072':0.26665906):0.14636458,(('436017-Olucimarinus@XP_001416713':0.041527191,'70448-Otauri@XP_003078284':0.01096634):0.18476568,'564608-Mpusilla@XP_003055298':0.15631097):0.23495231):0.015637115):0.050040015,((((('185431-Tbrucei@XP_827441':0.13619432,(('347515-Lmajor@XP_843456':0.010049208,'435258-Linfantum@XP_001469160':0.035058617):0.24701641,'353153-Tcruzi@XP_817950':0.019745365):0.078571081):0.58168693,'Ehuxleyi@prot_jgi_Emihu1_278249_estExt_Genemark1.C_360147':0.24332105):0.054894455,'744533-Ngruberi@XP_002682487':0.29895702):0.041223266,((((('237631-Umaydis@XP_759390':0.34815524,'Cryptococcus-neoformans@XP_568851':0.22403261):0.055396821,('284812-Spombe@NP_596049':0.32394909,(('367110-Ncrassa@XP_961409':0.20765604,'Aspergillus-fumigatus@EDP52912':0.053162333):0.03446219,'559292-Scerevisiae@NP_116647':0.34682704):0.047374056):0.021738191):0.068787453,('Bdendrobatidis@prot_jgi_Batde5_16684_estExt_Genewise1.C_60333':0.1688705,'Spizellomyces-punctatus@06900T0':0.20085087):0.023552142):0.077822466,('Capsaspora-owczarzaki@supercont':0.00082218523,'Oxytricha-trifallax@OXAOabf30a05':2.4721951):0.22302274):0.036427999,('294381-Ehistolytica@XP_656581':0.51300728,'352472-Ddiscoideum@XP_629977':0.72835801):0.036635701):0.04384782):0.02035129,'Thecamonas-trahens@08268T0':0.42056045):0.013070866);
((((('12968-Bhominis@CBK21095':0.198765,'Oxytricha-trifallax@OXAOabf30a05':2.313881):0.38619794,'Cvulgaris@prot_jgi_Chlvu1_75417_fgeneshCV_pg.C_scaffold_14000072':0.40211271):5.4726865e-06,'Capsaspora-owczarzaki@supercont':0.27670461):0.088114167,'Thecamonas-trahens@08268T0':0.3761477):3.0370758e-05,(((((((('145481-Ppatens@XP_001767264':0.037471827,'88036-Smoellendorffii@XP_002990356':0.016936724):0.045693326,'39946-Osativa@EEC69754':0.08843601):0.017436581,'3702-Athaliana@AAS68515':0.086458144):0.11186251,(('436017-Olucimarinus@XP_001416713':0.064628031,'70448-Otauri@XP_003078284':0.013219273):0.22489947,'564608-Mpusilla@XP_003055298':0.16472412):0.16906109):0.079826981,('Cmerolae@gene_gnl_CMER_CMI192C':0.4993257,'Ehuxleyi@prot_jgi_Emihu1_278249_estExt_Genemark1.C_360147':0.39893526):0.17770752):1.5417828e-06,('403677-Pinfestans@XP_002998013':0.056398144,'Phytophthora-ramorum@jgi_Phyra1_1_75918':0.023009642):0.26815427):0.035444984,('3055-Creinhardtii@XP_001700607':0.28101682,'Vcarteri@prot_jgi_Volca1_119100_fgenesh5_synt.52__1':0.18020089):0.35280073):0.0044429802,((('2880-Esiliculosus@CBN77803':0.20048672,('Aanophagefferens@prot_jgi_Auran1_70503':0.41132357,'Galdieria-sulphuraria@stig_9':1.3528258):0.15187459):0.019289188,('296543-Tpseudonana@XP_002296149':0.19225965,'556484-Ptricornutum@XP_002177808':0.096094311):0.1295797):0.13632276,((('45351-Nvectensis@XP_001641659':0.14206882,((('6239-Celegans@NP_001040658':0.22341397,'6279-Bmalayi@XP_001894059':0.10844252):0.16146123,(('7460-Amellifera@XP_395059':0.13089712,('Dpulex@prot_jgi_Dappu1_243555_SNAP_00011613':0.13495253,'Drosophila-melanogaster@NP_651211':0.15100691):0.077742901):0.22159057,('7955-Drerio@AAT68048':0,'9606-Hsapiens@NP_006297':0):0.15744724):0.023067698):0.029666919,('Hrobusta@prot_jgi_Helro1_187454':0.10624807,'Lgigantea@gene_jgi_Lotgi1_188369_estExt_Genewise1.C_sca_240041':0.057489085):0.062226093):0.064466657):0.04114925,'Tadhaerens@prot_jgi_Triad1_25646_e_gw1.5.27.1':0.25722354):0.22745874,('Mbrevicollis@prot_jgi_Monbr1_27330_fgenesh2_pg.scaffold_18000149':0.29020987,'Salpingoeca-rosetta@07521T0':0.22753411):0.11546857):0.061003568):0.029080184):0.067817975,(((((('185431-Tbrucei@XP_827441':0.21215065,(('347515-Lmajor@XP_843456':0.031687924,'435258-Linfantum@XP_001469160':0.0086898554):0.28918708,'353153-Tcruzi@XP_817950':0.02915752):0.024555835):0.56712925,'352472-Ddiscoideum@XP_629977':0.78911975):0.11681286,((('284813-Ecuniculi@NP_584776':0.13513457,'Encephalitozoon-intestinalis@XP_003072739':0.089130778):0.56720779,'Enterocytozoon-bieneusi@XP_002649733':1.1343346):0.12492337,((((('352914-Pyoelii@XP_726100':0,'36329-Pfalciparum@XP_001347988':0.074337113):0.67659799,('353154-Tannulata@XP_954442':0.22778063,'484906-Bbovis@XP_001610390':0.35148821):0.39338079):0.22885591,'508771-Tgondii@XP_002368310':1.0581727):0.11027556,('353151-Chominis@XP_666991':0.32165838,'598745-Gintestinalis@EET00911':1.8777721):0.30812805):0.23126554,(('412030-Ptetraurelia@XP_001426830':0.85433136,'5911-Tthermophila@XP_001025504':1.1480824):0.66245631,'412133-Tvaginalis@XP_001310542':1.0076911):0.30739315):0.078141792):0.1059449):1.6479686e-05,('284812-Spombe@NP_596049':0.32932657,'744533-Ngruberi@XP_002682487':0.31302259):0.090768341):0.0620927,'294381-Ehistolytica@XP_656581':0.56381092):0.013406778,((('237631-Umaydis@XP_759390':0.19935745,'Cryptococcus-neoformans@XP_568851':0.28822337):0.18103519,('Bdendrobatidis@prot_jgi_Batde5_16684_estExt_Genewise1.C_60333':0.24069199,'Spizellomyces-punctatus@06900T0':0.091732982):0.081824152):0.021014734,(('367110-Ncrassa@XP_961409':0.25801299,'Aspergillus-fumigatus@EDP52912':0.12150199):0.12534762,'559292-Scerevisiae@NP_116647':0.5373643):0.079179363):0.063150238):0.040788145);
((('12968-Bhominis@CBK21095':0.55516161,((('185431-Tbrucei@XP_827441':0.21353035,(('347515-Lmajor@XP_843456':0.016238323,'435258-Linfantum@XP_001469160':0.022485692):0.2908548,'353153-Tcruzi@XP_817950':0.0013852188):0.054488673):0.47026292,'744533-Ngruberi@XP_002682487':0.3493913):0.06088555,((('284813-Ecuniculi@NP_584776':0.15406916,'Encephalitozoon-intestinalis@XP_003072739':0.04219845):0.67044972,(((('412030-Ptetraurelia@XP_001426830':0.86486339,'5911-Tthermophila@XP_001025504':1.0213787):0.87470579,'Enterocytozoon-bieneusi@XP_002649733':0.9920722):0.12240771,('412133-Tvaginalis@XP_001310542':1.2072925,'Galdieria-sulphuraria@stig_9':0.78665316):0.46166755):0.079625239,'598745-Gintestinalis@EET00911':2.4394123):0.047157603):0.15864344,(((('352914-Pyoelii@XP_726100':0.0029914788,'36329-Pfalciparum@XP_001347988':0.039267821):0.51794593,('353154-Tannulata@XP_954442':0.34600065,'484906-Bbovis@XP_001610390':0.25982676):0.58189955):0.4122272,'353151-Chominis@XP_666991':0.4176737):0.20506082,(('508771-Tgondii@XP_002368310':1.4512139,'Aanophagefferens@prot_jgi_Auran1_70503':0.28858982):0.24484532,'Cmerolae@gene_gnl_CMER_CMI192C':0.44312642):0.14517185):0.0019151485):0.11482709):0.043482384):0.023020831,(('3055-Creinhardtii@XP_001700607':0.2784336,'Vcarteri@prot_jgi_Volca1_119100_fgenesh5_synt.52__1':0.10244679):0.20972768,'Thecamonas-trahens@08268T0':0.32729468):0.053620857):1.3755473e-06,(((('145481-Ppatens@XP_001767264':0.034568354,'88036-Smoellendorffii@XP_002990356':0.0051095828):0.042719665,('3702-Athaliana@AAS68515':0.09653454,'39946-Osativa@EEC69754':0.06511906):0.044942623):0.075406617,'Ehuxleyi@prot_jgi_Emihu1_278249_estExt_Genemark1.C_360147':0.38921941):0.051249935,(((((('237631-Umaydis@XP_759390':0.22976523,'Cryptococcus-neoformans@XP_568851':0.24772486):0.10189364,('284812-Spombe@NP_596049':0.38230674,(('367110-Ncrassa@XP_961409':0.1777601,'Aspergillus-fumigatus@EDP52912':0.078571059):0.07580355,'559292-Scerevisiae@NP_116647':0.4470839):0.033252701):0.057718943):0.08862926,'Bdendrobatidis@prot_jgi_Batde5_16684_estExt_Genewise1.C_60333':0.19484087):0.020403742,'Spizellomyces-punctatus@06900T0':0.077794441):0.090555147,((('2880-Esiliculosus@CBN77803':0.18085134,('296543-Tpseudonana@XP_002296149':0.1378338,'556484-Ptricornutum@XP_002177808':0.20744131):0.095600484):0.074329464,('Capsaspora-owczarzaki@supercont':0.26877495,('Cvulgaris@prot_jgi_Chlvu1_75417_fgeneshCV_pg.C_scaffold_14000072':0.18940075,'Oxytricha-trifallax@OXAOabf30a05':2.2546448):0.2143584):0.14350895):0.022212602,('403677-Pinfestans@XP_002998013':0.076009674,'Phytophthora-ramorum@jgi_Phyra1_1_75918':0.01106598):0.2115141):0.054166441):0.024098249,((('352472-Ddiscoideum@XP_629977':0.76889623,'Salpingoeca-rosetta@07521T0':0.19113311):0.065233371,'Mbrevicollis@prot_jgi_Monbr1_27330_fgenesh2_pg.scaffold_18000149':0.22293386):0.062646527,(('45351-Nvectensis@XP_001641659':0.1627358,(((('6239-Celegans@NP_001040658':0.18301607,'6279-Bmalayi@XP_001894059':0.19401188):0.16995741,('Hrobusta@prot_jgi_Helro1_187454':0.093866895,'Lgigantea@gene_jgi_Lotgi1_188369_estExt_Genewise1.C_sca_240041':0.048948992):0.051827169):0.049241534,('7955-Drerio@AAT68048':6.3106504e-06,'9606-Hsapiens@NP_006297':0.0049877322):0.12169695):0.025043418,(('7460-Amellifera@XP_395059':0.062751317,'Dpulex@prot_jgi_Dappu1_243555_SNAP_00011613':0.13252409):0.016519999,'Drosophila-melanogaster@NP_651211':0.24959069):0.18644058):0.03674711):0.035285767,'Tadhaerens@prot_jgi_Triad1_25646_e_gw1.5.27.1':0.17665635):0.26938695):0.041561118):0.02945424):0.026135844,('294381-Ehistolytica@XP_656581':0.70604267,(('436017-Olucimarinus@XP_001416713':0.059812489,'70448-Otauri@XP_003078284':0.037018115):0.15844226,'564608-Mpusilla@XP_003055298':0.13960082):0.18918667):0.035870022);
(((((('12968-Bhominis@CBK21095':0.59503701,('412030-Ptetraurelia@XP_001426830':0.83383825,'5911-Tthermophila@XP_001025504':1.6615189):1.0427746):0.062222775,('367110-Ncrassa@XP_961409':0.17379339,('559292-Scerevisiae@NP_116647':0.52754645,'Aspergillus-fumigatus@EDP52912':0.065645765):0.081838128):0.098987227):0.042001654,((('284812-Spombe@NP_596049':0.30727417,(('352472-Ddiscoideum@XP_629977':0.80692688,'Thecamonas-trahens@08268T0':0.33715388):0.013577655,(('508771-Tgondii@XP_002368310':1.0913546,'Cmerolae@gene_gnl_CMER_CMI192C':0.45769961):0.089768913,'Aanophagefferens@prot_jgi_Auran1_70503':0.48852638):0.16549715):0.0853557):0.051485784,'Galdieria-sulphuraria@stig_9':1.5965407):0.035843582,((('284813-Ecuniculi@NP_584776':0.23906777,'Encephalitozoon-intestinalis@XP_003072739':0.05892596):0.76904706,('412133-Tvaginalis@XP_001310542':1.2672337,'Enterocytozoon-bieneusi@XP_002649733':1.1157334):0.28759565):0.21947297,((('352914-Pyoelii@XP_726100':0.054713174,'36329-Pfalciparum@XP_001347988':0.023206497):0.74409305,('353154-Tannulata@XP_954442':0.45072198,'484906-Bbovis@XP_001610390':0.43413462):0.43743451):0.43690792,('353151-Chominis@XP_666991':0.23225558,'598745-Gintestinalis@EET00911':2.3413856):0.38274058):0.26797083):0.088959878):5.3347396e-06):0.022798769,(('185431-Tbrucei@XP_827441':0.23530135,(('347515-Lmajor@XP_843456':0.020340066,'435258-Linfantum@XP_001469160':0.013765271):0.25295382,'353153-Tcruzi@XP_817950':0.047562907):0.102357):0.61791992,'744533-Ngruberi@XP_002682487':0.26244153):0.08717737):0.02798393,(((((('145481-Ppatens@XP_001767264':0.089001095,'88036-Smoellendorffii@XP_002990356':0.012610248):0.014137642,('3702-Athaliana@AAS68515':0.089615665,'39946-Osativa@EEC69754':0.060188315):0.050401135):0.10887714,(('3055-Creinhardtii@XP_001700607':0.22626946,'Vcarteri@prot_jgi_Volca1_119100_fgenesh5_synt.52__1':0.088209609):0.28733799,((('436017-Olucimarinus@XP_001416713':0.028778352,'70448-Otauri@XP_003078284':0.020171381):0.13786168,'564608-Mpusilla@XP_003055298':0.19959611):0.13602188,'Cvulgaris@prot_jgi_Chlvu1_75417_fgeneshCV_pg.C_scaffold_14000072':0.38334688):0.088770137):0.053558038):0.046740217,'Ehuxleyi@prot_jgi_Emihu1_278249_estExt_Genemark1.C_360147':0.42396972):0.055794095,(('2880-Esiliculosus@CBN77803':0.2165826,('296543-Tpseudonana@XP_002296149':0.18817251,'556484-Ptricornutum@XP_002177808':0.13528425):0.20820917):0.16677984,('403677-Pinfestans@XP_002998013':0.033653684,'Phytophthora-ramorum@jgi_Phyra1_1_75918':0.0093617153):0.22504661):0.069173319):0.0057682899,'294381-Ehistolytica@XP_656581':0.82869854):0.030981477):0.046530712,(((('237631-Umaydis@XP_759390':0.25735707,'Cryptococcus-neoformans@XP_568851':0.2502545):0.070740608,'Bdendrobatidis@prot_jgi_Batde5_16684_estExt_Genewise1.C_60333':0.17992563):0.049576392,('Capsaspora-owczarzaki@supercont':0.0011246562,'Oxytricha-trifallax@OXAOabf30a05':3.2998001):0.29287459):0.098334396,((('45351-Nvectensis@XP_001641659':0.166653,(((('6239-Celegans@NP_001040658':0.20421722,'6279-Bmalayi@XP_001894059':0.22632145):0.17104428,('Hrobusta@prot_jgi_Helro1_187454':0.083716482,'Lgigantea@gene_jgi_Lotgi1_188369_estExt_Genewise1.C_sca_240041':0.07073427):0.058966908):0.011116144,('7460-Amellifera@XP_395059':0.020581839,('Dpulex@prot_jgi_Dappu1_243555_SNAP_00011613':0.095382199,'Drosophila-melanogaster@NP_651211':0.20798845):0.038746436):0.14014728):0.027988945,('7955-Drerio@AAT68048':4.2608567e-07,'9606-Hsapiens@NP_006297':0.0048760375):0.12726007):0.047677502):0.013868359,'Tadhaerens@prot_jgi_Triad1_25646_e_gw1.5.27.1':0.25358772):0.30802518,('Mbrevicollis@prot_jgi_Monbr1_27330_fgenesh2_pg.scaffold_18000149':0.26868726,'Salpingoeca-rosetta@07521T0':0.28911359):0.21027462):0.071047789):0.0065378967,'Spizellomyces-punctatus@06900T0':0.095835526);
(((((('12968-Bhominis@CBK21095':0.59840391,('412030-Ptetraurelia@XP_001426830':1.1372136,'5911-Tthermophila@XP_001025504':1.3171403):0.59320451):0.13693339,((('284813-Ecuniculi@NP_584776':0.23892973,'Encephalitozoon-intestinalis@XP_003072739':0.10498174):0.79770881,'Enterocytozoon-bieneusi@XP_002649733':1.1536477):0.35008893,((((('352914-Pyoelii@XP_726100':0,'36329-Pfalciparum@XP_001347988':0.070773383):1.1065595,('353154-Tannulata@XP_954442':0.42958861,'484906-Bbovis@XP_001610390':0.33232833):0.63978503):0.37666258,'508771-Tgondii@XP_002368310':1.6558113):0.27783477,'353151-Chominis@XP_666991':0.41776804):0.2675204,('412133-Tvaginalis@XP_001310542':0.91144352,('598745-Gintestinalis@EET00911':2.7882955,'Galdieria-sulphuraria@stig_9':0.88120427):0.55431586):0.33451093):0.18606379):0.01130485):0.15191251,(('185431-Tbrucei@XP_827441':0.21552323,(('347515-Lmajor@XP_843456':0.011127483,'435258-Linfantum@XP_001469160':0.030966162):0.37997649,'353153-Tcruzi@XP_817950':0.0030356486):0.11090673):0.43015486,'Spizellomyces-punctatus@06900T0':0.046997325):0.043790761):0.10689123,((('237631-Umaydis@XP_759390':0.22246723,'Cryptococcus-neoformans@XP_568851':0.37320906):0.10863143,('284812-Spombe@NP_596049':0.36515374,(('367110-Ncrassa@XP_961409':0.26881834,'Aspergillus-fumigatus@EDP52912':0.079232409):0.041075825,'559292-Scerevisiae@NP_116647':0.58491031):0.094834927):0.063826749):0.11022312,'Bdendrobatidis@prot_jgi_Batde5_16684_estExt_Genewise1.C_60333':0.25140901):0.053132698):0.050645092,('45351-Nvectensis@XP_001641659':0.13897511,(((('6239-Celegans@NP_001040658':0.2057746,'6279-Bmalayi@XP_001894059':0.3279229):0.17715224,('7955-Drerio@AAT68048':3.189908e-06,'9606-Hsapiens@NP_006297':0.010085796):0.098493461):0.051592903,(('7460-Amellifera@XP_395059':0.067172961,('Dpulex@prot_jgi_Dappu1_243555_SNAP_00011613':0.16634425,'Drosophila-melanogaster@NP_651211':0.17868222):0.089834735):0.12184246,'Tadhaerens@prot_jgi_Triad1_25646_e_gw1.5.27.1':0.35627859):0.036678252):0.082620562,('Hrobusta@prot_jgi_Helro1_187454':0.10539137,'Lgigantea@gene_jgi_Lotgi1_188369_estExt_Genewise1.C_sca_240041':0.04879008):0.060794099):8.9916917e-06):0.26833223):0.0093845174,(((((((('145481-Ppatens@XP_001767264':0.08266993,'88036-Smoellendorffii@XP_002990356':0.023644088):0.047874726,('3702-Athaliana@AAS68515':0.12351407,'39946-Osativa@EEC69754':0.089681423):0.071697655):0.11821411,((('3055-Creinhardtii@XP_001700607':0.32955737,'Vcarteri@prot_jgi_Volca1_119100_fgenesh5_synt.52__1':0.12370465):0.38997362,'Cvulgaris@prot_jgi_Chlvu1_75417_fgeneshCV_pg.C_scaffold_14000072':0.32848542):0.12929474,(('436017-Olucimarinus@XP_001416713':0.058507633,'70448-Otauri@XP_003078284':0.0076052204):0.29308859,'564608-Mpusilla@XP_003055298':0.20473871):0.15574365):0.099899687):0.044941703,'Ehuxleyi@prot_jgi_Emihu1_278249_estExt_Genemark1.C_360147':0.44626313):0.066252854,('294381-Ehistolytica@XP_656581':0.58973414,'744533-Ngruberi@XP_002682487':0.39283782):0.10759242):0.074774037,('403677-Pinfestans@XP_002998013':0.02630969,'Phytophthora-ramorum@jgi_Phyra1_1_75918':0.0020698116):0.2685379):0.029095912,('2880-Esiliculosus@CBN77803':0.2723528,(('296543-Tpseudonana@XP_002296149':0.14409331,'556484-Ptricornutum@XP_002177808':0.14451338):0.18280322,('352472-Ddiscoideum@XP_629977':0.90061978,'Aanophagefferens@prot_jgi_Auran1_70503':0.5132429):0.15900566):0.071154587):0.056572775):0.048019788,'Thecamonas-trahens@08268T0':0.54771714):0.066470667,((('Capsaspora-owczarzaki@supercont':0.0006396555,'Oxytricha-trifallax@OXAOabf30a05':4.4622027):0.45549416,'Cmerolae@gene_gnl_CMER_CMI192C':0.69743353):0.087834786,('Mbrevicollis@prot_jgi_Monbr1_27330_fgenesh2_pg.scaffold_18000149':0.27674625,'Salpingoeca-rosetta@07521T0':0.43301602):0.12712388):0.035534496);
(((((('12968-Bhominis@CBK21095':0.62324994,((('45351-Nvectensis@XP_001641659':0.090023263,(('7955-Drerio@AAT68048':6.672413e-05,'9606-Hsapiens@NP_006297':0.010692386):0.12751098,'Tadhaerens@prot_jgi_Triad1_25646_e_gw1.5.27.1':0.22058723):0.024368176):0.033562078,(('6239-Celegans@NP_001040658':0.18622682,'6279-Bmalayi@XP_001894059':0.25455974):0.28431534,('Hrobusta@prot_jgi_Helro1_187454':0.10782866,'Lgigantea@gene_jgi_Lotgi1_188369_estExt_Genewise1.C_sca_240041':0.032136101):0.015540676):0.011962194):2.7570191e-06,('7460-Amellifera@XP_395059':0.056139476,('Dpulex@prot_jgi_Dappu1_243555_SNAP_00011613':0.10955845,'Drosophila-melanogaster@NP_651211':0.1756462):0.022333383):0.24558369):0.1814847):0.055114247,(((('352914-Pyoelii@XP_726100':0,'36329-Pfalciparum@XP_001347988':0.026627963):0.75376102,('353154-Tannulata@XP_954442':0.37880341,'484906-Bbovis@XP_001610390':0.36636896):0.55294939):0.38700778,'353151-Chominis@XP_666991':0.489701):0.34026834,'Mbrevicollis@prot_jgi_Monbr1_27330_fgenesh2_pg.scaffold_18000149':0.16321981):0.11534396):0.03367593,(('508771-Tgondii@XP_002368310':1.3887371,'Cmerolae@gene_gnl_CMER_CMI192C':0.38124044):0.14459596,'Thecamonas-trahens@08268T0':0.26822399):0.12785869):0.036505685,((('145481-Ppatens@XP_001767264':0.076425367,'88036-Smoellendorffii@XP_002990356':0.013840437):0.086718987,('3702-Athaliana@AAS68515':0.13978431,'39946-Osativa@EEC69754':0.027530521):0.043927404):0.082364402,((('3055-Creinhardtii@XP_001700607':0.25492871,'Vcarteri@prot_jgi_Volca1_119100_fgenesh5_synt.52__1':0.064327982):0.28549954,'Cvulgaris@prot_jgi_Chlvu1_75417_fgeneshCV_pg.C_scaffold_14000072':0.29741354):0.14944778,(('436017-Olucimarinus@XP_001416713':0.025241184,'70448-Otauri@XP_003078284':0.056641599):0.21010352,'564608-Mpusilla@XP_003055298':0.13885112):0.10753976):0.064508284):0.049369795):0.028610693,((('2880-Esiliculosus@CBN77803':0.2121565,'Aanophagefferens@prot_jgi_Auran1_70503':0.63118484):0.065197852,(('296543-Tpseudonana@XP_002296149':0.19034428,'556484-Ptricornutum@XP_002177808':0.12100863):0.084297599,'Salpingoeca-rosetta@07521T0':0.3962861):0.10083913):0.09036354,('403677-Pinfestans@XP_002998013':0.01958884,'Phytophthora-ramorum@jgi_Phyra1_1_75918':0.036895727):0.2040161):0.038194589):0.035513595,((((((('185431-Tbrucei@XP_827441':0.42457344,'353153-Tcruzi@XP_817950':0.014777128):0.10644002,('347515-Lmajor@XP_843456':0.02462419,'435258-Linfantum@XP_001469160':0.0017754962):0.23982126):0.44006998,'Spizellomyces-punctatus@06900T0':0.1134748):0.064127501,'294381-Ehistolytica@XP_656581':0.45756372):2.2267142e-06,'Capsaspora-owczarzaki@supercont':0.20531025):0.044737547,(((('237631-Umaydis@XP_759390':0.24325773,'Cryptococcus-neoformans@XP_568851':0.22094124):0.14808424,'Bdendrobatidis@prot_jgi_Batde5_16684_estExt_Genewise1.C_60333':0.22840207):0.032829267,(('284812-Spombe@NP_596049':0.1687844,'559292-Scerevisiae@NP_116647':0.38487646):0.076558302,('367110-Ncrassa@XP_961409':0.21837802,'Aspergillus-fumigatus@EDP52912':0.09191045):0.11223933):0.042905271):0.03505114,((('284813-Ecuniculi@NP_584776':0.19681948,'Encephalitozoon-intestinalis@XP_003072739':0.092156421):0.7625965,((('412030-Ptetraurelia@XP_001426830':0.83317805,'5911-Tthermophila@XP_001025504':1.3315741):0.54642367,(('412133-Tvaginalis@XP_001310542':0.51539187,'Oxytricha-trifallax@OXAOabf30a05':1.6778817):0.46793237,'598745-Gintestinalis@EET00911':2.3866809):1.9661311e-05):0.14130832,'Enterocytozoon-bieneusi@XP_002649733':0.9621761):0.16093275):0.057317005,('352472-Ddiscoideum@XP_629977':0.78412552,'Galdieria-sulphuraria@stig_9':1.5303919):0.037156937):0.25405337):0.057282394):0.03863375,'744533-Ngruberi@XP_002682487':0.32507545):0.0019608174,'Ehuxleyi@prot_jgi_Emihu1_278249_estExt_Genemark1.C_360147':0.36565741);
(((('12968-Bhominis@CBK21095':0.649223,('3055-Creinhardtii@XP_001700607':0.26600817,'Vcarteri@prot_jgi_Volca1_119100_fgenesh5_synt.52__1':0.22644161):0.34245406):0.042421922,(((('145481-Ppatens@XP_001767264':0.089256246,'88036-Smoellendorffii@XP_002990356':0.012119831):0.047663161,'3702-Athaliana@AAS68515':0.087685135):0.039530204,'39946-Osativa@EEC69754':0.058153881):0.085891931,((('436017-Olucimarinus@XP_001416713':0.077539212,'70448-Otauri@XP_003078284':0.011581019):0.26015985,'564608-Mpusilla@XP_003055298':0.11457881):0.14384557,('Cvulgaris@prot_jgi_Chlvu1_75417_fgeneshCV_pg.C_scaffold_14000072':0.37803924,'Ehuxleyi@prot_jgi_Emihu1_278249_estExt_Genemark1.C_360147':0.3996019):0.042940151):0.055761841):0.06856775):0.055650004,(((('284812-Spombe@NP_596049':0.25918699,(('367110-Ncrassa@XP_961409':0.18195547,'Aspergillus-fumigatus@EDP52912':0.10996879):0.067066112,'559292-Scerevisiae@NP_116647':0.41505736):0.070952409):0.074417616,'Spizellomyces-punctatus@06900T0':0.23156137):0.084868746,((((('284813-Ecuniculi@NP_584776':0.12099922,'Encephalitozoon-intestinalis@XP_003072739':0.070234634):0.5067861,'Enterocytozoon-bieneusi@XP_002649733':0.81227424):0.24616985,('412133-Tvaginalis@XP_001310542':0.64800453,'Galdieria-sulphuraria@stig_9':1.3120349):0.36056899):0.04100918,((('352914-Pyoelii@XP_726100':0.030575913,'36329-Pfalciparum@XP_001347988':0.035205404):0.68707238,('353154-Tannulata@XP_954442':0.22199937,'484906-Bbovis@XP_001610390':0.42623707):0.43428071):0.45784138,('353151-Chominis@XP_666991':0.26014083,'598745-Gintestinalis@EET00911':1.6385328):0.17101184):0.28151661):0.080192367,('412030-Ptetraurelia@XP_001426830':0.94628988,'5911-Tthermophila@XP_001025504':0.93697194):0.91365847):0.091081341):0.056374187,('45351-Nvectensis@XP_001641659':0.10315592,(((('6239-Celegans@NP_001040658':0.23732256,'6279-Bmalayi@XP_001894059':0.2151071):0.22614004,('7955-Drerio@AAT68048':5.2909168e-07,'9606-Hsapiens@NP_006297':0.0040086116):0.089075255):0.022550138,(('7460-Amellifera@XP_395059':0.089808802,('Dpulex@prot_jgi_Dappu1_243555_SNAP_00011613':0.085160331,'Drosophila-melanogaster@NP_651211':0.23335788):0.043014969):0.10708075,'Tadhaerens@prot_jgi_Triad1_25646_e_gw1.5.27.1':0.24273641):0.057850173):0.054545007,('Hrobusta@prot_jgi_Helro1_187454':0.087485654,'Lgigantea@gene_jgi_Lotgi1_188369_estExt_Genewise1.C_sca_240041':0.055420201):0.038893232):0.036544748):0.31979691):0.011543769):0.041683451,((((((('185431-Tbrucei@XP_827441':0.30204565,'353153-Tcruzi@XP_817950':0.040307883):0.11576728,('347515-Lmajor@XP_843456':0.024609128,'435258-Linfantum@XP_001469160':0.014867909):0.19296483):0.48779289,'508771-Tgondii@XP_002368310':1.0760924):0.095290932,('Capsaspora-owczarzaki@supercont':0.00021602701,'Oxytricha-trifallax@OXAOabf30a05':1.6978156):0.24527113):0.035182487,(('237631-Umaydis@XP_759390':0.2699161,'Cryptococcus-neoformans@XP_568851':0.23751782):0.19325932,('294381-Ehistolytica@XP_656581':0.61932406,'Cmerolae@gene_gnl_CMER_CMI192C':0.66746784):0.017395426):0.055213586):0.025607518,'Thecamonas-trahens@08268T0':0.33849429):0.04840824,'Bdendrobatidis@prot_jgi_Batde5_16684_estExt_Genewise1.C_60333':0.3006171):0.014866635,((((('2880-Esiliculosus@CBN77803':0.21327501,'Aanophagefferens@prot_jgi_Auran1_70503':0.5998128):6.4174879e-06,('403677-Pinfestans@XP_002998013':0.056509202,'Phytophthora-ramorum@jgi_Phyra1_1_75918':0.017654197):0.25597135):0.066546124,('296543-Tpseudonana@XP_002296149':0.16590374,'556484-Ptricornutum@XP_002177808':0.17645495):0.11660056):0.024630454,('352472-Ddiscoideum@XP_629977':0.85104922,'744533-Ngruberi@XP_002682487':0.32960369):0.029830002):0.054981793,('Mbrevicollis@prot_jgi_Monbr1_27330_fgenesh2_pg.scaffold_18000149':0.21273343,'Salpingoeca-rosetta@07521T0':0.32663026):0.11906058):0.018316759);
((('12968-Bhominis@CBK21095':0.66096949,(((('145481-Ppatens@XP_001767264':0.078779537,'88036-Smoellendorffii@XP_002990356':3.6931437e-05):0.020035516,('3702-Athaliana@AAS68515':0.078444403,'39946-Osativa@EEC69754':0.10681311):0.078500777):0.061324305,(('436017-Olucimarinus@XP_001416713':0.044108302,'70448-Otauri@XP_003078284':0.048213191):0.37876079,'564608-Mpusilla@XP_003055298':0.17771756):0.1742449):0.0803501,((((('2880-Esiliculosus@CBN77803':0.22820494,('403677-Pinfestans@XP_002998013':0.053147674,'Phytophthora-ramorum@jgi_Phyra1_1_75918':0.03062977):0.24441647):0.051839737,('296543-Tpseudonana@XP_002296149':0.17645024,'556484-Ptricornutum@XP_002177808':0.18569746):0.20890421):0.063374944,'Thecamonas-trahens@08268T0':0.43774478):0.016041769,('Mbrevicollis@prot_jgi_Monbr1_27330_fgenesh2_pg.scaffold_18000149':0.27729406,'Salpingoeca-rosetta@07521T0':0.30976587):0.17249014):0.0017875511,(('3055-Creinhardtii@XP_001700607':0.36446489,'Vcarteri@prot_jgi_Volca1_119100_fgenesh5_synt.52__1':0.16464952):0.25655609,'Cvulgaris@prot_jgi_Chlvu1_75417_fgeneshCV_pg.C_scaffold_14000072':0.31888105):0.13653479):0.050237611):6.6662896e-05):0.017040593,(('294381-Ehistolytica@XP_656581':0.57322434,'744533-Ngruberi@XP_002682487':0.25408782):0.046065815,('352472-Ddiscoideum@XP_629977':0.62319476,'Aanophagefferens@prot_jgi_Auran1_70503':0.6697511):0.13037187):0.079949537):0.034995413,((('185431-Tbrucei@XP_827441':0.28952917,(('347515-Lmajor@XP_843456':0.027721617,'435258-Linfantum@XP_001469160':0.028858171):0.3442801,'353153-Tcruzi@XP_817950':0.0090278952):0.11257441):0.44595997,((('284813-Ecuniculi@NP_584776':0.22540576,'Encephalitozoon-intestinalis@XP_003072739':0.062137532):0.68669572,'Galdieria-sulphuraria@stig_9':1.1449297):0.11954579,((('352914-Pyoelii@XP_726100':0,'36329-Pfalciparum@XP_001347988':0.058275519):0.51314001,('353154-Tannulata@XP_954442':0.28641489,'484906-Bbovis@XP_001610390':0.50497686):0.4759892):0.90878093,'353151-Chominis@XP_666991':0.37584013):0.30224452):0.066101936):0.15744119,(((((('45351-Nvectensis@XP_001641659':0.15863546,('7955-Drerio@AAT68048':6.9822875e-05,'9606-Hsapiens@NP_006297':0.03627215):0.11720282):0.066345872,((('6239-Celegans@NP_001040658':0.20079572,'6279-Bmalayi@XP_001894059':0.21616664):0.2405543,'Hrobusta@prot_jgi_Helro1_187454':0.10562959):0.046310988,'Lgigantea@gene_jgi_Lotgi1_188369_estExt_Genewise1.C_sca_240041':0.043499675):0.026156543):0.013700439,('7460-Amellifera@XP_395059':0.07371615,('Dpulex@prot_jgi_Dappu1_243555_SNAP_00011613':0.0582426,'Drosophila-melanogaster@NP_651211':0.31735858):0.044025035):0.19560868):0.023646185,'Tadhaerens@prot_jgi_Triad1_25646_e_gw1.5.27.1':0.21166573):0.24557421,('Cmerolae@gene_gnl_CMER_CMI192C':0.74938656,'Ehuxleyi@prot_jgi_Emihu1_278249_estExt_Genemark1.C_360147':0.3339442):0.054501316):0.046168833,('Capsaspora-owczarzaki@supercont':0.0008,'Oxytricha-trifallax@OXAOabf30a05':3.2012909):0.26449019):1.054781e-06):0.031376512,((('237631-Umaydis@XP_759390':0.32901093,'Cryptococcus-neoformans@XP_568851':0.27151223):0.14592076,('Bdendrobatidis@prot_jgi_Batde5_16684_estExt_Genewise1.C_60333':0.22377458,'Spizellomyces-punctatus@06900T0':0.18206089):0.043957111):0.074543993,('284812-Spombe@NP_596049':0.26715166,(('367110-Ncrassa@XP_961409':0.097548706,'Aspergillus-fumigatus@EDP52912':0.12117391):0.056588716,((((('412030-Ptetraurelia@XP_001426830':0.60155994,'5911-Tthermophila@XP_001025504':1.53143):0.69252615,'508771-Tgondii@XP_002368310':1.47513):0.2610547,('412133-Tvaginalis@XP_001310542':1.1441854,'598745-Gintestinalis@EET00911':2.1655687):0.094410188):0.36974576,'Enterocytozoon-bieneusi@XP_002649733':1.065851):0.15068475,'559292-Scerevisiae@NP_116647':0.43505563):0.11551353):0.027246283):0.058572668):0.1128225);
((('12968-Bhominis@CBK21095':0.50930663,(('284813-Ecuniculi@NP_584776':0.1601705,'Encephalitozoon-intestinalis@XP_003072739':0.084270556):0.71568546,(((((('352914-Pyoelii@XP_726100':0.05361945,'36329-Pfalciparum@XP_001347988':1.4278327e-05):0.95955804,('353154-Tannulata@XP_954442':0.40559969,'484906-Bbovis@XP_001610390':0.41575985):0.51887821):0.31008746,'508771-Tgondii@XP_002368310':1.5568985):0.12832368,('353151-Chominis@XP_666991':0.2804254,'598745-Gintestinalis@EET00911':2.3441744):0.21757494):0.08334403,('412133-Tvaginalis@XP_001310542':1.0792268,'Galdieria-sulphuraria@stig_9':1.2712473):0.58201866):0.17927046,'Cmerolae@gene_gnl_CMER_CMI192C':0.4877961):0.066911173):0.13135891):0.060700054,'352472-Ddiscoideum@XP_629977':0.84744318):0.072347618,((((('145481-Ppatens@XP_001767264':0.060946387,'88036-Smoellendorffii@XP_002990356':0.024620764):0.064279192,('3702-Athaliana@AAS68515':0.14095033,'39946-Osativa@EEC69754':0.068185331):0.025070334):0.063607811,((('436017-Olucimarinus@XP_001416713':0.069458135,'70448-Otauri@XP_003078284':0.014240978):0.17480265,'564608-Mpusilla@XP_003055298':0.15736911):0.16862217,('Cvulgaris@prot_jgi_Chlvu1_75417_fgeneshCV_pg.C_scaffold_14000072':0.36416884,'Thecamonas-trahens@08268T0':0.33201163):0.17350681):0.050325845):0.0048521594,('3055-Creinhardtii@XP_001700607':0.35731517,'Vcarteri@prot_jgi_Volca1_119100_fgenesh5_synt.52__1':0.044284136):0.5187255):0.051325168,(((('237631-Umaydis@XP_759390':0.28109465,'Cryptococcus-neoformans@XP_568851':0.22838537):0.16307661,('284812-Spombe@NP_596049':0.32871746,(('367110-Ncrassa@XP_961409':0.20115521,'Aspergillus-fumigatus@EDP52912':0.13644825):0.066439449,((('412030-Ptetraurelia@XP_001426830':0.85515638,'5911-Tthermophila@XP_001025504':1.1420821):0.70360061,'Enterocytozoon-bieneusi@XP_002649733':1.0898306):0.3209654,'559292-Scerevisiae@NP_116647':0.4813738):0.17708015):0.030828976):0.064672235):0.11043125,('Bdendrobatidis@prot_jgi_Batde5_16684_estExt_Genewise1.C_60333':0.20961562,'Spizellomyces-punctatus@06900T0':0.14026139):0.053008326):0.13785839,((('2880-Esiliculosus@CBN77803':0.27582635,('296543-Tpseudonana@XP_002296149':0.21616799,'556484-Ptricornutum@XP_002177808':0.14040041):0.12267541):0.041855509,('744533-Ngruberi@XP_002682487':0.35549361,'Aanophagefferens@prot_jgi_Auran1_70503':0.62498331):0.090486745):0.030962849,('403677-Pinfestans@XP_002998013':0.065395084,'Phytophthora-ramorum@jgi_Phyra1_1_75918':8.0726896e-06):0.26136551):0.032010273):0.054070862):0.037429116,(((('185431-Tbrucei@XP_827441':0.31715562,'353153-Tcruzi@XP_817950':0.038107019):0.12980725,('347515-Lmajor@XP_843456':0.030617476,'435258-Linfantum@XP_001469160':0.04568383):0.14552385):0.45631015,'294381-Ehistolytica@XP_656581':0.68006602):0.11022541,((('45351-Nvectensis@XP_001641659':0.17618907,(((('6239-Celegans@NP_001040658':0.28653953,'6279-Bmalayi@XP_001894059':0.21432167):0.12246043,('Hrobusta@prot_jgi_Helro1_187454':0.10171679,'Lgigantea@gene_jgi_Lotgi1_188369_estExt_Genewise1.C_sca_240041':0.059154625):0.052506428):0.066666811,('7955-Drerio@AAT68048':3.3655565e-05,'9606-Hsapiens@NP_006297':0.015914502):0.11510167):0.015776396,('7460-Amellifera@XP_395059':0.077264183,('Dpulex@prot_jgi_Dappu1_243555_SNAP_00011613':0.15616668,'Drosophila-melanogaster@NP_651211':0.21958973):0.040261986):0.13530262):0.079505505):0.030172069,'Tadhaerens@prot_jgi_Triad1_25646_e_gw1.5.27.1':0.23031963):0.22272915,(('Capsaspora-owczarzaki@supercont':0.27106343,('Ehuxleyi@prot_jgi_Emihu1_278249_estExt_Genemark1.C_360147':0.26712247,'Oxytricha-trifallax@OXAOabf30a05':3.1140964):0.26021939):0.040141212,('Mbrevicollis@prot_jgi_Monbr1_27330_fgenesh2_pg.scaffold_18000149':0.20171758,'Salpingoeca-rosetta@07521T0':0.39028576):0.068145044):0.0039086683):8.2184972e-07):0.039443034);
((('12968-Bhominis@CBK21095':0.38613411,('185431-Tbrucei@XP_827441':0.18885603,(('347515-Lmajor@XP_843456':0.019332807,'435258-Linfantum@XP_001469160':0.0078494198):0.28406201,'353153-Tcruzi@XP_817950':0.076306444):0.052014084):0.44786307):0.087780312,((((((('237631-Umaydis@XP_759390':0.14781872,'Cryptococcus-neoformans@XP_568851':0.18876228):0.10319003,('284812-Spombe@NP_596049':0.1754683,'559292-Scerevisiae@NP_116647':0.45058627):0.091333014):0.034055907,('367110-Ncrassa@XP_961409':0.1585057,'Aspergillus-fumigatus@EDP52912':0.12050978):0.054986209):0.10673735,(((('412030-Ptetraurelia@XP_001426830':0.66829602,'5911-Tthermophila@XP_001025504':1.0775509):0.60629074,'412133-Tvaginalis@XP_001310542':0.90648449):0.14728147,'Enterocytozoon-bieneusi@XP_002649733':0.84074612):0.059078987,'Bdendrobatidis@prot_jgi_Batde5_16684_estExt_Genewise1.C_60333':0.17604399):0.076790839):0.048374765,('284813-Ecuniculi@NP_584776':0.14610399,'Encephalitozoon-intestinalis@XP_003072739':0.05951677):0.67782078):0.055604686,'Spizellomyces-punctatus@06900T0':0.13685948):0.021583807,((((('45351-Nvectensis@XP_001641659':0.10917993,'Tadhaerens@prot_jgi_Triad1_25646_e_gw1.5.27.1':0.23717205):0.044526283,(('7460-Amellifera@XP_395059':0.037289976,('Dpulex@prot_jgi_Dappu1_243555_SNAP_00011613':0.09457216,'Drosophila-melanogaster@NP_651211':0.15291825):0.03659303):0.12209102,('Hrobusta@prot_jgi_Helro1_187454':0.087386755,'Lgigantea@gene_jgi_Lotgi1_188369_estExt_Genewise1.C_sca_240041':0.048468938):0.017574297):0.022996246):2.1416199e-05,(('6239-Celegans@NP_001040658':0.18003823,'6279-Bmalayi@XP_001894059':0.1752724):0.12450541,('7955-Drerio@AAT68048':1.8240459e-05,'9606-Hsapiens@NP_006297':0.007812998):0.046554866):0.063853238):0.18760837,(('508771-Tgondii@XP_002368310':0.79543076,'598745-Gintestinalis@EET00911':2.0078137):0.18061957,'Cmerolae@gene_gnl_CMER_CMI192C':0.42376547):0.071954911):0.056824073,'Galdieria-sulphuraria@stig_9':1.2405745):0.012487871):0.013465754):0.064760108,(((((('145481-Ppatens@XP_001767264':0.065032346,'88036-Smoellendorffii@XP_002990356':0.022098578):0.020642702,('3702-Athaliana@AAS68515':0.067656092,'39946-Osativa@EEC69754':0.066112341):0.041347727):0.10642641,('294381-Ehistolytica@XP_656581':0.52682146,(((('352914-Pyoelii@XP_726100':0,'36329-Pfalciparum@XP_001347988':0.11166659):0.45807337,('353154-Tannulata@XP_954442':0.23535032,'484906-Bbovis@XP_001610390':0.48148079):0.48804361):0.25568144,'353151-Chominis@XP_666991':0.42003395):0.24405955,'Ehuxleyi@prot_jgi_Emihu1_278249_estExt_Genemark1.C_360147':0.25127617):0.068674858):0.091564416):0.022720318,(('436017-Olucimarinus@XP_001416713':0.054838294,'70448-Otauri@XP_003078284':0.01472628):0.16722237,'564608-Mpusilla@XP_003055298':0.16384775):0.15555804):0.032072382,(('3055-Creinhardtii@XP_001700607':0.19839412,'Vcarteri@prot_jgi_Volca1_119100_fgenesh5_synt.52__1':0.098811306):0.17567407,'Cvulgaris@prot_jgi_Chlvu1_75417_fgeneshCV_pg.C_scaffold_14000072':0.31961829):0.13753459):0.055928483,('352472-Ddiscoideum@XP_629977':0.65726876,(('744533-Ngruberi@XP_002682487':0.076913735,'Oxytricha-trifallax@OXAOabf30a05':1.6400302):0.098112158,'Capsaspora-owczarzaki@supercont':0.1974544):0.091688794):0.069211218):0.0045592034,(((('2880-Esiliculosus@CBN77803':0.19486057,('403677-Pinfestans@XP_002998013':0.023364386,'Phytophthora-ramorum@jgi_Phyra1_1_75918':0.022707736):0.18822295):0.036212889,(('296543-Tpseudonana@XP_002296149':0.13367431,'556484-Ptricornutum@XP_002177808':0.1179476):0.13745779,'Aanophagefferens@prot_jgi_Auran1_70503':0.35881732):0.048178245):0.07125442,'Thecamonas-trahens@08268T0':0.38409697):0.019535382,('Mbrevicollis@prot_jgi_Monbr1_27330_fgenesh2_pg.scaffold_18000149':0.22908398,'Salpingoeca-rosetta@07521T0':0.22573495):0.12927233):0.02270487);
((((((((('12968-Bhominis@CBK21095':0.46736101,(('185431-Tbrucei@XP_827441':0.28950526,'353153-Tcruzi@XP_817950':0.044654375):0.061505451,('347515-Lmajor@XP_843456':0.02340392,'435258-Linfantum@XP_001469160':0.0081177141):0.098695995):0.44850897):0.04806972,(('436017-Olucimarinus@XP_001416713':0.041349836,'70448-Otauri@XP_003078284':0.031982104):0.17455327,'564608-Mpusilla@XP_003055298':0.23115268):0.13003642):0.042553044,'Spizellomyces-punctatus@06900T0':0.195937):0.038601163,('3055-Creinhardtii@XP_001700607':0.19473495,'Vcarteri@prot_jgi_Volca1_119100_fgenesh5_synt.52__1':0.089397652):0.28006056):5.3675345e-05,(('145481-Ppatens@XP_001767264':0.0739806,'88036-Smoellendorffii@XP_002990356':0.0072699793):0.019183405,('3702-Athaliana@AAS68515':0.080128801,'39946-Osativa@EEC69754':0.03788748):0.050863276):0.084420623):0.026341854,('Cvulgaris@prot_jgi_Chlvu1_75417_fgeneshCV_pg.C_scaffold_14000072':0.32218275,'Ehuxleyi@prot_jgi_Emihu1_278249_estExt_Genemark1.C_360147':0.33655416):0.022195911):0.023085139,('284812-Spombe@NP_596049':0.23618415,('367110-Ncrassa@XP_961409':0.20733872,('559292-Scerevisiae@NP_116647':0.41177279,'Aspergillus-fumigatus@EDP52912':0.058329403):0.044950824):0.037908087):0.15064979):0.027231433,('403677-Pinfestans@XP_002998013':0.051659289,'Phytophthora-ramorum@jgi_Phyra1_1_75918':0.0073392535):0.18198859):0.024055247,(((((('237631-Umaydis@XP_759390':0.23074762,'Cryptococcus-neoformans@XP_568851':0.21370467):0.092851627,'Bdendrobatidis@prot_jgi_Batde5_16684_estExt_Genewise1.C_60333':0.14940587):0.10505797,('Mbrevicollis@prot_jgi_Monbr1_27330_fgenesh2_pg.scaffold_18000149':0.23653242,('Oxytricha-trifallax@OXAOabf30a05':1.6532037,'Salpingoeca-rosetta@07521T0':0.22358928):2.0763732e-05):0.082476842):0.024067993,((('45351-Nvectensis@XP_001641659':0.12709015,'Tadhaerens@prot_jgi_Triad1_25646_e_gw1.5.27.1':0.1666088):0.025946291,((('6239-Celegans@NP_001040658':0.22978894,'6279-Bmalayi@XP_001894059':0.14923445):0.11412739,('7955-Drerio@AAT68048':8.3868073e-05,'9606-Hsapiens@NP_006297':0.0095954262):0.045622454):0.040115222,(('7460-Amellifera@XP_395059':0.021219903,('Dpulex@prot_jgi_Dappu1_243555_SNAP_00011613':0.14120982,'Drosophila-melanogaster@NP_651211':0.17792297):0.027930704):0.075154326,('Hrobusta@prot_jgi_Helro1_187454':0.08119125,'Lgigantea@gene_jgi_Lotgi1_188369_estExt_Genewise1.C_sca_240041':0.050366305):0.046213542):0.013778779):0.032933501):0.3017877,('Capsaspora-owczarzaki@supercont':0.11644127,'Cmerolae@gene_gnl_CMER_CMI192C':0.42171391):0.029460744):0.023801601):0.046731858,(('2880-Esiliculosus@CBN77803':0.24727005,(((((('352914-Pyoelii@XP_726100':0.033717003,'36329-Pfalciparum@XP_001347988':0.0254333):0.54836481,'598745-Gintestinalis@EET00911':1.8535459):0.14441864,(('353154-Tannulata@XP_954442':0.4159842,'484906-Bbovis@XP_001610390':0.18202743):0.40632159,'508771-Tgondii@XP_002368310':1.0226862):0.19103662):0.11811044,'353151-Chominis@XP_666991':0.41106193):0.28762084,('Aanophagefferens@prot_jgi_Auran1_70503':0.39375591,'Galdieria-sulphuraria@stig_9':0.9822664):0.11430084):0.048488169,'Thecamonas-trahens@08268T0':0.22036804):0.018906971):0.065993909,('296543-Tpseudonana@XP_002296149':0.15799894,'556484-Ptricornutum@XP_002177808':0.088471129):0.1868995):0.037039298):0.052928585,'294381-Ehistolytica@XP_656581':0.60236716):0.0093690533,((((('284813-Ecuniculi@NP_584776':0.048490777,'Encephalitozoon-intestinalis@XP_003072739':0.1074226):0.47636457,('412133-Tvaginalis@XP_001310542':0.92736737,'Enterocytozoon-bieneusi@XP_002649733':0.78805948):0.20806071):0.28422602,('412030-Ptetraurelia@XP_001426830':0.90349708,'5911-Tthermophila@XP_001025504':0.81267649):0.82251835):6.108328e-08,'744533-Ngruberi@XP_002682487':0.12603057):0.028784576,'352472-Ddiscoideum@XP_629977':0.82154561):0.054102414);
(((('12968-Bhominis@CBK21095':0.54399318,(((('352914-Pyoelii@XP_726100':9.2690122e-06,'36329-Pfalciparum@XP_001347988':0.038502064):0.79130167,('353154-Tannulata@XP_954442':0.49025022,'484906-Bbovis@XP_001610390':0.35965318):0.55000328):0.30810582,'508771-Tgondii@XP_002368310':1.088065):0.19116047,'353151-Chominis@XP_666991':0.60745525):0.11736156):0.085992655,'294381-Ehistolytica@XP_656581':0.7027541):1.6372714e-06,((('185431-Tbrucei@XP_827441':0.16288076,(('347515-Lmajor@XP_843456':0.010092048,'435258-Linfantum@XP_001469160':0.017281809):0.22631388,'353153-Tcruzi@XP_817950':0.035357384):0.13468647):0.42850756,'Cmerolae@gene_gnl_CMER_CMI192C':0.48020547):0.13117011,(('284812-Spombe@NP_596049':0.30775838,('367110-Ncrassa@XP_961409':0.26406769,('559292-Scerevisiae@NP_116647':0.56800369,'Aspergillus-fumigatus@EDP52912':0.068625831):0.07716049):0.1317805):0.05852161,((('284813-Ecuniculi@NP_584776':0.097430104,'Encephalitozoon-intestinalis@XP_003072739':0.099255801):0.51784734,'Enterocytozoon-bieneusi@XP_002649733':0.86461747):0.24852013,(((('412030-Ptetraurelia@XP_001426830':0.81059434,'5911-Tthermophila@XP_001025504':1.2208894):0.61954361,'598745-Gintestinalis@EET00911':2.3287281):0.18480429,'412133-Tvaginalis@XP_001310542':1.1207718):0.12471442,'Galdieria-sulphuraria@stig_9':1.1588021):0.15321437):0.094047162):0.035525978):0.037116148):0.023518166,((((((('145481-Ppatens@XP_001767264':0.10299787,'88036-Smoellendorffii@XP_002990356':0.00023596192):0.024591413,('3702-Athaliana@AAS68515':0.090723257,'39946-Osativa@EEC69754':0.087100538):0.059465068):0.14605421,((('3055-Creinhardtii@XP_001700607':0.2538417,'Vcarteri@prot_jgi_Volca1_119100_fgenesh5_synt.52__1':0.11312371):0.31619875,'Cvulgaris@prot_jgi_Chlvu1_75417_fgeneshCV_pg.C_scaffold_14000072':0.27886506):0.074160592,(('436017-Olucimarinus@XP_001416713':0.056759991,'70448-Otauri@XP_003078284':0.011125098):0.20231192,'564608-Mpusilla@XP_003055298':0.13895337):0.15238138):0.090271615):0.099971502,('403677-Pinfestans@XP_002998013':0.04865334,'Phytophthora-ramorum@jgi_Phyra1_1_75918':0.029887974):0.22951995):0.0098331556,(('2880-Esiliculosus@CBN77803':0.17931655,(('296543-Tpseudonana@XP_002296149':0.12353347,'556484-Ptricornutum@XP_002177808':0.17212304):0.13112696,('352472-Ddiscoideum@XP_629977':0.87866503,'Aanophagefferens@prot_jgi_Auran1_70503':0.46708044):0.18603119):0.11138394):0.1223733,'Thecamonas-trahens@08268T0':0.32874521):0.055644276):7.2216796e-06,((('45351-Nvectensis@XP_001641659':0.14565239,'Tadhaerens@prot_jgi_Triad1_25646_e_gw1.5.27.1':0.23517783):0.014454007,(((('6239-Celegans@NP_001040658':0.22378251,'6279-Bmalayi@XP_001894059':0.17008959):0.2226407,('Hrobusta@prot_jgi_Helro1_187454':0.10454105,'Lgigantea@gene_jgi_Lotgi1_188369_estExt_Genewise1.C_sca_240041':0.067394177):0.0076262134):0.016244346,('7955-Drerio@AAT68048':4.5135251e-05,'9606-Hsapiens@NP_006297':0.0088867678):0.13603557):0.018222997,('7460-Amellifera@XP_395059':0.07069993,('Dpulex@prot_jgi_Dappu1_243555_SNAP_00011613':0.096569296,'Drosophila-melanogaster@NP_651211':0.201566):0.022468223):0.13129986):0.028269791):0.2074054,('Mbrevicollis@prot_jgi_Monbr1_27330_fgenesh2_pg.scaffold_18000149':0.17977554,'Salpingoeca-rosetta@07521T0':0.35638235):0.078914954):0.086878009):0.027500914,((('237631-Umaydis@XP_759390':0.17898964,'Cryptococcus-neoformans@XP_568851':0.20843691):0.18602209,('Bdendrobatidis@prot_jgi_Batde5_16684_estExt_Genewise1.C_60333':0.16745788,('Capsaspora-owczarzaki@supercont':0.0003,'Oxytricha-trifallax@OXAOabf30a05':2.1147428):0.31803721):0.053944607):0.081189794,'Spizellomyces-punctatus@06900T0':0.13636968):0.041028246):0.061609731,('744533-Ngruberi@XP_002682487':0.35159961,'Ehuxleyi@prot_jgi_Emihu1_278249_estExt_Genemark1.C_360147':0.36508288):0.031508786);
((((((('12968-Bhominis@CBK21095':0.45149378,((('412030-Ptetraurelia@XP_001426830':0.74802378,'5911-Tthermophila@XP_001025504':0.71954809):0.47496766,'Oxytricha-trifallax@OXAOabf30a05':1.4780168):0.42378367,'412133-Tvaginalis@XP_001310542':1.1729692):0.304982):0.047909137,'Capsaspora-owczarzaki@supercont':0.21064148):0.054452593,(((('185431-Tbrucei@XP_827441':0.37132473,'353153-Tcruzi@XP_817950':0.026389261):0.062126241,('347515-Lmajor@XP_843456':0.024758677,'435258-Linfantum@XP_001469160':0.010995134):0.22550281):0.37745546,('284813-Ecuniculi@NP_584776':0.10738739,'Encephalitozoon-intestinalis@XP_003072739':0.095694443):0.68678607):0.05583021,(((('352914-Pyoelii@XP_726100':0,'36329-Pfalciparum@XP_001347988':0.053304913):0.69197262,('353154-Tannulata@XP_954442':0.30700494,'484906-Bbovis@XP_001610390':0.32301192):0.6419369):0.15759966,'508771-Tgondii@XP_002368310':1.3007):0.12780126,('353151-Chominis@XP_666991':0,'598745-Gintestinalis@EET00911':2.2803716):0.48155408):0.18867379):0.091899488):0.02841706,(((('145481-Ppatens@XP_001767264':0.050419163,'88036-Smoellendorffii@XP_002990356':0.024945588):0.11278651,'39946-Osativa@EEC69754':0.053013527):0.033081554,'3702-Athaliana@AAS68515':0.082184458):0.17800697,((('3055-Creinhardtii@XP_001700607':0.32414647,'Vcarteri@prot_jgi_Volca1_119100_fgenesh5_synt.52__1':2.5839136e-05):0.32504682,'Cvulgaris@prot_jgi_Chlvu1_75417_fgeneshCV_pg.C_scaffold_14000072':0.27133593):0.15943664,(('436017-Olucimarinus@XP_001416713':0.042068958,'70448-Otauri@XP_003078284':0.012859138):0.21025515,'564608-Mpusilla@XP_003055298':0.18535517):0.13956965):0.028925752):0.033941452):0.077896711,(('403677-Pinfestans@XP_002998013':0.013401322,'Phytophthora-ramorum@jgi_Phyra1_1_75918':0.030668121):0.27475051,(('Aanophagefferens@prot_jgi_Auran1_70503':0.50862966,'Cmerolae@gene_gnl_CMER_CMI192C':0.46735632):0.047360873,'Ehuxleyi@prot_jgi_Emihu1_278249_estExt_Genemark1.C_360147':0.46058379):0.071109281):0.027411187):0.018642717,((('2880-Esiliculosus@CBN77803':0.2161629,'Salpingoeca-rosetta@07521T0':0.36315524):0.083433675,('296543-Tpseudonana@XP_002296149':0.16847111,'556484-Ptricornutum@XP_002177808':0.059586007):0.12786098):0.084171835,((((('45351-Nvectensis@XP_001641659':0.1347669,('7955-Drerio@AAT68048':2.2139471e-06,'9606-Hsapiens@NP_006297':0.010469108):0.13492255):0.06337673,(('6239-Celegans@NP_001040658':0.2625543,'6279-Bmalayi@XP_001894059':0.17288991):0.13653008,('Hrobusta@prot_jgi_Helro1_187454':0.068777273,'Lgigantea@gene_jgi_Lotgi1_188369_estExt_Genewise1.C_sca_240041':0.052216168):0.056943227):0.051516742):0.062454915,('7460-Amellifera@XP_395059':0.1334585,('Dpulex@prot_jgi_Dappu1_243555_SNAP_00011613':0.10943177,'Drosophila-melanogaster@NP_651211':0.20730459):0.018581313):0.21778438):0.070744774,'Tadhaerens@prot_jgi_Triad1_25646_e_gw1.5.27.1':0.15459758):0.35408195,'744533-Ngruberi@XP_002682487':0.34156211):0.0011890644):0.017024627):0.017432968,(((((('237631-Umaydis@XP_759390':0.27696581,'Cryptococcus-neoformans@XP_568851':0.34638214):0.05005995,('284812-Spombe@NP_596049':0.35000732,(('367110-Ncrassa@XP_961409':0.3307609,'Aspergillus-fumigatus@EDP52912':0.085049979):0.083615464,('559292-Scerevisiae@NP_116647':0.24561319,'Galdieria-sulphuraria@stig_9':1.4726483):0.15044882):0.082175899):0.037563757):0.097136174,'Spizellomyces-punctatus@06900T0':0.21102676):0.043675902,'Bdendrobatidis@prot_jgi_Batde5_16684_estExt_Genewise1.C_60333':0.2223599):0.056943355,('294381-Ehistolytica@XP_656581':0.43060831,'Enterocytozoon-bieneusi@XP_002649733':1.4486559):0.29186479):0.051318392,'Mbrevicollis@prot_jgi_Monbr1_27330_fgenesh2_pg.scaffold_18000149':0.3414739):0.081623879,('352472-Ddiscoideum@XP_629977':0.90449133,'Thecamonas-trahens@08268T0':0.25624759):0.12784427);
(((('12968-Bhominis@CBK21095':0.6339584,(('284812-Spombe@NP_596049':0.32101255,(('367110-Ncrassa@XP_961409':0.17960654,'Aspergillus-fumigatus@EDP52912':0.090460901):0.078398209,'559292-Scerevisiae@NP_116647':0.41076626):0.072708264):0.090561463,((('284813-Ecuniculi@NP_584776':0.20509426,'Encephalitozoon-intestinalis@XP_003072739':0.050710282):0.74662866,('598745-Gintestinalis@EET00911':1.9971832,'Enterocytozoon-bieneusi@XP_002649733':0.7444539):0.29162226):0.25562577,('294381-Ehistolytica@XP_656581':0.59811245,(((('352914-Pyoelii@XP_726100':0.060960497,'36329-Pfalciparum@XP_001347988':1.2169961e-05):0.81076436,('353154-Tannulata@XP_954442':0.37802809,'484906-Bbovis@XP_001610390':0.3228655):0.55529698):0.2880022,'353151-Chominis@XP_666991':0.44625903):0.1043717,(('412133-Tvaginalis@XP_001310542':0.85956988,'Galdieria-sulphuraria@stig_9':1.2674887):0.30063011,'508771-Tgondii@XP_002368310':1.0521569):0.35753109):0.14156224):0.051615348):0.045704147):0.091010945):0.018183069,((('185431-Tbrucei@XP_827441':0.27621019,'353153-Tcruzi@XP_817950':0.018843116):0.13459801,('347515-Lmajor@XP_843456':0.024583581,'435258-Linfantum@XP_001469160':0.039240458):0.18406075):0.58919683,(('436017-Olucimarinus@XP_001416713':0.046341448,'70448-Otauri@XP_003078284':0.020259951):0.21516081,'564608-Mpusilla@XP_003055298':0.17704444):0.11376254):0.082144648):0.056281269,((('145481-Ppatens@XP_001767264':0.05980449,'88036-Smoellendorffii@XP_002990356':0.0073420781):0.033485861,'39946-Osativa@EEC69754':0.079713167):0.029340594,'3702-Athaliana@AAS68515':0.12625734):0.11915784):0.054733034,((((((((('237631-Umaydis@XP_759390':0.25052349,'Cryptococcus-neoformans@XP_568851':0.29648712):0.11025553,'Cmerolae@gene_gnl_CMER_CMI192C':0.60589483):0.10938303,'Thecamonas-trahens@08268T0':0.37274487):0.032510496,'Capsaspora-owczarzaki@supercont':0.2773445):0.029968653,('Bdendrobatidis@prot_jgi_Batde5_16684_estExt_Genewise1.C_60333':0.19751185,'Ehuxleyi@prot_jgi_Emihu1_278249_estExt_Genemark1.C_360147':0.39626259):0.11741399):0.054813718,('2880-Esiliculosus@CBN77803':0.13464987,('296543-Tpseudonana@XP_002296149':0.18407509,'556484-Ptricornutum@XP_002177808':0.14571708):0.11535272):0.069964588):0.021068209,((('352472-Ddiscoideum@XP_629977':0.87451898,((('412030-Ptetraurelia@XP_001426830':0.30135435,'Oxytricha-trifallax@OXAOabf30a05':2.4742516):0.46764332,'5911-Tthermophila@XP_001025504':1.3421383):0.70265305,'Aanophagefferens@prot_jgi_Auran1_70503':0.36620731):0.057308651):0.037483968,'744533-Ngruberi@XP_002682487':0.35569212):0.066157144,((((('45351-Nvectensis@XP_001641659':0.16441869,('7955-Drerio@AAT68048':2.8787192e-06,'9606-Hsapiens@NP_006297':0.0095125741):0.1519495):0.054587517,(('6239-Celegans@NP_001040658':0.24138554,'6279-Bmalayi@XP_001894059':0.18389045):0.19067897,('Hrobusta@prot_jgi_Helro1_187454':0.078564859,'Lgigantea@gene_jgi_Lotgi1_188369_estExt_Genewise1.C_sca_240041':0.043263969):0.040219388):0.044643556):0.018787234,('7460-Amellifera@XP_395059':0.079023113,('Dpulex@prot_jgi_Dappu1_243555_SNAP_00011613':0.11309703,'Drosophila-melanogaster@NP_651211':0.17125394):0.054530046):0.21699567):0.056055761,'Tadhaerens@prot_jgi_Triad1_25646_e_gw1.5.27.1':0.26613924):0.28174669,('Mbrevicollis@prot_jgi_Monbr1_27330_fgenesh2_pg.scaffold_18000149':0.30740627,'Salpingoeca-rosetta@07521T0':0.28421634):0.08632055):0.07191268):0.030246471):0.024136726,('403677-Pinfestans@XP_002998013':0.042855095,'Phytophthora-ramorum@jgi_Phyra1_1_75918':0.026336252):0.1776294):0.046612411,'Spizellomyces-punctatus@06900T0':0.24928686):0.013521631,(('3055-Creinhardtii@XP_001700607':0.25050088,'Vcarteri@prot_jgi_Volca1_119100_fgenesh5_synt.52__1':0.036640904):0.29837772,'Cvulgaris@prot_jgi_Chlvu1_75417_fgeneshCV_pg.C_scaffold_14000072':0.30649729):0.12893108);
((('12968-Bhominis@CBK21095':0.58313261,(((('185431-Tbrucei@XP_827441':0.1263809,(('347515-Lmajor@XP_843456':0.01621571,'435258-Linfantum@XP_001469160':0.008041196):0.23167392,'353153-Tcruzi@XP_817950':0.050336303):0.063656009):0.36200048,'Aanophagefferens@prot_jgi_Auran1_70503':0.62014653):0.10100032,('508771-Tgondii@XP_002368310':1.512405,'Cmerolae@gene_gnl_CMER_CMI192C':0.460819):0.10295681):0.078151517,(('2880-Esiliculosus@CBN77803':0.28295441,('403677-Pinfestans@XP_002998013':0.022802033,'Phytophthora-ramorum@jgi_Phyra1_1_75918':3.680326e-05):0.20130341):0.023339917,('296543-Tpseudonana@XP_002296149':0.16121459,'556484-Ptricornutum@XP_002177808':0.14086674):0.13781255):0.072430806):0.018165218):0.074132968,(((('145481-Ppatens@XP_001767264':0.070256148,'88036-Smoellendorffii@XP_002990356':0.017014096):0.024763973,('3702-Athaliana@AAS68515':0.070385596,'39946-Osativa@EEC69754':0.0392424):0.09162489):0.088056478,(('436017-Olucimarinus@XP_001416713':0.039962306,'70448-Otauri@XP_003078284':0.027042929):0.20731401,'564608-Mpusilla@XP_003055298':0.16551998):0.22378367):0.066300769,(((('3055-Creinhardtii@XP_001700607':0.38844248,'Vcarteri@prot_jgi_Volca1_119100_fgenesh5_synt.52__1':0.1042021):0.21834035,'Cvulgaris@prot_jgi_Chlvu1_75417_fgeneshCV_pg.C_scaffold_14000072':0.29758074):0.22058449,'Mbrevicollis@prot_jgi_Monbr1_27330_fgenesh2_pg.scaffold_18000149':0.21538134):0.050874958,('Salpingoeca-rosetta@07521T0':0.28650284,'Thecamonas-trahens@08268T0':0.35865307):0.083759318):0.051219229):0.019605663):5.5772932e-05,((((((('237631-Umaydis@XP_759390':0.19012926,'Cryptococcus-neoformans@XP_568851':0.23723153):0.1699708,('367110-Ncrassa@XP_961409':0.18122152,'Aspergillus-fumigatus@EDP52912':0.09367047):0.065406319):0.035199756,('284812-Spombe@NP_596049':0.2690607,'Spizellomyces-punctatus@06900T0':0.29291396):0.051174121):0.035597777,'559292-Scerevisiae@NP_116647':0.38502999):0.05166692,'352472-Ddiscoideum@XP_629977':0.64622066):0.071066357,'Bdendrobatidis@prot_jgi_Batde5_16684_estExt_Genewise1.C_60333':0.22079451):0.070635041,((('284813-Ecuniculi@NP_584776':0.11694164,'Encephalitozoon-intestinalis@XP_003072739':0.055106003):0.55062082,(((('412030-Ptetraurelia@XP_001426830':0.78853037,'5911-Tthermophila@XP_001025504':0.63091167):0.97079301,'598745-Gintestinalis@EET00911':2.0354356):0.0045536919,'412133-Tvaginalis@XP_001310542':0.71085046):0.22519532,'Enterocytozoon-bieneusi@XP_002649733':0.909859):0.27576293):0.080312956,('294381-Ehistolytica@XP_656581':0.45858589,(((('352914-Pyoelii@XP_726100':0,'36329-Pfalciparum@XP_001347988':0.052724129):0.43842742,('353154-Tannulata@XP_954442':0.26404938,'484906-Bbovis@XP_001610390':0.39438542):0.62116175):0.38601409,'744533-Ngruberi@XP_002682487':0.23910201):0.065815827,('353151-Chominis@XP_666991':0.40753314,'Galdieria-sulphuraria@stig_9':0.9314449):0.22897611):0.09002038):0.051310033):0.080995283):0.088004951,(((('45351-Nvectensis@XP_001641659':0.13736161,((('6239-Celegans@NP_001040658':0.17010974,'6279-Bmalayi@XP_001894059':0.17638412):0.17756948,('Hrobusta@prot_jgi_Helro1_187454':0.06763783,'Lgigantea@gene_jgi_Lotgi1_188369_estExt_Genewise1.C_sca_240041':0.050084993):0.052977924):0.043789082,('7955-Drerio@AAT68048':4.5257557e-05,'9606-Hsapiens@NP_006297':0.018492855):0.093615963):0.0161868):0.025302439,('7460-Amellifera@XP_395059':0.084700646,('Dpulex@prot_jgi_Dappu1_243555_SNAP_00011613':0.10068531,'Drosophila-melanogaster@NP_651211':0.18165097):0.0004132117):0.13784919):0.052299879,'Tadhaerens@prot_jgi_Triad1_25646_e_gw1.5.27.1':0.18934318):0.13641285,(('Capsaspora-owczarzaki@supercont':0.0006,'Oxytricha-trifallax@OXAOabf30a05':2.1120511):0.22296157,'Ehuxleyi@prot_jgi_Emihu1_278249_estExt_Genemark1.C_360147':0.38433648):0.094238457):0.075105058);
(((('12968-Bhominis@CBK21095':0.42213628,'Cmerolae@gene_gnl_CMER_CMI192C':0.63470239):0.057136363,((('45351-Nvectensis@XP_001641659':0.11315016,('7955-Drerio@AAT68048':7.5011948e-06,'9606-Hsapiens@NP_006297':0.0045403951):0.19406866):0.066777767,('Hrobusta@prot_jgi_Helro1_187454':0.14355667,'Lgigantea@gene_jgi_Lotgi1_188369_estExt_Genewise1.C_sca_240041':0.027115376):0.067628801):2.070631e-06,((('6239-Celegans@NP_001040658':0.22650815,'6279-Bmalayi@XP_001894059':0.13454683):0.16326559,'Tadhaerens@prot_jgi_Triad1_25646_e_gw1.5.27.1':0.26125914):0.076744914,('7460-Amellifera@XP_395059':0.052808732,('Dpulex@prot_jgi_Dappu1_243555_SNAP_00011613':0.10550576,'Drosophila-melanogaster@NP_651211':0.19634824):0.028552749):0.1836116):0.017690427):0.20905333):0.037809161,(((((('145481-Ppatens@XP_001767264':0.073320106,'88036-Smoellendorffii@XP_002990356':0.015373199):0.026812659,('3702-Athaliana@AAS68515':0.092064042,'39946-Osativa@EEC69754':0.070520912):0.028804381):0.10630832,(('436017-Olucimarinus@XP_001416713':0.032292028,'70448-Otauri@XP_003078284':0.023620325):0.18836051,'564608-Mpusilla@XP_003055298':0.17430708):0.18637802):0.050057919,(('3055-Creinhardtii@XP_001700607':0.19532938,'Vcarteri@prot_jgi_Volca1_119100_fgenesh5_synt.52__1':0.095773829):0.17541823,'Cvulgaris@prot_jgi_Chlvu1_75417_fgeneshCV_pg.C_scaffold_14000072':0.27314257):0.13967961):0.08583845,((('2880-Esiliculosus@CBN77803':0.25012934,(('296543-Tpseudonana@XP_002296149':0.1792622,'556484-Ptricornutum@XP_002177808':0.14603816):0.09509505,'Aanophagefferens@prot_jgi_Auran1_70503':0.46251485):0.069024629):0.059817517,('403677-Pinfestans@XP_002998013':0.050865445,'Phytophthora-ramorum@jgi_Phyra1_1_75918':0.020381382):0.22347611):0.070545884,('Mbrevicollis@prot_jgi_Monbr1_27330_fgenesh2_pg.scaffold_18000149':0.29205827,'Salpingoeca-rosetta@07521T0':0.29831492):0.16129697):0.0082470612):0.030097795,'Thecamonas-trahens@08268T0':0.28998556):0.050663382):0.033065131,((((('185431-Tbrucei@XP_827441':0.23070399,(('347515-Lmajor@XP_843456':0.028966433,'435258-Linfantum@XP_001469160':0.024525063):0.30928976,'353153-Tcruzi@XP_817950':0.04876496):0.043080966):0.49933909,'352472-Ddiscoideum@XP_629977':0.77138497):0.03983774,(((('352914-Pyoelii@XP_726100':0,'36329-Pfalciparum@XP_001347988':0.069526318):0.50312091,('353154-Tannulata@XP_954442':0.31596415,'484906-Bbovis@XP_001610390':0.40256445):0.51635057):0.40264776,'353151-Chominis@XP_666991':0.57430044):0.14384781,((('412030-Ptetraurelia@XP_001426830':0.80095117,'5911-Tthermophila@XP_001025504':1.329654):0.69052144,'598745-Gintestinalis@EET00911':1.762227):2.5138673e-05,('412133-Tvaginalis@XP_001310542':1.0536411,'508771-Tgondii@XP_002368310':0.98583184):0.096445848):0.20393034):0.24389392):0.086153008,(('284813-Ecuniculi@NP_584776':0.22125984,'Encephalitozoon-intestinalis@XP_003072739':0.081196539):0.49506933,('Enterocytozoon-bieneusi@XP_002649733':1.003347,'Galdieria-sulphuraria@stig_9':1.5576532):0.099458933):0.26032213):0.017405174,((((('237631-Umaydis@XP_759390':0.26599271,'Cryptococcus-neoformans@XP_568851':0.25960931):0.18646727,('284812-Spombe@NP_596049':0.20997067,('367110-Ncrassa@XP_961409':0.2270032,('559292-Scerevisiae@NP_116647':0.35853902,'Aspergillus-fumigatus@EDP52912':0.071771311):0.077618843):0.08045184):0.066094682):0.069886318,'Spizellomyces-punctatus@06900T0':0.15715529):4.9241895e-06,('294381-Ehistolytica@XP_656581':0.59234046,'Ehuxleyi@prot_jgi_Emihu1_278249_estExt_Genemark1.C_360147':0.3298776):0.10829538):0.023305307,('744533-Ngruberi@XP_002682487':0.25819387,'Bdendrobatidis@prot_jgi_Batde5_16684_estExt_Genewise1.C_60333':0.22586535):0.073120554):0.028985807):0.025888581,('Capsaspora-owczarzaki@supercont':0.00064256309,'Oxytricha-trifallax@OXAOabf30a05':1.9208838):0.3128053);
((((((('12968-Bhominis@CBK21095':0.52066372,((('412030-Ptetraurelia@XP_001426830':0.71488781,'5911-Tthermophila@XP_001025504':1.2299556):0.91562379,'598745-Gintestinalis@EET00911':1.755068):0.027534708,'412133-Tvaginalis@XP_001310542':1.30699):0.21344817):0.11875518,((('284813-Ecuniculi@NP_584776':0.10947574,'Encephalitozoon-intestinalis@XP_003072739':0.088708197):0.54808196,'Enterocytozoon-bieneusi@XP_002649733':1.1938703):0.31902489,'Galdieria-sulphuraria@stig_9':1.6124614):6.5586695e-06):0.035820218,((('352914-Pyoelii@XP_726100':1.132878e-05,'36329-Pfalciparum@XP_001347988':0.083247447):0.49636415,('353154-Tannulata@XP_954442':0.24395938,'484906-Bbovis@XP_001610390':0.46651943):0.56511821):0.39968356,'353151-Chominis@XP_666991':0.51733014):0.24998874):0.093199832,('508771-Tgondii@XP_002368310':1.3157615,'Aanophagefferens@prot_jgi_Auran1_70503':0.34669245):0.26326677):0.0094947878,'294381-Ehistolytica@XP_656581':0.64443008):0.046232392,('185431-Tbrucei@XP_827441':0.18387587,(('347515-Lmajor@XP_843456':0.031034432,'435258-Linfantum@XP_001469160':0.0094114187):0.21476523,'353153-Tcruzi@XP_817950':0.051739638):0.084999254):0.55741215):0.03385055,(((((((('145481-Ppatens@XP_001767264':0.085850988,'88036-Smoellendorffii@XP_002990356':0.013802976):0.0060187592,('3702-Athaliana@AAS68515':0.097821251,'39946-Osativa@EEC69754':0.047694471):0.067393102):0.077970584,((('3055-Creinhardtii@XP_001700607':0.15923741,'Vcarteri@prot_jgi_Volca1_119100_fgenesh5_synt.52__1':0.079717475):0.140789,'Cvulgaris@prot_jgi_Chlvu1_75417_fgeneshCV_pg.C_scaffold_14000072':0.30214565):0.13135158,(('436017-Olucimarinus@XP_001416713':0.052921189,'70448-Otauri@XP_003078284':0.003268551):0.13475707,'564608-Mpusilla@XP_003055298':0.26023846):0.18045131):0.051940103):0.068143307,'Ehuxleyi@prot_jgi_Emihu1_278249_estExt_Genemark1.C_360147':0.41900418):0.039897884,('403677-Pinfestans@XP_002998013':0.056815295,'Phytophthora-ramorum@jgi_Phyra1_1_75918':1.973173e-06):0.19430577):0.029643523,('2880-Esiliculosus@CBN77803':0.19382558,('296543-Tpseudonana@XP_002296149':0.19601202,'556484-Ptricornutum@XP_002177808':0.1369699):0.1676568):0.090184591):0.038428341,(((('237631-Umaydis@XP_759390':0.31119982,'Cryptococcus-neoformans@XP_568851':0.21633904):0.1174905,('284812-Spombe@NP_596049':0.22680532,(('367110-Ncrassa@XP_961409':0.29644144,'Aspergillus-fumigatus@EDP52912':0.059241734):0.074663041,'559292-Scerevisiae@NP_116647':0.43746896):8.0486542e-06):0.12588408):0.10142508,('Bdendrobatidis@prot_jgi_Batde5_16684_estExt_Genewise1.C_60333':0.2455274,'Spizellomyces-punctatus@06900T0':0.084200979):0.041068827):0.11988527,(((('352472-Ddiscoideum@XP_629977':0.90253246,'Salpingoeca-rosetta@07521T0':0.16739493):0.11039053,'Mbrevicollis@prot_jgi_Monbr1_27330_fgenesh2_pg.scaffold_18000149':0.3459977):0.10470493,(('Capsaspora-owczarzaki@supercont':0.00059033396,'Oxytricha-trifallax@OXAOabf30a05':2.4327956):0.27210264,'Cmerolae@gene_gnl_CMER_CMI192C':0.66518214):3.1545883e-07):0.063442061,(('45351-Nvectensis@XP_001641659':0.12847592,('Hrobusta@prot_jgi_Helro1_187454':0.08535623,'Lgigantea@gene_jgi_Lotgi1_188369_estExt_Genewise1.C_sca_240041':0.047909555):0.042030623):0.035714653,(((('6239-Celegans@NP_001040658':0.19373829,'6279-Bmalayi@XP_001894059':0.21017322):0.10315561,'Tadhaerens@prot_jgi_Triad1_25646_e_gw1.5.27.1':0.19254309):0.044197494,('7955-Drerio@AAT68048':1.0142581e-05,'9606-Hsapiens@NP_006297':0.0047668474):0.087057495):0.025474805,('7460-Amellifera@XP_395059':0.070888939,('Dpulex@prot_jgi_Dappu1_243555_SNAP_00011613':0.096829642,'Drosophila-melanogaster@NP_651211':0.18967826):0.027718166):0.14482323):0.014657164):0.34131161):7.6411023e-05):0.046397656):0.02099059,'Thecamonas-trahens@08268T0':0.32047919):0.045864956,'744533-Ngruberi@XP_002682487':0.29416006);
((((('12968-Bhominis@CBK21095':0.83020154,((('185431-Tbrucei@XP_827441':0.31776821,'353153-Tcruzi@XP_817950':0.018237018):0.10304972,('347515-Lmajor@XP_843456':0.011967892,'435258-Linfantum@XP_001469160':0.035646954):0.20729902):0.48814161,'Cmerolae@gene_gnl_CMER_CMI192C':0.63043378):0.11467066):0.072913529,((('294381-Ehistolytica@XP_656581':0.54365253,(((('352914-Pyoelii@XP_726100':0.079178107,'36329-Pfalciparum@XP_001347988':0.012075419):0.88772615,('353154-Tannulata@XP_954442':0.50383271,'484906-Bbovis@XP_001610390':0.40033925):0.85499263):0.4020078,'353151-Chominis@XP_666991':0.43149209):0.25744815,'598745-Gintestinalis@EET00911':2.4786476):0.011508439):0.11815749,('Aanophagefferens@prot_jgi_Auran1_70503':0.19878043,'Galdieria-sulphuraria@stig_9':1.7395343):0.38728155):0.069398573,('744533-Ngruberi@XP_002682487':0.3874267,'Ehuxleyi@prot_jgi_Emihu1_278249_estExt_Genemark1.C_360147':0.41944113):0.064506578):0.045133948):0.028335503,(('296543-Tpseudonana@XP_002296149':0.18241943,'556484-Ptricornutum@XP_002177808':0.10380809):0.23503458,((('3055-Creinhardtii@XP_001700607':0.40069164,'Vcarteri@prot_jgi_Volca1_119100_fgenesh5_synt.52__1':0.087333809):0.26320831,'508771-Tgondii@XP_002368310':1.3536785):0.059614046,'Thecamonas-trahens@08268T0':0.23342903):0.051958383):0.037824547):0.010116028,((('145481-Ppatens@XP_001767264':0.068783228,'88036-Smoellendorffii@XP_002990356':0.019882189):0.053000364,('3702-Athaliana@AAS68515':0.076957973,'39946-Osativa@EEC69754':0.073748443):0.030698841):0.16899559,(('2880-Esiliculosus@CBN77803':0.24593192,'352472-Ddiscoideum@XP_629977':0.82156842):0.067512186,('403677-Pinfestans@XP_002998013':0.037943804,'Phytophthora-ramorum@jgi_Phyra1_1_75918':0.03346662):0.26702028):0.052979449):0.11388423):0.043850169,((((('237631-Umaydis@XP_759390':0.31775291,'Cryptococcus-neoformans@XP_568851':0.22918283):0.080894396,('284812-Spombe@NP_596049':0.36776833,((('367110-Ncrassa@XP_961409':0.19249523,('412030-Ptetraurelia@XP_001426830':0.72863294,'5911-Tthermophila@XP_001025504':1.5104503):1.1221517):0.092691199,'Aspergillus-fumigatus@EDP52912':0.061641373):0.059777557,'559292-Scerevisiae@NP_116647':0.57161011):0.049442842):0.081605322):2.5828992e-07,(('284813-Ecuniculi@NP_584776':0.10014147,'Encephalitozoon-intestinalis@XP_003072739':0.15985076):0.66693613,('412133-Tvaginalis@XP_001310542':1.4433969,'Enterocytozoon-bieneusi@XP_002649733':1.2927962):0.31980989):0.36495119):0.082022482,('Bdendrobatidis@prot_jgi_Batde5_16684_estExt_Genewise1.C_60333':0.20066519,'Spizellomyces-punctatus@06900T0':0.15082979):0.06389437):0.098054737,(((('45351-Nvectensis@XP_001641659':0.17291621,('Hrobusta@prot_jgi_Helro1_187454':0.075658597,'Lgigantea@gene_jgi_Lotgi1_188369_estExt_Genewise1.C_sca_240041':0.060205534):0.039758614):0.020863056,(((('6239-Celegans@NP_001040658':0.2441656,'6279-Bmalayi@XP_001894059':0.18628861):0.16173974,('7955-Drerio@AAT68048':5.8763822e-05,'9606-Hsapiens@NP_006297':0.021070301):0.11587578):0.047079378,('7460-Amellifera@XP_395059':0.050483656,('Dpulex@prot_jgi_Dappu1_243555_SNAP_00011613':0.11939837,'Drosophila-melanogaster@NP_651211':0.25215609):0.03299701):0.083160597):0.027332043,'Tadhaerens@prot_jgi_Triad1_25646_e_gw1.5.27.1':0.27684413):0.022707385):0.23692008,('Mbrevicollis@prot_jgi_Monbr1_27330_fgenesh2_pg.scaffold_18000149':0.29410901,'Salpingoeca-rosetta@07521T0':0.30481114):0.11725):0.071472596,('Capsaspora-owczarzaki@supercont':0.013354494,'Oxytricha-trifallax@OXAOabf30a05':2.5228982):0.34457427):0.024642156):0.062170493,((('436017-Olucimarinus@XP_001416713':0.051309739,'70448-Otauri@XP_003078284':0.01273072):0.30890894,'564608-Mpusilla@XP_003055298':0.10240466):0.18466576,'Cvulgaris@prot_jgi_Chlvu1_75417_fgeneshCV_pg.C_scaffold_14000072':0.40963604):0.083200947);
((((('12968-Bhominis@CBK21095':0.47484678,('Capsaspora-owczarzaki@supercont':0.0009,'Oxytricha-trifallax@OXAOabf30a05':1.8820652):0.2348573):0.067037594,(((('284813-Ecuniculi@NP_584776':0.11770976,'Encephalitozoon-intestinalis@XP_003072739':0.073469413):0.50347067,(('412030-Ptetraurelia@XP_001426830':0.60019646,'5911-Tthermophila@XP_001025504':1.0124111):0.62318513,'Enterocytozoon-bieneusi@XP_002649733':0.87006656):0.19290962):0.16995127,('508771-Tgondii@XP_002368310':1.1988796,'Cmerolae@gene_gnl_CMER_CMI192C':0.42264026):0.1017315):0.014920836,(('352472-Ddiscoideum@XP_629977':0.58601974,'598745-Gintestinalis@EET00911':2.3637775):0.084248348,('412133-Tvaginalis@XP_001310542':1.4490854,('Aanophagefferens@prot_jgi_Auran1_70503':0.26183175,'Galdieria-sulphuraria@stig_9':1.1427914):0.09422354):0.16281279):0.11690676):0.059935499):0.018324575,(((('45351-Nvectensis@XP_001641659':0.15647976,('7955-Drerio@AAT68048':1.355611e-05,'9606-Hsapiens@NP_006297':0.014748972):0.10662886):0.078601587,(('6239-Celegans@NP_001040658':0.19486326,'6279-Bmalayi@XP_001894059':0.18695633):0.17333866,('Hrobusta@prot_jgi_Helro1_187454':0.09833779,'Lgigantea@gene_jgi_Lotgi1_188369_estExt_Genewise1.C_sca_240041':0.020278315):0.03587112):0.019438618):0.033639409,(('7460-Amellifera@XP_395059':0.051861349,'Dpulex@prot_jgi_Dappu1_243555_SNAP_00011613':0.097771885):0.011437024,'Drosophila-melanogaster@NP_651211':0.29556598):0.17203098):0.012510686,'Tadhaerens@prot_jgi_Triad1_25646_e_gw1.5.27.1':0.21949):0.21060364):0.094539034,((((('185431-Tbrucei@XP_827441':0.28971266,'353153-Tcruzi@XP_817950':0.011292597):0.0633083,('347515-Lmajor@XP_843456':0.024581506,'435258-Linfantum@XP_001469160':0.042840647):0.17039686):0.44760012,((('352914-Pyoelii@XP_726100':0.012920701,'36329-Pfalciparum@XP_001347988':0.032272514):0.70748646,('353154-Tannulata@XP_954442':0.41330453,'484906-Bbovis@XP_001610390':0.23090341):0.53203928):0.31860713,'353151-Chominis@XP_666991':0.35972293):0.15677788):5.5968051e-05,'294381-Ehistolytica@XP_656581':0.70931706):0.12214221,'744533-Ngruberi@XP_002682487':0.32822277):1.5945944e-06):0.054602455,((((((('145481-Ppatens@XP_001767264':0.096711847,'88036-Smoellendorffii@XP_002990356':9.0618352e-07):0.035010672,('3702-Athaliana@AAS68515':0.080409616,'39946-Osativa@EEC69754':0.057113295):0.02470246):0.10787378,'Ehuxleyi@prot_jgi_Emihu1_278249_estExt_Genemark1.C_360147':0.35047462):0.020022914,((('3055-Creinhardtii@XP_001700607':0.26843885,'Vcarteri@prot_jgi_Volca1_119100_fgenesh5_synt.52__1':0.0351689):0.18862934,'Cvulgaris@prot_jgi_Chlvu1_75417_fgeneshCV_pg.C_scaffold_14000072':0.17738523):0.1765165,(('436017-Olucimarinus@XP_001416713':0.02784051,'70448-Otauri@XP_003078284':0.040030423):0.11833308,'564608-Mpusilla@XP_003055298':0.1418285):0.20005673):0.065246825):0.048212147,('403677-Pinfestans@XP_002998013':0.07052998,'Phytophthora-ramorum@jgi_Phyra1_1_75918':0.0062318507):0.20854073):0.013428735,('Mbrevicollis@prot_jgi_Monbr1_27330_fgenesh2_pg.scaffold_18000149':0.15936914,'Salpingoeca-rosetta@07521T0':0.31643104):0.13829887):0.0041907144,(('2880-Esiliculosus@CBN77803':0.18201106,('296543-Tpseudonana@XP_002296149':0.22113368,'556484-Ptricornutum@XP_002177808':0.11862673):0.18528032):0.10560022,'Thecamonas-trahens@08268T0':0.35744438):0.069478001):0.02779593,((((('237631-Umaydis@XP_759390':0.16682615,'Cryptococcus-neoformans@XP_568851':0.25254941):0.14816936,('367110-Ncrassa@XP_961409':0.13642923,'Aspergillus-fumigatus@EDP52912':0.12220525):0.071167502):0.059384279,'284812-Spombe@NP_596049':0.28283726):0.014585247,'559292-Scerevisiae@NP_116647':0.47270582):0.039811197,('Bdendrobatidis@prot_jgi_Batde5_16684_estExt_Genewise1.C_60333':0.16357745,'Spizellomyces-punctatus@06900T0':0.12764059):0.10830501):0.096910523);
(((('12968-Bhominis@CBK21095':0.54631277,(((('284813-Ecuniculi@NP_584776':0.18891221,'Encephalitozoon-intestinalis@XP_003072739':0.045198029):0.58015535,'508771-Tgondii@XP_002368310':1.8594808):0.16610063,(((('412030-Ptetraurelia@XP_001426830':0.52479053,'5911-Tthermophila@XP_001025504':1.038056):0.8753313,'Enterocytozoon-bieneusi@XP_002649733':1.1837901):0.10195201,('412133-Tvaginalis@XP_001310542':1.1286544,'Galdieria-sulphuraria@stig_9':1.4051018):0.63152993):0.27209915,'598745-Gintestinalis@EET00911':2.6179575):0.034870361):0.094699738,(((('352914-Pyoelii@XP_726100':0.030619133,'36329-Pfalciparum@XP_001347988':0.039917424):1.0563633,('353154-Tannulata@XP_954442':0.45457181,'484906-Bbovis@XP_001610390':0.34766207):0.63149486):0.2790635,'353151-Chominis@XP_666991':0.45295921):0.2519843,'Cmerolae@gene_gnl_CMER_CMI192C':0.78632812):0.077976058):0.028405944):0.067230107,('Mbrevicollis@prot_jgi_Monbr1_27330_fgenesh2_pg.scaffold_18000149':0.20213966,'Salpingoeca-rosetta@07521T0':0.34238654):0.16754583):0.082292019,(('45351-Nvectensis@XP_001641659':0.15639749,(((('6239-Celegans@NP_001040658':0.24665912,'6279-Bmalayi@XP_001894059':0.21961514):0.13533647,('7955-Drerio@AAT68048':2.2748795e-06,'9606-Hsapiens@NP_006297':0.020234443):0.1236884):0.048641242,('7460-Amellifera@XP_395059':0.051037099,('Dpulex@prot_jgi_Dappu1_243555_SNAP_00011613':0.083304344,'Drosophila-melanogaster@NP_651211':0.19988569):0.025412733):0.13425039):0.061893966,('Hrobusta@prot_jgi_Helro1_187454':0.12051078,'Lgigantea@gene_jgi_Lotgi1_188369_estExt_Genewise1.C_sca_240041':0.038839168):0.036632797):0.017760825):0.06472956,('Oxytricha-trifallax@OXAOabf30a05':3.5512255,'Tadhaerens@prot_jgi_Triad1_25646_e_gw1.5.27.1':0.0087096025):0.16339794):0.2513047):0.010005895,(((((('145481-Ppatens@XP_001767264':0.062691376,'88036-Smoellendorffii@XP_002990356':0.0049987285):0.076164494,'39946-Osativa@EEC69754':0.079066235):0.034229655,'3702-Athaliana@AAS68515':0.075807734):0.10424399,(((('185431-Tbrucei@XP_827441':0.26571961,(('347515-Lmajor@XP_843456':0.034516458,'435258-Linfantum@XP_001469160':0.0071558705):0.33672499,'353153-Tcruzi@XP_817950':0.033289269):0.11113627):0.57054993,'744533-Ngruberi@XP_002682487':0.34812606):0.085180702,'294381-Ehistolytica@XP_656581':0.62856264):0.062284393,((('3055-Creinhardtii@XP_001700607':0.21039497,'Vcarteri@prot_jgi_Volca1_119100_fgenesh5_synt.52__1':0.1090596):0.20927955,'Cvulgaris@prot_jgi_Chlvu1_75417_fgeneshCV_pg.C_scaffold_14000072':0.30034556):0.1693206,(('436017-Olucimarinus@XP_001416713':0.047085153,'70448-Otauri@XP_003078284':0.026979654):0.15872973,'564608-Mpusilla@XP_003055298':0.1991858):0.15173319):0.0060032986):0.018548868):0.088591273,(('403677-Pinfestans@XP_002998013':0.055463674,'Phytophthora-ramorum@jgi_Phyra1_1_75918':0.0049837376):0.26984482,'Ehuxleyi@prot_jgi_Emihu1_278249_estExt_Genemark1.C_360147':0.43386331):0.067645236):0.035700601,(('2880-Esiliculosus@CBN77803':0.18568576,(('296543-Tpseudonana@XP_002296149':0.16091619,'556484-Ptricornutum@XP_002177808':0.082202778):0.11530298,('352472-Ddiscoideum@XP_629977':0.74046331,'Aanophagefferens@prot_jgi_Auran1_70503':0.3350235):0.22461253):0.077932113):0.045027296,'Thecamonas-trahens@08268T0':0.48906669):0.066716297):0.035620254,((((('237631-Umaydis@XP_759390':0.19621676,'Cryptococcus-neoformans@XP_568851':0.24282836):0.17910845,('284812-Spombe@NP_596049':0.31006193,(('367110-Ncrassa@XP_961409':0.18165137,'Aspergillus-fumigatus@EDP52912':0.096494551):0.073359258,'559292-Scerevisiae@NP_116647':0.5279128):0.083146263):0.096448379):0.042938488,'Spizellomyces-punctatus@06900T0':0.19510658):0.020718154,'Bdendrobatidis@prot_jgi_Batde5_16684_estExt_Genewise1.C_60333':0.18989028):0.1284819,'Capsaspora-owczarzaki@supercont':0.17864364):0.034555587);
(((((('12968-Bhominis@CBK21095':0.3406148,'Enterocytozoon-bieneusi@XP_002649733':1.3279609):0.22998867,(((('185431-Tbrucei@XP_827441':0.28653187,'353153-Tcruzi@XP_817950':0.062259782):0.05558191,('347515-Lmajor@XP_843456':0.023613766,'435258-Linfantum@XP_001469160':0.028291705):0.20953456):0.4310431,'353151-Chominis@XP_666991':0.46867922):0.051201416,('284813-Ecuniculi@NP_584776':0.18315952,'Encephalitozoon-intestinalis@XP_003072739':0.079527249):0.63657548):0.13758376):0.067562529,((('412030-Ptetraurelia@XP_001426830':0.47353692,'5911-Tthermophila@XP_001025504':1.1694443):0.59493914,('412133-Tvaginalis@XP_001310542':1.2959032,'598745-Gintestinalis@EET00911':2.2963112):0.10061762):0.11147361,'Galdieria-sulphuraria@stig_9':1.9808367):0.20591255):0.052808735,((('352472-Ddiscoideum@XP_629977':0.74862761,('508771-Tgondii@XP_002368310':1.1127459,'Cmerolae@gene_gnl_CMER_CMI192C':0.47465832):0.23039839):0.041726283,'Thecamonas-trahens@08268T0':0.2815657):0.053011902,('Mbrevicollis@prot_jgi_Monbr1_27330_fgenesh2_pg.scaffold_18000149':0.29398139,'Salpingoeca-rosetta@07521T0':0.27846654):0.17279767):0.021648851):0.031622013,(((('45351-Nvectensis@XP_001641659':0.16148949,('7955-Drerio@AAT68048':2.8194646e-06,'9606-Hsapiens@NP_006297':0.010204071):0.13499214):0.029749909,(('6239-Celegans@NP_001040658':0.17949384,'6279-Bmalayi@XP_001894059':0.19847375):0.16036948,('Hrobusta@prot_jgi_Helro1_187454':0.088524341,'Lgigantea@gene_jgi_Lotgi1_188369_estExt_Genewise1.C_sca_240041':0.053046478):0.053779407):0.022293579):0.02573436,('7460-Amellifera@XP_395059':0.057391099,('Dpulex@prot_jgi_Dappu1_243555_SNAP_00011613':0.063419987,'Drosophila-melanogaster@NP_651211':0.21659228):0.05838947):0.14635854):0.076978707,'Tadhaerens@prot_jgi_Triad1_25646_e_gw1.5.27.1':0.22660337):0.28057718):0.029962451,(((((('145481-Ppatens@XP_001767264':0.062198956,'88036-Smoellendorffii@XP_002990356':0.0177501):0.050327937,('3702-Athaliana@AAS68515':0.090019197,'39946-Osativa@EEC69754':0.061319503):0.07547941):0.054724257,((('3055-Creinhardtii@XP_001700607':0.22175623,'Vcarteri@prot_jgi_Volca1_119100_fgenesh5_synt.52__1':0.12816404):0.21114483,'Cvulgaris@prot_jgi_Chlvu1_75417_fgeneshCV_pg.C_scaffold_14000072':0.2984566):0.15095805,(('436017-Olucimarinus@XP_001416713':0.062407419,'70448-Otauri@XP_003078284':0.016851945):0.20587858,'564608-Mpusilla@XP_003055298':0.20489821):0.19087011):0.030466414):0.024241979,'Ehuxleyi@prot_jgi_Emihu1_278249_estExt_Genemark1.C_360147':0.57098468):0.035687495,('294381-Ehistolytica@XP_656581':0.44073962,(('352914-Pyoelii@XP_726100':0,'36329-Pfalciparum@XP_001347988':0.061662408):0.59361346,('353154-Tannulata@XP_954442':0.25311526,'484906-Bbovis@XP_001610390':0.35294355):0.73179301):0.30881908):0.22883787):0.010448605,('403677-Pinfestans@XP_002998013':0.07235869,'Phytophthora-ramorum@jgi_Phyra1_1_75918':7.8001829e-05):0.27770167):0.045361691,((((('237631-Umaydis@XP_759390':0.16731377,'Cryptococcus-neoformans@XP_568851':0.26757627):0.090148385,('284812-Spombe@NP_596049':0.26140524,(('367110-Ncrassa@XP_961409':0.16384441,'Aspergillus-fumigatus@EDP52912':0.088912924):0.078929404,'559292-Scerevisiae@NP_116647':0.5260626):0.030059011):0.085909802):0.12826013,('Bdendrobatidis@prot_jgi_Batde5_16684_estExt_Genewise1.C_60333':0.11954575,('Capsaspora-owczarzaki@supercont':0.00090767978,'Oxytricha-trifallax@OXAOabf30a05':1.9093414):0.38409738):0.074875672):0.078872067,'Spizellomyces-punctatus@06900T0':0.05350613):0.061744014,(('2880-Esiliculosus@CBN77803':0.27330584,(('296543-Tpseudonana@XP_002296149':0.21756669,'556484-Ptricornutum@XP_002177808':0.21461961):0.069765301,'Aanophagefferens@prot_jgi_Auran1_70503':0.70635522):0.12831374):0.063919988,'744533-Ngruberi@XP_002682487':0.41619497):0.020393396):0.056892945);
(((('12968-Bhominis@CBK21095':0.57412083,((((('352914-Pyoelii@XP_726100':0.062490533,'36329-Pfalciparum@XP_001347988':6.0021232e-06):0.78979605,('353154-Tannulata@XP_954442':0.47173194,'484906-Bbovis@XP_001610390':0.28162915):0.48032911):0.45795915,(((('412030-Ptetraurelia@XP_001426830':0.80136192,'5911-Tthermophila@XP_001025504':1.3266074):0.67840314,'412133-Tvaginalis@XP_001310542':0.91344371):0.063471363,'598745-Gintestinalis@EET00911':1.8245996):0.1499261,'508771-Tgondii@XP_002368310':0.96641424):0.13611809):0.091747778,'353151-Chominis@XP_666991':0.74207432):0.14824053,'Aanophagefferens@prot_jgi_Auran1_70503':0.64278702):0.13916136):0.099151033,(((('185431-Tbrucei@XP_827441':0.25358617,'353153-Tcruzi@XP_817950':0.021054166):0.12911092,('347515-Lmajor@XP_843456':0.015802301,'435258-Linfantum@XP_001469160':0.025236045):0.12082268):0.5754962,'352472-Ddiscoideum@XP_629977':0.84086492):0.10853745,'744533-Ngruberi@XP_002682487':0.32204112):0.11781013):0.0097765385,((('294381-Ehistolytica@XP_656581':0.59731623,'Cmerolae@gene_gnl_CMER_CMI192C':0.51691738):0.10326847,(('3055-Creinhardtii@XP_001700607':0.34646657,'Vcarteri@prot_jgi_Volca1_119100_fgenesh5_synt.52__1':0.10714247):0.32749334,'Mbrevicollis@prot_jgi_Monbr1_27330_fgenesh2_pg.scaffold_18000149':0.32103953):0.035849943):0.1018177,('Capsaspora-owczarzaki@supercont':0.35564616,('Oxytricha-trifallax@OXAOabf30a05':2.0697087,'Thecamonas-trahens@08268T0':1.2945066e-05):0.38073492):0.042411095):0.0065158015):0.036913486,(((('145481-Ppatens@XP_001767264':0.034698996,'88036-Smoellendorffii@XP_002990356':0.011743232):0.064598468,('3702-Athaliana@AAS68515':0.080124708,'39946-Osativa@EEC69754':0.083892231):0.033731701):0.090240318,((('436017-Olucimarinus@XP_001416713':0.077075453,'70448-Otauri@XP_003078284':0.020461905):0.22380281,'564608-Mpusilla@XP_003055298':0.2306296):0.18141746,'Cvulgaris@prot_jgi_Chlvu1_75417_fgeneshCV_pg.C_scaffold_14000072':0.37295034):0.096693716):0.12748022,(((((('237631-Umaydis@XP_759390':0.1621779,'Cryptococcus-neoformans@XP_568851':0.29190633):0.23169369,(('284812-Spombe@NP_596049':0.21172568,(('284813-Ecuniculi@NP_584776':0.11829628,'Encephalitozoon-intestinalis@XP_003072739':0.060249546):0.7150814,('Enterocytozoon-bieneusi@XP_002649733':0.8471016,'Galdieria-sulphuraria@stig_9':1.2850656):0.097633292):0.23268667):0.11784745,('367110-Ncrassa@XP_961409':0.22362981,('559292-Scerevisiae@NP_116647':0.58172875,'Aspergillus-fumigatus@EDP52912':0.025597718):0.074474259):0.097277992):0.13050524):0.05057164,'Spizellomyces-punctatus@06900T0':0.17375476):0.061810071,('Bdendrobatidis@prot_jgi_Batde5_16684_estExt_Genewise1.C_60333':0.16649383,'Ehuxleyi@prot_jgi_Emihu1_278249_estExt_Genemark1.C_360147':0.49595681):0.074375478):0.16950715,(('296543-Tpseudonana@XP_002296149':0.27014042,'556484-Ptricornutum@XP_002177808':0.13765028):0.12569637,'Salpingoeca-rosetta@07521T0':0.29250791):0.063663061):0.016519569,('2880-Esiliculosus@CBN77803':0.28133197,('403677-Pinfestans@XP_002998013':0.07491311,'Phytophthora-ramorum@jgi_Phyra1_1_75918':0.0076416089):0.17699415):0.049411813):0.06580514):0.030955628,(((('45351-Nvectensis@XP_001641659':0.18766381,('7955-Drerio@AAT68048':4.3614345e-07,'9606-Hsapiens@NP_006297':0.004612135):0.16391847):0.042680478,(('6239-Celegans@NP_001040658':0.31893457,'6279-Bmalayi@XP_001894059':0.096819151):0.27717069,('Hrobusta@prot_jgi_Helro1_187454':0.12983363,'Lgigantea@gene_jgi_Lotgi1_188369_estExt_Genewise1.C_sca_240041':0.063625614):0.052259845):0.04281267):0.029092778,(('7460-Amellifera@XP_395059':0.10101995,'Dpulex@prot_jgi_Dappu1_243555_SNAP_00011613':0.093553405):0.010198663,'Drosophila-melanogaster@NP_651211':0.2049576):0.20168779):0.059284231,'Tadhaerens@prot_jgi_Triad1_25646_e_gw1.5.27.1':0.21934639):0.28732164);
((('12968-Bhominis@CBK21095':0.56844536,(((((('185431-Tbrucei@XP_827441':2.1740747e-06,'598745-Gintestinalis@EET00911':2.634284):0.29274008,'353153-Tcruzi@XP_817950':0.047177729):0.074386881,('347515-Lmajor@XP_843456':0.0073209712,'435258-Linfantum@XP_001469160':0.028743222):0.21810736):0.62568991,((('284813-Ecuniculi@NP_584776':0.078123024,'Encephalitozoon-intestinalis@XP_003072739':0.15369899):0.8433898,(((('352914-Pyoelii@XP_726100':0.083567524,'36329-Pfalciparum@XP_001347988':0.015252261):0.66784603,('353154-Tannulata@XP_954442':0.44656757,'484906-Bbovis@XP_001610390':0.26459621):0.51456068):0.52573197,'508771-Tgondii@XP_002368310':1.1488564):0.11537033,'353151-Chominis@XP_666991':0.34713868):0.23109603):6.7488385e-06,('Aanophagefferens@prot_jgi_Auran1_70503':0.34994371,'Galdieria-sulphuraria@stig_9':1.417307):0.18877264):0.077909057):0.059228676,'352472-Ddiscoideum@XP_629977':0.91053123):0.050115744,'Spizellomyces-punctatus@06900T0':0.17470267):0.0075361069):0.064436078,(((('45351-Nvectensis@XP_001641659':0.14889721,'Tadhaerens@prot_jgi_Triad1_25646_e_gw1.5.27.1':0.2195386):0.027653016,('Hrobusta@prot_jgi_Helro1_187454':0.17248861,'Lgigantea@gene_jgi_Lotgi1_188369_estExt_Genewise1.C_sca_240041':0.023689886):0.051627082):0.038994724,((('6239-Celegans@NP_001040658':0.22716235,'6279-Bmalayi@XP_001894059':0.20986057):0.16391102,('7955-Drerio@AAT68048':4.9824923e-06,'9606-Hsapiens@NP_006297':0.0045431867):0.09552355):0.032478191,('7460-Amellifera@XP_395059':0.037470528,('Dpulex@prot_jgi_Dappu1_243555_SNAP_00011613':0.11021493,'Drosophila-melanogaster@NP_651211':0.18858755):0.074914345):0.16908408):5.9379299e-06):0.24322495,('Mbrevicollis@prot_jgi_Monbr1_27330_fgenesh2_pg.scaffold_18000149':0.15735625,'Salpingoeca-rosetta@07521T0':0.41783867):0.12579534):0.08685472):0.055825783,((((('145481-Ppatens@XP_001767264':0.069126418,'88036-Smoellendorffii@XP_002990356':0.0051035544):0.033526992,('3702-Athaliana@AAS68515':0.092970293,'39946-Osativa@EEC69754':0.079487583):0.03548151):0.10602601,(('436017-Olucimarinus@XP_001416713':0.05131911,'70448-Otauri@XP_003078284':3.522027e-05):0.25808588,'564608-Mpusilla@XP_003055298':0.18815575):0.27120319):0.024957654,('3055-Creinhardtii@XP_001700607':0.2408615,'Vcarteri@prot_jgi_Volca1_119100_fgenesh5_synt.52__1':0.12029095):0.27490247):0.027578883,(('2880-Esiliculosus@CBN77803':0.26519053,('296543-Tpseudonana@XP_002296149':0.18297661,'556484-Ptricornutum@XP_002177808':0.11761333):0.22095373):0.10955189,('403677-Pinfestans@XP_002998013':0.071214077,'Phytophthora-ramorum@jgi_Phyra1_1_75918':3.2092902e-05):0.23473039):0.092537492):0.015976939,((((((('237631-Umaydis@XP_759390':0.18584502,'Cryptococcus-neoformans@XP_568851':0.21889152):0.062290052,(('284812-Spombe@NP_596049':0.23105546,'559292-Scerevisiae@NP_116647':0.38566092):0.047452731,(('367110-Ncrassa@XP_961409':0.19733947,(('412030-Ptetraurelia@XP_001426830':0.72111639,'5911-Tthermophila@XP_001025504':0.69976687):0.63095288,('412133-Tvaginalis@XP_001310542':0.93164124,'Enterocytozoon-bieneusi@XP_002649733':0.70083745):0.15158266):0.2153857):0.074538055,'Aspergillus-fumigatus@EDP52912':0.071620627):0.14093703):0.089511774):0.1327072,'Bdendrobatidis@prot_jgi_Batde5_16684_estExt_Genewise1.C_60333':0.2304847):0.036379661,('Cvulgaris@prot_jgi_Chlvu1_75417_fgeneshCV_pg.C_scaffold_14000072':0.3227422,'Thecamonas-trahens@08268T0':0.25807485):0.12986944):0.054657032,('Capsaspora-owczarzaki@supercont':0.0005,'Oxytricha-trifallax@OXAOabf30a05':1.5205609):0.19183025):0.053902383,'294381-Ehistolytica@XP_656581':0.60062089):0.022739974,('744533-Ngruberi@XP_002682487':0.40364674,('Cmerolae@gene_gnl_CMER_CMI192C':0.55683934,'Ehuxleyi@prot_jgi_Emihu1_278249_estExt_Genemark1.C_360147':0.24952549):0.16752392):0.029397147):0.039308942);
((((('12968-Bhominis@CBK21095':0.51049444,(((('352914-Pyoelii@XP_726100':0.032761658,'36329-Pfalciparum@XP_001347988':0.030688709):0.56044229,('353154-Tannulata@XP_954442':0.11193676,'484906-Bbovis@XP_001610390':0.45684881):0.53868517):0.53901133,('412133-Tvaginalis@XP_001310542':1.2528916,'508771-Tgondii@XP_002368310':1.2825983):0.47173348):9.1269922e-07,('353151-Chominis@XP_666991':0.166478,'598745-Gintestinalis@EET00911':2.0395443):0.280677):0.23032873):0.065846715,(((('284813-Ecuniculi@NP_584776':0.043701414,'Encephalitozoon-intestinalis@XP_003072739':0.19877119):0.38351704,'Galdieria-sulphuraria@stig_9':1.3891651):0.24056874,'Cmerolae@gene_gnl_CMER_CMI192C':0.58864683):0.016134862,'Enterocytozoon-bieneusi@XP_002649733':1.2277597):0.11984046):0.11183032,((('185431-Tbrucei@XP_827441':0.34267416,'353153-Tcruzi@XP_817950':0.037596909):0.12487614,('347515-Lmajor@XP_843456':0.0077822862,'435258-Linfantum@XP_001469160':0.0092942964):0.18607011):0.56427022,(((((('45351-Nvectensis@XP_001641659':0.20773394,'Lgigantea@gene_jgi_Lotgi1_188369_estExt_Genewise1.C_sca_240041':0.032383113):0.038955194,'Hrobusta@prot_jgi_Helro1_187454':0.10862696):0.05597115,('6239-Celegans@NP_001040658':0.14805828,'6279-Bmalayi@XP_001894059':0.21443214):0.11651746):0.015040519,('7955-Drerio@AAT68048':1.0733889e-07,'9606-Hsapiens@NP_006297':0.0042499755):0.082821339):0.02932586,('7460-Amellifera@XP_395059':0.069346931,('Dpulex@prot_jgi_Dappu1_243555_SNAP_00011613':0.14440839,'Drosophila-melanogaster@NP_651211':0.20859289):0.062424488):0.12229455):0.055314372,'Tadhaerens@prot_jgi_Triad1_25646_e_gw1.5.27.1':0.22318581):0.18974663):0.040428502):0.13767539,((('145481-Ppatens@XP_001767264':0.065327761,'88036-Smoellendorffii@XP_002990356':0.0031232468):0.031755506,('3702-Athaliana@AAS68515':0.11214515,'39946-Osativa@EEC69754':0.09951387):0.055052868):0.1180164,(('3055-Creinhardtii@XP_001700607':0.26450488,'Vcarteri@prot_jgi_Volca1_119100_fgenesh5_synt.52__1':0.13812808):0.31619286,((('436017-Olucimarinus@XP_001416713':0.064239876,'70448-Otauri@XP_003078284':0.016401647):0.30497687,'564608-Mpusilla@XP_003055298':0.12370808):0.1759395,'Cvulgaris@prot_jgi_Chlvu1_75417_fgeneshCV_pg.C_scaffold_14000072':0.35775379):0.080880133):0.045244025):0.047721671):0.077170036,((((((('237631-Umaydis@XP_759390':0.16273287,'Cryptococcus-neoformans@XP_568851':0.24555103):0.066101637,('284812-Spombe@NP_596049':0.29482287,(('367110-Ncrassa@XP_961409':0.22209667,'Aspergillus-fumigatus@EDP52912':0.077523632):0.060122746,'559292-Scerevisiae@NP_116647':0.47026353):0.037759192):0.059731572):0.048195305,('Bdendrobatidis@prot_jgi_Batde5_16684_estExt_Genewise1.C_60333':0.23523738,'Spizellomyces-punctatus@06900T0':0.099419234):0.077530877):0.046437705,'Ehuxleyi@prot_jgi_Emihu1_278249_estExt_Genemark1.C_360147':0.52838621):0.044674435,('294381-Ehistolytica@XP_656581':0.7320213,'Capsaspora-owczarzaki@supercont':0.13248307):0.10812995):0.067983773,(((('412030-Ptetraurelia@XP_001426830':0.85803567,'5911-Tthermophila@XP_001025504':1.1324173):0.1563299,'Oxytricha-trifallax@OXAOabf30a05':1.3827041):0.64818024,'Thecamonas-trahens@08268T0':0.37776553):0.10274974,'744533-Ngruberi@XP_002682487':0.316647):0.042089833):0.032845737,('Mbrevicollis@prot_jgi_Monbr1_27330_fgenesh2_pg.scaffold_18000149':0.37393539,'Salpingoeca-rosetta@07521T0':0.22842007):0.21645868):8.5003561e-06,(('2880-Esiliculosus@CBN77803':0.22143898,(('296543-Tpseudonana@XP_002296149':0.15987137,'556484-Ptricornutum@XP_002177808':0.17199656):0.11310024,('352472-Ddiscoideum@XP_629977':0.8424951,'Aanophagefferens@prot_jgi_Auran1_70503':0.45741042):0.16162414):0.05600285):0.066853191,('403677-Pinfestans@XP_002998013':0.057078862,'Phytophthora-ramorum@jgi_Phyra1_1_75918':7.0270791e-06):0.21383507):0.032623731);
((((((('12968-Bhominis@CBK21095':0.32750024,'Enterocytozoon-bieneusi@XP_002649733':1.4338109):0.30055371,((('284813-Ecuniculi@NP_584776':0.1797305,'Encephalitozoon-intestinalis@XP_003072739':0.046545877):0.86550088,(((('352914-Pyoelii@XP_726100':0.028761269,'36329-Pfalciparum@XP_001347988':0.049443876):0.47970862,('353154-Tannulata@XP_954442':0.33573422,'484906-Bbovis@XP_001610390':0.44362429):0.4334155):0.47791031,'353151-Chominis@XP_666991':0.55620717):0.072870069,(('412133-Tvaginalis@XP_001310542':0.78007783,'598745-Gintestinalis@EET00911':1.7976827):0.26577666,'508771-Tgondii@XP_002368310':1.0230949):0.17610087):0.16202778):5.8246203e-07,((('412030-Ptetraurelia@XP_001426830':0.67395796,'5911-Tthermophila@XP_001025504':1.009821):0.51496584,'Oxytricha-trifallax@OXAOabf30a05':1.0595409):0.66109508,'Aanophagefferens@prot_jgi_Auran1_70503':0.48174287):0.091423375):0.047568478):0.074694281,('352472-Ddiscoideum@XP_629977':0.97888892,'Thecamonas-trahens@08268T0':0.29829047):0.0046508825):0.098070082,(((('185431-Tbrucei@XP_827441':0.37705038,'353153-Tcruzi@XP_817950':0.044429269):0.03759464,('347515-Lmajor@XP_843456':0.017559874,'435258-Linfantum@XP_001469160':0.024198922):0.27597328):0.6823947,'744533-Ngruberi@XP_002682487':0.22991674):0.10699327,('Mbrevicollis@prot_jgi_Monbr1_27330_fgenesh2_pg.scaffold_18000149':0.25122954,'Salpingoeca-rosetta@07521T0':0.32117966):0.15399243):0.059561261):0.021507923,'Capsaspora-owczarzaki@supercont':0.36178582):0.030214573,('2880-Esiliculosus@CBN77803':0.22272557,('296543-Tpseudonana@XP_002296149':0.21514871,'556484-Ptricornutum@XP_002177808':0.15024491):0.19086435):0.086278223):0.012543723,(((('145481-Ppatens@XP_001767264':0.07251303,'88036-Smoellendorffii@XP_002990356':0.015860781):0.053544039,('3702-Athaliana@AAS68515':0.057484936,'39946-Osativa@EEC69754':0.061035645):0.026024197):0.090139498,(('3055-Creinhardtii@XP_001700607':0.31115882,'Vcarteri@prot_jgi_Volca1_119100_fgenesh5_synt.52__1':0.17198331):0.22150356,((('436017-Olucimarinus@XP_001416713':0.040026284,'70448-Otauri@XP_003078284':0.019438564):0.20310063,'564608-Mpusilla@XP_003055298':0.13672737):0.12649442,'Cvulgaris@prot_jgi_Chlvu1_75417_fgeneshCV_pg.C_scaffold_14000072':0.33535944):0.055095947):0.075669134):0.1089715,(((('45351-Nvectensis@XP_001641659':0.15739757,((('6239-Celegans@NP_001040658':0.28776443,'6279-Bmalayi@XP_001894059':0.15453259):0.17821318,((('7460-Amellifera@XP_395059':0.06545461,'Dpulex@prot_jgi_Dappu1_243555_SNAP_00011613':0.13326616):0.0078089569,'Drosophila-melanogaster@NP_651211':0.23769858):0.16746873,('7955-Drerio@AAT68048':0,'9606-Hsapiens@NP_006297':0):0.13424017):0.026528829):0.052849754,('Hrobusta@prot_jgi_Helro1_187454':0.10658712,'Lgigantea@gene_jgi_Lotgi1_188369_estExt_Genewise1.C_sca_240041':0.040963923):0.050629868):0.048399953):0.054889496,'Tadhaerens@prot_jgi_Triad1_25646_e_gw1.5.27.1':0.18561957):0.30409045,('Cmerolae@gene_gnl_CMER_CMI192C':0.53845208,'Ehuxleyi@prot_jgi_Emihu1_278249_estExt_Genemark1.C_360147':0.33713524):0.16287339):0.020188653,'Galdieria-sulphuraria@stig_9':1.8516009):2.109291e-05):0.06167254,(((((('237631-Umaydis@XP_759390':0.22854361,'Cryptococcus-neoformans@XP_568851':0.21024895):0.071792319,'Bdendrobatidis@prot_jgi_Batde5_16684_estExt_Genewise1.C_60333':0.28488857):0.056245998,('284812-Spombe@NP_596049':0.35860329,(('367110-Ncrassa@XP_961409':0.24118872,'Aspergillus-fumigatus@EDP52912':0.083776288):0.067810216,'559292-Scerevisiae@NP_116647':0.46808845):0.047656336):0.061541753):0.033816436,'Spizellomyces-punctatus@06900T0':0.14639453):0.070001627,'294381-Ehistolytica@XP_656581':0.90882542):0.033395436,('403677-Pinfestans@XP_002998013':0.035772008,'Phytophthora-ramorum@jgi_Phyra1_1_75918':0.029696654):0.24993849):0.017346231);
(((((((('12968-Bhominis@CBK21095':0.55591148,('412030-Ptetraurelia@XP_001426830':0.84615497,'5911-Tthermophila@XP_001025504':1.4370805):0.83052632):0.037502941,'352472-Ddiscoideum@XP_629977':0.85508257):0.093924078,(((('412133-Tvaginalis@XP_001310542':1.239475,'598745-Gintestinalis@EET00911':1.8709131):0.11900134,'508771-Tgondii@XP_002368310':1.0721272):0.17363327,'Galdieria-sulphuraria@stig_9':1.6832766):0.16370931,'Cmerolae@gene_gnl_CMER_CMI192C':0.34887401):0.15648937):0.051863216,(('284813-Ecuniculi@NP_584776':0.1802362,'Encephalitozoon-intestinalis@XP_003072739':0.055935756):0.74765595,'Enterocytozoon-bieneusi@XP_002649733':1.4073919):0.1456651):0.058000688,'Aanophagefferens@prot_jgi_Auran1_70503':0.55594671):0.037110792,(('185431-Tbrucei@XP_827441':0.25444602,(('347515-Lmajor@XP_843456':0.037528035,'435258-Linfantum@XP_001469160':0.014605716):0.27743717,'353153-Tcruzi@XP_817950':0.025445972):0.087980996):0.45863729,((('352914-Pyoelii@XP_726100':0,'36329-Pfalciparum@XP_001347988':0.065029512):0.68031696,('353154-Tannulata@XP_954442':0.29546369,'484906-Bbovis@XP_001610390':0.44740735):0.54044976):0.41442326,'353151-Chominis@XP_666991':0.3926524):0.38048004):0.12716097):0.11578012,(((('237631-Umaydis@XP_759390':0.31013236,'Cryptococcus-neoformans@XP_568851':0.33698221):0.13401296,('284812-Spombe@NP_596049':0.40466572,(('367110-Ncrassa@XP_961409':0.22046316,'Aspergillus-fumigatus@EDP52912':0.10005203):0.13341501,'559292-Scerevisiae@NP_116647':0.43626559):0.085736864):0.087315534):0.088507755,'Spizellomyces-punctatus@06900T0':0.06405454):0.048155667,('Bdendrobatidis@prot_jgi_Batde5_16684_estExt_Genewise1.C_60333':0.22597945,('Capsaspora-owczarzaki@supercont':0.00031862633,'Oxytricha-trifallax@OXAOabf30a05':3.976208):0.22619555):0.10348011):0.065018142):0.039340986,((((('145481-Ppatens@XP_001767264':0.10084216,'88036-Smoellendorffii@XP_002990356':0.025529286):0.054284767,('3702-Athaliana@AAS68515':0.130779,'39946-Osativa@EEC69754':0.041846703):0.0938281):0.064401289,((('3055-Creinhardtii@XP_001700607':0.38992619,'Vcarteri@prot_jgi_Volca1_119100_fgenesh5_synt.52__1':0.14055777):0.32493316,'Cvulgaris@prot_jgi_Chlvu1_75417_fgeneshCV_pg.C_scaffold_14000072':0.29355918):0.10294121,(('436017-Olucimarinus@XP_001416713':0.067658276,'70448-Otauri@XP_003078284':0.026344392):0.20836327,'564608-Mpusilla@XP_003055298':0.15014812):0.1867555):0.040026724):0.068297641,'294381-Ehistolytica@XP_656581':0.75106861):0.055935994,((('2880-Esiliculosus@CBN77803':0.18531871,('296543-Tpseudonana@XP_002296149':0.20381553,'556484-Ptricornutum@XP_002177808':0.16673134):0.20029297):0.14655636,('403677-Pinfestans@XP_002998013':0.13815589,'Phytophthora-ramorum@jgi_Phyra1_1_75918':7.3692569e-06):0.23356558):0.018455139,((('45351-Nvectensis@XP_001641659':0.096209811,(((('6239-Celegans@NP_001040658':0.26514651,'6279-Bmalayi@XP_001894059':0.16827615):0.20627516,'Hrobusta@prot_jgi_Helro1_187454':0.10491278):0.027220641,'Lgigantea@gene_jgi_Lotgi1_188369_estExt_Genewise1.C_sca_240041':0.045166068):0.067725516,(('7460-Amellifera@XP_395059':0.12406402,('Dpulex@prot_jgi_Dappu1_243555_SNAP_00011613':0.094821327,'Drosophila-melanogaster@NP_651211':0.23991605):0.060552203):0.13022705,('7955-Drerio@AAT68048':2.8374562e-06,'9606-Hsapiens@NP_006297':0.017201437):0.15005738):0.056823146):0.029448465):0.017775937,'Tadhaerens@prot_jgi_Triad1_25646_e_gw1.5.27.1':0.30561331):0.49130531,(('744533-Ngruberi@XP_002682487':0.38845109,'Ehuxleyi@prot_jgi_Emihu1_278249_estExt_Genemark1.C_360147':0.45176482):0.13775244,('Mbrevicollis@prot_jgi_Monbr1_27330_fgenesh2_pg.scaffold_18000149':0.2786887,'Salpingoeca-rosetta@07521T0':0.28999085):0.11813823):0.022100857):0.024959101):0.022523959):0.017044651,'Thecamonas-trahens@08268T0':0.38323336);
(((((('12968-Bhominis@CBK21095':0.41385859,(((('352914-Pyoelii@XP_726100':0.014299051,'36329-Pfalciparum@XP_001347988':0.08060817):0.74052754,('353154-Tannulata@XP_954442':0.35514949,'484906-Bbovis@XP_001610390':0.4276512):0.60677855):0.39890354,'508771-Tgondii@XP_002368310':0.90646455):0.17906886,('412030-Ptetraurelia@XP_001426830':0.82036971,'5911-Tthermophila@XP_001025504':1.4098387):0.68371167):0.24953768):0.14575955,'559292-Scerevisiae@NP_116647':0.56915465):0.034634257,((('185431-Tbrucei@XP_827441':0.23349313,(('347515-Lmajor@XP_843456':0.03615752,'435258-Linfantum@XP_001469160':0.021347764):0.28832846,'353153-Tcruzi@XP_817950':0.025150165):0.053137538):0.55079051,(('353151-Chominis@XP_666991':0.31352697,'598745-Gintestinalis@EET00911':1.9782508):0.31825696,'Galdieria-sulphuraria@stig_9':1.8886328):0.21166342):0.11683818,(('284813-Ecuniculi@NP_584776':0.16660616,'Encephalitozoon-intestinalis@XP_003072739':0.07053327):0.6275269,('412133-Tvaginalis@XP_001310542':1.1415243,'Enterocytozoon-bieneusi@XP_002649733':0.9445709):0.22830027):0.2771067):0.076504973):0.094124518,(((('145481-Ppatens@XP_001767264':0.052959744,'88036-Smoellendorffii@XP_002990356':0.016232602):0.065398358,('3702-Athaliana@AAS68515':0.10675596,'39946-Osativa@EEC69754':0.06192418):0.06167215):0.16738136,((('436017-Olucimarinus@XP_001416713':0.073847136,'70448-Otauri@XP_003078284':0.0047980292):0.26256923,'564608-Mpusilla@XP_003055298':0.133175):0.17497825,'Cvulgaris@prot_jgi_Chlvu1_75417_fgeneshCV_pg.C_scaffold_14000072':0.32398788):0.094017056):0.020408891,(('3055-Creinhardtii@XP_001700607':0.20718625,'Vcarteri@prot_jgi_Volca1_119100_fgenesh5_synt.52__1':0.14953421):0.38787262,'Thecamonas-trahens@08268T0':0.3558047):0.063541275):0.026311412):0.035798957,((((('237631-Umaydis@XP_759390':0.27026103,'Cryptococcus-neoformans@XP_568851':0.34815359):0.093279355,('284812-Spombe@NP_596049':0.33136122,('367110-Ncrassa@XP_961409':0.28637352,'Aspergillus-fumigatus@EDP52912':0.1291942):0.076988019):0.066963952):0.060980816,'Bdendrobatidis@prot_jgi_Batde5_16684_estExt_Genewise1.C_60333':0.21768152):0.047981164,'294381-Ehistolytica@XP_656581':0.65768826):0.030242736,'Spizellomyces-punctatus@06900T0':0.12295531):0.045427944):0.043932433,(((('2880-Esiliculosus@CBN77803':0.18564807,'Aanophagefferens@prot_jgi_Auran1_70503':0.72577362):0.022041322,('296543-Tpseudonana@XP_002296149':0.22281456,'556484-Ptricornutum@XP_002177808':0.15847421):0.13445032):0.12221619,('403677-Pinfestans@XP_002998013':0.036666388,'Phytophthora-ramorum@jgi_Phyra1_1_75918':3.5621312e-06):0.26530477):0.086009294,'744533-Ngruberi@XP_002682487':0.3901476):7.7835387e-05,(((('352472-Ddiscoideum@XP_629977':0.96455301,('Mbrevicollis@prot_jgi_Monbr1_27330_fgenesh2_pg.scaffold_18000149':0.2886862,'Salpingoeca-rosetta@07521T0':0.23180005):0.11117306):0.043375711,(('45351-Nvectensis@XP_001641659':0.22613845,(((('6239-Celegans@NP_001040658':0.21276392,'6279-Bmalayi@XP_001894059':0.18262581):0.053176178,('Hrobusta@prot_jgi_Helro1_187454':0.10127593,'Lgigantea@gene_jgi_Lotgi1_188369_estExt_Genewise1.C_sca_240041':0.055660028):0.092073685):0.026555354,('7955-Drerio@AAT68048':0,'9606-Hsapiens@NP_006297':0):0.19229356):0.011509019,('7460-Amellifera@XP_395059':0.051526688,('Dpulex@prot_jgi_Dappu1_243555_SNAP_00011613':0.13549873,'Drosophila-melanogaster@NP_651211':0.17784254):0.034465445):0.11711055):0.086441527):0.044893637,'Tadhaerens@prot_jgi_Triad1_25646_e_gw1.5.27.1':0.19922605):0.23403934):0.042008701,('Capsaspora-owczarzaki@supercont':0.0002,'Oxytricha-trifallax@OXAOabf30a05':2.22886):0.21390282):3.6522426e-06,('Cmerolae@gene_gnl_CMER_CMI192C':0.62406787,'Ehuxleyi@prot_jgi_Emihu1_278249_estExt_Genemark1.C_360147':0.37565583):0.18070924):0.10219058);
(((('12968-Bhominis@CBK21095':0.43335729,(('2880-Esiliculosus@CBN77803':0.17420837,('296543-Tpseudonana@XP_002296149':0.12968171,'556484-Ptricornutum@XP_002177808':0.13267839):0.14183781):0.05564557,'352472-Ddiscoideum@XP_629977':0.62289901):0.0088729766):0.057187817,((('185431-Tbrucei@XP_827441':0.20162614,(('347515-Lmajor@XP_843456':0.016991508,'435258-Linfantum@XP_001469160':0.016804977):0.18528143,'353153-Tcruzi@XP_817950':0.024101332):0.043434142):0.42200038,('284813-Ecuniculi@NP_584776':0.11576542,'Encephalitozoon-intestinalis@XP_003072739':0.046776697):0.60816973):0.055420317,(((((('352914-Pyoelii@XP_726100':0,'36329-Pfalciparum@XP_001347988':0.039710223):0.48561961,('353154-Tannulata@XP_954442':0.27943312,'484906-Bbovis@XP_001610390':0.29104116):0.35591386):0.26774886,'508771-Tgondii@XP_002368310':1.0796715):0.15106526,'353151-Chominis@XP_666991':0.42738747):0.13488105,(((('412030-Ptetraurelia@XP_001426830':0.65320664,'5911-Tthermophila@XP_001025504':1.020666):0.46266215,'598745-Gintestinalis@EET00911':1.6154715):0.052374493,'412133-Tvaginalis@XP_001310542':0.70565606):0.22734731,'Enterocytozoon-bieneusi@XP_002649733':0.66786047):0.18611232):0.112798,'744533-Ngruberi@XP_002682487':0.23371665):0.049221845):0.021710162):0.030643135,((((((('145481-Ppatens@XP_001767264':0.062327783,'88036-Smoellendorffii@XP_002990356':0.027461329):0.02151994,('3702-Athaliana@AAS68515':0.1215872,'39946-Osativa@EEC69754':0.031453432):0.034810424):0.074406426,((('3055-Creinhardtii@XP_001700607':0.20376451,'Vcarteri@prot_jgi_Volca1_119100_fgenesh5_synt.52__1':0.043707036):0.18667161,'Cvulgaris@prot_jgi_Chlvu1_75417_fgeneshCV_pg.C_scaffold_14000072':0.28182071):0.10910145,(('436017-Olucimarinus@XP_001416713':0.024387214,'70448-Otauri@XP_003078284':0.018782049):0.19576199,'564608-Mpusilla@XP_003055298':0.051294827):0.12797129):0.059769612):0.017006191,'Ehuxleyi@prot_jgi_Emihu1_278249_estExt_Genemark1.C_360147':0.2845027):0.0087111452,('294381-Ehistolytica@XP_656581':0.43299133,('403677-Pinfestans@XP_002998013':0.031379676,'Phytophthora-ramorum@jgi_Phyra1_1_75918':0.018754163):0.15986191):0.044311726):0.033865041,'Cmerolae@gene_gnl_CMER_CMI192C':0.48941333):0.031495391,('Aanophagefferens@prot_jgi_Auran1_70503':0.52878293,'Thecamonas-trahens@08268T0':0.264033):0.038616476):0.0059990194):0.028212715,((('237631-Umaydis@XP_759390':0.23825151,'Cryptococcus-neoformans@XP_568851':0.20717246):0.11632362,('284812-Spombe@NP_596049':0.17130278,('367110-Ncrassa@XP_961409':0.10045564,('559292-Scerevisiae@NP_116647':0.28072824,'Aspergillus-fumigatus@EDP52912':0.090303201):0.046963115):0.078079989):0.050935123):0.047208706,('Bdendrobatidis@prot_jgi_Batde5_16684_estExt_Genewise1.C_60333':0.1526522,'Spizellomyces-punctatus@06900T0':0.10827217):0.05054113):0.099737214,((((((('45351-Nvectensis@XP_001641659':0.09517768,('7955-Drerio@AAT68048':3.2592039e-05,'9606-Hsapiens@NP_006297':0.017208742):0.097357125):0.062775086,(('7460-Amellifera@XP_395059':0.052791753,('Dpulex@prot_jgi_Dappu1_243555_SNAP_00011613':0.054501809,'Drosophila-melanogaster@NP_651211':0.16788759):0.024662736):0.14739504,('Hrobusta@prot_jgi_Helro1_187454':0.097333609,'Lgigantea@gene_jgi_Lotgi1_188369_estExt_Genewise1.C_sca_240041':0.0078512989):0.032773705):0.020665025):0.017950599,('6239-Celegans@NP_001040658':0.16511012,'6279-Bmalayi@XP_001894059':0.13412278):0.10941916):0.018159256,'Tadhaerens@prot_jgi_Triad1_25646_e_gw1.5.27.1':0.18431215):0.13002576,'Galdieria-sulphuraria@stig_9':1.1902315):0.087601719,('Mbrevicollis@prot_jgi_Monbr1_27330_fgenesh2_pg.scaffold_18000149':0.21755338,'Salpingoeca-rosetta@07521T0':0.19744023):0.088691811):0.014551762,('Capsaspora-owczarzaki@supercont':2.2930036e-05,'Oxytricha-trifallax@OXAOabf30a05':2.2204461):0.17665555):0.034441598);
((((('12968-Bhominis@CBK21095':0.45308736,('412030-Ptetraurelia@XP_001426830':0.52484455,'5911-Tthermophila@XP_001025504':1.3487235):0.96567777):0.052835254,(('284813-Ecuniculi@NP_584776':0.16611333,'Encephalitozoon-intestinalis@XP_003072739':0.09189259):0.7044379,((((('352914-Pyoelii@XP_726100':0.011928175,'36329-Pfalciparum@XP_001347988':0.069052469):0.62286666,('353154-Tannulata@XP_954442':0.27429673,'484906-Bbovis@XP_001610390':0.40629686):0.57624265):0.13117004,'508771-Tgondii@XP_002368310':1.1615268):0.17397,'353151-Chominis@XP_666991':0.33988653):0.16880033,(('412133-Tvaginalis@XP_001310542':0.99199092,'Enterocytozoon-bieneusi@XP_002649733':0.96431802):0.071899088,'598745-Gintestinalis@EET00911':1.8224395):0.19644396):0.077538132):0.098933152):0.090519798,('Capsaspora-owczarzaki@supercont':0,('Galdieria-sulphuraria@stig_9':1.3465327,'Oxytricha-trifallax@OXAOabf30a05':1.2078241):0.41846628):0.19302526):0.020113221,(('Cmerolae@gene_gnl_CMER_CMI192C':0.47671134,'Ehuxleyi@prot_jgi_Emihu1_278249_estExt_Genemark1.C_360147':0.47291953):0.17337362,'Salpingoeca-rosetta@07521T0':0.219169):0.040220152):0.084458957,(((((((('145481-Ppatens@XP_001767264':0.042595412,'88036-Smoellendorffii@XP_002990356':0.048269727):0.017789327,('3702-Athaliana@AAS68515':0.12958471,'39946-Osativa@EEC69754':0.052801653):0.047373159):0.12061652,((('3055-Creinhardtii@XP_001700607':0.23000829,'Vcarteri@prot_jgi_Volca1_119100_fgenesh5_synt.52__1':0.095652653):0.22820374,'Cvulgaris@prot_jgi_Chlvu1_75417_fgeneshCV_pg.C_scaffold_14000072':0.28669869):0.096877891,(('436017-Olucimarinus@XP_001416713':0.060772594,'70448-Otauri@XP_003078284':0.033414437):0.16787757,'564608-Mpusilla@XP_003055298':0.14788835):0.17637505):0.054248207):0.083691491,('294381-Ehistolytica@XP_656581':0.76207832,('403677-Pinfestans@XP_002998013':0.027360346,'Phytophthora-ramorum@jgi_Phyra1_1_75918':0.0076901029):0.12463801):0.071716761):0.017688693,(('2880-Esiliculosus@CBN77803':0.15180531,(('296543-Tpseudonana@XP_002296149':0.20991965,'556484-Ptricornutum@XP_002177808':0.17762868):0.13803259,('352472-Ddiscoideum@XP_629977':0.71337329,'Aanophagefferens@prot_jgi_Auran1_70503':0.47646815):0.10502607):0.033112238):0.042717742,'Thecamonas-trahens@08268T0':0.36322026):0.071672978):0.021108706,((('185431-Tbrucei@XP_827441':0.29744434,'353153-Tcruzi@XP_817950':0.02116681):0.15163151,('347515-Lmajor@XP_843456':0.0085065363,'435258-Linfantum@XP_001469160':0.013314954):0.14496767):0.67730342,'744533-Ngruberi@XP_002682487':0.24339148):0.14020792):0.056184704,(((('237631-Umaydis@XP_759390':0.17836657,'Cryptococcus-neoformans@XP_568851':0.26472862):0.094105394,('284812-Spombe@NP_596049':0.26148422,(('367110-Ncrassa@XP_961409':0.16438812,'Aspergillus-fumigatus@EDP52912':0.11949605):0.068639161,'559292-Scerevisiae@NP_116647':0.52501646):0.047498991):0.059778592):0.071410157,'Bdendrobatidis@prot_jgi_Batde5_16684_estExt_Genewise1.C_60333':0.20388604):0.040216795,'Spizellomyces-punctatus@06900T0':0.083629857):0.080844103):0.051375148,'Mbrevicollis@prot_jgi_Monbr1_27330_fgenesh2_pg.scaffold_18000149':0.26813859):0.028960979,((((('45351-Nvectensis@XP_001641659':0.15877122,('Hrobusta@prot_jgi_Helro1_187454':0.13273663,'Lgigantea@gene_jgi_Lotgi1_188369_estExt_Genewise1.C_sca_240041':0.028764756):0.049688374):0.067747293,('7955-Drerio@AAT68048':0,'9606-Hsapiens@NP_006297':0):0.051321166):0.016235027,('7460-Amellifera@XP_395059':0.067907838,('Dpulex@prot_jgi_Dappu1_243555_SNAP_00011613':0.091724713,'Drosophila-melanogaster@NP_651211':0.16291926):0.03827679):0.12564994):0.025849794,('6239-Celegans@NP_001040658':0.22286995,'6279-Bmalayi@XP_001894059':0.18269021):0.13146643):0.071742243,'Tadhaerens@prot_jgi_Triad1_25646_e_gw1.5.27.1':0.23142931):0.14231769);
((((('12968-Bhominis@CBK21095':0.43868278,((('352914-Pyoelii@XP_726100':0.076159749,'36329-Pfalciparum@XP_001347988':1.4016939e-05):0.6339505,((('353154-Tannulata@XP_954442':0.28190517,'484906-Bbovis@XP_001610390':0.2682442):0.36015558,'508771-Tgondii@XP_002368310':0.75127085):0.068939509,('412030-Ptetraurelia@XP_001426830':0.55636128,'5911-Tthermophila@XP_001025504':0.72836546):0.77441926):0.10045833):0.14041344,'353151-Chominis@XP_666991':0.32557197):0.15081342):0.057869613,('185431-Tbrucei@XP_827441':0.11842992,(('347515-Lmajor@XP_843456':0.015914649,'435258-Linfantum@XP_001469160':0.0018049119):0.29890555,'353153-Tcruzi@XP_817950':0.031439356):0.071720204):0.51131232):0.019878556,'294381-Ehistolytica@XP_656581':0.44229397):0.072369066,(((('145481-Ppatens@XP_001767264':0.042651257,'88036-Smoellendorffii@XP_002990356':0.019044321):0.029496992,('3702-Athaliana@AAS68515':0.051551373,'39946-Osativa@EEC69754':0.03284902):0.040083608):0.059719536,(('436017-Olucimarinus@XP_001416713':0.053930649,'70448-Otauri@XP_003078284':0.032694066):0.17831439,'564608-Mpusilla@XP_003055298':0.10450725):0.15472362):0.013227368,(('3055-Creinhardtii@XP_001700607':0.20457495,'Vcarteri@prot_jgi_Volca1_119100_fgenesh5_synt.52__1':0.083655384):0.18918223,'Cvulgaris@prot_jgi_Chlvu1_75417_fgeneshCV_pg.C_scaffold_14000072':0.23815327):0.14228844):0.055039744):0.053650486,((((('237631-Umaydis@XP_759390':0.17604383,'Cryptococcus-neoformans@XP_568851':0.23385099):0.092953234,(('284812-Spombe@NP_596049':0.28287446,(('367110-Ncrassa@XP_961409':0.21471895,'Aspergillus-fumigatus@EDP52912':0.096256464):0.057114427,'559292-Scerevisiae@NP_116647':0.43806729):0.040345217):3.8689271e-07,'Oxytricha-trifallax@OXAOabf30a05':2.2062018):0.061107796):0.056853744,(('Bdendrobatidis@prot_jgi_Batde5_16684_estExt_Genewise1.C_60333':0.10545055,'Capsaspora-owczarzaki@supercont':0.24681397):0.031094474,'Spizellomyces-punctatus@06900T0':0.067973931):0.02279552):0.025904429,(((('284813-Ecuniculi@NP_584776':0.074311501,'Encephalitozoon-intestinalis@XP_003072739':0.084674422):0.35473348,'Enterocytozoon-bieneusi@XP_002649733':1.0124717):0.20055155,('412133-Tvaginalis@XP_001310542':0.502938,'598745-Gintestinalis@EET00911':1.8278035):0.25987405):0.073487136,('Cmerolae@gene_gnl_CMER_CMI192C':0.32374858,'Galdieria-sulphuraria@stig_9':1.0578765):0.12315345):0.13688677):0.062916399,'Thecamonas-trahens@08268T0':0.29511458):0.029713065,(((('2880-Esiliculosus@CBN77803':0.15330283,('403677-Pinfestans@XP_002998013':0.044118096,'Phytophthora-ramorum@jgi_Phyra1_1_75918':0.0062998755):0.18200461):0.026409993,(('296543-Tpseudonana@XP_002296149':0.11108297,'556484-Ptricornutum@XP_002177808':0.08829963):0.10810874,'Aanophagefferens@prot_jgi_Auran1_70503':0.47010556):0.082862087):0.055009365,((('45351-Nvectensis@XP_001641659':0.12743425,(((('6239-Celegans@NP_001040658':0.20441554,'6279-Bmalayi@XP_001894059':0.1653152):0.17727373,('7955-Drerio@AAT68048':6.1048069e-06,'9606-Hsapiens@NP_006297':0.0087696094):0.086682174):0.011224611,('7460-Amellifera@XP_395059':0.048563526,('Dpulex@prot_jgi_Dappu1_243555_SNAP_00011613':0.096857087,'Drosophila-melanogaster@NP_651211':0.11175319):0.014235668):0.11253397):0.041708729,('Hrobusta@prot_jgi_Helro1_187454':0.089799914,'Lgigantea@gene_jgi_Lotgi1_188369_estExt_Genewise1.C_sca_240041':0.030616723):0.0460615):0.029896624):0.036549037,'Tadhaerens@prot_jgi_Triad1_25646_e_gw1.5.27.1':0.19601648):0.18910588,('Mbrevicollis@prot_jgi_Monbr1_27330_fgenesh2_pg.scaffold_18000149':0.10614569,'Salpingoeca-rosetta@07521T0':0.23272642):0.1322722):0.049022767):0.021240582,(('352472-Ddiscoideum@XP_629977':0.68183129,'744533-Ngruberi@XP_002682487':0.2608767):0.0058588582,'Ehuxleyi@prot_jgi_Emihu1_278249_estExt_Genemark1.C_360147':0.34901639):0.02569633):0.034940005);
(((((('12968-Bhominis@CBK21095':0.35330202,'Oxytricha-trifallax@OXAOabf30a05':1.9914329):0.41091635,(((('145481-Ppatens@XP_001767264':0.046143673,'88036-Smoellendorffii@XP_002990356':2.1151003e-05):0.041487559,'39946-Osativa@EEC69754':0.11401331):0.018848655,'3702-Athaliana@AAS68515':0.051687405):0.12914263,((('3055-Creinhardtii@XP_001700607':0.20275828,'Vcarteri@prot_jgi_Volca1_119100_fgenesh5_synt.52__1':0.12174624):0.25611693,'Cvulgaris@prot_jgi_Chlvu1_75417_fgeneshCV_pg.C_scaffold_14000072':0.26238916):0.12889645,(('436017-Olucimarinus@XP_001416713':0.051602538,'70448-Otauri@XP_003078284':0.004525705):0.21670977,'564608-Mpusilla@XP_003055298':0.18508184):0.18311995):0.049684192):0.10034084):0.04811549,((('294381-Ehistolytica@XP_656581':0.56514941,'559292-Scerevisiae@NP_116647':0.45762853):0.063436588,'744533-Ngruberi@XP_002682487':0.34366026):0.049169373,'Capsaspora-owczarzaki@supercont':0.27230238):0.078514566):0.056379437,((((('237631-Umaydis@XP_759390':0.14139299,'Cryptococcus-neoformans@XP_568851':0.31699678):0.067939962,('284812-Spombe@NP_596049':0.27942003,('367110-Ncrassa@XP_961409':0.24089304,'Aspergillus-fumigatus@EDP52912':0.029027739):0.13601111):0.093175041):0.13215487,('Bdendrobatidis@prot_jgi_Batde5_16684_estExt_Genewise1.C_60333':0.23063601,'Spizellomyces-punctatus@06900T0':0.11641988):0.066126473):0.14712792,(('2880-Esiliculosus@CBN77803':0.18032552,('296543-Tpseudonana@XP_002296149':0.19206325,'556484-Ptricornutum@XP_002177808':0.07827031):0.14644548):0.10198367,('403677-Pinfestans@XP_002998013':0.034172296,'Phytophthora-ramorum@jgi_Phyra1_1_75918':5.3333453e-06):0.32147153):0.029980405):0.030088481,('Mbrevicollis@prot_jgi_Monbr1_27330_fgenesh2_pg.scaffold_18000149':0.2920861,'Salpingoeca-rosetta@07521T0':0.29753219):0.09066007):0.014551878):0.033757007,(('45351-Nvectensis@XP_001641659':0.18416865,((((('6239-Celegans@NP_001040658':0.23170674,'6279-Bmalayi@XP_001894059':0.1888163):0.13363098,('7955-Drerio@AAT68048':2.2864806e-05,'9606-Hsapiens@NP_006297':0.012808514):0.13022691):0.074213934,('7460-Amellifera@XP_395059':0.091137375,('Dpulex@prot_jgi_Dappu1_243555_SNAP_00011613':0.10655472,'Drosophila-melanogaster@NP_651211':0.21071862):0.01671014):0.20449229):0.04051594,'Lgigantea@gene_jgi_Lotgi1_188369_estExt_Genewise1.C_sca_240041':0.061385006):0.024633444,'Hrobusta@prot_jgi_Helro1_187454':0.11035463):0.044290568):0.062546192,'Tadhaerens@prot_jgi_Triad1_25646_e_gw1.5.27.1':0.25820019):0.25107985):0.046404638,((((('185431-Tbrucei@XP_827441':0.26788383,(('347515-Lmajor@XP_843456':0.018631655,'435258-Linfantum@XP_001469160':0.015129706):0.32722791,'353153-Tcruzi@XP_817950':0.024586993):0.058763614):0.51920154,(('284813-Ecuniculi@NP_584776':0.086782091,'Encephalitozoon-intestinalis@XP_003072739':0.079222403):0.56390708,'Enterocytozoon-bieneusi@XP_002649733':1.0231389):0.14502215):0.071454322,(((('352914-Pyoelii@XP_726100':0.054748133,'36329-Pfalciparum@XP_001347988':1.162829e-06):0.53775708,('353154-Tannulata@XP_954442':0.27422328,'484906-Bbovis@XP_001610390':0.34660938):0.49187192):0.42791103,'353151-Chominis@XP_666991':0.39849249):0.23118507,(((('412030-Ptetraurelia@XP_001426830':0.71386372,'5911-Tthermophila@XP_001025504':0.92271541):0.82386329,'598745-Gintestinalis@EET00911':1.9609311):0.064935677,'412133-Tvaginalis@XP_001310542':1.0658831):0.071559958,'508771-Tgondii@XP_002368310':1.0735525):0.18384311):0.16793223):0.11870489,('352472-Ddiscoideum@XP_629977':0.64994116,'Aanophagefferens@prot_jgi_Auran1_70503':0.53883318):0.14757407):0.031669588,(('Cmerolae@gene_gnl_CMER_CMI192C':0.47493374,'Ehuxleyi@prot_jgi_Emihu1_278249_estExt_Genemark1.C_360147':0.36917229):0.05446147,'Galdieria-sulphuraria@stig_9':1.6195586):0.062768647):0.041895114,'Thecamonas-trahens@08268T0':0.45691758);
((('12968-Bhominis@CBK21095':0.41999118,(((((('145481-Ppatens@XP_001767264':0.038994942,'88036-Smoellendorffii@XP_002990356':0.0010386185):0.019818404,'39946-Osativa@EEC69754':0.091387669):0.035812894,'3702-Athaliana@AAS68515':0.1345532):0.060601303,'Ehuxleyi@prot_jgi_Emihu1_278249_estExt_Genemark1.C_360147':0.28835755):2.7889704e-05,'294381-Ehistolytica@XP_656581':0.47034921):0.035162399,(((('185431-Tbrucei@XP_827441':0.13408198,(('347515-Lmajor@XP_843456':0.048903143,'435258-Linfantum@XP_001469160':0.02405546):0.23130185,'353153-Tcruzi@XP_817950':0.059843697):0.062813045):0.27725347,((((('352914-Pyoelii@XP_726100':0,'36329-Pfalciparum@XP_001347988':0.057156148):0.48600883,('353154-Tannulata@XP_954442':0.1810904,'484906-Bbovis@XP_001610390':0.33896037):0.43393707):0.17835662,'598745-Gintestinalis@EET00911':1.6441343):0.22474341,'508771-Tgondii@XP_002368310':1.1109718):0.017591131,'353151-Chominis@XP_666991':0.41457249):0.13476123):0.085805966,((('284813-Ecuniculi@NP_584776':0.08996113,'Encephalitozoon-intestinalis@XP_003072739':0.083685173):0.671104,(('412133-Tvaginalis@XP_001310542':0.85934419,'Galdieria-sulphuraria@stig_9':1.2046922):0.27797336,'Enterocytozoon-bieneusi@XP_002649733':0.82747087):0.13488934):0.28063073,(('436017-Olucimarinus@XP_001416713':0.042984936,'70448-Otauri@XP_003078284':0.025634443):0.093565725,'564608-Mpusilla@XP_003055298':0.19603776):0.096089416):0.072002366):0.018734066,('352472-Ddiscoideum@XP_629977':0.5597344,(('412030-Ptetraurelia@XP_001426830':0.54454817,'5911-Tthermophila@XP_001025504':0.99260137):0.80018127,'Aanophagefferens@prot_jgi_Auran1_70503':0.40516917):0.074724967):0.13331081):0.041377838):0.029669614):0.020562158,(('3055-Creinhardtii@XP_001700607':0.13641036,'Vcarteri@prot_jgi_Volca1_119100_fgenesh5_synt.52__1':0.059915503):0.096797134,'Cvulgaris@prot_jgi_Chlvu1_75417_fgeneshCV_pg.C_scaffold_14000072':0.23782878):0.10644646):0.037123976,((((((('237631-Umaydis@XP_759390':0.22790139,'Cryptococcus-neoformans@XP_568851':0.20592493):0.10445891,('284812-Spombe@NP_596049':0.24902198,(('367110-Ncrassa@XP_961409':0.18865421,'Aspergillus-fumigatus@EDP52912':0.032846639):0.058727943,'559292-Scerevisiae@NP_116647':0.33245069):0.039055771):0.051413862):0.041062269,'Spizellomyces-punctatus@06900T0':0.14412215):0.036148707,'Bdendrobatidis@prot_jgi_Batde5_16684_estExt_Genewise1.C_60333':0.2066119):0.04840013,(((((('45351-Nvectensis@XP_001641659':0.11281567,('7955-Drerio@AAT68048':0,'9606-Hsapiens@NP_006297':0):0.11032007):0.014464325,(('6239-Celegans@NP_001040658':0.18481311,'6279-Bmalayi@XP_001894059':0.14665631):0.18024103,('Hrobusta@prot_jgi_Helro1_187454':0.060654986,'Lgigantea@gene_jgi_Lotgi1_188369_estExt_Genewise1.C_sca_240041':0.070828182):0.0040242272):0.022846396):0.046658248,('7460-Amellifera@XP_395059':0.06127744,('Dpulex@prot_jgi_Dappu1_243555_SNAP_00011613':0.095430033,'Drosophila-melanogaster@NP_651211':0.13961484):0.0082531794):0.095805195):0.029861161,'Tadhaerens@prot_jgi_Triad1_25646_e_gw1.5.27.1':0.22948939):0.14750134,(('Capsaspora-owczarzaki@supercont':0.0013364309,'Oxytricha-trifallax@OXAOabf30a05':2.0476958):0.28261653,'Cmerolae@gene_gnl_CMER_CMI192C':0.47092951):1.2634832e-05):0.052090266,('Mbrevicollis@prot_jgi_Monbr1_27330_fgenesh2_pg.scaffold_18000149':0.13330114,'Salpingoeca-rosetta@07521T0':0.18190321):0.10298689):0.055506331):0.028191168,('2880-Esiliculosus@CBN77803':0.15123094,('296543-Tpseudonana@XP_002296149':0.091953626,'556484-Ptricornutum@XP_002177808':0.11040207):0.093898305):0.092712697):0.013837648,('744533-Ngruberi@XP_002682487':0.38389843,'Thecamonas-trahens@08268T0':0.30743939):0.024204533):1.9606366e-06,('403677-Pinfestans@XP_002998013':0.016521749,'Phytophthora-ramorum@jgi_Phyra1_1_75918':0.024962221):0.15458612);
((((('12968-Bhominis@CBK21095':0.50907365,('294381-Ehistolytica@XP_656581':2.101267e-05,'Oxytricha-trifallax@OXAOabf30a05':2.3575755):0.57988444):0.031677139,('185431-Tbrucei@XP_827441':0.30923284,(('347515-Lmajor@XP_843456':0.043809286,'435258-Linfantum@XP_001469160':0.0014123626):0.23890967,'353153-Tcruzi@XP_817950':0.014697196):0.013689461):0.55994187):0.14089228,(('508771-Tgondii@XP_002368310':1.3930951,'Cmerolae@gene_gnl_CMER_CMI192C':0.51341605):0.20299824,('Capsaspora-owczarzaki@supercont':0.23528071,'Thecamonas-trahens@08268T0':0.35834277):0.039879654):0.10621941):0.051618632,(((((('237631-Umaydis@XP_759390':0.18974521,'Cryptococcus-neoformans@XP_568851':0.30255657):0.13425583,('367110-Ncrassa@XP_961409':0.20528297,'Aspergillus-fumigatus@EDP52912':0.13591858):0.065085039):0.044029357,(((('412030-Ptetraurelia@XP_001426830':0.59507319,'5911-Tthermophila@XP_001025504':1.558202):0.93998541,'412133-Tvaginalis@XP_001310542':1.4834629):0.13542837,'Enterocytozoon-bieneusi@XP_002649733':1.2557717):0.11173089,'559292-Scerevisiae@NP_116647':0.3863612):0.18535747):0.085511996,'284812-Spombe@NP_596049':0.39827608):0.019274792,((('284813-Ecuniculi@NP_584776':0.15767418,'Encephalitozoon-intestinalis@XP_003072739':0.10813164):0.61563354,'Galdieria-sulphuraria@stig_9':1.645603):0.14502534,((('352914-Pyoelii@XP_726100':0,'36329-Pfalciparum@XP_001347988':0.056484968):0.55241308,('353154-Tannulata@XP_954442':0.31657646,'484906-Bbovis@XP_001610390':0.42843239):0.51965508):0.33271009,('353151-Chominis@XP_666991':0.22806008,'598745-Gintestinalis@EET00911':2.2685313):0.2002433):0.36950151):0.021091691):0.06395135,('Bdendrobatidis@prot_jgi_Batde5_16684_estExt_Genewise1.C_60333':0.33170976,'Spizellomyces-punctatus@06900T0':3.6283849e-06):0.19077055):0.04333857):0.044008896,((((((('145481-Ppatens@XP_001767264':0.08373571,'88036-Smoellendorffii@XP_002990356':0.014422163):0.072240672,'39946-Osativa@EEC69754':0.08540829):0.027816509,'3702-Athaliana@AAS68515':0.12923273):0.15881968,((('3055-Creinhardtii@XP_001700607':0.22557865,'Vcarteri@prot_jgi_Volca1_119100_fgenesh5_synt.52__1':0.19267869):0.29278379,'Cvulgaris@prot_jgi_Chlvu1_75417_fgeneshCV_pg.C_scaffold_14000072':0.29811938):0.15212593,(('436017-Olucimarinus@XP_001416713':0.068778239,'70448-Otauri@XP_003078284':0.0057172713):0.17151643,'564608-Mpusilla@XP_003055298':0.23811525):0.15666815):0.025907422):0.072762018,'Ehuxleyi@prot_jgi_Emihu1_278249_estExt_Genemark1.C_360147':0.5119886):0.04148602,('352472-Ddiscoideum@XP_629977':0.8894127,(((('45351-Nvectensis@XP_001641659':0.21659062,('Hrobusta@prot_jgi_Helro1_187454':0.12852427,'Lgigantea@gene_jgi_Lotgi1_188369_estExt_Genewise1.C_sca_240041':0.063766579):0.056621822):0.048315205,((('6239-Celegans@NP_001040658':0.28549051,'6279-Bmalayi@XP_001894059':0.13709503):0.14425407,('7955-Drerio@AAT68048':2.7985903e-05,'9606-Hsapiens@NP_006297':0.016105769):0.18067558):0.06340993,('7460-Amellifera@XP_395059':0.083361848,('Dpulex@prot_jgi_Dappu1_243555_SNAP_00011613':0.098277074,'Drosophila-melanogaster@NP_651211':0.24158187):0.071869691):0.1439426):0.028865633):0.036392904,'Tadhaerens@prot_jgi_Triad1_25646_e_gw1.5.27.1':0.20926209):0.2793713,('Mbrevicollis@prot_jgi_Monbr1_27330_fgenesh2_pg.scaffold_18000149':0.30126587,'Salpingoeca-rosetta@07521T0':0.27717186):0.090405148):0.052248911):0.068935798):0.012652449,(('2880-Esiliculosus@CBN77803':0.28697411,(('296543-Tpseudonana@XP_002296149':0.21149924,'556484-Ptricornutum@XP_002177808':0.10410966):0.16188862,'Aanophagefferens@prot_jgi_Auran1_70503':0.65307544):0.03516107):0.121946,('403677-Pinfestans@XP_002998013':0.028700583,'Phytophthora-ramorum@jgi_Phyra1_1_75918':0.028384906):0.20356364):0.049486525):0.045563798,'744533-Ngruberi@XP_002682487':0.39767575);
((((('12968-Bhominis@CBK21095':0.51816056,('403677-Pinfestans@XP_002998013':0.035142416,'Phytophthora-ramorum@jgi_Phyra1_1_75918':2.4489496e-06):0.19878149):0.044262421,('2880-Esiliculosus@CBN77803':0.2227608,(('296543-Tpseudonana@XP_002296149':0.15029018,'556484-Ptricornutum@XP_002177808':0.17722361):0.13815451,('508771-Tgondii@XP_002368310':1.3166921,'Aanophagefferens@prot_jgi_Auran1_70503':0.24864995):0.27606688):0.023333967):0.045504267):0.03360298,((((('145481-Ppatens@XP_001767264':0.060906325,'88036-Smoellendorffii@XP_002990356':0.03273991):0.020130531,('3702-Athaliana@AAS68515':0.12423893,'39946-Osativa@EEC69754':0.065324422):0.076952896):0.08885686,'352472-Ddiscoideum@XP_629977':0.82218711):0.073258027,(('3055-Creinhardtii@XP_001700607':0.2067452,'Vcarteri@prot_jgi_Volca1_119100_fgenesh5_synt.52__1':0.15608483):0.35133567,((('436017-Olucimarinus@XP_001416713':0.099329379,'70448-Otauri@XP_003078284':0.038652286):0.2822222,'564608-Mpusilla@XP_003055298':0.13397927):0.050950491,'Cvulgaris@prot_jgi_Chlvu1_75417_fgeneshCV_pg.C_scaffold_14000072':0.34724089):0.045708875):0.029905571):0.10153921,('Mbrevicollis@prot_jgi_Monbr1_27330_fgenesh2_pg.scaffold_18000149':0.28077928,'Salpingoeca-rosetta@07521T0':0.24206339):0.13307735):0.018053306):0.062375108,(((('45351-Nvectensis@XP_001641659':0.16614544,('7955-Drerio@AAT68048':3.3620552e-05,'9606-Hsapiens@NP_006297':0.017483758):0.11415032):0.040466424,(('7460-Amellifera@XP_395059':0.066624882,('Dpulex@prot_jgi_Dappu1_243555_SNAP_00011613':0.1134466,'Drosophila-melanogaster@NP_651211':0.16317515):0.085230881):0.085100762,('Hrobusta@prot_jgi_Helro1_187454':0.076708346,'Lgigantea@gene_jgi_Lotgi1_188369_estExt_Genewise1.C_sca_240041':0.078741975):0.092241479):0.027480628):0.035189485,('6239-Celegans@NP_001040658':0.21975135,'6279-Bmalayi@XP_001894059':0.19916551):0.1844356):0.031565834,'Tadhaerens@prot_jgi_Triad1_25646_e_gw1.5.27.1':0.25287557):0.2395772):0.032502987,(((('185431-Tbrucei@XP_827441':0.17371376,(('347515-Lmajor@XP_843456':0.02690158,'435258-Linfantum@XP_001469160':0.0052489422):0.33376856,'353153-Tcruzi@XP_817950':0.037042408):0.056213733):0.51076845,(('284813-Ecuniculi@NP_584776':0.16591619,'Encephalitozoon-intestinalis@XP_003072739':0.075342505):0.61635113,'Thecamonas-trahens@08268T0':0.34763792):0.063844765):0.065690544,(((('237631-Umaydis@XP_759390':0.17404207,'Cryptococcus-neoformans@XP_568851':0.26862972):0.08840816,('284812-Spombe@NP_596049':0.28406481,(('367110-Ncrassa@XP_961409':0.19982245,'Aspergillus-fumigatus@EDP52912':0.058830234):0.034131002,'559292-Scerevisiae@NP_116647':0.4938944):0.085019647):0.05015409):0.094283112,'Bdendrobatidis@prot_jgi_Batde5_16684_estExt_Genewise1.C_60333':0.12564687):0.032943212,'Spizellomyces-punctatus@06900T0':0.16637845):0.096121538):0.0085158108,('Capsaspora-owczarzaki@supercont':0.0003,'Oxytricha-trifallax@OXAOabf30a05':2.2651633):0.17034446):0.041180908,(((('294381-Ehistolytica@XP_656581':0.54849918,('Cmerolae@gene_gnl_CMER_CMI192C':0.57762555,'Ehuxleyi@prot_jgi_Emihu1_278249_estExt_Genemark1.C_360147':0.33496741):0.088802378):0.041909947,(('353151-Chominis@XP_666991':0.26223568,'598745-Gintestinalis@EET00911':1.6091069):0.2031511,'Galdieria-sulphuraria@stig_9':1.0401547):0.22271054):1.0217539e-05,((('352914-Pyoelii@XP_726100':0,'36329-Pfalciparum@XP_001347988':0.11527888):0.66453727,('353154-Tannulata@XP_954442':0.22957397,'484906-Bbovis@XP_001610390':0.36247344):0.38087792):0.27869926,'744533-Ngruberi@XP_002682487':0.1877126):0.143482):0.088179949,(('412030-Ptetraurelia@XP_001426830':0.75699657,'5911-Tthermophila@XP_001025504':0.84364801):0.53950688,('412133-Tvaginalis@XP_001310542':0.99835813,'Enterocytozoon-bieneusi@XP_002649733':0.70949741):0.23940183):0.34420336):0.049921892);
(((((('12968-Bhominis@CBK21095':0.54843485,'Aanophagefferens@prot_jgi_Auran1_70503':0.6542278):1.3343882e-05,'2880-Esiliculosus@CBN77803':0.3290785):0.079063384,('296543-Tpseudonana@XP_002296149':0.1178404,'556484-Ptricornutum@XP_002177808':0.12664598):0.1318971):0.09652535,(((('352914-Pyoelii@XP_726100':0.0076800757,'36329-Pfalciparum@XP_001347988':0.049003807):0.75494324,('353154-Tannulata@XP_954442':0.44689176,'484906-Bbovis@XP_001610390':0.22865919):0.42839463):0.18371013,'508771-Tgondii@XP_002368310':1.0507197):0.2239258,'353151-Chominis@XP_666991':0.41056269):0.27295291):3.4331285e-06,((('185431-Tbrucei@XP_827441':0.15547904,(('347515-Lmajor@XP_843456':0.011443849,'435258-Linfantum@XP_001469160':0.028652047):0.21329702,'353153-Tcruzi@XP_817950':0.038307618):0.06989873):0.34710029,(('284813-Ecuniculi@NP_584776':0.092257293,'Encephalitozoon-intestinalis@XP_003072739':0.12054068):0.31076336,'Enterocytozoon-bieneusi@XP_002649733':1.3059383):0.32848319):0.17638141,(('352472-Ddiscoideum@XP_629977':0.82514642,((('412030-Ptetraurelia@XP_001426830':0.55228492,'5911-Tthermophila@XP_001025504':1.1835684):0.82006451,('412133-Tvaginalis@XP_001310542':1.2197199,'598745-Gintestinalis@EET00911':2.177813):0.041127143):0.16593783,'Galdieria-sulphuraria@stig_9':1.2787271):0.19038386):0.058800498,'744533-Ngruberi@XP_002682487':0.27392068):0.040648358):0.062126499):0.019410692,((((((('145481-Ppatens@XP_001767264':0.066520308,'88036-Smoellendorffii@XP_002990356':2.4047648e-05):0.085836358,'39946-Osativa@EEC69754':0.040589183):0.04970575,'3702-Athaliana@AAS68515':0.064201502):0.074423747,((('436017-Olucimarinus@XP_001416713':0.0064239995,'70448-Otauri@XP_003078284':0.040638134):0.16709345,'564608-Mpusilla@XP_003055298':0.19387007):0.13167058,'Cvulgaris@prot_jgi_Chlvu1_75417_fgeneshCV_pg.C_scaffold_14000072':0.28154479):0.06598847):0.097433809,(('403677-Pinfestans@XP_002998013':0.047901424,'Phytophthora-ramorum@jgi_Phyra1_1_75918':0.0079441148):0.22333215,'Ehuxleyi@prot_jgi_Emihu1_278249_estExt_Genemark1.C_360147':0.48532005):0.045931479):0.046331523,('294381-Ehistolytica@XP_656581':0.46866673,'Cmerolae@gene_gnl_CMER_CMI192C':0.54009698):0.092688577):0.056513665,(('3055-Creinhardtii@XP_001700607':0.26502005,'Vcarteri@prot_jgi_Volca1_119100_fgenesh5_synt.52__1':0.13081355):0.29327273,'Thecamonas-trahens@08268T0':0.28748):0.051689424):0.013053091,(((('237631-Umaydis@XP_759390':0.116246,'Cryptococcus-neoformans@XP_568851':0.26158133):0.15233682,('284812-Spombe@NP_596049':0.2996994,('367110-Ncrassa@XP_961409':0.18387898,('559292-Scerevisiae@NP_116647':0.48579077,'Aspergillus-fumigatus@EDP52912':0.03695014):0.076992398):0.062484483):0.060468576):0.046668735,((('Bdendrobatidis@prot_jgi_Batde5_16684_estExt_Genewise1.C_60333':0.049025591,'Oxytricha-trifallax@OXAOabf30a05':2.2849485):0.13435488,'Capsaspora-owczarzaki@supercont':0.30249999):0.050377074,'Spizellomyces-punctatus@06900T0':0.049090003):0.0368908):0.095613995,((((('45351-Nvectensis@XP_001641659':0.12150621,('7955-Drerio@AAT68048':4.0286974e-06,'9606-Hsapiens@NP_006297':0.0049194094):0.14506452):0.047140321,('7460-Amellifera@XP_395059':0.080543883,('Dpulex@prot_jgi_Dappu1_243555_SNAP_00011613':0.084872318,'Drosophila-melanogaster@NP_651211':0.21151169):0.027749768):0.13634187):0.0030187839,(('6239-Celegans@NP_001040658':0.23741913,'6279-Bmalayi@XP_001894059':0.13710266):0.21812816,('Hrobusta@prot_jgi_Helro1_187454':0.1415743,'Lgigantea@gene_jgi_Lotgi1_188369_estExt_Genewise1.C_sca_240041':0.0037664002):0.067554974):0.014170356):0.033182207,'Tadhaerens@prot_jgi_Triad1_25646_e_gw1.5.27.1':0.30077475):0.088119011,('Mbrevicollis@prot_jgi_Monbr1_27330_fgenesh2_pg.scaffold_18000149':0.25540486,'Salpingoeca-rosetta@07521T0':0.26858441):0.19751674):0.06048038):0.092730474);
(((((('12968-Bhominis@CBK21095':0.49747552,('367110-Ncrassa@XP_961409':0.092795784,'Enterocytozoon-bieneusi@XP_002649733':0.93792691):0.11238628):0.022191031,(((('352914-Pyoelii@XP_726100':0.072209342,'36329-Pfalciparum@XP_001347988':2.8791715e-05):0.5643194,('353154-Tannulata@XP_954442':0.18510161,'484906-Bbovis@XP_001610390':0.26456591):0.56613059):0.33073419,((('412030-Ptetraurelia@XP_001426830':0.84469854,'5911-Tthermophila@XP_001025504':0.65384366):0.48345582,('412133-Tvaginalis@XP_001310542':0.56418501,('598745-Gintestinalis@EET00911':1.0489226,'Oxytricha-trifallax@OXAOabf30a05':0.85743723):0.43429419):0.065505548):0.11244718,'508771-Tgondii@XP_002368310':0.94925004):0.21154558):0.071783882,'353151-Chominis@XP_666991':0.40491145):0.20056423):0.019518923,((('185431-Tbrucei@XP_827441':0.23669811,(('347515-Lmajor@XP_843456':0.02126049,'435258-Linfantum@XP_001469160':0.021567283):0.2710351,'353153-Tcruzi@XP_817950':0.020884232):0.078784114):0.2556297,'Galdieria-sulphuraria@stig_9':1.1315828):0.13145472,('284813-Ecuniculi@NP_584776':0.17883139,'Encephalitozoon-intestinalis@XP_003072739':3.1563192e-05):0.50442327):0.14212334):0.040556565,(((('237631-Umaydis@XP_759390':0.15605789,'Cryptococcus-neoformans@XP_568851':0.23890681):0.066654125,('Bdendrobatidis@prot_jgi_Batde5_16684_estExt_Genewise1.C_60333':0.15725939,'Spizellomyces-punctatus@06900T0':0.069685644):0.098565353):0.026830408,'Aspergillus-fumigatus@EDP52912':0.14298114):0.059797437,('284812-Spombe@NP_596049':0.20756305,'Capsaspora-owczarzaki@supercont':0.25590402):1.9924105e-05):0.058432563):0.033461237,'559292-Scerevisiae@NP_116647':0.30957677):0.051713046,(((((((('145481-Ppatens@XP_001767264':0.065747765,'88036-Smoellendorffii@XP_002990356':0.0059222229):0.051994024,'39946-Osativa@EEC69754':0.057282738):0.025568311,'3702-Athaliana@AAS68515':0.057773282):0.0789791,('294381-Ehistolytica@XP_656581':0.55553391,((('436017-Olucimarinus@XP_001416713':0.049089249,'70448-Otauri@XP_003078284':0.0056513709):0.19076383,'564608-Mpusilla@XP_003055298':0.13981483):0.13993722,'Cvulgaris@prot_jgi_Chlvu1_75417_fgeneshCV_pg.C_scaffold_14000072':0.23781103):0.051820569):0.060648139):0.084575985,('Cmerolae@gene_gnl_CMER_CMI192C':0.53032977,'Ehuxleyi@prot_jgi_Emihu1_278249_estExt_Genemark1.C_360147':0.24929771):0.14614212):0.025966542,'352472-Ddiscoideum@XP_629977':0.6707339):0.024544711,(((('2880-Esiliculosus@CBN77803':0.11407698,'Aanophagefferens@prot_jgi_Auran1_70503':0.47612012):0.019191595,('296543-Tpseudonana@XP_002296149':0.17336941,'556484-Ptricornutum@XP_002177808':0.064397287):0.13901363):0.14266968,('403677-Pinfestans@XP_002998013':0.070445816,'Phytophthora-ramorum@jgi_Phyra1_1_75918':0.0082081498):0.15861456):0.049692005,(((('3055-Creinhardtii@XP_001700607':0.29359005,'Vcarteri@prot_jgi_Volca1_119100_fgenesh5_synt.52__1':0.058584606):0.25063538,'Mbrevicollis@prot_jgi_Monbr1_27330_fgenesh2_pg.scaffold_18000149':0.18708292):0.067783468,'Salpingoeca-rosetta@07521T0':0.28246309):0.066727691,'Thecamonas-trahens@08268T0':0.4360022):0.016336477):0.035340236):0.027433297,(('45351-Nvectensis@XP_001641659':0.11852804,(((('6239-Celegans@NP_001040658':0.19459777,'6279-Bmalayi@XP_001894059':0.14862812):0.10324789,('7460-Amellifera@XP_395059':0.076373901,('Dpulex@prot_jgi_Dappu1_243555_SNAP_00011613':0.083359843,'Drosophila-melanogaster@NP_651211':0.18017149):0.0013096536):0.14375633):0.0013676895,('7955-Drerio@AAT68048':0,'9606-Hsapiens@NP_006297':0):0.071387467):0.033922773,('Hrobusta@prot_jgi_Helro1_187454':0.10480897,'Lgigantea@gene_jgi_Lotgi1_188369_estExt_Genewise1.C_sca_240041':0.014956816):0.023295804):0.032148591):0.044293642,'Tadhaerens@prot_jgi_Triad1_25646_e_gw1.5.27.1':0.13583004):0.2291723):0.0085408541,'744533-Ngruberi@XP_002682487':0.27135457);
(((((((('12968-Bhominis@CBK21095':0.52456081,'Aanophagefferens@prot_jgi_Auran1_70503':0.66626103):0.017762173,('353151-Chominis@XP_666991':0.48776967,('508771-Tgondii@XP_002368310':1.0799855,'598745-Gintestinalis@EET00911':1.8832006):0.28981723):0.14408735):0.081381165,(((('284813-Ecuniculi@NP_584776':0.18262054,'Encephalitozoon-intestinalis@XP_003072739':0.042068617):0.57291211,'Enterocytozoon-bieneusi@XP_002649733':1.5143803):0.11769869,'Cmerolae@gene_gnl_CMER_CMI192C':0.58812104):0.097189018,'Galdieria-sulphuraria@stig_9':1.7206827):0.09489828):0.058585152,(('185431-Tbrucei@XP_827441':0.30894262,'353153-Tcruzi@XP_817950':0.0099020475):0.14979111,('347515-Lmajor@XP_843456':0.011206797,'435258-Linfantum@XP_001469160':0.048977397):0.25166643):0.54358118):0.078000712,(((('45351-Nvectensis@XP_001641659':0.22317033,('7955-Drerio@AAT68048':6.9869966e-06,'9606-Hsapiens@NP_006297':0.01643823):0.099335232):0.0056362966,(('6239-Celegans@NP_001040658':0.19760711,'6279-Bmalayi@XP_001894059':0.21323053):0.19120785,('Hrobusta@prot_jgi_Helro1_187454':0.11998628,'Lgigantea@gene_jgi_Lotgi1_188369_estExt_Genewise1.C_sca_240041':0.055815558):0.02405479):0.025500743):0.030924249,('7460-Amellifera@XP_395059':0.087320847,('Dpulex@prot_jgi_Dappu1_243555_SNAP_00011613':0.12442035,'Drosophila-melanogaster@NP_651211':0.24687642):0.016175653):0.15699588):0.12831485,'Tadhaerens@prot_jgi_Triad1_25646_e_gw1.5.27.1':0.19256762):0.12495583):0.068519406,((('2880-Esiliculosus@CBN77803':0.20195245,('296543-Tpseudonana@XP_002296149':0.21090111,'556484-Ptricornutum@XP_002177808':0.16636766):0.18879006):0.080947223,('403677-Pinfestans@XP_002998013':0.059510734,'Phytophthora-ramorum@jgi_Phyra1_1_75918':1.5926316e-05):0.24924375):0.020705256,((('3055-Creinhardtii@XP_001700607':0.31196065,'Vcarteri@prot_jgi_Volca1_119100_fgenesh5_synt.52__1':0.14301707):0.34647571,(('352472-Ddiscoideum@XP_629977':0.79106508,'Thecamonas-trahens@08268T0':0.32263227):0.12271049,('412030-Ptetraurelia@XP_001426830':0.81372126,'5911-Tthermophila@XP_001025504':1.2434296):1.0604975):0.009115653):0.022574423,('Mbrevicollis@prot_jgi_Monbr1_27330_fgenesh2_pg.scaffold_18000149':0.1831721,'Salpingoeca-rosetta@07521T0':0.33121878):0.11590274):0.038741128):0.042684507):0.063894436,((('352914-Pyoelii@XP_726100':0,'36329-Pfalciparum@XP_001347988':0.11430349):0.89453125,('353154-Tannulata@XP_954442':0.33675155,'484906-Bbovis@XP_001610390':0.48090402):0.6774617):0.47794978,'744533-Ngruberi@XP_002682487':0.24165988):0.13977863):0.029062046,(((('145481-Ppatens@XP_001767264':0.099703847,'88036-Smoellendorffii@XP_002990356':0.0054976073):0.017476559,('3702-Athaliana@AAS68515':0.10574795,'39946-Osativa@EEC69754':0.070295219):0.06483175):0.055219604,((('436017-Olucimarinus@XP_001416713':0.05260914,'70448-Otauri@XP_003078284':0.024152585):0.19674472,'564608-Mpusilla@XP_003055298':0.17525849):0.16244058,'Cvulgaris@prot_jgi_Chlvu1_75417_fgeneshCV_pg.C_scaffold_14000072':0.34501317):0.085669636):0.026735688,'294381-Ehistolytica@XP_656581':0.65138433):0.030309902,((((('237631-Umaydis@XP_759390':0.29616422,(((('412133-Tvaginalis@XP_001310542':1.4844215,'Bdendrobatidis@prot_jgi_Batde5_16684_estExt_Genewise1.C_60333':6.3576358e-05):0.21151759,'Spizellomyces-punctatus@06900T0':0.11537282):0.052019554,'Cryptococcus-neoformans@XP_568851':0.44338228):0.045145431,('Capsaspora-owczarzaki@supercont':0.00056415555,'Oxytricha-trifallax@OXAOabf30a05':3.3936936):0.47969753):0.016678331):0.084200835,'Aspergillus-fumigatus@EDP52912':0.060703517):0.074630276,'367110-Ncrassa@XP_961409':0.19642656):0.08102299,('284812-Spombe@NP_596049':0.20964901,'559292-Scerevisiae@NP_116647':0.53950742):0.073626789):0.14559108,'Ehuxleyi@prot_jgi_Emihu1_278249_estExt_Genemark1.C_360147':0.3517665):0.098590989);
((((('12968-Bhominis@CBK21095':0.33265193,('412030-Ptetraurelia@XP_001426830':0.53565162,'5911-Tthermophila@XP_001025504':1.1142357):0.69825782):0.022686,'412133-Tvaginalis@XP_001310542':1.4186662):0.014956531,(((((('185431-Tbrucei@XP_827441':0.21981304,'353153-Tcruzi@XP_817950':0.049276467):0.099465959,('347515-Lmajor@XP_843456':0.027995538,'435258-Linfantum@XP_001469160':0.016608587):0.13204104):0.25627503,'508771-Tgondii@XP_002368310':1.1519461):0.086600079,'598745-Gintestinalis@EET00911':1.8390052):0.10817136,((('352914-Pyoelii@XP_726100':0.029669956,'36329-Pfalciparum@XP_001347988':0.080437202):0.4475661,('353154-Tannulata@XP_954442':0.21954441,'484906-Bbovis@XP_001610390':0.4164067):0.76018821):0.2800171,'353151-Chominis@XP_666991':0.41621339):0.13482969):0.13613628,('284812-Spombe@NP_596049':0.30239726,((('284813-Ecuniculi@NP_584776':0.12584424,'Encephalitozoon-intestinalis@XP_003072739':0.090501929):0.7286637,'Enterocytozoon-bieneusi@XP_002649733':1.0170592):0.095900444,('559292-Scerevisiae@NP_116647':0.16585932,'Galdieria-sulphuraria@stig_9':1.31576):0.18123751):0.096517609):0.070345127):0.010965559):0.073093886,('744533-Ngruberi@XP_002682487':0.30401009,'Spizellomyces-punctatus@06900T0':0.091475129):0.016955957):0.01895967,((((('145481-Ppatens@XP_001767264':0.078695558,'88036-Smoellendorffii@XP_002990356':0.024426305):0.032915987,(('3702-Athaliana@AAS68515':0.1078508,(('436017-Olucimarinus@XP_001416713':0.036903631,'70448-Otauri@XP_003078284':0.049915202):0.18571276,'564608-Mpusilla@XP_003055298':0.19237355):0.23908082):0.004082432,'39946-Osativa@EEC69754':0.027173335):0.075638273):0.096521717,((('3055-Creinhardtii@XP_001700607':0.14756375,'Vcarteri@prot_jgi_Volca1_119100_fgenesh5_synt.52__1':0.12866256):0.23617713,'Cvulgaris@prot_jgi_Chlvu1_75417_fgeneshCV_pg.C_scaffold_14000072':0.29310198):0.11646976,'Thecamonas-trahens@08268T0':0.20354861):0.072373776):0.034167406,((((('2880-Esiliculosus@CBN77803':0.20340257,('296543-Tpseudonana@XP_002296149':0.17091836,'556484-Ptricornutum@XP_002177808':0.1864857):0.1457907):0.01944125,'Aanophagefferens@prot_jgi_Auran1_70503':0.56571512):0.067423073,('403677-Pinfestans@XP_002998013':0.037455991,'Phytophthora-ramorum@jgi_Phyra1_1_75918':0.023249439):0.27793016):9.7098484e-05,('Mbrevicollis@prot_jgi_Monbr1_27330_fgenesh2_pg.scaffold_18000149':0.15665801,'Salpingoeca-rosetta@07521T0':0.21344055):0.10983034):0.029519957,('Cmerolae@gene_gnl_CMER_CMI192C':0.39082162,'Ehuxleyi@prot_jgi_Emihu1_278249_estExt_Genemark1.C_360147':0.29463627):0.040479158):0.042658981):0.044979564,((('45351-Nvectensis@XP_001641659':0.19573516,((('6239-Celegans@NP_001040658':0.13188269,'6279-Bmalayi@XP_001894059':0.21513856):0.086847481,'Tadhaerens@prot_jgi_Triad1_25646_e_gw1.5.27.1':0.16303078):0.041357945,('7955-Drerio@AAT68048':0,'9606-Hsapiens@NP_006297':0):0.074791507):0.039058978):0.018514604,('Hrobusta@prot_jgi_Helro1_187454':0.099359091,'Lgigantea@gene_jgi_Lotgi1_188369_estExt_Genewise1.C_sca_240041':0.045725467):0.055891386):0.017457622,('7460-Amellifera@XP_395059':0.020729714,('Dpulex@prot_jgi_Dappu1_243555_SNAP_00011613':0.15845545,'Drosophila-melanogaster@NP_651211':0.17132891):0.016150799):0.1319288):0.26519432):0.030769938,((((('237631-Umaydis@XP_759390':0.23259404,'Cryptococcus-neoformans@XP_568851':0.24925266):0.065671962,('367110-Ncrassa@XP_961409':0.18938767,'Aspergillus-fumigatus@EDP52912':0.11591798):0.1075711):0.079160123,('Capsaspora-owczarzaki@supercont':0.00049031893,'Oxytricha-trifallax@OXAOabf30a05':1.9197351):0.22625763):0.040599291,'Bdendrobatidis@prot_jgi_Batde5_16684_estExt_Genewise1.C_60333':0.21257512):0.032554686,('294381-Ehistolytica@XP_656581':0.48967795,'352472-Ddiscoideum@XP_629977':0.5646336):0.023878153):0.037736739);
(((('12968-Bhominis@CBK21095':0.42882874,('412030-Ptetraurelia@XP_001426830':0.79348425,'5911-Tthermophila@XP_001025504':0.87296208):0.60991927):0.083856765,'559292-Scerevisiae@NP_116647':0.41493365):0.10882807,(((('185431-Tbrucei@XP_827441':0.15754494,(('347515-Lmajor@XP_843456':0.011014075,'435258-Linfantum@XP_001469160':0.030226106):0.24054282,'353153-Tcruzi@XP_817950':0.050122957):0.039843315):0.51441045,(((('284813-Ecuniculi@NP_584776':0.097690451,'Encephalitozoon-intestinalis@XP_003072739':0.12490926):0.65332459,'Enterocytozoon-bieneusi@XP_002649733':0.79205024):0.15848275,('412133-Tvaginalis@XP_001310542':0.98512425,'598745-Gintestinalis@EET00911':1.9643856):0.13255134):0.11171812,(((('352914-Pyoelii@XP_726100':0,'36329-Pfalciparum@XP_001347988':0.082016483):0.47888733,('353154-Tannulata@XP_954442':0.26780253,'484906-Bbovis@XP_001610390':0.29430248):0.44066686):0.14256641,'508771-Tgondii@XP_002368310':0.90718052):0.086380134,'353151-Chominis@XP_666991':0.41792861):0.12665694):0.040813163):0.082992986,(('436017-Olucimarinus@XP_001416713':0,'70448-Otauri@XP_003078284':0.037312811):0.21727447,'564608-Mpusilla@XP_003055298':0.19443895):0.069776216):0.027875697,'Galdieria-sulphuraria@stig_9':1.4551729):0.058271178):0.010610934,(((('145481-Ppatens@XP_001767264':0.015957183,'88036-Smoellendorffii@XP_002990356':0.017955053):0.022041973,('3702-Athaliana@AAS68515':0.077556349,'39946-Osativa@EEC69754':0.025286149):0.028439694):0.059458886,('294381-Ehistolytica@XP_656581':0.47557669,'Cvulgaris@prot_jgi_Chlvu1_75417_fgeneshCV_pg.C_scaffold_14000072':0.19679768):0.056111377):0.04489086,(((('237631-Umaydis@XP_759390':0.24620293,'Cryptococcus-neoformans@XP_568851':0.24082706):0.066573616,('284812-Spombe@NP_596049':0.3100724,('367110-Ncrassa@XP_961409':0.24987983,'Aspergillus-fumigatus@EDP52912':0.080034943):0.090869882):0.049335938):0.055471019,('Bdendrobatidis@prot_jgi_Batde5_16684_estExt_Genewise1.C_60333':0.20978139,'Spizellomyces-punctatus@06900T0':0.12127871):0.047583262):0.070051514,((((('45351-Nvectensis@XP_001641659':0.087312448,('Hrobusta@prot_jgi_Helro1_187454':0.088379252,'Lgigantea@gene_jgi_Lotgi1_188369_estExt_Genewise1.C_sca_240041':3.8040037e-05):0.046025423):0.012737675,('7460-Amellifera@XP_395059':0.1140623,('Dpulex@prot_jgi_Dappu1_243555_SNAP_00011613':0.10225048,'Drosophila-melanogaster@NP_651211':0.11941249):0.042032978):0.12512385):1.3518607e-05,((('6239-Celegans@NP_001040658':0.085043995,'6279-Bmalayi@XP_001894059':0.17889648):0.13359551,('7955-Drerio@AAT68048':8.9735404e-08,'9606-Hsapiens@NP_006297':0.0045490314):0.062338902):0.027708903,'Tadhaerens@prot_jgi_Triad1_25646_e_gw1.5.27.1':0.20809027):0.03529379):0.22453483,'Oxytricha-trifallax@OXAOabf30a05':1.4412165):0.023816216,(('Capsaspora-owczarzaki@supercont':0.14411834,'Cmerolae@gene_gnl_CMER_CMI192C':0.45796972):0.016257614,'Ehuxleyi@prot_jgi_Emihu1_278249_estExt_Genemark1.C_360147':0.22787932):0.14562296):0.048557589):0.042522865):0.024688909,(((((('2880-Esiliculosus@CBN77803':0.19926626,'Aanophagefferens@prot_jgi_Auran1_70503':0.37315635):0.044023785,('403677-Pinfestans@XP_002998013':0.019532066,'Phytophthora-ramorum@jgi_Phyra1_1_75918':0.064605507):0.17360394):0.022864193,('296543-Tpseudonana@XP_002296149':0.11836412,'556484-Ptricornutum@XP_002177808':0.12536612):0.15971514):0.052043702,(('3055-Creinhardtii@XP_001700607':0.13591376,'Vcarteri@prot_jgi_Volca1_119100_fgenesh5_synt.52__1':0.10977098):0.16916629,'Thecamonas-trahens@08268T0':0.21499858):0.074980788):4.7920543e-07,('Mbrevicollis@prot_jgi_Monbr1_27330_fgenesh2_pg.scaffold_18000149':0.18175105,'Salpingoeca-rosetta@07521T0':0.21742926):0.14243166):0.032171574,('352472-Ddiscoideum@XP_629977':0.76821632,'744533-Ngruberi@XP_002682487':0.30094145):0.023510442):0.031164008);
((((((((('12968-Bhominis@CBK21095':0.56922026,('508771-Tgondii@XP_002368310':1.2133555,'Cmerolae@gene_gnl_CMER_CMI192C':0.49775195):0.099605056):0.085543856,(('185431-Tbrucei@XP_827441':0.26201736,'353153-Tcruzi@XP_817950':0.031788897):0.10032727,('347515-Lmajor@XP_843456':0.035953937,'435258-Linfantum@XP_001469160':0.02066116):0.16782121):0.38804941):0.068420101,('284812-Spombe@NP_596049':0.27817054,('367110-Ncrassa@XP_961409':0.15359078,('559292-Scerevisiae@NP_116647':0.46171165,'Aspergillus-fumigatus@EDP52912':0.077008557):0.053633281):0.12388356):0.070996278):0.023890277,((('284813-Ecuniculi@NP_584776':0.11615132,'Encephalitozoon-intestinalis@XP_003072739':0.0762343):0.40586367,'Enterocytozoon-bieneusi@XP_002649733':1.2280629):0.19815134,((('352914-Pyoelii@XP_726100':0,'36329-Pfalciparum@XP_001347988':0.031588997):0.56769318,('353154-Tannulata@XP_954442':0.32605522,'484906-Bbovis@XP_001610390':0.27479672):0.5977902):0.22729408,('353151-Chominis@XP_666991':0.22685355,'598745-Gintestinalis@EET00911':1.8603512):0.23216865):0.16586215):0.012555208):0.060158518,('352472-Ddiscoideum@XP_629977':0.77842506,((('412030-Ptetraurelia@XP_001426830':0.46131697,'5911-Tthermophila@XP_001025504':1.1910877):0.69614193,'Aanophagefferens@prot_jgi_Auran1_70503':0.40853562):0.081229624,('412133-Tvaginalis@XP_001310542':0.81733951,'Galdieria-sulphuraria@stig_9':1.2335682):0.25167617):0.08134249):0.12258269):0.046156046,'744533-Ngruberi@XP_002682487':0.35974887):0.025895597,'Thecamonas-trahens@08268T0':0.35290179):0.048588985,((('237631-Umaydis@XP_759390':0.21125986,'Cryptococcus-neoformans@XP_568851':0.21239158):0.14482298,('Bdendrobatidis@prot_jgi_Batde5_16684_estExt_Genewise1.C_60333':0.13192606,'Spizellomyces-punctatus@06900T0':0.12259823):0.034877336):0.023845356,'Capsaspora-owczarzaki@supercont':0.38309631):0.045055644):0.091115578,(((((('145481-Ppatens@XP_001767264':0.057182355,'88036-Smoellendorffii@XP_002990356':0.028038068):0.079561229,'39946-Osativa@EEC69754':0.067239403):0.038383762,'3702-Athaliana@AAS68515':0.076430986):0.077709297,((('3055-Creinhardtii@XP_001700607':0.22831397,'Vcarteri@prot_jgi_Volca1_119100_fgenesh5_synt.52__1':0.10923005):0.20724471,('Cvulgaris@prot_jgi_Chlvu1_75417_fgeneshCV_pg.C_scaffold_14000072':0.28473934,'Oxytricha-trifallax@OXAOabf30a05':2.3192421):0.029261827):0.13633968,(('436017-Olucimarinus@XP_001416713':0.044506761,'70448-Otauri@XP_003078284':0.010753007):0.18244511,'564608-Mpusilla@XP_003055298':0.24138068):0.11863055):0.06111601):0.10200645,(('294381-Ehistolytica@XP_656581':0.51348507,'Ehuxleyi@prot_jgi_Emihu1_278249_estExt_Genemark1.C_360147':0.4470029):0.08000099,((((('45351-Nvectensis@XP_001641659':0.17718977,('7955-Drerio@AAT68048':1.1866053e-06,'9606-Hsapiens@NP_006297':0.0047009099):0.11480976):0.059046117,(('6239-Celegans@NP_001040658':0.23439696,'6279-Bmalayi@XP_001894059':0.18931747):0.17720752,('Hrobusta@prot_jgi_Helro1_187454':0.11831725,'Lgigantea@gene_jgi_Lotgi1_188369_estExt_Genewise1.C_sca_240041':0.045586452):0.065717149):0.02989842):0.016038918,('7460-Amellifera@XP_395059':0.032039779,('Dpulex@prot_jgi_Dappu1_243555_SNAP_00011613':0.097316544,'Drosophila-melanogaster@NP_651211':0.23055786):0.026044284):0.19035103):0.096463191,'Tadhaerens@prot_jgi_Triad1_25646_e_gw1.5.27.1':0.13511766):0.26123993,'Mbrevicollis@prot_jgi_Monbr1_27330_fgenesh2_pg.scaffold_18000149':0.27136098):0.046352008):0.082098768):0.064014107,('403677-Pinfestans@XP_002998013':0.044392686,'Phytophthora-ramorum@jgi_Phyra1_1_75918':2.3137766e-06):0.23723718):0.028342182,(('2880-Esiliculosus@CBN77803':0.20510223,('296543-Tpseudonana@XP_002296149':0.14401411,'556484-Ptricornutum@XP_002177808':0.15598825):0.084420386):0.062726176,'Salpingoeca-rosetta@07521T0':0.33628207):0.034400216);
(((((('12968-Bhominis@CBK21095':0.5275644,'Galdieria-sulphuraria@stig_9':1.3986915):0.0083520014,(('284813-Ecuniculi@NP_584776':0.12442343,'Encephalitozoon-intestinalis@XP_003072739':0.049440036):0.61285059,('412133-Tvaginalis@XP_001310542':1.105823,('598745-Gintestinalis@EET00911':2.1021693,'Enterocytozoon-bieneusi@XP_002649733':1.0236104):0.16926521):0.17530548):0.18337349):0.082290401,(((((('352914-Pyoelii@XP_726100':0,'36329-Pfalciparum@XP_001347988':0.059233562):0.50582364,('353154-Tannulata@XP_954442':0.26630803,'484906-Bbovis@XP_001610390':0.36722626):0.55441914):0.29117499,'508771-Tgondii@XP_002368310':1.2098406):0.17710926,'353151-Chominis@XP_666991':0.43357061):0.045216889,('412030-Ptetraurelia@XP_001426830':0.874105,'5911-Tthermophila@XP_001025504':1.4495305):1.0597906):0.095975523,'Aanophagefferens@prot_jgi_Auran1_70503':0.62409588):0.073112654):0.0623092,'744533-Ngruberi@XP_002682487':0.3540672):0.067212042,(((('185431-Tbrucei@XP_827441':0.28527511,'353153-Tcruzi@XP_817950':0.013889478):0.11411088,('347515-Lmajor@XP_843456':0.021086051,'435258-Linfantum@XP_001469160':0.002553217):0.18526473):0.41518067,'Oxytricha-trifallax@OXAOabf30a05':2.897807):0.14831401,((((('237631-Umaydis@XP_759390':0.27904728,'Cryptococcus-neoformans@XP_568851':0.2931958):0.094265833,(('284812-Spombe@NP_596049':0.34053342,'559292-Scerevisiae@NP_116647':0.38940752):0.10027662,('367110-Ncrassa@XP_961409':0.25447167,'Aspergillus-fumigatus@EDP52912':0.13065003):0.09538009):0.083582803):0.035290986,'Bdendrobatidis@prot_jgi_Batde5_16684_estExt_Genewise1.C_60333':0.25449057):0.10871389,'Capsaspora-owczarzaki@supercont':0.19964866):0.024153977,'Spizellomyces-punctatus@06900T0':0.16719566):0.14391505):0.0084212087):0.020107764,((((('145481-Ppatens@XP_001767264':0.067459376,'88036-Smoellendorffii@XP_002990356':0.021012318):0.051447506,('3702-Athaliana@AAS68515':0.14535715,'39946-Osativa@EEC69754':0.050021705):0.10136348):0.073502722,((('436017-Olucimarinus@XP_001416713':0.059682567,'70448-Otauri@XP_003078284':0.028258275):0.25835719,'564608-Mpusilla@XP_003055298':0.13644148):0.10217525,'Cvulgaris@prot_jgi_Chlvu1_75417_fgeneshCV_pg.C_scaffold_14000072':0.36841069):0.097507532):0.035339959,('3055-Creinhardtii@XP_001700607':0.25154055,'Vcarteri@prot_jgi_Volca1_119100_fgenesh5_synt.52__1':0.12866857):0.47316249):0.048893814,('294381-Ehistolytica@XP_656581':0.5889955,('Cmerolae@gene_gnl_CMER_CMI192C':0.65319087,'Ehuxleyi@prot_jgi_Emihu1_278249_estExt_Genemark1.C_360147':0.33259893):0.090393868):0.043856216):0.038610402,(((('2880-Esiliculosus@CBN77803':0.21645994,('296543-Tpseudonana@XP_002296149':0.1834665,'556484-Ptricornutum@XP_002177808':0.17142552):0.19379001):0.048215874,((('352472-Ddiscoideum@XP_629977':0.92096747,'Salpingoeca-rosetta@07521T0':0.16616896):0.11696521,'Mbrevicollis@prot_jgi_Monbr1_27330_fgenesh2_pg.scaffold_18000149':0.247236):0.057448493,(((('45351-Nvectensis@XP_001641659':0.18145243,('7955-Drerio@AAT68048':8.6557363e-06,'9606-Hsapiens@NP_006297':0.020017134):0.12733246):0.055717175,(('6239-Celegans@NP_001040658':0.16585347,'6279-Bmalayi@XP_001894059':0.17421504):0.18953815,('Hrobusta@prot_jgi_Helro1_187454':0.080075131,'Lgigantea@gene_jgi_Lotgi1_188369_estExt_Genewise1.C_sca_240041':0.065530598):0.036946377):0.033619626):0.023854978,('7460-Amellifera@XP_395059':0.09435824,('Dpulex@prot_jgi_Dappu1_243555_SNAP_00011613':0.12146756,'Drosophila-melanogaster@NP_651211':0.17660606):0.041476135):0.17558259):0.06257926,'Tadhaerens@prot_jgi_Triad1_25646_e_gw1.5.27.1':0.2166664):0.26234954):0.078170611):2.9943341e-05,('403677-Pinfestans@XP_002998013':0.041310395,'Phytophthora-ramorum@jgi_Phyra1_1_75918':0.0066530162):0.21692039):0.0083748479,'Thecamonas-trahens@08268T0':0.45516284):0.050481345);
((((('12968-Bhominis@CBK21095':0.4517991,((('352914-Pyoelii@XP_726100':0.057924788,'36329-Pfalciparum@XP_001347988':0.041163622):0.57594134,('353154-Tannulata@XP_954442':0.34286581,'484906-Bbovis@XP_001610390':0.32870468):0.52922956):0.3292672,((('353151-Chominis@XP_666991':0.089990499,'598745-Gintestinalis@EET00911':1.617569):0.19741139,'508771-Tgondii@XP_002368310':1.093882):0.044096562,'Aanophagefferens@prot_jgi_Auran1_70503':0.60259237):0.13382666):0.060557836):0.044900192,(('284813-Ecuniculi@NP_584776':0.07111489,'Encephalitozoon-intestinalis@XP_003072739':0.078031135):0.52231575,(((('412030-Ptetraurelia@XP_001426830':0.87405052,'5911-Tthermophila@XP_001025504':0.97487897):0.64758126,'412133-Tvaginalis@XP_001310542':1.1586537):0.16081567,'Enterocytozoon-bieneusi@XP_002649733':0.79039123):0.16750998,'Galdieria-sulphuraria@stig_9':1.2383324):0.18633394):0.20205388):0.10568368,(('185431-Tbrucei@XP_827441':0.21325755,(('347515-Lmajor@XP_843456':0.028232786,'435258-Linfantum@XP_001469160':0.016915682):0.27791552,'353153-Tcruzi@XP_817950':0.020530249):0.038366285):0.49754039,'Cmerolae@gene_gnl_CMER_CMI192C':0.6049045):0.23816445):1.7509062e-05,'744533-Ngruberi@XP_002682487':0.32069507):0.016146817,((((('145481-Ppatens@XP_001767264':0.056702428,'88036-Smoellendorffii@XP_002990356':0.016782138):0.055384212,('3702-Athaliana@AAS68515':0.077269878,'39946-Osativa@EEC69754':0.077381886):0.038539101):0.13315649,((('3055-Creinhardtii@XP_001700607':0.1504464,'Vcarteri@prot_jgi_Volca1_119100_fgenesh5_synt.52__1':0.21802837):0.30964366,'Cvulgaris@prot_jgi_Chlvu1_75417_fgeneshCV_pg.C_scaffold_14000072':0.24112772):0.13615563,(('436017-Olucimarinus@XP_001416713':0.068173208,'70448-Otauri@XP_003078284':6.0246124e-05):0.32723027,'564608-Mpusilla@XP_003055298':0.18001815):0.12368268):0.078769689):0.078730071,(((('237631-Umaydis@XP_759390':0.22722818,'Cryptococcus-neoformans@XP_568851':0.26168187):0.031497082,('284812-Spombe@NP_596049':0.30722497,(('367110-Ncrassa@XP_961409':0.26391427,'Aspergillus-fumigatus@EDP52912':0.059669815):0.11028402,'559292-Scerevisiae@NP_116647':0.5130635):0.063308516):0.048383258):0.07900432,(('Bdendrobatidis@prot_jgi_Batde5_16684_estExt_Genewise1.C_60333':0.10773105,('Capsaspora-owczarzaki@supercont':0.00050573379,'Oxytricha-trifallax@OXAOabf30a05':2.7857605):0.28095579):0.060214828,('Spizellomyces-punctatus@06900T0':0.21121705,'Thecamonas-trahens@08268T0':0.46384199):0.034384568):0.056784686):0.11192575,('294381-Ehistolytica@XP_656581':0.63798004,'352472-Ddiscoideum@XP_629977':0.90196442):0.17697674):0.017413572):0.050302376,((('2880-Esiliculosus@CBN77803':0.20716207,('296543-Tpseudonana@XP_002296149':0.1841716,'556484-Ptricornutum@XP_002177808':0.10498356):0.18795725):0.052770453,('403677-Pinfestans@XP_002998013':0.014699869,'Phytophthora-ramorum@jgi_Phyra1_1_75918':0.015852363):0.25725422):0.063381416,'Ehuxleyi@prot_jgi_Emihu1_278249_estExt_Genemark1.C_360147':0.30603751):0.040289948):0.042742543,(((('45351-Nvectensis@XP_001641659':0.20719147,((('6239-Celegans@NP_001040658':0.27255961,'6279-Bmalayi@XP_001894059':0.093517796):0.12173031,('7955-Drerio@AAT68048':3.0273364e-06,'9606-Hsapiens@NP_006297':0.019012604):0.089648525):0.080781976,('Hrobusta@prot_jgi_Helro1_187454':0.07960321,'Lgigantea@gene_jgi_Lotgi1_188369_estExt_Genewise1.C_sca_240041':0.063586626):0.095797158):0.031178661):0.041378427,('7460-Amellifera@XP_395059':0.07000122,('Dpulex@prot_jgi_Dappu1_243555_SNAP_00011613':0.12754138,'Drosophila-melanogaster@NP_651211':0.23034429):0.01059378):0.2303007):0.039021199,'Tadhaerens@prot_jgi_Triad1_25646_e_gw1.5.27.1':0.23369805):0.1941316,('Mbrevicollis@prot_jgi_Monbr1_27330_fgenesh2_pg.scaffold_18000149':0.21024086,'Salpingoeca-rosetta@07521T0':0.34408342):0.098339705):0.069477786);
(((((('12968-Bhominis@CBK21095':0.41432705,'Oxytricha-trifallax@OXAOabf30a05':2.2576246):0.56646812,('185431-Tbrucei@XP_827441':0.25754319,(('347515-Lmajor@XP_843456':0.026659421,'435258-Linfantum@XP_001469160':0.00083291199):0.27133434,'353153-Tcruzi@XP_817950':0.062165061):0.095978769):0.53582181):0.073319943,('284812-Spombe@NP_596049':0.30674697,(('352472-Ddiscoideum@XP_629977':0.94460359,'Thecamonas-trahens@08268T0':0.32873661):0.038442217,('Cmerolae@gene_gnl_CMER_CMI192C':0.59947849,'Ehuxleyi@prot_jgi_Emihu1_278249_estExt_Genemark1.C_360147':0.33787472):0.082145658):0.10277737):0.058308162):0.062873068,(((('237631-Umaydis@XP_759390':0.25351407,'Cryptococcus-neoformans@XP_568851':0.24772328):0.17050213,('Bdendrobatidis@prot_jgi_Batde5_16684_estExt_Genewise1.C_60333':0.27333929,'Spizellomyces-punctatus@06900T0':0.06999215):0.079522414):0.03253328,((('284813-Ecuniculi@NP_584776':0.18837261,'Encephalitozoon-intestinalis@XP_003072739':0.13834789):0.56264827,'Enterocytozoon-bieneusi@XP_002649733':1.2818435):0.18285997,(((('412030-Ptetraurelia@XP_001426830':0.84037863,'5911-Tthermophila@XP_001025504':1.4738349):0.75711967,'598745-Gintestinalis@EET00911':2.8944216):0.045590587,'412133-Tvaginalis@XP_001310542':1.2053203):0.43982983,'Galdieria-sulphuraria@stig_9':1.6713376):0.01861953):0.20737455):0.036945673,(('367110-Ncrassa@XP_961409':0.25086677,'Aspergillus-fumigatus@EDP52912':0.09450118):0.1135695,'559292-Scerevisiae@NP_116647':0.49290302):0.10409126):0.02658319):0.027429977,(('294381-Ehistolytica@XP_656581':0.53990748,((('352914-Pyoelii@XP_726100':0,'36329-Pfalciparum@XP_001347988':0.060583801):0.90781337,(('353154-Tannulata@XP_954442':0.32970776,'484906-Bbovis@XP_001610390':0.3483865):0.34024294,'508771-Tgondii@XP_002368310':1.6447036):0.17753497):0.24009982,'353151-Chominis@XP_666991':0.61792763):0.37508381):0.040466994,'Capsaspora-owczarzaki@supercont':0.19642105):0.050082392):0.06174553,((((('145481-Ppatens@XP_001767264':0.087475729,'88036-Smoellendorffii@XP_002990356':0.016591273):0.021648423,('3702-Athaliana@AAS68515':0.099560243,'39946-Osativa@EEC69754':0.079264731):0.082429444):0.14406229,((('436017-Olucimarinus@XP_001416713':0.028401688,'70448-Otauri@XP_003078284':0.027143642):0.18331306,'564608-Mpusilla@XP_003055298':0.18621017):0.18311388,'Cvulgaris@prot_jgi_Chlvu1_75417_fgeneshCV_pg.C_scaffold_14000072':0.32084847):0.10900642):0.10330808,(((('2880-Esiliculosus@CBN77803':0.22550674,(('296543-Tpseudonana@XP_002296149':0.27860636,'556484-Ptricornutum@XP_002177808':0.075398964):0.10736243,'Aanophagefferens@prot_jgi_Auran1_70503':0.62325686):0.094911236):0.19049005,('Mbrevicollis@prot_jgi_Monbr1_27330_fgenesh2_pg.scaffold_18000149':0.20348919,'Salpingoeca-rosetta@07521T0':0.35281688):0.15968905):0.035198201,('403677-Pinfestans@XP_002998013':0.079122412,'Phytophthora-ramorum@jgi_Phyra1_1_75918':0.00055279727):0.32499611):5.499922e-06,('3055-Creinhardtii@XP_001700607':0.35664353,'Vcarteri@prot_jgi_Volca1_119100_fgenesh5_synt.52__1':0.036903728):0.3921897):0.022134359):0.019748315,(((('45351-Nvectensis@XP_001641659':0.12527095,('7955-Drerio@AAT68048':0,'9606-Hsapiens@NP_006297':0):0.15970849):0.041287981,((('6239-Celegans@NP_001040658':0.30335361,'6279-Bmalayi@XP_001894059':0.28890971):0.19243744,'Hrobusta@prot_jgi_Helro1_187454':0.21450911):4.2517385e-06,'Lgigantea@gene_jgi_Lotgi1_188369_estExt_Genewise1.C_sca_240041':0.036590235):0.043950833):0.053515902,('7460-Amellifera@XP_395059':0.12353977,('Dpulex@prot_jgi_Dappu1_243555_SNAP_00011613':0.10699583,'Drosophila-melanogaster@NP_651211':0.20111461):0.026095615):0.18832959):0.10052806,'Tadhaerens@prot_jgi_Triad1_25646_e_gw1.5.27.1':0.24874783):0.31232224):0.058970429,'744533-Ngruberi@XP_002682487':0.45670375);
((((('12968-Bhominis@CBK21095':0.51287206,((('284813-Ecuniculi@NP_584776':0.076000735,'Encephalitozoon-intestinalis@XP_003072739':0.097774297):0.90429691,((((('352914-Pyoelii@XP_726100':0.086255808,'36329-Pfalciparum@XP_001347988':0.021384858):0.71257358,('353154-Tannulata@XP_954442':0.26116458,'484906-Bbovis@XP_001610390':0.45493027):0.43952287):0.34059692,'353151-Chominis@XP_666991':0.37003904):0.098546719,(('412133-Tvaginalis@XP_001310542':0.88138168,'508771-Tgondii@XP_002368310':1.1246009):0.12233826,'598745-Gintestinalis@EET00911':1.4706096):0.25718073):0.091105558,(('412030-Ptetraurelia@XP_001426830':0.66769788,'5911-Tthermophila@XP_001025504':0.6426064):0.75159386,'Enterocytozoon-bieneusi@XP_002649733':0.88258856):0.2172172):0.1400993):2.3742039e-05,'294381-Ehistolytica@XP_656581':0.3991296):0.048960911):0.050417436,(('3055-Creinhardtii@XP_001700607':0.24952812,'Vcarteri@prot_jgi_Volca1_119100_fgenesh5_synt.52__1':0.030628905):0.18068525,'Cvulgaris@prot_jgi_Chlvu1_75417_fgeneshCV_pg.C_scaffold_14000072':0.2125934):0.17596614):0.062170208,(((('237631-Umaydis@XP_759390':0.23271794,'Cryptococcus-neoformans@XP_568851':0.26919395):0.14310284,'Bdendrobatidis@prot_jgi_Batde5_16684_estExt_Genewise1.C_60333':0.12798188):0.076149576,'Spizellomyces-punctatus@06900T0':0.085752023):0.039826882,('284812-Spombe@NP_596049':0.23441267,(('367110-Ncrassa@XP_961409':0.21097684,'Aspergillus-fumigatus@EDP52912':0.097723172):0.046932992,'559292-Scerevisiae@NP_116647':0.37945007):0.052989386):0.064369806):0.090953236):0.053152792,'Thecamonas-trahens@08268T0':0.46149692):0.027727881,(((((('145481-Ppatens@XP_001767264':0.051103869,'88036-Smoellendorffii@XP_002990356':0.012098424):0.010855917,('3702-Athaliana@AAS68515':0.081414387,'39946-Osativa@EEC69754':0.055020139):0.047691875):0.066294148,(('436017-Olucimarinus@XP_001416713':0.033060709,'70448-Otauri@XP_003078284':0.017257997):0.1746099,'564608-Mpusilla@XP_003055298':0.070584791):0.21647441):0.031815643,'Ehuxleyi@prot_jgi_Emihu1_278249_estExt_Genemark1.C_360147':0.39549569):0.049657082,('403677-Pinfestans@XP_002998013':0.025645705,'Phytophthora-ramorum@jgi_Phyra1_1_75918':0.0033197002):0.22936211):0.01630908,((('2880-Esiliculosus@CBN77803':0.19785388,(('296543-Tpseudonana@XP_002296149':0.13166483,'556484-Ptricornutum@XP_002177808':0.1077705):0.0765854,'Aanophagefferens@prot_jgi_Auran1_70503':0.48713539):0.072032449):0.086884986,('Cmerolae@gene_gnl_CMER_CMI192C':0.35140805,'Galdieria-sulphuraria@stig_9':1.3810471):0.25573335):0.042026816,((((('45351-Nvectensis@XP_001641659':0.12143137,((('6239-Celegans@NP_001040658':0.20033862,'6279-Bmalayi@XP_001894059':0.16404035):0.17646652,('Hrobusta@prot_jgi_Helro1_187454':0.088094609,'Lgigantea@gene_jgi_Lotgi1_188369_estExt_Genewise1.C_sca_240041':0.035785887):0.013763148):0.012466563,('7460-Amellifera@XP_395059':0.053797087,('Dpulex@prot_jgi_Dappu1_243555_SNAP_00011613':0.08026773,'Drosophila-melanogaster@NP_651211':0.15662442):0.05004914):0.11473084):0.031971525):0.04878495,(('7955-Drerio@AAT68048':1.854223e-05,'9606-Hsapiens@NP_006297':0.016783272):0.078150151,'Oxytricha-trifallax@OXAOabf30a05':1.9649002):4.424505e-06):0.057973452,'Tadhaerens@prot_jgi_Triad1_25646_e_gw1.5.27.1':0.15995935):0.16695573,('744533-Ngruberi@XP_002682487':0.36333503,'Capsaspora-owczarzaki@supercont':0.15929175):1.7999034e-06):0.034763648,('Mbrevicollis@prot_jgi_Monbr1_27330_fgenesh2_pg.scaffold_18000149':0.25577246,'Salpingoeca-rosetta@07521T0':0.26957415):0.10953881):0.033135832):0.022235762):5.0527355e-05,(('185431-Tbrucei@XP_827441':0.14493313,(('347515-Lmajor@XP_843456':0.019322166,'435258-Linfantum@XP_001469160':0.010605087):0.2019272,'353153-Tcruzi@XP_817950':0.094812165):0.071174442):0.3935239,'352472-Ddiscoideum@XP_629977':0.5752106):0.11177207);
(((('12968-Bhominis@CBK21095':0.39239322,(((('352914-Pyoelii@XP_726100':0,'36329-Pfalciparum@XP_001347988':0.10630543):0.42759002,('353154-Tannulata@XP_954442':0.33874119,'484906-Bbovis@XP_001610390':0.37121239):0.36671664):0.29367277,'508771-Tgondii@XP_002368310':1.0684668):0.046748223,'353151-Chominis@XP_666991':0.45733817):0.25001265):0.095744354,(((('185431-Tbrucei@XP_827441':3.884823e-05,'598745-Gintestinalis@EET00911':2.2495309):0.20317828,'353153-Tcruzi@XP_817950':0.069869884):0.058107286,('347515-Lmajor@XP_843456':0.020964832,'435258-Linfantum@XP_001469160':0.030785087):0.16241331):0.39220745,'Galdieria-sulphuraria@stig_9':1.3935971):0.235569):0.020778833,(((((((('284813-Ecuniculi@NP_584776':0.11328845,'Encephalitozoon-intestinalis@XP_003072739':0.07882924):0.50355453,'Enterocytozoon-bieneusi@XP_002649733':0.98651143):0.17615747,'Cmerolae@gene_gnl_CMER_CMI192C':0.34307722):0.11885275,'Salpingoeca-rosetta@07521T0':0.17002783):0.098540132,'352472-Ddiscoideum@XP_629977':0.73340366):0.040702403,'Mbrevicollis@prot_jgi_Monbr1_27330_fgenesh2_pg.scaffold_18000149':0.13897051):0.13719148,(('45351-Nvectensis@XP_001641659':0.14045763,'Tadhaerens@prot_jgi_Triad1_25646_e_gw1.5.27.1':0.25925602):0.029925554,(((('6239-Celegans@NP_001040658':0.223327,'6279-Bmalayi@XP_001894059':0.16733688):0.13897138,('7955-Drerio@AAT68048':1.4413781e-06,'9606-Hsapiens@NP_006297':0.0044412935):0.092698196):0.035747446,('Hrobusta@prot_jgi_Helro1_187454':0.088134448,'Lgigantea@gene_jgi_Lotgi1_188369_estExt_Genewise1.C_sca_240041':0.074799106):0.045185434):0.02484517,('7460-Amellifera@XP_395059':0.074778947,('Dpulex@prot_jgi_Dappu1_243555_SNAP_00011613':0.11426171,'Drosophila-melanogaster@NP_651211':0.23287299):0.016521736):0.12968872):0.044707821):0.1864933):0.030313985,((('436017-Olucimarinus@XP_001416713':0.044968841,'70448-Otauri@XP_003078284':0.015826709):0.27159008,'564608-Mpusilla@XP_003055298':0.13448593):0.11374319,'Cvulgaris@prot_jgi_Chlvu1_75417_fgeneshCV_pg.C_scaffold_14000072':0.29246114):0.11055988):0.035953326):0.0041757849,((('145481-Ppatens@XP_001767264':0.078471462,'88036-Smoellendorffii@XP_002990356':1.4618076e-06):0.016569374,('3702-Athaliana@AAS68515':0.11130539,'39946-Osativa@EEC69754':0.061453788):0.059533203):0.079154644,'Ehuxleyi@prot_jgi_Emihu1_278249_estExt_Genemark1.C_360147':0.29087231):0.075075097,(((((((('237631-Umaydis@XP_759390':0.2219667,'Cryptococcus-neoformans@XP_568851':0.19742518):0.11589647,(('412030-Ptetraurelia@XP_001426830':0.70622847,'5911-Tthermophila@XP_001025504':0.87357886):0.65281789,('412133-Tvaginalis@XP_001310542':0.61709563,'Oxytricha-trifallax@OXAOabf30a05':2.0917536):0.24425694):0.33124675):2.8412052e-05,(('367110-Ncrassa@XP_961409':0.19240098,'Aspergillus-fumigatus@EDP52912':0.10652416):0.087782821,('Bdendrobatidis@prot_jgi_Batde5_16684_estExt_Genewise1.C_60333':0.15305996,'Capsaspora-owczarzaki@supercont':0.31049342):0.099605795):0.044560055):0.085497382,('284812-Spombe@NP_596049':0.21591144,'559292-Scerevisiae@NP_116647':0.38296614):0.061713929):0.049570023,'Spizellomyces-punctatus@06900T0':0.1417249):0.05901406,'744533-Ngruberi@XP_002682487':0.32134072):0.023756511,((('2880-Esiliculosus@CBN77803':0.1573179,('296543-Tpseudonana@XP_002296149':0.11874912,'556484-Ptricornutum@XP_002177808':0.14340763):0.14189528):0.049575681,'Aanophagefferens@prot_jgi_Auran1_70503':0.44217508):0.023860936,('403677-Pinfestans@XP_002998013':0.027765996,'Phytophthora-ramorum@jgi_Phyra1_1_75918':0.01660681):0.21148107):0.067783685):0.0028018725,(('294381-Ehistolytica@XP_656581':0.58415437,'Thecamonas-trahens@08268T0':0.24741375):0.05663285,('3055-Creinhardtii@XP_001700607':0.23200078,'Vcarteri@prot_jgi_Volca1_119100_fgenesh5_synt.52__1':0.1335971):0.2410494):0.031789289):0.0316994);
(((('12968-Bhominis@CBK21095':0.5324078,((('284812-Spombe@NP_596049':0.23896939,(('367110-Ncrassa@XP_961409':0.11984941,('559292-Scerevisiae@NP_116647':0.45870197,'Aspergillus-fumigatus@EDP52912':0.040384325):0.096538755):0.096163458,('412030-Ptetraurelia@XP_001426830':0.52551058,'5911-Tthermophila@XP_001025504':1.0211):0.61777092):0.006721113):0.066108717,'352472-Ddiscoideum@XP_629977':0.67322097):0.046795274,(('284813-Ecuniculi@NP_584776':0.085810767,'Encephalitozoon-intestinalis@XP_003072739':0.082577936):0.40270351,('412133-Tvaginalis@XP_001310542':0.7616899,'Enterocytozoon-bieneusi@XP_002649733':0.57957227):0.26121922):0.16322751):0.03410465):0.028025279,((('185431-Tbrucei@XP_827441':0.17281704,(('347515-Lmajor@XP_843456':0.023964146,'435258-Linfantum@XP_001469160':0.021214195):0.19591357,'353153-Tcruzi@XP_817950':0.023381654):0.064894634):0.36764295,(((('352914-Pyoelii@XP_726100':0.0036109772,'36329-Pfalciparum@XP_001347988':0.052965652):0.66033081,('353154-Tannulata@XP_954442':0.2873414,'484906-Bbovis@XP_001610390':0.30279917):0.35771207):0.29081486,(('353151-Chominis@XP_666991':0.23812838,'598745-Gintestinalis@EET00911':2.0322092):0.16714643,'508771-Tgondii@XP_002368310':0.87224147):0.066615151):0.063602334,'Galdieria-sulphuraria@stig_9':1.17418):0.098109805):0.01024911,'294381-Ehistolytica@XP_656581':0.49043081):0.064940939):0.015374018,'744533-Ngruberi@XP_002682487':0.3488069):0.019582256,((((('145481-Ppatens@XP_001767264':0.021680833,'88036-Smoellendorffii@XP_002990356':0.015589208):0.058839312,'39946-Osativa@EEC69754':0.055670799):0.028447817,'3702-Athaliana@AAS68515':0.064705338):0.06319635,(((('3055-Creinhardtii@XP_001700607':0.18603125,'Vcarteri@prot_jgi_Volca1_119100_fgenesh5_synt.52__1':0.10239459):0.24927038,'Cvulgaris@prot_jgi_Chlvu1_75417_fgeneshCV_pg.C_scaffold_14000072':0.23466019):0.0459262,('Capsaspora-owczarzaki@supercont':0.0008,'Oxytricha-trifallax@OXAOabf30a05':1.7669962):0.39870042):0.08154418,(('436017-Olucimarinus@XP_001416713':0.049599836,'70448-Otauri@XP_003078284':0.011029046):0.17075279,'564608-Mpusilla@XP_003055298':0.15159073):0.0953866):0.045338847):0.032190795,(((('45351-Nvectensis@XP_001641659':0.11216612,('Hrobusta@prot_jgi_Helro1_187454':0.068066404,'Lgigantea@gene_jgi_Lotgi1_188369_estExt_Genewise1.C_sca_240041':0.047320092):0.058298063):0.032072748,(((('6239-Celegans@NP_001040658':0.18562595,'6279-Bmalayi@XP_001894059':0.13957231):0.13464159,('7955-Drerio@AAT68048':7.3403976e-05,'9606-Hsapiens@NP_006297':0.016962537):0.090495477):0.02582173,(('7460-Amellifera@XP_395059':0.035388197,'Drosophila-melanogaster@NP_651211':0.12506015):0.013239078,'Dpulex@prot_jgi_Dappu1_243555_SNAP_00011613':0.096169389):0.11699205):0.039867995,'Tadhaerens@prot_jgi_Triad1_25646_e_gw1.5.27.1':0.23536542):2.6290727e-06):0.17285061,'Mbrevicollis@prot_jgi_Monbr1_27330_fgenesh2_pg.scaffold_18000149':0.25954416):0.047375649,'Ehuxleyi@prot_jgi_Emihu1_278249_estExt_Genemark1.C_360147':0.30981308):0.070273985):0.025978656,((((((('237631-Umaydis@XP_759390':0.24482439,'Cryptococcus-neoformans@XP_568851':0.18596868):0.1306946,'Bdendrobatidis@prot_jgi_Batde5_16684_estExt_Genewise1.C_60333':0.10010923):0.041487728,'Spizellomyces-punctatus@06900T0':0.18041139):0.10379634,'Thecamonas-trahens@08268T0':0.27985362):0.054007752,('Cmerolae@gene_gnl_CMER_CMI192C':0.49708033,'Salpingoeca-rosetta@07521T0':0.21668922):0.06135919):0.042113642,(('2880-Esiliculosus@CBN77803':0.17121397,'Aanophagefferens@prot_jgi_Auran1_70503':0.50468261):0.042456096,('296543-Tpseudonana@XP_002296149':0.11687783,'556484-Ptricornutum@XP_002177808':0.08897029):0.10987505):0.0899663):0.0079250166,('403677-Pinfestans@XP_002998013':0.022569317,'Phytophthora-ramorum@jgi_Phyra1_1_75918':0.0033016604):0.21241913):0.052988907);
(((((('12968-Bhominis@CBK21095':0.47024155,(((('352914-Pyoelii@XP_726100':0.0088701279,'36329-Pfalciparum@XP_001347988':0.023212636):0.49970089,('353154-Tannulata@XP_954442':0.17302865,'484906-Bbovis@XP_001610390':0.37865741):0.49181054):0.34501021,'508771-Tgondii@XP_002368310':1.2276864):0.072568057,'353151-Chominis@XP_666991':0.28767187):0.24659008):0.080937946,(('185431-Tbrucei@XP_827441':0.31251591,'353153-Tcruzi@XP_817950':0.026592091):0.14828313,('347515-Lmajor@XP_843456':0.019028444,'435258-Linfantum@XP_001469160':0.013534102):0.085852145):0.40835824):0.042079228,(((('45351-Nvectensis@XP_001641659':0.16020386,('7955-Drerio@AAT68048':4.3033251e-05,'9606-Hsapiens@NP_006297':0.0040163503):0.059564376):0.053241055,(('6239-Celegans@NP_001040658':0.23022715,'6279-Bmalayi@XP_001894059':0.12878153):0.13372703,('Hrobusta@prot_jgi_Helro1_187454':0.13193485,'Lgigantea@gene_jgi_Lotgi1_188369_estExt_Genewise1.C_sca_240041':0.038669071):0.068991016):0.022516819):0.013227281,('7460-Amellifera@XP_395059':0.047680925,('Dpulex@prot_jgi_Dappu1_243555_SNAP_00011613':0.088888878,'Drosophila-melanogaster@NP_651211':0.1812312):0.0094555439):0.095191737):0.08464564,'Tadhaerens@prot_jgi_Triad1_25646_e_gw1.5.27.1':0.20230531):0.16110294):0.067867472,(((((('145481-Ppatens@XP_001767264':0.078443181,'88036-Smoellendorffii@XP_002990356':0.017373318):0.019466994,('3702-Athaliana@AAS68515':0.094850042,'39946-Osativa@EEC69754':0.071307275):0.043469311):0.034204271,('403677-Pinfestans@XP_002998013':0.047859774,'Phytophthora-ramorum@jgi_Phyra1_1_75918':9.656241e-06):0.30235272):0.031777607,'Ehuxleyi@prot_jgi_Emihu1_278249_estExt_Genemark1.C_360147':0.46783286):0.01150598,(('436017-Olucimarinus@XP_001416713':0.056396867,'70448-Otauri@XP_003078284':0.0058121602):0.16335101,'564608-Mpusilla@XP_003055298':0.14898679):0.21706516):0.044683947,(('3055-Creinhardtii@XP_001700607':0.27791193,'Vcarteri@prot_jgi_Volca1_119100_fgenesh5_synt.52__1':0.17246341):0.1524686,'Cvulgaris@prot_jgi_Chlvu1_75417_fgeneshCV_pg.C_scaffold_14000072':0.33525061):0.17777549):0.083200705):0.071085643,((((('237631-Umaydis@XP_759390':0.16961616,'Cryptococcus-neoformans@XP_568851':0.20707461):0.11371781,('284812-Spombe@NP_596049':0.23125232,('367110-Ncrassa@XP_961409':0.18014786,'Aspergillus-fumigatus@EDP52912':0.079037705):0.10975395):0.088229294):0.030690835,'Bdendrobatidis@prot_jgi_Batde5_16684_estExt_Genewise1.C_60333':0.227067):0.053333333,'Spizellomyces-punctatus@06900T0':0.16496687):0.048096962,'Capsaspora-owczarzaki@supercont':0.29150531):0.062086303):0.0062045625,(((((('284813-Ecuniculi@NP_584776':0.14568276,'Encephalitozoon-intestinalis@XP_003072739':0.066430384):0.4622474,'Enterocytozoon-bieneusi@XP_002649733':1.064236):0.1977678,(((('412030-Ptetraurelia@XP_001426830':0.57413939,'5911-Tthermophila@XP_001025504':0.87311865):0.51716125,'598745-Gintestinalis@EET00911':1.5877074):0.19490559,('412133-Tvaginalis@XP_001310542':0.96236263,'Galdieria-sulphuraria@stig_9':1.0032218):3.4155591e-05):0.12063669,('559292-Scerevisiae@NP_116647':0.44573391,'Oxytricha-trifallax@OXAOabf30a05':1.2750864):0.059613739):0.067997364):0.14599351,'744533-Ngruberi@XP_002682487':0.24415654):0.08668874,'352472-Ddiscoideum@XP_629977':0.75597824):9.5582437e-05,('Mbrevicollis@prot_jgi_Monbr1_27330_fgenesh2_pg.scaffold_18000149':0.24056638,'Salpingoeca-rosetta@07521T0':0.25115674):0.15965114):0.035540982,(((('2880-Esiliculosus@CBN77803':0.22720659,('296543-Tpseudonana@XP_002296149':0.24971773,'556484-Ptricornutum@XP_002177808':0.11511717):0.1426993):0.043712269,'Aanophagefferens@prot_jgi_Auran1_70503':0.39069694):0.086665379,'Thecamonas-trahens@08268T0':0.31358177):0.017510889,('294381-Ehistolytica@XP_656581':0.58184935,'Cmerolae@gene_gnl_CMER_CMI192C':0.49051725):0.14785723):0.035377451);
((((('12968-Bhominis@CBK21095':0.59604971,(('284813-Ecuniculi@NP_584776':0.17513205,'Encephalitozoon-intestinalis@XP_003072739':0.047363272):0.80942566,((((('352914-Pyoelii@XP_726100':0.0088280044,'36329-Pfalciparum@XP_001347988':0.06495511):0.57175335,('353154-Tannulata@XP_954442':0.25049998,'484906-Bbovis@XP_001610390':0.49754969):0.34549158):0.2762546,'508771-Tgondii@XP_002368310':1.1685685):0.24119689,'353151-Chominis@XP_666991':0.38593979):0.24444804,(((('412030-Ptetraurelia@XP_001426830':0.88493427,'5911-Tthermophila@XP_001025504':0.84315115):0.63084875,('412133-Tvaginalis@XP_001310542':0.74916822,'598745-Gintestinalis@EET00911':2.2925821):0.31187443):0.27514943,'Enterocytozoon-bieneusi@XP_002649733':0.75910908):0.17480158,'Galdieria-sulphuraria@stig_9':1.3701824):0.15903723):0.057797197):0.03787754):0.15177938,'352472-Ddiscoideum@XP_629977':1.017844):0.0090876928,((('185431-Tbrucei@XP_827441':0.31651046,'353153-Tcruzi@XP_817950':0.0024781896):0.11290585,('347515-Lmajor@XP_843456':0.030769264,'435258-Linfantum@XP_001469160':0.014292416):0.15045514):0.59474812,'744533-Ngruberi@XP_002682487':0.36099339):0.095369764):0.056251535,('294381-Ehistolytica@XP_656581':0.62924678,('Cmerolae@gene_gnl_CMER_CMI192C':0.5450201,'Ehuxleyi@prot_jgi_Emihu1_278249_estExt_Genemark1.C_360147':0.23420806):0.1938491):1.4539926e-05):0.030792286,(((('145481-Ppatens@XP_001767264':0.070194601,'88036-Smoellendorffii@XP_002990356':0.0023204687):0.064007887,'39946-Osativa@EEC69754':0.063668385):0.03555353,'3702-Athaliana@AAS68515':0.090723898):0.088643188,(('436017-Olucimarinus@XP_001416713':0.081734565,'70448-Otauri@XP_003078284':0.0057452882):0.23413843,'564608-Mpusilla@XP_003055298':0.14493519):0.24535624):0.077530757,((((((('237631-Umaydis@XP_759390':0.25216113,'Cryptococcus-neoformans@XP_568851':0.29723509):0.077598479,(('284812-Spombe@NP_596049':0.2400204,'559292-Scerevisiae@NP_116647':0.41508957):0.10271707,('367110-Ncrassa@XP_961409':0.20281419,'Aspergillus-fumigatus@EDP52912':0.081751993):0.080182028):0.072962768):0.11952748,('Bdendrobatidis@prot_jgi_Batde5_16684_estExt_Genewise1.C_60333':0.28889422,'Spizellomyces-punctatus@06900T0':0.12953813):0.073129131):0.088891923,('Capsaspora-owczarzaki@supercont':0.0009,'Oxytricha-trifallax@OXAOabf30a05':2.0082061):0.20528147):0.017693693,(('3055-Creinhardtii@XP_001700607':0.19366276,'Vcarteri@prot_jgi_Volca1_119100_fgenesh5_synt.52__1':0.12629954):0.22516081,('Cvulgaris@prot_jgi_Chlvu1_75417_fgeneshCV_pg.C_scaffold_14000072':0.3185156,'Thecamonas-trahens@08268T0':0.32112858):0.1034552):0.069292841):0.067060192,(((('45351-Nvectensis@XP_001641659':0.1324876,('7955-Drerio@AAT68048':4.2934911e-05,'9606-Hsapiens@NP_006297':0.020349202):0.1509862):0.035622127,(((('6239-Celegans@NP_001040658':0.20214169,'6279-Bmalayi@XP_001894059':0.21231553):0.24359901,'Hrobusta@prot_jgi_Helro1_187454':0.095399963):0.010363647,'Lgigantea@gene_jgi_Lotgi1_188369_estExt_Genewise1.C_sca_240041':0.067496019):0.045835109,('7460-Amellifera@XP_395059':0.070115233,('Dpulex@prot_jgi_Dappu1_243555_SNAP_00011613':0.14343841,'Drosophila-melanogaster@NP_651211':0.26715377):0.052559763):0.14173738):0.040828604):0.011053275,'Tadhaerens@prot_jgi_Triad1_25646_e_gw1.5.27.1':0.20553737):0.28459919,('Mbrevicollis@prot_jgi_Monbr1_27330_fgenesh2_pg.scaffold_18000149':0.2647444,'Salpingoeca-rosetta@07521T0':0.27285929):0.1091786):0.074785106):0.01615088,(('2880-Esiliculosus@CBN77803':0.23195863,(('296543-Tpseudonana@XP_002296149':0.16462695,'556484-Ptricornutum@XP_002177808':0.1483092):0.18411386,'Aanophagefferens@prot_jgi_Auran1_70503':0.50404488):0.044382404):0.12025655,('403677-Pinfestans@XP_002998013':0.053033389,'Phytophthora-ramorum@jgi_Phyra1_1_75918':7.0581162e-06):0.15823704):0.032488997):0.023795737);
((((((('12968-Bhominis@CBK21095':0.54756871,('185431-Tbrucei@XP_827441':0.26666091,(('347515-Lmajor@XP_843456':0.035283286,'435258-Linfantum@XP_001469160':0.011144536):0.3144917,'353153-Tcruzi@XP_817950':0.036335136):0.084708814):0.46295828):0.062436397,(((('284813-Ecuniculi@NP_584776':0.10715561,'Encephalitozoon-intestinalis@XP_003072739':0.10283515):0.81768954,(('353151-Chominis@XP_666991':0.25143013,'598745-Gintestinalis@EET00911':2.1228421):0.21562577,'Galdieria-sulphuraria@stig_9':1.3572307):0.18469599):0.050279619,(('436017-Olucimarinus@XP_001416713':0.029145703,'70448-Otauri@XP_003078284':0.030494029):0.17599738,'564608-Mpusilla@XP_003055298':0.16889944):0.071121675):0.023100094,'Enterocytozoon-bieneusi@XP_002649733':1.4908856):0.016377357):0.058788344,(('412030-Ptetraurelia@XP_001426830':0.68479692,'5911-Tthermophila@XP_001025504':1.0840825):0.82425656,('412133-Tvaginalis@XP_001310542':1.0985663,'508771-Tgondii@XP_002368310':0.89544925):0.17973787):0.31177195):0.024272595,('294381-Ehistolytica@XP_656581':0.61616699,(('3055-Creinhardtii@XP_001700607':0.24870201,'Vcarteri@prot_jgi_Volca1_119100_fgenesh5_synt.52__1':0.045624501):0.26775508,'Cvulgaris@prot_jgi_Chlvu1_75417_fgeneshCV_pg.C_scaffold_14000072':0.2046642):0.07405146):0.030374721):0.024685219,(('145481-Ppatens@XP_001767264':0.031998494,'88036-Smoellendorffii@XP_002990356':0.010691457):0.024618746,('3702-Athaliana@AAS68515':0.057685389,'39946-Osativa@EEC69754':0.057397126):0.04494588):0.19132495):0.036064692,('Capsaspora-owczarzaki@supercont':0.0005294904,'Oxytricha-trifallax@OXAOabf30a05':2.5630227):0.25284965):0.026834995,((('237631-Umaydis@XP_759390':0.36722861,'Cryptococcus-neoformans@XP_568851':0.24196143):0.11018171,('284812-Spombe@NP_596049':0.24365248,(('367110-Ncrassa@XP_961409':0.30178793,'Aspergillus-fumigatus@EDP52912':0.087757543):0.058300208,'559292-Scerevisiae@NP_116647':0.46931792):0.023430199):0.042951882):0.047559482,('Bdendrobatidis@prot_jgi_Batde5_16684_estExt_Genewise1.C_60333':0.17752445,'Spizellomyces-punctatus@06900T0':0.13212568):0.038822679):0.13408196,((((((('2880-Esiliculosus@CBN77803':0.16289489,(('296543-Tpseudonana@XP_002296149':0.16653668,'556484-Ptricornutum@XP_002177808':0.086147182):0.040897591,'Aanophagefferens@prot_jgi_Auran1_70503':0.56835488):0.099077435):0.088611693,'Thecamonas-trahens@08268T0':0.30895752):0.00040261751,('Cmerolae@gene_gnl_CMER_CMI192C':0.58956749,'Ehuxleyi@prot_jgi_Emihu1_278249_estExt_Genemark1.C_360147':0.33167823):0.16374907):0.040591212,('352472-Ddiscoideum@XP_629977':0.66255782,((('352914-Pyoelii@XP_726100':0,'36329-Pfalciparum@XP_001347988':0.12024015):0.49633198,('353154-Tannulata@XP_954442':0.19515036,'484906-Bbovis@XP_001610390':0.5120147):0.72262323):0.59213117,'744533-Ngruberi@XP_002682487':0.16048175):0.142692):0.040001832):4.6413336e-05,('403677-Pinfestans@XP_002998013':0.023498765,'Phytophthora-ramorum@jgi_Phyra1_1_75918':0.021842504):0.31944411):0.056041823,('Mbrevicollis@prot_jgi_Monbr1_27330_fgenesh2_pg.scaffold_18000149':0.26535912,'Salpingoeca-rosetta@07521T0':0.31663456):0.11873275):7.5129628e-06,(('45351-Nvectensis@XP_001641659':0.097587642,((('6239-Celegans@NP_001040658':0.22255134,'6279-Bmalayi@XP_001894059':0.15548462):0.13747034,(('7460-Amellifera@XP_395059':0.046878528,('Dpulex@prot_jgi_Dappu1_243555_SNAP_00011613':0.10568635,'Drosophila-melanogaster@NP_651211':0.12217723):0.047731691):0.21654781,('7955-Drerio@AAT68048':9.9492936e-06,'9606-Hsapiens@NP_006297':0.014085312):0.099489597):0.010259277):0.051532151,('Hrobusta@prot_jgi_Helro1_187454':0.092421026,'Lgigantea@gene_jgi_Lotgi1_188369_estExt_Genewise1.C_sca_240041':0.068538364):0.041436579):0.039617718):0.088231405,'Tadhaerens@prot_jgi_Triad1_25646_e_gw1.5.27.1':0.10814556):0.25334149):0.019999814);
((((('12968-Bhominis@CBK21095':0.74126453,(((((('284813-Ecuniculi@NP_584776':0.21671068,'Encephalitozoon-intestinalis@XP_003072739':0.0045800529):0.69921247,'Enterocytozoon-bieneusi@XP_002649733':1.240939):0.35324218,(('412030-Ptetraurelia@XP_001426830':0.8536962,'5911-Tthermophila@XP_001025504':1.3948552):0.95217139,('412133-Tvaginalis@XP_001310542':1.1462681,('598745-Gintestinalis@EET00911':1.5602076,'Galdieria-sulphuraria@stig_9':1.2818739):0.2820974):0.12319417):0.2188806):0.039981892,((('352914-Pyoelii@XP_726100':0,'36329-Pfalciparum@XP_001347988':0.063221824):0.83643304,('353154-Tannulata@XP_954442':0.14208523,'484906-Bbovis@XP_001610390':0.53288232):0.68844539):0.39761772,'353151-Chominis@XP_666991':0.51305132):0.2468205):0.10158093,'744533-Ngruberi@XP_002682487':0.50964573):0.045032491,'294381-Ehistolytica@XP_656581':0.61823853):0.069124082):0.039178216,(('185431-Tbrucei@XP_827441':0.33222956,'353153-Tcruzi@XP_817950':8.8563207e-05):0.17124201,('347515-Lmajor@XP_843456':0.017982852,'435258-Linfantum@XP_001469160':0.026858601):0.23580134):0.6082791):0.058240194,('Capsaspora-owczarzaki@supercont':0.00069489694,'Oxytricha-trifallax@OXAOabf30a05':2.5434031):0.39299826):0.036917814,(('237631-Umaydis@XP_759390':0.24714569,'Cryptococcus-neoformans@XP_568851':0.27205686):0.10425977,('284812-Spombe@NP_596049':0.41732107,(('367110-Ncrassa@XP_961409':0.25022407,'Aspergillus-fumigatus@EDP52912':0.104042):0.080682719,'559292-Scerevisiae@NP_116647':0.48621586):0.082333445):0.10028416):0.10214127):0.034239053,(((((((('145481-Ppatens@XP_001767264':0.068552566,'88036-Smoellendorffii@XP_002990356':0.037309906):0.084166386,'39946-Osativa@EEC69754':0.065981822):0.020012529,'3702-Athaliana@AAS68515':0.07087354):0.18069842,((('436017-Olucimarinus@XP_001416713':0.081412966,'70448-Otauri@XP_003078284':0.018689555):0.19121368,'564608-Mpusilla@XP_003055298':0.15624767):0.081831068,'Cvulgaris@prot_jgi_Chlvu1_75417_fgeneshCV_pg.C_scaffold_14000072':0.33652018):0.13097312):0.069818703,('3055-Creinhardtii@XP_001700607':0.29742832,'Vcarteri@prot_jgi_Volca1_119100_fgenesh5_synt.52__1':0.08045114):0.34688123):0.079018982,((('2880-Esiliculosus@CBN77803':0.26393924,((('296543-Tpseudonana@XP_002296149':0.16373037,'352472-Ddiscoideum@XP_629977':0.88518926):0.10990308,'556484-Ptricornutum@XP_002177808':0.15795696):0.11271475,'Aanophagefferens@prot_jgi_Auran1_70503':0.61732634):0.086824441):0.076621101,('403677-Pinfestans@XP_002998013':0.049923587,'Phytophthora-ramorum@jgi_Phyra1_1_75918':0.015345007):0.29165524):0.035941079,((((('45351-Nvectensis@XP_001641659':0.099737982,('7955-Drerio@AAT68048':2.5420072e-06,'9606-Hsapiens@NP_006297':0.0049677729):0.17207899):0.025330071,((('6239-Celegans@NP_001040658':0.27021597,'6279-Bmalayi@XP_001894059':0.30294488):0.31846844,'Hrobusta@prot_jgi_Helro1_187454':0.087372046):0.012346771,'Lgigantea@gene_jgi_Lotgi1_188369_estExt_Genewise1.C_sca_240041':0.041443113):0.039974729):0.073830426,('7460-Amellifera@XP_395059':0.10742505,('Dpulex@prot_jgi_Dappu1_243555_SNAP_00011613':0.10855367,'Drosophila-melanogaster@NP_651211':0.1806119):0.069468938):0.14483504):0.065156487,'Tadhaerens@prot_jgi_Triad1_25646_e_gw1.5.27.1':0.25028859):0.26137932,('Mbrevicollis@prot_jgi_Monbr1_27330_fgenesh2_pg.scaffold_18000149':0.30523072,'Salpingoeca-rosetta@07521T0':0.30735992):0.16012408):0.09497843):0.021080005):0.052416425,(('508771-Tgondii@XP_002368310':1.1889893,'Cmerolae@gene_gnl_CMER_CMI192C':0.55392239):0.26233372,'Thecamonas-trahens@08268T0':0.28428935):0.13088163):0.013075351,('Bdendrobatidis@prot_jgi_Batde5_16684_estExt_Genewise1.C_60333':0.25075221,'Ehuxleyi@prot_jgi_Emihu1_278249_estExt_Genemark1.C_360147':0.51533285):0.1256267):0.04353731,'Spizellomyces-punctatus@06900T0':0.27690374);
((((((('12968-Bhominis@CBK21095':0.25878101,('412133-Tvaginalis@XP_001310542':1.1087437,('598745-Gintestinalis@EET00911':1.9941836,'Enterocytozoon-bieneusi@XP_002649733':0.56715516):0.25380473):0.25329743):0.1038797,'Capsaspora-owczarzaki@supercont':0.19185958):0.069173629,(('412030-Ptetraurelia@XP_001426830':0.7476301,'5911-Tthermophila@XP_001025504':1.100732):0.20393038,'Oxytricha-trifallax@OXAOabf30a05':1.3308178):0.57380578):0.044057144,((('284813-Ecuniculi@NP_584776':0.10479098,'Encephalitozoon-intestinalis@XP_003072739':0.057080049):0.62391257,('508771-Tgondii@XP_002368310':1.2361183,'Cmerolae@gene_gnl_CMER_CMI192C':0.35619316):0.29045378):1.4256251e-05,((('352914-Pyoelii@XP_726100':0.042821261,'36329-Pfalciparum@XP_001347988':0.019755993):0.3488281,('353154-Tannulata@XP_954442':0.12415501,'484906-Bbovis@XP_001610390':0.41797437):0.58181206):0.2696173,'353151-Chominis@XP_666991':0.3205148):0.31049065):0.039986966):0.065666211,(((('185431-Tbrucei@XP_827441':0.20442315,'353153-Tcruzi@XP_817950':0.024008148):0.056132548,('347515-Lmajor@XP_843456':0.0205613,'435258-Linfantum@XP_001469160':0.0082884125):0.2007532):0.45165659,'294381-Ehistolytica@XP_656581':0.5270584):0.025257746,(((((('237631-Umaydis@XP_759390':0.19144339,'Cryptococcus-neoformans@XP_568851':0.19863305):0.04443274,'Bdendrobatidis@prot_jgi_Batde5_16684_estExt_Genewise1.C_60333':0.20467165):0.050973862,(('367110-Ncrassa@XP_961409':0.17322763,'Aspergillus-fumigatus@EDP52912':0.071631519):0.065123088,'559292-Scerevisiae@NP_116647':0.28999776):0.048994769):0.036521738,'Ehuxleyi@prot_jgi_Emihu1_278249_estExt_Genemark1.C_360147':0.5221384):1.2764833e-05,'Spizellomyces-punctatus@06900T0':0.14768692):0.040289224,'284812-Spombe@NP_596049':0.19938852):0.023401852):0.054190488):0.032423872,(((('145481-Ppatens@XP_001767264':0.06116124,'88036-Smoellendorffii@XP_002990356':0.021599663):0.014132872,('3702-Athaliana@AAS68515':0.12428104,'39946-Osativa@EEC69754':0.039923198):0.080286418):0.13005574,(('436017-Olucimarinus@XP_001416713':0.051781099,'70448-Otauri@XP_003078284':0.021581557):0.13236923,'564608-Mpusilla@XP_003055298':0.15715507):0.12155456):0.0093946511,(('3055-Creinhardtii@XP_001700607':0.15882345,'Vcarteri@prot_jgi_Volca1_119100_fgenesh5_synt.52__1':0.12484292):0.18754303,'Cvulgaris@prot_jgi_Chlvu1_75417_fgeneshCV_pg.C_scaffold_14000072':0.26619221):0.098526312):0.073679724):0.042060496,((((('2880-Esiliculosus@CBN77803':0.13547442,('Aanophagefferens@prot_jgi_Auran1_70503':0.35068424,'Galdieria-sulphuraria@stig_9':1.0104362):0.16095142):0.071673711,('296543-Tpseudonana@XP_002296149':0.19391181,'556484-Ptricornutum@XP_002177808':0.1172047):0.11471979):0.040141887,'Thecamonas-trahens@08268T0':0.21452954):0.061875788,('Mbrevicollis@prot_jgi_Monbr1_27330_fgenesh2_pg.scaffold_18000149':0.21693916,'Salpingoeca-rosetta@07521T0':0.22174805):0.12824053):6.5235333e-06,('403677-Pinfestans@XP_002998013':0.0098648633,'Phytophthora-ramorum@jgi_Phyra1_1_75918':4.218443e-05):0.20518286):0.019508559,(('352472-Ddiscoideum@XP_629977':0.65255769,'744533-Ngruberi@XP_002682487':0.23140745):0.093374623,(('45351-Nvectensis@XP_001641659':0.15019844,(((('6239-Celegans@NP_001040658':0.15588732,'6279-Bmalayi@XP_001894059':0.16699898):0.12986802,('7460-Amellifera@XP_395059':0.068735547,('Dpulex@prot_jgi_Dappu1_243555_SNAP_00011613':0.10167582,'Drosophila-melanogaster@NP_651211':0.17291802):0.003996549):0.15815341):0.0041847345,('7955-Drerio@AAT68048':0,'9606-Hsapiens@NP_006297':0):0.1083133):0.080141745,('Hrobusta@prot_jgi_Helro1_187454':0.074848659,'Lgigantea@gene_jgi_Lotgi1_188369_estExt_Genewise1.C_sca_240041':0.055717979):0.056427473):0.016138431):0.081473527,'Tadhaerens@prot_jgi_Triad1_25646_e_gw1.5.27.1':0.19801855):0.17998802):0.036817364);
(((((('12968-Bhominis@CBK21095':0.27155776,'Oxytricha-trifallax@OXAOabf30a05':1.953685):0.17899454,'352472-Ddiscoideum@XP_629977':0.75700299):0.09243876,((((('185431-Tbrucei@XP_827441':0.22394049,'353153-Tcruzi@XP_817950':0.033365826):0.053573197,('347515-Lmajor@XP_843456':0.020440844,'435258-Linfantum@XP_001469160':0.022108702):0.20458236):0.48158247,((('352914-Pyoelii@XP_726100':0.056219018,'36329-Pfalciparum@XP_001347988':0.028080196):0.6088548,('353154-Tannulata@XP_954442':0.39153526,'484906-Bbovis@XP_001610390':0.41157372):0.85961683):0.36955441,'353151-Chominis@XP_666991':0.36516615):0.15875114):0.10490283,(('284813-Ecuniculi@NP_584776':0.1398863,'Encephalitozoon-intestinalis@XP_003072739':0.060717231):0.52322547,'Enterocytozoon-bieneusi@XP_002649733':1.2531893):0.36118391):0.035600691,(((('412030-Ptetraurelia@XP_001426830':0.69555586,'5911-Tthermophila@XP_001025504':1.0261217):0.75632647,('412133-Tvaginalis@XP_001310542':1.1990239,'598745-Gintestinalis@EET00911':1.7331321):0.082833433):0.059329559,'508771-Tgondii@XP_002368310':1.1409899):0.33190828,('Aanophagefferens@prot_jgi_Auran1_70503':0.27289397,'Galdieria-sulphuraria@stig_9':1.4182244):0.1792222):0.082826138):0.12021276):0.032422969,'744533-Ngruberi@XP_002682487':0.3733944):0.049657474,(((((('145481-Ppatens@XP_001767264':0.077936879,'88036-Smoellendorffii@XP_002990356':0.0042767115):0.033986933,('3702-Athaliana@AAS68515':0.095601176,'39946-Osativa@EEC69754':0.040812335):0.061164543):0.12199916,((('3055-Creinhardtii@XP_001700607':0.32319443,'Vcarteri@prot_jgi_Volca1_119100_fgenesh5_synt.52__1':0.046315461):0.34729613,'Cvulgaris@prot_jgi_Chlvu1_75417_fgeneshCV_pg.C_scaffold_14000072':0.28542321):0.18809202,(('436017-Olucimarinus@XP_001416713':0.021855987,'70448-Otauri@XP_003078284':0.016185657):0.21007853,'564608-Mpusilla@XP_003055298':0.18848881):0.21860998):0.069892221):0.071747767,'294381-Ehistolytica@XP_656581':0.75574855):0.028296427,('Cmerolae@gene_gnl_CMER_CMI192C':0.6025868,'Ehuxleyi@prot_jgi_Emihu1_278249_estExt_Genemark1.C_360147':0.34299454):0.15562147):0.02078375,('403677-Pinfestans@XP_002998013':0.065271367,'Phytophthora-ramorum@jgi_Phyra1_1_75918':4.5036289e-05):0.22856143):0.026731239):1.5952546e-05,((((((('237631-Umaydis@XP_759390':0.12887322,'Cryptococcus-neoformans@XP_568851':0.26316033):0.16618192,('284812-Spombe@NP_596049':0.36116448,('367110-Ncrassa@XP_961409':0.26940758,('559292-Scerevisiae@NP_116647':0.5833939,'Aspergillus-fumigatus@EDP52912':0.071998538):0.068325043):0.085205974):0.033482119):0.13112548,'Bdendrobatidis@prot_jgi_Batde5_16684_estExt_Genewise1.C_60333':0.19836244):0.085412599,'Spizellomyces-punctatus@06900T0':1.5204051e-05):0.084660082,'Capsaspora-owczarzaki@supercont':0.18871466):0.0759303,(('45351-Nvectensis@XP_001641659':0.12712974,(((('6239-Celegans@NP_001040658':0.29024155,'6279-Bmalayi@XP_001894059':0.23009009):0.13754751,('7955-Drerio@AAT68048':6.9689948e-06,'9606-Hsapiens@NP_006297':0.022479234):0.13883797):0.084980768,('Hrobusta@prot_jgi_Helro1_187454':0.10618763,'Lgigantea@gene_jgi_Lotgi1_188369_estExt_Genewise1.C_sca_240041':0.03377366):0.028731837):0.029864052,('7460-Amellifera@XP_395059':0.059288362,('Dpulex@prot_jgi_Dappu1_243555_SNAP_00011613':0.163585,'Drosophila-melanogaster@NP_651211':0.25965119):0.0050651874):0.15658524):0.070693958):0.021189974,'Tadhaerens@prot_jgi_Triad1_25646_e_gw1.5.27.1':0.20881319):0.19506472):0.031633097,('Mbrevicollis@prot_jgi_Monbr1_27330_fgenesh2_pg.scaffold_18000149':0.18231558,'Salpingoeca-rosetta@07521T0':0.32700683):0.12664136):0.05568082,(('2880-Esiliculosus@CBN77803':0.18744051,('296543-Tpseudonana@XP_002296149':0.15883908,'556484-Ptricornutum@XP_002177808':0.17004835):0.19011622):0.073653176,'Thecamonas-trahens@08268T0':0.33151741):0.040900556);
(((((((('12968-Bhominis@CBK21095':0.065202425,'Oxytricha-trifallax@OXAOabf30a05':2.4771949):0.59789366,'Thecamonas-trahens@08268T0':0.38377513):2.1239093e-05,('Mbrevicollis@prot_jgi_Monbr1_27330_fgenesh2_pg.scaffold_18000149':0.29210875,'Salpingoeca-rosetta@07521T0':0.28943061):0.10204962):0.080298871,('2880-Esiliculosus@CBN77803':0.17079021,((('296543-Tpseudonana@XP_002296149':0.19129652,'556484-Ptricornutum@XP_002177808':0.19322204):0.1390243,('352472-Ddiscoideum@XP_629977':0.8363123,'Aanophagefferens@prot_jgi_Auran1_70503':0.68866353):0.10347598):0.0019476263,'Capsaspora-owczarzaki@supercont':0.38368343):0.073576553):0.049516699):0.062456756,((('45351-Nvectensis@XP_001641659':0.19821238,('Hrobusta@prot_jgi_Helro1_187454':0.15268256,'Lgigantea@gene_jgi_Lotgi1_188369_estExt_Genewise1.C_sca_240041':0.040981423):0.083380731):0.022001242,((('6239-Celegans@NP_001040658':0.22205451,'6279-Bmalayi@XP_001894059':0.29888519):0.16133188,('7955-Drerio@AAT68048':7.8636155e-06,'9606-Hsapiens@NP_006297':0.010176445):0.10384866):0.039832406,('7460-Amellifera@XP_395059':0.043636297,('Dpulex@prot_jgi_Dappu1_243555_SNAP_00011613':0.10644822,'Drosophila-melanogaster@NP_651211':0.23009832):0.054962603):0.17543776):0.022583028):0.051612816,'Tadhaerens@prot_jgi_Triad1_25646_e_gw1.5.27.1':0.15862411):0.18470839):0.036415589,((('145481-Ppatens@XP_001767264':0.07798899,'88036-Smoellendorffii@XP_002990356':5.1628226e-05):0.02686648,('3702-Athaliana@AAS68515':0.13546078,'39946-Osativa@EEC69754':0.052393271):0.071619969):0.049663949,((('3055-Creinhardtii@XP_001700607':0.29979426,'Vcarteri@prot_jgi_Volca1_119100_fgenesh5_synt.52__1':0.17201429):0.20823801,'Cvulgaris@prot_jgi_Chlvu1_75417_fgeneshCV_pg.C_scaffold_14000072':0.27520833):0.15227335,(('436017-Olucimarinus@XP_001416713':0.06240183,'70448-Otauri@XP_003078284':0.031965044):0.17104269,'564608-Mpusilla@XP_003055298':0.22453391):0.24509486):0.067622943):0.11179354):1.0573294e-05,('403677-Pinfestans@XP_002998013':0.072351112,'Phytophthora-ramorum@jgi_Phyra1_1_75918':8.5697398e-05):0.26693113):0.073356717,(((('185431-Tbrucei@XP_827441':0.19792391,(('347515-Lmajor@XP_843456':0.025370671,'435258-Linfantum@XP_001469160':0.0042099228):0.26164636,'353153-Tcruzi@XP_817950':4.0709503e-05):0.1552265):0.51855871,'Cmerolae@gene_gnl_CMER_CMI192C':0.53595772):0.17394288,'Ehuxleyi@prot_jgi_Emihu1_278249_estExt_Genemark1.C_360147':0.34725585):0.063769666,'294381-Ehistolytica@XP_656581':0.69975824):0.037547458,(((((((('237631-Umaydis@XP_759390':0.1808663,'Cryptococcus-neoformans@XP_568851':0.28598284):0.16722778,('Bdendrobatidis@prot_jgi_Batde5_16684_estExt_Genewise1.C_60333':0.18183371,'Spizellomyces-punctatus@06900T0':0.14248138):0.097373197):0.14700515,('367110-Ncrassa@XP_961409':0.20729301,'Aspergillus-fumigatus@EDP52912':0.097100669):0.08479077):0.070147376,'284812-Spombe@NP_596049':0.328796):0.029465612,'559292-Scerevisiae@NP_116647':0.57135052):0.061533064,((('284813-Ecuniculi@NP_584776':0.11256044,'Encephalitozoon-intestinalis@XP_003072739':0.071203295):0.52857579,'Enterocytozoon-bieneusi@XP_002649733':1.4099904):0.27652888,(((('352914-Pyoelii@XP_726100':0.033205778,'36329-Pfalciparum@XP_001347988':3.1242112e-05):0.60655713,('353154-Tannulata@XP_954442':0.20030192,'484906-Bbovis@XP_001610390':0.32398034):0.69631218):0.44545573,'353151-Chominis@XP_666991':0.44058353):0.13547441,((('412030-Ptetraurelia@XP_001426830':0.66151013,'5911-Tthermophila@XP_001025504':1.1277144):0.72236917,('412133-Tvaginalis@XP_001310542':0.86483988,'508771-Tgondii@XP_002368310':1.2360756):0.17328445):0.053648815,'598745-Gintestinalis@EET00911':1.7888585):0.29518741):0.10055726):0.058882172):1.0083429e-05,'Galdieria-sulphuraria@stig_9':1.8914011):0.096349071,'744533-Ngruberi@XP_002682487':0.38273915):0.06108933);
(((('12968-Bhominis@CBK21095':0.59083014,((('352914-Pyoelii@XP_726100':0.048893434,'36329-Pfalciparum@XP_001347988':4.4712089e-05):0.58112539,('353154-Tannulata@XP_954442':0.28265158,'484906-Bbovis@XP_001610390':0.45573837):0.50078001):0.26987314,'353151-Chominis@XP_666991':0.42820197):0.11657884):0.10763572,(('185431-Tbrucei@XP_827441':0.1774105,(('347515-Lmajor@XP_843456':0.022182082,'435258-Linfantum@XP_001469160':0.013104997):0.35347972,'353153-Tcruzi@XP_817950':0.03075564):0.097442769):0.62471961,'294381-Ehistolytica@XP_656581':0.61353381):4.0929839e-05):0.053389236,(((((('237631-Umaydis@XP_759390':0.30366358,'Cryptococcus-neoformans@XP_568851':0.28457172):0.12990575,'284812-Spombe@NP_596049':0.30276654):0.042291845,((('367110-Ncrassa@XP_961409':0.12334615,'Aspergillus-fumigatus@EDP52912':0.089185529):0.10818067,'Oxytricha-trifallax@OXAOabf30a05':3.4078852):1.3981869e-05,(('Bdendrobatidis@prot_jgi_Batde5_16684_estExt_Genewise1.C_60333':0.188559,'Spizellomyces-punctatus@06900T0':0.10673508):0.068217857,('Capsaspora-owczarzaki@supercont':0.15112938,'Ehuxleyi@prot_jgi_Emihu1_278249_estExt_Genemark1.C_360147':0.43648744):0.19367235):0.052112394):0.074152685):0.027267059,'559292-Scerevisiae@NP_116647':0.46100704):0.026230099,((('284813-Ecuniculi@NP_584776':0.046643992,'Encephalitozoon-intestinalis@XP_003072739':0.12202024):0.35091374,'Enterocytozoon-bieneusi@XP_002649733':1.1707906):0.1556886,(('412133-Tvaginalis@XP_001310542':1.0858955,('508771-Tgondii@XP_002368310':1.2115521,'598745-Gintestinalis@EET00911':1.644055):0.16005751):0.20294777,('Cmerolae@gene_gnl_CMER_CMI192C':0.47143472,'Galdieria-sulphuraria@stig_9':1.7158941):0.068878592):0.10201123):0.20097634):0.061686902,('412030-Ptetraurelia@XP_001426830':0.98219664,'5911-Tthermophila@XP_001025504':0.81605196):1.1305107):0.029118329):0.058929287,(((((((('145481-Ppatens@XP_001767264':0.098429468,'88036-Smoellendorffii@XP_002990356':0.0059559193):0.033508143,('3702-Athaliana@AAS68515':0.12463706,'39946-Osativa@EEC69754':0.057424273):0.052782196):0.076421547,'352472-Ddiscoideum@XP_629977':0.83068259):0.061758475,((('436017-Olucimarinus@XP_001416713':0.045392057,'70448-Otauri@XP_003078284':0.013962278):0.15434035,'564608-Mpusilla@XP_003055298':0.15049175):0.16630244,('Cvulgaris@prot_jgi_Chlvu1_75417_fgeneshCV_pg.C_scaffold_14000072':0.22653617,'Thecamonas-trahens@08268T0':0.36930078):0.11607687):0.022285023):0.0059192635,('3055-Creinhardtii@XP_001700607':0.30460012,'Vcarteri@prot_jgi_Volca1_119100_fgenesh5_synt.52__1':0.10145206):0.34553091):0.10625464,(('2880-Esiliculosus@CBN77803':0.25042497,(('296543-Tpseudonana@XP_002296149':0.17100434,'556484-Ptricornutum@XP_002177808':0.21621173):0.059497961,'Aanophagefferens@prot_jgi_Auran1_70503':0.77404696):0.093040187):0.16801002,('403677-Pinfestans@XP_002998013':0.054962903,'Phytophthora-ramorum@jgi_Phyra1_1_75918':5.1459061e-06):0.25972576):0.079853046):1.5585211e-05,('Mbrevicollis@prot_jgi_Monbr1_27330_fgenesh2_pg.scaffold_18000149':0.20918948,'Salpingoeca-rosetta@07521T0':0.30610871):0.19066366):0.046190973,(('45351-Nvectensis@XP_001641659':0.12376019,(((('6239-Celegans@NP_001040658':0.18685169,'6279-Bmalayi@XP_001894059':0.16853941):0.16361129,('Hrobusta@prot_jgi_Helro1_187454':0.11396176,'Lgigantea@gene_jgi_Lotgi1_188369_estExt_Genewise1.C_sca_240041':0.044603481):0.030285699):0.030100537,('7955-Drerio@AAT68048':9.6518351e-06,'9606-Hsapiens@NP_006297':0.010274459):0.14267291):0.013108718,(('7460-Amellifera@XP_395059':0.062234663,'Drosophila-melanogaster@NP_651211':0.19644858):0.031497096,'Dpulex@prot_jgi_Dappu1_243555_SNAP_00011613':0.097227929):0.14801842):0.037255871):0.090215114,'Tadhaerens@prot_jgi_Triad1_25646_e_gw1.5.27.1':0.1413787):0.18542373):0.032071015,'744533-Ngruberi@XP_002682487':0.32625562);
(((((('12968-Bhominis@CBK21095':0.2675553,('412133-Tvaginalis@XP_001310542':1.1825405,('598745-Gintestinalis@EET00911':2.1440731,'Enterocytozoon-bieneusi@XP_002649733':0.53973783):0.20454382):0.33051416):0.21765038,(((('185431-Tbrucei@XP_827441':0.24108682,'353153-Tcruzi@XP_817950':0.040706057):0.01021842,('347515-Lmajor@XP_843456':0.017246085,'435258-Linfantum@XP_001469160':0.026691584):0.22529349):0.44491235,('284813-Ecuniculi@NP_584776':0.095143094,'Encephalitozoon-intestinalis@XP_003072739':0.097952644):0.721085):0.035651964,'Spizellomyces-punctatus@06900T0':0.17212082):0.091762758):0.031050817,(((('145481-Ppatens@XP_001767264':0.029417562,'88036-Smoellendorffii@XP_002990356':0.018784136):0.036440523,('3702-Athaliana@AAS68515':0.12397968,'39946-Osativa@EEC69754':0.032343485):0.046900622):0.080323928,('412030-Ptetraurelia@XP_001426830':0.65754531,'5911-Tthermophila@XP_001025504':0.97234136):0.8599485):0.027438235,(((('352914-Pyoelii@XP_726100':0.033607711,'36329-Pfalciparum@XP_001347988':0.02769889):0.56186575,(('353154-Tannulata@XP_954442':0.30930628,'484906-Bbovis@XP_001610390':0.31668558):0.51541206,'508771-Tgondii@XP_002368310':1.2369088):0.18931305):0.24152272,'353151-Chominis@XP_666991':0.33479965):0.33557059,(('436017-Olucimarinus@XP_001416713':0.035677166,'70448-Otauri@XP_003078284':0.017519786):0.24080526,'564608-Mpusilla@XP_003055298':0.14799927):0.07868782):0.060650649):0.034812688):0.010761283,((('3055-Creinhardtii@XP_001700607':0.18837717,'Vcarteri@prot_jgi_Volca1_119100_fgenesh5_synt.52__1':0.07985097):0.15898708,'Thecamonas-trahens@08268T0':0.32417352):0.055069489,'Cvulgaris@prot_jgi_Chlvu1_75417_fgeneshCV_pg.C_scaffold_14000072':0.35855869):0.10211733):0.042855078,(('45351-Nvectensis@XP_001641659':0.11599313,(((('6239-Celegans@NP_001040658':0.21379465,'6279-Bmalayi@XP_001894059':0.17986206):0.14799266,('7955-Drerio@AAT68048':3.5547229e-05,'9606-Hsapiens@NP_006297':0.014156172):0.080150916):0.012421485,('7460-Amellifera@XP_395059':0.094253645,('Dpulex@prot_jgi_Dappu1_243555_SNAP_00011613':0.13178439,'Drosophila-melanogaster@NP_651211':0.10226094):0.055922411):0.17730411):0.038045869,('Hrobusta@prot_jgi_Helro1_187454':0.086167656,'Lgigantea@gene_jgi_Lotgi1_188369_estExt_Genewise1.C_sca_240041':0.016350022):0.06214619):0.04885864):0.034488448,'Tadhaerens@prot_jgi_Triad1_25646_e_gw1.5.27.1':0.17781348):0.30286324):0.027557397,(((((((('237631-Umaydis@XP_759390':0.18697166,'Cryptococcus-neoformans@XP_568851':0.20123505):0.15556954,(('367110-Ncrassa@XP_961409':0.18675916,'Aspergillus-fumigatus@EDP52912':0.13663428):0.030066919,('559292-Scerevisiae@NP_116647':0.2219625,'Galdieria-sulphuraria@stig_9':1.2486753):0.15336085):0.069705789):0.015373631,'284812-Spombe@NP_596049':0.31875744):0.12065091,'Bdendrobatidis@prot_jgi_Batde5_16684_estExt_Genewise1.C_60333':0.17994805):0.010529859,'Ehuxleyi@prot_jgi_Emihu1_278249_estExt_Genemark1.C_360147':0.38482522):0.054015623,'352472-Ddiscoideum@XP_629977':0.80749741):0.02954306,(('294381-Ehistolytica@XP_656581':0.17046747,'Oxytricha-trifallax@OXAOabf30a05':1.6699825):0.33043698,'Capsaspora-owczarzaki@supercont':0.11684741):0.031335347):0.016589244,'744533-Ngruberi@XP_002682487':0.21947292):0.045038121,(((('2880-Esiliculosus@CBN77803':0.22555352,(('296543-Tpseudonana@XP_002296149':0.15059809,'556484-Ptricornutum@XP_002177808':0.082574718):0.13879186,'Aanophagefferens@prot_jgi_Auran1_70503':0.40786581):0.025412156):0.039421375,'Cmerolae@gene_gnl_CMER_CMI192C':0.54383572):0.046551002,('Mbrevicollis@prot_jgi_Monbr1_27330_fgenesh2_pg.scaffold_18000149':0.28991567,'Salpingoeca-rosetta@07521T0':0.20908732):0.16328286):0.0082704355,('403677-Pinfestans@XP_002998013':0.037445697,'Phytophthora-ramorum@jgi_Phyra1_1_75918':0.012819034):0.17931088):0.039692266);
((((('12968-Bhominis@CBK21095':0.40090858,((('185431-Tbrucei@XP_827441':0.22709405,(('347515-Lmajor@XP_843456':0.029814866,'435258-Linfantum@XP_001469160':0.011870625):0.22087486,'353153-Tcruzi@XP_817950':0.049058708):0.087226539):0.25039804,'Galdieria-sulphuraria@stig_9':1.3919796):0.20909936,('294381-Ehistolytica@XP_656581':0.46515865,(((('352914-Pyoelii@XP_726100':0.0037812381,'36329-Pfalciparum@XP_001347988':0.087930419):0.55248887,('353154-Tannulata@XP_954442':0.35466379,'484906-Bbovis@XP_001610390':0.21571792):0.46432077):0.2419488,'508771-Tgondii@XP_002368310':0.99784495):0.12350298,('353151-Chominis@XP_666991':0.40054665,'598745-Gintestinalis@EET00911':1.8560742):0.061643541):0.11148244):0.10086973):0.10212594):0.083282475,(('2880-Esiliculosus@CBN77803':0.21489037,'Aanophagefferens@prot_jgi_Auran1_70503':0.39936696):0.047778556,('296543-Tpseudonana@XP_002296149':0.10993098,'556484-Ptricornutum@XP_002177808':0.16339034):0.14102842):0.041834962):0.016890826,((((('145481-Ppatens@XP_001767264':0.076702619,'88036-Smoellendorffii@XP_002990356':0.0064477978):0.023919854,('3702-Athaliana@AAS68515':0.092257325,'39946-Osativa@EEC69754':0.070369676):0.036849608):0.12072231,((('3055-Creinhardtii@XP_001700607':0.12597972,'Vcarteri@prot_jgi_Volca1_119100_fgenesh5_synt.52__1':0.1404117):0.15008517,'Cvulgaris@prot_jgi_Chlvu1_75417_fgeneshCV_pg.C_scaffold_14000072':0.29946555):0.14368644,(('436017-Olucimarinus@XP_001416713':0.036266679,'70448-Otauri@XP_003078284':0.027989834):0.24744851,'564608-Mpusilla@XP_003055298':0.14249561):0.15534336):0.049150812):0.049098341,'Ehuxleyi@prot_jgi_Emihu1_278249_estExt_Genemark1.C_360147':0.35085231):0.0092706475,('403677-Pinfestans@XP_002998013':0.051527448,'Phytophthora-ramorum@jgi_Phyra1_1_75918':0.019234999):0.18357947):0.037145403):0.026911177,('352472-Ddiscoideum@XP_629977':0.71299943,'744533-Ngruberi@XP_002682487':0.29440107):0.04127285):3.5783462e-05,(((((('237631-Umaydis@XP_759390':0.20646402,'Cryptococcus-neoformans@XP_568851':0.22256477):0.10308263,(('284812-Spombe@NP_596049':0.29753192,(('367110-Ncrassa@XP_961409':0.19367866,'Aspergillus-fumigatus@EDP52912':0.054910285):0.085779275,'559292-Scerevisiae@NP_116647':0.38049303):0.043735811):0.02850772,((('284813-Ecuniculi@NP_584776':0.1176779,'Encephalitozoon-intestinalis@XP_003072739':0.10199839):0.54317058,'Enterocytozoon-bieneusi@XP_002649733':0.80049819):0.20665504,(('412030-Ptetraurelia@XP_001426830':0.45334846,'5911-Tthermophila@XP_001025504':0.96910512):0.5515348,'412133-Tvaginalis@XP_001310542':1.0487124):0.24468034):0.16551303):0.036630935):0.049207737,'Bdendrobatidis@prot_jgi_Batde5_16684_estExt_Genewise1.C_60333':0.16477306):0.023041785,'Spizellomyces-punctatus@06900T0':0.16991958):0.042541705,'Cmerolae@gene_gnl_CMER_CMI192C':0.78096342):0.022361457,((((('45351-Nvectensis@XP_001641659':0.12078803,('7955-Drerio@AAT68048':9.8078393e-06,'9606-Hsapiens@NP_006297':0.012273275):0.12299049):0.054163169,(('7460-Amellifera@XP_395059':0.061144383,('Dpulex@prot_jgi_Dappu1_243555_SNAP_00011613':0.0892986,'Drosophila-melanogaster@NP_651211':0.1344768):0.053013336):0.18447212,('Hrobusta@prot_jgi_Helro1_187454':0.11096502,'Lgigantea@gene_jgi_Lotgi1_188369_estExt_Genewise1.C_sca_240041':0.027125782):0.05181013):0.017267197):0.022013318,(('6239-Celegans@NP_001040658':0.12964809,'6279-Bmalayi@XP_001894059':0.18462482):0.18005234,'Tadhaerens@prot_jgi_Triad1_25646_e_gw1.5.27.1':0.24860792):0.043499378):0.23117191,('Mbrevicollis@prot_jgi_Monbr1_27330_fgenesh2_pg.scaffold_18000149':0.18251913,'Salpingoeca-rosetta@07521T0':0.28156769):0.16721423):0.027158013,('Capsaspora-owczarzaki@supercont':0.0034468353,'Oxytricha-trifallax@OXAOabf30a05':2.7475687):0.27074322):0.038562114):0.060907541,'Thecamonas-trahens@08268T0':0.44482489);
((((('12968-Bhominis@CBK21095':0.30228142,('412030-Ptetraurelia@XP_001426830':0.73999887,'5911-Tthermophila@XP_001025504':1.0311049):0.73091746):0.096345609,(('412133-Tvaginalis@XP_001310542':1.2572573,'Enterocytozoon-bieneusi@XP_002649733':0.71577305):0.26184752,'559292-Scerevisiae@NP_116647':0.29831945):0.22141837):0.04103639,((((('185431-Tbrucei@XP_827441':0.24992986,'353153-Tcruzi@XP_817950':0.018559716):0.11183751,('347515-Lmajor@XP_843456':0.020153381,'435258-Linfantum@XP_001469160':0.009043152):0.14331393):0.40461718,((((('352914-Pyoelii@XP_726100':0.059952198,'36329-Pfalciparum@XP_001347988':2.3725965e-06):0.45249149,('353154-Tannulata@XP_954442':0.19872222,'484906-Bbovis@XP_001610390':0.34879911):0.41274324):0.29038945,'508771-Tgondii@XP_002368310':0.96813385):0.08352022,'598745-Gintestinalis@EET00911':1.6325477):0.13031518,'353151-Chominis@XP_666991':0.31159194):0.2239559):0.095571795,(('284813-Ecuniculi@NP_584776':0.099219707,'Encephalitozoon-intestinalis@XP_003072739':0.084325858):0.3138548,'Galdieria-sulphuraria@stig_9':1.1916196):0.28798305):0.091244297,(('436017-Olucimarinus@XP_001416713':0.04005662,'70448-Otauri@XP_003078284':0.02936736):0.22077722,'564608-Mpusilla@XP_003055298':0.19021642):0.10320317):0.032723613):0.030030229,(('3055-Creinhardtii@XP_001700607':0.25078472,'Vcarteri@prot_jgi_Volca1_119100_fgenesh5_synt.52__1':0.12021302):0.19853325,'Cvulgaris@prot_jgi_Chlvu1_75417_fgeneshCV_pg.C_scaffold_14000072':0.24832117):0.058084533):0.025250685,((((('145481-Ppatens@XP_001767264':0.054079405,'88036-Smoellendorffii@XP_002990356':6.1777411e-05):0.012620582,('3702-Athaliana@AAS68515':0.11656176,'39946-Osativa@EEC69754':0.04222448):0.073066139):0.084966505,'Ehuxleyi@prot_jgi_Emihu1_278249_estExt_Genemark1.C_360147':0.33241534):0.038343257,(((((('237631-Umaydis@XP_759390':0.18803458,'Cryptococcus-neoformans@XP_568851':0.20210785):0.093899969,('284812-Spombe@NP_596049':0.23956106,('367110-Ncrassa@XP_961409':0.19824542,'Aspergillus-fumigatus@EDP52912':0.042990041):0.089195891):0.024485769):0.083023076,'Bdendrobatidis@prot_jgi_Batde5_16684_estExt_Genewise1.C_60333':0.16398988):0.052405553,('Capsaspora-owczarzaki@supercont':0.00030037942,'Oxytricha-trifallax@OXAOabf30a05':2.7112223):0.17115034):0.029735323,'Thecamonas-trahens@08268T0':0.3323377):0.03746385,(((('2880-Esiliculosus@CBN77803':0.16097898,('352472-Ddiscoideum@XP_629977':0.62247602,'Aanophagefferens@prot_jgi_Auran1_70503':0.32267662):0.085028453):0.017239146,('296543-Tpseudonana@XP_002296149':0.17165527,'556484-Ptricornutum@XP_002177808':0.14195798):0.099955872):0.077146543,((('294381-Ehistolytica@XP_656581':0.58982251,'Mbrevicollis@prot_jgi_Monbr1_27330_fgenesh2_pg.scaffold_18000149':0.17533948):0.057533783,('Cmerolae@gene_gnl_CMER_CMI192C':0.5326115,'Salpingoeca-rosetta@07521T0':0.1528497):0.069294995):0.075626393,'744533-Ngruberi@XP_002682487':0.23063757):0.027909054):0.016536568,('403677-Pinfestans@XP_002998013':0.022684069,'Phytophthora-ramorum@jgi_Phyra1_1_75918':0.019414221):0.21496355):0.021608392):0.053780258):0.031505015,'Spizellomyces-punctatus@06900T0':0.19516321):0.00075380997,(('45351-Nvectensis@XP_001641659':0.14035894,((('6239-Celegans@NP_001040658':0.17616698,'6279-Bmalayi@XP_001894059':0.13633659):0.17874874,('7955-Drerio@AAT68048':2.1486173e-06,'9606-Hsapiens@NP_006297':0.016650782):0.067670861):0.032131634,(('7460-Amellifera@XP_395059':0.064662615,('Dpulex@prot_jgi_Dappu1_243555_SNAP_00011613':0.12995433,'Drosophila-melanogaster@NP_651211':0.13201663):0.02527229):0.19267112,('Hrobusta@prot_jgi_Helro1_187454':0.10084032,'Lgigantea@gene_jgi_Lotgi1_188369_estExt_Genewise1.C_sca_240041':0.035003379):0.06351821):2.2745069e-05):0.04898486):0.038495643,'Tadhaerens@prot_jgi_Triad1_25646_e_gw1.5.27.1':0.2135747):0.20229954);
(((('12968-Bhominis@CBK21095':0.47522192,(('185431-Tbrucei@XP_827441':0.27484604,'353153-Tcruzi@XP_817950':0.037440458):0.086015151,('347515-Lmajor@XP_843456':0.014779456,'435258-Linfantum@XP_001469160':0.026829001):0.22698163):0.50627918):0.048960421,(((('284813-Ecuniculi@NP_584776':0.087770787,'Encephalitozoon-intestinalis@XP_003072739':0.09464971):0.96725411,((((('412030-Ptetraurelia@XP_001426830':0.99722797,'5911-Tthermophila@XP_001025504':1.2761526):1.1001724,'598745-Gintestinalis@EET00911':2.1552655):0.13851039,(('412133-Tvaginalis@XP_001310542':1.2553094,'Galdieria-sulphuraria@stig_9':1.1404208):0.525049,'508771-Tgondii@XP_002368310':0.87055484):0.16973076):0.087803852,'Enterocytozoon-bieneusi@XP_002649733':1.4773946):0.15018025,'Cmerolae@gene_gnl_CMER_CMI192C':0.49443195):0.099202561):0.08207184,((('352914-Pyoelii@XP_726100':0,'36329-Pfalciparum@XP_001347988':0.072496046):0.59639189,('353154-Tannulata@XP_954442':0.18807499,'484906-Bbovis@XP_001610390':0.57395841):0.75924989):0.48387697,'353151-Chominis@XP_666991':0.41647171):0.30517695):0.13522632,(('436017-Olucimarinus@XP_001416713':0.04162535,'70448-Otauri@XP_003078284':0.019698945):0.18551461,'564608-Mpusilla@XP_003055298':0.077615231):0.12533151):0.034167929):0.031114076,(('45351-Nvectensis@XP_001641659':0.12331871,((('6239-Celegans@NP_001040658':0.31389761,'6279-Bmalayi@XP_001894059':0.15710388):0.19224859,('Hrobusta@prot_jgi_Helro1_187454':0.10507304,'Lgigantea@gene_jgi_Lotgi1_188369_estExt_Genewise1.C_sca_240041':0.067289139):0.038044846):0.073816363,(('7460-Amellifera@XP_395059':0.10267037,('Dpulex@prot_jgi_Dappu1_243555_SNAP_00011613':0.098198495,'Drosophila-melanogaster@NP_651211':0.25773996):0.016668583):0.11869856,('7955-Drerio@AAT68048':1.15725e-05,'9606-Hsapiens@NP_006297':0.015985313):0.11190325):0.049201485):0.037402891):0.033022525,'Tadhaerens@prot_jgi_Triad1_25646_e_gw1.5.27.1':0.26252342):0.30339792):0.035913847,(((('145481-Ppatens@XP_001767264':0.076951647,'88036-Smoellendorffii@XP_002990356':0.0055896744):0.0099733656,('3702-Athaliana@AAS68515':0.0758525,'39946-Osativa@EEC69754':0.090786414):0.048383077):0.080729095,'Ehuxleyi@prot_jgi_Emihu1_278249_estExt_Genemark1.C_360147':0.3037106):0.061710514,((((((('237631-Umaydis@XP_759390':0.32359307,'Cryptococcus-neoformans@XP_568851':0.1861829):0.12040565,('284812-Spombe@NP_596049':0.45727902,('367110-Ncrassa@XP_961409':0.21306345,('559292-Scerevisiae@NP_116647':0.60505683,'Aspergillus-fumigatus@EDP52912':0.12661781):0.030592603):0.043440396):0.064476234):0.10729355,'Bdendrobatidis@prot_jgi_Batde5_16684_estExt_Genewise1.C_60333':0.3640039):0.11127247,(('296543-Tpseudonana@XP_002296149':0.19730864,'556484-Ptricornutum@XP_002177808':0.057940465):0.1943268,'Salpingoeca-rosetta@07521T0':0.24963564):0.049899248):0.073469063,((('3055-Creinhardtii@XP_001700607':0.24720423,'Vcarteri@prot_jgi_Volca1_119100_fgenesh5_synt.52__1':0.16660107):0.34702605,'352472-Ddiscoideum@XP_629977':0.8791444):0.0034604932,'Thecamonas-trahens@08268T0':0.25726261):0.11418644):3.3436167e-07,(('2880-Esiliculosus@CBN77803':0.24980721,('403677-Pinfestans@XP_002998013':0.050547443,'Phytophthora-ramorum@jgi_Phyra1_1_75918':0.018207841):0.23601847):0.055431117,('294381-Ehistolytica@XP_656581':0.53629648,('Mbrevicollis@prot_jgi_Monbr1_27330_fgenesh2_pg.scaffold_18000149':0.25494099,'Spizellomyces-punctatus@06900T0':0.26986928):0.022343565):0.12461076):0.0040694416):0.023303042,(('744533-Ngruberi@XP_002682487':0.19888341,'Aanophagefferens@prot_jgi_Auran1_70503':0.55893691):0.11789197,('Capsaspora-owczarzaki@supercont':0.0033494085,'Oxytricha-trifallax@OXAOabf30a05':2.5801728):0.3108389):0.064218119):0.055013218):1.2365119e-05,'Cvulgaris@prot_jgi_Chlvu1_75417_fgeneshCV_pg.C_scaffold_14000072':0.50878019);
((((('12968-Bhominis@CBK21095':0.61499526,((('185431-Tbrucei@XP_827441':0.25899159,'353153-Tcruzi@XP_817950':0.010455147):0.16208019,('347515-Lmajor@XP_843456':0.014023359,'435258-Linfantum@XP_001469160':0.0040279782):0.1512682):0.50246631,('284812-Spombe@NP_596049':0.29547219,'294381-Ehistolytica@XP_656581':0.54713448):0.064893368):1.8917174e-06):0.030670212,(((('284813-Ecuniculi@NP_584776':0.19778439,'Encephalitozoon-intestinalis@XP_003072739':0.04273192):0.60864427,'Enterocytozoon-bieneusi@XP_002649733':0.94943389):0.15646089,(('412030-Ptetraurelia@XP_001426830':0.90774523,'5911-Tthermophila@XP_001025504':1.0267839):0.7639546,('412133-Tvaginalis@XP_001310542':1.0373086,'598745-Gintestinalis@EET00911':1.5353457):0.23556036):0.19216854):0.12654859,(((('352914-Pyoelii@XP_726100':0,'36329-Pfalciparum@XP_001347988':0.012815007):0.55943319,('353154-Tannulata@XP_954442':0.25949192,'484906-Bbovis@XP_001610390':0.34301918):0.58830391):0.20483408,'508771-Tgondii@XP_002368310':1.0776739):0.19138074,'353151-Chominis@XP_666991':0.37690583):0.080347975):0.090949529):0.05717096,(('367110-Ncrassa@XP_961409':0.19792475,'Aspergillus-fumigatus@EDP52912':0.088623792):0.14648076,('559292-Scerevisiae@NP_116647':0.23724557,'Galdieria-sulphuraria@stig_9':1.7479049):0.27752118):0.10711926):0.058255846,'744533-Ngruberi@XP_002682487':0.3687405):0.028759521,((((((('145481-Ppatens@XP_001767264':0.049343642,'88036-Smoellendorffii@XP_002990356':0.017529929):0.061299426,'39946-Osativa@EEC69754':0.04810833):0.04673702,'3702-Athaliana@AAS68515':0.12477525):0.046662756,((('436017-Olucimarinus@XP_001416713':0.029990697,'70448-Otauri@XP_003078284':0.028879164):0.20500126,'564608-Mpusilla@XP_003055298':0.13783292):0.11888637,'Cvulgaris@prot_jgi_Chlvu1_75417_fgeneshCV_pg.C_scaffold_14000072':0.30839444):0.09712873):0.069763847,('3055-Creinhardtii@XP_001700607':0.24083558,'Vcarteri@prot_jgi_Volca1_119100_fgenesh5_synt.52__1':0.11481736):0.33094164):0.055781228,((((('2880-Esiliculosus@CBN77803':0.17480002,'Aanophagefferens@prot_jgi_Auran1_70503':0.50134734):0.047201205,('296543-Tpseudonana@XP_002296149':0.17031005,'556484-Ptricornutum@XP_002177808':0.12234286):0.11923174):0.058341834,(('Cmerolae@gene_gnl_CMER_CMI192C':0.38856909,'Ehuxleyi@prot_jgi_Emihu1_278249_estExt_Genemark1.C_360147':0.34584494):0.097809329,'Thecamonas-trahens@08268T0':0.31378321):0.046330829):0.039349024,('Mbrevicollis@prot_jgi_Monbr1_27330_fgenesh2_pg.scaffold_18000149':0.23253832,'Salpingoeca-rosetta@07521T0':0.3046912):0.10355623):0.014726813,('403677-Pinfestans@XP_002998013':0.074050352,'Phytophthora-ramorum@jgi_Phyra1_1_75918':0.018549447):0.2193659):0.035352385):0.020426123,(('45351-Nvectensis@XP_001641659':0.17389623,(((('6239-Celegans@NP_001040658':0.21843221,'6279-Bmalayi@XP_001894059':0.14449316):0.18782166,('7955-Drerio@AAT68048':0,'9606-Hsapiens@NP_006297':0):0.11317806):0.0074015316,('7460-Amellifera@XP_395059':0.12950856,('Dpulex@prot_jgi_Dappu1_243555_SNAP_00011613':0.086449534,'Drosophila-melanogaster@NP_651211':0.28161301):0.042632374):0.19188956):0.01260571,('Hrobusta@prot_jgi_Helro1_187454':0.092218523,'Lgigantea@gene_jgi_Lotgi1_188369_estExt_Genewise1.C_sca_240041':0.047971069):0.041222701):0.025813431):0.040952321,'Tadhaerens@prot_jgi_Triad1_25646_e_gw1.5.27.1':0.17961402):0.1465181):0.049316631,(((('237631-Umaydis@XP_759390':0.17990075,'Cryptococcus-neoformans@XP_568851':0.31033859):0.10926405,'352472-Ddiscoideum@XP_629977':0.95129429):0.032317587,('Bdendrobatidis@prot_jgi_Batde5_16684_estExt_Genewise1.C_60333':0.27127811,('Capsaspora-owczarzaki@supercont':0,'Oxytricha-trifallax@OXAOabf30a05':2.2686352):0.2786361):0.051421763):0.1036017,'Spizellomyces-punctatus@06900T0':0.12002452):1.0989413e-06);
((('12968-Bhominis@CBK21095':0.56572246,'352472-Ddiscoideum@XP_629977':0.83603458):0.028806636,((('284812-Spombe@NP_596049':0.28455169,('367110-Ncrassa@XP_961409':0.27435652,'Aspergillus-fumigatus@EDP52912':0.13842581):0.082150947):0.089944836,'559292-Scerevisiae@NP_116647':0.47743738):0.071511942,((('284813-Ecuniculi@NP_584776':0.15291721,'Encephalitozoon-intestinalis@XP_003072739':0.086105418):0.81325613,(((('352914-Pyoelii@XP_726100':3.863033e-05,'36329-Pfalciparum@XP_001347988':0.058684857):0.81939113,('353154-Tannulata@XP_954442':0.38532389,'484906-Bbovis@XP_001610390':0.33261306):0.42155298):0.45856046,('412133-Tvaginalis@XP_001310542':1.2354595,'508771-Tgondii@XP_002368310':0.82550235):0.39396899):0.12441975,('353151-Chominis@XP_666991':0.34927792,'598745-Gintestinalis@EET00911':2.4138613):0.29038829):0.15062206):0.051497301,((('412030-Ptetraurelia@XP_001426830':0.72849331,'5911-Tthermophila@XP_001025504':1.2252398):0.93871928,'Enterocytozoon-bieneusi@XP_002649733':1.0360507):0.19469503,'Galdieria-sulphuraria@stig_9':1.6036577):0.050131276):0.056231551):0.11912556):0.046220608,(((((('145481-Ppatens@XP_001767264':0.093738145,'88036-Smoellendorffii@XP_002990356':0.0069870929):0.032165702,('3702-Athaliana@AAS68515':0.11670098,'39946-Osativa@EEC69754':0.06180822):0.097124239):0.10982299,((('3055-Creinhardtii@XP_001700607':0.32653286,'Vcarteri@prot_jgi_Volca1_119100_fgenesh5_synt.52__1':0.14602866):0.29334264,'Cvulgaris@prot_jgi_Chlvu1_75417_fgeneshCV_pg.C_scaffold_14000072':0.23082236):0.12763059,(('436017-Olucimarinus@XP_001416713':0.074204674,'70448-Otauri@XP_003078284':0.0033403669):0.28906552,'564608-Mpusilla@XP_003055298':0.17530521):0.24164323):0.053826441):0.055589587,((((('237631-Umaydis@XP_759390':0.30147786,'Cryptococcus-neoformans@XP_568851':0.273679):0.19285245,('Bdendrobatidis@prot_jgi_Batde5_16684_estExt_Genewise1.C_60333':0.18585574,'Spizellomyces-punctatus@06900T0':0.075268454):0.054401575):0.09892547,('Capsaspora-owczarzaki@supercont':0.0001,'Oxytricha-trifallax@OXAOabf30a05':3.9355923):0.22725739):0.062176757,('294381-Ehistolytica@XP_656581':0.61823052,'Thecamonas-trahens@08268T0':0.3723958):0.095954507):0.073538649,((('2880-Esiliculosus@CBN77803':0.16088779,('296543-Tpseudonana@XP_002296149':0.21637181,'556484-Ptricornutum@XP_002177808':0.11679552):0.19671728):0.087535996,('403677-Pinfestans@XP_002998013':0.061748602,'Phytophthora-ramorum@jgi_Phyra1_1_75918':4.4359208e-05):0.21827088):0.041986351,('Mbrevicollis@prot_jgi_Monbr1_27330_fgenesh2_pg.scaffold_18000149':0.32468151,'Salpingoeca-rosetta@07521T0':0.26002118):0.17460593):0.013471792):0.044054332):0.016602561,(('45351-Nvectensis@XP_001641659':0.23003271,(((('6239-Celegans@NP_001040658':0.20766292,'6279-Bmalayi@XP_001894059':0.24019645):0.10361512,('7955-Drerio@AAT68048':6.3403815e-05,'9606-Hsapiens@NP_006297':0.020789133):0.1551112):0.01154302,('7460-Amellifera@XP_395059':0.052849116,('Dpulex@prot_jgi_Dappu1_243555_SNAP_00011613':0.087656566,'Drosophila-melanogaster@NP_651211':0.21178464):0.043746206):0.12895761):0.056644665,('Hrobusta@prot_jgi_Helro1_187454':0.13149381,'Lgigantea@gene_jgi_Lotgi1_188369_estExt_Genewise1.C_sca_240041':0.056612892):0.059355632):0.041891904):0.058722163,'Tadhaerens@prot_jgi_Triad1_25646_e_gw1.5.27.1':0.21297492):0.26813114):0.028065857,('Cmerolae@gene_gnl_CMER_CMI192C':0.63967462,'Ehuxleyi@prot_jgi_Emihu1_278249_estExt_Genemark1.C_360147':0.26021924):0.22662717):0.056737499,(((('185431-Tbrucei@XP_827441':0.30581661,'353153-Tcruzi@XP_817950':4.3910848e-05):0.11530488,('347515-Lmajor@XP_843456':0.033050104,'435258-Linfantum@XP_001469160':0.012666699):0.20787768):0.55092901,'Aanophagefferens@prot_jgi_Auran1_70503':0.67976919):0.094046327,'744533-Ngruberi@XP_002682487':0.36786267):0.024320043);
((((('12968-Bhominis@CBK21095':0.41788725,(('284813-Ecuniculi@NP_584776':0.1316274,'Encephalitozoon-intestinalis@XP_003072739':0.12163216):0.67450399,'Enterocytozoon-bieneusi@XP_002649733':1.0979837):0.13192174):0.025505366,'559292-Scerevisiae@NP_116647':0.43888415):0.1121077,('294381-Ehistolytica@XP_656581':0.43438199,(((('352914-Pyoelii@XP_726100':0,'36329-Pfalciparum@XP_001347988':0.091650423):0.67876891,('353154-Tannulata@XP_954442':0.32843466,'484906-Bbovis@XP_001610390':0.38671185):0.54508135):0.20977436,(('353151-Chominis@XP_666991':0.17786329,'Galdieria-sulphuraria@stig_9':1.5993252):0.11842346,(('412133-Tvaginalis@XP_001310542':0.76045444,'598745-Gintestinalis@EET00911':1.7867636):0.19152884,'508771-Tgondii@XP_002368310':1.198891):0.1067663):0.14619286):0.12378188,('412030-Ptetraurelia@XP_001426830':0.73852741,'5911-Tthermophila@XP_001025504':0.7586868):0.77618985):0.09920133):0.089402648):0.038777137,((('237631-Umaydis@XP_759390':0.42208602,('367110-Ncrassa@XP_961409':0.13005088,'Aspergillus-fumigatus@EDP52912':0.13856806):0.062320961):0.039993731,'284812-Spombe@NP_596049':0.30788409):0.040922011,(('744533-Ngruberi@XP_002682487':0.24696474,('Capsaspora-owczarzaki@supercont':0.002637217,'Oxytricha-trifallax@OXAOabf30a05':1.5421144):0.25117508):0.12261235,('Bdendrobatidis@prot_jgi_Batde5_16684_estExt_Genewise1.C_60333':0.21174169,'Cryptococcus-neoformans@XP_568851':0.35566259):0.043780456):0.046930269):0.071932203):0.027748601,((((('145481-Ppatens@XP_001767264':0.023892046,'88036-Smoellendorffii@XP_002990356':0.033245661):0.046403499,('3702-Athaliana@AAS68515':0.10832671,'39946-Osativa@EEC69754':0.059640213):0.038927696):0.037041376,(('436017-Olucimarinus@XP_001416713':0.066492132,'70448-Otauri@XP_003078284':0.023565602):0.17178215,'564608-Mpusilla@XP_003055298':0.14496319):0.12028483):0.024973181,(('3055-Creinhardtii@XP_001700607':0.19712636,'Vcarteri@prot_jgi_Volca1_119100_fgenesh5_synt.52__1':0.21012255):0.18106382,('Cvulgaris@prot_jgi_Chlvu1_75417_fgeneshCV_pg.C_scaffold_14000072':0.30206893,'Thecamonas-trahens@08268T0':0.25026475):0.057378756):0.069709687):0.019886025,('45351-Nvectensis@XP_001641659':0.17253444,((((('6239-Celegans@NP_001040658':0.25508526,'6279-Bmalayi@XP_001894059':0.23122378):0.073384136,'Tadhaerens@prot_jgi_Triad1_25646_e_gw1.5.27.1':0.25474211):0.049306289,('7955-Drerio@AAT68048':2.2572708e-05,'9606-Hsapiens@NP_006297':0.014192807):0.095039216):0.023951887,('7460-Amellifera@XP_395059':0.040792411,('Dpulex@prot_jgi_Dappu1_243555_SNAP_00011613':0.12574157,'Drosophila-melanogaster@NP_651211':0.13865872):0.059421683):0.17080753):0.041439932,('Hrobusta@prot_jgi_Helro1_187454':0.092675575,'Lgigantea@gene_jgi_Lotgi1_188369_estExt_Genewise1.C_sca_240041':0.061795276):0.068331745):0.035988322):0.35575377):0.028572725,((((('185431-Tbrucei@XP_827441':0.22527067,'353153-Tcruzi@XP_817950':0.060635539):0.10292059,('347515-Lmajor@XP_843456':0.0058974181,'435258-Linfantum@XP_001469160':0.017352487):0.24743676):0.57439857,'352472-Ddiscoideum@XP_629977':0.63868303):0.12206624,((('2880-Esiliculosus@CBN77803':0.13261671,'Aanophagefferens@prot_jgi_Auran1_70503':0.56308266):0.016593326,('296543-Tpseudonana@XP_002296149':0.14898605,'556484-Ptricornutum@XP_002177808':0.16641617):0.14586237):0.086744099,(('403677-Pinfestans@XP_002998013':0.049575401,'Phytophthora-ramorum@jgi_Phyra1_1_75918':0.024218015):0.1764197,('Cmerolae@gene_gnl_CMER_CMI192C':0.57977476,'Ehuxleyi@prot_jgi_Emihu1_278249_estExt_Genemark1.C_360147':0.37681715):0.15218116):0.054845372):0.032948389):0.0566559,(('Mbrevicollis@prot_jgi_Monbr1_27330_fgenesh2_pg.scaffold_18000149':0.2047166,'Salpingoeca-rosetta@07521T0':0.26482465):0.099801391,'Spizellomyces-punctatus@06900T0':0.20969163):0.085428598):2.8717008e-06);
(((((('12968-Bhominis@CBK21095':0.41089659,(((('352914-Pyoelii@XP_726100':0.010476588,'36329-Pfalciparum@XP_001347988':0.048226504):0.4082924,('353154-Tannulata@XP_954442':0.11624669,'484906-Bbovis@XP_001610390':0.55248679):0.56077736):0.47512356,'508771-Tgondii@XP_002368310':1.1629062):0.14304909,'353151-Chominis@XP_666991':0.50138413):0.20647726):0.19025987,((('145481-Ppatens@XP_001767264':0.083125224,'88036-Smoellendorffii@XP_002990356':0.014063466):0.031750486,('3702-Athaliana@AAS68515':0.082852133,'39946-Osativa@EEC69754':0.041438294):0.096599929):0.081079756,((('3055-Creinhardtii@XP_001700607':0.269968,'Vcarteri@prot_jgi_Volca1_119100_fgenesh5_synt.52__1':0.083647949):0.26971335,'Cvulgaris@prot_jgi_Chlvu1_75417_fgeneshCV_pg.C_scaffold_14000072':0.23051431):0.15321858,(('436017-Olucimarinus@XP_001416713':0.051541387,'70448-Otauri@XP_003078284':0.013216578):0.24534644,'564608-Mpusilla@XP_003055298':0.19294104):0.18093243):0.055911981):0.061258191):0.025368691,(((('45351-Nvectensis@XP_001641659':0.17009338,(('6239-Celegans@NP_001040658':0.20176517,'6279-Bmalayi@XP_001894059':0.14802371):0.16587951,('Hrobusta@prot_jgi_Helro1_187454':0.091065532,'Lgigantea@gene_jgi_Lotgi1_188369_estExt_Genewise1.C_sca_240041':0.022046004):0.046907592):0.024715928):0.023797985,('7955-Drerio@AAT68048':3.077878e-05,'9606-Hsapiens@NP_006297':0.019466598):0.08346177):0.012935398,('7460-Amellifera@XP_395059':0.030924154,('Dpulex@prot_jgi_Dappu1_243555_SNAP_00011613':0.09520597,'Drosophila-melanogaster@NP_651211':0.17928882):0.029490159):0.16485733):0.044787954,'Tadhaerens@prot_jgi_Triad1_25646_e_gw1.5.27.1':0.20469586):0.22621832):0.011926898,((('2880-Esiliculosus@CBN77803':0.28211536,(('296543-Tpseudonana@XP_002296149':0.19737231,'556484-Ptricornutum@XP_002177808':0.2254227):0.10778597,'Aanophagefferens@prot_jgi_Auran1_70503':0.50418038):0.095811675):0.072660451,('403677-Pinfestans@XP_002998013':0.044054254,'Phytophthora-ramorum@jgi_Phyra1_1_75918':0.021591921):0.23326593):0.056996854,('Mbrevicollis@prot_jgi_Monbr1_27330_fgenesh2_pg.scaffold_18000149':0.28112157,'Salpingoeca-rosetta@07521T0':0.32393677):0.13358376):0.03831269):0.038379185,('744533-Ngruberi@XP_002682487':0.27824914,'Ehuxleyi@prot_jgi_Emihu1_278249_estExt_Genemark1.C_360147':0.42768048):0.099630013):0.053990389,(((((('185431-Tbrucei@XP_827441':0.23518025,(('347515-Lmajor@XP_843456':0.036651475,'435258-Linfantum@XP_001469160':0.02681274):0.30505435,'353153-Tcruzi@XP_817950':0.026138194):0.076323624):0.39218408,'352472-Ddiscoideum@XP_629977':0.61527565):0.10389369,'Cmerolae@gene_gnl_CMER_CMI192C':0.62705159):0.07246734,'284812-Spombe@NP_596049':0.23201123):0.081899277,(('237631-Umaydis@XP_759390':0.22624515,'Cryptococcus-neoformans@XP_568851':0.2515173):0.1578294,((((('284813-Ecuniculi@NP_584776':0.17425659,'Encephalitozoon-intestinalis@XP_003072739':0.071104908):0.51337168,'Enterocytozoon-bieneusi@XP_002649733':0.87324341):0.16138003,((('412030-Ptetraurelia@XP_001426830':1.012403,'5911-Tthermophila@XP_001025504':0.93319295):0.77554552,('412133-Tvaginalis@XP_001310542':0.65465997,'598745-Gintestinalis@EET00911':2.1122749):0.11509186):0.16777159,'Galdieria-sulphuraria@stig_9':1.0684045):0.17070692):0.1319346,('367110-Ncrassa@XP_961409':0.15609169,'Aspergillus-fumigatus@EDP52912':0.10960055):0.10771079):0.02748902,'559292-Scerevisiae@NP_116647':0.45876344):0.047792791):0.045627119):0.095829693,('Bdendrobatidis@prot_jgi_Batde5_16684_estExt_Genewise1.C_60333':0.19327688,('Spizellomyces-punctatus@06900T0':0.15177247,'Thecamonas-trahens@08268T0':0.31954675):0.072842887):0.095411266):0.026015611,(('294381-Ehistolytica@XP_656581':0.30652066,'Oxytricha-trifallax@OXAOabf30a05':2.4244989):0.34696206,'Capsaspora-owczarzaki@supercont':0.25537872):0.021429816);
((((((('12968-Bhominis@CBK21095':0.55399853,'559292-Scerevisiae@NP_116647':0.18798438):0.12629563,'284812-Spombe@NP_596049':0.31504007):0.013977468,('367110-Ncrassa@XP_961409':0.18192236,'Aspergillus-fumigatus@EDP52912':0.098500015):0.10229227):0.050612655,('237631-Umaydis@XP_759390':0.25117213,'Cryptococcus-neoformans@XP_568851':0.16178482):0.064066953):0.056543859,('Bdendrobatidis@prot_jgi_Batde5_16684_estExt_Genewise1.C_60333':0.23040396,'Spizellomyces-punctatus@06900T0':0.11727922):0.015428642):0.083335828,((((((('284813-Ecuniculi@NP_584776':0.18148249,'Encephalitozoon-intestinalis@XP_003072739':0.028089174):0.68140057,'Galdieria-sulphuraria@stig_9':1.4188881):0.13911812,(('412030-Ptetraurelia@XP_001426830':0.73407793,'5911-Tthermophila@XP_001025504':0.81323884):0.5862238,('412133-Tvaginalis@XP_001310542':0.87634449,('598745-Gintestinalis@EET00911':1.753162,'Enterocytozoon-bieneusi@XP_002649733':0.51700378):0.16921055):0.09118693):0.087033039):0.28177186,'Salpingoeca-rosetta@07521T0':0.16708352):0.061506774,'Thecamonas-trahens@08268T0':0.2257196):0.074314656,((('3055-Creinhardtii@XP_001700607':0.20330083,'Vcarteri@prot_jgi_Volca1_119100_fgenesh5_synt.52__1':0.065623257):0.31410416,'Mbrevicollis@prot_jgi_Monbr1_27330_fgenesh2_pg.scaffold_18000149':0.24311986):0.028157553,'744533-Ngruberi@XP_002682487':0.36651039):0.046710147):0.022342249,((('2880-Esiliculosus@CBN77803':0.18796301,('296543-Tpseudonana@XP_002296149':0.12348144,'556484-Ptricornutum@XP_002177808':0.11634379):0.12147956):0.035562852,('352472-Ddiscoideum@XP_629977':0.64926918,(('508771-Tgondii@XP_002368310':1.1142154,'Cmerolae@gene_gnl_CMER_CMI192C':0.27664369):0.192142,'Aanophagefferens@prot_jgi_Auran1_70503':0.50214428):0.026225876):0.11400421):0.046406848,('403677-Pinfestans@XP_002998013':0.035158032,'Phytophthora-ramorum@jgi_Phyra1_1_75918':1.9589778e-05):0.21061601):0.053782045):0.033940928):0.011936413,((((('145481-Ppatens@XP_001767264':0.047477904,'88036-Smoellendorffii@XP_002990356':0.044432244):0.052244302,'39946-Osativa@EEC69754':0.037865334):0.012634002,'3702-Athaliana@AAS68515':0.098117865):0.058486716,(((((('185431-Tbrucei@XP_827441':0.22942192,'353153-Tcruzi@XP_817950':0.028249377):0.096016981,('347515-Lmajor@XP_843456':0.006273569,'435258-Linfantum@XP_001469160':0.028559421):0.12413618):0.29090874,'353151-Chominis@XP_666991':0.44581165):0.099730762,('294381-Ehistolytica@XP_656581':0.30001528,(('352914-Pyoelii@XP_726100':0.014884304,'36329-Pfalciparum@XP_001347988':0.033849827):0.4811263,('353154-Tannulata@XP_954442':0.25376926,'484906-Bbovis@XP_001610390':0.36235034):0.50670396):0.42146084):0.10873101):0.10244315,'Cvulgaris@prot_jgi_Chlvu1_75417_fgeneshCV_pg.C_scaffold_14000072':0.36797924):0.068607503,(('436017-Olucimarinus@XP_001416713':0.030074075,'70448-Otauri@XP_003078284':0.017787428):0.15346678,'564608-Mpusilla@XP_003055298':0.10783545):0.12808806):0.02762463):0.059500292,((('45351-Nvectensis@XP_001641659':0.13118265,('Hrobusta@prot_jgi_Helro1_187454':0.11650931,'Lgigantea@gene_jgi_Lotgi1_188369_estExt_Genewise1.C_sca_240041':0.017914756):0.041108412):3.8106949e-06,((('6239-Celegans@NP_001040658':0.17519639,'6279-Bmalayi@XP_001894059':0.16913137):0.08885004,'Tadhaerens@prot_jgi_Triad1_25646_e_gw1.5.27.1':0.14943397):0.048692758,(('7460-Amellifera@XP_395059':0.068506489,('Dpulex@prot_jgi_Dappu1_243555_SNAP_00011613':0.054608859,'Drosophila-melanogaster@NP_651211':0.20572634):0.035384714):0.14023696,('7955-Drerio@AAT68048':0,'9606-Hsapiens@NP_006297':0):0.062115348):0.01150341):0.039508158):0.19706962,'Ehuxleyi@prot_jgi_Emihu1_278249_estExt_Genemark1.C_360147':0.50569496):0.036149126):0.055071425,('Capsaspora-owczarzaki@supercont':0.006154688,'Oxytricha-trifallax@OXAOabf30a05':1.6205327):0.35724569);
((('12968-Bhominis@CBK21095':0.52488545,((('284813-Ecuniculi@NP_584776':0.30769907,'Encephalitozoon-intestinalis@XP_003072739':0.010487711):0.98317763,(((((('352914-Pyoelii@XP_726100':5.8523933e-05,'36329-Pfalciparum@XP_001347988':0.063284249):0.63527154,('353154-Tannulata@XP_954442':0.23735027,'484906-Bbovis@XP_001610390':0.4895472):0.58274193):0.51168002,'353151-Chominis@XP_666991':0.34920438):0.24691925,('412133-Tvaginalis@XP_001310542':1.0109287,'508771-Tgondii@XP_002368310':1.1328442):0.21589825):0.099832936,'598745-Gintestinalis@EET00911':2.087965):0.043611039,'Cmerolae@gene_gnl_CMER_CMI192C':0.56599792):0.089589141):0.0023703723,((('412030-Ptetraurelia@XP_001426830':0.8377941,'5911-Tthermophila@XP_001025504':0.99752348):0.54960396,'Enterocytozoon-bieneusi@XP_002649733':1.0183375):0.25972679,'Galdieria-sulphuraria@stig_9':1.5153979):0.073971043):0.059421543):0.058971621,'352472-Ddiscoideum@XP_629977':0.76856841):0.020008029,((((((('145481-Ppatens@XP_001767264':0.075002663,'88036-Smoellendorffii@XP_002990356':0.012004018):0.032875311,('3702-Athaliana@AAS68515':0.11734528,'39946-Osativa@EEC69754':0.06519796):0.068298763):0.089217355,(('436017-Olucimarinus@XP_001416713':0.074337236,'70448-Otauri@XP_003078284':0.0086824716):0.19080367,'564608-Mpusilla@XP_003055298':0.15785793):0.23071531):0.0098396886,(('3055-Creinhardtii@XP_001700607':0.22282065,'Vcarteri@prot_jgi_Volca1_119100_fgenesh5_synt.52__1':0.11955897):0.15737161,'Cvulgaris@prot_jgi_Chlvu1_75417_fgeneshCV_pg.C_scaffold_14000072':0.41200718):0.20916124):0.067250601,((('2880-Esiliculosus@CBN77803':0.1381118,(('296543-Tpseudonana@XP_002296149':0.15693687,'556484-Ptricornutum@XP_002177808':0.13939016):0.12392558,'Aanophagefferens@prot_jgi_Auran1_70503':0.48725877):0.076532679):0.082442958,('403677-Pinfestans@XP_002998013':0.05026671,'Phytophthora-ramorum@jgi_Phyra1_1_75918':1.7226568e-05):0.22702071):0.026697877,('Mbrevicollis@prot_jgi_Monbr1_27330_fgenesh2_pg.scaffold_18000149':0.22556634,'Salpingoeca-rosetta@07521T0':0.32679246):0.090359547):0.023082862):0.032976798,(((((('237631-Umaydis@XP_759390':0.22940247,'Cryptococcus-neoformans@XP_568851':0.30255051):0.1458596,('284812-Spombe@NP_596049':0.27687334,('367110-Ncrassa@XP_961409':0.20744203,'Aspergillus-fumigatus@EDP52912':0.07371705):0.072199792):0.019864704):0.08611031,('Bdendrobatidis@prot_jgi_Batde5_16684_estExt_Genewise1.C_60333':0.22811129,'Spizellomyces-punctatus@06900T0':0.11439327):0.044707621):0.077011164,'Thecamonas-trahens@08268T0':0.41625075):0.030476133,('Capsaspora-owczarzaki@supercont':0.0004,'Oxytricha-trifallax@OXAOabf30a05':2.2397742):0.25741059):0.093009514,(('45351-Nvectensis@XP_001641659':0.14000736,'Tadhaerens@prot_jgi_Triad1_25646_e_gw1.5.27.1':0.22214074):0.014135014,(((('6239-Celegans@NP_001040658':0.26355392,'6279-Bmalayi@XP_001894059':0.21342207):0.082992393,('7955-Drerio@AAT68048':5.2244615e-05,'9606-Hsapiens@NP_006297':0.02203395):0.12220523):0.019826784,('7460-Amellifera@XP_395059':0.078704983,('Dpulex@prot_jgi_Dappu1_243555_SNAP_00011613':0.1025817,'Drosophila-melanogaster@NP_651211':0.1905104):0.060151671):0.13206691):0.035242802,('Hrobusta@prot_jgi_Helro1_187454':0.11086195,'Lgigantea@gene_jgi_Lotgi1_188369_estExt_Genewise1.C_sca_240041':0.064459902):0.033031523):0.053536478):0.214412):0.014559318):0.030414904,('294381-Ehistolytica@XP_656581':0.45704512,'559292-Scerevisiae@NP_116647':0.42712951):0.13066273):0.032749234,((('185431-Tbrucei@XP_827441':0.26813524,'353153-Tcruzi@XP_817950':0.035620535):0.086763494,('347515-Lmajor@XP_843456':0.017686761,'435258-Linfantum@XP_001469160':0.019066317):0.20124108):0.59543426,('744533-Ngruberi@XP_002682487':0.30719727,'Ehuxleyi@prot_jgi_Emihu1_278249_estExt_Genemark1.C_360147':0.4590838):0.067492058):0.043662699);
(((((('12968-Bhominis@CBK21095':0.41695651,(('412133-Tvaginalis@XP_001310542':1.1383392,'Enterocytozoon-bieneusi@XP_002649733':1.1435384):0.28082126,'598745-Gintestinalis@EET00911':2.1112233):0.0090367946):0.14057167,('412030-Ptetraurelia@XP_001426830':0.58726059,'5911-Tthermophila@XP_001025504':1.3440005):0.76041231):0.052543323,(((('284813-Ecuniculi@NP_584776':0.10446835,'Encephalitozoon-intestinalis@XP_003072739':0.10864979):0.74517885,'Galdieria-sulphuraria@stig_9':1.4185497):5.9659869e-06,'352472-Ddiscoideum@XP_629977':0.85636243):0.10193985,('508771-Tgondii@XP_002368310':1.3587546,'Cmerolae@gene_gnl_CMER_CMI192C':0.6691172):0.19617719):0.017294993):0.060131734,(((((('45351-Nvectensis@XP_001641659':0.17393662,('Hrobusta@prot_jgi_Helro1_187454':0.11824424,'Lgigantea@gene_jgi_Lotgi1_188369_estExt_Genewise1.C_sca_240041':0.070372541):0.03922798):0.053688874,(('6239-Celegans@NP_001040658':0.29578256,'6279-Bmalayi@XP_001894059':0.20038574):0.16553705,('7955-Drerio@AAT68048':5.7287147e-06,'9606-Hsapiens@NP_006297':0.014369086):0.072284266):0.034964388):0.048021777,('7460-Amellifera@XP_395059':0.046375479,('Dpulex@prot_jgi_Dappu1_243555_SNAP_00011613':0.15509235,'Drosophila-melanogaster@NP_651211':0.2161435):0.017988171):0.13157813):0.022322366,'Tadhaerens@prot_jgi_Triad1_25646_e_gw1.5.27.1':0.23599211):0.27322702,'Cryptococcus-neoformans@XP_568851':0.50637331):0.0091845014,('Mbrevicollis@prot_jgi_Monbr1_27330_fgenesh2_pg.scaffold_18000149':0.19896849,'Salpingoeca-rosetta@07521T0':0.41064058):0.19438252):0.053165395):0.028606392,('2880-Esiliculosus@CBN77803':0.24424305,(('296543-Tpseudonana@XP_002296149':0.17704116,'556484-Ptricornutum@XP_002177808':0.14332761):0.173068,'Aanophagefferens@prot_jgi_Auran1_70503':0.52324685):0.038230715):0.12891847):0.064518686,((((((('145481-Ppatens@XP_001767264':0.072224589,'88036-Smoellendorffii@XP_002990356':4.9601371e-05):0.045961563,'39946-Osativa@EEC69754':0.079144279):0.026554063,'3702-Athaliana@AAS68515':0.074527762):0.075559197,(('3055-Creinhardtii@XP_001700607':0.32329518,'Vcarteri@prot_jgi_Volca1_119100_fgenesh5_synt.52__1':0.14483402):0.32500821,((('436017-Olucimarinus@XP_001416713':0.055786845,'70448-Otauri@XP_003078284':0.011867784):0.19979323,'564608-Mpusilla@XP_003055298':0.17331522):0.1052104,'Cvulgaris@prot_jgi_Chlvu1_75417_fgeneshCV_pg.C_scaffold_14000072':0.33775659):0.07991896):0.055595704):0.082370457,'294381-Ehistolytica@XP_656581':0.70899575):0.040892954,('403677-Pinfestans@XP_002998013':0.062206337,'Phytophthora-ramorum@jgi_Phyra1_1_75918':4.5759817e-05):0.24324095):0.038487164,((('185431-Tbrucei@XP_827441':0.36146214,'353153-Tcruzi@XP_817950':0.016095544):0.13486516,('347515-Lmajor@XP_843456':0.01798676,'435258-Linfantum@XP_001469160':0.020061966):0.17680626):0.5563909,((('352914-Pyoelii@XP_726100':0.045220609,'36329-Pfalciparum@XP_001347988':7.8026104e-06):0.76854155,('353154-Tannulata@XP_954442':0.39598599,'484906-Bbovis@XP_001610390':0.33396199):0.43124736):0.48112456,'353151-Chominis@XP_666991':0.30832023):0.22065564):0.13715084):0.014399959,(((((('237631-Umaydis@XP_759390':0.040156549,'Oxytricha-trifallax@OXAOabf30a05':2.6651635):0.26634048,(('Bdendrobatidis@prot_jgi_Batde5_16684_estExt_Genewise1.C_60333':0.25040822,'Spizellomyces-punctatus@06900T0':0.1144429):0.0049236301,'Capsaspora-owczarzaki@supercont':0.27875804):0.082349196):0.086780292,('367110-Ncrassa@XP_961409':0.22396705,('559292-Scerevisiae@NP_116647':0.63998117,'Aspergillus-fumigatus@EDP52912':0.059432861):0.061519954):0.086230273):0.079854593,('284812-Spombe@NP_596049':0.22713744,'Ehuxleyi@prot_jgi_Emihu1_278249_estExt_Genemark1.C_360147':0.32314339):0.094637382):0.09576679,'744533-Ngruberi@XP_002682487':0.35082197):0.033688276,'Thecamonas-trahens@08268T0':0.48612529):0.03880712);
((((('12968-Bhominis@CBK21095':0.54188203,(((('352914-Pyoelii@XP_726100':0.021871673,'36329-Pfalciparum@XP_001347988':0.071854874):0.63097444,('353154-Tannulata@XP_954442':0.40659239,'484906-Bbovis@XP_001610390':0.38635427):0.71080892):0.38971366,'508771-Tgondii@XP_002368310':1.1329049):0.1625651,'353151-Chominis@XP_666991':0.43482309):0.17535098):0.094689553,(('45351-Nvectensis@XP_001641659':0.16882212,(((('6239-Celegans@NP_001040658':0.29020731,'6279-Bmalayi@XP_001894059':0.16517862):0.24886946,'Hrobusta@prot_jgi_Helro1_187454':0.082232325):0.076015368,'Lgigantea@gene_jgi_Lotgi1_188369_estExt_Genewise1.C_sca_240041':0.052269649):0.053127761,(('7460-Amellifera@XP_395059':0.048226985,('Dpulex@prot_jgi_Dappu1_243555_SNAP_00011613':0.14515737,'Drosophila-melanogaster@NP_651211':0.14439837):0.056813548):0.17581793,('7955-Drerio@AAT68048':3.4738331e-05,'9606-Hsapiens@NP_006297':0.010399817):0.16399895):0.10004737):0.038977044):0.037724482,'Tadhaerens@prot_jgi_Triad1_25646_e_gw1.5.27.1':0.31571479):0.28427653):8.0398052e-05,((((('145481-Ppatens@XP_001767264':0.043622557,'88036-Smoellendorffii@XP_002990356':0.020385139):0.057006275,('3702-Athaliana@AAS68515':0.096403391,'39946-Osativa@EEC69754':0.074094878):0.034969604):0.15631978,(('436017-Olucimarinus@XP_001416713':0.062328158,'70448-Otauri@XP_003078284':6.0496765e-06):0.18630114,'564608-Mpusilla@XP_003055298':0.23222748):0.1055209):0.12459601,(('403677-Pinfestans@XP_002998013':0.013585347,'Phytophthora-ramorum@jgi_Phyra1_1_75918':0.011628487):0.20752285,'Cmerolae@gene_gnl_CMER_CMI192C':0.48707325):0.084152336):0.024141745,(((('2880-Esiliculosus@CBN77803':0.31411994,(('296543-Tpseudonana@XP_002296149':0.19047451,'556484-Ptricornutum@XP_002177808':0.11670884):0.081192196,('352472-Ddiscoideum@XP_629977':0.90352062,'Aanophagefferens@prot_jgi_Auran1_70503':0.37725707):0.12839393):0.059901051):0.11699576,'Thecamonas-trahens@08268T0':0.36440196):0.024721838,('Mbrevicollis@prot_jgi_Monbr1_27330_fgenesh2_pg.scaffold_18000149':0.27149312,'Salpingoeca-rosetta@07521T0':0.29852016):0.15001861):0.024574632,(('3055-Creinhardtii@XP_001700607':0.18089055,'Vcarteri@prot_jgi_Volca1_119100_fgenesh5_synt.52__1':0.13607614):0.36080954,'Cvulgaris@prot_jgi_Chlvu1_75417_fgeneshCV_pg.C_scaffold_14000072':0.32339625):0.17724643):0.0372551):0.0052144265):0.056521875,'744533-Ngruberi@XP_002682487':0.36717039):8.7704977e-06,((('185431-Tbrucei@XP_827441':0.31791174,'353153-Tcruzi@XP_817950':0.032701393):0.12456203,('347515-Lmajor@XP_843456':0.031215612,'435258-Linfantum@XP_001469160':0.01118573):0.16455553):0.52476038,(((((('237631-Umaydis@XP_759390':0.23566888,'Cryptococcus-neoformans@XP_568851':0.28427355):0.1281405,('Bdendrobatidis@prot_jgi_Batde5_16684_estExt_Genewise1.C_60333':0.18827455,'Spizellomyces-punctatus@06900T0':0.23496555):0.084298629):0.04706118,('367110-Ncrassa@XP_961409':0.23478772,('559292-Scerevisiae@NP_116647':0.53625037,'Aspergillus-fumigatus@EDP52912':0.080380586):0.063289405):0.1009488):0.066503788,'284812-Spombe@NP_596049':0.32274807):0.036268587,((('284813-Ecuniculi@NP_584776':0.1526974,'Encephalitozoon-intestinalis@XP_003072739':0.097031213):0.52208358,((('412030-Ptetraurelia@XP_001426830':0.95737288,'5911-Tthermophila@XP_001025504':1.2770003):0.71139552,'Enterocytozoon-bieneusi@XP_002649733':0.92085667):0.17818746,'412133-Tvaginalis@XP_001310542':1.5003101):0.17709732):0.040343446,('598745-Gintestinalis@EET00911':2.2933403,'Galdieria-sulphuraria@stig_9':1.2299491):0.28344528):0.17225195):0.1098346,('Capsaspora-owczarzaki@supercont':0.00092543892,'Oxytricha-trifallax@OXAOabf30a05':2.0740397):0.24150919):0.0070292191):0.045508729,('294381-Ehistolytica@XP_656581':0.59454845,'Ehuxleyi@prot_jgi_Emihu1_278249_estExt_Genemark1.C_360147':0.37313976):0.099494041);
(((((('12968-Bhominis@CBK21095':0.49518815,('412030-Ptetraurelia@XP_001426830':0.77057365,'5911-Tthermophila@XP_001025504':0.93151924):0.628086):0.022940051,((((('352914-Pyoelii@XP_726100':0.028349057,'36329-Pfalciparum@XP_001347988':3.4925921e-05):0.70403244,('353154-Tannulata@XP_954442':0.19351685,'484906-Bbovis@XP_001610390':0.31966484):0.47891623):0.19106679,'508771-Tgondii@XP_002368310':0.9716729):0.17065647,('353151-Chominis@XP_666991':0.25540366,'598745-Gintestinalis@EET00911':1.8318324):0.27399705):0.059862208,('412133-Tvaginalis@XP_001310542':0.92811955,'Galdieria-sulphuraria@stig_9':1.4522971):0.27582206):0.19479099):0.14352308,(((('145481-Ppatens@XP_001767264':0.067111789,'88036-Smoellendorffii@XP_002990356':9.3902475e-06):0.077105986,'39946-Osativa@EEC69754':0.07527007):0.038180346,'3702-Athaliana@AAS68515':0.094524027):0.11015538,(((('436017-Olucimarinus@XP_001416713':0.046953878,'70448-Otauri@XP_003078284':0.020708458):0.28388754,'564608-Mpusilla@XP_003055298':0.16194419):0.1928962,'Cvulgaris@prot_jgi_Chlvu1_75417_fgeneshCV_pg.C_scaffold_14000072':0.33746368):0.059472937,(((('45351-Nvectensis@XP_001641659':0.20403582,('7955-Drerio@AAT68048':1.1872504e-06,'9606-Hsapiens@NP_006297':0.0095492832):0.09105257):0.040581172,(('6239-Celegans@NP_001040658':0.18501714,'6279-Bmalayi@XP_001894059':0.21639336):0.1709537,('Hrobusta@prot_jgi_Helro1_187454':0.10198935,'Lgigantea@gene_jgi_Lotgi1_188369_estExt_Genewise1.C_sca_240041':0.054380541):0.038243149):0.035619607):0.013998583,('7460-Amellifera@XP_395059':0.054007226,('Dpulex@prot_jgi_Dappu1_243555_SNAP_00011613':0.13076236,'Drosophila-melanogaster@NP_651211':0.2003664):0.055412141):0.17600687):0.034007693,'Tadhaerens@prot_jgi_Triad1_25646_e_gw1.5.27.1':0.29747186):0.28611174):0.03667673):0.060055079):0.017719682,('3055-Creinhardtii@XP_001700607':0.17097418,'Vcarteri@prot_jgi_Volca1_119100_fgenesh5_synt.52__1':0.092223153):0.29125015):0.050142647,(((('284813-Ecuniculi@NP_584776':0.16214906,'Encephalitozoon-intestinalis@XP_003072739':0.098429288):0.64750881,'Enterocytozoon-bieneusi@XP_002649733':1.1682367):0.21006475,'559292-Scerevisiae@NP_116647':0.31343548):0.19218077,('Mbrevicollis@prot_jgi_Monbr1_27330_fgenesh2_pg.scaffold_18000149':0.18932607,'Salpingoeca-rosetta@07521T0':0.2645301):0.073105102):0.053181852):0.026758321,((((('185431-Tbrucei@XP_827441':0.29653023,'353153-Tcruzi@XP_817950':0.027860943):0.11548439,('347515-Lmajor@XP_843456':0.017596478,'435258-Linfantum@XP_001469160':0.030928964):0.14780854):0.43052129,('Cmerolae@gene_gnl_CMER_CMI192C':0.47631681,'Ehuxleyi@prot_jgi_Emihu1_278249_estExt_Genemark1.C_360147':0.37123872):0.11218622):0.10430997,(((((('237631-Umaydis@XP_759390':0.26370521,'Cryptococcus-neoformans@XP_568851':0.22096252):0.069200628,('284812-Spombe@NP_596049':0.25651037,('367110-Ncrassa@XP_961409':0.27228194,'Aspergillus-fumigatus@EDP52912':0.074301564):0.1624593):0.067661384):0.12186249,('Bdendrobatidis@prot_jgi_Batde5_16684_estExt_Genewise1.C_60333':0.18979671,'Spizellomyces-punctatus@06900T0':0.044246712):0.073755417):0.085609362,('Capsaspora-owczarzaki@supercont':0.0002,'Oxytricha-trifallax@OXAOabf30a05':2.1486244):0.23779992):0.047571365,'294381-Ehistolytica@XP_656581':0.49390326):7.168363e-05,'Thecamonas-trahens@08268T0':0.28402329):0.036347437):0.058655646,((('2880-Esiliculosus@CBN77803':0.28233243,('296543-Tpseudonana@XP_002296149':0.13500168,'556484-Ptricornutum@XP_002177808':0.10114508):0.13583139):0.050878504,'Aanophagefferens@prot_jgi_Auran1_70503':0.52661712):0.068433637,('352472-Ddiscoideum@XP_629977':0.80089001,'744533-Ngruberi@XP_002682487':0.2478235):0.036737449):0.047244923):0.045062384,('403677-Pinfestans@XP_002998013':0.034262371,'Phytophthora-ramorum@jgi_Phyra1_1_75918':0.034012635):0.25071931);
((((((('12968-Bhominis@CBK21095':0.55122221,(('185431-Tbrucei@XP_827441':0.29950413,'353153-Tcruzi@XP_817950':0.04332512):0.053606794,('347515-Lmajor@XP_843456':0.018320874,'435258-Linfantum@XP_001469160':0.042541438):0.16063655):0.44499999):0.11637,(('284813-Ecuniculi@NP_584776':0.073076788,'Encephalitozoon-intestinalis@XP_003072739':0.076641731):0.52771397,'Enterocytozoon-bieneusi@XP_002649733':0.81220678):0.31143295):0.022807089,((('352914-Pyoelii@XP_726100':0.025208326,'36329-Pfalciparum@XP_001347988':0.06779541):0.72490275,('353154-Tannulata@XP_954442':0.46256913,'484906-Bbovis@XP_001610390':0.3136834):0.46909077):0.23979737,('353151-Chominis@XP_666991':0.2452521,'598745-Gintestinalis@EET00911':1.9436575):0.17678952):0.17177781):0.10475886,(((('412030-Ptetraurelia@XP_001426830':0.92257383,'5911-Tthermophila@XP_001025504':1.1231581):1.0418721,'Aanophagefferens@prot_jgi_Auran1_70503':0.47789267):0.12162725,(('412133-Tvaginalis@XP_001310542':0.86904703,'Oxytricha-trifallax@OXAOabf30a05':1.9930624):0.25595614,'Galdieria-sulphuraria@stig_9':1.0181114):0.2676458):0.16703674,('508771-Tgondii@XP_002368310':0.93764541,'Cmerolae@gene_gnl_CMER_CMI192C':0.44412836):0.17151704):3.8914842e-05):0.09900045,((((('237631-Umaydis@XP_759390':0.38686972,'Cryptococcus-neoformans@XP_568851':0.18640666):0.13224135,'Thecamonas-trahens@08268T0':0.28614907):0.089744829,'Bdendrobatidis@prot_jgi_Batde5_16684_estExt_Genewise1.C_60333':0.12249432):0.052466754,'Capsaspora-owczarzaki@supercont':0.14809764):0.058042634,((((('45351-Nvectensis@XP_001641659':0.13843222,('7955-Drerio@AAT68048':9.2372806e-06,'9606-Hsapiens@NP_006297':0.0096036803):0.1304037):0.032458948,(('6239-Celegans@NP_001040658':0.18980728,'6279-Bmalayi@XP_001894059':0.16230275):0.20823985,('Hrobusta@prot_jgi_Helro1_187454':0.099933499,'Lgigantea@gene_jgi_Lotgi1_188369_estExt_Genewise1.C_sca_240041':0.028117349):0.049998035):0.017155892):0.023845225,(('7460-Amellifera@XP_395059':0.063143659,'Dpulex@prot_jgi_Dappu1_243555_SNAP_00011613':0.097620509):0.0041433981,'Drosophila-melanogaster@NP_651211':0.20562548):0.1104759):0.096871607,'Tadhaerens@prot_jgi_Triad1_25646_e_gw1.5.27.1':0.15987428):0.2491746,('Mbrevicollis@prot_jgi_Monbr1_27330_fgenesh2_pg.scaffold_18000149':0.26459804,'Salpingoeca-rosetta@07521T0':0.22591466):0.119771):0.05952072):0.03504837):0.003658743,'744533-Ngruberi@XP_002682487':0.32944757):0.036980305,(((((((('145481-Ppatens@XP_001767264':0.074574396,'88036-Smoellendorffii@XP_002990356':3.3049932e-05):0.036496865,'39946-Osativa@EEC69754':0.056466286):0.045887744,'3702-Athaliana@AAS68515':0.076539405):0.086062104,((('3055-Creinhardtii@XP_001700607':0.23394272,'Vcarteri@prot_jgi_Volca1_119100_fgenesh5_synt.52__1':0.091044881):0.15731941,'Cvulgaris@prot_jgi_Chlvu1_75417_fgeneshCV_pg.C_scaffold_14000072':0.17737572):0.10430221,(('436017-Olucimarinus@XP_001416713':0.031178049,'70448-Otauri@XP_003078284':0.031021857):0.18495111,'564608-Mpusilla@XP_003055298':0.13813971):0.13048094):0.025557968):0.055216405,'294381-Ehistolytica@XP_656581':0.5444419):0.064300373,'Ehuxleyi@prot_jgi_Emihu1_278249_estExt_Genemark1.C_360147':0.33855651):0.023957548,((('284812-Spombe@NP_596049':0.30780204,('367110-Ncrassa@XP_961409':0.27055722,'Aspergillus-fumigatus@EDP52912':0.10287315):0.079259639):0.019940678,'559292-Scerevisiae@NP_116647':0.47627558):0.080882479,'Spizellomyces-punctatus@06900T0':0.21425349):0.061893675):0.022173702,'352472-Ddiscoideum@XP_629977':0.92162831):0.0060535456,(('2880-Esiliculosus@CBN77803':0.27717901,('296543-Tpseudonana@XP_002296149':0.17047852,'556484-Ptricornutum@XP_002177808':0.070716985):0.14639526):0.11715205,('403677-Pinfestans@XP_002998013':0.044565313,'Phytophthora-ramorum@jgi_Phyra1_1_75918':0.0016450567):0.19539732):0.09642541);
(((((('12968-Bhominis@CBK21095':0.68350579,('3055-Creinhardtii@XP_001700607':0.23350269,'Vcarteri@prot_jgi_Volca1_119100_fgenesh5_synt.52__1':0.065203573):0.31623396):0.0083949879,(((('145481-Ppatens@XP_001767264':0.041519207,'88036-Smoellendorffii@XP_002990356':6.4370608e-05):0.034556531,'39946-Osativa@EEC69754':0.12849812):0.039773619,'3702-Athaliana@AAS68515':0.1278234):0.049372849,(('436017-Olucimarinus@XP_001416713':0.029943609,'70448-Otauri@XP_003078284':0.013379893):0.23292136,'564608-Mpusilla@XP_003055298':0.18574038):0.20608761):0.085677961):0.013135048,(((('352914-Pyoelii@XP_726100':0.0032825017,'36329-Pfalciparum@XP_001347988':0.061450299):0.52601277,('353154-Tannulata@XP_954442':0.3427971,'484906-Bbovis@XP_001610390':0.24506469):0.76996351):0.49284573,('353151-Chominis@XP_666991':0.25640221,'598745-Gintestinalis@EET00911':2.1945309):0.28395681):0.25515908,(((('45351-Nvectensis@XP_001641659':0.14340011,((('6239-Celegans@NP_001040658':0.25325021,'6279-Bmalayi@XP_001894059':0.12894226):0.24911371,'Hrobusta@prot_jgi_Helro1_187454':0.067056746):0.042823237,'Lgigantea@gene_jgi_Lotgi1_188369_estExt_Genewise1.C_sca_240041':0.060258861):0.051888533):0.026268294,('7955-Drerio@AAT68048':8.9427853e-06,'9606-Hsapiens@NP_006297':0.00524148):0.20875562):0.010878962,(('7460-Amellifera@XP_395059':0.032443282,('Dpulex@prot_jgi_Dappu1_243555_SNAP_00011613':0.10869092,'Drosophila-melanogaster@NP_651211':0.19815511):0.09651531):0.17857843,'Tadhaerens@prot_jgi_Triad1_25646_e_gw1.5.27.1':0.19581992):0.075853362):0.3014049,((('508771-Tgondii@XP_002368310':1.6573147,'Aanophagefferens@prot_jgi_Auran1_70503':0.36856049):0.30150727,'Cmerolae@gene_gnl_CMER_CMI192C':0.70942287):0.047531906,'Ehuxleyi@prot_jgi_Emihu1_278249_estExt_Genemark1.C_360147':0.33087039):0.042917782):0.0084860898):0.069588535):0.032679548,((('2880-Esiliculosus@CBN77803':0.24736103,('296543-Tpseudonana@XP_002296149':0.18690902,'556484-Ptricornutum@XP_002177808':0.13872794):0.12573196):0.096834008,('403677-Pinfestans@XP_002998013':0.04911727,'Phytophthora-ramorum@jgi_Phyra1_1_75918':0.00055218861):0.20686318):0.01621468,('Mbrevicollis@prot_jgi_Monbr1_27330_fgenesh2_pg.scaffold_18000149':0.40722175,'Salpingoeca-rosetta@07521T0':0.27056919):0.17197782):0.040090051):0.028299962,((('185431-Tbrucei@XP_827441':0.29170837,(('347515-Lmajor@XP_843456':0.065853725,'435258-Linfantum@XP_001469160':0.020877929):0.27177964,'353153-Tcruzi@XP_817950':0.068569932):0.121942):0.53138818,'744533-Ngruberi@XP_002682487':0.26206989):0.080841509,'352472-Ddiscoideum@XP_629977':1.0426419):0.049828215):0.083403612,(((('237631-Umaydis@XP_759390':0.15805567,'Cryptococcus-neoformans@XP_568851':0.40499771):0.12208177,(('284812-Spombe@NP_596049':0.24599208,(('284813-Ecuniculi@NP_584776':0.19504991,'Encephalitozoon-intestinalis@XP_003072739':0.087264341):0.62614985,(((('412030-Ptetraurelia@XP_001426830':0.88339538,'5911-Tthermophila@XP_001025504':1.4922084):1.0335906,'412133-Tvaginalis@XP_001310542':1.5344606):0.09160329,'Galdieria-sulphuraria@stig_9':1.5156592):0.1307973,'Enterocytozoon-bieneusi@XP_002649733':1.1068979):0.1617132):0.24005776):0.032082964,('367110-Ncrassa@XP_961409':0.22423252,('559292-Scerevisiae@NP_116647':0.50584121,'Aspergillus-fumigatus@EDP52912':0.05086191):0.023349232):0.066690211):0.05463637):0.05712813,(('Bdendrobatidis@prot_jgi_Batde5_16684_estExt_Genewise1.C_60333':0.20424021,'Spizellomyces-punctatus@06900T0':0.090372381):0.010916277,'Thecamonas-trahens@08268T0':0.4125225):0.074606195):0.041522462,('Capsaspora-owczarzaki@supercont':8.1128568e-07,'Oxytricha-trifallax@OXAOabf30a05':2.5584175):0.25942763):0.052270244,('294381-Ehistolytica@XP_656581':0.75264886,'Cvulgaris@prot_jgi_Chlvu1_75417_fgeneshCV_pg.C_scaffold_14000072':0.38935771):0.041689575);
((('12968-Bhominis@CBK21095':0.52324565,(('284813-Ecuniculi@NP_584776':0.12511277,'Encephalitozoon-intestinalis@XP_003072739':0.1060154):0.8337478,(((((('352914-Pyoelii@XP_726100':0.0089415848,'36329-Pfalciparum@XP_001347988':0.071166059):0.57512797,('353154-Tannulata@XP_954442':0.38385789,'484906-Bbovis@XP_001610390':0.32132989):0.60328881):0.27836175,'353151-Chominis@XP_666991':0.41914296):0.054665758,(('412030-Ptetraurelia@XP_001426830':0.96673374,'5911-Tthermophila@XP_001025504':0.70122727):0.81415727,(('412133-Tvaginalis@XP_001310542':1.1224248,'508771-Tgondii@XP_002368310':0.92167873):0.10673763,'598745-Gintestinalis@EET00911':1.5603991):0.074886872):0.26835443):0.22541976,'Enterocytozoon-bieneusi@XP_002649733':1.0151858):0.08259046,'Cmerolae@gene_gnl_CMER_CMI192C':0.55818501):6.2826353e-06):0.076282447):0.042416944,('Galdieria-sulphuraria@stig_9':1.6275967,('Mbrevicollis@prot_jgi_Monbr1_27330_fgenesh2_pg.scaffold_18000149':0.21178802,'Salpingoeca-rosetta@07521T0':0.28715682):0.15276468):0.0074514569):0.030090711,(((('145481-Ppatens@XP_001767264':0.048101654,'88036-Smoellendorffii@XP_002990356':0.0087681178):0.035348424,('3702-Athaliana@AAS68515':0.083808048,'39946-Osativa@EEC69754':0.054531302):0.09218999):0.14167,((((('185431-Tbrucei@XP_827441':0.31253964,'353153-Tcruzi@XP_817950':0.031491924):0.080512635,('347515-Lmajor@XP_843456':0.023712904,'435258-Linfantum@XP_001469160':0.01377521):0.21302823):0.49784519,'744533-Ngruberi@XP_002682487':0.27112448):0.064804512,((('2880-Esiliculosus@CBN77803':0.1271564,(('296543-Tpseudonana@XP_002296149':0.14657611,'556484-Ptricornutum@XP_002177808':0.13993132):0.11801014,'Aanophagefferens@prot_jgi_Auran1_70503':0.46676828):0.048120612):0.061207288,'352472-Ddiscoideum@XP_629977':0.860836):0.020922584,('403677-Pinfestans@XP_002998013':0.016003874,'Phytophthora-ramorum@jgi_Phyra1_1_75918':0.0073763545):0.16892778):0.012392386):0.050889165,(('3055-Creinhardtii@XP_001700607':0.17808007,'Vcarteri@prot_jgi_Volca1_119100_fgenesh5_synt.52__1':0.10184653):0.23752452,('Cvulgaris@prot_jgi_Chlvu1_75417_fgeneshCV_pg.C_scaffold_14000072':0.25564004,'Thecamonas-trahens@08268T0':0.2745662):0.095517445):0.076128479):0.011531677):0.057453856,(((((('237631-Umaydis@XP_759390':0.23348394,'Cryptococcus-neoformans@XP_568851':0.29331596):0.071978378,('284812-Spombe@NP_596049':0.21376655,(('367110-Ncrassa@XP_961409':0.19052467,'Aspergillus-fumigatus@EDP52912':0.046710291):0.070265098,'559292-Scerevisiae@NP_116647':0.39331276):0.039191394):0.043533729):0.040376309,('Bdendrobatidis@prot_jgi_Batde5_16684_estExt_Genewise1.C_60333':0.17665277,'Spizellomyces-punctatus@06900T0':0.15845458):0.022261157):0.08697248,'Ehuxleyi@prot_jgi_Emihu1_278249_estExt_Genemark1.C_360147':0.46063037):0.041259187,'Capsaspora-owczarzaki@supercont':0.19072609):0.023153138,(('294381-Ehistolytica@XP_656581':6.200911e-06,'Oxytricha-trifallax@OXAOabf30a05':3.0137042):0.59806473,(('436017-Olucimarinus@XP_001416713':0.030555075,'70448-Otauri@XP_003078284':0.01131674):0.23863025,'564608-Mpusilla@XP_003055298':0.12882941):0.091610075):0.035396368):0.040358947):0.031956414,(('45351-Nvectensis@XP_001641659':0.12710791,((('6239-Celegans@NP_001040658':0.20568559,'6279-Bmalayi@XP_001894059':0.1899766):0.16690973,('7955-Drerio@AAT68048':6.6060488e-05,'9606-Hsapiens@NP_006297':0.033361633):0.071332519):0.062438614,(('7460-Amellifera@XP_395059':0.061522564,('Dpulex@prot_jgi_Dappu1_243555_SNAP_00011613':0.065772216,'Drosophila-melanogaster@NP_651211':0.14535726):0.033323786):0.19838156,('Hrobusta@prot_jgi_Helro1_187454':0.058375508,'Lgigantea@gene_jgi_Lotgi1_188369_estExt_Genewise1.C_sca_240041':0.052096763):0.03347461):0.020290877):0.043055139):0.0273798,'Tadhaerens@prot_jgi_Triad1_25646_e_gw1.5.27.1':0.24697733):0.2549691);
((('12968-Bhominis@CBK21095':0.4321179,(((('145481-Ppatens@XP_001767264':0.078646993,'88036-Smoellendorffii@XP_002990356':0.0043856169):0.027486576,('3702-Athaliana@AAS68515':0.10322086,'39946-Osativa@EEC69754':0.040839084):0.065032364):0.063752753,(('294381-Ehistolytica@XP_656581':0.3856224,'352472-Ddiscoideum@XP_629977':0.88629192):0.080593883,((('436017-Olucimarinus@XP_001416713':0.041195238,'70448-Otauri@XP_003078284':0.013215887):0.24098439,'564608-Mpusilla@XP_003055298':0.13656038):0.14306017,'Cvulgaris@prot_jgi_Chlvu1_75417_fgeneshCV_pg.C_scaffold_14000072':0.34140219):0.065121843):0.074395253):0.022648408,'Ehuxleyi@prot_jgi_Emihu1_278249_estExt_Genemark1.C_360147':0.41982381):0.021105083):0.048324025,(('185431-Tbrucei@XP_827441':0.27743523,'353153-Tcruzi@XP_817950':6.1496397e-05):0.10680389,('347515-Lmajor@XP_843456':0.029530144,'435258-Linfantum@XP_001469160':0.021080662):0.24094573):0.61273445):0.02046069,((((('237631-Umaydis@XP_759390':0.20604598,'Cryptococcus-neoformans@XP_568851':0.20773107):0.10557882,('284812-Spombe@NP_596049':0.26311438,(('367110-Ncrassa@XP_961409':0.21338433,'Aspergillus-fumigatus@EDP52912':0.079125778):0.093533649,'559292-Scerevisiae@NP_116647':0.41888671):0.033920646):0.056024511):0.081392455,(('Bdendrobatidis@prot_jgi_Batde5_16684_estExt_Genewise1.C_60333':0.18420287,'Spizellomyces-punctatus@06900T0':0.0019885948):0.032420935,'Thecamonas-trahens@08268T0':0.31074055):0.060646998):0.022066991,('Capsaspora-owczarzaki@supercont':0.023777766,'Oxytricha-trifallax@OXAOabf30a05':2.287743):0.21027939):0.10750097,(((('284813-Ecuniculi@NP_584776':0.165516,'Encephalitozoon-intestinalis@XP_003072739':0.019545324):0.45343146,'Enterocytozoon-bieneusi@XP_002649733':0.90433627):0.29853638,((('412133-Tvaginalis@XP_001310542':1.0338048,'598745-Gintestinalis@EET00911':1.5966208):0.22444132,'Galdieria-sulphuraria@stig_9':0.92713204):0.30369184,'Cmerolae@gene_gnl_CMER_CMI192C':0.37839788):0.11293375):0.1245426,(((('352914-Pyoelii@XP_726100':0.032362734,'36329-Pfalciparum@XP_001347988':0.028092287):0.52387252,('353154-Tannulata@XP_954442':0.25413505,'484906-Bbovis@XP_001610390':0.47985937):0.53180978):0.3414425,'353151-Chominis@XP_666991':0.42962296):0.1648113,(('412030-Ptetraurelia@XP_001426830':0.72057742,'5911-Tthermophila@XP_001025504':1.0199565):0.64697868,'508771-Tgondii@XP_002368310':0.91802279):0.28629965):0.16445753):0.14374762):0.010113089,(((((('2880-Esiliculosus@CBN77803':0.21969982,('296543-Tpseudonana@XP_002296149':0.14018004,'556484-Ptricornutum@XP_002177808':0.11255493):0.15031196):0.028168252,'Aanophagefferens@prot_jgi_Auran1_70503':0.57512441):0.064279837,('403677-Pinfestans@XP_002998013':0.024869714,'Phytophthora-ramorum@jgi_Phyra1_1_75918':0.0071845861):0.22321441):0.027117959,(('3055-Creinhardtii@XP_001700607':0.24947488,'Vcarteri@prot_jgi_Volca1_119100_fgenesh5_synt.52__1':0.066450563):0.40606275,('Mbrevicollis@prot_jgi_Monbr1_27330_fgenesh2_pg.scaffold_18000149':0.20848424,'Salpingoeca-rosetta@07521T0':0.21850617):0.051748287):0.069195534):0.028465503,'744533-Ngruberi@XP_002682487':0.33714071):0.014436881,(('45351-Nvectensis@XP_001641659':0.13520239,((('6239-Celegans@NP_001040658':0.27406477,'6279-Bmalayi@XP_001894059':0.16495693):0.12838691,(('7460-Amellifera@XP_395059':0.054543219,('Dpulex@prot_jgi_Dappu1_243555_SNAP_00011613':0.13058426,'Drosophila-melanogaster@NP_651211':0.16608828):0.040141386):0.12318119,('Hrobusta@prot_jgi_Helro1_187454':0.099372368,'Lgigantea@gene_jgi_Lotgi1_188369_estExt_Genewise1.C_sca_240041':0.046096265):0.051593981):0.037974844):0.0029845742,('7955-Drerio@AAT68048':7.7664629e-09,'9606-Hsapiens@NP_006297':0.0045072672):0.05117329):0.062565981):0.030073395,'Tadhaerens@prot_jgi_Triad1_25646_e_gw1.5.27.1':0.21494964):0.30247046):0.033385637);
(('12968-Bhominis@CBK21095':0.44398621,((((('185431-Tbrucei@XP_827441':0.15570239,(('347515-Lmajor@XP_843456':0.036564228,'435258-Linfantum@XP_001469160':0.030503918):0.28637098,'353153-Tcruzi@XP_817950':1.5949166e-06):0.12436432):0.56869797,((('352914-Pyoelii@XP_726100':0,'36329-Pfalciparum@XP_001347988':0.066873726):0.5694885,('353154-Tannulata@XP_954442':0.1667067,'484906-Bbovis@XP_001610390':0.57298848):0.50461234):0.28712334,('353151-Chominis@XP_666991':0.39065051,((('412030-Ptetraurelia@XP_001426830':0.94876128,'5911-Tthermophila@XP_001025504':1.2069334):0.73312422,'508771-Tgondii@XP_002368310':0.76137311):0.20835172,'598745-Gintestinalis@EET00911':2.0601754):0.21188558):0.0093992142):0.22204277):0.019955344,('412133-Tvaginalis@XP_001310542':1.1011559,'Galdieria-sulphuraria@stig_9':1.0074464):0.44748):0.11130868,(((('284813-Ecuniculi@NP_584776':0.096911394,'Encephalitozoon-intestinalis@XP_003072739':0.082450351):0.7346381,'Enterocytozoon-bieneusi@XP_002649733':1.0079083):0.13036221,'Cmerolae@gene_gnl_CMER_CMI192C':0.63547386):0.084297336,'Aanophagefferens@prot_jgi_Auran1_70503':0.627322):0.01159517):0.12702894,'294381-Ehistolytica@XP_656581':0.71152163):0.013672612):0.085203882,(((((('145481-Ppatens@XP_001767264':0.069455801,'88036-Smoellendorffii@XP_002990356':0.019516409):0.039163494,'39946-Osativa@EEC69754':0.10637592):0.023356846,'3702-Athaliana@AAS68515':0.14317401):0.056483484,((('3055-Creinhardtii@XP_001700607':0.33522718,'Vcarteri@prot_jgi_Volca1_119100_fgenesh5_synt.52__1':0.098419044):0.28343702,'Cvulgaris@prot_jgi_Chlvu1_75417_fgeneshCV_pg.C_scaffold_14000072':0.24751664):0.15269412,(('436017-Olucimarinus@XP_001416713':0.041674432,'70448-Otauri@XP_003078284':0.030696886):0.22187629,'564608-Mpusilla@XP_003055298':0.10616928):0.14731836):0.066117174):0.070844115,'Ehuxleyi@prot_jgi_Emihu1_278249_estExt_Genemark1.C_360147':0.36221218):0.016255646,'352472-Ddiscoideum@XP_629977':0.65041461):0.00011339984,(((((('237631-Umaydis@XP_759390':0.29883314,'Cryptococcus-neoformans@XP_568851':0.25004909):0.1954574,'Bdendrobatidis@prot_jgi_Batde5_16684_estExt_Genewise1.C_60333':0.24601591):0.021716247,'Spizellomyces-punctatus@06900T0':0.18395615):0.022448279,('Capsaspora-owczarzaki@supercont':0.00064801448,'Oxytricha-trifallax@OXAOabf30a05':2.8149553):0.25207702):0.083066324,(('284812-Spombe@NP_596049':0.29569842,('367110-Ncrassa@XP_961409':0.21656762,'Aspergillus-fumigatus@EDP52912':0.1504901):0.058213035):0.038921124,'559292-Scerevisiae@NP_116647':0.37242075):0.04610773):0.12233726,(((('2880-Esiliculosus@CBN77803':0.19089542,('296543-Tpseudonana@XP_002296149':0.18496158,'556484-Ptricornutum@XP_002177808':0.14895439):0.11822946):0.061468655,('403677-Pinfestans@XP_002998013':0.037377761,'Phytophthora-ramorum@jgi_Phyra1_1_75918':0.015190615):0.20890902):0.038639076,((((('45351-Nvectensis@XP_001641659':0.16789794,('7955-Drerio@AAT68048':2.2601555e-05,'9606-Hsapiens@NP_006297':0.0052379648):0.12102246):0.064638826,(('7460-Amellifera@XP_395059':0.059385308,('Dpulex@prot_jgi_Dappu1_243555_SNAP_00011613':0.099192479,'Drosophila-melanogaster@NP_651211':0.16578793):0.026080043):0.15524171,('Hrobusta@prot_jgi_Helro1_187454':0.071452315,'Lgigantea@gene_jgi_Lotgi1_188369_estExt_Genewise1.C_sca_240041':0.056173155):0.10550729):0.027331859):0.027221364,(('6239-Celegans@NP_001040658':0.35226751,'6279-Bmalayi@XP_001894059':0.082614378):0.10236133,'Tadhaerens@prot_jgi_Triad1_25646_e_gw1.5.27.1':0.15343977):0.053319238):0.20870403,('Mbrevicollis@prot_jgi_Monbr1_27330_fgenesh2_pg.scaffold_18000149':0.30024763,'Salpingoeca-rosetta@07521T0':0.21582029):0.088483494):0.094611937,'Thecamonas-trahens@08268T0':0.43975874):0.022660813):0.050038895,'744533-Ngruberi@XP_002682487':0.30202098):0.022481692):0.047284922);
((((('12968-Bhominis@CBK21095':0.31179761,'Enterocytozoon-bieneusi@XP_002649733':1.7314152):0.28005642,(('284813-Ecuniculi@NP_584776':0.1308362,'Encephalitozoon-intestinalis@XP_003072739':0.10329603):1.1229398,'Spizellomyces-punctatus@06900T0':0.062041621):0.081693852):0.022583177,((((((('145481-Ppatens@XP_001767264':0.07498515,'88036-Smoellendorffii@XP_002990356':5.5535585e-05):0.069378774,'39946-Osativa@EEC69754':0.061111507):0.039462322,'3702-Athaliana@AAS68515':0.073266774):0.08949488,(('436017-Olucimarinus@XP_001416713':0.044098191,'70448-Otauri@XP_003078284':0.020269068):0.22421898,'564608-Mpusilla@XP_003055298':0.20376684):0.16817989):0.057252117,((('367110-Ncrassa@XP_961409':0.2083427,'Aspergillus-fumigatus@EDP52912':0.085414839):0.16000445,'559292-Scerevisiae@NP_116647':0.42552749):0.21011656,(('403677-Pinfestans@XP_002998013':0.068327926,'Phytophthora-ramorum@jgi_Phyra1_1_75918':0.0016814094):0.21305382,'Ehuxleyi@prot_jgi_Emihu1_278249_estExt_Genemark1.C_360147':0.53551762):0.087685604):0.047487316):0.0023195529,'294381-Ehistolytica@XP_656581':0.49172568):0.066062928,(('3055-Creinhardtii@XP_001700607':0.2799416,'Vcarteri@prot_jgi_Volca1_119100_fgenesh5_synt.52__1':0.12349144):0.17785896,'Cvulgaris@prot_jgi_Chlvu1_75417_fgeneshCV_pg.C_scaffold_14000072':0.45487481):0.14016022):0.065203983):0.064980101,(((('185431-Tbrucei@XP_827441':0.2567183,(('347515-Lmajor@XP_843456':0.019067674,'435258-Linfantum@XP_001469160':0.0043116954):0.25456515,'353153-Tcruzi@XP_817950':0.018085247):0.055036456):0.69258894,((((('352914-Pyoelii@XP_726100':0.072722512,'36329-Pfalciparum@XP_001347988':0.011850864):0.91660088,('353154-Tannulata@XP_954442':0.72109604,'484906-Bbovis@XP_001610390':0.20698121):0.996511):0.23391547,'598745-Gintestinalis@EET00911':2.1579085):0.11052855,'353151-Chominis@XP_666991':0.44075927):0.12996756,('412030-Ptetraurelia@XP_001426830':0.69587172,'5911-Tthermophila@XP_001025504':1.4724193):1.2845455):0.075936237):1.9046295e-05,'284812-Spombe@NP_596049':0.37311889):0.094098603,'744533-Ngruberi@XP_002682487':0.39469203):0.076396082):0.029979388,((('237631-Umaydis@XP_759390':0.30308805,'Cryptococcus-neoformans@XP_568851':0.31845944):0.1890729,'Bdendrobatidis@prot_jgi_Batde5_16684_estExt_Genewise1.C_60333':0.19000295):0.092040403,(((('2880-Esiliculosus@CBN77803':0.28709473,(('296543-Tpseudonana@XP_002296149':0.20646066,'556484-Ptricornutum@XP_002177808':0.10669041):0.091249086,'352472-Ddiscoideum@XP_629977':1.0367805):0.047618258):0.11652092,(('508771-Tgondii@XP_002368310':1.3624172,'Cmerolae@gene_gnl_CMER_CMI192C':0.35976556):0.37554045,('Aanophagefferens@prot_jgi_Auran1_70503':0.40081596,'Galdieria-sulphuraria@stig_9':1.5625952):0.19316524):0.043593848):0.0019200249,'Thecamonas-trahens@08268T0':0.45958791):0.096465973,((('412133-Tvaginalis@XP_001310542':1.4840492,'Salpingoeca-rosetta@07521T0':0.12543907):0.20261817,'Mbrevicollis@prot_jgi_Monbr1_27330_fgenesh2_pg.scaffold_18000149':0.36146525):0.17901254,(((('45351-Nvectensis@XP_001641659':0.14633088,('7955-Drerio@AAT68048':3.1247685e-06,'9606-Hsapiens@NP_006297':0.0058277256):0.10432644):0.098713677,('7460-Amellifera@XP_395059':0.071334025,('Dpulex@prot_jgi_Dappu1_243555_SNAP_00011613':0.1170189,'Drosophila-melanogaster@NP_651211':0.21749096):0.022487826):0.17414703):0.0040617702,(('6239-Celegans@NP_001040658':0.23963905,'6279-Bmalayi@XP_001894059':0.17906545):0.16429675,('Hrobusta@prot_jgi_Helro1_187454':0.17946178,'Lgigantea@gene_jgi_Lotgi1_188369_estExt_Genewise1.C_sca_240041':0.024839894):0.035322886):0.046133752):0.060374114,'Tadhaerens@prot_jgi_Triad1_25646_e_gw1.5.27.1':0.26636398):0.29658895):0.07212812):0.014080941):0.062577826,('Capsaspora-owczarzaki@supercont':0.0007,'Oxytricha-trifallax@OXAOabf30a05':2.7056842):0.28677055);
((((('12968-Bhominis@CBK21095':0.52047646,(((('352914-Pyoelii@XP_726100':6.3824101e-05,'36329-Pfalciparum@XP_001347988':0.10350898):0.49542458,('353154-Tannulata@XP_954442':0.23574873,'484906-Bbovis@XP_001610390':0.36585031):0.462542):0.4944338,('353151-Chominis@XP_666991':0.16723933,'598745-Gintestinalis@EET00911':2.1438063):0.21190483):0.065651804,'508771-Tgondii@XP_002368310':1.2328201):0.22160674):0.13751045,(('352472-Ddiscoideum@XP_629977':0.86576089,'Salpingoeca-rosetta@07521T0':0.2089208):0.088264213,'Mbrevicollis@prot_jgi_Monbr1_27330_fgenesh2_pg.scaffold_18000149':0.12825861):0.099016255):0.075778967,((('185431-Tbrucei@XP_827441':0.20535658,'353153-Tcruzi@XP_817950':0.059693993):0.063831617,('347515-Lmajor@XP_843456':0.031223138,'435258-Linfantum@XP_001469160':0.0080770824):0.2049391):0.51929062,((((('45351-Nvectensis@XP_001641659':0.14383943,('Hrobusta@prot_jgi_Helro1_187454':0.089683258,'Lgigantea@gene_jgi_Lotgi1_188369_estExt_Genewise1.C_sca_240041':0.063222664):0.020847987):0.036900102,('7460-Amellifera@XP_395059':0.070582742,('Dpulex@prot_jgi_Dappu1_243555_SNAP_00011613':0.10184023,'Drosophila-melanogaster@NP_651211':0.15230103):0.0075957684):0.17002684):0.03205886,('7955-Drerio@AAT68048':0,'9606-Hsapiens@NP_006297':0):0.11520648):0.033842199,('6239-Celegans@NP_001040658':0.15844598,'6279-Bmalayi@XP_001894059':0.17252994):0.18099313):0.029131248,'Tadhaerens@prot_jgi_Triad1_25646_e_gw1.5.27.1':0.23584718):0.1137165):0.071960774):0.033501333,('Capsaspora-owczarzaki@supercont':0.00041868461,'Oxytricha-trifallax@OXAOabf30a05':2.545519):0.30614977):0.051781353,((((((('145481-Ppatens@XP_001767264':0.053817546,'88036-Smoellendorffii@XP_002990356':0.014063519):0.060954721,('3702-Athaliana@AAS68515':0.085832563,'39946-Osativa@EEC69754':0.059963309):0.0243236):0.14214805,(('3055-Creinhardtii@XP_001700607':0.22505903,'Vcarteri@prot_jgi_Volca1_119100_fgenesh5_synt.52__1':0.070060492):0.22102901,'Cvulgaris@prot_jgi_Chlvu1_75417_fgeneshCV_pg.C_scaffold_14000072':0.1991628):0.16011924):0.0097071671,(('436017-Olucimarinus@XP_001416713':0.068831139,'70448-Otauri@XP_003078284':0.0013952838):0.19765442,'564608-Mpusilla@XP_003055298':0.17273767):0.10898668):0.067040279,'294381-Ehistolytica@XP_656581':0.6081722):0.031414619,'744533-Ngruberi@XP_002682487':0.378908):0.05631408,(((('237631-Umaydis@XP_759390':0.16380655,'Cryptococcus-neoformans@XP_568851':0.29721451):0.080742003,(('284812-Spombe@NP_596049':0.2576773,(('367110-Ncrassa@XP_961409':0.16950828,'Aspergillus-fumigatus@EDP52912':0.025588827):0.061259571,'559292-Scerevisiae@NP_116647':0.38712292):0.048910159):0.05243933,(((('284813-Ecuniculi@NP_584776':0.090294393,'Encephalitozoon-intestinalis@XP_003072739':0.17356785):0.54225932,'Enterocytozoon-bieneusi@XP_002649733':0.74349964):0.12609705,(('412030-Ptetraurelia@XP_001426830':0.75437138,'5911-Tthermophila@XP_001025504':1.4240813):0.58763719,'412133-Tvaginalis@XP_001310542':0.84699965):0.21337039):0.13278807,'Galdieria-sulphuraria@stig_9':1.5187846):0.049389708):0.078202986):0.036673048,'Bdendrobatidis@prot_jgi_Batde5_16684_estExt_Genewise1.C_60333':0.25145282):8.8080644e-05,'Spizellomyces-punctatus@06900T0':0.15063168):0.04975738):0.042401427,((((('2880-Esiliculosus@CBN77803':0.24409832,('403677-Pinfestans@XP_002998013':0.014207596,'Phytophthora-ramorum@jgi_Phyra1_1_75918':0.009050047):0.300261):0.046598709,(('296543-Tpseudonana@XP_002296149':0.14343286,'556484-Ptricornutum@XP_002177808':0.098649032):0.1028756,'Aanophagefferens@prot_jgi_Auran1_70503':0.48200508):0.060880539):0.093660024,'Ehuxleyi@prot_jgi_Emihu1_278249_estExt_Genemark1.C_360147':0.51308098):0.02206636,'Thecamonas-trahens@08268T0':0.35315585):0.0068608885,'Cmerolae@gene_gnl_CMER_CMI192C':0.54616628):0.092555598);
(((((('12968-Bhominis@CBK21095':0.49168631,'352472-Ddiscoideum@XP_629977':0.74171014):0.11321941,'Thecamonas-trahens@08268T0':0.37359044):0.015950966,((((('45351-Nvectensis@XP_001641659':0.13747405,('7955-Drerio@AAT68048':4.9838762e-06,'9606-Hsapiens@NP_006297':0.01368856):0.18380448):0.038063055,(('6239-Celegans@NP_001040658':0.1953092,'6279-Bmalayi@XP_001894059':0.16707002):0.16458586,('Hrobusta@prot_jgi_Helro1_187454':0.067993976,'Lgigantea@gene_jgi_Lotgi1_188369_estExt_Genewise1.C_sca_240041':0.072488347):0.050845336):0.02773279):0.018665834,(('7460-Amellifera@XP_395059':0.05899081,('Dpulex@prot_jgi_Dappu1_243555_SNAP_00011613':0.13466521,'Drosophila-melanogaster@NP_651211':0.12277603):0.049710607):0.14362914,'Tadhaerens@prot_jgi_Triad1_25646_e_gw1.5.27.1':0.24491607):0.046422047):0.25986405,'Ehuxleyi@prot_jgi_Emihu1_278249_estExt_Genemark1.C_360147':0.4879101):0.021072544,('Mbrevicollis@prot_jgi_Monbr1_27330_fgenesh2_pg.scaffold_18000149':0.27047282,'Salpingoeca-rosetta@07521T0':0.30038508):0.19178689):0.092431112):0.018325377,((('2880-Esiliculosus@CBN77803':0.22001859,('296543-Tpseudonana@XP_002296149':0.21290419,'556484-Ptricornutum@XP_002177808':0.19496615):0.12995468):0.070716795,'Aanophagefferens@prot_jgi_Auran1_70503':0.45954327):0.041166448,(('403677-Pinfestans@XP_002998013':0.011188651,'Phytophthora-ramorum@jgi_Phyra1_1_75918':0.029724965):0.17980591,'Cmerolae@gene_gnl_CMER_CMI192C':0.67457237):0.037634844):0.022857107):0.028993611,((((('145481-Ppatens@XP_001767264':0.054403436,'88036-Smoellendorffii@XP_002990356':0.0068023983):0.076317066,'39946-Osativa@EEC69754':0.069571352):0.02447426,'3702-Athaliana@AAS68515':0.080695008):0.09400166,(('436017-Olucimarinus@XP_001416713':0.095456652,'70448-Otauri@XP_003078284':0.0045734343):0.15192575,'564608-Mpusilla@XP_003055298':0.19593652):0.11006908):0.022505056,(('3055-Creinhardtii@XP_001700607':0.22412433,'Vcarteri@prot_jgi_Volca1_119100_fgenesh5_synt.52__1':0.10737135):0.23072173,'Cvulgaris@prot_jgi_Chlvu1_75417_fgeneshCV_pg.C_scaffold_14000072':0.1794813):0.17083765):0.095360767):0.030214316,(((('185431-Tbrucei@XP_827441':0.164191,(('347515-Lmajor@XP_843456':0.060826434,'435258-Linfantum@XP_001469160':4.2639828e-05):0.25775861,'353153-Tcruzi@XP_817950':0.047752448):0.094619774):0.56815396,'744533-Ngruberi@XP_002682487':0.35784396):0.071837777,((('237631-Umaydis@XP_759390':0.2350447,'Cryptococcus-neoformans@XP_568851':0.29846343):0.20147935,('Bdendrobatidis@prot_jgi_Batde5_16684_estExt_Genewise1.C_60333':0.20946863,'Spizellomyces-punctatus@06900T0':0.09460369):0.033546576):0.045898836,('Capsaspora-owczarzaki@supercont':0.0009445488,'Oxytricha-trifallax@OXAOabf30a05':2.9067196):0.31892848):0.041572564):0.024751519,(('284812-Spombe@NP_596049':0.23588749,('367110-Ncrassa@XP_961409':0.17864594,('559292-Scerevisiae@NP_116647':0.58204523,'Aspergillus-fumigatus@EDP52912':0.046344758):0.057615696):0.16641416):0.072655764,(((('284813-Ecuniculi@NP_584776':0.097592876,'Encephalitozoon-intestinalis@XP_003072739':0.14741366):0.52719026,'Enterocytozoon-bieneusi@XP_002649733':0.97154142):0.14408645,(((('352914-Pyoelii@XP_726100':7.4364276e-07,'36329-Pfalciparum@XP_001347988':0.046447935):0.77151435,('353154-Tannulata@XP_954442':0.37418069,'484906-Bbovis@XP_001610390':0.34454569):0.30025782):0.23734472,'508771-Tgondii@XP_002368310':1.2642595):0.16789615,('353151-Chominis@XP_666991':0.24364873,'598745-Gintestinalis@EET00911':1.7671913):0.27734508):0.18875195):0.054143,((('412030-Ptetraurelia@XP_001426830':0.52489664,'5911-Tthermophila@XP_001025504':1.3470786):0.4968378,'412133-Tvaginalis@XP_001310542':1.1405767):0.15391246,'Galdieria-sulphuraria@stig_9':1.2097379):0.089068643):0.054459642):0.067927353):0.05171057,'294381-Ehistolytica@XP_656581':0.60236959);
((((((('12968-Bhominis@CBK21095':0.54074177,((('412030-Ptetraurelia@XP_001426830':0.72675881,'5911-Tthermophila@XP_001025504':0.98485545):0.34252826,'Oxytricha-trifallax@OXAOabf30a05':1.789088):0.35667489,('412133-Tvaginalis@XP_001310542':1.101799,('508771-Tgondii@XP_002368310':0.80283105,'598745-Gintestinalis@EET00911':1.9272551):0.150425):0.099029826):0.16826498):0.06783776,((('284813-Ecuniculi@NP_584776':0.21283341,'Encephalitozoon-intestinalis@XP_003072739':0.049971069):0.68439743,'Enterocytozoon-bieneusi@XP_002649733':0.95949511):0.18600352,(((('352914-Pyoelii@XP_726100':0,'36329-Pfalciparum@XP_001347988':0.09273065):0.68886586,('353154-Tannulata@XP_954442':0.32270263,'484906-Bbovis@XP_001610390':0.41551948):0.73598066):0.64042845,'353151-Chominis@XP_666991':0.50905513):0.33467743,('Aanophagefferens@prot_jgi_Auran1_70503':0.69741697,('Cmerolae@gene_gnl_CMER_CMI192C':0.46923259,'Galdieria-sulphuraria@stig_9':1.7878056):0.21885165):0.050890334):2.0592421e-06):0.065135428):0.11440301,'Capsaspora-owczarzaki@supercont':0.2758887):1.5225691e-05,(((('45351-Nvectensis@XP_001641659':0.13235108,('7955-Drerio@AAT68048':1.2689085e-05,'9606-Hsapiens@NP_006297':0.014700782):0.11349867):0.052215437,(('6239-Celegans@NP_001040658':0.20249328,'6279-Bmalayi@XP_001894059':0.13436238):0.1659086,('Hrobusta@prot_jgi_Helro1_187454':0.069952789,'Lgigantea@gene_jgi_Lotgi1_188369_estExt_Genewise1.C_sca_240041':0.038272285):0.042557708):0.038834135):0.032958643,'Tadhaerens@prot_jgi_Triad1_25646_e_gw1.5.27.1':0.27450243):0.037447768,('7460-Amellifera@XP_395059':0.035555312,('Dpulex@prot_jgi_Dappu1_243555_SNAP_00011613':0.091298233,'Drosophila-melanogaster@NP_651211':0.20264105):0.065529919):0.14538828):0.22641528):0.059429806,('Mbrevicollis@prot_jgi_Monbr1_27330_fgenesh2_pg.scaffold_18000149':0.23797286,'Salpingoeca-rosetta@07521T0':0.37677586):0.084641854):0.052074131,(((('185431-Tbrucei@XP_827441':0.33770425,'353153-Tcruzi@XP_817950':0.054032882):0.10591691,('347515-Lmajor@XP_843456':0.012256234,'435258-Linfantum@XP_001469160':0.021018116):0.26095141):0.64712089,'744533-Ngruberi@XP_002682487':0.39673749):0.052101239,'352472-Ddiscoideum@XP_629977':0.77624725):0.037297343):2.3960989e-05,(((((('145481-Ppatens@XP_001767264':0.054777786,'88036-Smoellendorffii@XP_002990356':0.0058291289):0.039127689,('3702-Athaliana@AAS68515':0.060554813,'39946-Osativa@EEC69754':0.061838226):0.038847722):0.04686572,'Ehuxleyi@prot_jgi_Emihu1_278249_estExt_Genemark1.C_360147':0.45048858):0.032198914,(('436017-Olucimarinus@XP_001416713':0.032866432,'70448-Otauri@XP_003078284':0.027110952):0.22122047,'564608-Mpusilla@XP_003055298':0.15788433):0.25936494):0.046922687,(((((('237631-Umaydis@XP_759390':0.25456239,'Cryptococcus-neoformans@XP_568851':0.33164218):0.14045421,(('284812-Spombe@NP_596049':0.20109126,'559292-Scerevisiae@NP_116647':0.45840494):0.070385319,('367110-Ncrassa@XP_961409':0.20852854,'Aspergillus-fumigatus@EDP52912':0.052816998):0.14984525):0.12162634):0.078539753,'Bdendrobatidis@prot_jgi_Batde5_16684_estExt_Genewise1.C_60333':0.21996479):0.03596391,'Spizellomyces-punctatus@06900T0':0.17712649):0.085942463,'294381-Ehistolytica@XP_656581':0.78904951):0.034081824,(('3055-Creinhardtii@XP_001700607':0.21187708,'Vcarteri@prot_jgi_Volca1_119100_fgenesh5_synt.52__1':0.20659781):0.18139878,'Cvulgaris@prot_jgi_Chlvu1_75417_fgeneshCV_pg.C_scaffold_14000072':0.30927685):0.11485298):0.052625836):0.017870591,(('2880-Esiliculosus@CBN77803':0.15444665,('296543-Tpseudonana@XP_002296149':0.17523362,'556484-Ptricornutum@XP_002177808':0.1707945):0.19961573):0.095834807,('403677-Pinfestans@XP_002998013':0.076930502,'Phytophthora-ramorum@jgi_Phyra1_1_75918':0.0051555376):0.16629637):0.083706254):0.092157966,'Thecamonas-trahens@08268T0':0.33593169);
((('12968-Bhominis@CBK21095':0.50243168,(((('145481-Ppatens@XP_001767264':0.085479748,'88036-Smoellendorffii@XP_002990356':0.0027052558):0.059733883,('3702-Athaliana@AAS68515':0.089810429,'39946-Osativa@EEC69754':0.052176407):0.035392872):0.11098715,((((('45351-Nvectensis@XP_001641659':0.13828606,('7955-Drerio@AAT68048':7.0407032e-05,'9606-Hsapiens@NP_006297':0.0091471564):0.097481828):0.079844058,('Hrobusta@prot_jgi_Helro1_187454':0.056623652,'Lgigantea@gene_jgi_Lotgi1_188369_estExt_Genewise1.C_sca_240041':0.065183512):0.058032286):0.0022567749,('6239-Celegans@NP_001040658':0.2258978,'6279-Bmalayi@XP_001894059':0.20942419):0.18033306):0.044255603,('7460-Amellifera@XP_395059':0.049215189,('Dpulex@prot_jgi_Dappu1_243555_SNAP_00011613':0.17560495,'Drosophila-melanogaster@NP_651211':0.2070552):0.037405672):0.16746275):0.022282969,'Tadhaerens@prot_jgi_Triad1_25646_e_gw1.5.27.1':0.17589404):0.30178351):0.11040533,('Mbrevicollis@prot_jgi_Monbr1_27330_fgenesh2_pg.scaffold_18000149':0.24494464,'Salpingoeca-rosetta@07521T0':0.34157347):0.16144941):0.043108904):0.031635638,((((('2880-Esiliculosus@CBN77803':0.23161371,('296543-Tpseudonana@XP_002296149':0.16719534,'556484-Ptricornutum@XP_002177808':0.17552547):0.099224761):0.096457873,('403677-Pinfestans@XP_002998013':0.0013506322,'Phytophthora-ramorum@jgi_Phyra1_1_75918':0.087645902):0.25750647):0.014507553,'Aanophagefferens@prot_jgi_Auran1_70503':0.6581074):0.013341189,(('3055-Creinhardtii@XP_001700607':0.21490694,'Vcarteri@prot_jgi_Volca1_119100_fgenesh5_synt.52__1':0.11868142):0.22535886,'Cvulgaris@prot_jgi_Chlvu1_75417_fgeneshCV_pg.C_scaffold_14000072':0.28050583):0.15995139):0.055952248,'352472-Ddiscoideum@XP_629977':0.6341821):0.019028889):0.026790411,((('185431-Tbrucei@XP_827441':0.25340777,(('347515-Lmajor@XP_843456':0.03459854,'435258-Linfantum@XP_001469160':0.015582189):0.33161663,'353153-Tcruzi@XP_817950':4.7857647e-05):0.088030357):0.52275544,('Cmerolae@gene_gnl_CMER_CMI192C':0.39252396,'Galdieria-sulphuraria@stig_9':1.0385028):0.12953547):0.13085029,(('353151-Chominis@XP_666991':0.28170801,'598745-Gintestinalis@EET00911':1.7786247):0.21999421,'508771-Tgondii@XP_002368310':1.4581744):0.16939911):0.0077253063,((((((((('237631-Umaydis@XP_759390':0.29181825,'Cryptococcus-neoformans@XP_568851':0.3098938):0.057739836,('Bdendrobatidis@prot_jgi_Batde5_16684_estExt_Genewise1.C_60333':0.18592596,'Spizellomyces-punctatus@06900T0':0.082984633):0.041174648):0.11344375,(('367110-Ncrassa@XP_961409':0.22443387,'Aspergillus-fumigatus@EDP52912':0.10653181):0.027714114,('559292-Scerevisiae@NP_116647':0.25890198,'Enterocytozoon-bieneusi@XP_002649733':1.3374633):0.11911365):0.049619855):0.032854184,(('352914-Pyoelii@XP_726100':4.4980904e-06,'36329-Pfalciparum@XP_001347988':0.036422397):0.63281468,('353154-Tannulata@XP_954442':0.2045385,'484906-Bbovis@XP_001610390':0.3668521):0.50811426):0.42979887):0.043031463,('284812-Spombe@NP_596049':0.20633124,'Ehuxleyi@prot_jgi_Emihu1_278249_estExt_Genemark1.C_360147':0.35200949):0.093528407):0.057879079,'744533-Ngruberi@XP_002682487':0.36365834):0.037429299,(((('412030-Ptetraurelia@XP_001426830':0.64497201,'5911-Tthermophila@XP_001025504':0.95398166):0.2986692,'Oxytricha-trifallax@OXAOabf30a05':2.359459):0.14269247,'412133-Tvaginalis@XP_001310542':0.81761209):0.44553607,'Thecamonas-trahens@08268T0':0.37781742):0.034423212):0.025550865,(('294381-Ehistolytica@XP_656581':0.58705159,(('436017-Olucimarinus@XP_001416713':0.072471015,'70448-Otauri@XP_003078284':0.01351729):0.23530141,'564608-Mpusilla@XP_003055298':0.18688802):0.17223289):0.051007448,'Capsaspora-owczarzaki@supercont':0.14121123):0.013167812):0.0098274506,('284813-Ecuniculi@NP_584776':0.11598964,'Encephalitozoon-intestinalis@XP_003072739':0.018786884):0.68840954):0.05106692);
((('12968-Bhominis@CBK21095':0.54908688,(('352472-Ddiscoideum@XP_629977':0.73918147,(('45351-Nvectensis@XP_001641659':0.13333731,(((('6239-Celegans@NP_001040658':0.21619366,'6279-Bmalayi@XP_001894059':0.11028679):0.164731,('7955-Drerio@AAT68048':1.3253562e-06,'9606-Hsapiens@NP_006297':0.013346742):0.089492143):0.019961543,('7460-Amellifera@XP_395059':0.06950355,('Dpulex@prot_jgi_Dappu1_243555_SNAP_00011613':0.073376017,'Drosophila-melanogaster@NP_651211':0.18636434):0.060984419):0.22427734):0.036039179,('Hrobusta@prot_jgi_Helro1_187454':0.074720282,'Lgigantea@gene_jgi_Lotgi1_188369_estExt_Genewise1.C_sca_240041':0.052273434):0.03600693):0.063389903):0.019202535,'Tadhaerens@prot_jgi_Triad1_25646_e_gw1.5.27.1':0.21758854):0.18634349):0.088845677,('Mbrevicollis@prot_jgi_Monbr1_27330_fgenesh2_pg.scaffold_18000149':0.25417922,'Salpingoeca-rosetta@07521T0':0.30263737):0.14772297):0.04469824):0.054222444,(((('145481-Ppatens@XP_001767264':0.050120479,'39946-Osativa@EEC69754':0.13447586):0.013947258,'88036-Smoellendorffii@XP_002990356':1.4826563e-06):0.035049226,'3702-Athaliana@AAS68515':0.13241721):0.097686762,((('3055-Creinhardtii@XP_001700607':0.23311353,'Vcarteri@prot_jgi_Volca1_119100_fgenesh5_synt.52__1':0.09949578):0.22023028,'Cvulgaris@prot_jgi_Chlvu1_75417_fgeneshCV_pg.C_scaffold_14000072':0.36963509):0.10763059,(('436017-Olucimarinus@XP_001416713':0.013373253,'70448-Otauri@XP_003078284':0.032461746):0.28350858,'564608-Mpusilla@XP_003055298':0.15777567):0.074278704):0.018971918):0.071070613):0.01997086,((((('185431-Tbrucei@XP_827441':0.24940568,(('347515-Lmajor@XP_843456':0.020655998,'435258-Linfantum@XP_001469160':0.016219399):0.32198614,'353153-Tcruzi@XP_817950':0.036993463):0.10713028):0.52600296,'744533-Ngruberi@XP_002682487':0.2108994):0.010959915,((('284813-Ecuniculi@NP_584776':0.20986847,'Encephalitozoon-intestinalis@XP_003072739':0.0065852494):0.78445899,(((('412030-Ptetraurelia@XP_001426830':0.94616084,'5911-Tthermophila@XP_001025504':1.2464343):0.56941525,'412133-Tvaginalis@XP_001310542':1.2295125):0.081561614,'Galdieria-sulphuraria@stig_9':1.4992705):0.11447519,'Enterocytozoon-bieneusi@XP_002649733':0.89712435):0.085992247):0.14083775,((('352914-Pyoelii@XP_726100':0,'36329-Pfalciparum@XP_001347988':0.080582903):0.57358875,('353154-Tannulata@XP_954442':0.24915137,'484906-Bbovis@XP_001610390':0.49245489):0.41022135):0.45530752,('353151-Chominis@XP_666991':0.40021483,('508771-Tgondii@XP_002368310':1.5065038,'598745-Gintestinalis@EET00911':1.8242164):0.14991522):0.27517483):0.14436396):0.1007514):0.03233157,'294381-Ehistolytica@XP_656581':0.55668323):0.06277156,(((((('237631-Umaydis@XP_759390':0.26041838,'Cryptococcus-neoformans@XP_568851':0.28275638):0.17084974,'284812-Spombe@NP_596049':0.22700091):0.014835814,'559292-Scerevisiae@NP_116647':0.44443704):0.042909445,('367110-Ncrassa@XP_961409':0.18810521,'Aspergillus-fumigatus@EDP52912':0.14107856):0.0741969):0.043510616,(('Bdendrobatidis@prot_jgi_Batde5_16684_estExt_Genewise1.C_60333':0.20862149,('Capsaspora-owczarzaki@supercont':0.00041460568,'Oxytricha-trifallax@OXAOabf30a05':3.7325587):0.34167721):0.047085808,'Spizellomyces-punctatus@06900T0':0.12924011):0.043449299):0.069868432,'Ehuxleyi@prot_jgi_Emihu1_278249_estExt_Genemark1.C_360147':0.40476408):0.056607185):0.049494671,((('2880-Esiliculosus@CBN77803':0.19698397,'Thecamonas-trahens@08268T0':0.43858258):0.043201443,(('296543-Tpseudonana@XP_002296149':0.17917722,'556484-Ptricornutum@XP_002177808':0.072740051):0.15082619,('Aanophagefferens@prot_jgi_Auran1_70503':0.3333596,'Cmerolae@gene_gnl_CMER_CMI192C':0.6400361):0.10481201):0.042800716):0.062412979,('403677-Pinfestans@XP_002998013':0.042298117,'Phytophthora-ramorum@jgi_Phyra1_1_75918':0.022516647):0.20663132):0.056607175);
(((((('12968-Bhominis@CBK21095':0.58819533,(('412030-Ptetraurelia@XP_001426830':0.622002,'5911-Tthermophila@XP_001025504':1.3405074):0.55238129,('412133-Tvaginalis@XP_001310542':0.95132454,'598745-Gintestinalis@EET00911':2.5230174):0.20454917):0.21983608):0.10697618,((('284813-Ecuniculi@NP_584776':0.16108756,'Encephalitozoon-intestinalis@XP_003072739':0.082550218):0.4802275,'Enterocytozoon-bieneusi@XP_002649733':1.2167152):0.38277911,('Cmerolae@gene_gnl_CMER_CMI192C':0.48260784,'Galdieria-sulphuraria@stig_9':1.3554208):0.19496945):0.028014911):0.081962905,('284812-Spombe@NP_596049':0.24263512,('367110-Ncrassa@XP_961409':0.15333774,('559292-Scerevisiae@NP_116647':0.54368032,'Aspergillus-fumigatus@EDP52912':0.092710741):0.065279752):0.10544474):0.15604774):0.15195054,((('45351-Nvectensis@XP_001641659':0.18075216,((('6239-Celegans@NP_001040658':0.28708965,'6279-Bmalayi@XP_001894059':0.16937978):0.18193522,'Hrobusta@prot_jgi_Helro1_187454':0.072355075):0.035147608,'Lgigantea@gene_jgi_Lotgi1_188369_estExt_Genewise1.C_sca_240041':0.044126219):0.063111465):0.046344995,(('7460-Amellifera@XP_395059':0.049016165,'Dpulex@prot_jgi_Dappu1_243555_SNAP_00011613':0.14176637):0.01933625,'Drosophila-melanogaster@NP_651211':0.17735108):0.15316578):0.029293801,(('7955-Drerio@AAT68048':2.2702782e-05,'9606-Hsapiens@NP_006297':0.0097210674):0.090509525,'Tadhaerens@prot_jgi_Triad1_25646_e_gw1.5.27.1':0.22649007):0.028362657):0.28825664):0.02948067,(((('145481-Ppatens@XP_001767264':0.045785845,'88036-Smoellendorffii@XP_002990356':0.01402684):0.055202171,('3702-Athaliana@AAS68515':0.077203156,'39946-Osativa@EEC69754':0.11145374):0.053926532):0.060821357,(('436017-Olucimarinus@XP_001416713':0.053549657,'70448-Otauri@XP_003078284':0.0075659983):0.17800997,'564608-Mpusilla@XP_003055298':0.2236871):0.29523591):0.029391188,('3055-Creinhardtii@XP_001700607':0.16026195,'Vcarteri@prot_jgi_Volca1_119100_fgenesh5_synt.52__1':0.21861979):0.37096577):0.031880735):0.035213549,(((((('185431-Tbrucei@XP_827441':0.33916113,'353153-Tcruzi@XP_817950':0.035401726):0.1565252,('347515-Lmajor@XP_843456':0,'435258-Linfantum@XP_001469160':0.048792616):0.17650511):0.57518455,(((('352914-Pyoelii@XP_726100':0,'36329-Pfalciparum@XP_001347988':0.071691937):0.81489639,('353154-Tannulata@XP_954442':0.41835013,'484906-Bbovis@XP_001610390':0.37948223):0.60056824):0.33018234,'508771-Tgondii@XP_002368310':1.1755534):0.092392319,'353151-Chominis@XP_666991':0.52456825):0.13300917):0.18881812,'352472-Ddiscoideum@XP_629977':0.75750304):0.038699319,('Mbrevicollis@prot_jgi_Monbr1_27330_fgenesh2_pg.scaffold_18000149':0.27051173,'Salpingoeca-rosetta@07521T0':0.29532001):0.1258666):0.09486859,'744533-Ngruberi@XP_002682487':0.41203103):0.03692294,(((((('237631-Umaydis@XP_759390':0.229231,'Cryptococcus-neoformans@XP_568851':0.2221491):0.092076564,'294381-Ehistolytica@XP_656581':0.64284417):0.10098019,(('Bdendrobatidis@prot_jgi_Batde5_16684_estExt_Genewise1.C_60333':0.21697314,'Spizellomyces-punctatus@06900T0':0.13539986):0.050711466,('Capsaspora-owczarzaki@supercont':0.00038469559,'Oxytricha-trifallax@OXAOabf30a05':3.104391):0.24991985):0.015255673):0.052822133,(('Cvulgaris@prot_jgi_Chlvu1_75417_fgeneshCV_pg.C_scaffold_14000072':0.35256598,'Ehuxleyi@prot_jgi_Emihu1_278249_estExt_Genemark1.C_360147':0.46487254):0.057304878,'Thecamonas-trahens@08268T0':0.28204192):0.053228732):0.055155772,('403677-Pinfestans@XP_002998013':0.038423416,'Phytophthora-ramorum@jgi_Phyra1_1_75918':0.010802422):0.27382486):0.032451199,('2880-Esiliculosus@CBN77803':0.15919413,(('296543-Tpseudonana@XP_002296149':0.15163848,'556484-Ptricornutum@XP_002177808':0.16851668):0.12816776,'Aanophagefferens@prot_jgi_Auran1_70503':0.58100674):0.11176305):0.093819233):2.8404522e-06);
(((((('12968-Bhominis@CBK21095':0.37669689,'Enterocytozoon-bieneusi@XP_002649733':1.0010317):0.09043823,((('412133-Tvaginalis@XP_001310542':0.883744,'598745-Gintestinalis@EET00911':1.5239385):0.14684377,'Galdieria-sulphuraria@stig_9':1.2088379):0.22558672,'559292-Scerevisiae@NP_116647':0.21442062):0.12145912):0.091215716,((('352914-Pyoelii@XP_726100':0,'36329-Pfalciparum@XP_001347988':0.087796903):0.47701967,((('353154-Tannulata@XP_954442':0.21911719,'484906-Bbovis@XP_001610390':0.34982722):0.34351017,'508771-Tgondii@XP_002368310':1.1565598):0.073247701,('412030-Ptetraurelia@XP_001426830':0.62004244,'5911-Tthermophila@XP_001025504':0.77286402):0.66396491):0.10791496):0.16207754,'744533-Ngruberi@XP_002682487':0.19951552):0.085375657):0.031096111,(((('185431-Tbrucei@XP_827441':0.21681099,'353153-Tcruzi@XP_817950':0.060185165):0.07508207,('347515-Lmajor@XP_843456':0.0059204709,'435258-Linfantum@XP_001469160':0.0087083588):0.20948555):0.36602169,'353151-Chominis@XP_666991':0.36712946):0.11799505,('284813-Ecuniculi@NP_584776':0.16406202,'Encephalitozoon-intestinalis@XP_003072739':0.03936791):0.62519416):0.12784646):1.0125796e-05,'352472-Ddiscoideum@XP_629977':0.73886995):0.051478721,((((('145481-Ppatens@XP_001767264':0.050593854,'88036-Smoellendorffii@XP_002990356':6.2377564e-05):0.042880458,('3702-Athaliana@AAS68515':0.067835445,'39946-Osativa@EEC69754':0.032355792):0.045255279):0.088480087,((('436017-Olucimarinus@XP_001416713':0.042917478,'70448-Otauri@XP_003078284':0.038561559):0.15343256,'564608-Mpusilla@XP_003055298':0.14284651):0.063608942,'Cvulgaris@prot_jgi_Chlvu1_75417_fgeneshCV_pg.C_scaffold_14000072':0.23317812):0.040352879):0.04137662,(('3055-Creinhardtii@XP_001700607':0.17218608,'Vcarteri@prot_jgi_Volca1_119100_fgenesh5_synt.52__1':0.1045381):0.1653401,'Thecamonas-trahens@08268T0':0.23958524):0.094460676):0.029855464,(((('2880-Esiliculosus@CBN77803':0.15860286,(('296543-Tpseudonana@XP_002296149':0.12878279,'556484-Ptricornutum@XP_002177808':0.11286009):0.055698593,'Aanophagefferens@prot_jgi_Auran1_70503':0.45684142):0.10662902):0.10872286,('Cmerolae@gene_gnl_CMER_CMI192C':0.38425626,'Ehuxleyi@prot_jgi_Emihu1_278249_estExt_Genemark1.C_360147':0.21392836):0.055827054):0.018921701,('403677-Pinfestans@XP_002998013':0.02570102,'Phytophthora-ramorum@jgi_Phyra1_1_75918':0.0067415138):0.16317873):9.8592194e-06,('Mbrevicollis@prot_jgi_Monbr1_27330_fgenesh2_pg.scaffold_18000149':0.16339473,'Salpingoeca-rosetta@07521T0':0.24683256):0.19986258):0.055469636):0.0195505,(((((('237631-Umaydis@XP_759390':0.14882629,'Cryptococcus-neoformans@XP_568851':0.26261156):0.078148622,('284812-Spombe@NP_596049':0.32799048,('367110-Ncrassa@XP_961409':0.16486841,'Aspergillus-fumigatus@EDP52912':0.075142585):0.10029004):0.033044778):0.046645737,('294381-Ehistolytica@XP_656581':3.4388519e-05,'Oxytricha-trifallax@OXAOabf30a05':1.9563262):0.5005337):0.017291409,'Spizellomyces-punctatus@06900T0':0.10951382):0.012087903,('Bdendrobatidis@prot_jgi_Batde5_16684_estExt_Genewise1.C_60333':0.19039531,'Capsaspora-owczarzaki@supercont':0.14939645):0.061615326):0.032570889,((('45351-Nvectensis@XP_001641659':0.10775103,('Hrobusta@prot_jgi_Helro1_187454':0.078027526,'Lgigantea@gene_jgi_Lotgi1_188369_estExt_Genewise1.C_sca_240041':0.011270937):0.023714099):0.01472656,(('7460-Amellifera@XP_395059':0.05567953,('Dpulex@prot_jgi_Dappu1_243555_SNAP_00011613':0.09695942,'Drosophila-melanogaster@NP_651211':0.14865575):0.055289447):0.10820384,'Tadhaerens@prot_jgi_Triad1_25646_e_gw1.5.27.1':0.20713372):0.036464849):0.039011103,(('6239-Celegans@NP_001040658':0.078799084,'6279-Bmalayi@XP_001894059':0.15949733):0.12649123,('7955-Drerio@AAT68048':0,'9606-Hsapiens@NP_006297':0):0.073194739):0.016996508):0.23428814):0.017119725);
(((((('12968-Bhominis@CBK21095':0.65093562,('3055-Creinhardtii@XP_001700607':0.27971468,'Vcarteri@prot_jgi_Volca1_119100_fgenesh5_synt.52__1':0.14736971):0.31779484):0.028440297,(((('145481-Ppatens@XP_001767264':0.10649712,'88036-Smoellendorffii@XP_002990356':0.015534547):0.04295483,('3702-Athaliana@AAS68515':0.13483828,'39946-Osativa@EEC69754':0.099473423):0.060700465):0.076060405,(('436017-Olucimarinus@XP_001416713':0.056341674,'70448-Otauri@XP_003078284':0.0078613786):0.27815478,'564608-Mpusilla@XP_003055298':0.18474783):0.11282857):0.023220355,'Cvulgaris@prot_jgi_Chlvu1_75417_fgeneshCV_pg.C_scaffold_14000072':0.43735555):0.094244696):0.058691207,(('2880-Esiliculosus@CBN77803':0.22967384,('403677-Pinfestans@XP_002998013':0.026044906,'Phytophthora-ramorum@jgi_Phyra1_1_75918':8.6869819e-05):0.27223679):0.068075754,('296543-Tpseudonana@XP_002296149':0.18842594,'556484-Ptricornutum@XP_002177808':0.14747216):0.11671767):0.028087607):0.056664655,'Thecamonas-trahens@08268T0':0.37540088):0.025887298,(((('185431-Tbrucei@XP_827441':0.15194408,(('347515-Lmajor@XP_843456':0.047734145,'435258-Linfantum@XP_001469160':0.010787708):0.26204594,'353153-Tcruzi@XP_817950':0.023186972):0.11494763):0.55386324,(('284813-Ecuniculi@NP_584776':0.12933376,'Encephalitozoon-intestinalis@XP_003072739':0.11422501):0.53148285,(('412030-Ptetraurelia@XP_001426830':0.69021032,'5911-Tthermophila@XP_001025504':1.2584804):0.79930284,(('412133-Tvaginalis@XP_001310542':1.0094828,'Enterocytozoon-bieneusi@XP_002649733':0.62350982):0.14299686,'Galdieria-sulphuraria@stig_9':1.2612642):0.038789964):0.099986729):0.086686514):0.070633208,(('352472-Ddiscoideum@XP_629977':0.79305164,'Aanophagefferens@prot_jgi_Auran1_70503':0.39513975):0.031764089,'744533-Ngruberi@XP_002682487':0.34006441):0.081895476):0.041431353,((('237631-Umaydis@XP_759390':0.24063053,'Cryptococcus-neoformans@XP_568851':0.29429846):0.084915711,('284812-Spombe@NP_596049':0.2715627,((('294381-Ehistolytica@XP_656581':0.82579156,'559292-Scerevisiae@NP_116647':0.44774668):0.092257508,'Spizellomyces-punctatus@06900T0':0.051421582):0.017771077,('367110-Ncrassa@XP_961409':0.1649504,'Aspergillus-fumigatus@EDP52912':0.069485324):0.094991856):0.076012809):0.040124089):0.13590033,'Bdendrobatidis@prot_jgi_Batde5_16684_estExt_Genewise1.C_60333':0.24600392):0.070691385):0.03263016):0.12328601,(((((('352914-Pyoelii@XP_726100':0.042041742,'36329-Pfalciparum@XP_001347988':0):0.53705205,('353154-Tannulata@XP_954442':0.30070163,'484906-Bbovis@XP_001610390':0.42759049):0.29864569):0.51884863,'508771-Tgondii@XP_002368310':1.0727862):0.19309457,('353151-Chominis@XP_666991':0.152991,'598745-Gintestinalis@EET00911':2.128674):0.47096928):0.3729274,(((('45351-Nvectensis@XP_001641659':0.16542573,('7955-Drerio@AAT68048':3.579477e-06,'9606-Hsapiens@NP_006297':0.00872058):0.13803386):0.082204982,(('6239-Celegans@NP_001040658':0.20529111,'6279-Bmalayi@XP_001894059':0.17059778):0.18989609,('Hrobusta@prot_jgi_Helro1_187454':0.10127236,'Lgigantea@gene_jgi_Lotgi1_188369_estExt_Genewise1.C_sca_240041':0.062849893):0.049747998):0.038611211):0.021917978,'Tadhaerens@prot_jgi_Triad1_25646_e_gw1.5.27.1':0.30229255):0.052407078,('7460-Amellifera@XP_395059':0.12345393,('Dpulex@prot_jgi_Dappu1_243555_SNAP_00011613':0.064914482,'Drosophila-melanogaster@NP_651211':0.17921009):0.0064403583):0.12163453):0.19727025):0.051709351,('Mbrevicollis@prot_jgi_Monbr1_27330_fgenesh2_pg.scaffold_18000149':0.22065915,'Salpingoeca-rosetta@07521T0':0.29431668):0.11336779):0.03829708,(('Capsaspora-owczarzaki@supercont':0.0003913739,'Oxytricha-trifallax@OXAOabf30a05':2.8796501):0.2758852,('Cmerolae@gene_gnl_CMER_CMI192C':0.34498582,'Ehuxleyi@prot_jgi_Emihu1_278249_estExt_Genemark1.C_360147':0.56211374):0.15768181):7.8701103e-06);
((((((('12968-Bhominis@CBK21095':0.48622029,'559292-Scerevisiae@NP_116647':0.4405058):0.19826717,((('145481-Ppatens@XP_001767264':0.068927363,'88036-Smoellendorffii@XP_002990356':0.023671899):0.035020012,('3702-Athaliana@AAS68515':0.098973598,'39946-Osativa@EEC69754':0.055300321):0.04424601):0.12644119,'294381-Ehistolytica@XP_656581':0.59054968):1.9181851e-06):0.020473286,((('3055-Creinhardtii@XP_001700607':0.29259941,'Vcarteri@prot_jgi_Volca1_119100_fgenesh5_synt.52__1':0.10460595):0.34008718,'Cvulgaris@prot_jgi_Chlvu1_75417_fgeneshCV_pg.C_scaffold_14000072':0.30783151):0.18458193,(('436017-Olucimarinus@XP_001416713':0.029672633,'70448-Otauri@XP_003078284':0.022802989):0.20149033,'564608-Mpusilla@XP_003055298':0.13229098):0.1440828):0.065431475):0.037244752,'Ehuxleyi@prot_jgi_Emihu1_278249_estExt_Genemark1.C_360147':0.37552207):0.020427613,((('284813-Ecuniculi@NP_584776':0.25869292,'Encephalitozoon-intestinalis@XP_003072739':0.0056627665):0.74569237,(('412030-Ptetraurelia@XP_001426830':0.97592085,'5911-Tthermophila@XP_001025504':0.89127427):0.74670292,(('412133-Tvaginalis@XP_001310542':1.2830802,'Enterocytozoon-bieneusi@XP_002649733':1.0530191):0.11351192,'598745-Gintestinalis@EET00911':2.2514968):0.25345135):0.13648557):0.22508921,(((('352914-Pyoelii@XP_726100':0,'36329-Pfalciparum@XP_001347988':0.067508886):0.63658183,('353154-Tannulata@XP_954442':0.34208641,'484906-Bbovis@XP_001610390':0.45726895):0.47982185):0.41580727,'508771-Tgondii@XP_002368310':1.2010252):0.18415602,'353151-Chominis@XP_666991':0.41939141):0.12188991):0.10260455):0.032938808,(((((((('237631-Umaydis@XP_759390':0.34914452,('367110-Ncrassa@XP_961409':0.14404573,'Aspergillus-fumigatus@EDP52912':0.1297953):0.10415666):0.029425751,'284812-Spombe@NP_596049':0.35556403):0.057452679,'Cryptococcus-neoformans@XP_568851':0.267079):0.056405222,'Bdendrobatidis@prot_jgi_Batde5_16684_estExt_Genewise1.C_60333':0.23719532):0.033399768,'Spizellomyces-punctatus@06900T0':0.2869286):0.099064057,'Thecamonas-trahens@08268T0':0.38415767):0.027098871,('Capsaspora-owczarzaki@supercont':0.0008,'Oxytricha-trifallax@OXAOabf30a05':3.0377323):0.30786764):0.032366875,'744533-Ngruberi@XP_002682487':0.4041306):0.01443375):0.0087218902,((((('185431-Tbrucei@XP_827441':0.30144201,'353153-Tcruzi@XP_817950':2.0632326e-07):0.13934152,('347515-Lmajor@XP_843456':0.014994527,'435258-Linfantum@XP_001469160':0.0094526112):0.19339201):0.48913264,(((('45351-Nvectensis@XP_001641659':0.1356412,('7955-Drerio@AAT68048':5.2879063e-06,'9606-Hsapiens@NP_006297':0.014749511):0.097680831):0.038448375,(('7460-Amellifera@XP_395059':0.078912829,('Dpulex@prot_jgi_Dappu1_243555_SNAP_00011613':0.1229052,'Drosophila-melanogaster@NP_651211':0.21490113):0.0025449587):0.17540266,('Hrobusta@prot_jgi_Helro1_187454':0.083834214,'Lgigantea@gene_jgi_Lotgi1_188369_estExt_Genewise1.C_sca_240041':0.049538785):0.089570742):0.017025383):0.039737121,('6239-Celegans@NP_001040658':0.20934943,'6279-Bmalayi@XP_001894059':0.18989107):0.073362783):0.054094575,'Tadhaerens@prot_jgi_Triad1_25646_e_gw1.5.27.1':0.24728321):0.20599344):0.053775154,('Mbrevicollis@prot_jgi_Monbr1_27330_fgenesh2_pg.scaffold_18000149':0.20107086,'Salpingoeca-rosetta@07521T0':0.32604424):0.15240415):0.068240973,'Galdieria-sulphuraria@stig_9':1.6401002):5.225621e-05,((('2880-Esiliculosus@CBN77803':0.1771588,('403677-Pinfestans@XP_002998013':0.059535991,'Phytophthora-ramorum@jgi_Phyra1_1_75918':0.020373682):0.21309516):0.031104819,('296543-Tpseudonana@XP_002296149':0.25634491,'556484-Ptricornutum@XP_002177808':0.097747606):0.19237099):0.051561609,('352472-Ddiscoideum@XP_629977':0.86891802,('Aanophagefferens@prot_jgi_Auran1_70503':0.40103858,'Cmerolae@gene_gnl_CMER_CMI192C':0.48005256):0.026190204):0.11481321):0.037479173);
