# Supplementary material for: The phylogenomic analysis of the anaphase promoting complex and its targets points to complex and modern-like control of the cell cycle in the last common ancestor of eukaryotes
Source: BMC Evol Biol. 2011 Sep 23;11:265. doi: 10.1186/1471-2148-11-265 (PMC3195147; doi:10.1186/1471-2148-11-265)
Supplement: Additional file 3 — Data S1. Bayesian phylogenetic trees inferred MrBayes (*.con files) and ML phylogenetic trees inferred with TreeFinder (*.tre files = ML topologies; *.boot.trees = topologies generated by the bootstrap analysis) for each APC/C subunit, activator and main target (except Apc9, Apc14, Apc15 and Apc16 due to a too restricted number of homologues). [file 1471-2148-11-265-S3.ZIP › smc1s_10.tre]

#NEXUS

begin trees;
 tree t1 = ((((('12968-Bhominis@CBK21095':0.60937242,'352472-Ddiscoideum@XP_629977':0.85046336)60.843432:0.07409918,(((('145481-Ppatens@XP_001767264':0.067615545,'88036-Smoellendorffii@XP_002990356':0.013163136)88.717854:0.038344709,('3702-Athaliana@AAS68515':0.10382869,'39946-Osativa@EEC69754':0.067156584)76.596278:0.051602263)99.459481:0.10662994,((('3055-Creinhardtii@XP_001700607':0.25579206,'Vcarteri@prot_jgi_Volca1_119100_fgenesh5_synt.52__1':0.10694453)99.945247:0.25732648,'Cvulgaris@prot_jgi_Chlvu1_75417_fgeneshCV_pg.C_scaffold_14000072':0.30166926)69.23967:0.11943933,(('436017-Olucimarinus@XP_001416713':0.052096496,'70448-Otauri@XP_003078284':0.022395537)100:0.21033572,'564608-Mpusilla@XP_003055298':0.16926602)99.788195:0.16427267)75.836551:0.050004564)85.59587:0.05539224,('Cmerolae@gene_gnl_CMER_CMI192C':0.63299695,'Ehuxleyi@prot_jgi_Emihu1_278249_estExt_Genemark1.C_360147':0.3305448)92.787349:0.14452713)68.710119:0.024416137)59.38704:0.01697197,((('2880-Esiliculosus@CBN77803':0.21724439,('296543-Tpseudonana@XP_002296149':0.17461754,'556484-Ptricornutum@XP_002177808':0.14705046)99.791044:0.16507555)85.296476:0.091668766,('403677-Pinfestans@XP_002998013':0.053338076,'Phytophthora-ramorum@jgi_Phyra1_1_75918':0.00090166779)100:0.24796508)70.335656:0.045343165,((('45351-Nvectensis@XP_001641659':0.16240103,(((('6239-Celegans@NP_001040658':0.21592261,'6279-Bmalayi@XP_001894059':0.18762964)99.743062:0.18282292,('Hrobusta@prot_jgi_Helro1_187454':0.097130651,'Lgigantea@gene_jgi_Lotgi1_188369_estExt_Genewise1.C_sca_240041':0.057812027)85.201448:0.041633846)76.815641:0.02656631,('7460-Amellifera@XP_395059':0.061557943,('Dpulex@prot_jgi_Dappu1_243555_SNAP_00011613':0.10717378,'Drosophila-melanogaster@NP_651211':0.19805919)74.803162:0.037156618)100:0.17843034)36.433509:0.016190121,('7955-Drerio@AAT68048':9.4938793e-06,'9606-Hsapiens@NP_006297':0.0098188505)100:0.13718003)58.430916:0.038340907)81.02175:0.044228332,'Tadhaerens@prot_jgi_Triad1_25646_e_gw1.5.27.1':0.21954086)100:0.27535347,('Mbrevicollis@prot_jgi_Monbr1_27330_fgenesh2_pg.scaffold_18000149':0.25671617,'Salpingoeca-rosetta@07521T0':0.28637883)91.110027:0.11315465)69.714355:0.05822536)51.215523:0.028912553)77.513289:0.047927754,'294381-Ehistolytica@XP_656581':0.67958912)43.719575:0.01730196,((('185431-Tbrucei@XP_827441':0.22611428,(('347515-Lmajor@XP_843456':0.025028977,'435258-Linfantum@XP_001469160':0.019478611)100:0.28288361,'353153-Tcruzi@XP_817950':0.030937053)61.535859:0.07555945)100:0.61702174,(('284812-Spombe@NP_596049':0.2678648,(('367110-Ncrassa@XP_961409':0.20012122,'Aspergillus-fumigatus@EDP52912':0.10252838)64.976847:0.082672763,'559292-Scerevisiae@NP_116647':0.47449063)83.91934:0.085493682)95.935088:0.10473412,(((('284813-Ecuniculi@NP_584776':0.14774816,'Encephalitozoon-intestinalis@XP_003072739':0.072356219)100:0.54751553,'Enterocytozoon-bieneusi@XP_002649733':1.1622951)83.288044:0.17050302,((('412030-Ptetraurelia@XP_001426830':0.73849705,'5911-Tthermophila@XP_001025504':1.1657375)100:0.78439579,('412133-Tvaginalis@XP_001310542':1.0783623,'598745-Gintestinalis@EET00911':2.0477057)38.437259:0.073813898)71.865445:0.11224646,'Galdieria-sulphuraria@stig_9':1.4299994)67.250204:0.14762584)71.677947:0.11087576,((((('352914-Pyoelii@XP_726100':3.6816083e-05,'36329-Pfalciparum@XP_001347988':0.068378262)99.972123:0.67974795,('353154-Tannulata@XP_954442':0.34215735,'484906-Bbovis@XP_001610390':0.36542396)99.833769:0.50877304)78.87252:0.27301744,'508771-Tgondii@XP_002368310':1.3189175)74.345088:0.1358047,'353151-Chominis@XP_666991':0.47454878)95.490015:0.21132056,'Aanophagefferens@prot_jgi_Auran1_70503':0.72458116)38.51552:0.027672619)65.137011:0.061535817)44.74265:0.012353729)66.127813:0.044693974,'744533-Ngruberi@XP_002682487':0.3874061)62.367278:0.029926432,(((('237631-Umaydis@XP_759390':0.24586727,'Cryptococcus-neoformans@XP_568851':0.24718461)99.503535:0.17317753,('Bdendrobatidis@prot_jgi_Batde5_16684_estExt_Genewise1.C_60333':0.19926768,'Spizellomyces-punctatus@06900T0':0.13736296)52.991551:0.047233322)68.819845:0.048566115,'Thecamonas-trahens@08268T0':0.37723275)70.664281:0.049418222,('Capsaspora-owczarzaki@supercont':0.0006,'Oxytricha-trifallax@OXAOabf30a05':2.7075881)22.864489:0.27019849)80.859363:0.052877145);
end;
