# Supplementary material for: The phylogenomic analysis of the anaphase promoting complex and its targets points to complex and modern-like control of the cell cycle in the last common ancestor of eukaryotes
Source: BMC Evol Biol. 2011 Sep 23;11:265. doi: 10.1186/1471-2148-11-265 (PMC3195147; doi:10.1186/1471-2148-11-265)
Supplement: Additional file 3 — Data S1. Bayesian phylogenetic trees inferred MrBayes (*.con files) and ML phylogenetic trees inferred with TreeFinder (*.tre files = ML topologies; *.boot.trees = topologies generated by the bootstrap analysis) for each APC/C subunit, activator and main target (except Apc9, Apc14, Apc15 and Apc16 due to a too restricted number of homologues). [file 1471-2148-11-265-S3.ZIP › smc3s_10.boot.trees]

100
(((((((((('10228-Tadhaerens@XP_002116802':0.14905331,'45351-Nvectensis@XP_001626236':0.085727402):0.019069563,('7955-Drerio@NP_999854':0.023708186,'9606-Hsapiens@NP_005436':0.0080201604):0.054826555):0.01894882,'Lgigantea@gene_jgi_Lotgi1_127102_e_gw1.56.56.1':0.044795482):0.015351695,(('7227-Dmelanogaster@NP_523374':0.22813667,'7460-Amellifera@XP_393700':0.064222275):0.0326963,'Dpulex@prot_jgi_Dappu1_10353_gw1.138.28.1':0.10589775):0.066761537):0.066900162,('Ehuxleyi@jgi':0.43078544,'Hrobusta@prot_jgi_Helro1_157320':6.0152093e-05):0.10195336):0.046084802,('6239-Celegans@NP_499453':0.20421215,'6279-Bmalayi@XP_001899737':0.14421346):0.20964297):0.097828456,'Capsaspora-owczarzaki@CAOG_01984T0':0.30890375):0.032922858,(('431895-Mbrevicollis@XP_001746007':0.19193851,'Salpingoeca-rosetta@PTSG_07983T0':0.1998378):0.140997,'744533-Ngruberi@XP_002670278':0.2904996):0.018216212):0.044184876,((('214684-Cneoformans@XP_570201':0.12987044,'237631-Umaydis@XP_760536':0.15889106):0.046687168,(('284812-Spombe@NP_593260':0.12442233,'367110-Ncrassa@XP_957879':0.20844863):0.029823241,'330879-Afumigatus@XP_755741':0.10667724):0.05190882):0.0340295,('Spizellomyces-punctatus@SPPG_00372T0':0.098253598,'bdendrobatidis@prot_jgi_Batde5_88502_GP3.040610':0.18216643):0.065682875):0.1019864):0.027222304,((((('12968-Bhominis@CBK23979':0.81785035,'Aanophagefferens@prot_jgi_Auran1_72635':0.23684643):0.14439406,('2880-Esiliculosus@CBN79764':0.23128714,'556484-Ptricornutum@XP_002184568':0.37915002):0.03675338):0.066370478,('403677-Pinfestans@XP_002997684':0.048337269,'Pramorum@jgi':0.020027741):0.1981023):0.035437232,((((('185431-Tbrucei@XP_845021':0.10239981,(('347515-Lmajor@XP_001681030':0.015850255,'435258-Linfantum@XP_001463342':0.028477618):0.16145381,'353153-Tcruzi@XP_815055':0.089084599):0.05560737):0.36012424,((('284813-Ecuniculi@XP_955745':0.24359881,'876142-Eintestinalis@XP_003073682':0.014089895):0.61674823,'578460-Nceranae@XP_002995833':0.5913421):0.19584923,(('412030-Ptetraurelia@XP_001443869':0.097448911,'5911-Tthermophila@XP_001008623':0.17177467):1.3352842,'412133-Tvaginalis@XP_001319807':0.78158101):0.15567258):0.11192152):0.060455821,((('352914-Pyoelii@XP_725208':0.16344205,'36329-Pfalciparum@XP_001351448':0):1.3735317,('484906-Bbovis@XP_001611424':1.0230235,'5811-Tgondii@AAZ57430':0.97485402):0.12323605):0.32147983,'559292-Scerevisiae@NP_012461':0.41391314):0.29520974):0.005188085,'412133-Tvaginalis@XP_001328416':0.7819932):0.09991191,('294381-Ehistolytica@XP_655216':0.42198919,('352472-Ddiscoideum@XP_643274':0.46537637,('353151-Chominis@XP_665748':0.67603787,'598745-Gintestinalis@XP_00299583LOCUS':1.6296382):0.18606382):0.090649582):0.11796696):0.034307918):0.006102798,(('423536-Pmarinus@XP_002788667':0.7248612,'Thecamonas-trahens@AMSG_04757T0':0.14067116):0.17922486,('Cmerolae@gene_gnl_CMER_CML027C':0.38695577,'Gsulphuraria@stig_61.Gs57770.1':0.28682704):0.055724582):0.031654699):0.032408737,((('145481-Ppatens@XP_001784554':0.036909154,'Smoellendorfii@prot_jgi_Selmo1_50213_gw1.33.291.1':0.056075962):0.013217844,('3702-Athaliana@NP_001077968':0.043170041,'39947-Osativa@NP_001045803':0.052895286):0.023922783):0.019933835,((('3055-Creinhardtii@XP_001698278':0.03594252,'3068-Vcarteri@XP_002952649':0.062215734):0.22869855,'Cvulgaris@prot_jgi_Chlvu1_84554_estExt_fgeneshCV_pg.C_220092':0.083336034):0.12220931,(('436017-Olucimarinus@XP_001419553':0.020100114,'70448-Otauri@XP_003081202':0.011288296):0.10050106,'564608-Mpusilla@XP_003056807':0.097671381):0.18867766):0.049671627):0.13382819);
((((((((('10228-Tadhaerens@XP_002116802':0.15560534,'45351-Nvectensis@XP_001626236':0.086239363):0.038072576,(('7955-Drerio@NP_999854':0.016970532,'9606-Hsapiens@NP_005436':0.0049271809):0.060234052,'Lgigantea@gene_jgi_Lotgi1_127102_e_gw1.56.56.1':0.046743953):1.2251526e-05):0.013649724,(((('6239-Celegans@NP_499453':0.12369697,'6279-Bmalayi@XP_001899737':0.17192463):0.15992325,'7227-Dmelanogaster@NP_523374':0.14872941):0.051851402,'Dpulex@prot_jgi_Dappu1_10353_gw1.138.28.1':0.11367639):0.02048609,'7460-Amellifera@XP_393700':0.043516162):0.062677507):0.054659063,'Hrobusta@prot_jgi_Helro1_157320':0.1756975):0.20522667,('431895-Mbrevicollis@XP_001746007':0.17410726,'Salpingoeca-rosetta@PTSG_07983T0':0.2365772):0.027156343):0.024791613,'Capsaspora-owczarzaki@CAOG_01984T0':0.25915036):0.0094959621,(('2880-Esiliculosus@CBN79764':0.14649742,('403677-Pinfestans@XP_002997684':0.024822591,'Pramorum@jgi':0.059715898):0.22337127):0.026335503,'556484-Ptricornutum@XP_002184568':0.28952407):0.029790879):0.030467983,(('185431-Tbrucei@XP_845021':0.11023364,(('347515-Lmajor@XP_001681030':0.036772352,'435258-Linfantum@XP_001463342':0.001644968):0.1918796,'353153-Tcruzi@XP_815055':0.081615639):0.058980529):0.4486449,((('352472-Ddiscoideum@XP_643274':0.38046983,'353151-Chominis@XP_665748':0.31761792):0.020005719,('484906-Bbovis@XP_001611424':0.94527873,'5811-Tgondii@AAZ57430':0.82713022):0.43399646):0.17117682,'Aanophagefferens@prot_jgi_Auran1_72635':0.35262596):0.012937997):0.047296408):0.021825717,(((((('12968-Bhominis@CBK23979':0.45944055,'598745-Gintestinalis@XP_00299583LOCUS':2.0939467):0.1335085,'367110-Ncrassa@XP_957879':0.21328601):0.063842759,(((('294381-Ehistolytica@XP_655216':0.25932463,('412030-Ptetraurelia@XP_001443869':0.23140395,'5911-Tthermophila@XP_001008623':0.13601796):1.3425275):0.21610357,(('352914-Pyoelii@XP_725208':0.092037074,'36329-Pfalciparum@XP_001351448':0):0.96125484,'412133-Tvaginalis@XP_001319807':0.68476984):0.22129626):0.17291383,'Ehuxleyi@jgi':0.33311141):0.016158573,'744533-Ngruberi@XP_002670278':0.22846171):0.040674722):0.056218681,((('284813-Ecuniculi@XP_955745':0.20397101,'876142-Eintestinalis@XP_003073682':0.067948473):0.48354763,'578460-Nceranae@XP_002995833':0.62791701):0.54469275,'Cmerolae@gene_gnl_CMER_CML027C':0.30306202):0.12987357):1.6159128e-05,((((('145481-Ppatens@XP_001784554':0.02301257,'39947-Osativa@NP_001045803':0.084780223):0.020019599,'Smoellendorfii@prot_jgi_Selmo1_50213_gw1.33.291.1':0.047000454):0.010063602,'3702-Athaliana@NP_001077968':0.10681928):0.078925512,((('3055-Creinhardtii@XP_001698278':0.025072177,'3068-Vcarteri@XP_002952649':0.075212223):0.21805093,'Cvulgaris@prot_jgi_Chlvu1_84554_estExt_fgeneshCV_pg.C_220092':0.15134751):0.068954395,(('436017-Olucimarinus@XP_001419553':0.0035929577,'70448-Otauri@XP_003081202':0.022225563):0.0994304,'564608-Mpusilla@XP_003056807':0.13422361):0.15968536):0.03308153):0.058056396,'412133-Tvaginalis@XP_001328416':0.68441592):0.038917008):0.019328172,('423536-Pmarinus@XP_002788667':0.64190844,'Gsulphuraria@stig_61.Gs57770.1':0.21846532):0.041164231):0.029860854,((((('214684-Cneoformans@XP_570201':0.14997572,'284812-Spombe@NP_593260':0.31884392):0.023866613,'237631-Umaydis@XP_760536':0.13681179):0.030079637,('Spizellomyces-punctatus@SPPG_00372T0':0.057983242,'bdendrobatidis@prot_jgi_Batde5_88502_GP3.040610':0.25306165):0.053045201):0.018183659,('330879-Afumigatus@XP_755741':0.13496233,'559292-Scerevisiae@NP_012461':0.58122418):0.064134289):0.069738916,'Thecamonas-trahens@AMSG_04757T0':0.29602274):0.0055337163);
(((((('10228-Tadhaerens@XP_002116802':0.0123412,'353151-Chominis@XP_665748':0.95556567):0.15677258,((('6239-Celegans@NP_499453':0.19492111,'6279-Bmalayi@XP_001899737':0.18753814):0.22234456,('7955-Drerio@NP_999854':0.012733339,'9606-Hsapiens@NP_005436':0):0.056963951):0.023403837,(((('7227-Dmelanogaster@NP_523374':0.19240453,'7460-Amellifera@XP_393700':0.052411528):0.010036018,'Dpulex@prot_jgi_Dappu1_10353_gw1.138.28.1':0.072195941):0.089589023,'Hrobusta@prot_jgi_Helro1_157320':0.19451416):0.0065974115,'Lgigantea@gene_jgi_Lotgi1_127102_e_gw1.56.56.1':0.073256472):0.030150612):0.053609838):0.040330691,'45351-Nvectensis@XP_001626236':0.053292352):0.17781762,('431895-Mbrevicollis@XP_001746007':0.11357428,'Salpingoeca-rosetta@PTSG_07983T0':0.18187398):0.11226412):0.013648731,'Capsaspora-owczarzaki@CAOG_01984T0':0.33397713):0.031957738,((('12968-Bhominis@CBK23979':0.68204567,('185431-Tbrucei@XP_845021':0.15461058,(('347515-Lmajor@XP_001681030':0.033041102,'435258-Linfantum@XP_001463342':0.0078734511):0.16653919,'353153-Tcruzi@XP_815055':0.13451691):0.046658439):0.34524366):0.13597178,'744533-Ngruberi@XP_002670278':0.25209992):0.071265057,(((('145481-Ppatens@XP_001784554':0.06003837,'Smoellendorfii@prot_jgi_Selmo1_50213_gw1.33.291.1':0.028431241):0.023868205,('3702-Athaliana@NP_001077968':0.042149779,'39947-Osativa@NP_001045803':0.049815436):0.045996568):0.087235486,((('3055-Creinhardtii@XP_001698278':0.054154646,'3068-Vcarteri@XP_002952649':0.060920763):0.28180279,'Cvulgaris@prot_jgi_Chlvu1_84554_estExt_fgeneshCV_pg.C_220092':0.10169967):0.11362806,(('436017-Olucimarinus@XP_001419553':0.0062342519,'70448-Otauri@XP_003081202':0.019675257):0.11970927,'564608-Mpusilla@XP_003056807':0.1035635):0.11776757):0.019917152):0.10436256,((((('214684-Cneoformans@XP_570201':0.126878,'237631-Umaydis@XP_760536':0.11678113):0.06072759,('284812-Spombe@NP_593260':0.27508292,('330879-Afumigatus@XP_755741':0.066047025,'367110-Ncrassa@XP_957879':0.21938889):0.083137667):0.092269662):0.0083090569,('Spizellomyces-punctatus@SPPG_00372T0':0.020409677,'bdendrobatidis@prot_jgi_Batde5_88502_GP3.040610':0.24791272):0.10263604):0.081026514,((((('2880-Esiliculosus@CBN79764':0.1612428,'556484-Ptricornutum@XP_002184568':0.34827028):0.047163122,'Aanophagefferens@prot_jgi_Auran1_72635':0.39560164):0.055195563,('403677-Pinfestans@XP_002997684':0.023979572,'Pramorum@jgi':0.027187305):0.25455827):0.04781537,('294381-Ehistolytica@XP_655216':0.34943115,(('412030-Ptetraurelia@XP_001443869':0.13908426,'5911-Tthermophila@XP_001008623':0.21652444):1.3232493,'412133-Tvaginalis@XP_001319807':0.844216):0.38709271):0.29939889):0.024027307,('Cmerolae@gene_gnl_CMER_CML027C':0.41898136,'Gsulphuraria@stig_61.Gs57770.1':0.28879919):0.072992956):0.032180589):0.017440082,('Ehuxleyi@jgi':0.23451685,'Thecamonas-trahens@AMSG_04757T0':0.15816986):0.070488864):0.022017956):0.054716151):0.00896494,(((((('284813-Ecuniculi@XP_955745':0.19678976,'876142-Eintestinalis@XP_003073682':0.071022381):0.40541578,'578460-Nceranae@XP_002995833':0.74656836):0.55926193,(((('352914-Pyoelii@XP_725208':0.11865408,'36329-Pfalciparum@XP_001351448':0):0.86387873,'484906-Bbovis@XP_001611424':1.105789):0.3061789,('5811-Tgondii@AAZ57430':0.8547762,'598745-Gintestinalis@XP_00299583LOCUS':1.7942727):0.18679835):0.25867313,'423536-Pmarinus@XP_002788667':0.66913461):0.038879706):0.041196081,'559292-Scerevisiae@NP_012461':0.53936633):0.061609185,'412133-Tvaginalis@XP_001328416':0.67064709):0.039968416,'352472-Ddiscoideum@XP_643274':0.65518919):0.091700854);
((((((('10228-Tadhaerens@XP_002116802':0.053336157,'353151-Chominis@XP_665748':1.0302275):0.09797843,'45351-Nvectensis@XP_001626236':0.10406125):0.055379649,(('6239-Celegans@NP_499453':0.23127967,'6279-Bmalayi@XP_001899737':0.081263523):0.13987729,(((('7227-Dmelanogaster@NP_523374':0.23231496,'7460-Amellifera@XP_393700':0.038685946):0.018475101,'Dpulex@prot_jgi_Dappu1_10353_gw1.138.28.1':0.095596971):0.060626794,'Hrobusta@prot_jgi_Helro1_157320':0.20459171):0.012247897,(('7955-Drerio@NP_999854':0.043900065,'9606-Hsapiens@NP_005436':0):0.092238432,'Lgigantea@gene_jgi_Lotgi1_127102_e_gw1.56.56.1':0.099494457):1.0392927e-05):0.034480593):0.037340033):0.1072106,(('185431-Tbrucei@XP_845021':0.13733084,'353153-Tcruzi@XP_815055':0.11503903):0.049331089,('347515-Lmajor@XP_001681030':0.029105267,'435258-Linfantum@XP_001463342':0.014812064):0.16020953):0.43278912):0.039862101,((('145481-Ppatens@XP_001784554':0.026400501,'Smoellendorfii@prot_jgi_Selmo1_50213_gw1.33.291.1':0.041477475):0.045207801,('3702-Athaliana@NP_001077968':0.054020895,'39947-Osativa@NP_001045803':0.049143429):0.046186473):0.055743197,((('3055-Creinhardtii@XP_001698278':0.051712884,'3068-Vcarteri@XP_002952649':0.039384073):0.30703771,'Cvulgaris@prot_jgi_Chlvu1_84554_estExt_fgeneshCV_pg.C_220092':0.14466485):0.12397066,(('436017-Olucimarinus@XP_001419553':0.025118667,'70448-Otauri@XP_003081202':0.033970249):0.12467737,'564608-Mpusilla@XP_003056807':0.12154397):0.16257567):0.049978107):0.13251188):0.027159933,((('12968-Bhominis@CBK23979':0.55466589,'423536-Pmarinus@XP_002788667':0.67663043):0.39634151,'744533-Ngruberi@XP_002670278':0.27472407):0.099024972,((('431895-Mbrevicollis@XP_001746007':0.0011132647,'Ehuxleyi@jgi':0.27733547):0.13350417,'Salpingoeca-rosetta@PTSG_07983T0':0.24477441):0.049803009,'Thecamonas-trahens@AMSG_04757T0':0.30363236):0.025558193):0.038734119):0.034799128,((('214684-Cneoformans@XP_570201':0.094491507,'237631-Umaydis@XP_760536':0.1911599):0.039019434,((('284812-Spombe@NP_593260':0.16385866,('330879-Afumigatus@XP_755741':0.089359362,'367110-Ncrassa@XP_957879':0.24179721):0.084576489):0.043023055,'559292-Scerevisiae@NP_012461':0.5053947):0.044987791,('Spizellomyces-punctatus@SPPG_00372T0':0.10021042,'bdendrobatidis@prot_jgi_Batde5_88502_GP3.040610':0.27047288):0.076772498):0.019380577):0.11351575,((((('284813-Ecuniculi@XP_955745':0.23094696,'876142-Eintestinalis@XP_003073682':0.058794712):0.57314075,'578460-Nceranae@XP_002995833':1.0629171):0.33655453,('294381-Ehistolytica@XP_655216':0.23605014,'598745-Gintestinalis@XP_00299583LOCUS':1.7347066):0.20157539):0.06034263,((('352472-Ddiscoideum@XP_643274':0.37510314,('484906-Bbovis@XP_001611424':0.82494179,'5811-Tgondii@AAZ57430':0.93018535):0.45398472):0.18235416,(((('352914-Pyoelii@XP_725208':0.1151574,'36329-Pfalciparum@XP_001351448':0):1.2483494,'412133-Tvaginalis@XP_001319807':0.83955095):0.37018807,('412030-Ptetraurelia@XP_001443869':0.24210654,'5911-Tthermophila@XP_001008623':0.20027861):1.2828358):4.9133368e-05,'412133-Tvaginalis@XP_001328416':0.82701104):0.17161486):0.062716351,'Cmerolae@gene_gnl_CMER_CML027C':0.56947522):0.072526683):0.073427993,'Gsulphuraria@stig_61.Gs57770.1':0.42609303):0.027121616):0.028401144,((('2880-Esiliculosus@CBN79764':0.18626782,('556484-Ptricornutum@XP_002184568':0.32747972,'Aanophagefferens@prot_jgi_Auran1_72635':0.36672974):0.027923589):0.049579421,('403677-Pinfestans@XP_002997684':0.040504037,'Pramorum@jgi':0.038888238):0.24911176):0.048710669,'Capsaspora-owczarzaki@CAOG_01984T0':0.28330592):0.047100209);
(((((((((('10228-Tadhaerens@XP_002116802':0.16534716,'45351-Nvectensis@XP_001626236':0.088525635):0.041700875,('7955-Drerio@NP_999854':0.021117824,'9606-Hsapiens@NP_005436':0.0024263804):0.077975376):0.071755176,(('7227-Dmelanogaster@NP_523374':0.21612089,'7460-Amellifera@XP_393700':0.067434668):0.043354956,'Dpulex@prot_jgi_Dappu1_10353_gw1.138.28.1':0.14486819):0.037608381):0.018336339,'Hrobusta@prot_jgi_Helro1_157320':0.20577332):0.042308325,('6239-Celegans@NP_499453':0.23086106,'6279-Bmalayi@XP_001899737':0.11814046):0.13212018):0.066199342,((((('352914-Pyoelii@XP_725208':0.066683265,'36329-Pfalciparum@XP_001351448':0.013577868):0.95886182,('484906-Bbovis@XP_001611424':1.1749831,'5811-Tgondii@AAZ57430':0.785207):0.096162461):0.11211479,('412030-Ptetraurelia@XP_001443869':0.15260997,'5911-Tthermophila@XP_001008623':0.23781849):1.1446224):0.16929902,'412133-Tvaginalis@XP_001319807':1.0558179):0.18713869,'412133-Tvaginalis@XP_001328416':0.67551046):0.035035809):0.070197557,(('294381-Ehistolytica@XP_655216':0.49594607,(('352472-Ddiscoideum@XP_643274':0.37093574,'353151-Chominis@XP_665748':0.83652886):0.17866793,'598745-Gintestinalis@XP_00299583LOCUS':1.9008485):0.12805769):0.12099122,'744533-Ngruberi@XP_002670278':0.33690626):0.040272085):0.0097317996,'Capsaspora-owczarzaki@CAOG_01984T0':0.30376231):0.031772348,((('185431-Tbrucei@XP_845021':0.16756185,'353153-Tcruzi@XP_815055':0.15720413):0.058708654,('347515-Lmajor@XP_001681030':0.040940972,'435258-Linfantum@XP_001463342':0.0088099096):0.18578855):0.42541342,(('431895-Mbrevicollis@XP_001746007':0.17220029,'Salpingoeca-rosetta@PTSG_07983T0':0.15955002):0.055393267,'Lgigantea@gene_jgi_Lotgi1_127102_e_gw1.56.56.1':0.20811795):0.014701981):0.083454879):0.018624179,((((('12968-Bhominis@CBK23979':0.57920677,'423536-Pmarinus@XP_002788667':0.61399511):0.12346511,(((('284813-Ecuniculi@XP_955745':0.29865087,'876142-Eintestinalis@XP_003073682':0.045858981):0.53288203,'578460-Nceranae@XP_002995833':0.75880273):0.58379972,'Cmerolae@gene_gnl_CMER_CML027C':0.41956407):0.15734085,'Gsulphuraria@stig_61.Gs57770.1':0.34115339):0.047322468):0.044345687,(((('145481-Ppatens@XP_001784554':0.044442183,'Smoellendorfii@prot_jgi_Selmo1_50213_gw1.33.291.1':0.050361813):0.024041202,('3702-Athaliana@NP_001077968':0.10701494,'39947-Osativa@NP_001045803':0.060473144):0.037667884):0.070474014,(('3055-Creinhardtii@XP_001698278':0.02330866,'3068-Vcarteri@XP_002952649':0.081691124):0.21083912,'Cvulgaris@prot_jgi_Chlvu1_84554_estExt_fgeneshCV_pg.C_220092':0.16586466):0.15028902):0.04827422,(('436017-Olucimarinus@XP_001419553':0.01055112,'70448-Otauri@XP_003081202':0.033241153):0.13025333,'564608-Mpusilla@XP_003056807':0.10810659):0.18854994):0.10913255):0.049160503,((('214684-Cneoformans@XP_570201':0.18365079,'237631-Umaydis@XP_760536':0.098175205):0.037240957,('284812-Spombe@NP_593260':0.1964439,('330879-Afumigatus@XP_755741':0.10259944,'367110-Ncrassa@XP_957879':0.23280177):0.077533468):0.099694429):0.033252943,('559292-Scerevisiae@NP_012461':0.55168574,('Spizellomyces-punctatus@SPPG_00372T0':0.093415778,'bdendrobatidis@prot_jgi_Batde5_88502_GP3.040610':0.27183989):0.056856538):0.0076013275):0.081872727):0.045786962,'Thecamonas-trahens@AMSG_04757T0':0.32929926):0.029379358,(((('2880-Esiliculosus@CBN79764':0.17853823,'556484-Ptricornutum@XP_002184568':0.34736865):0.10788729,('403677-Pinfestans@XP_002997684':0.058577368,'Pramorum@jgi':0.035557164):0.25370553):0.0074556262,'Aanophagefferens@prot_jgi_Auran1_72635':0.47201563):0.042252583,'Ehuxleyi@jgi':0.49026339):0.041764633);
(((((('10228-Tadhaerens@XP_002116802':0.16919782,('45351-Nvectensis@XP_001626236':0.11696028,((((('6239-Celegans@NP_499453':0.23473042,'6279-Bmalayi@XP_001899737':0.18189933):0.14959122,'Hrobusta@prot_jgi_Helro1_157320':0.13634656):0.0066022913,(('7227-Dmelanogaster@NP_523374':0.20350521,'Dpulex@prot_jgi_Dappu1_10353_gw1.138.28.1':0.092864873):0.024947789,'7460-Amellifera@XP_393700':0.074657191):0.054099132):0.028997734,'Lgigantea@gene_jgi_Lotgi1_127102_e_gw1.56.56.1':0.044226734):0.028166443,('7955-Drerio@NP_999854':0.018437194,'9606-Hsapiens@NP_005436':0.0014197171):0.054048483):0.0447617):0.02760528):0.17005455,(((('214684-Cneoformans@XP_570201':0.11003694,'237631-Umaydis@XP_760536':0.14754107):0.045969244,('284812-Spombe@NP_593260':0.20746574,('330879-Afumigatus@XP_755741':0.10145093,'367110-Ncrassa@XP_957879':0.24604508):0.099052688):0.059989975):0.018548019,'559292-Scerevisiae@NP_012461':0.65649888):0.042076621,('Spizellomyces-punctatus@SPPG_00372T0':0.091373221,'bdendrobatidis@prot_jgi_Batde5_88502_GP3.040610':0.21523606):0.063086812):0.059879552):0.026406438,('431895-Mbrevicollis@XP_001746007':0.20803892,'Salpingoeca-rosetta@PTSG_07983T0':0.20669538):0.12854522):0.011458092,(((('185431-Tbrucei@XP_845021':0.084795098,'353153-Tcruzi@XP_815055':0.15793385):0.057036074,('347515-Lmajor@XP_001681030':0.07218276,'435258-Linfantum@XP_001463342':1.1722105e-05):0.17126225):0.34343978,'744533-Ngruberi@XP_002670278':0.27158794):0.14520924,'Capsaspora-owczarzaki@CAOG_01984T0':0.31122808):0.017973654):0.021533823,'Thecamonas-trahens@AMSG_04757T0':0.34030569):0.039690462,((((((('12968-Bhominis@CBK23979':0.73376462,((('353151-Chominis@XP_665748':0.48630551,'484906-Bbovis@XP_001611424':1.0778573):0.32785752,('5811-Tgondii@AAZ57430':0.87522901,'598745-Gintestinalis@XP_00299583LOCUS':1.275392):0.2238883):0.11260041,'423536-Pmarinus@XP_002788667':0.76018912):0.056745574):0.10689727,((('352914-Pyoelii@XP_725208':0.1231618,'36329-Pfalciparum@XP_001351448':1.5360102e-05):1.2460308,'412133-Tvaginalis@XP_001319807':0.72891705):0.29966514,(('412030-Ptetraurelia@XP_001443869':0.024979178,'5911-Tthermophila@XP_001008623':0.32755784):1.4832066,'412133-Tvaginalis@XP_001328416':0.49880406):0.015231612):0.057610206):0.1280977,'294381-Ehistolytica@XP_655216':0.43710293):0.13450491,((('2880-Esiliculosus@CBN79764':0.1372175,'556484-Ptricornutum@XP_002184568':0.340063):0.082005614,'Aanophagefferens@prot_jgi_Auran1_72635':0.35420006):0.051539556,('403677-Pinfestans@XP_002997684':0.024027941,'Pramorum@jgi':0.029858719):0.24440304):0.047051735):0.045862703,((('284813-Ecuniculi@XP_955745':0.25568241,'876142-Eintestinalis@XP_003073682':0.078211562):0.52537869,'578460-Nceranae@XP_002995833':0.55739297):0.48769893,'Gsulphuraria@stig_61.Gs57770.1':0.26461229):0.18954801):0.0074044566,('352472-Ddiscoideum@XP_643274':0.56319346,'Cmerolae@gene_gnl_CMER_CML027C':0.40332723):0.08523138):0.056739834,((('145481-Ppatens@XP_001784554':0.033884974,'Smoellendorfii@prot_jgi_Selmo1_50213_gw1.33.291.1':0.0087544765):0.026828126,('3702-Athaliana@NP_001077968':0.066245396,'39947-Osativa@NP_001045803':0.063536161):0.060770133):0.066978017,((('3055-Creinhardtii@XP_001698278':0.028647851,'3068-Vcarteri@XP_002952649':0.093644984):0.29806835,'Cvulgaris@prot_jgi_Chlvu1_84554_estExt_fgeneshCV_pg.C_220092':0.15644775):0.089010302,(('436017-Olucimarinus@XP_001419553':0.030701611,'70448-Otauri@XP_003081202':0.018514913):0.078516153,'564608-Mpusilla@XP_003056807':0.10458103):0.2120377):0.034783885):0.13194586):0.021384611,'Ehuxleyi@jgi':0.40772349);
((((((((('10228-Tadhaerens@XP_002116802':0.21673742,'45351-Nvectensis@XP_001626236':0.10322229):0.041062341,('7955-Drerio@NP_999854':0.031416277,'9606-Hsapiens@NP_005436':0.0030277723):0.087316899):0.038437481,'Lgigantea@gene_jgi_Lotgi1_127102_e_gw1.56.56.1':0.092498649):0.016153971,(('7227-Dmelanogaster@NP_523374':0.19650032,('7460-Amellifera@XP_393700':0.070254721,'Dpulex@prot_jgi_Dappu1_10353_gw1.138.28.1':0.10413333):0.011771995):0.038100139,'Hrobusta@prot_jgi_Helro1_157320':0.21902741):0.038552775):0.098624705,('6239-Celegans@NP_499453':0.12113711,'6279-Bmalayi@XP_001899737':0.14788636):0.11393308):0.088822195,('431895-Mbrevicollis@XP_001746007':0.26331154,'Salpingoeca-rosetta@PTSG_07983T0':0.19981526):0.1758094):0.057382623,(((('2880-Esiliculosus@CBN79764':0.21173086,'Aanophagefferens@prot_jgi_Auran1_72635':0.39004164):0.03529152,('403677-Pinfestans@XP_002997684':0.060333569,'Pramorum@jgi':0.0027004918):0.19577473):0.069731915,'Thecamonas-trahens@AMSG_04757T0':0.35448152):0.060765826,'Capsaspora-owczarzaki@CAOG_01984T0':0.29047796):0.0012065702):0.014793789,'Ehuxleyi@jgi':0.49701946):0.013957549,((((('12968-Bhominis@CBK23979':0.91423505,'423536-Pmarinus@XP_002788667':0.60658148):0.23595083,'556484-Ptricornutum@XP_002184568':0.4621445):0.072721072,'744533-Ngruberi@XP_002670278':0.28367146):0.076534395,((('214684-Cneoformans@XP_570201':0.16357006,'237631-Umaydis@XP_760536':0.11872745):0.015745251,('284812-Spombe@NP_593260':0.22506419,('330879-Afumigatus@XP_755741':0.074840373,'367110-Ncrassa@XP_957879':0.25105642):0.040510359):0.10325587):0.031642284,('559292-Scerevisiae@NP_012461':0.55289403,('Spizellomyces-punctatus@SPPG_00372T0':0.083032059,'bdendrobatidis@prot_jgi_Batde5_88502_GP3.040610':0.18423596):0.042513888):0.041718325):0.056649355):0.033418538,(((('145481-Ppatens@XP_001784554':0.0055006009,'Smoellendorfii@prot_jgi_Selmo1_50213_gw1.33.291.1':0.040085103):0.020199735,('3702-Athaliana@NP_001077968':0.097730577,'39947-Osativa@NP_001045803':0.043383855):0.052000947):0.087631753,((('3055-Creinhardtii@XP_001698278':0.0344044,'3068-Vcarteri@XP_002952649':0.10591784):0.2525736,'Cvulgaris@prot_jgi_Chlvu1_84554_estExt_fgeneshCV_pg.C_220092':0.16693833):0.11212233,(('436017-Olucimarinus@XP_001419553':0.0066488194,'70448-Otauri@XP_003081202':0.026093857):0.11613722,'564608-Mpusilla@XP_003056807':0.11066542):0.22117477):0.055627241):0.087608386,(((((('284813-Ecuniculi@XP_955745':0.2998755,'876142-Eintestinalis@XP_003073682':6.9965973e-05):0.74841504,'578460-Nceranae@XP_002995833':0.77919101):0.36684347,'Gsulphuraria@stig_61.Gs57770.1':0.21090337):0.061527395,'Cmerolae@gene_gnl_CMER_CML027C':0.51549951):0.077707699,(('294381-Ehistolytica@XP_655216':0.32284129,(('352914-Pyoelii@XP_725208':0.091520455,'36329-Pfalciparum@XP_001351448':2.680816e-06):1.3385692,'412133-Tvaginalis@XP_001319807':0.76644715):0.48117346):0.10656227,'412133-Tvaginalis@XP_001328416':0.69879786):0.14941111):0.043385565,(('352472-Ddiscoideum@XP_643274':0.42463455,(('353151-Chominis@XP_665748':0.55154823,'598745-Gintestinalis@XP_00299583LOCUS':1.6819935):1.3561732e-05,('484906-Bbovis@XP_001611424':0.96662567,'5811-Tgondii@AAZ57430':0.797279):0.20758358):0.27035814):0.29059312,('412030-Ptetraurelia@XP_001443869':0.10614531,'5911-Tthermophila@XP_001008623':0.31654037):1.6362426):0.011866268):0.045561829):0.033315049):0.019056519,(('185431-Tbrucei@XP_845021':0.13048153,'353153-Tcruzi@XP_815055':0.17748051):0.10773207,('347515-Lmajor@XP_001681030':0.063801281,'435258-Linfantum@XP_001463342':0.020354488):0.16938029):0.52587706);
((((('10228-Tadhaerens@XP_002116802':0.2371244,('45351-Nvectensis@XP_001626236':0.088547171,((('6239-Celegans@NP_499453':0.1739792,'6279-Bmalayi@XP_001899737':0.14436549):0.16580323,(('7955-Drerio@NP_999854':0.019826489,'9606-Hsapiens@NP_005436':0.0046710018):0.057663671,'Lgigantea@gene_jgi_Lotgi1_127102_e_gw1.56.56.1':0.059029506):0.040734092):0.015987509,((('7227-Dmelanogaster@NP_523374':0.23405598,'7460-Amellifera@XP_393700':0.080897652):0.023828375,'Dpulex@prot_jgi_Dappu1_10353_gw1.138.28.1':0.075949021):0.055410347,'Hrobusta@prot_jgi_Helro1_157320':0.19119648):0.01951899):0.058683676):0.045916854):0.17497749,'Salpingoeca-rosetta@PTSG_07983T0':0.2754795):0.055904039,'Capsaspora-owczarzaki@CAOG_01984T0':0.39369283):0.02917182,((('352472-Ddiscoideum@XP_643274':0.4385944,'353151-Chominis@XP_665748':0.66291466):0.1072837,(('352914-Pyoelii@XP_725208':0.17350807,'36329-Pfalciparum@XP_001351448':5.5407899e-05):1.233664,('484906-Bbovis@XP_001611424':0.94908452,'5811-Tgondii@AAZ57430':1.1038697):0.17775124):0.3065481):0.11420759,(('412030-Ptetraurelia@XP_001443869':0.2273769,'5911-Tthermophila@XP_001008623':0.11821915):1.290368,'412133-Tvaginalis@XP_001319807':0.76562982):0.23198804):0.19486194):0.014042945,(((('12968-Bhominis@CBK23979':0.60165607,'423536-Pmarinus@XP_002788667':0.88985501):0.10677063,'Thecamonas-trahens@AMSG_04757T0':0.21938243):0.11491881,((((((('145481-Ppatens@XP_001784554':0.038997467,'Smoellendorfii@prot_jgi_Selmo1_50213_gw1.33.291.1':0.021613456):0.014084088,('3702-Athaliana@NP_001077968':0.057706583,'39947-Osativa@NP_001045803':0.085025691):0.065425963):0.088422781,(('436017-Olucimarinus@XP_001419553':0.030162673,'70448-Otauri@XP_003081202':0.021048469):0.11423513,'564608-Mpusilla@XP_003056807':0.14536512):0.19570967):0.054639049,(('3055-Creinhardtii@XP_001698278':0.042680319,'3068-Vcarteri@XP_002952649':0.11120248):0.26089099,'Cvulgaris@prot_jgi_Chlvu1_84554_estExt_fgeneshCV_pg.C_220092':0.11255417):0.11380879):0.10828239,('412133-Tvaginalis@XP_001328416':0.6491571,'598745-Gintestinalis@XP_00299583LOCUS':1.8591114):0.25612788):0.015474071,((((('284813-Ecuniculi@XP_955745':0.19128751,'876142-Eintestinalis@XP_003073682':0.038722569):0.65287585,'578460-Nceranae@XP_002995833':0.68206848):0.34183132,'Ehuxleyi@jgi':0.13774848):0.19495233,('294381-Ehistolytica@XP_655216':0.43427491,'431895-Mbrevicollis@XP_001746007':0.33495672):0.1166067):3.7541977e-05,('Cmerolae@gene_gnl_CMER_CML027C':0.49085807,'Gsulphuraria@stig_61.Gs57770.1':0.30554413):0.049948061):0.0294181):0.033744721,(('2880-Esiliculosus@CBN79764':0.24656786,('556484-Ptricornutum@XP_002184568':0.38418614,'Aanophagefferens@prot_jgi_Auran1_72635':0.36330238):0.046171992):0.080493985,('403677-Pinfestans@XP_002997684':0.044998377,'Pramorum@jgi':0.056318693):0.17457652):0.11528814):0.057491994):2.8050461e-05,('185431-Tbrucei@XP_845021':0.10740596,(('347515-Lmajor@XP_001681030':0.052255697,'435258-Linfantum@XP_001463342':1.0932767e-06):0.2115548,'353153-Tcruzi@XP_815055':0.12844113):0.069283483):0.55831077):0.031531934,((((('214684-Cneoformans@XP_570201':0.14619479,'237631-Umaydis@XP_760536':0.10927219):0.040539459,('284812-Spombe@NP_593260':0.25674953,('330879-Afumigatus@XP_755741':0.046880091,'367110-Ncrassa@XP_957879':0.29718657):0.11142163):0.11906037):0.044189371,('Spizellomyces-punctatus@SPPG_00372T0':0.10166927,'bdendrobatidis@prot_jgi_Batde5_88502_GP3.040610':0.31187422):0.062745612):0.0079712117,'559292-Scerevisiae@NP_012461':0.74845643):0.074063547,'744533-Ngruberi@XP_002670278':0.36845913):0.066550905);
(((((((((('10228-Tadhaerens@XP_002116802':0.15316456,'45351-Nvectensis@XP_001626236':0.099504257):0.092665151,('7955-Drerio@NP_999854':0.026153523,'9606-Hsapiens@NP_005436':0.0031532705):0.05227121):0.051637788,'Hrobusta@prot_jgi_Helro1_157320':0.22098916):0.036505149,(('7227-Dmelanogaster@NP_523374':0.2473054,'7460-Amellifera@XP_393700':0.087334831):0.039794142,'Dpulex@prot_jgi_Dappu1_10353_gw1.138.28.1':0.10631264):6.3820016e-06):0.035100078,('6239-Celegans@NP_499453':0.22966384,'6279-Bmalayi@XP_001899737':0.19585572):0.17360822):0.18880441,('431895-Mbrevicollis@XP_001746007':0.20119748,'Salpingoeca-rosetta@PTSG_07983T0':0.13698313):0.19458728):0.037787876,'Capsaspora-owczarzaki@CAOG_01984T0':0.35866161):0.018616773,'Thecamonas-trahens@AMSG_04757T0':0.36294143):0.0042691648,((((('145481-Ppatens@XP_001784554':0.012469713,'Smoellendorfii@prot_jgi_Selmo1_50213_gw1.33.291.1':0.04750871):0.027504645,('3702-Athaliana@NP_001077968':0.085462719,'39947-Osativa@NP_001045803':0.056217546):0.021223941):0.051511682,('3055-Creinhardtii@XP_001698278':0.021699581,'3068-Vcarteri@XP_002952649':0.14568869):0.34237256):0.08107026,((('436017-Olucimarinus@XP_001419553':0.011736865,'70448-Otauri@XP_003081202':0.035358945):0.15457784,'564608-Mpusilla@XP_003056807':0.11379106):0.16615513,'Cvulgaris@prot_jgi_Chlvu1_84554_estExt_fgeneshCV_pg.C_220092':0.19068081):0.051704319):0.10492073,'Ehuxleyi@jgi':0.49511917):0.00063181222):0.022642433,((((((('12968-Bhominis@CBK23979':0.632782,'598745-Gintestinalis@XP_00299583LOCUS':1.6220962):0.041894597,'423536-Pmarinus@XP_002788667':0.76125508):0.078533511,'412133-Tvaginalis@XP_001328416':0.79066345):0.14023461,((('185431-Tbrucei@XP_845021':0.13670616,'353153-Tcruzi@XP_815055':0.15618462):0.072374989,('347515-Lmajor@XP_001681030':0.048795923,'435258-Linfantum@XP_001463342':6.8395922e-06):0.16745636):0.34883532,'744533-Ngruberi@XP_002670278':0.28479966):0.07105114):0.071306861,(('294381-Ehistolytica@XP_655216':0.07328651,'412133-Tvaginalis@XP_001319807':1.4598189):0.50496118,(('352472-Ddiscoideum@XP_643274':0.50015949,('412030-Ptetraurelia@XP_001443869':0.24263948,'5911-Tthermophila@XP_001008623':0.20214823):1.7464011):3.5337678e-06,((('352914-Pyoelii@XP_725208':0.081692594,'36329-Pfalciparum@XP_001351448':0.0091750772):1.3594351,('484906-Bbovis@XP_001611424':1.1684818,'5811-Tgondii@AAZ57430':0.73934654):0.20625503):0.34056204,('353151-Chominis@XP_665748':0.1731569,'Lgigantea@gene_jgi_Lotgi1_127102_e_gw1.56.56.1':0.00072084025):0.22603567):0.14161197):0.10534418):0.034805373):0.022609634,(('284813-Ecuniculi@XP_955745':0.19589007,'876142-Eintestinalis@XP_003073682':0.1021487):0.74624386,'578460-Nceranae@XP_002995833':0.7369804):0.67674143):4.4340764e-06,(('214684-Cneoformans@XP_570201':0.1226733,'237631-Umaydis@XP_760536':0.15297131):0.038693001,((('284812-Spombe@NP_593260':0.22956818,('330879-Afumigatus@XP_755741':0.1203995,'367110-Ncrassa@XP_957879':0.21079447):0.057891508):0.054804268,'559292-Scerevisiae@NP_012461':0.55689923):0.049193811,('Spizellomyces-punctatus@SPPG_00372T0':0.12283985,'bdendrobatidis@prot_jgi_Batde5_88502_GP3.040610':0.26754472):0.069996943):0.040963065):0.15033567):0.034237937,(((('2880-Esiliculosus@CBN79764':0.14511305,'556484-Ptricornutum@XP_002184568':0.40909178):0.023013054,'Aanophagefferens@prot_jgi_Auran1_72635':0.46151436):0.071969435,('403677-Pinfestans@XP_002997684':0.033019018,'Pramorum@jgi':0.054464857):0.22321922):0.058952685,('Cmerolae@gene_gnl_CMER_CML027C':0.41212729,'Gsulphuraria@stig_61.Gs57770.1':0.30777258):0.11885304):0.05991143);
((((('10228-Tadhaerens@XP_002116802':0.15277717,(((('6239-Celegans@NP_499453':0.18249136,'6279-Bmalayi@XP_001899737':0.076520521):0.15063052,('7955-Drerio@NP_999854':0.02364228,'9606-Hsapiens@NP_005436':0.0077894182):0.050140631):0.038849772,((('7227-Dmelanogaster@NP_523374':0.2273049,'7460-Amellifera@XP_393700':0.026027387):0.017139746,'Dpulex@prot_jgi_Dappu1_10353_gw1.138.28.1':0.097043524):0.039399538,'Hrobusta@prot_jgi_Helro1_157320':0.14266116):0.016958726):0.017707008,'Lgigantea@gene_jgi_Lotgi1_127102_e_gw1.56.56.1':0.016894659):0.041481441):0.038265853,'45351-Nvectensis@XP_001626236':0.054675783):0.17547514,'Capsaspora-owczarzaki@CAOG_01984T0':0.33860074):0.031573031,((((('2880-Esiliculosus@CBN79764':0.15937643,'294381-Ehistolytica@XP_655216':0.34523301):0.046924197,'556484-Ptricornutum@XP_002184568':0.36270083):0.04249074,'Aanophagefferens@prot_jgi_Auran1_72635':0.37980635):0.022356566,('403677-Pinfestans@XP_002997684':0.058677581,'Pramorum@jgi':0.039220377):0.28193903):0.075217995,'Thecamonas-trahens@AMSG_04757T0':0.32376604):0.05053683):0.021053795,(((('12968-Bhominis@CBK23979':0.57618841,((('284813-Ecuniculi@XP_955745':0.20199415,'876142-Eintestinalis@XP_003073682':0.050774837):0.48012349,'578460-Nceranae@XP_002995833':0.72802376):0.48140795,(((('352914-Pyoelii@XP_725208':0.14593911,'36329-Pfalciparum@XP_001351448':0):0.94425819,('484906-Bbovis@XP_001611424':0.82517092,'5811-Tgondii@AAZ57430':0.97124036):0.2150592):0.20875824,'423536-Pmarinus@XP_002788667':0.58217298):0.045287872,(('412030-Ptetraurelia@XP_001443869':0.14057227,'5911-Tthermophila@XP_001008623':0.19611358):1.1050039,'412133-Tvaginalis@XP_001319807':0.89115122):0.25567289):0.078525965):0.068223399):0.075479097,'559292-Scerevisiae@NP_012461':0.61772334):0.11554789,(((('145481-Ppatens@XP_001784554':0.038338387,'Smoellendorfii@prot_jgi_Selmo1_50213_gw1.33.291.1':0.036302511):0.019536114,('3702-Athaliana@NP_001077968':0.085011641,'39947-Osativa@NP_001045803':0.071062026):0.058758612):0.044673079,(('3055-Creinhardtii@XP_001698278':0.0041580984,'3068-Vcarteri@XP_002952649':0.075144603):0.29738265,'Cvulgaris@prot_jgi_Chlvu1_84554_estExt_fgeneshCV_pg.C_220092':0.14429563):0.12729543):0.069125062,(('436017-Olucimarinus@XP_001419553':1.6563627e-05,'70448-Otauri@XP_003081202':0.039012007):0.091437361,'564608-Mpusilla@XP_003056807':0.13420799):0.25360024):0.01995614):0.045225383,(((((('214684-Cneoformans@XP_570201':0.12061325,'237631-Umaydis@XP_760536':0.097238866):0.093143349,('284812-Spombe@NP_593260':0.2046275,('330879-Afumigatus@XP_755741':0.096158921,'367110-Ncrassa@XP_957879':0.21191841):0.12098822):0.067274038):0.016057935,('Spizellomyces-punctatus@SPPG_00372T0':0.1330519,'bdendrobatidis@prot_jgi_Batde5_88502_GP3.040610':0.27128728):0.014998948):0.014558327,'352472-Ddiscoideum@XP_643274':0.53471956):0.064157797,'744533-Ngruberi@XP_002670278':0.2791526):0.037565376,(('353151-Chominis@XP_665748':0.81777592,'412133-Tvaginalis@XP_001328416':0.74186742):2.9566994e-06,('Cmerolae@gene_gnl_CMER_CML027C':0.5413664,'Gsulphuraria@stig_61.Gs57770.1':0.3838684):0.073904149):0.066309642):0.025958276):0.035766044,(((('185431-Tbrucei@XP_845021':0.15323163,'353153-Tcruzi@XP_815055':0.088174427):0.062488844,('347515-Lmajor@XP_001681030':0.059131195,'435258-Linfantum@XP_001463342':0.008698484):0.15010554):0.42626013,('431895-Mbrevicollis@XP_001746007':8.764973e-06,('598745-Gintestinalis@XP_00299583LOCUS':1.6137868,'Ehuxleyi@jgi':0.15505092):0.12511122):0.11704934):0.033531064,'Salpingoeca-rosetta@PTSG_07983T0':0.15789995):0.12401174);
(((((('10228-Tadhaerens@XP_002116802':0.14754106,'45351-Nvectensis@XP_001626236':0.08298725):0.064598736,((('6239-Celegans@NP_499453':0.21715981,'6279-Bmalayi@XP_001899737':0.12729007):0.15149682,('7955-Drerio@NP_999854':0.025351227,'9606-Hsapiens@NP_005436':0.00097898109):0.053780048):0.016414624,((('7227-Dmelanogaster@NP_523374':0.17537561,'7460-Amellifera@XP_393700':0.038178179):0.030833932,'Dpulex@prot_jgi_Dappu1_10353_gw1.138.28.1':0.062953337):0.05397408,'Hrobusta@prot_jgi_Helro1_157320':0.16460209):0.016886248):0.01858269):0.031892908,'Lgigantea@gene_jgi_Lotgi1_127102_e_gw1.56.56.1':0.026702522):0.095945457,(('431895-Mbrevicollis@XP_001746007':0.12457133,'Salpingoeca-rosetta@PTSG_07983T0':0.18246585):0.067345708,'Ehuxleyi@jgi':0.34295512):0.03037952):0.039568017,('12968-Bhominis@CBK23979':0.63839894,(('185431-Tbrucei@XP_845021':0.088232589,'353153-Tcruzi@XP_815055':0.1230075):0.047744612,('347515-Lmajor@XP_001681030':0.042077808,'435258-Linfantum@XP_001463342':1.4265283e-06):0.18569):0.26852949):0.081611232):0.019029607,(((((('145481-Ppatens@XP_001784554':0.0287234,'Smoellendorfii@prot_jgi_Selmo1_50213_gw1.33.291.1':0.01500346):0.028985485,('3702-Athaliana@NP_001077968':0.043255703,'39947-Osativa@NP_001045803':0.063704131):0.04178544):0.052067362,(('436017-Olucimarinus@XP_001419553':0.019102642,'70448-Otauri@XP_003081202':0.018376556):0.10951957,'564608-Mpusilla@XP_003056807':0.11721049):0.14561904):0.025584751,(('3055-Creinhardtii@XP_001698278':0.035987238,'3068-Vcarteri@XP_002952649':0.053764715):0.30562237,'Cvulgaris@prot_jgi_Chlvu1_84554_estExt_fgeneshCV_pg.C_220092':0.12533975):0.056905845):0.12769641,'Capsaspora-owczarzaki@CAOG_01984T0':0.24382646):0.0393843,(((('214684-Cneoformans@XP_570201':0.098854311,'237631-Umaydis@XP_760536':0.12767061):0.038037941,((('284812-Spombe@NP_593260':0.11788739,('330879-Afumigatus@XP_755741':0.04517544,'367110-Ncrassa@XP_957879':0.26730172):0.052032752):0.014230204,'559292-Scerevisiae@NP_012461':0.44530057):0.087882579,('Spizellomyces-punctatus@SPPG_00372T0':0.058095633,'bdendrobatidis@prot_jgi_Batde5_88502_GP3.040610':0.14770497):0.06712525):0.015145236):0.07716431,('423536-Pmarinus@XP_002788667':0.60323069,'744533-Ngruberi@XP_002670278':0.30239881):0.02231476):0.043630545,'Thecamonas-trahens@AMSG_04757T0':0.30940753):0.018282723):0.017292097,((((('284813-Ecuniculi@XP_955745':0.24935924,'876142-Eintestinalis@XP_003073682':0.057712936):0.42906601,'578460-Nceranae@XP_002995833':0.61676803):0.22892622,'412133-Tvaginalis@XP_001319807':0.90409219):0.20081863,(('294381-Ehistolytica@XP_655216':0.37319601,'412133-Tvaginalis@XP_001328416':0.61926496):0.079627173,(('352472-Ddiscoideum@XP_643274':0.2773441,'353151-Chominis@XP_665748':0.67069451):0.050982471,((('352914-Pyoelii@XP_725208':0.11241507,'36329-Pfalciparum@XP_001351448':0):1.1282311,('484906-Bbovis@XP_001611424':1.0746957,'5811-Tgondii@AAZ57430':0.75994404):0.1391489):0.16994606,(('412030-Ptetraurelia@XP_001443869':0.27891475,'5911-Tthermophila@XP_001008623':0.036767565):1.0802072,'598745-Gintestinalis@XP_00299583LOCUS':1.5342694):0.31384651):0.089304716):0.13957073):0.090356256):0.08307457,((('2880-Esiliculosus@CBN79764':0.20452846,('556484-Ptricornutum@XP_002184568':0.20943487,'Aanophagefferens@prot_jgi_Auran1_72635':0.20460542):0.049200241):0.034301656,('403677-Pinfestans@XP_002997684':0.037464574,'Pramorum@jgi':0.042256332):0.24154156):0.038075847,('Cmerolae@gene_gnl_CMER_CML027C':0.4051978,'Gsulphuraria@stig_61.Gs57770.1':0.20786823):0.057561085):0.033688389):0.04802893);
((((((((((('10228-Tadhaerens@XP_002116802':0.163941,'45351-Nvectensis@XP_001626236':0.097461182):0.036955105,('7955-Drerio@NP_999854':0.039785362,'9606-Hsapiens@NP_005436':2.4447383e-05):0.075346897):0.025829691,'Lgigantea@gene_jgi_Lotgi1_127102_e_gw1.56.56.1':0.052288844):0.017027359,'Hrobusta@prot_jgi_Helro1_157320':0.14273499):0.0285068,(('7227-Dmelanogaster@NP_523374':0.14183732,'Dpulex@prot_jgi_Dappu1_10353_gw1.138.28.1':0.095209583):0.017792133,'7460-Amellifera@XP_393700':0.076563319):0.01823222):0.068526043,('6239-Celegans@NP_499453':0.14491623,'6279-Bmalayi@XP_001899737':0.12986405):0.09570775):0.11615567,((('352914-Pyoelii@XP_725208':0.11750508,'36329-Pfalciparum@XP_001351448':0):0.88887868,'412133-Tvaginalis@XP_001319807':0.67919914):0.33611306,('412030-Ptetraurelia@XP_001443869':0.33253576,'5911-Tthermophila@XP_001008623':0.12068002):1.5817205):0.20497146):0.036299935,('Capsaspora-owczarzaki@CAOG_01984T0':0.27444198,'Salpingoeca-rosetta@PTSG_07983T0':0.22997778):0.049937668):6.6348139e-05,(('431895-Mbrevicollis@XP_001746007':0.18988333,'Thecamonas-trahens@AMSG_04757T0':0.24805656):0.071122011,'Ehuxleyi@jgi':0.35694586):0.026667346):0.0163591,'744533-Ngruberi@XP_002670278':0.2803507):0.017552921,(((((('12968-Bhominis@CBK23979':0.62984867,(('353151-Chominis@XP_665748':0.36041291,(('484906-Bbovis@XP_001611424':0.86255391,'5811-Tgondii@AAZ57430':0.88647725):0.25442529,'598745-Gintestinalis@XP_00299583LOCUS':2.0472761):0.090385554):0.14396492,'423536-Pmarinus@XP_002788667':0.76338228):0.067837693):0.16351372,('412133-Tvaginalis@XP_001328416':0.70072076,'Gsulphuraria@stig_61.Gs57770.1':0.25770472):0.046075175):0.059311552,'294381-Ehistolytica@XP_655216':0.56785726):0.032932125,((('214684-Cneoformans@XP_570201':0.17121819,'237631-Umaydis@XP_760536':0.096070823):0.0064262427,('284812-Spombe@NP_593260':0.19178432,('330879-Afumigatus@XP_755741':0.058852134,'367110-Ncrassa@XP_957879':0.19729724):0.04504326):0.10105095):0.029413865,('Spizellomyces-punctatus@SPPG_00372T0':0.065134956,'bdendrobatidis@prot_jgi_Batde5_88502_GP3.040610':0.24410699):0.061799955):0.074656166):0.0086681916,((((('145481-Ppatens@XP_001784554':0.020157847,'Smoellendorfii@prot_jgi_Selmo1_50213_gw1.33.291.1':0.036373684):0.018300608,('3702-Athaliana@NP_001077968':0.056414506,'39947-Osativa@NP_001045803':0.077040452):0.039294464):0.061674793,(('436017-Olucimarinus@XP_001419553':0.015211845,'70448-Otauri@XP_003081202':0.028725984):0.12187544,'564608-Mpusilla@XP_003056807':0.10138557):0.14181152):0.045686792,(('3055-Creinhardtii@XP_001698278':0.044988808,'3068-Vcarteri@XP_002952649':0.086776248):0.24384019,'Cvulgaris@prot_jgi_Chlvu1_84554_estExt_fgeneshCV_pg.C_220092':0.12014438):0.072685332):0.095842806,((('2880-Esiliculosus@CBN79764':0.13315046,'556484-Ptricornutum@XP_002184568':0.39534938):0.056551092,('403677-Pinfestans@XP_002997684':0.022972107,'Pramorum@jgi':0.035002675):0.19890984):0.02606923,'Aanophagefferens@prot_jgi_Auran1_72635':0.4294903):0.07992527):6.2855313e-06):0.023343419,('352472-Ddiscoideum@XP_643274':0.60428659,'Cmerolae@gene_gnl_CMER_CML027C':0.40713654):0.014156894):0.037512758,(((('185431-Tbrucei@XP_845021':0.13775014,'353153-Tcruzi@XP_815055':0.10804823):0.071924448,('347515-Lmajor@XP_001681030':0.047950104,'435258-Linfantum@XP_001463342':0.0098608687):0.13761554):0.32028913,'559292-Scerevisiae@NP_012461':0.57113913):0.066391031,(('284813-Ecuniculi@XP_955745':0.29965965,'876142-Eintestinalis@XP_003073682':0.021268244):0.38868796,'578460-Nceranae@XP_002995833':0.63411527):0.70843096):0.047573746);
((('10228-Tadhaerens@XP_002116802':0.13318629,(('45351-Nvectensis@XP_001626236':0.11318143,(((('7227-Dmelanogaster@NP_523374':0.18177671,'7460-Amellifera@XP_393700':0.053840984):0.015398895,'Dpulex@prot_jgi_Dappu1_10353_gw1.138.28.1':0.094051206):0.038362107,'Hrobusta@prot_jgi_Helro1_157320':0.25911539):0.010386609,('7955-Drerio@NP_999854':0.010883218,'9606-Hsapiens@NP_005436':0):0.062249026):0.020910483):0.015498966,('6239-Celegans@NP_499453':0.19924802,'6279-Bmalayi@XP_001899737':0.11595186):0.16667166):0.023355428):0.13706827,(('431895-Mbrevicollis@XP_001746007':0.00032901961,'Ehuxleyi@jgi':0.23981311):0.23922317,'Salpingoeca-rosetta@PTSG_07983T0':0.23977281):0.10227527):0.022710829,((('12968-Bhominis@CBK23979':0.77296566,((((('284813-Ecuniculi@XP_955745':0.19994671,'876142-Eintestinalis@XP_003073682':0.069919963):0.76898874,'578460-Nceranae@XP_002995833':0.81024247):0.31621202,'412133-Tvaginalis@XP_001319807':0.87610849):0.072069828,(('352914-Pyoelii@XP_725208':0.13069806,'36329-Pfalciparum@XP_001351448':3.2890245e-06):0.83991786,(('412030-Ptetraurelia@XP_001443869':0.17927801,'5911-Tthermophila@XP_001008623':0.21997529):1.2635122,'484906-Bbovis@XP_001611424':0.90208726):0.23240076):0.25098928):0.27040208,('353151-Chominis@XP_665748':0.73643195,'Lgigantea@gene_jgi_Lotgi1_127102_e_gw1.56.56.1':0.0025308935):0.12930367):0.042596019):0.057276342,((((('145481-Ppatens@XP_001784554':0.038110962,'Smoellendorfii@prot_jgi_Selmo1_50213_gw1.33.291.1':0.044815915):0.014502009,('3702-Athaliana@NP_001077968':0.062158469,'39947-Osativa@NP_001045803':0.082377617):0.040892922):0.048864993,((('3055-Creinhardtii@XP_001698278':0.04246161,'3068-Vcarteri@XP_002952649':0.062666874):0.29479582,'Cvulgaris@prot_jgi_Chlvu1_84554_estExt_fgeneshCV_pg.C_220092':0.12213596):0.11862853,(('436017-Olucimarinus@XP_001419553':0.033219523,'70448-Otauri@XP_003081202':0.011127892):0.076636486,'564608-Mpusilla@XP_003056807':0.16575835):0.17652648):0.058899281):0.09851922,((('294381-Ehistolytica@XP_655216':0.3222607,'598745-Gintestinalis@XP_00299583LOCUS':1.8842985):0.083899531,'412133-Tvaginalis@XP_001328416':0.64653636):0.10215416,'352472-Ddiscoideum@XP_643274':0.67825893):0.079781736):0.023424269,('Cmerolae@gene_gnl_CMER_CML027C':0.45098948,'Gsulphuraria@stig_61.Gs57770.1':0.32104199):0.14419871):0.073296594):0.016473759,((((('185431-Tbrucei@XP_845021':0.1386968,'353153-Tcruzi@XP_815055':0.17739582):0.088626628,('347515-Lmajor@XP_001681030':0.021725118,'435258-Linfantum@XP_001463342':0.02372763):0.16036399):0.4540185,'744533-Ngruberi@XP_002670278':0.21600412):0.060331065,'423536-Pmarinus@XP_002788667':0.87160033):0.045321169,((('214684-Cneoformans@XP_570201':0.1237826,'237631-Umaydis@XP_760536':0.12326067):0.05397575,('284812-Spombe@NP_593260':0.21274835,('330879-Afumigatus@XP_755741':0.085416021,'367110-Ncrassa@XP_957879':0.30918237):0.094622111):0.086294809):0.028563772,('559292-Scerevisiae@NP_012461':0.54203767,('Spizellomyces-punctatus@SPPG_00372T0':0.1286209,'bdendrobatidis@prot_jgi_Batde5_88502_GP3.040610':0.24349614):0.078031112):0.032542086):0.11396735):0.040771078):0.028974904,((((('2880-Esiliculosus@CBN79764':0.15253183,'556484-Ptricornutum@XP_002184568':0.41791922):0.084179953,'Aanophagefferens@prot_jgi_Auran1_72635':0.42159538):0.054836583,('403677-Pinfestans@XP_002997684':0.034633006,'Pramorum@jgi':0.030663814):0.18063774):0.10225184,'Thecamonas-trahens@AMSG_04757T0':0.24997923):0.020436442,('5811-Tgondii@AAZ57430':1.5177949,'Capsaspora-owczarzaki@CAOG_01984T0':0.092847214):0.27395959):0.042159972);
((((('10228-Tadhaerens@XP_002116802':0.12515737,(((('6239-Celegans@NP_499453':0.14718869,'6279-Bmalayi@XP_001899737':0.15930252):0.16459918,(('7227-Dmelanogaster@NP_523374':0.19850371,'7460-Amellifera@XP_393700':0.04696):0.02515042,'Dpulex@prot_jgi_Dappu1_10353_gw1.138.28.1':0.084854917):0.043550307):0.035196723,('Hrobusta@prot_jgi_Helro1_157320':0.12723714,'Lgigantea@gene_jgi_Lotgi1_127102_e_gw1.56.56.1':0.060069336):6.7765528e-08):0.018985789,('7955-Drerio@NP_999854':0.031263605,'9606-Hsapiens@NP_005436':0.0027769946):0.084563606):0.054402586):0.029678712,'45351-Nvectensis@XP_001626236':0.077295543):0.10114694,('431895-Mbrevicollis@XP_001746007':0.22460862,'Salpingoeca-rosetta@PTSG_07983T0':0.16109078):0.085663339):0.038057818,'Ehuxleyi@jgi':0.32054272):1.3832911e-05,((((('12968-Bhominis@CBK23979':0.67386715,'423536-Pmarinus@XP_002788667':0.6079271):0.13350003,((('2880-Esiliculosus@CBN79764':0.1310286,'556484-Ptricornutum@XP_002184568':0.31812892):0.034770513,'Aanophagefferens@prot_jgi_Auran1_72635':0.36340417):0.045749626,('403677-Pinfestans@XP_002997684':0.025823234,'Pramorum@jgi':0.070156251):0.28563129):0.025212498):0.031964455,'744533-Ngruberi@XP_002670278':0.26618301):0.024639306,(('214684-Cneoformans@XP_570201':0.091392213,(('237631-Umaydis@XP_760536':0.12191981,('Spizellomyces-punctatus@SPPG_00372T0':0.06320358,'bdendrobatidis@prot_jgi_Batde5_88502_GP3.040610':0.24219727):0.086663982):0.025860643,'Thecamonas-trahens@AMSG_04757T0':0.32541593):0.021781809):0.055502416,(('284812-Spombe@NP_593260':0.1906643,'Cmerolae@gene_gnl_CMER_CML027C':0.48550604):0.05341718,('330879-Afumigatus@XP_755741':0.071017205,'367110-Ncrassa@XP_957879':0.22478248):0.11185715):0.053023669):0.054857252):0.024113453,((((((('145481-Ppatens@XP_001784554':0.057951079,'Smoellendorfii@prot_jgi_Selmo1_50213_gw1.33.291.1':0.040947661):0.0093328786,('3702-Athaliana@NP_001077968':0.070282441,'39947-Osativa@NP_001045803':0.06825821):0.077163525):0.042810361,((('436017-Olucimarinus@XP_001419553':0.011421188,'70448-Otauri@XP_003081202':0.02926277):0.095070604,'564608-Mpusilla@XP_003056807':0.11640622):0.14402389,'Cvulgaris@prot_jgi_Chlvu1_84554_estExt_fgeneshCV_pg.C_220092':0.16125636):0.029258953):0.062037848,('3055-Creinhardtii@XP_001698278':0.030152911,'3068-Vcarteri@XP_002952649':0.081377777):0.24061746):0.041902846,'352472-Ddiscoideum@XP_643274':0.51458716):0.028121862,('294381-Ehistolytica@XP_655216':0.34283495,'412133-Tvaginalis@XP_001328416':0.50956634):0.13291005):0.048188138,((((('185431-Tbrucei@XP_845021':0.12427502,'353153-Tcruzi@XP_815055':0.12642237):0.064516446,('347515-Lmajor@XP_001681030':0.03860979,'435258-Linfantum@XP_001463342':8.830736e-07):0.11937585):0.27890013,('353151-Chominis@XP_665748':0.47633609,'598745-Gintestinalis@XP_00299583LOCUS':1.6337085):0.078552586):0.13637665,'Gsulphuraria@stig_61.Gs57770.1':0.35003448):0.042155238,((('284813-Ecuniculi@XP_955745':0.26196998,'876142-Eintestinalis@XP_003073682':0.036320028):0.48578315,'578460-Nceranae@XP_002995833':0.74416032):0.4185964,'559292-Scerevisiae@NP_012461':0.40349731):0.093188691):0.056653461):0.0067421989):0.037769812,(((('352914-Pyoelii@XP_725208':0.12644762,'36329-Pfalciparum@XP_001351448':0):0.903689,('484906-Bbovis@XP_001611424':1.0697588,'5811-Tgondii@AAZ57430':0.99051439):0.12945324):0.11305263,(('412030-Ptetraurelia@XP_001443869':0.20957815,'5911-Tthermophila@XP_001008623':0.24003215):0.92563229,'412133-Tvaginalis@XP_001319807':0.84623055):0.1741249):0.1406225,'Capsaspora-owczarzaki@CAOG_01984T0':0.19700012):0.037109134);
(((((((((('10228-Tadhaerens@XP_002116802':0.12540788,'45351-Nvectensis@XP_001626236':0.10635334):0.037080222,('7955-Drerio@NP_999854':0.030726157,'9606-Hsapiens@NP_005436':0.0010969905):0.049470882):0.013701393,'Lgigantea@gene_jgi_Lotgi1_127102_e_gw1.56.56.1':0.056076046):0.02659666,((('7227-Dmelanogaster@NP_523374':0.18815039,'Dpulex@prot_jgi_Dappu1_10353_gw1.138.28.1':0.063030304):0.03779598,'7460-Amellifera@XP_393700':0.056017917):0.048120911,'Hrobusta@prot_jgi_Helro1_157320':0.17740135):0.0092564062):2.1938894e-05,('6239-Celegans@NP_499453':0.23463805,'6279-Bmalayi@XP_001899737':0.12724002):0.15647792):0.12252122,('431895-Mbrevicollis@XP_001746007':0.19542825,'Salpingoeca-rosetta@PTSG_07983T0':0.21216887):0.056582213):0.029762135,(((('2880-Esiliculosus@CBN79764':0.19761066,'556484-Ptricornutum@XP_002184568':0.31821173):0.036670141,'Aanophagefferens@prot_jgi_Auran1_72635':0.36111857):0.054695341,('403677-Pinfestans@XP_002997684':0.024143254,'Pramorum@jgi':0.033845678):0.23417887):0.089132924,'Capsaspora-owczarzaki@CAOG_01984T0':0.31132971):0.027196685):0.016962888,((('12968-Bhominis@CBK23979':0.65213491,'423536-Pmarinus@XP_002788667':0.59569978):0.2816965,((('185431-Tbrucei@XP_845021':0.14887608,('347515-Lmajor@XP_001681030':0.034518826,'435258-Linfantum@XP_001463342':0.018272313):0.21088897):0.028781148,'353153-Tcruzi@XP_815055':0.1102339):0.42689872,'744533-Ngruberi@XP_002670278':0.21094321):0.038784224):0.089888337,(('214684-Cneoformans@XP_570201':0.098533185,'237631-Umaydis@XP_760536':0.15091164):0.065255131,(('284812-Spombe@NP_593260':0.16742724,(('330879-Afumigatus@XP_755741':0.092650085,'367110-Ncrassa@XP_957879':0.24475515):0.066380606,'559292-Scerevisiae@NP_012461':0.64101366):0.036611498):0.034217383,('Spizellomyces-punctatus@SPPG_00372T0':0.078512434,'bdendrobatidis@prot_jgi_Batde5_88502_GP3.040610':0.21392254):0.076965881):0.021137389):0.049859514):0.021417291):0.051565556,'Ehuxleyi@jgi':0.34867188):0.013688131,((('145481-Ppatens@XP_001784554':0.029889401,'Smoellendorfii@prot_jgi_Selmo1_50213_gw1.33.291.1':0.033857705):0.0053398856,('3702-Athaliana@NP_001077968':0.072498981,'39947-Osativa@NP_001045803':0.075205642):0.041266835):0.11741716,((('3055-Creinhardtii@XP_001698278':0.06955448,'3068-Vcarteri@XP_002952649':0.035013638):0.3390249,'Cvulgaris@prot_jgi_Chlvu1_84554_estExt_fgeneshCV_pg.C_220092':0.09118798):0.12311424,(('436017-Olucimarinus@XP_001419553':0.0092340722,'70448-Otauri@XP_003081202':0.028757634):0.1157589,'564608-Mpusilla@XP_003056807':0.082081761):0.15794611):0.035718423):0.09484795,(((((((('284813-Ecuniculi@XP_955745':0.27962755,'876142-Eintestinalis@XP_003073682':0.04424469):0.52745537,'578460-Nceranae@XP_002995833':0.89403094):0.29867034,(('353151-Chominis@XP_665748':0.49904621,'5811-Tgondii@AAZ57430':1.0079668):0.21045863,('484906-Bbovis@XP_001611424':0.99138639,'598745-Gintestinalis@XP_00299583LOCUS':1.7394418):0.21810184):0.16438316):0.028231629,((('352914-Pyoelii@XP_725208':0.084152185,'36329-Pfalciparum@XP_001351448':0.037277377):0.79851704,('412030-Ptetraurelia@XP_001443869':0.22837927,'5911-Tthermophila@XP_001008623':0.13626378):1.4861289):0.26753794,('412133-Tvaginalis@XP_001319807':0.8899296,'412133-Tvaginalis@XP_001328416':0.75420672):0.073540558):0.15975118):0.075221782,'294381-Ehistolytica@XP_655216':0.41462261):0.085930981,'352472-Ddiscoideum@XP_643274':0.46764627):0.065893707,'Thecamonas-trahens@AMSG_04757T0':0.28931124):0.061834247,('Cmerolae@gene_gnl_CMER_CML027C':0.40756096,'Gsulphuraria@stig_61.Gs57770.1':0.43967797):0.12926067):0.015027119);
((((((('10228-Tadhaerens@XP_002116802':0.1671718,'45351-Nvectensis@XP_001626236':0.12642113):0.025165823,('7955-Drerio@NP_999854':0.010693034,'9606-Hsapiens@NP_005436':0):0.061264342):0.013851005,'Lgigantea@gene_jgi_Lotgi1_127102_e_gw1.56.56.1':0.084845531):0.022575349,((('7227-Dmelanogaster@NP_523374':0.20482028,'Dpulex@prot_jgi_Dappu1_10353_gw1.138.28.1':0.090194809):0.014700458,'7460-Amellifera@XP_393700':0.042125516):0.063718456,'Hrobusta@prot_jgi_Helro1_157320':0.20059727):0.028919977):0.052690509,('6239-Celegans@NP_499453':0.24152655,'6279-Bmalayi@XP_001899737':0.1382871):0.12428225):0.14385394,(((('12968-Bhominis@CBK23979':0.73078629,('423536-Pmarinus@XP_002788667':0.66485313,('484906-Bbovis@XP_001611424':1.011261,'5811-Tgondii@AAZ57430':0.86890376):0.35514462):0.10283614):0.15993224,'412133-Tvaginalis@XP_001328416':0.7475534):0.11606455,'Gsulphuraria@stig_61.Gs57770.1':0.43474619):0.068417116,((((('145481-Ppatens@XP_001784554':0.046282177,'Smoellendorfii@prot_jgi_Selmo1_50213_gw1.33.291.1':0.012682834):0.038070509,('3702-Athaliana@NP_001077968':0.079242456,'39947-Osativa@NP_001045803':0.06339139):0.044762641):0.053080604,(('3055-Creinhardtii@XP_001698278':0,'3068-Vcarteri@XP_002952649':0.078195023):0.32441921,'Cvulgaris@prot_jgi_Chlvu1_84554_estExt_fgeneshCV_pg.C_220092':0.19222899):0.1018335):0.074279591,(('436017-Olucimarinus@XP_001419553':0.0092306082,'70448-Otauri@XP_003081202':0.028014063):0.10459009,'564608-Mpusilla@XP_003056807':0.12360581):0.19676374):0.086808227,(((('185431-Tbrucei@XP_845021':0.11713797,(('347515-Lmajor@XP_001681030':0.056226113,'435258-Linfantum@XP_001463342':9.1573331e-06):0.2174134,'353153-Tcruzi@XP_815055':0.16287859):0.040661238):0.36575141,'353151-Chominis@XP_665748':0.78983406):0.12724031,(('284813-Ecuniculi@XP_955745':0.24062413,'876142-Eintestinalis@XP_003073682':0.032943475):0.55363021,'578460-Nceranae@XP_002995833':0.74581567):0.50846819):0.071693141,(('214684-Cneoformans@XP_570201':0.14799821,'237631-Umaydis@XP_760536':0.13625739):0.029199468,(('284812-Spombe@NP_593260':0.20634184,('330879-Afumigatus@XP_755741':0.089168484,'367110-Ncrassa@XP_957879':0.23235813):0.091095821):0.08981383,('559292-Scerevisiae@NP_012461':0.59116433,('Spizellomyces-punctatus@SPPG_00372T0':0.087808997,'bdendrobatidis@prot_jgi_Batde5_88502_GP3.040610':0.27962614):0.066332201):0.031642262):0.04932624):0.12712575):6.1430344e-06):0.018701213):0.0080398903):0.040582539,((((((('2880-Esiliculosus@CBN79764':0.18160398,'556484-Ptricornutum@XP_002184568':0.4209058):0.038986671,'Aanophagefferens@prot_jgi_Auran1_72635':0.40116799):0.053438097,('403677-Pinfestans@XP_002997684':0.020637373,'Pramorum@jgi':0.061509446):0.19900531):0.062032796,'352472-Ddiscoideum@XP_643274':0.62712059):0.083947888,(('294381-Ehistolytica@XP_655216':0.53010231,'Ehuxleyi@jgi':0.24129595):0.045500314,(((('352914-Pyoelii@XP_725208':0.11424812,'36329-Pfalciparum@XP_001351448':0.021703605):1.2287477,'412133-Tvaginalis@XP_001319807':1.0942796):0.34396943,'598745-Gintestinalis@XP_00299583LOCUS':1.5107125):0.10719807,'Cmerolae@gene_gnl_CMER_CML027C':0.41278479):0.14340932):0.027946098):0.042734132,'431895-Mbrevicollis@XP_001746007':0.16845534):0.023832674,'Thecamonas-trahens@AMSG_04757T0':0.35408091):0.019515354,((('412030-Ptetraurelia@XP_001443869':0.15127673,'5911-Tthermophila@XP_001008623':0.20013831):1.5775939,'744533-Ngruberi@XP_002670278':0.28114921):0.15723977,('Capsaspora-owczarzaki@CAOG_01984T0':0.30962195,'Salpingoeca-rosetta@PTSG_07983T0':0.34114506):0.036482601):0.0050533898);
((((((((('10228-Tadhaerens@XP_002116802':0.16155707,'45351-Nvectensis@XP_001626236':0.0717521):0.040267275,('7955-Drerio@NP_999854':0.038487089,'9606-Hsapiens@NP_005436':0):0.071441487):0.0090545905,'Lgigantea@gene_jgi_Lotgi1_127102_e_gw1.56.56.1':0.062845392):0.010106739,(('7227-Dmelanogaster@NP_523374':0.16903141,'Dpulex@prot_jgi_Dappu1_10353_gw1.138.28.1':0.080659572):0.013031683,'7460-Amellifera@XP_393700':0.0794146):0.057793821):0.024506889,'Hrobusta@prot_jgi_Helro1_157320':0.14130687):0.039881297,('6239-Celegans@NP_499453':0.22543234,'6279-Bmalayi@XP_001899737':0.12901517):0.1503294):0.056841733,'412133-Tvaginalis@XP_001328416':0.64116199):0.024562368,('Cmerolae@gene_gnl_CMER_CML027C':0.45145053,'Gsulphuraria@stig_61.Gs57770.1':0.29965714):0.13113642):0.026854838,((('12968-Bhominis@CBK23979':0.60319166,'423536-Pmarinus@XP_002788667':0.59941849):0.1231759,((((('284813-Ecuniculi@XP_955745':0.21790925,'876142-Eintestinalis@XP_003073682':0.046113853):0.55117394,'578460-Nceranae@XP_002995833':0.70419454):0.40318955,(('352914-Pyoelii@XP_725208':0.1438562,'36329-Pfalciparum@XP_001351448':0):0.69075736,'412133-Tvaginalis@XP_001319807':0.79691916):0.14760378):0.085090722,('353151-Chominis@XP_665748':0.40596777,((('412030-Ptetraurelia@XP_001443869':0.14877217,'5911-Tthermophila@XP_001008623':0.25820491):1.0345387,'598745-Gintestinalis@XP_00299583LOCUS':2.069499):0.19140626,('484906-Bbovis@XP_001611424':0.84551127,'5811-Tgondii@AAZ57430':0.99680305):0.16026516):0.066949237):0.13308289):0.12917982,'559292-Scerevisiae@NP_012461':0.45947348):0.09997468):0.13377095,((('145481-Ppatens@XP_001784554':0.036908186,'Smoellendorfii@prot_jgi_Selmo1_50213_gw1.33.291.1':0.04098749):0.019390052,('3702-Athaliana@NP_001077968':0.064207953,'39947-Osativa@NP_001045803':0.093740984):0.05152886):0.064721007,((('3055-Creinhardtii@XP_001698278':0.043907844,'3068-Vcarteri@XP_002952649':0.044026352):0.37948212,'Cvulgaris@prot_jgi_Chlvu1_84554_estExt_fgeneshCV_pg.C_220092':0.14204071):0.056882476,(('436017-Olucimarinus@XP_001419553':0.0087976732,'70448-Otauri@XP_003081202':0.026267951):0.058112814,'564608-Mpusilla@XP_003056807':0.15168878):0.21692595):0.05422012):0.08532533):0.038221164,((((('185431-Tbrucei@XP_845021':0.083036662,(('347515-Lmajor@XP_001681030':0.050769429,'435258-Linfantum@XP_001463342':0.0056578555):0.26163115,'353153-Tcruzi@XP_815055':0.10320141):0.060799234):0.27494471,'Ehuxleyi@jgi':0.34530366):0.034626125,('431895-Mbrevicollis@XP_001746007':0.15060061,'Salpingoeca-rosetta@PTSG_07983T0':0.19784671):0.10454777):0.049700337,((('2880-Esiliculosus@CBN79764':0.17050761,'556484-Ptricornutum@XP_002184568':0.35212068):0.049975365,('294381-Ehistolytica@XP_655216':0.42847957,'352472-Ddiscoideum@XP_643274':0.65130528):0.12414268):0.05544976,(('403677-Pinfestans@XP_002997684':0.047584818,'Pramorum@jgi':0.042398243):0.2252951,'Aanophagefferens@prot_jgi_Auran1_72635':0.42737256):0.044527339):0.11600069):0.032101435,(((((('214684-Cneoformans@XP_570201':0.12507447,'237631-Umaydis@XP_760536':0.10416625):0.056956,('284812-Spombe@NP_593260':0.25570398,('330879-Afumigatus@XP_755741':0.061567573,'367110-Ncrassa@XP_957879':0.3278877):0.059883481):0.16924289):0.032901453,('Spizellomyces-punctatus@SPPG_00372T0':0.127394,'bdendrobatidis@prot_jgi_Batde5_88502_GP3.040610':0.23190755):0.062024395):0.05985133,'744533-Ngruberi@XP_002670278':0.26890868):0.040878107,'Thecamonas-trahens@AMSG_04757T0':0.32216086):0.015209011,'Capsaspora-owczarzaki@CAOG_01984T0':0.46945018):0.012209519):0.02028942);
((((('10228-Tadhaerens@XP_002116802':0.13905589,(('353151-Chominis@XP_665748':1.2259106,'Lgigantea@gene_jgi_Lotgi1_127102_e_gw1.56.56.1':1.2341665e-05):0.061631379,(((('6239-Celegans@NP_499453':0.17289239,'6279-Bmalayi@XP_001899737':0.089399847):0.14593591,(('7227-Dmelanogaster@NP_523374':0.18165328,'Dpulex@prot_jgi_Dappu1_10353_gw1.138.28.1':0.10908664):0.034842643,'7460-Amellifera@XP_393700':0.032998176):0.050991185):0.032697765,'Hrobusta@prot_jgi_Helro1_157320':0.29151673):0.017971036,('7955-Drerio@NP_999854':0.011524934,'9606-Hsapiens@NP_005436':2.8426845e-05):0.057212318):0.024877099):0.017106926):0.027106779,'45351-Nvectensis@XP_001626236':0.076965984):0.22391683,(('431895-Mbrevicollis@XP_001746007':0.27134519,'Salpingoeca-rosetta@PTSG_07983T0':0.20354966):0.09199239,'Capsaspora-owczarzaki@CAOG_01984T0':0.32701252):0.030952053):0.021211719,((('2880-Esiliculosus@CBN79764':0.19353107,'556484-Ptricornutum@XP_002184568':0.37601643):0.039037613,'Aanophagefferens@prot_jgi_Auran1_72635':0.39367499):0.078404317,('403677-Pinfestans@XP_002997684':0.021395394,'Pramorum@jgi':0.030911132):0.1531476):0.10959133):0.037946083,((((('12968-Bhominis@CBK23979':0.65508076,('423536-Pmarinus@XP_002788667':0.5893314,'598745-Gintestinalis@XP_00299583LOCUS':2.0370512):0.023667873):0.18895079,('294381-Ehistolytica@XP_655216':0.38278457,(((('352914-Pyoelii@XP_725208':0.12232035,'36329-Pfalciparum@XP_001351448':0):1.1316392,(('412030-Ptetraurelia@XP_001443869':0.1437316,'5911-Tthermophila@XP_001008623':0.19856195):1.3757208,('484906-Bbovis@XP_001611424':0.83138366,'5811-Tgondii@AAZ57430':1.0408585):0.19941297):0.18390257):0.1958747,'412133-Tvaginalis@XP_001319807':1.144331):0.10023274,'412133-Tvaginalis@XP_001328416':0.59223914):0.13181176):0.10828565):0.09817554,(((('284813-Ecuniculi@XP_955745':0.24699632,'876142-Eintestinalis@XP_003073682':0.099132982):0.43101088,'578460-Nceranae@XP_002995833':0.94199523):0.46788564,'Cmerolae@gene_gnl_CMER_CML027C':0.37610784):0.11390116,'Gsulphuraria@stig_61.Gs57770.1':0.30734323):0.064229526):0.073959806,((((('145481-Ppatens@XP_001784554':0.041052902,'Smoellendorfii@prot_jgi_Selmo1_50213_gw1.33.291.1':0.01475142):0.022858658,('3702-Athaliana@NP_001077968':0.057155054,'39947-Osativa@NP_001045803':0.10660648):0.044024922):0.092093815,(('436017-Olucimarinus@XP_001419553':0.0088105597,'70448-Otauri@XP_003081202':0.022749916):0.10117919,'564608-Mpusilla@XP_003056807':0.12440998):0.25924538):0.030689379,(('3055-Creinhardtii@XP_001698278':0.064880095,'3068-Vcarteri@XP_002952649':0.063296281):0.27920658,'Cvulgaris@prot_jgi_Chlvu1_84554_estExt_fgeneshCV_pg.C_220092':0.13890429):0.1214482):0.11034376,((('185431-Tbrucei@XP_845021':0.11606426,(('347515-Lmajor@XP_001681030':0.051990243,'435258-Linfantum@XP_001463342':5.4467225e-05):0.27944296,'353153-Tcruzi@XP_815055':0.11292569):0.066250096):0.5307034,'744533-Ngruberi@XP_002670278':0.33170647):0.083604831,(((('214684-Cneoformans@XP_570201':0.15485972,'237631-Umaydis@XP_760536':0.096591043):0.058059428,('284812-Spombe@NP_593260':0.19103896,('330879-Afumigatus@XP_755741':0.078989719,'367110-Ncrassa@XP_957879':0.21382596):0.054852362):0.079072818):0.024905041,('559292-Scerevisiae@NP_012461':0.69011041,('Spizellomyces-punctatus@SPPG_00372T0':0.10819274,'bdendrobatidis@prot_jgi_Batde5_88502_GP3.040610':0.20820546):0.0466502):0.020669681):0.11101201,'352472-Ddiscoideum@XP_643274':0.73043809):7.729495e-05):0.032991638):0.023320334):0.042898398,'Thecamonas-trahens@AMSG_04757T0':0.27003849):6.4400377e-05,'Ehuxleyi@jgi':0.48130392);
((((('10228-Tadhaerens@XP_002116802':0.20643428,'45351-Nvectensis@XP_001626236':0.062952391):0.0136287,((('6239-Celegans@NP_499453':0.24910763,'6279-Bmalayi@XP_001899737':0.11707074):0.19120629,(('7955-Drerio@NP_999854':0.03241578,'9606-Hsapiens@NP_005436':2.539509e-05):0.043933323,'Lgigantea@gene_jgi_Lotgi1_127102_e_gw1.56.56.1':0.037387952):0.017820968):0.013252147,((('7227-Dmelanogaster@NP_523374':0.13565674,'Dpulex@prot_jgi_Dappu1_10353_gw1.138.28.1':0.068780236):0.0087164639,'7460-Amellifera@XP_393700':0.054919064):0.050512306,'Hrobusta@prot_jgi_Helro1_157320':0.13875822):0.020309297):0.021828405):0.15814701,(('214684-Cneoformans@XP_570201':0.11314567,'237631-Umaydis@XP_760536':0.14692679):0.050012264,(('284812-Spombe@NP_593260':0.22751778,(('330879-Afumigatus@XP_755741':0.10937637,'367110-Ncrassa@XP_957879':0.19922253):0.068695486,'559292-Scerevisiae@NP_012461':0.56565999):0.0079152526):0.069816151,('Spizellomyces-punctatus@SPPG_00372T0':0.1018806,'bdendrobatidis@prot_jgi_Batde5_88502_GP3.040610':0.21158322):0.052754849):0.019502711):0.084162393):0.030311651,(((((('145481-Ppatens@XP_001784554':0.02856601,'Smoellendorfii@prot_jgi_Selmo1_50213_gw1.33.291.1':0.050003591):0.017520709,('3702-Athaliana@NP_001077968':0.051157186,'39947-Osativa@NP_001045803':0.080205187):0.029046229):0.071554293,(('436017-Olucimarinus@XP_001419553':0.017127993,'70448-Otauri@XP_003081202':0.019339005):0.11099486,'564608-Mpusilla@XP_003056807':0.15010154):0.18496703):0.061179196,(('3055-Creinhardtii@XP_001698278':0.046920504,'3068-Vcarteri@XP_002952649':0.078435166):0.3747475,'Cvulgaris@prot_jgi_Chlvu1_84554_estExt_fgeneshCV_pg.C_220092':0.11851871):0.13865417):0.089755022,('Cmerolae@gene_gnl_CMER_CML027C':0.43226433,'Gsulphuraria@stig_61.Gs57770.1':0.28748929):0.040986535):0.066460417,((('2880-Esiliculosus@CBN79764':0.16417046,'556484-Ptricornutum@XP_002184568':0.31317444):0.053693737,('403677-Pinfestans@XP_002997684':0.012900423,'Pramorum@jgi':0.014272315):0.27431664):0.0072314992,'Aanophagefferens@prot_jgi_Auran1_72635':0.40823053):0.027375993):0.051203194):0.0013489233,(((('12968-Bhominis@CBK23979':0.58590476,'423536-Pmarinus@XP_002788667':0.68811288):0.18124001,'Thecamonas-trahens@AMSG_04757T0':0.23128855):0.087828926,(((('284813-Ecuniculi@XP_955745':0.23687807,'876142-Eintestinalis@XP_003073682':0.036082619):0.50599608,'578460-Nceranae@XP_002995833':0.50681325):0.31363482,(('352914-Pyoelii@XP_725208':0.11649995,'36329-Pfalciparum@XP_001351448':0.019561671):0.96412871,'412133-Tvaginalis@XP_001319807':0.90589876):0.19618639):0.1054082,'294381-Ehistolytica@XP_655216':0.40448857):0.17666863):0.028937391,('353151-Chominis@XP_665748':0.68269963,((('412030-Ptetraurelia@XP_001443869':0.1391126,'5911-Tthermophila@XP_001008623':0.21031069):1.2116576,'598745-Gintestinalis@XP_00299583LOCUS':1.5957483):0.2914451,('484906-Bbovis@XP_001611424':0.73556651,'5811-Tgondii@AAZ57430':0.99135483):0.31754916):0.068487944):0.25975508):0.031453311,((((('185431-Tbrucei@XP_845021':0.12385823,(('347515-Lmajor@XP_001681030':0.029915703,'435258-Linfantum@XP_001463342':0.0057462327):0.16108499,'353153-Tcruzi@XP_815055':0.098996975):0.032681595):0.32035016,'744533-Ngruberi@XP_002670278':0.22387303):0.072342345,'Capsaspora-owczarzaki@CAOG_01984T0':0.39794398):0.031034257,('352472-Ddiscoideum@XP_643274':0.58536127,('412133-Tvaginalis@XP_001328416':0.951217,('431895-Mbrevicollis@XP_001746007':0.17082584,'Salpingoeca-rosetta@PTSG_07983T0':0.19003896):0.075364608):0.017226118):0.05948208):0.012331876,'Ehuxleyi@jgi':0.34766761):0.044257886);
(((((('10228-Tadhaerens@XP_002116802':0.18281869,'45351-Nvectensis@XP_001626236':0.06476962):0.031166362,(('6239-Celegans@NP_499453':0.23309703,'6279-Bmalayi@XP_001899737':0.10887259):0.17724286,('7955-Drerio@NP_999854':0.016592222,'9606-Hsapiens@NP_005436':0.0017004207):0.029608871):0.03325136):0.018669439,('Hrobusta@prot_jgi_Helro1_157320':0.18773516,'Lgigantea@gene_jgi_Lotgi1_127102_e_gw1.56.56.1':0.040242503):4.2311182e-06):0.048527141,(('7227-Dmelanogaster@NP_523374':0.23343227,'7460-Amellifera@XP_393700':0.050662115):0.031215773,'Dpulex@prot_jgi_Dappu1_10353_gw1.138.28.1':0.088820019):0.078080369):0.15355185,((('12968-Bhominis@CBK23979':0.77930694,(('185431-Tbrucei@XP_845021':0.1160612,'353153-Tcruzi@XP_815055':0.095701016):0.047522756,('347515-Lmajor@XP_001681030':0.036987489,'435258-Linfantum@XP_001463342':0.013150321):0.20560433):0.38524671):0.16042059,(((('284813-Ecuniculi@XP_955745':0.21285773,'876142-Eintestinalis@XP_003073682':0.070100794):0.45835149,'578460-Nceranae@XP_002995833':0.67575972):0.37972006,'412133-Tvaginalis@XP_001319807':0.8574366):0.09431182,(((('352914-Pyoelii@XP_725208':0.1176237,'36329-Pfalciparum@XP_001351448':0):1.1809937,('353151-Chominis@XP_665748':0.3135147,'484906-Bbovis@XP_001611424':1.0179663):0.255965):0.0036436966,'5811-Tgondii@AAZ57430':0.97085222):0.26639442,('412030-Ptetraurelia@XP_001443869':0.26640514,'5911-Tthermophila@XP_001008623':0.13294237):1.9019906):0.10745165):0.11925812):0.083760845,((((('214684-Cneoformans@XP_570201':0.14151685,'237631-Umaydis@XP_760536':0.1229027):0.045731961,('Spizellomyces-punctatus@SPPG_00372T0':0.081232867,'bdendrobatidis@prot_jgi_Batde5_88502_GP3.040610':0.18611348):0.082524943):0.035642944,('284812-Spombe@NP_593260':0.16400875,('330879-Afumigatus@XP_755741':0.075554197,'367110-Ncrassa@XP_957879':0.21198322):0.080605059):0.046798183):0.044724719,('423536-Pmarinus@XP_002788667':0.69048559,'559292-Scerevisiae@NP_012461':0.46313032):0.14993675):0.063042501,('412133-Tvaginalis@XP_001328416':0.74988428,'744533-Ngruberi@XP_002670278':0.26373483):0.050489002):0.044965861):0.024550365):0.028990864,((((((('145481-Ppatens@XP_001784554':0.019780967,'Smoellendorfii@prot_jgi_Selmo1_50213_gw1.33.291.1':0.019761791):0.04218977,('3702-Athaliana@NP_001077968':0.076178137,'39947-Osativa@NP_001045803':0.058328319):0.048147922):0.056957352,((('3055-Creinhardtii@XP_001698278':0.048317802,'3068-Vcarteri@XP_002952649':0.12316336):0.25959682,'Cvulgaris@prot_jgi_Chlvu1_84554_estExt_fgeneshCV_pg.C_220092':0.21990489):0.061687081,(('436017-Olucimarinus@XP_001419553':0.0021505756,'70448-Otauri@XP_003081202':0.016273841):0.057910354,'564608-Mpusilla@XP_003056807':0.13547717):0.1992351):0.029921218):0.074166905,'352472-Ddiscoideum@XP_643274':0.66494099):0.048278099,(((('2880-Esiliculosus@CBN79764':0.16420276,'556484-Ptricornutum@XP_002184568':0.25052656):0.01468129,'Aanophagefferens@prot_jgi_Auran1_72635':0.35182038):0.096747719,('403677-Pinfestans@XP_002997684':0.018449617,'Pramorum@jgi':0.053877116):0.18806294):0.091141815,('Cmerolae@gene_gnl_CMER_CML027C':0.40626564,'Gsulphuraria@stig_61.Gs57770.1':0.33769648):0.029892109):0.045631358):0.025121167,('294381-Ehistolytica@XP_655216':0.37390763,('598745-Gintestinalis@XP_00299583LOCUS':2.1600962,'Ehuxleyi@jgi':0.17931186):0.094372144):0.19574723):0.040524241,'Capsaspora-owczarzaki@CAOG_01984T0':0.31322997):0.029453432,(('431895-Mbrevicollis@XP_001746007':0.14379316,'Salpingoeca-rosetta@PTSG_07983T0':0.19757552):0.069367952,'Thecamonas-trahens@AMSG_04757T0':0.27645817):0.043097644);
((((('10228-Tadhaerens@XP_002116802':0.2282111,(((('6239-Celegans@NP_499453':0.27926867,'6279-Bmalayi@XP_001899737':0.12367325):0.23679104,'Lgigantea@gene_jgi_Lotgi1_127102_e_gw1.56.56.1':0.064871333):0.0090357142,('7955-Drerio@NP_999854':0.039762823,'9606-Hsapiens@NP_005436':0.0016072479):0.057533453):0.017423445,((('7227-Dmelanogaster@NP_523374':0.17632888,'7460-Amellifera@XP_393700':0.065352448):0.017920346,'Dpulex@prot_jgi_Dappu1_10353_gw1.138.28.1':0.063629296):0.098343802,'Hrobusta@prot_jgi_Helro1_157320':0.20705614):0.0090869146):0.053580416):0.028884299,'45351-Nvectensis@XP_001626236':0.065194051):0.24531843,('431895-Mbrevicollis@XP_001746007':0.20125405,'Salpingoeca-rosetta@PTSG_07983T0':0.23928703):0.034439001):0.038419924,'Capsaspora-owczarzaki@CAOG_01984T0':0.34915876):0.031326664,((((('12968-Bhominis@CBK23979':0.78401289,(('353151-Chominis@XP_665748':0.71558052,('484906-Bbovis@XP_001611424':0.96444969,'5811-Tgondii@AAZ57430':1.0915279):0.288378):0.18046695,(('412030-Ptetraurelia@XP_001443869':0.082184616,'5911-Tthermophila@XP_001008623':0.26115505):1.2327767,'598745-Gintestinalis@XP_00299583LOCUS':1.5812322):0.53540898):0.25659002):2.400973e-05,((('352914-Pyoelii@XP_725208':0.16860529,'36329-Pfalciparum@XP_001351448':0):1.235603,'412133-Tvaginalis@XP_001319807':0.57254803):0.24373508,'412133-Tvaginalis@XP_001328416':0.63376841):0.18973407):0.053663772,'294381-Ehistolytica@XP_655216':0.71835816):0.12793088,'Thecamonas-trahens@AMSG_04757T0':0.40376393):0.039695586,((('185431-Tbrucei@XP_845021':0.19463453,'353153-Tcruzi@XP_815055':0.14194737):0.017696411,('347515-Lmajor@XP_001681030':0.057461426,'435258-Linfantum@XP_001463342':6.0912638e-06):0.24577754):0.39390485,'744533-Ngruberi@XP_002670278':0.30319133):0.13057566):0.062666012,((((((('145481-Ppatens@XP_001784554':0.055597112,'Smoellendorfii@prot_jgi_Selmo1_50213_gw1.33.291.1':0.039575371):0.017297465,('3702-Athaliana@NP_001077968':0.10036356,'39947-Osativa@NP_001045803':0.05816635):0.035100899):0.069732415,((('3055-Creinhardtii@XP_001698278':0,'3068-Vcarteri@XP_002952649':0.11874422):0.26579727,'Cvulgaris@prot_jgi_Chlvu1_84554_estExt_fgeneshCV_pg.C_220092':0.16967523):0.11983325,(('436017-Olucimarinus@XP_001419553':0.035375677,'70448-Otauri@XP_003081202':0.018598379):0.070243562,'564608-Mpusilla@XP_003056807':0.16567472):0.19999096):0.087574867):0.11240466,((('2880-Esiliculosus@CBN79764':0.2513463,'556484-Ptricornutum@XP_002184568':0.43402876):0.062734975,'Aanophagefferens@prot_jgi_Auran1_72635':0.3664325):0.12192764,('403677-Pinfestans@XP_002997684':0.027862306,'Pramorum@jgi':0.06199232):0.17212517):0.13254552):0.042194625,((('214684-Cneoformans@XP_570201':0.0891917,'237631-Umaydis@XP_760536':0.1428182):0.056739512,('284812-Spombe@NP_593260':0.22963341,('330879-Afumigatus@XP_755741':0.10843957,'367110-Ncrassa@XP_957879':0.27964331):0.11677891):0.093549389):0.039538069,(('559292-Scerevisiae@NP_012461':0.6290099,'bdendrobatidis@prot_jgi_Batde5_88502_GP3.040610':0.12377454):0.094896086,'Spizellomyces-punctatus@SPPG_00372T0':0.065167314):0.084619083):0.098885387):0.024045262,(((('284813-Ecuniculi@XP_955745':0.27563679,'876142-Eintestinalis@XP_003073682':0.088607782):0.44610655,'578460-Nceranae@XP_002995833':0.88084973):0.35663923,'Ehuxleyi@jgi':0.26048182):0.17062871,('Cmerolae@gene_gnl_CMER_CML027C':0.44815892,'Gsulphuraria@stig_61.Gs57770.1':0.28216716):0.11475858):0.066023018):2.4403306e-05,('352472-Ddiscoideum@XP_643274':0.56569872,'423536-Pmarinus@XP_002788667':0.94263671):0.13922235):0.032772177);
(((((((('10228-Tadhaerens@XP_002116802':0.15383926,'45351-Nvectensis@XP_001626236':0.14782157):0.04987099,('7955-Drerio@NP_999854':0.036153222,'9606-Hsapiens@NP_005436':0.0033447803):0.062914418):0.010536827,'Lgigantea@gene_jgi_Lotgi1_127102_e_gw1.56.56.1':0.091462084):0.035012562,'Hrobusta@prot_jgi_Helro1_157320':0.22103263):0.013425022,(('7227-Dmelanogaster@NP_523374':0.22889066,'Dpulex@prot_jgi_Dappu1_10353_gw1.138.28.1':0.13060258):0.019550827,'7460-Amellifera@XP_393700':0.054082499):0.068269598):0.0331089,('6239-Celegans@NP_499453':0.22845305,'6279-Bmalayi@XP_001899737':0.16807583):0.13224016):0.19507653,((('431895-Mbrevicollis@XP_001746007':0.0027804584,'Ehuxleyi@jgi':0.20218877):0.16308255,'Salpingoeca-rosetta@PTSG_07983T0':0.28007951):0.050113743,'Capsaspora-owczarzaki@CAOG_01984T0':0.39704545):0.045513237):0.0063893586,((((((('12968-Bhominis@CBK23979':0.6069999,'598745-Gintestinalis@XP_00299583LOCUS':1.9492658):0.20197347,'423536-Pmarinus@XP_002788667':0.67447336):0.16474702,'Cmerolae@gene_gnl_CMER_CML027C':0.52928826):0.045240681,((((('284813-Ecuniculi@XP_955745':0.30200816,'876142-Eintestinalis@XP_003073682':0.067027891):0.57677836,'578460-Nceranae@XP_002995833':0.94174493):0.27168588,'412133-Tvaginalis@XP_001319807':1.1392126):0.13978446,((('352914-Pyoelii@XP_725208':0.090872425,'36329-Pfalciparum@XP_001351448':0.018728426):0.80468392,('484906-Bbovis@XP_001611424':0.98990362,'5811-Tgondii@AAZ57430':1.0162272):0.14188377):0.17477246,('412030-Ptetraurelia@XP_001443869':0.34418782,'5911-Tthermophila@XP_001008623':0.18388567):1.488614):0.22374691):0.13177823,'412133-Tvaginalis@XP_001328416':0.84434111):0.030786427):0.037728334,'Gsulphuraria@stig_61.Gs57770.1':0.44864548):0.063539735,'Thecamonas-trahens@AMSG_04757T0':0.27551715):0.014206947,('2880-Esiliculosus@CBN79764':0.24826261,(('403677-Pinfestans@XP_002997684':0.026118523,'Pramorum@jgi':0.046005277):0.16897695,'Aanophagefferens@prot_jgi_Auran1_72635':0.51581709):0.0081536744):0.13797698):0.029851306,((((('145481-Ppatens@XP_001784554':0.042182162,'Smoellendorfii@prot_jgi_Selmo1_50213_gw1.33.291.1':0.057816223):0.018534307,('3702-Athaliana@NP_001077968':0.084369411,'39947-Osativa@NP_001045803':0.092956546):0.027718918):0.042977869,((('3055-Creinhardtii@XP_001698278':0.060506193,'3068-Vcarteri@XP_002952649':0.062932762):0.46633226,'Cvulgaris@prot_jgi_Chlvu1_84554_estExt_fgeneshCV_pg.C_220092':0.096146994):0.16801902,(('436017-Olucimarinus@XP_001419553':0.038583386,'70448-Otauri@XP_003081202':0.031499436):0.12619504,'564608-Mpusilla@XP_003056807':0.1544298):0.22042788):0.055222467):0.16161995,'556484-Ptricornutum@XP_002184568':0.41619323):0.046747447,(((((('185431-Tbrucei@XP_845021':0.15100729,'353153-Tcruzi@XP_815055':0.18301159):0.046260054,('347515-Lmajor@XP_001681030':0.069644056,'435258-Linfantum@XP_001463342':0.012662392):0.27555397):0.48882919,'744533-Ngruberi@XP_002670278':0.3205244):0.14736736,(('214684-Cneoformans@XP_570201':0.19371457,'237631-Umaydis@XP_760536':0.077707191):0.051110293,((('284812-Spombe@NP_593260':0.25217366,('330879-Afumigatus@XP_755741':0.11620605,'367110-Ncrassa@XP_957879':0.30137541):0.11245099):0.037389859,'559292-Scerevisiae@NP_012461':0.54608382):0.050086285,('Spizellomyces-punctatus@SPPG_00372T0':0.15058691,'bdendrobatidis@prot_jgi_Batde5_88502_GP3.040610':0.2003083):0.041201756):0.017170869):0.077214575):4.9944335e-06,('352472-Ddiscoideum@XP_643274':0.40201973,'353151-Chominis@XP_665748':0.77262071):0.38858081):0.036908952,'294381-Ehistolytica@XP_655216':0.57656769):9.9730584e-05):0.0078598819);
((('10228-Tadhaerens@XP_002116802':0.13245309,('45351-Nvectensis@XP_001626236':0.069015369,((((('6239-Celegans@NP_499453':0.24297373,'6279-Bmalayi@XP_001899737':0.11174211):0.23063472,('7955-Drerio@NP_999854':0.021684902,'9606-Hsapiens@NP_005436':0):0.022552559):0.040251397,(('7227-Dmelanogaster@NP_523374':0.1485875,'7460-Amellifera@XP_393700':0.053523913):0.013677648,'Dpulex@prot_jgi_Dappu1_10353_gw1.138.28.1':0.069075667):0.054368412):0.0044290756,'Lgigantea@gene_jgi_Lotgi1_127102_e_gw1.56.56.1':0.065405836):0.013424326,'Hrobusta@prot_jgi_Helro1_157320':0.18599895):0.045356636):0.064203693):0.12692952,('Capsaspora-owczarzaki@CAOG_01984T0':0.2701376,'Salpingoeca-rosetta@PTSG_07983T0':0.17847557):0.053873883):0.014815892,(((('12968-Bhominis@CBK23979':0.55148555,'423536-Pmarinus@XP_002788667':0.53513167):0.14295055,'Thecamonas-trahens@AMSG_04757T0':0.27462051):0.067603311,(((((('284813-Ecuniculi@XP_955745':0.24004034,'876142-Eintestinalis@XP_003073682':1.6260106e-05):0.4901052,'578460-Nceranae@XP_002995833':0.61827151):0.28741578,'412133-Tvaginalis@XP_001319807':0.76427603):0.19685003,((('352914-Pyoelii@XP_725208':0.12371546,'36329-Pfalciparum@XP_001351448':0):0.95882035,('484906-Bbovis@XP_001611424':0.88691726,'5811-Tgondii@AAZ57430':0.82139103):0.055638394):0.19954144,(('412030-Ptetraurelia@XP_001443869':0.20278903,'5911-Tthermophila@XP_001008623':0.11794657):0.98946583,'598745-Gintestinalis@XP_00299583LOCUS':1.0996045):0.26919644):0.16241738):0.016451748,'294381-Ehistolytica@XP_655216':0.40646999):0.071545572,'412133-Tvaginalis@XP_001328416':0.56683337):0.067218636):0.039389697,(((('185431-Tbrucei@XP_845021':0.12343275,'353153-Tcruzi@XP_815055':0.0993023):0.078793712,('347515-Lmajor@XP_001681030':0.028514399,'435258-Linfantum@XP_001463342':0.0037302537):0.16073827):0.28730272,'744533-Ngruberi@XP_002670278':0.20933312):0.092353756,(((('214684-Cneoformans@XP_570201':0.077456503,'237631-Umaydis@XP_760536':0.099184789):0.035952978,('284812-Spombe@NP_593260':0.20135519,('330879-Afumigatus@XP_755741':0.071473051,'367110-Ncrassa@XP_957879':0.20268268):0.092018734):0.091483323):0.022354789,('Spizellomyces-punctatus@SPPG_00372T0':0.078945146,'bdendrobatidis@prot_jgi_Batde5_88502_GP3.040610':0.20325248):0.075713323):0.045035301,'559292-Scerevisiae@NP_012461':0.58998283):0.07947336):0.038540027):0.037333109,(((((('145481-Ppatens@XP_001784554':0.035007835,'Smoellendorfii@prot_jgi_Selmo1_50213_gw1.33.291.1':0.032886144):0.037097666,('3702-Athaliana@NP_001077968':0.06111803,'39947-Osativa@NP_001045803':0.079955219):0.029800243):0.040865418,((('3055-Creinhardtii@XP_001698278':0.029371401,'3068-Vcarteri@XP_002952649':0.037693401):0.26017723,'Cvulgaris@prot_jgi_Chlvu1_84554_estExt_fgeneshCV_pg.C_220092':0.12890194):0.073377688,(('436017-Olucimarinus@XP_001419553':0.018511195,'70448-Otauri@XP_003081202':0.0067763533):0.062894171,'564608-Mpusilla@XP_003056807':0.14864794):0.13345679):0.038951532):0.14746839,(((('2880-Esiliculosus@CBN79764':0.1631368,'556484-Ptricornutum@XP_002184568':0.20945427):0.016316418,'Aanophagefferens@prot_jgi_Auran1_72635':0.26234134):0.025186244,('Cmerolae@gene_gnl_CMER_CML027C':0.21110196,'Gsulphuraria@stig_61.Gs57770.1':0.3502301):0.17225895):0.03573325,('403677-Pinfestans@XP_002997684':0.011435299,'Pramorum@jgi':0.0677634):0.16162612):0.084422636):0.027235239,('352472-Ddiscoideum@XP_643274':0.22188029,'353151-Chominis@XP_665748':0.57830225):0.27705758):0.014522761,('431895-Mbrevicollis@XP_001746007':0.00038090406,'Ehuxleyi@jgi':0.16234988):0.16123925):0.021664841);
((((((((('10228-Tadhaerens@XP_002116802':0.16404229,'45351-Nvectensis@XP_001626236':0.10172404):0.020471239,'Lgigantea@gene_jgi_Lotgi1_127102_e_gw1.56.56.1':0.052399708):0.068416118,('7955-Drerio@NP_999854':0.024075511,'9606-Hsapiens@NP_005436':0.00011496433):0.088281331):0.015858382,'Hrobusta@prot_jgi_Helro1_157320':0.20416193):0.048816262,(('7227-Dmelanogaster@NP_523374':0.20784321,'7460-Amellifera@XP_393700':0.054251496):0.018426524,'Dpulex@prot_jgi_Dappu1_10353_gw1.138.28.1':0.085849256):0.085223975):0.039459672,('6239-Celegans@NP_499453':0.1934406,'6279-Bmalayi@XP_001899737':0.16164876):0.18369009):0.064328073,'412133-Tvaginalis@XP_001328416':0.8416112):0.079645008,((('431895-Mbrevicollis@XP_001746007':0.13671862,'Salpingoeca-rosetta@PTSG_07983T0':0.15276934):0.10509479,('Ehuxleyi@jgi':0.30101667,'Thecamonas-trahens@AMSG_04757T0':0.1847823):0.065601537):0.057518424,'Capsaspora-owczarzaki@CAOG_01984T0':0.26434368):0.0061877185):0.01692355,(((('12968-Bhominis@CBK23979':0.73284136,(('185431-Tbrucei@XP_845021':0.15904801,'353153-Tcruzi@XP_815055':0.17243046):0.088818217,('347515-Lmajor@XP_001681030':0.048522474,'435258-Linfantum@XP_001463342':3.6659635e-05):0.16763114):0.19239188):0.23386955,'744533-Ngruberi@XP_002670278':0.21865685):0.069558612,'423536-Pmarinus@XP_002788667':0.79294971):0.072326994,((((('284813-Ecuniculi@XP_955745':0.24567136,'876142-Eintestinalis@XP_003073682':0.041503108):0.52734926,'578460-Nceranae@XP_002995833':0.82018811):0.26501134,'412133-Tvaginalis@XP_001319807':1.097433):0.073197938,(('352914-Pyoelii@XP_725208':0.11525765,'36329-Pfalciparum@XP_001351448':0):1.0579949,(('412030-Ptetraurelia@XP_001443869':0.20324127,'5911-Tthermophila@XP_001008623':0.18428392):1.3349147,('484906-Bbovis@XP_001611424':1.0021086,'5811-Tgondii@AAZ57430':0.98111703):0.15269527):0.25121226):0.15629368):0.12241295,'294381-Ehistolytica@XP_655216':0.55646736):0.1020721):0.048663208,(((((('145481-Ppatens@XP_001784554':0.030939168,'Smoellendorfii@prot_jgi_Selmo1_50213_gw1.33.291.1':0.036727798):0.037929481,('3702-Athaliana@NP_001077968':0.083637782,'39947-Osativa@NP_001045803':0.0503908):0.024055673):0.095030606,((('3055-Creinhardtii@XP_001698278':0.071143778,'3068-Vcarteri@XP_002952649':0.047132438):0.28430272,'Cvulgaris@prot_jgi_Chlvu1_84554_estExt_fgeneshCV_pg.C_220092':0.12914796):0.11630294,(('436017-Olucimarinus@XP_001419553':0.0097680009,'70448-Otauri@XP_003081202':0.019117028):0.1081323,'564608-Mpusilla@XP_003056807':0.094352931):0.25694981):0.033282849):0.057920297,'352472-Ddiscoideum@XP_643274':0.70520654):0.050654923,((('2880-Esiliculosus@CBN79764':0.18014867,'556484-Ptricornutum@XP_002184568':0.4182484):0.070864376,(('403677-Pinfestans@XP_002997684':0.032263077,'Pramorum@jgi':0.03777604):0.18263282,'Aanophagefferens@prot_jgi_Auran1_72635':0.39841072):0.01504758):0.076563109,(('598745-Gintestinalis@XP_00299583LOCUS':1.8685091,'Cmerolae@gene_gnl_CMER_CML027C':0.28376622):0.17884322,'Gsulphuraria@stig_61.Gs57770.1':0.19085303):0.10110541):0.058369115):0.02246306,((('214684-Cneoformans@XP_570201':0.13149112,'237631-Umaydis@XP_760536':0.14441429):0.022109498,(('284812-Spombe@NP_593260':0.26778321,(('330879-Afumigatus@XP_755741':0.084296201,'367110-Ncrassa@XP_957879':0.2668571):0.036436408,'559292-Scerevisiae@NP_012461':0.51718848):0.028105335):0.10541593,('Spizellomyces-punctatus@SPPG_00372T0':0.08551268,'bdendrobatidis@prot_jgi_Batde5_88502_GP3.040610':0.22494004):0.059638962):0.029202207):0.059961837,'353151-Chominis@XP_665748':0.90836568):0.042884491):0.017003824);
(((((((((('10228-Tadhaerens@XP_002116802':0.068719517,'353151-Chominis@XP_665748':1.0442957):0.050358676,'45351-Nvectensis@XP_001626236':0.094876963):0.039550511,('7955-Drerio@NP_999854':0.013429466,'9606-Hsapiens@NP_005436':0.0048880548):0.041875203):0.026006564,'Lgigantea@gene_jgi_Lotgi1_127102_e_gw1.56.56.1':0.040972731):0.025251615,((('7227-Dmelanogaster@NP_523374':0.18593978,'7460-Amellifera@XP_393700':0.058912944):0.014778072,'Dpulex@prot_jgi_Dappu1_10353_gw1.138.28.1':0.079176232):0.026346977,'Hrobusta@prot_jgi_Helro1_157320':0.20924689):0.023314373):0.042268255,('6239-Celegans@NP_499453':0.17784614,'6279-Bmalayi@XP_001899737':0.14757969):0.15531651):0.13830863,'Salpingoeca-rosetta@PTSG_07983T0':0.24911501):0.059294486,'Capsaspora-owczarzaki@CAOG_01984T0':0.26311689):0.027217645,(((('185431-Tbrucei@XP_845021':0.099201778,'353153-Tcruzi@XP_815055':0.13479414):0.048019075,('347515-Lmajor@XP_001681030':0.037907725,'435258-Linfantum@XP_001463342':0.0038001018):0.085741046):0.27708857,'744533-Ngruberi@XP_002670278':0.2388488):0.074151749,(('214684-Cneoformans@XP_570201':0.13240195,(('237631-Umaydis@XP_760536':0.14082295,('559292-Scerevisiae@NP_012461':0.46174776,('Spizellomyces-punctatus@SPPG_00372T0':0.07419564,'bdendrobatidis@prot_jgi_Batde5_88502_GP3.040610':0.21713424):0.050530183):0.025924789):0.011968569,'284812-Spombe@NP_593260':0.24596784):0.022036558):8.4251327e-06,('330879-Afumigatus@XP_755741':0.060403486,'367110-Ncrassa@XP_957879':0.22558832):0.16468142):0.094418623):0.055904485):0.024816229,((('12968-Bhominis@CBK23979':0.61720958,'423536-Pmarinus@XP_002788667':0.53165519):0.12070866,'Thecamonas-trahens@AMSG_04757T0':0.15582261):0.097536933,(((('145481-Ppatens@XP_001784554':0.041360268,'Smoellendorfii@prot_jgi_Selmo1_50213_gw1.33.291.1':0.048566514):0.014307154,('3702-Athaliana@NP_001077968':0.06540223,'39947-Osativa@NP_001045803':0.055732022):0.029799579):0.060612382,((('3055-Creinhardtii@XP_001698278':0.0074021599,'3068-Vcarteri@XP_002952649':0.082354086):0.25173917,'Cvulgaris@prot_jgi_Chlvu1_84554_estExt_fgeneshCV_pg.C_220092':0.10771157):0.071300834,(('436017-Olucimarinus@XP_001419553':0.031096836,'70448-Otauri@XP_003081202':0.01402017):0.10638981,'564608-Mpusilla@XP_003056807':0.087189771):0.13143249):0.026881755):0.060945487,(((('2880-Esiliculosus@CBN79764':0.16271518,'556484-Ptricornutum@XP_002184568':0.28543377):0.051162215,'Aanophagefferens@prot_jgi_Auran1_72635':0.36203558):0.038432485,('403677-Pinfestans@XP_002997684':0.014125923,'Pramorum@jgi':0.019424432):0.20423116):0.038536743,(('412133-Tvaginalis@XP_001328416':0.5699398,'Gsulphuraria@stig_61.Gs57770.1':0.2136913):0.09543601,'Cmerolae@gene_gnl_CMER_CML027C':0.38690236):0.050096934):0.053557562):0.028071287):0.023753821,((((('284813-Ecuniculi@XP_955745':0.19135424,'876142-Eintestinalis@XP_003073682':0.068995413):0.47373182,'578460-Nceranae@XP_002995833':0.73346196):0.27118022,'Ehuxleyi@jgi':0.15641872):0.15761266,('294381-Ehistolytica@XP_655216':0.35818094,('352472-Ddiscoideum@XP_643274':0.38005914,((('352914-Pyoelii@XP_725208':0.070051224,'36329-Pfalciparum@XP_001351448':0.0066727887):0.74006916,'412133-Tvaginalis@XP_001319807':0.51286023):0.29073318,((('412030-Ptetraurelia@XP_001443869':0.16661789,'5911-Tthermophila@XP_001008623':0.16403075):1.2286686,'484906-Bbovis@XP_001611424':0.92719625):0.038975777,'5811-Tgondii@AAZ57430':0.98975467):0.15475364):0.056723183):0.058136786):0.045523128):0.053312368,('431895-Mbrevicollis@XP_001746007':1.098417e-05,'598745-Gintestinalis@XP_00299583LOCUS':1.2848265):0.19007981):0.055995395);
(((((((((('10228-Tadhaerens@XP_002116802':0.1860442,'45351-Nvectensis@XP_001626236':0.12173075):0.028970076,'Lgigantea@gene_jgi_Lotgi1_127102_e_gw1.56.56.1':0.036234707):0.010036366,'Hrobusta@prot_jgi_Helro1_157320':0.1697494):0.0027228979,(('7227-Dmelanogaster@NP_523374':0.15805922,'Dpulex@prot_jgi_Dappu1_10353_gw1.138.28.1':0.11225601):0.036504186,'7460-Amellifera@XP_393700':0.053314645):0.08008757):0.020975114,(('6239-Celegans@NP_499453':0.24182891,'6279-Bmalayi@XP_001899737':0.15776112):0.17958136,('7955-Drerio@NP_999854':0.014925465,'9606-Hsapiens@NP_005436':0):0.050364445):0.033337562):0.13453921,('431895-Mbrevicollis@XP_001746007':0.18140398,'Salpingoeca-rosetta@PTSG_07983T0':0.13574378):0.19742728):0.009441688,(((('2880-Esiliculosus@CBN79764':0.20674717,('556484-Ptricornutum@XP_002184568':0.18748514,'598745-Gintestinalis@XP_00299583LOCUS':2.1201017):0.12355398):0.050857397,(('294381-Ehistolytica@XP_655216':0.56524664,'Gsulphuraria@stig_61.Gs57770.1':0.32337904):0.06088201,('423536-Pmarinus@XP_002788667':0.8561243,'Cmerolae@gene_gnl_CMER_CML027C':0.30546443):0.092939176):0.086860359):0.049739673,'Aanophagefferens@prot_jgi_Auran1_72635':0.41063967):0.049083726,('403677-Pinfestans@XP_002997684':0.033589314,'Pramorum@jgi':0.02985029):0.15344661):0.10230744):0.021693735,((((('284813-Ecuniculi@XP_955745':0.19769577,'876142-Eintestinalis@XP_003073682':0.054998759):0.75116448,'578460-Nceranae@XP_002995833':0.59545154):0.43031969,'Ehuxleyi@jgi':0.11898434):0.27166965,'Thecamonas-trahens@AMSG_04757T0':0.28570353):0.054457484,'Capsaspora-owczarzaki@CAOG_01984T0':0.32880273):0.078280447):0.048612792,('352472-Ddiscoideum@XP_643274':0.32407118,'353151-Chominis@XP_665748':0.57289228):0.31121497):0.018405133,(((('12968-Bhominis@CBK23979':0.67104797,((('185431-Tbrucei@XP_845021':0.18408866,'353153-Tcruzi@XP_815055':0.12552478):0.12079383,('347515-Lmajor@XP_001681030':0.035731037,'435258-Linfantum@XP_001463342':0.0084078303):0.085746344):0.31814977,((('352914-Pyoelii@XP_725208':0.087417605,'36329-Pfalciparum@XP_001351448':3.5876112e-05):0.96582238,'412133-Tvaginalis@XP_001319807':1.103475):0.27624213,(('412030-Ptetraurelia@XP_001443869':0.086695476,'5911-Tthermophila@XP_001008623':0.28022917):1.7608973,('484906-Bbovis@XP_001611424':1.026482,'5811-Tgondii@AAZ57430':1.1103469):0.24610774):0.26136564):0.23402748):0.13447032):0.10579847,'559292-Scerevisiae@NP_012461':0.55093693):0.082958242,((('145481-Ppatens@XP_001784554':0.058731065,'Smoellendorfii@prot_jgi_Selmo1_50213_gw1.33.291.1':0.026385555):0.020941217,('3702-Athaliana@NP_001077968':0.068146538,'39947-Osativa@NP_001045803':0.06790779):0.011800458):0.053765367,((('3055-Creinhardtii@XP_001698278':3.2308171e-05,'3068-Vcarteri@XP_002952649':0.10387562):0.34493997,'Cvulgaris@prot_jgi_Chlvu1_84554_estExt_fgeneshCV_pg.C_220092':0.18348043):0.11359979,(('436017-Olucimarinus@XP_001419553':0.017829818,'70448-Otauri@XP_003081202':0.016518144):0.067244242,'564608-Mpusilla@XP_003056807':0.14367081):0.1838777):0.057558079):0.16351669):0.050136438,('412133-Tvaginalis@XP_001328416':0.83254402,'744533-Ngruberi@XP_002670278':0.24843693):0.035657098):0.025122789,(('214684-Cneoformans@XP_570201':0.12195935,'237631-Umaydis@XP_760536':0.12234182):0.062702687,('284812-Spombe@NP_593260':0.30441242,(('330879-Afumigatus@XP_755741':0.098312384,'367110-Ncrassa@XP_957879':0.24581395):0.077161856,('Spizellomyces-punctatus@SPPG_00372T0':0.12331954,'bdendrobatidis@prot_jgi_Batde5_88502_GP3.040610':0.2123734):0.071661682):0.037448803):0.026322165):0.084833583);
((('10228-Tadhaerens@XP_002116802':0.19657328,'45351-Nvectensis@XP_001626236':0.11394083):0.032993593,((('6239-Celegans@NP_499453':0.2557754,'6279-Bmalayi@XP_001899737':0.20109054):0.12779574,(('7955-Drerio@NP_999854':0.039283808,'9606-Hsapiens@NP_005436':0.0020635593):0.054819913,'Lgigantea@gene_jgi_Lotgi1_127102_e_gw1.56.56.1':0.091532596):0.033509332):0.010692281,(('7227-Dmelanogaster@NP_523374':0.22112378,('7460-Amellifera@XP_393700':0.069495807,'Dpulex@prot_jgi_Dappu1_10353_gw1.138.28.1':0.1035914):0.01873871):0.084251093,'Hrobusta@prot_jgi_Helro1_157320':0.20810756):0.038530837):0.064704129):0.19745191,((((('12968-Bhominis@CBK23979':0.93106653,((((('352914-Pyoelii@XP_725208':0.12723676,'36329-Pfalciparum@XP_001351448':0):1.1268241,('484906-Bbovis@XP_001611424':0.75980852,'5811-Tgondii@AAZ57430':1.0076862):0.21670012):0.37416762,'353151-Chominis@XP_665748':0.48765578):0.10519942,'423536-Pmarinus@XP_002788667':0.75235132):0.059244657,(('412030-Ptetraurelia@XP_001443869':0.20426255,'5911-Tthermophila@XP_001008623':0.24117605):0.94321086,'598745-Gintestinalis@XP_00299583LOCUS':1.7327152):0.56211561):0.12695294):0.015124013,('412133-Tvaginalis@XP_001319807':1.0047147,'412133-Tvaginalis@XP_001328416':0.5507539):0.25998637):0.065978326,'294381-Ehistolytica@XP_655216':0.65486055):0.073501157,((('185431-Tbrucei@XP_845021':0.21341401,'353153-Tcruzi@XP_815055':0.13384026):0.027895976,('347515-Lmajor@XP_001681030':0.046039706,'435258-Linfantum@XP_001463342':0.0053234208):0.21872002):0.53243297,'744533-Ngruberi@XP_002670278':0.31258905):0.050373179):0.035381614,'Ehuxleyi@jgi':0.35569635):0.091816459,((((((('145481-Ppatens@XP_001784554':0.059375462,'Smoellendorfii@prot_jgi_Selmo1_50213_gw1.33.291.1':0.034427822):0.034715765,('3702-Athaliana@NP_001077968':0.076627265,'39947-Osativa@NP_001045803':0.089620721):0.029807795):0.090414793,(('3055-Creinhardtii@XP_001698278':0.0058588097,'3068-Vcarteri@XP_002952649':0.14367464):0.30933303,'Cvulgaris@prot_jgi_Chlvu1_84554_estExt_fgeneshCV_pg.C_220092':0.26959505):0.082206484):0.045380874,(('436017-Olucimarinus@XP_001419553':0.015558614,'70448-Otauri@XP_003081202':0.018767161):0.13830051,'564608-Mpusilla@XP_003056807':0.094740994):0.27259931):0.127821,(((('214684-Cneoformans@XP_570201':0.19759292,'237631-Umaydis@XP_760536':0.13886418):0.024399433,(('284813-Ecuniculi@XP_955745':0.25266113,'876142-Eintestinalis@XP_003073682':0.072597294):0.44998458,'578460-Nceranae@XP_002995833':0.89426544):0.42034918):0.060817022,((('284812-Spombe@NP_593260':0.19516137,(('330879-Afumigatus@XP_755741':0.14163116,'367110-Ncrassa@XP_957879':0.20267862):0.053544374,'559292-Scerevisiae@NP_012461':0.59216726):0.04615112):0.084308436,'352472-Ddiscoideum@XP_643274':0.74028135):0.014596778,('Spizellomyces-punctatus@SPPG_00372T0':0.10593006,'bdendrobatidis@prot_jgi_Batde5_88502_GP3.040610':0.33755391):0.094599407):0.037495775):0.1313989,((('2880-Esiliculosus@CBN79764':0.16568373,('556484-Ptricornutum@XP_002184568':0.35667702,'Aanophagefferens@prot_jgi_Auran1_72635':0.51357422):0.020676431):0.1107193,('403677-Pinfestans@XP_002997684':0.020080995,'Pramorum@jgi':0.06571413):0.26944384):0.085363647,('Cmerolae@gene_gnl_CMER_CML027C':0.56750917,'Gsulphuraria@stig_61.Gs57770.1':0.3978059):0.084039141):0.025604503):0.045238694):0.0664825,(('431895-Mbrevicollis@XP_001746007':0.15860618,'Salpingoeca-rosetta@PTSG_07983T0':0.19577237):0.13675525,'Capsaspora-owczarzaki@CAOG_01984T0':0.31816725):0.040446364):0.061389414,'Thecamonas-trahens@AMSG_04757T0':0.42261107):1.4276911e-05);
((((((('10228-Tadhaerens@XP_002116802':0.12084164,'45351-Nvectensis@XP_001626236':0.084847878):0.058073549,(((('7227-Dmelanogaster@NP_523374':0.15686767,'Dpulex@prot_jgi_Dappu1_10353_gw1.138.28.1':0.1222562):0.042272701,'7460-Amellifera@XP_393700':0.027582778):0.069115142,'Hrobusta@prot_jgi_Helro1_157320':0.14055707):0.016192473,'Lgigantea@gene_jgi_Lotgi1_127102_e_gw1.56.56.1':0.058366171):2.9236201e-06):0.015592001,('7955-Drerio@NP_999854':0.034579962,'9606-Hsapiens@NP_005436':0):0.046478275):0.061858209,('6239-Celegans@NP_499453':0.26307669,'6279-Bmalayi@XP_001899737':0.1075428):0.15456393):0.10835873,((('352914-Pyoelii@XP_725208':0.16185915,'36329-Pfalciparum@XP_001351448':0):0.76712415,'412133-Tvaginalis@XP_001319807':0.79294616):0.40050359,'412133-Tvaginalis@XP_001328416':0.63392447):0.054923733):0.074546424,'Capsaspora-owczarzaki@CAOG_01984T0':0.28098157):0.020651474,((('12968-Bhominis@CBK23979':0.84923303,'423536-Pmarinus@XP_002788667':0.54451064):0.13975612,'744533-Ngruberi@XP_002670278':0.27697738):0.027553653,(('185431-Tbrucei@XP_845021':0.12367635,('347515-Lmajor@XP_001681030':0.079948568,'435258-Linfantum@XP_001463342':3.0772791e-06):0.22210929):0.051860179,'353153-Tcruzi@XP_815055':0.087375644):0.40074861):0.067675757,((((((((('145481-Ppatens@XP_001784554':0.037570375,'Smoellendorfii@prot_jgi_Selmo1_50213_gw1.33.291.1':0.015332238):0.026773455,('3702-Athaliana@NP_001077968':0.072252109,'39947-Osativa@NP_001045803':0.068979432):0.054222317):0.046047997,(('436017-Olucimarinus@XP_001419553':0.014280311,'70448-Otauri@XP_003081202':0.032450975):0.057941144,'564608-Mpusilla@XP_003056807':0.14100198):0.16673709):0.053452729,(('3055-Creinhardtii@XP_001698278':0.020288975,'3068-Vcarteri@XP_002952649':0.061611774):0.25880806,'Cvulgaris@prot_jgi_Chlvu1_84554_estExt_fgeneshCV_pg.C_220092':0.1198468):0.067685129):0.083082776,(((('284813-Ecuniculi@XP_955745':0.3451717,'876142-Eintestinalis@XP_003073682':0.015051185):0.61332889,'578460-Nceranae@XP_002995833':0.58866774):0.5350456,'Gsulphuraria@stig_61.Gs57770.1':0.29201785):0.097517335,'Cmerolae@gene_gnl_CMER_CML027C':0.41219528):0.087549402):0.031855904,(('294381-Ehistolytica@XP_655216':0.31970141,('412030-Ptetraurelia@XP_001443869':0.22599297,'5911-Tthermophila@XP_001008623':0.21269735):1.908149):0.1450646,('352472-Ddiscoideum@XP_643274':0.33852972,(('353151-Chominis@XP_665748':0.46706699,'484906-Bbovis@XP_001611424':1.213334):0.10628536,('5811-Tgondii@AAZ57430':0.94704784,'598745-Gintestinalis@XP_00299583LOCUS':1.7718106):0.28022217):0.02904212):0.11818923):0.11752911):0.051975046,(('2880-Esiliculosus@CBN79764':0.16039924,('556484-Ptricornutum@XP_002184568':0.26860629,'Aanophagefferens@prot_jgi_Auran1_72635':0.41872264):0.034327465):0.027401765,('403677-Pinfestans@XP_002997684':0.036745314,'Pramorum@jgi':0.049954987):0.20737666):0.095264903):0.026250655,(('431895-Mbrevicollis@XP_001746007':0.00049011532,'Ehuxleyi@jgi':0.28775859):0.18791124,'Thecamonas-trahens@AMSG_04757T0':0.25407533):0.096633721):0.027167974,((((('214684-Cneoformans@XP_570201':0.11781562,'237631-Umaydis@XP_760536':0.12313807):0.043042133,('284812-Spombe@NP_593260':0.22110882,('330879-Afumigatus@XP_755741':0.055611672,'367110-Ncrassa@XP_957879':0.28778253):0.055637025):0.11400639):0.050513168,('Spizellomyces-punctatus@SPPG_00372T0':0.061382195,'bdendrobatidis@prot_jgi_Batde5_88502_GP3.040610':0.1850139):0.10843721):0.0049827479,'559292-Scerevisiae@NP_012461':0.645294):0.072093949,'Salpingoeca-rosetta@PTSG_07983T0':0.26899111):0.0080490379):0.041771075);
((((((('10228-Tadhaerens@XP_002116802':0.19088908,'45351-Nvectensis@XP_001626236':0.082609878):0.026297275,((('6239-Celegans@NP_499453':0.2248129,'6279-Bmalayi@XP_001899737':0.13982844):0.12230377,(('7955-Drerio@NP_999854':0.033908051,'9606-Hsapiens@NP_005436':8.8030808e-05):0.05925441,'Lgigantea@gene_jgi_Lotgi1_127102_e_gw1.56.56.1':0.030861819):0.017096765):0.0045729665,(('7227-Dmelanogaster@NP_523374':0.13741275,('7460-Amellifera@XP_393700':0.069802677,'Dpulex@prot_jgi_Dappu1_10353_gw1.138.28.1':0.063329614):0.020120702):0.078508398,'Hrobusta@prot_jgi_Helro1_157320':0.17937985):0.014154993):0.06737184):0.1778329,'Salpingoeca-rosetta@PTSG_07983T0':0.26447055):0.022653592,((('2880-Esiliculosus@CBN79764':0.12720923,('556484-Ptricornutum@XP_002184568':0.32922434,'Aanophagefferens@prot_jgi_Auran1_72635':0.41036399):0.010893736):0.10939874,('403677-Pinfestans@XP_002997684':0.03281155,'Pramorum@jgi':0.041929698):0.22618438):0.08417324,'Capsaspora-owczarzaki@CAOG_01984T0':0.22700073):0.03370979):0.052233766,((((('145481-Ppatens@XP_001784554':0.039125359,'Smoellendorfii@prot_jgi_Selmo1_50213_gw1.33.291.1':0.036840567):0.022354856,('3702-Athaliana@NP_001077968':0.073924931,'39947-Osativa@NP_001045803':0.062451284):0.032930866):0.073213675,((('436017-Olucimarinus@XP_001419553':0.028565004,'70448-Otauri@XP_003081202':0.023900495):0.092513425,'564608-Mpusilla@XP_003056807':0.11606629):0.19727944,'Cvulgaris@prot_jgi_Chlvu1_84554_estExt_fgeneshCV_pg.C_220092':0.14088671):0.046912866):0.053332179,('3055-Creinhardtii@XP_001698278':9.584375e-06,'3068-Vcarteri@XP_002952649':0.1060468):0.31319067):0.11592071,(('Cmerolae@gene_gnl_CMER_CML027C':0.4203685,'Gsulphuraria@stig_61.Gs57770.1':0.24788945):0.098943363,'Thecamonas-trahens@AMSG_04757T0':0.31022177):0.064788533):0.0091371868):0.0084906781,((('214684-Cneoformans@XP_570201':0.07088946,'237631-Umaydis@XP_760536':0.11609129):0.092460576,(('284812-Spombe@NP_593260':0.20203078,(('330879-Afumigatus@XP_755741':0.084743337,'367110-Ncrassa@XP_957879':0.30065133):0.058580284,'559292-Scerevisiae@NP_012461':0.53330808):0.074449854):0.046535161,(('284813-Ecuniculi@XP_955745':0.17261235,'876142-Eintestinalis@XP_003073682':0.072198581):0.36795354,'578460-Nceranae@XP_002995833':0.94418063):0.51425344):0.021463788):0.026185857,('Spizellomyces-punctatus@SPPG_00372T0':0.074001789,'bdendrobatidis@prot_jgi_Batde5_88502_GP3.040610':0.25700179):0.077639518):0.11491538):0.039802156,(((('12968-Bhominis@CBK23979':0.84188899,('412133-Tvaginalis@XP_001319807':1.0137988,'412133-Tvaginalis@XP_001328416':0.51498119):0.14593063):0.0017517961,(((((('352914-Pyoelii@XP_725208':0.14477793,'36329-Pfalciparum@XP_001351448':0):1.0255547,'5811-Tgondii@AAZ57430':0.94194697):0.13659955,'484906-Bbovis@XP_001611424':0.79635777):0.28141985,(('412030-Ptetraurelia@XP_001443869':0.2070291,'5911-Tthermophila@XP_001008623':0.20640289):1.0386979,'598745-Gintestinalis@XP_00299583LOCUS':1.7862429):0.19755435):0.039709765,'353151-Chominis@XP_665748':0.5482645):0.05936211,'423536-Pmarinus@XP_002788667':0.67134913):0.10669431):0.073541877,'294381-Ehistolytica@XP_655216':0.49931971):0.058023875,((('185431-Tbrucei@XP_845021':0.18420877,'353153-Tcruzi@XP_815055':0.098254651):0.048354769,('347515-Lmajor@XP_001681030':0.042357904,'435258-Linfantum@XP_001463342':0.018768451):0.17478116):0.34648013,'744533-Ngruberi@XP_002670278':0.25842196):0.11952515):0.062674647,('352472-Ddiscoideum@XP_643274':0.49305238,('431895-Mbrevicollis@XP_001746007':0.0059544705,'Ehuxleyi@jgi':0.18200889):0.16037882):0.087459365);
((((((('10228-Tadhaerens@XP_002116802':0.1386471,'45351-Nvectensis@XP_001626236':0.092302781):0.030407558,(((('7227-Dmelanogaster@NP_523374':0.21200907,'Dpulex@prot_jgi_Dappu1_10353_gw1.138.28.1':0.066309164):0.013580132,'7460-Amellifera@XP_393700':0.068854163):0.07554984,'Hrobusta@prot_jgi_Helro1_157320':0.18223738):0.032065731,'Lgigantea@gene_jgi_Lotgi1_127102_e_gw1.56.56.1':0.031965249):0.014972596):0.022409529,('7955-Drerio@NP_999854':0.027544115,'9606-Hsapiens@NP_005436':9.256195e-06):0.051948426):0.048918508,('6239-Celegans@NP_499453':0.24490395,'6279-Bmalayi@XP_001899737':0.10639027):0.19108574):0.13510538,'Capsaspora-owczarzaki@CAOG_01984T0':0.26423232):0.055850206,(('431895-Mbrevicollis@XP_001746007':0.1103995,'Salpingoeca-rosetta@PTSG_07983T0':0.1829315):0.10587578,'Thecamonas-trahens@AMSG_04757T0':0.36990245):0.013041545):0.039065215,((((('12968-Bhominis@CBK23979':0.64149587,'423536-Pmarinus@XP_002788667':0.65143305):0.31664167,'598745-Gintestinalis@XP_00299583LOCUS':1.7402675):6.5412942e-06,((((('352914-Pyoelii@XP_725208':0.11000885,'36329-Pfalciparum@XP_001351448':0):0.80355866,('484906-Bbovis@XP_001611424':0.82731897,'5811-Tgondii@AAZ57430':0.94080923):0.30279168):0.36627275,'412133-Tvaginalis@XP_001328416':0.65758231):4.448998e-05,'Ehuxleyi@jgi':0.22947696):0.09165204,(('412030-Ptetraurelia@XP_001443869':0.17923011,'5911-Tthermophila@XP_001008623':0.17262192):1.6298687,'412133-Tvaginalis@XP_001319807':0.919958):0.20607423):0.06078024):0.044008927,'294381-Ehistolytica@XP_655216':0.54689353):0.09222443,'744533-Ngruberi@XP_002670278':0.27534276):0.051204113,(((((('145481-Ppatens@XP_001784554':0.043059777,'Smoellendorfii@prot_jgi_Selmo1_50213_gw1.33.291.1':0.020916773):0.029251478,('3702-Athaliana@NP_001077968':0.077662575,'39947-Osativa@NP_001045803':0.076738772):0.03274516):0.095488348,(('436017-Olucimarinus@XP_001419553':0.0071721634,'70448-Otauri@XP_003081202':0.009927078):0.096196876,'564608-Mpusilla@XP_003056807':0.11923465):0.19631968):0.015251705,(('3055-Creinhardtii@XP_001698278':0.039307501,'3068-Vcarteri@XP_002952649':0.082631961):0.39374825,'Cvulgaris@prot_jgi_Chlvu1_84554_estExt_fgeneshCV_pg.C_220092':0.14421632):0.10314832):0.081265415,(('2880-Esiliculosus@CBN79764':0.23052569,'556484-Ptricornutum@XP_002184568':0.30676899):0.090440933,(((('403677-Pinfestans@XP_002997684':0.024042397,'Pramorum@jgi':0.050741535):0.17516886,'Aanophagefferens@prot_jgi_Auran1_72635':0.28711972):0.044755747,'Cmerolae@gene_gnl_CMER_CML027C':0.46237812):0.070575008,'Gsulphuraria@stig_61.Gs57770.1':0.45927038):0.017468096):0.043152159):0.032500388,(((('185431-Tbrucei@XP_845021':0.085655732,(('347515-Lmajor@XP_001681030':0.034907147,'435258-Linfantum@XP_001463342':4.826322e-08):0.20259407,'353153-Tcruzi@XP_815055':0.11540964):0.030047486):0.42619212,(('284813-Ecuniculi@XP_955745':0.15176915,'876142-Eintestinalis@XP_003073682':0.077509044):0.54026299,'578460-Nceranae@XP_002995833':0.91592033):0.32312736):0.049440746,('352472-Ddiscoideum@XP_643274':0.38201591,'353151-Chominis@XP_665748':0.46634928):0.11242087):0.027185763,((('214684-Cneoformans@XP_570201':0.13010929,'237631-Umaydis@XP_760536':0.13928073):0.029837595,(('284812-Spombe@NP_593260':0.19887192,('330879-Afumigatus@XP_755741':0.087346906,'367110-Ncrassa@XP_957879':0.24852877):0.084671674):0.02574901,'559292-Scerevisiae@NP_012461':0.56435074):0.053396248):0.0063972783,('Spizellomyces-punctatus@SPPG_00372T0':0.076081158,'bdendrobatidis@prot_jgi_Batde5_88502_GP3.040610':0.34518468):0.10275545):0.04956235):0.059718137):0.040323365);
((((((('10228-Tadhaerens@XP_002116802':0.23220729,'45351-Nvectensis@XP_001626236':0.12570202):0.049727835,('7955-Drerio@NP_999854':0.019334142,'9606-Hsapiens@NP_005436':0):0.084766484):0.026875111,('353151-Chominis@XP_665748':1.4245858,'Lgigantea@gene_jgi_Lotgi1_127102_e_gw1.56.56.1':1.4955422e-05):0.12737866):0.026490206,(('6239-Celegans@NP_499453':0.28880564,'6279-Bmalayi@XP_001899737':0.17576168):0.2659126,(('7227-Dmelanogaster@NP_523374':0.24345946,'7460-Amellifera@XP_393700':0.095915646):0.039674756,'Dpulex@prot_jgi_Dappu1_10353_gw1.138.28.1':0.078554898):0.054387957):0.053749102):0.078636688,'Hrobusta@prot_jgi_Helro1_157320':0.16997428):0.2856331,(('431895-Mbrevicollis@XP_001746007':6.567185e-05,'Ehuxleyi@jgi':0.1847821):0.29961124,'Thecamonas-trahens@AMSG_04757T0':0.36481782):0.030684524):0.022242528,(((('12968-Bhominis@CBK23979':0.72298686,('423536-Pmarinus@XP_002788667':0.66533122,'598745-Gintestinalis@XP_00299583LOCUS':1.5049709):0.17173736):0.099576852,'412133-Tvaginalis@XP_001328416':0.74266699):0.069125673,('294381-Ehistolytica@XP_655216':0.60880443,('352472-Ddiscoideum@XP_643274':0.58116523,((('352914-Pyoelii@XP_725208':0.07300923,'36329-Pfalciparum@XP_001351448':0):0.84796733,'412133-Tvaginalis@XP_001319807':1.031085):0.18587062,(('412030-Ptetraurelia@XP_001443869':0.24914592,'5911-Tthermophila@XP_001008623':0.12087295):1.5149072,('484906-Bbovis@XP_001611424':0.96414607,'5811-Tgondii@AAZ57430':0.93611217):0.13129972):0.31318578):0.18317762):0.12523969):0.10555405):0.095316984,((('145481-Ppatens@XP_001784554':0.037943262,'Smoellendorfii@prot_jgi_Selmo1_50213_gw1.33.291.1':0.036587665):0.014893455,('3702-Athaliana@NP_001077968':0.10640107,'39947-Osativa@NP_001045803':0.068089451):0.018542778):0.093823621,((('3055-Creinhardtii@XP_001698278':0.0046866677,'3068-Vcarteri@XP_002952649':0.10045592):0.50640645,'Cvulgaris@prot_jgi_Chlvu1_84554_estExt_fgeneshCV_pg.C_220092':0.14336932):0.13113967,(('436017-Olucimarinus@XP_001419553':0.0079181444,'70448-Otauri@XP_003081202':0.026441055):0.099948169,'564608-Mpusilla@XP_003056807':0.18396084):0.20073275):0.082261809):0.17978417):0.015120154,((((('185431-Tbrucei@XP_845021':0.062908964,(('347515-Lmajor@XP_001681030':0.051630795,'435258-Linfantum@XP_001463342':4.3006773e-05):0.21156186,'353153-Tcruzi@XP_815055':0.10531953):0.046757833):0.35486614,(('284813-Ecuniculi@XP_955745':0.15832273,'876142-Eintestinalis@XP_003073682':0.071784511):0.7292889,'578460-Nceranae@XP_002995833':0.66759655):0.55352392):0.11020936,'744533-Ngruberi@XP_002670278':0.31736074):0.042980664,'559292-Scerevisiae@NP_012461':0.73028103):0.035946714,((((('214684-Cneoformans@XP_570201':0.18576993,'237631-Umaydis@XP_760536':0.16883589):0.024824966,('284812-Spombe@NP_593260':0.23702147,('330879-Afumigatus@XP_755741':0.075031156,'367110-Ncrassa@XP_957879':0.27661924):0.097406354):0.15223955):0.026826666,('Spizellomyces-punctatus@SPPG_00372T0':0.10893481,'bdendrobatidis@prot_jgi_Batde5_88502_GP3.040610':0.28917146):0.11176069):0.10738846,('Cmerolae@gene_gnl_CMER_CML027C':0.44001049,'Gsulphuraria@stig_61.Gs57770.1':0.24933794):0.15143084):0.028976448,(((('2880-Esiliculosus@CBN79764':0.22516716,'556484-Ptricornutum@XP_002184568':0.35157459):0.043029996,'Aanophagefferens@prot_jgi_Auran1_72635':0.45188724):0.083912931,('403677-Pinfestans@XP_002997684':0.023283508,'Pramorum@jgi':0.062952287):0.2647835):0.054199292,('Capsaspora-owczarzaki@CAOG_01984T0':0.31844407,'Salpingoeca-rosetta@PTSG_07983T0':0.35123222):0.076610389):0.070715924):0.012237828):0.033045663);
((((((((('10228-Tadhaerens@XP_002116802':0.15142645,'45351-Nvectensis@XP_001626236':0.085478478):0.070689182,('7955-Drerio@NP_999854':0.024428046,'9606-Hsapiens@NP_005436':2.3265908e-05):0.072431394):0.031695567,'Lgigantea@gene_jgi_Lotgi1_127102_e_gw1.56.56.1':0.089215786):0.0043556456,'Hrobusta@prot_jgi_Helro1_157320':0.19896786):0.030206477,(('7227-Dmelanogaster@NP_523374':0.21520576,'7460-Amellifera@XP_393700':0.060101884):0.0056766193,'Dpulex@prot_jgi_Dappu1_10353_gw1.138.28.1':0.061695013):0.046921795):0.077736788,('6239-Celegans@NP_499453':0.20088171,'6279-Bmalayi@XP_001899737':0.13654927):0.10261283):0.2021052,((('12968-Bhominis@CBK23979':0.90895625,('412133-Tvaginalis@XP_001328416':0.59303795,'423536-Pmarinus@XP_002788667':0.76320481):0.056378018):0.13976229,(((('185431-Tbrucei@XP_845021':0.14325568,'353153-Tcruzi@XP_815055':0.12272313):0.033326144,('347515-Lmajor@XP_001681030':0.052981347,'435258-Linfantum@XP_001463342':0.0060241623):0.21572393):0.40575654,'744533-Ngruberi@XP_002670278':0.32874987):0.09983613,('431895-Mbrevicollis@XP_001746007':0.12928262,'Salpingoeca-rosetta@PTSG_07983T0':0.27728499):0.10538755):0.059335636):0.023550925,((('145481-Ppatens@XP_001784554':0.04122946,(((('436017-Olucimarinus@XP_001419553':0.019666348,'70448-Otauri@XP_003081202':0.015431492):0.10530143,'564608-Mpusilla@XP_003056807':0.12547458):0.20804633,'Cvulgaris@prot_jgi_Chlvu1_84554_estExt_fgeneshCV_pg.C_220092':0.1926392):0.0849683,'Smoellendorfii@prot_jgi_Selmo1_50213_gw1.33.291.1':0.010709587):0.027287426):0.016442613,('3702-Athaliana@NP_001077968':0.087985734,'39947-Osativa@NP_001045803':0.064488488):0.067290248):0.046172511,('3055-Creinhardtii@XP_001698278':0.0094083832,'3068-Vcarteri@XP_002952649':0.13648816):0.32675695):0.092279956):0.013428986):0.029435859,'Thecamonas-trahens@AMSG_04757T0':0.37871138):0.043493308,(((('214684-Cneoformans@XP_570201':0.15298513,'237631-Umaydis@XP_760536':0.098894602):0.033971236,((('284812-Spombe@NP_593260':0.2142922,('330879-Afumigatus@XP_755741':0.071042259,'367110-Ncrassa@XP_957879':0.22683191):0.073683208):0.04480547,'559292-Scerevisiae@NP_012461':0.60342181):0.087071742,('Spizellomyces-punctatus@SPPG_00372T0':0.11432713,'bdendrobatidis@prot_jgi_Batde5_88502_GP3.040610':0.17547118):0.070626529):0.018846748):0.12445961,(((((('284813-Ecuniculi@XP_955745':0.22328731,'876142-Eintestinalis@XP_003073682':0.12813262):0.71129819,'578460-Nceranae@XP_002995833':0.46598997):0.49511257,((('352914-Pyoelii@XP_725208':0.13731642,'36329-Pfalciparum@XP_001351448':0):0.95147919,(('412030-Ptetraurelia@XP_001443869':0.18608348,'5911-Tthermophila@XP_001008623':0.19123651):1.0222445,('484906-Bbovis@XP_001611424':1.0521229,'5811-Tgondii@AAZ57430':0.94015432):0.35642358):0.1988733):0.16112952,'412133-Tvaginalis@XP_001319807':1.2001805):0.18086552):0.0562959,(('294381-Ehistolytica@XP_655216':0.46724471,'598745-Gintestinalis@XP_00299583LOCUS':1.7873709):0.034014962,'Ehuxleyi@jgi':0.18593069):0.075802607):0.12532005,'Cmerolae@gene_gnl_CMER_CML027C':0.46942339):0.0716953,'Gsulphuraria@stig_61.Gs57770.1':0.36558991):0.052822351):0.02205478,('352472-Ddiscoideum@XP_643274':0.38475538,'353151-Chominis@XP_665748':0.59422123):0.37201532):0.03329985,(((('2880-Esiliculosus@CBN79764':0.13961427,'556484-Ptricornutum@XP_002184568':0.39807297):0.054888,'Aanophagefferens@prot_jgi_Auran1_72635':0.3452074):0.032339251,('403677-Pinfestans@XP_002997684':0.043968933,'Pramorum@jgi':0.024978824):0.2593875):0.093454949,'Capsaspora-owczarzaki@CAOG_01984T0':0.35247119):0.068606925);
(((((((((((('10228-Tadhaerens@XP_002116802':0.10498545,'353151-Chominis@XP_665748':1.2461529):0.053466984,'45351-Nvectensis@XP_001626236':0.13703896):0.011525818,'Lgigantea@gene_jgi_Lotgi1_127102_e_gw1.56.56.1':0.08631318):0.012149072,('7955-Drerio@NP_999854':0.0071809279,'9606-Hsapiens@NP_005436':0):0.060476723):0.055963785,((('7227-Dmelanogaster@NP_523374':0.14506788,'Dpulex@prot_jgi_Dappu1_10353_gw1.138.28.1':0.093026237):0.013857163,'7460-Amellifera@XP_393700':0.057406121):0.035107442,'Hrobusta@prot_jgi_Helro1_157320':0.19978285):0.014387038):0.033226366,('6239-Celegans@NP_499453':0.13729321,'6279-Bmalayi@XP_001899737':0.12334747):0.086390454):0.1460096,(((('185431-Tbrucei@XP_845021':0.17568469,'353153-Tcruzi@XP_815055':0.11487953):0.064341593,('347515-Lmajor@XP_001681030':0.034608958,'435258-Linfantum@XP_001463342':0.017239791):0.15376456):0.28123722,(('284813-Ecuniculi@XP_955745':0.26973839,'876142-Eintestinalis@XP_003073682':0.052734806):0.34816957,'578460-Nceranae@XP_002995833':0.91734858):0.34924888):0.1082988,(('431895-Mbrevicollis@XP_001746007':0.00061874593,'Ehuxleyi@jgi':0.28521759):0.14934911,'Salpingoeca-rosetta@PTSG_07983T0':0.20618867):0.063044777):0.07149933):0.034660215,(((((('145481-Ppatens@XP_001784554':0.024517731,'Smoellendorfii@prot_jgi_Selmo1_50213_gw1.33.291.1':0.036224225):0.041682261,('3702-Athaliana@NP_001077968':0.056528598,'39947-Osativa@NP_001045803':0.053692988):0.021782553):0.035021144,(('3055-Creinhardtii@XP_001698278':0.022118432,'3068-Vcarteri@XP_002952649':0.058473879):0.3283279,'Cvulgaris@prot_jgi_Chlvu1_84554_estExt_fgeneshCV_pg.C_220092':0.12608151):0.15265949):0.031743693,(('436017-Olucimarinus@XP_001419553':0.0039392893,'70448-Otauri@XP_003081202':0.028904933):0.094790256,'564608-Mpusilla@XP_003056807':0.093284081):0.27121145):0.1140668,'744533-Ngruberi@XP_002670278':0.28670767):0.039934873,((('214684-Cneoformans@XP_570201':0.11736306,('284812-Spombe@NP_593260':0.18702341,('330879-Afumigatus@XP_755741':0.035541657,'367110-Ncrassa@XP_957879':0.21197981):0.041253134):0.085681178):0.0026355912,'237631-Umaydis@XP_760536':0.11316586):0.045044397,('559292-Scerevisiae@NP_012461':0.48452517,('Spizellomyces-punctatus@SPPG_00372T0':0.093557956,'bdendrobatidis@prot_jgi_Batde5_88502_GP3.040610':0.12502549):0.047927603):0.028124359):0.04447153):0.029182154):0.022772957,'Capsaspora-owczarzaki@CAOG_01984T0':0.25776726):0.014774228,'352472-Ddiscoideum@XP_643274':0.65646696):0.0039332106,'Thecamonas-trahens@AMSG_04757T0':0.31249419):0.03757987,((((((('12968-Bhominis@CBK23979':0.69723254,('423536-Pmarinus@XP_002788667':0.59675948,('484906-Bbovis@XP_001611424':1.0349229,('5811-Tgondii@AAZ57430':0.61543445,'598745-Gintestinalis@XP_00299583LOCUS':1.7533861):0.39808166):0.25157098):0.067656192):0.15378587,'412133-Tvaginalis@XP_001328416':0.57628469):0.061001313,((('352914-Pyoelii@XP_725208':0.085791504,'36329-Pfalciparum@XP_001351448':0):0.86459868,('412030-Ptetraurelia@XP_001443869':0.14784166,'5911-Tthermophila@XP_001008623':0.21815345):1.231303):0.10905002,'412133-Tvaginalis@XP_001319807':0.70577894):0.40641846):0.050220866,'Gsulphuraria@stig_61.Gs57770.1':0.32201942):0.06469131,'Cmerolae@gene_gnl_CMER_CML027C':0.47393712):0.036314506,'294381-Ehistolytica@XP_655216':0.43388286):0.056414627,(('2880-Esiliculosus@CBN79764':0.23269327,'556484-Ptricornutum@XP_002184568':0.30924259):0.020866628,'Aanophagefferens@prot_jgi_Auran1_72635':0.43649145):0.065681102):0.040804733,('403677-Pinfestans@XP_002997684':0.038962467,'Pramorum@jgi':0.013810486):0.29433181);
((((((((('10228-Tadhaerens@XP_002116802':0.17372855,'45351-Nvectensis@XP_001626236':0.074955356):0.025794843,'Lgigantea@gene_jgi_Lotgi1_127102_e_gw1.56.56.1':0.062398082):0.015291122,'Hrobusta@prot_jgi_Helro1_157320':0.22078674):0.013406778,('7227-Dmelanogaster@NP_523374':0.16766231,('7460-Amellifera@XP_393700':0.066777714,'Dpulex@prot_jgi_Dappu1_10353_gw1.138.28.1':0.093937875):0.032261364):0.06708106):0.020511768,('7955-Drerio@NP_999854':0.027088587,'9606-Hsapiens@NP_005436':0):0.073299968):0.075615209,('6239-Celegans@NP_499453':0.20537548,'6279-Bmalayi@XP_001899737':0.1497109):0.13022419):0.13971587,('431895-Mbrevicollis@XP_001746007':0.15049614,'Salpingoeca-rosetta@PTSG_07983T0':0.24361269):0.069048096):0.013758787,(((('185431-Tbrucei@XP_845021':0.14379794,'353153-Tcruzi@XP_815055':0.11425138):0.06260939,('347515-Lmajor@XP_001681030':0.023724129,'435258-Linfantum@XP_001463342':9.0755273e-06):0.16970839):0.33253005,'Capsaspora-owczarzaki@CAOG_01984T0':0.27743783):0.097602157,(((('412030-Ptetraurelia@XP_001443869':0.1121912,'5911-Tthermophila@XP_001008623':0.28579786):1.6609898,'423536-Pmarinus@XP_002788667':0.87349534):0.074888731,('412133-Tvaginalis@XP_001319807':1.3468838,'412133-Tvaginalis@XP_001328416':0.63012331):0.30316404):0.049610532,'744533-Ngruberi@XP_002670278':0.23284671):0.088921233):0.053575343):0.04915672,(((((((('12968-Bhominis@CBK23979':0.97217489,'Aanophagefferens@prot_jgi_Auran1_72635':0.35510964):0.12842812,('2880-Esiliculosus@CBN79764':0.22846049,'556484-Ptricornutum@XP_002184568':0.32955673):0.030505451):0.078914756,('Cmerolae@gene_gnl_CMER_CML027C':0.33946603,'Gsulphuraria@stig_61.Gs57770.1':0.38733161):0.13044668):0.066702162,('403677-Pinfestans@XP_002997684':0.02401105,'Pramorum@jgi':0.031129737):0.25017127):0.06712837,(('294381-Ehistolytica@XP_655216':0.52324134,'Ehuxleyi@jgi':0.20682332):0.086810918,('352472-Ddiscoideum@XP_643274':0.39259698,'598745-Gintestinalis@XP_00299583LOCUS':1.7099739):0.18736393):0.080009246):0.04300181,'Thecamonas-trahens@AMSG_04757T0':0.38660778):0.029927721,(((('214684-Cneoformans@XP_570201':0.11460363,'237631-Umaydis@XP_760536':0.17174807):0.066474172,('284812-Spombe@NP_593260':0.18033621,('330879-Afumigatus@XP_755741':0.080656481,'367110-Ncrassa@XP_957879':0.25345738):0.093630874):0.096828727):0.01919047,(((('352914-Pyoelii@XP_725208':0.10429151,'36329-Pfalciparum@XP_001351448':0):1.1209929,('484906-Bbovis@XP_001611424':1.2093096,'5811-Tgondii@AAZ57430':1.2871234):0.30091109):0.32642543,'559292-Scerevisiae@NP_012461':0.29731219):0.27950799,('Spizellomyces-punctatus@SPPG_00372T0':0.09265629,'bdendrobatidis@prot_jgi_Batde5_88502_GP3.040610':0.30285254):0.097219914):0.015989636):0.0012239192,'353151-Chominis@XP_665748':1.0331562):0.12024148):0.045742152,(((('145481-Ppatens@XP_001784554':0.062948871,'Smoellendorfii@prot_jgi_Selmo1_50213_gw1.33.291.1':0.031785498):0.031652886,('3702-Athaliana@NP_001077968':0.090601872,'39947-Osativa@NP_001045803':0.077855698):0.043357994):0.077677063,(('3055-Creinhardtii@XP_001698278':0.0020211967,'3068-Vcarteri@XP_002952649':0.072858281):0.34999334,'Cvulgaris@prot_jgi_Chlvu1_84554_estExt_fgeneshCV_pg.C_220092':0.1928715):0.046894576):0.047914964,(('436017-Olucimarinus@XP_001419553':0.023127439,'70448-Otauri@XP_003081202':0.0075193509):0.059689383,'564608-Mpusilla@XP_003056807':0.12673013):0.18021622):0.138519):1.3903194e-06,(('284813-Ecuniculi@XP_955745':0.26113964,'876142-Eintestinalis@XP_003073682':0.033158014):0.50673248,'578460-Nceranae@XP_002995833':0.77411149):0.41373891);
((('10228-Tadhaerens@XP_002116802':0.15049429,('45351-Nvectensis@XP_001626236':0.058772502,((('6239-Celegans@NP_499453':0.24164832,'6279-Bmalayi@XP_001899737':0.11193171):0.14114322,((('7227-Dmelanogaster@NP_523374':0.21776439,'7460-Amellifera@XP_393700':0.05419048):0.021843173,'Dpulex@prot_jgi_Dappu1_10353_gw1.138.28.1':0.084313905):0.086302451,('Hrobusta@prot_jgi_Helro1_157320':0.19346696,'Lgigantea@gene_jgi_Lotgi1_127102_e_gw1.56.56.1':0.059469115):0.0058619232):0.01674051):0.012965306,('7955-Drerio@NP_999854':0.033299945,'9606-Hsapiens@NP_005436':6.1902864e-07):0.075443611):0.030880285):0.030042888):0.13835732,((((((('145481-Ppatens@XP_001784554':0.05008873,'Smoellendorfii@prot_jgi_Selmo1_50213_gw1.33.291.1':0.010329117):0.02585954,('3702-Athaliana@NP_001077968':0.084454071,'39947-Osativa@NP_001045803':0.060319444):0.074718626):0.058599682,(('436017-Olucimarinus@XP_001419553':0.0276566,'70448-Otauri@XP_003081202':0.033906244):0.13996729,'564608-Mpusilla@XP_003056807':0.091424366):0.21802412):0.022657996,(('3055-Creinhardtii@XP_001698278':0.055017882,'3068-Vcarteri@XP_002952649':0.089383708):0.33122742,'Cvulgaris@prot_jgi_Chlvu1_84554_estExt_fgeneshCV_pg.C_220092':0.12164296):0.14260213):0.072048927,(('2880-Esiliculosus@CBN79764':0.25844158,('556484-Ptricornutum@XP_002184568':0.44191842,'Aanophagefferens@prot_jgi_Auran1_72635':0.29642053):0.10089464):0.034171007,('403677-Pinfestans@XP_002997684':0.015553377,'Pramorum@jgi':0.052285149):0.18778851):0.073119329):0.038920335,((('185431-Tbrucei@XP_845021':0.16088799,'353153-Tcruzi@XP_815055':0.14362053):0.067233778,('347515-Lmajor@XP_001681030':0.054743332,'435258-Linfantum@XP_001463342':9.4409754e-07):0.19158371):0.40736009,'744533-Ngruberi@XP_002670278':0.29361034):0.140582):0.0038145528,('412133-Tvaginalis@XP_001328416':0.93467485,'Salpingoeca-rosetta@PTSG_07983T0':0.18127406):0.099768057):0.016585199):0.02720771,((((('12968-Bhominis@CBK23979':0.88836211,'423536-Pmarinus@XP_002788667':0.70290653):0.10317371,'559292-Scerevisiae@NP_012461':0.56365682):0.047221182,('294381-Ehistolytica@XP_655216':0.30603453,((('352914-Pyoelii@XP_725208':0.11062653,'36329-Pfalciparum@XP_001351448':0):1.2330157,(('412030-Ptetraurelia@XP_001443869':0.20138234,'5911-Tthermophila@XP_001008623':0.20313904):1.2298777,'598745-Gintestinalis@XP_00299583LOCUS':1.4526393):0.17761254):0.083672544,'412133-Tvaginalis@XP_001319807':1.1814285):0.1086259):0.18844673):0.088126977,'Thecamonas-trahens@AMSG_04757T0':0.25927412):0.018595608,(('352472-Ddiscoideum@XP_643274':0.46835014,('353151-Chominis@XP_665748':0.79531731,('484906-Bbovis@XP_001611424':0.97977278,'5811-Tgondii@AAZ57430':0.88233085):0.30642529):0.1636585):0.14778714,'Capsaspora-owczarzaki@CAOG_01984T0':0.25203183):0.04711687):0.013085668,((('214684-Cneoformans@XP_570201':0.1342102,'237631-Umaydis@XP_760536':0.10898791):0.026617092,(('284812-Spombe@NP_593260':0.16371553,('330879-Afumigatus@XP_755741':0.067286265,'367110-Ncrassa@XP_957879':0.27740212):0.084871729):0.075774205,('Spizellomyces-punctatus@SPPG_00372T0':0.062478378,'bdendrobatidis@prot_jgi_Batde5_88502_GP3.040610':0.28621331):0.064487101):0.015619128):0.089963392,((((('284813-Ecuniculi@XP_955745':0.28482917,'876142-Eintestinalis@XP_003073682':0.078667695):0.67196935,'578460-Nceranae@XP_002995833':0.82794198):0.23375669,'Ehuxleyi@jgi':0.030681819):0.25181388,'431895-Mbrevicollis@XP_001746007':0.19116786):0.04944344,('Cmerolae@gene_gnl_CMER_CML027C':0.42751055,'Gsulphuraria@stig_61.Gs57770.1':0.31231799):0.080384835):0.027500015):0.019652619);
(((((((((('10228-Tadhaerens@XP_002116802':3.9968311e-05,'353151-Chominis@XP_665748':1.0230888):0.18983865,(('7955-Drerio@NP_999854':0.03162067,'9606-Hsapiens@NP_005436':0.0081007019):0.048401015,'Lgigantea@gene_jgi_Lotgi1_127102_e_gw1.56.56.1':0.058463308):3.2639772e-05):0.014625499,'45351-Nvectensis@XP_001626236':0.1234841):0.058519712,('6239-Celegans@NP_499453':0.2191774,'6279-Bmalayi@XP_001899737':0.17387235):0.11315504):0.014383841,(('7227-Dmelanogaster@NP_523374':0.21716,'7460-Amellifera@XP_393700':0.051636383):0.017826402,'Dpulex@prot_jgi_Dappu1_10353_gw1.138.28.1':0.12865485):0.030074547):0.031195694,'Hrobusta@prot_jgi_Helro1_157320':0.182726):0.14281701,((((('145481-Ppatens@XP_001784554':0.027116641,'Smoellendorfii@prot_jgi_Selmo1_50213_gw1.33.291.1':0.033866984):0.02606389,('3702-Athaliana@NP_001077968':0.088356009,'39947-Osativa@NP_001045803':0.068649956):0.044929383):0.0186458,(('3055-Creinhardtii@XP_001698278':0.068331868,'3068-Vcarteri@XP_002952649':0.080256631):0.36552576,'Cvulgaris@prot_jgi_Chlvu1_84554_estExt_fgeneshCV_pg.C_220092':0.13797763):0.21856261):0.078545834,(('436017-Olucimarinus@XP_001419553':0.016486856,'70448-Otauri@XP_003081202':0.043593909):0.13346314,'564608-Mpusilla@XP_003056807':0.091611508):0.25014709):0.086022866,((('185431-Tbrucei@XP_845021':0.080673603,(('347515-Lmajor@XP_001681030':0.064521456,'435258-Linfantum@XP_001463342':0.00027664668):0.20049364,'353153-Tcruzi@XP_815055':0.16486625):0.098582907):0.53737845,(('284813-Ecuniculi@XP_955745':0.27690043,'876142-Eintestinalis@XP_003073682':0.092594723):0.54004124,'578460-Nceranae@XP_002995833':0.74806014):0.44538194):0.22678692,(((('214684-Cneoformans@XP_570201':0.18524105,'237631-Umaydis@XP_760536':0.16869616):0.043121349,('Spizellomyces-punctatus@SPPG_00372T0':0.08361325,'bdendrobatidis@prot_jgi_Batde5_88502_GP3.040610':0.29685461):0.087396311):0.046853047,'559292-Scerevisiae@NP_012461':0.58009508):0.022067928,('284812-Spombe@NP_593260':0.19434355,('330879-Afumigatus@XP_755741':0.063039346,'367110-Ncrassa@XP_957879':0.25207124):0.095431259):0.054076716):0.10129668):0.0057522732):0.03114801):0.066993845,('431895-Mbrevicollis@XP_001746007':0.25014056,'Salpingoeca-rosetta@PTSG_07983T0':0.2571768):0.14281889):0.020620989,((('412030-Ptetraurelia@XP_001443869':0.18743401,'5911-Tthermophila@XP_001008623':0.15309597):1.8104498,'Capsaspora-owczarzaki@CAOG_01984T0':0.33990883):0.042756645,'744533-Ngruberi@XP_002670278':0.32854621):0.051602173):0.025421679,((((((('12968-Bhominis@CBK23979':0.45289983,('423536-Pmarinus@XP_002788667':0.60187223,('484906-Bbovis@XP_001611424':0.88198937,'5811-Tgondii@AAZ57430':1.0515709):0.85399748):0.089972803):0.17538129,'412133-Tvaginalis@XP_001328416':0.67765699):0.048367173,(('352914-Pyoelii@XP_725208':0.088284222,'36329-Pfalciparum@XP_001351448':0):1.1940314,'412133-Tvaginalis@XP_001319807':0.88255518):0.51756169):0.095082145,'Aanophagefferens@prot_jgi_Auran1_72635':0.4163157):0.076445972,('Cmerolae@gene_gnl_CMER_CML027C':0.48236587,'Gsulphuraria@stig_61.Gs57770.1':0.46188682):0.09220391):0.046363898,(('2880-Esiliculosus@CBN79764':0.21873507,'556484-Ptricornutum@XP_002184568':0.42784872):0.10753571,('403677-Pinfestans@XP_002997684':0.052763481,'Pramorum@jgi':0.038929478):0.26481211):0.036193421):0.042616984,'Thecamonas-trahens@AMSG_04757T0':0.46449591):0.074741793,(('294381-Ehistolytica@XP_655216':0.49314519,('352472-Ddiscoideum@XP_643274':0.34300494,'598745-Gintestinalis@XP_00299583LOCUS':2.01359):0.25597346):0.075406462,'Ehuxleyi@jgi':0.22676421):0.041000093);
(((('10228-Tadhaerens@XP_002116802':0.14401748,(('45351-Nvectensis@XP_001626236':0.10740762,((((('7227-Dmelanogaster@NP_523374':0.24696838,'7460-Amellifera@XP_393700':0.069609318):0.034600601,'Dpulex@prot_jgi_Dappu1_10353_gw1.138.28.1':0.10889758):0.065840086,'Hrobusta@prot_jgi_Helro1_157320':0.22850363):0.0018377987,'Lgigantea@gene_jgi_Lotgi1_127102_e_gw1.56.56.1':0.089063191):0.034150487,('7955-Drerio@NP_999854':0.02578254,'9606-Hsapiens@NP_005436':0):0.1004134):0.03198397):0.012722577,('6239-Celegans@NP_499453':0.17594717,'6279-Bmalayi@XP_001899737':0.1446535):0.18639134):0.044708482):0.13187194,('431895-Mbrevicollis@XP_001746007':0.17669762,'Salpingoeca-rosetta@PTSG_07983T0':0.18520237):0.17428825):0.087853083,'Ehuxleyi@jgi':0.54918749):1.5851365e-06,((((('12968-Bhominis@CBK23979':0.83259562,'423536-Pmarinus@XP_002788667':0.94234125):0.22662808,'559292-Scerevisiae@NP_012461':0.78233578):0.035064978,'Thecamonas-trahens@AMSG_04757T0':0.38048378):0.042230572,(('294381-Ehistolytica@XP_655216':0.42024587,((('352914-Pyoelii@XP_725208':0.12257823,'36329-Pfalciparum@XP_001351448':0.0061729844):1.1707903,('412030-Ptetraurelia@XP_001443869':0.28451208,'5911-Tthermophila@XP_001008623':0.11728505):1.7196034):0.14705204,'412133-Tvaginalis@XP_001319807':1.0706681):0.29126943):0.21433165,('352472-Ddiscoideum@XP_643274':0.69565507,(('353151-Chominis@XP_665748':0.38414319,'598745-Gintestinalis@XP_00299583LOCUS':2.0388211):0.06308654,('484906-Bbovis@XP_001611424':0.95715751,'5811-Tgondii@AAZ57430':0.85474207):0.548398):0.13200536):0.15035399):0.081178262):0.036235904,((((((('145481-Ppatens@XP_001784554':0.050912664,'Smoellendorfii@prot_jgi_Selmo1_50213_gw1.33.291.1':0.011344897):0.038207402,('3702-Athaliana@NP_001077968':0.021734342,'39947-Osativa@NP_001045803':0.13315745):0.078451742):0.080178065,((('3055-Creinhardtii@XP_001698278':0.078674514,'3068-Vcarteri@XP_002952649':0.068079314):0.39190722,'Cvulgaris@prot_jgi_Chlvu1_84554_estExt_fgeneshCV_pg.C_220092':0.1181557):0.082835431,(('436017-Olucimarinus@XP_001419553':0.029222602,'70448-Otauri@XP_003081202':0.018587413):0.13868589,'564608-Mpusilla@XP_003056807':0.15810895):0.28421039):0.036972761):0.21164659,('Cmerolae@gene_gnl_CMER_CML027C':0.45684063,'Gsulphuraria@stig_61.Gs57770.1':0.39311987):0.090123016):0.057105359,((('2880-Esiliculosus@CBN79764':0.17128289,'556484-Ptricornutum@XP_002184568':0.44306717):0.10916402,'Aanophagefferens@prot_jgi_Auran1_72635':0.51616161):0.065847845,('403677-Pinfestans@XP_002997684':0.044386535,'Pramorum@jgi':0.029771623):0.25857947):0.10317677):0.056629831,((('214684-Cneoformans@XP_570201':0.1209307,'237631-Umaydis@XP_760536':0.23595548):0.053886784,('284812-Spombe@NP_593260':0.32709861,('330879-Afumigatus@XP_755741':0.15339599,'367110-Ncrassa@XP_957879':0.27943562):0.058186918):0.11331646):0.031930122,('Spizellomyces-punctatus@SPPG_00372T0':0.13369558,'bdendrobatidis@prot_jgi_Batde5_88502_GP3.040610':0.25478148):0.10832345):0.12237514):0.067303094,((('185431-Tbrucei@XP_845021':0.1533747,'353153-Tcruzi@XP_815055':0.16612962):0.060110085,('347515-Lmajor@XP_001681030':0.056302325,'435258-Linfantum@XP_001463342':0.0057286296):0.25333633):0.35637438,(('284813-Ecuniculi@XP_955745':0.3014284,'876142-Eintestinalis@XP_003073682':0.049753435):0.57116202,'578460-Nceranae@XP_002995833':1.0391397):0.42320837):0.21918233):0.0017728985):0.01966113,(('412133-Tvaginalis@XP_001328416':0.92674502,'744533-Ngruberi@XP_002670278':0.30276211):0.074058933,'Capsaspora-owczarzaki@CAOG_01984T0':0.40765499):0.039600516);
(((((((('10228-Tadhaerens@XP_002116802':0.16082429,'45351-Nvectensis@XP_001626236':0.092133341):0.046505636,('7955-Drerio@NP_999854':0.029919997,'9606-Hsapiens@NP_005436':4.6679629e-07):0.076405348):0.061042223,('Hrobusta@prot_jgi_Helro1_157320':0.1916232,'Lgigantea@gene_jgi_Lotgi1_127102_e_gw1.56.56.1':0.11549335):0.00087408281):0.029585654,(('7227-Dmelanogaster@NP_523374':0.18372555,'Dpulex@prot_jgi_Dappu1_10353_gw1.138.28.1':0.089520265):0.0081163096,'7460-Amellifera@XP_393700':0.075467057):0.040667311):0.044183812,('6239-Celegans@NP_499453':0.31523377,'6279-Bmalayi@XP_001899737':0.13678949):0.18254612):0.14383622,((((('284813-Ecuniculi@XP_955745':0.29053366,'876142-Eintestinalis@XP_003073682':0.028297729):0.51163483,'578460-Nceranae@XP_002995833':0.65671838):0.3535414,'412133-Tvaginalis@XP_001319807':0.86848987):0.060100164,((('352914-Pyoelii@XP_725208':0.14854993,'36329-Pfalciparum@XP_001351448':0):0.9178694,'5811-Tgondii@AAZ57430':1.1626326):0.097239064,'484906-Bbovis@XP_001611424':1.0293894):0.27278484):0.27201913,'Capsaspora-owczarzaki@CAOG_01984T0':0.31986091):0.034646692):0.037550676,(('431895-Mbrevicollis@XP_001746007':0.17167815,('Ehuxleyi@jgi':0.40247226,'Thecamonas-trahens@AMSG_04757T0':0.25388595):0.077538425):0.03450295,'Salpingoeca-rosetta@PTSG_07983T0':0.28317076):0.047771754):0.017274646,(((('12968-Bhominis@CBK23979':0.76829621,'423536-Pmarinus@XP_002788667':0.67085615):0.11885728,((('412030-Ptetraurelia@XP_001443869':0.20585871,'5911-Tthermophila@XP_001008623':0.20862584):1.3094194,'598745-Gintestinalis@XP_00299583LOCUS':1.6926575):0.33261444,'412133-Tvaginalis@XP_001328416':0.69851879):0.1670503):0.043822624,'559292-Scerevisiae@NP_012461':0.4952617):0.018979515,((('185431-Tbrucei@XP_845021':0.1394617,('347515-Lmajor@XP_001681030':0.035179275,'435258-Linfantum@XP_001463342':0.0070002441):0.15760167):0.022266238,'353153-Tcruzi@XP_815055':0.11053901):0.33640338,'744533-Ngruberi@XP_002670278':0.26780838):0.060833349):0.023716607,(((((('145481-Ppatens@XP_001784554':0.057508512,'Smoellendorfii@prot_jgi_Selmo1_50213_gw1.33.291.1':0.0337416):0.034072427,('3702-Athaliana@NP_001077968':0.086684462,'39947-Osativa@NP_001045803':0.073116433):0.0091291446):0.067638464,((('3055-Creinhardtii@XP_001698278':0.066001012,'3068-Vcarteri@XP_002952649':0.064614212):0.31627549,'Cvulgaris@prot_jgi_Chlvu1_84554_estExt_fgeneshCV_pg.C_220092':0.13228313):0.11737504,(('436017-Olucimarinus@XP_001419553':0.012217378,'70448-Otauri@XP_003081202':0.038487135):0.11727995,'564608-Mpusilla@XP_003056807':0.12040473):0.2019444):0.03643719):0.076731909,('352472-Ddiscoideum@XP_643274':0.35594841,'353151-Chominis@XP_665748':0.86019203):0.2326498):0.0095187333,((((('2880-Esiliculosus@CBN79764':0.17856564,'556484-Ptricornutum@XP_002184568':0.29570135):0.042892834,'Aanophagefferens@prot_jgi_Auran1_72635':0.43749024):0.0663763,('403677-Pinfestans@XP_002997684':0.020651726,'Pramorum@jgi':0.041127309):0.23005868):0.02316677,'294381-Ehistolytica@XP_655216':0.57822487):0.029550789,('Cmerolae@gene_gnl_CMER_CML027C':0.4812663,'Gsulphuraria@stig_61.Gs57770.1':0.41207254):0.15456279):0.02620772):0.039442297,(('214684-Cneoformans@XP_570201':0.079272525,'237631-Umaydis@XP_760536':0.14188652):0.030409408,(('284812-Spombe@NP_593260':0.18987891,('330879-Afumigatus@XP_755741':0.044136208,'367110-Ncrassa@XP_957879':0.26221843):0.087330844):0.099522151,('Spizellomyces-punctatus@SPPG_00372T0':0.069370779,'bdendrobatidis@prot_jgi_Batde5_88502_GP3.040610':0.22334673):0.07813043):0.022272286):0.061775385):0.047030828);
((((((((('10228-Tadhaerens@XP_002116802':0.22167431,'45351-Nvectensis@XP_001626236':0.14030054):0.038496223,('7955-Drerio@NP_999854':0.019802937,'9606-Hsapiens@NP_005436':0.0089778777):0.068614154):0.033941763,'Lgigantea@gene_jgi_Lotgi1_127102_e_gw1.56.56.1':0.096458756):0.028205181,(('6239-Celegans@NP_499453':0.22826956,'6279-Bmalayi@XP_001899737':0.14261238):0.10567206,'Hrobusta@prot_jgi_Helro1_157320':0.21358581):0.0056343416):0.019390275,(('7227-Dmelanogaster@NP_523374':0.19046149,'Dpulex@prot_jgi_Dappu1_10353_gw1.138.28.1':0.11390648):0.026396703,'7460-Amellifera@XP_393700':0.078820379):0.05709785):0.2198408,(('431895-Mbrevicollis@XP_001746007':1.068334e-05,'Ehuxleyi@jgi':0.13859339):0.31422806,'Salpingoeca-rosetta@PTSG_07983T0':0.20332129):0.082539037):0.065222469,'Capsaspora-owczarzaki@CAOG_01984T0':0.29402201):0.027656488,(((('12968-Bhominis@CBK23979':0.71172237,('423536-Pmarinus@XP_002788667':0.5474971,'598745-Gintestinalis@XP_00299583LOCUS':1.9547535):0.071640874):0.21266514,(('353151-Chominis@XP_665748':0.61205409,('484906-Bbovis@XP_001611424':0.92800236,'5811-Tgondii@AAZ57430':1.1007426):0.33638604):0.25693729,'559292-Scerevisiae@NP_012461':0.43579054):0.13441455):0.045087582,(('185431-Tbrucei@XP_845021':0.15617906,'353153-Tcruzi@XP_815055':0.12962098):0.042857104,('347515-Lmajor@XP_001681030':0.038688168,'435258-Linfantum@XP_001463342':0.016913003):0.20134653):0.42943738):0.10242328,'744533-Ngruberi@XP_002670278':0.40480188):0.013653809):0.034301747,((((('145481-Ppatens@XP_001784554':0.038801013,'Smoellendorfii@prot_jgi_Selmo1_50213_gw1.33.291.1':0.036875571):0.016241965,('3702-Athaliana@NP_001077968':0.072898066,'39947-Osativa@NP_001045803':0.093617875):0.048494321):0.032717907,((('3055-Creinhardtii@XP_001698278':0.027222083,'3068-Vcarteri@XP_002952649':0.073324361):0.39032455,'Cvulgaris@prot_jgi_Chlvu1_84554_estExt_fgeneshCV_pg.C_220092':0.10638617):0.17863698,(('436017-Olucimarinus@XP_001419553':0.01438968,'70448-Otauri@XP_003081202':0.05977541):0.092264578,'564608-Mpusilla@XP_003056807':0.1642723):0.20675059):0.055611568):0.14835201,(('294381-Ehistolytica@XP_655216':0.34887018,(((('352914-Pyoelii@XP_725208':0.1387083,'36329-Pfalciparum@XP_001351448':0):1.0380889,'412133-Tvaginalis@XP_001319807':0.7467133):0.17169004,('412030-Ptetraurelia@XP_001443869':0.25290733,'5911-Tthermophila@XP_001008623':0.10553857):1.3570996):0.26740093,'412133-Tvaginalis@XP_001328416':0.61420918):0.29019829):0.22447142,'352472-Ddiscoideum@XP_643274':0.68702787):0.076817339):0.092267531,((((('284813-Ecuniculi@XP_955745':0.29573265,'876142-Eintestinalis@XP_003073682':0.036828122):0.42309126,'578460-Nceranae@XP_002995833':0.83047358):0.65710348,'Cmerolae@gene_gnl_CMER_CML027C':0.3213197):0.24223676,'Gsulphuraria@stig_61.Gs57770.1':0.32245433):0.1074959,(('2880-Esiliculosus@CBN79764':0.20729624,('556484-Ptricornutum@XP_002184568':0.44574364,'Aanophagefferens@prot_jgi_Auran1_72635':0.49789804):0.0523355):0.11574114,('403677-Pinfestans@XP_002997684':0.044654158,'Pramorum@jgi':0.05341359):0.2804516):0.099487217):0.03427572):0.044826743,((('214684-Cneoformans@XP_570201':0.11008305,'237631-Umaydis@XP_760536':0.1285845):0.060174261,('284812-Spombe@NP_593260':0.23600286,('330879-Afumigatus@XP_755741':0.077602561,'367110-Ncrassa@XP_957879':0.31230839):0.1297708):0.086872557):0.030503276,(('Spizellomyces-punctatus@SPPG_00372T0':0.10913935,'bdendrobatidis@prot_jgi_Batde5_88502_GP3.040610':0.27190049):0.048760321,'Thecamonas-trahens@AMSG_04757T0':0.36162719):0.028996463):0.085734923);
((((('10228-Tadhaerens@XP_002116802':0.15554734,'353151-Chominis@XP_665748':1.1387059):0.014142496,(((('6239-Celegans@NP_499453':0.22227788,'6279-Bmalayi@XP_001899737':0.14876205):0.13824277,(('7227-Dmelanogaster@NP_523374':0.24790417,('7460-Amellifera@XP_393700':0.08059405,'Dpulex@prot_jgi_Dappu1_10353_gw1.138.28.1':0.090450301):0.020284867):0.021518616,'Hrobusta@prot_jgi_Helro1_157320':0.18344333):0.010934821):0.039404765,'Lgigantea@gene_jgi_Lotgi1_127102_e_gw1.56.56.1':0.057068072):0.026016548,('7955-Drerio@NP_999854':0.016106226,'9606-Hsapiens@NP_005436':0.003166486):0.067820058):0.044940698):0.072133165,'45351-Nvectensis@XP_001626236':0.11396308):0.13092234,(('431895-Mbrevicollis@XP_001746007':0.19192996,'Thecamonas-trahens@AMSG_04757T0':0.30403851):0.11139661,'Salpingoeca-rosetta@PTSG_07983T0':0.30067549):0.030010981):0.027760883,(((('12968-Bhominis@CBK23979':0.8308749,'423536-Pmarinus@XP_002788667':0.92389813):0.19209686,((('185431-Tbrucei@XP_845021':0.20960057,'353153-Tcruzi@XP_815055':0.20171918):0.052265117,('347515-Lmajor@XP_001681030':0.074235276,'435258-Linfantum@XP_001463342':1.0253092e-06):0.20007341):0.48712617,'744533-Ngruberi@XP_002670278':0.29177903):0.099184265):0.024020164,'Capsaspora-owczarzaki@CAOG_01984T0':0.35459199):0.052989666,('352472-Ddiscoideum@XP_643274':0.73136259,((('352914-Pyoelii@XP_725208':0.085368748,'36329-Pfalciparum@XP_001351448':0.037684182):0.97534406,(('412030-Ptetraurelia@XP_001443869':0.17796341,'5911-Tthermophila@XP_001008623':0.25696742):1.676751,('484906-Bbovis@XP_001611424':0.84886099,'5811-Tgondii@AAZ57430':0.60091599):0.35737507):0.21595595):0.24873467,'412133-Tvaginalis@XP_001319807':1.1786957):0.15757949):0.18203466):0.027122971,(((((('145481-Ppatens@XP_001784554':0.055440938,'Smoellendorfii@prot_jgi_Selmo1_50213_gw1.33.291.1':0.023097916):0.0092348109,('3702-Athaliana@NP_001077968':0.080936736,'39947-Osativa@NP_001045803':0.11666288):0.069885475):0.038210955,(('3055-Creinhardtii@XP_001698278':0.021771477,'3068-Vcarteri@XP_002952649':0.083216966):0.39224618,'Cvulgaris@prot_jgi_Chlvu1_84554_estExt_fgeneshCV_pg.C_220092':0.22351232):0.12235881):0.042739521,(('436017-Olucimarinus@XP_001419553':0.020693157,'70448-Otauri@XP_003081202':0.041930381):0.12299484,'564608-Mpusilla@XP_003056807':0.097696839):0.25945367):0.15383248,(((((('284813-Ecuniculi@XP_955745':0.24753526,'876142-Eintestinalis@XP_003073682':0.057174084):0.41105802,'578460-Nceranae@XP_002995833':0.84569914):0.53452751,'Ehuxleyi@jgi':0.24634909):0.055003165,'598745-Gintestinalis@XP_00299583LOCUS':2.1205614):0.19459623,(('294381-Ehistolytica@XP_655216':0.51456137,('412133-Tvaginalis@XP_001328416':0.90890453,'Cmerolae@gene_gnl_CMER_CML027C':0.50283775):0.092526677):0.06595342,'Gsulphuraria@stig_61.Gs57770.1':0.52730073):0.044519778):0.043402119,((('2880-Esiliculosus@CBN79764':0.15802414,'556484-Ptricornutum@XP_002184568':0.40485335):0.060359664,'Aanophagefferens@prot_jgi_Auran1_72635':0.40421409):0.041563787,('403677-Pinfestans@XP_002997684':0.039656535,'Pramorum@jgi':0.029726662):0.24214278):0.083700548):0.045140866):0.063288528,((('214684-Cneoformans@XP_570201':0.15782583,'237631-Umaydis@XP_760536':0.17432305):0.07257822,('284812-Spombe@NP_593260':0.31232434,('330879-Afumigatus@XP_755741':0.10796037,'367110-Ncrassa@XP_957879':0.31158865):0.1173049):0.079087103):0.042056466,('559292-Scerevisiae@NP_012461':0.68512263,('Spizellomyces-punctatus@SPPG_00372T0':0.083575182,'bdendrobatidis@prot_jgi_Batde5_88502_GP3.040610':0.3341143):0.042279769):0.077107203):0.072354927):0.025015205);
((((('10228-Tadhaerens@XP_002116802':0.18301597,(('45351-Nvectensis@XP_001626236':0.10604866,('7955-Drerio@NP_999854':0.011420804,'9606-Hsapiens@NP_005436':0):0.051897365):0.025946978,(((('7227-Dmelanogaster@NP_523374':0.23658491,'7460-Amellifera@XP_393700':0.0545905):0.023676366,'Dpulex@prot_jgi_Dappu1_10353_gw1.138.28.1':0.099230771):0.055714787,'Hrobusta@prot_jgi_Helro1_157320':0.20018686):7.2842995e-06,'Lgigantea@gene_jgi_Lotgi1_127102_e_gw1.56.56.1':0.085547153):0.020997958):0.056815536):0.060381068,('6239-Celegans@NP_499453':0.23302575,'6279-Bmalayi@XP_001899737':0.15890677):0.19444083):0.060825635,'412133-Tvaginalis@XP_001328416':0.77968705):0.038747154,((('185431-Tbrucei@XP_845021':0.13292379,'353153-Tcruzi@XP_815055':0.11157486):0.046025977,('347515-Lmajor@XP_001681030':0.047781373,'435258-Linfantum@XP_001463342':0.016272588):0.22172741):0.33908881,'744533-Ngruberi@XP_002670278':0.27249267):0.071918226):7.5682163e-05,(((('12968-Bhominis@CBK23979':0.74889659,'412133-Tvaginalis@XP_001319807':1.1622078):0.19112302,'423536-Pmarinus@XP_002788667':0.82839434):0.033616231,'Thecamonas-trahens@AMSG_04757T0':0.26473545):0.10150786,'353151-Chominis@XP_665748':0.86755769):0.045793073,((((((((('145481-Ppatens@XP_001784554':0.042672252,'Smoellendorfii@prot_jgi_Selmo1_50213_gw1.33.291.1':0.019000818):0.03652275,('3702-Athaliana@NP_001077968':0.088238389,'39947-Osativa@NP_001045803':0.070452077):0.067100369):0.076814773,(('436017-Olucimarinus@XP_001419553':0.040679591,'70448-Otauri@XP_003081202':0.02576932):0.09317043,'564608-Mpusilla@XP_003056807':0.11523772):0.28543417):0.055573771,(('3055-Creinhardtii@XP_001698278':3.1621517e-05,'3068-Vcarteri@XP_002952649':0.12471078):0.28246544,'Cvulgaris@prot_jgi_Chlvu1_84554_estExt_fgeneshCV_pg.C_220092':0.24003312):0.08853974):0.1311624,(((('2880-Esiliculosus@CBN79764':0.20370336,'556484-Ptricornutum@XP_002184568':0.31892934):0.026031891,'Aanophagefferens@prot_jgi_Auran1_72635':0.45922793):0.066723917,('Cmerolae@gene_gnl_CMER_CML027C':0.46817941,'Gsulphuraria@stig_61.Gs57770.1':0.29039273):0.095726958):0.03798856,(('294381-Ehistolytica@XP_655216':0.38386996,'598745-Gintestinalis@XP_00299583LOCUS':1.8676209):0.31513793,(('403677-Pinfestans@XP_002997684':0.04329084,'Pramorum@jgi':0.01420084):0.070143544,'Ehuxleyi@jgi':0.43989917):0.20126949):0.0038461244):0.073280967):0.019644954,((('214684-Cneoformans@XP_570201':0.086578127,'237631-Umaydis@XP_760536':0.17567692):0.033866059,('284812-Spombe@NP_593260':0.27256331,('330879-Afumigatus@XP_755741':0.053503479,'367110-Ncrassa@XP_957879':0.24226147):0.052152781):0.15036234):0.019333905,('559292-Scerevisiae@NP_012461':0.74261273,('Spizellomyces-punctatus@SPPG_00372T0':0.056111463,'bdendrobatidis@prot_jgi_Batde5_88502_GP3.040610':0.29997946):0.059187367):0.061471378):0.12500742):0.0032168159,(('284813-Ecuniculi@XP_955745':0.24401951,'876142-Eintestinalis@XP_003073682':0.078312727):0.5546854,'578460-Nceranae@XP_002995833':0.86801472):0.54344547):0.038725211,('431895-Mbrevicollis@XP_001746007':0.16767788,'Salpingoeca-rosetta@PTSG_07983T0':0.16442924):0.13367209):0.01016714,(('352472-Ddiscoideum@XP_643274':0.5135602,(((('352914-Pyoelii@XP_725208':0.061750714,'36329-Pfalciparum@XP_001351448':0):1.4201749,'484906-Bbovis@XP_001611424':0.86608604):0.074106566,'5811-Tgondii@AAZ57430':0.84036883):0.24699339,('412030-Ptetraurelia@XP_001443869':0.19670731,'5911-Tthermophila@XP_001008623':0.16383568):1.4214853):0.30277386):0.17255445,'Capsaspora-owczarzaki@CAOG_01984T0':0.23069489):0.054139965):0.025285222);
(((((((('10228-Tadhaerens@XP_002116802':0.14267827,'45351-Nvectensis@XP_001626236':0.10807917):0.067204813,('7955-Drerio@NP_999854':0.017228355,'9606-Hsapiens@NP_005436':0):0.046937527):0.012959861,'Lgigantea@gene_jgi_Lotgi1_127102_e_gw1.56.56.1':0.038018647):0.027998235,'Hrobusta@prot_jgi_Helro1_157320':0.16607856):0.016017891,(('7227-Dmelanogaster@NP_523374':0.17970752,'7460-Amellifera@XP_393700':0.059757131):0.010882638,'Dpulex@prot_jgi_Dappu1_10353_gw1.138.28.1':0.081184875):0.024105898):0.078145993,('6239-Celegans@NP_499453':0.17887328,'6279-Bmalayi@XP_001899737':0.14164992):0.067830814):0.19209478,((((('145481-Ppatens@XP_001784554':0.034262667,'Smoellendorfii@prot_jgi_Selmo1_50213_gw1.33.291.1':0.024986906):0.022271133,('3702-Athaliana@NP_001077968':0.069307523,'39947-Osativa@NP_001045803':0.073138548):0.034886954):0.10018539,((('3055-Creinhardtii@XP_001698278':0.032135128,'3068-Vcarteri@XP_002952649':0.060151778):0.23002442,'Cvulgaris@prot_jgi_Chlvu1_84554_estExt_fgeneshCV_pg.C_220092':0.12975329):0.095736294,(('436017-Olucimarinus@XP_001419553':0.012524499,'70448-Otauri@XP_003081202':0.026956767):0.071824141,'564608-Mpusilla@XP_003056807':0.11687987):0.21765985):0.04064195):0.12031095,(((('214684-Cneoformans@XP_570201':0.15529975,'237631-Umaydis@XP_760536':0.085060722):0.036902174,('284812-Spombe@NP_593260':0.3010431,(('330879-Afumigatus@XP_755741':0.02988541,'367110-Ncrassa@XP_957879':0.36257117):0.091344431,'559292-Scerevisiae@NP_012461':0.63041362):0.019249408):0.087443097):0.029707566,('Spizellomyces-punctatus@SPPG_00372T0':0.076955345,'bdendrobatidis@prot_jgi_Batde5_88502_GP3.040610':0.27396852):0.052211163):0.13954553,((('2880-Esiliculosus@CBN79764':0.2019739,('556484-Ptricornutum@XP_002184568':0.26827251,'Aanophagefferens@prot_jgi_Auran1_72635':0.3600861):0.051602872):0.11367022,('403677-Pinfestans@XP_002997684':0.036104729,'Pramorum@jgi':0.036071931):0.21961625):0.03817193,(('Cmerolae@gene_gnl_CMER_CML027C':0.36524111,'Gsulphuraria@stig_61.Gs57770.1':0.27601451):0.083384309,'Thecamonas-trahens@AMSG_04757T0':0.33365026):0.052859409):0.048976239):0.051109037):0.056361133,('744533-Ngruberi@XP_002670278':0.32356579,'Capsaspora-owczarzaki@CAOG_01984T0':0.36250116):0.019577324):0.031996049):0.031115685,(('12968-Bhominis@CBK23979':0.72316701,(((('294381-Ehistolytica@XP_655216':0.39324883,((('352914-Pyoelii@XP_725208':0.12314478,'36329-Pfalciparum@XP_001351448':0):0.86023358,'412133-Tvaginalis@XP_001319807':0.62629659):0.30792157,('412030-Ptetraurelia@XP_001443869':0.30937741,'5911-Tthermophila@XP_001008623':0.0272956):1.2758383):0.14948251):0.10824735,'352472-Ddiscoideum@XP_643274':0.47944799):0.065155285,(('353151-Chominis@XP_665748':0.70649782,'423536-Pmarinus@XP_002788667':0.75760195):0.036739689,('484906-Bbovis@XP_001611424':1.0311867,('5811-Tgondii@AAZ57430':0.72179716,'598745-Gintestinalis@XP_00299583LOCUS':1.6690787):0.17290732):0.1900379):0.096753473):0.09149439,'412133-Tvaginalis@XP_001328416':0.72328093):0.073175948):0.015005524,((('185431-Tbrucei@XP_845021':0.14699276,'353153-Tcruzi@XP_815055':0.1158316):0.032585449,('347515-Lmajor@XP_001681030':0.058726998,'435258-Linfantum@XP_001463342':6.5544345e-06):0.2627031):0.30962328,(('284813-Ecuniculi@XP_955745':0.22115511,'876142-Eintestinalis@XP_003073682':0.072181829):0.38256247,'578460-Nceranae@XP_002995833':0.9118024):0.39894307):0.13257173):0.052058839,(('431895-Mbrevicollis@XP_001746007':0.14593624,'Salpingoeca-rosetta@PTSG_07983T0':0.21725224):0.060694181,'Ehuxleyi@jgi':0.43498548):0.011876813);
(((((((('10228-Tadhaerens@XP_002116802':0.18293765,'45351-Nvectensis@XP_001626236':0.075290925):0.052147031,('7955-Drerio@NP_999854':0.017835323,'9606-Hsapiens@NP_005436':0.0028400064):0.076730113):0.039531693,'Lgigantea@gene_jgi_Lotgi1_127102_e_gw1.56.56.1':0.055331787):0.035211463,(('7227-Dmelanogaster@NP_523374':0.22235403,'7460-Amellifera@XP_393700':0.066049185):0.002138234,'Dpulex@prot_jgi_Dappu1_10353_gw1.138.28.1':0.063109813):0.06438086):0.029288975,('6239-Celegans@NP_499453':0.26087793,'6279-Bmalayi@XP_001899737':0.1161314):0.15811583):0.027748266,'Hrobusta@prot_jgi_Helro1_157320':0.15711629):0.14704079,(((((('2880-Esiliculosus@CBN79764':0.16964996,'556484-Ptricornutum@XP_002184568':0.31081921):0.070396981,'Aanophagefferens@prot_jgi_Auran1_72635':0.38909597):0.05857706,('403677-Pinfestans@XP_002997684':0.013881209,'Pramorum@jgi':0.053355425):0.26238631):0.0723737,('Cmerolae@gene_gnl_CMER_CML027C':0.43362539,'Ehuxleyi@jgi':0.32346757):0.07131842):0.050262161,('431895-Mbrevicollis@XP_001746007':0.18918729,'Thecamonas-trahens@AMSG_04757T0':0.32247519):0.063330752):0.018268494,('Capsaspora-owczarzaki@CAOG_01984T0':0.39187345,'Salpingoeca-rosetta@PTSG_07983T0':0.27592722):0.050058758):0.027367238):0.035900487,((('12968-Bhominis@CBK23979':0.6889712,'423536-Pmarinus@XP_002788667':0.74750703):0.10486907,((('185431-Tbrucei@XP_845021':0.155257,'353153-Tcruzi@XP_815055':0.16022956):0.057953614,('347515-Lmajor@XP_001681030':0.048635667,'435258-Linfantum@XP_001463342':0):0.15674168):0.4729658,'744533-Ngruberi@XP_002670278':0.29245537):0.043979866):0.088791197,(((('294381-Ehistolytica@XP_655216':0.35766403,'598745-Gintestinalis@XP_00299583LOCUS':1.7757144):0.069212104,'352472-Ddiscoideum@XP_643274':0.52402519):0.099948754,(((('352914-Pyoelii@XP_725208':0.10515596,'36329-Pfalciparum@XP_001351448':0.0065503724):0.96237712,'5811-Tgondii@AAZ57430':0.98459383):0.10573835,(('412030-Ptetraurelia@XP_001443869':0.20336552,'5911-Tthermophila@XP_001008623':0.18505484):1.09385,'484906-Bbovis@XP_001611424':0.98839255):0.10186571):0.14490832,'412133-Tvaginalis@XP_001319807':1.0100607):0.053159487):0.10876245,('412133-Tvaginalis@XP_001328416':0.66449095,'Gsulphuraria@stig_61.Gs57770.1':0.43446004):0.15445779):0.049387708):0.013324316,(((((('145481-Ppatens@XP_001784554':0.045731097,'Smoellendorfii@prot_jgi_Selmo1_50213_gw1.33.291.1':0.015421243):0.031607266,('3702-Athaliana@NP_001077968':0.081271793,'39947-Osativa@NP_001045803':0.04610588):0.029887026):0.10880219,(('3055-Creinhardtii@XP_001698278':0.040878011,'3068-Vcarteri@XP_002952649':0.081361787):0.30428277,'Cvulgaris@prot_jgi_Chlvu1_84554_estExt_fgeneshCV_pg.C_220092':0.14751013):0.063770041):0.070594277,(('436017-Olucimarinus@XP_001419553':0.028485307,'70448-Otauri@XP_003081202':0.037675016):0.11705266,'564608-Mpusilla@XP_003056807':0.11727734):0.20653249):0.091509725,'353151-Chominis@XP_665748':1.1544864):0.020720455,((('214684-Cneoformans@XP_570201':0.13625655,'237631-Umaydis@XP_760536':0.14750724):0.064637937,((('284812-Spombe@NP_593260':0.15245305,('330879-Afumigatus@XP_755741':0.091952566,'367110-Ncrassa@XP_957879':0.32868381):0.13273184):0.036201208,'559292-Scerevisiae@NP_012461':0.65219545):0.027280141,('Spizellomyces-punctatus@SPPG_00372T0':0.078926513,'bdendrobatidis@prot_jgi_Batde5_88502_GP3.040610':0.17866624):0.085525267):0.019332401):0.054221618,(('284813-Ecuniculi@XP_955745':0.22486462,'876142-Eintestinalis@XP_003073682':0.079271971):0.43161047,'578460-Nceranae@XP_002995833':0.87769442):0.48179708):0.038331442):0.029268551);
((((((((('10228-Tadhaerens@XP_002116802':0.086921743,'45351-Nvectensis@XP_001626236':0.1138514):0.059820722,('7955-Drerio@NP_999854':0.032961338,'9606-Hsapiens@NP_005436':8.4685071e-06):0.032779705):0.03460085,'Lgigantea@gene_jgi_Lotgi1_127102_e_gw1.56.56.1':0.042059791):0.041592496,(('7227-Dmelanogaster@NP_523374':0.19394817,'7460-Amellifera@XP_393700':0.06602155):0.035455255,'Dpulex@prot_jgi_Dappu1_10353_gw1.138.28.1':0.080729825):0.045803986):0.017913246,'Hrobusta@prot_jgi_Helro1_157320':0.17274638):0.055394569,('6239-Celegans@NP_499453':0.26419004,'6279-Bmalayi@XP_001899737':0.13231367):0.12263925):0.16344513,('Capsaspora-owczarzaki@CAOG_01984T0':0.35758517,'Salpingoeca-rosetta@PTSG_07983T0':0.19323371):0.063828945):0.028944869,((((((('145481-Ppatens@XP_001784554':0.02342107,'Smoellendorfii@prot_jgi_Selmo1_50213_gw1.33.291.1':0.027308938):0.021397292,('3702-Athaliana@NP_001077968':0.073802836,'39947-Osativa@NP_001045803':0.081782576):0.019549775):0.080546407,(('436017-Olucimarinus@XP_001419553':0.0093759744,'70448-Otauri@XP_003081202':0.031413854):0.10442965,'564608-Mpusilla@XP_003056807':0.096945692):0.18758367):0.020790751,(('3055-Creinhardtii@XP_001698278':3.6721654e-06,'3068-Vcarteri@XP_002952649':0.097808098):0.29974668,'Cvulgaris@prot_jgi_Chlvu1_84554_estExt_fgeneshCV_pg.C_220092':0.11682135):0.097012387):0.073253635,'Ehuxleyi@jgi':0.48426139):0.012490724,((('2880-Esiliculosus@CBN79764':0.14487076,'556484-Ptricornutum@XP_002184568':0.32432397):0.08847045,('Aanophagefferens@prot_jgi_Auran1_72635':0.35116025,('Cmerolae@gene_gnl_CMER_CML027C':0.40001749,'Gsulphuraria@stig_61.Gs57770.1':0.49425182):0.098674642):0.044193391):0.071830854,('403677-Pinfestans@XP_002997684':0.013642866,'Pramorum@jgi':0.054598888):0.20650847):0.06773775):0.045301547,'Thecamonas-trahens@AMSG_04757T0':0.37689466):0.062476657):0.032669957,(((('12968-Bhominis@CBK23979':0.91295428,(('185431-Tbrucei@XP_845021':0.1494525,'353153-Tcruzi@XP_815055':0.1177342):0.035584721,('347515-Lmajor@XP_001681030':0.055646882,'435258-Linfantum@XP_001463342':0.0065511312):0.17003475):0.33298479):0.095150804,(((('284813-Ecuniculi@XP_955745':0.25701828,'876142-Eintestinalis@XP_003073682':0.039460299):0.40201621,'578460-Nceranae@XP_002995833':0.96918156):0.41230817,((('352914-Pyoelii@XP_725208':0.077210877,'36329-Pfalciparum@XP_001351448':0.014790656):0.75699471,('412030-Ptetraurelia@XP_001443869':0.19863696,'5911-Tthermophila@XP_001008623':0.11868266):1.3185454):0.11623148,'412133-Tvaginalis@XP_001319807':0.92091727):0.20703357):0.2323079,(('294381-Ehistolytica@XP_655216':0.41328025,'412133-Tvaginalis@XP_001328416':0.54579723):0.21277411,(('352472-Ddiscoideum@XP_643274':0.36600013,('353151-Chominis@XP_665748':0.35913797,'598745-Gintestinalis@XP_00299583LOCUS':1.4254035):0.11821275):0.11545288,('484906-Bbovis@XP_001611424':1.2421445,'5811-Tgondii@AAZ57430':0.89156066):0.50622464):0.059492155):0.063200816):0.016500433):0.029739022,'423536-Pmarinus@XP_002788667':0.80626598):0.051012665,(((('214684-Cneoformans@XP_570201':0.13113142,'237631-Umaydis@XP_760536':0.11617525):0.046737077,('Spizellomyces-punctatus@SPPG_00372T0':0.087569705,'bdendrobatidis@prot_jgi_Batde5_88502_GP3.040610':0.18219085):0.085152083):0.026648121,('284812-Spombe@NP_593260':0.2098651,(('330879-Afumigatus@XP_755741':0.056441832,'367110-Ncrassa@XP_957879':0.28430108):0.068935802,'559292-Scerevisiae@NP_012461':0.57552252):0.069564747):0.060711173):0.12790596,'744533-Ngruberi@XP_002670278':0.3155585):0.073202683):0.023568531,'431895-Mbrevicollis@XP_001746007':0.15938539);
((((('10228-Tadhaerens@XP_002116802':0.15858998,('45351-Nvectensis@XP_001626236':0.099424021,(((('6239-Celegans@NP_499453':0.23356315,'6279-Bmalayi@XP_001899737':0.18574771):0.20831247,(('7227-Dmelanogaster@NP_523374':0.22552505,'Dpulex@prot_jgi_Dappu1_10353_gw1.138.28.1':0.084370579):0.020452849,'7460-Amellifera@XP_393700':0.067771982):0.034837693):0.04157194,'Hrobusta@prot_jgi_Helro1_157320':0.23577922):0.054339112,('7955-Drerio@NP_999854':0.030355913,'9606-Hsapiens@NP_005436':0.011493914):0.046597134):0.063860488):0.051116805):0.15210583,'Salpingoeca-rosetta@PTSG_07983T0':0.26558401):0.079657239,'Capsaspora-owczarzaki@CAOG_01984T0':0.28613376):0.030345668,((((('284813-Ecuniculi@XP_955745':0.28039511,'876142-Eintestinalis@XP_003073682':0.039964672):0.68458719,'578460-Nceranae@XP_002995833':0.79117381):0.39529058,(('352914-Pyoelii@XP_725208':0.074877326,'36329-Pfalciparum@XP_001351448':0.024826319):0.88080191,'412133-Tvaginalis@XP_001319807':0.80181316):0.28778471):0.27159624,'412133-Tvaginalis@XP_001328416':0.8553843):0.011337943,((('412030-Ptetraurelia@XP_001443869':0.27639077,'5911-Tthermophila@XP_001008623':0.19598545):0.99626445,('484906-Bbovis@XP_001611424':1.1889738,'5811-Tgondii@AAZ57430':0.91860784):0.11282586):0.19014184,'598745-Gintestinalis@XP_00299583LOCUS':1.8365853):0.22737443):0.064120051):0.019849442,((((((((('12968-Bhominis@CBK23979':0.65415013,'423536-Pmarinus@XP_002788667':0.66249467):0.26232793,'Thecamonas-trahens@AMSG_04757T0':0.21622862):0.048462242,'294381-Ehistolytica@XP_655216':0.59173673):0.037585182,'Gsulphuraria@stig_61.Gs57770.1':0.41294728):0.033478554,((('2880-Esiliculosus@CBN79764':0.1524483,'556484-Ptricornutum@XP_002184568':0.35291508):0.046302845,(('403677-Pinfestans@XP_002997684':0.053789246,'Pramorum@jgi':0.02663721):0.24339001,'Aanophagefferens@prot_jgi_Auran1_72635':0.36807519):0.094882723):0.10289872,'Cmerolae@gene_gnl_CMER_CML027C':0.58519434):0.0033191962):0.055032873,(((('145481-Ppatens@XP_001784554':0.051300634,'Smoellendorfii@prot_jgi_Selmo1_50213_gw1.33.291.1':0.021106069):0.010309275,('3702-Athaliana@NP_001077968':0.086627434,'39947-Osativa@NP_001045803':0.055545391):0.039391726):0.06294133,(('436017-Olucimarinus@XP_001419553':0.030962739,'70448-Otauri@XP_003081202':0.021604281):0.13430972,'564608-Mpusilla@XP_003056807':0.07957899):0.2153335):0.054491131,(('3055-Creinhardtii@XP_001698278':0.030826159,'3068-Vcarteri@XP_002952649':0.10209709):0.29267999,'Cvulgaris@prot_jgi_Chlvu1_84554_estExt_fgeneshCV_pg.C_220092':0.20862213):0.12821144):0.11803429):0.026136598,('352472-Ddiscoideum@XP_643274':0.72146515,'Ehuxleyi@jgi':0.53553038):1.395577e-05):0.028104412,('214684-Cneoformans@XP_570201':0.18938632,('237631-Umaydis@XP_760536':0.14856984,((('284812-Spombe@NP_593260':0.19985033,('330879-Afumigatus@XP_755741':0.074934352,'367110-Ncrassa@XP_957879':0.23853056):0.13260126):0.015077499,'559292-Scerevisiae@NP_012461':0.65069352):0.10459024,('Spizellomyces-punctatus@SPPG_00372T0':0.077665436,'bdendrobatidis@prot_jgi_Batde5_88502_GP3.040610':0.27613833):0.072789526):0.029488767):0.019573793):0.10326515):0.038972737,(('353151-Chominis@XP_665748':0.25069363,'431895-Mbrevicollis@XP_001746007':0):0.30445262,'Lgigantea@gene_jgi_Lotgi1_127102_e_gw1.56.56.1':0.22710269):0.071286522):0.031487807,((('185431-Tbrucei@XP_845021':0.1849992,'353153-Tcruzi@XP_815055':0.14751707):0.090414839,('347515-Lmajor@XP_001681030':0.060483199,'435258-Linfantum@XP_001463342':0.0074664651):0.15067802):0.43663374,'744533-Ngruberi@XP_002670278':0.28096394):0.083612528);
(((((((((('10228-Tadhaerens@XP_002116802':0.15813779,'45351-Nvectensis@XP_001626236':0.086417038):0.021404455,('7955-Drerio@NP_999854':0.018422302,'9606-Hsapiens@NP_005436':0.0048455683):0.050726033):0.05783454,'Lgigantea@gene_jgi_Lotgi1_127102_e_gw1.56.56.1':0.081256663):0.019784908,'Hrobusta@prot_jgi_Helro1_157320':0.156284):0.066144935,(('7227-Dmelanogaster@NP_523374':0.23797778,'7460-Amellifera@XP_393700':0.069090412):0.023888471,'Dpulex@prot_jgi_Dappu1_10353_gw1.138.28.1':0.074962858):0.025453627):0.054332059,('6239-Celegans@NP_499453':0.21930889,'6279-Bmalayi@XP_001899737':0.13564351):0.14533385):0.042329754,(((('352914-Pyoelii@XP_725208':0.10228005,'36329-Pfalciparum@XP_001351448':0.0099630817):0.6770631,'412133-Tvaginalis@XP_001319807':0.95944661):0.29641499,(('412030-Ptetraurelia@XP_001443869':0.13623969,'5911-Tthermophila@XP_001008623':0.25096392):1.2198178,('484906-Bbovis@XP_001611424':0.92164105,'5811-Tgondii@AAZ57430':0.68656277):0.21417418):0.36903686):0.26617737,'412133-Tvaginalis@XP_001328416':0.53618848):0.13680489):0.10501894,((('12968-Bhominis@CBK23979':0.54578761,'423536-Pmarinus@XP_002788667':0.97286244):0.17760977,(('185431-Tbrucei@XP_845021':0.094573449,(('347515-Lmajor@XP_001681030':0.031019694,'435258-Linfantum@XP_001463342':6.1583723e-07):0.156228,'353153-Tcruzi@XP_815055':0.18079474):0.095911158):0.39442357,'744533-Ngruberi@XP_002670278':0.24643926):0.083196056):0.061695552,(('431895-Mbrevicollis@XP_001746007':0.18920366,'Salpingoeca-rosetta@PTSG_07983T0':0.1214754):0.18114298,'Capsaspora-owczarzaki@CAOG_01984T0':0.33939741):0.02827376):0.05156456):0.015920262,'Thecamonas-trahens@AMSG_04757T0':0.42220788):0.034354977,(((('145481-Ppatens@XP_001784554':0.039159811,'Smoellendorfii@prot_jgi_Selmo1_50213_gw1.33.291.1':0.025464503):0.049379518,('3702-Athaliana@NP_001077968':0.053399113,'39947-Osativa@NP_001045803':0.060900961):0.037757274):0.079603504,((('3055-Creinhardtii@XP_001698278':0.078860844,'3068-Vcarteri@XP_002952649':0.067118004):0.25616373,'Cvulgaris@prot_jgi_Chlvu1_84554_estExt_fgeneshCV_pg.C_220092':0.12517418):0.099897915,(('436017-Olucimarinus@XP_001419553':0.017719018,'70448-Otauri@XP_003081202':0.050451964):0.12729643,'564608-Mpusilla@XP_003056807':0.12019989):0.22199231):0.0057947148):0.11074062,(((((((('284813-Ecuniculi@XP_955745':0.25607546,'876142-Eintestinalis@XP_003073682':0.063182356):0.46781812,'578460-Nceranae@XP_002995833':0.68930839):0.54957085,'Ehuxleyi@jgi':0.042664974):0.15044411,'598745-Gintestinalis@XP_00299583LOCUS':2.0024864):0.069693646,'294381-Ehistolytica@XP_655216':0.37180418):0.098220922,('Cmerolae@gene_gnl_CMER_CML027C':0.41397349,'Gsulphuraria@stig_61.Gs57770.1':0.32390358):0.066104039):0.048063467,(('2880-Esiliculosus@CBN79764':0.14534443,('556484-Ptricornutum@XP_002184568':0.36428452,'Aanophagefferens@prot_jgi_Auran1_72635':0.35225877):0.086117617):0.14779555,('403677-Pinfestans@XP_002997684':0.040100203,'Pramorum@jgi':0.029950767):0.21987728):0.046879968):0.011486066,('352472-Ddiscoideum@XP_643274':0.44022412,'353151-Chominis@XP_665748':0.7040275):0.15452371):2.087589e-05):0.022895054,((('214684-Cneoformans@XP_570201':0.098257443,'237631-Umaydis@XP_760536':0.13832038):0.087581341,('284812-Spombe@NP_593260':0.18909246,('330879-Afumigatus@XP_755741':0.11272547,'367110-Ncrassa@XP_957879':0.19404894):0.092968837):0.071902401):0.02579016,('559292-Scerevisiae@NP_012461':0.70495258,('Spizellomyces-punctatus@SPPG_00372T0':0.076482232,'bdendrobatidis@prot_jgi_Batde5_88502_GP3.040610':0.24584013):0.033019125):0.018484909):0.11518381);
((((((((((('10228-Tadhaerens@XP_002116802':0.17295706,'45351-Nvectensis@XP_001626236':0.12208):0.041488893,('7955-Drerio@NP_999854':0.028643868,'9606-Hsapiens@NP_005436':0.00037386905):0.069379251):0.014228989,'Lgigantea@gene_jgi_Lotgi1_127102_e_gw1.56.56.1':0.051773688):0.047365063,'Hrobusta@prot_jgi_Helro1_157320':0.17768269):0.051308472,('7460-Amellifera@XP_393700':0.07141795,'Dpulex@prot_jgi_Dappu1_10353_gw1.138.28.1':0.098446436):0.010150948):0.030069203,(('6239-Celegans@NP_499453':0.25019188,'6279-Bmalayi@XP_001899737':0.16544478):0.14954518,'7227-Dmelanogaster@NP_523374':0.19541451):0.051623424):0.15986883,'Capsaspora-owczarzaki@CAOG_01984T0':0.3449744):0.0085228313,('431895-Mbrevicollis@XP_001746007':0.10410635,'Salpingoeca-rosetta@PTSG_07983T0':0.30013276):0.15487621):0.0096091737,'Ehuxleyi@jgi':0.51164508):0.035859644,((('12968-Bhominis@CBK23979':0.56895456,'423536-Pmarinus@XP_002788667':0.55341601):0.27680266,'744533-Ngruberi@XP_002670278':0.23634981):0.087941854,(('185431-Tbrucei@XP_845021':0.11387617,(('347515-Lmajor@XP_001681030':0.067644633,'435258-Linfantum@XP_001463342':8.9045058e-05):0.21123019,'353153-Tcruzi@XP_815055':0.12017513):0.043788163):0.36500318,'353151-Chominis@XP_665748':0.85028004):0.14587756):0.089149555):0.010314497,(((('145481-Ppatens@XP_001784554':0.0479542,'Smoellendorfii@prot_jgi_Selmo1_50213_gw1.33.291.1':0.034779894):0.016657162,('3702-Athaliana@NP_001077968':0.081205923,'39947-Osativa@NP_001045803':0.10004902):0.025143028):0.057788966,((('3055-Creinhardtii@XP_001698278':0.024017403,'3068-Vcarteri@XP_002952649':0.094315694):0.37569147,'Cvulgaris@prot_jgi_Chlvu1_84554_estExt_fgeneshCV_pg.C_220092':0.1082672):0.078618137,(('436017-Olucimarinus@XP_001419553':0.021934652,'70448-Otauri@XP_003081202':0.0078347035):0.074560941,'564608-Mpusilla@XP_003056807':0.1883722):0.24816182):0.045413635):0.19613871,((((((('284813-Ecuniculi@XP_955745':0.31995339,'876142-Eintestinalis@XP_003073682':0.045857338):0.5394694,'578460-Nceranae@XP_002995833':0.73537124):0.50547251,'Cmerolae@gene_gnl_CMER_CML027C':0.33121799):0.20684735,'Gsulphuraria@stig_61.Gs57770.1':0.30212268):0.056360511,(('294381-Ehistolytica@XP_655216':0.51071488,('352472-Ddiscoideum@XP_643274':0.4444257,((('352914-Pyoelii@XP_725208':0.13391113,'36329-Pfalciparum@XP_001351448':0):0.67574658,'412133-Tvaginalis@XP_001319807':0.78289464):0.37141556,(('412030-Ptetraurelia@XP_001443869':0.21040112,'5911-Tthermophila@XP_001008623':0.1827918):1.6427276,('484906-Bbovis@XP_001611424':0.79598683,'5811-Tgondii@AAZ57430':0.9589016):0.14710339):0.13845849):0.20288306):0.079772555):0.13242068,('412133-Tvaginalis@XP_001328416':0.43381957,'598745-Gintestinalis@XP_00299583LOCUS':1.7336986):0.28953614):0.040870076):0.069810345,(('2880-Esiliculosus@CBN79764':0.17098709,'556484-Ptricornutum@XP_002184568':0.35577636):0.063372457,(('403677-Pinfestans@XP_002997684':0.033505384,'Pramorum@jgi':0.072537541):0.22785185,'Aanophagefferens@prot_jgi_Auran1_72635':0.4468916):0.069602293):0.087631939):7.4636071e-07,'Thecamonas-trahens@AMSG_04757T0':0.45356956):0.021707746):0.0093033823,((('214684-Cneoformans@XP_570201':0.15322948,'237631-Umaydis@XP_760536':0.18383924):0.052042624,'559292-Scerevisiae@NP_012461':0.63103252):0.022309068,(('284812-Spombe@NP_593260':0.2506249,('330879-Afumigatus@XP_755741':0.0817802,'367110-Ncrassa@XP_957879':0.31522803):0.056884111):0.065947073,('Spizellomyces-punctatus@SPPG_00372T0':0.086331141,'bdendrobatidis@prot_jgi_Batde5_88502_GP3.040610':0.27013414):0.069468121):0.019104245):0.1255776);
((((('10228-Tadhaerens@XP_002116802':0.15182797,(('6239-Celegans@NP_499453':0.24510739,'6279-Bmalayi@XP_001899737':0.14897872):0.20099612,((((('7227-Dmelanogaster@NP_523374':0.20382353,'Dpulex@prot_jgi_Dappu1_10353_gw1.138.28.1':0.072728496):0.021999228,'7460-Amellifera@XP_393700':0.073290294):0.077581938,'Hrobusta@prot_jgi_Helro1_157320':0.16733714):0.0063628393,'Lgigantea@gene_jgi_Lotgi1_127102_e_gw1.56.56.1':0.063014728):0.031252984,('7955-Drerio@NP_999854':0.014025795,'9606-Hsapiens@NP_005436':2.5068248e-06):0.05623177):0.02958626):0.013267791):0.036157368,'45351-Nvectensis@XP_001626236':0.067396054):0.13551916,('Capsaspora-owczarzaki@CAOG_01984T0':0.31366799,'Salpingoeca-rosetta@PTSG_07983T0':0.3105377):0.040271243):0.0036538908,((('2880-Esiliculosus@CBN79764':0.15698202,'556484-Ptricornutum@XP_002184568':0.37097708):0.053322313,'Aanophagefferens@prot_jgi_Auran1_72635':0.45765147):0.038653882,('403677-Pinfestans@XP_002997684':0.046376529,'Pramorum@jgi':0.054414609):0.16477538):0.12977195):0.046530432,(((((('12968-Bhominis@CBK23979':0.61378801,'423536-Pmarinus@XP_002788667':0.57786319):0.12846045,((((('352914-Pyoelii@XP_725208':0.12972136,'36329-Pfalciparum@XP_001351448':2.8754999e-05):0.95272953,'412133-Tvaginalis@XP_001319807':0.77997352):0.26704957,('412030-Ptetraurelia@XP_001443869':0.16548868,'5911-Tthermophila@XP_001008623':0.16709417):1.1759438):0.2223492,('353151-Chominis@XP_665748':0.36338624,(('484906-Bbovis@XP_001611424':0.81247125,'598745-Gintestinalis@XP_00299583LOCUS':1.841651):0.23992847,'5811-Tgondii@AAZ57430':0.89693627):0.17775645):0.1144018):0.15319394,'412133-Tvaginalis@XP_001328416':0.72938935):3.5012053e-05):0.09472828,((('284813-Ecuniculi@XP_955745':0.21674661,'876142-Eintestinalis@XP_003073682':0.057116442):0.40733959,'578460-Nceranae@XP_002995833':0.87761888):0.46824822,'559292-Scerevisiae@NP_012461':0.4734106):0.084682238):0.054542197,(('185431-Tbrucei@XP_845021':0.13583803,'353153-Tcruzi@XP_815055':0.14647076):0.11665126,('347515-Lmajor@XP_001681030':0.040304831,'435258-Linfantum@XP_001463342':2.2332504e-05):0.13738743):0.39498867):2.2411597e-05,('431895-Mbrevicollis@XP_001746007':0.0020697309,'Ehuxleyi@jgi':0.16480377):0.20397801):0.067405542,(((('214684-Cneoformans@XP_570201':0.17560054,'237631-Umaydis@XP_760536':0.065601257):0.027068082,'Spizellomyces-punctatus@SPPG_00372T0':0.1387451):0.039518727,(('284812-Spombe@NP_593260':0.18646059,('330879-Afumigatus@XP_755741':0.096879559,'367110-Ncrassa@XP_957879':0.25193814):0.043930595):0.077627367,'bdendrobatidis@prot_jgi_Batde5_88502_GP3.040610':0.2448034):0.05729337):0.059396965,'744533-Ngruberi@XP_002670278':0.28002377):0.042098115):0.010077908,((((('145481-Ppatens@XP_001784554':0.0382832,'Smoellendorfii@prot_jgi_Selmo1_50213_gw1.33.291.1':0.019919172):0.047753773,('3702-Athaliana@NP_001077968':0.064370338,'39947-Osativa@NP_001045803':0.10218608):0.035453365):0.06387664,((('3055-Creinhardtii@XP_001698278':0.073822257,'3068-Vcarteri@XP_002952649':0.043311339):0.26862768,'Cvulgaris@prot_jgi_Chlvu1_84554_estExt_fgeneshCV_pg.C_220092':0.13884122):0.11429767,(('436017-Olucimarinus@XP_001419553':0.017433496,'70448-Otauri@XP_003081202':0.019167902):0.073938246,'564608-Mpusilla@XP_003056807':0.1546928):0.25242224):0.066062203):0.12422596,('352472-Ddiscoideum@XP_643274':0.57846186,'Cmerolae@gene_gnl_CMER_CML027C':0.42213572):0.082228017):0.046083561,('294381-Ehistolytica@XP_655216':0.46273453,('Gsulphuraria@stig_61.Gs57770.1':0.40014437,'Thecamonas-trahens@AMSG_04757T0':0.29020464):0.051050338):0.040851562):0.020949503);
(((((((((('10228-Tadhaerens@XP_002116802':0.18142087,'45351-Nvectensis@XP_001626236':0.10133758):0.047201444,'353151-Chominis@XP_665748':1.4558626):4.3190038e-05,('7955-Drerio@NP_999854':0.017746397,'9606-Hsapiens@NP_005436':0):0.079238926):0.053043749,'Lgigantea@gene_jgi_Lotgi1_127102_e_gw1.56.56.1':0.13372663):0.011949817,'Hrobusta@prot_jgi_Helro1_157320':0.21795802):0.021910271,(('7227-Dmelanogaster@NP_523374':0.20371738,'7460-Amellifera@XP_393700':0.064793591):0.013615563,'Dpulex@prot_jgi_Dappu1_10353_gw1.138.28.1':0.10816181):0.055404137):0.093403155,('598745-Gintestinalis@XP_00299583LOCUS':1.8877134,('6239-Celegans@NP_499453':0.23853566,'6279-Bmalayi@XP_001899737':0.1033645):0.047854683):0.14366936):0.14220356,('431895-Mbrevicollis@XP_001746007':0.20470488,'Salpingoeca-rosetta@PTSG_07983T0':0.16317864):0.12447071):0.034824305,(('12968-Bhominis@CBK23979':0.68530087,'Ehuxleyi@jgi':0.470439):0.058794999,((('185431-Tbrucei@XP_845021':0.13147103,(('347515-Lmajor@XP_001681030':0.042218987,'435258-Linfantum@XP_001463342':3.2020919e-05):0.025320865,('412030-Ptetraurelia@XP_001443869':0.17333704,'5911-Tthermophila@XP_001008623':0.21417983):2.0509103):0.2141519):0.042818795,'353153-Tcruzi@XP_815055':0.13097205):0.22013806,('484906-Bbovis@XP_001611424':1.129395,'5811-Tgondii@AAZ57430':0.91414205):0.44775718):0.055395121):0.11500553):0.023408854,((((('145481-Ppatens@XP_001784554':0.026034482,'39947-Osativa@NP_001045803':0.096576332):0.02750752,('3702-Athaliana@NP_001077968':0.095449586,'Smoellendorfii@prot_jgi_Selmo1_50213_gw1.33.291.1':0.03586087):3.2448167e-06):0.10247478,((('3055-Creinhardtii@XP_001698278':0.010782195,'3068-Vcarteri@XP_002952649':0.075733741):0.33090936,'Cvulgaris@prot_jgi_Chlvu1_84554_estExt_fgeneshCV_pg.C_220092':0.1488112):0.14157623,(('436017-Olucimarinus@XP_001419553':0.015279658,'70448-Otauri@XP_003081202':0.014256626):0.094257374,'564608-Mpusilla@XP_003056807':0.11795017):0.16380783):0.057847687):0.08179733,(((('284813-Ecuniculi@XP_955745':0.25391835,'876142-Eintestinalis@XP_003073682':1.2697416e-05):0.65059248,'578460-Nceranae@XP_002995833':0.63430334):0.50755046,'294381-Ehistolytica@XP_655216':0.45462267):0.064222047,('Cmerolae@gene_gnl_CMER_CML027C':0.35684416,'Gsulphuraria@stig_61.Gs57770.1':0.31156634):0.15804144):0.086154861):0.057753226,(((((('214684-Cneoformans@XP_570201':0.16607348,'237631-Umaydis@XP_760536':0.12402338):0.053695226,('284812-Spombe@NP_593260':0.22409409,('330879-Afumigatus@XP_755741':0.046832397,'367110-Ncrassa@XP_957879':0.30732221):0.080115346):0.069741048):0.055533956,('Spizellomyces-punctatus@SPPG_00372T0':0.074846916,'bdendrobatidis@prot_jgi_Batde5_88502_GP3.040610':0.21864271):0.10803131):0.023659595,('423536-Pmarinus@XP_002788667':0.72106869,'559292-Scerevisiae@NP_012461':0.43562531):0.15603539):0.04291439,'744533-Ngruberi@XP_002670278':0.32630552):0.05498263,(((('352914-Pyoelii@XP_725208':0.1719941,'36329-Pfalciparum@XP_001351448':0):1.1660219,'412133-Tvaginalis@XP_001319807':0.60667097):0.48709624,'412133-Tvaginalis@XP_001328416':0.58528122):0.14157485,'Thecamonas-trahens@AMSG_04757T0':0.3098314):0.083730786):0.027831384):0.018873363,((('2880-Esiliculosus@CBN79764':0.21206645,('556484-Ptricornutum@XP_002184568':0.31110517,'Aanophagefferens@prot_jgi_Auran1_72635':0.44928706):0.039727422):0.07088321,('403677-Pinfestans@XP_002997684':0.0031177388,'Pramorum@jgi':0.083129043):0.25395128):0.056144491,('352472-Ddiscoideum@XP_643274':0.60648962,'Capsaspora-owczarzaki@CAOG_01984T0':0.27197185):0.13209869):0.042471157);
(((((('10228-Tadhaerens@XP_002116802':0.12851985,'45351-Nvectensis@XP_001626236':0.072624457):0.020736332,('7955-Drerio@NP_999854':0.019612229,'9606-Hsapiens@NP_005436':0.0060302294):0.037344124):0.029290176,'Lgigantea@gene_jgi_Lotgi1_127102_e_gw1.56.56.1':0.052501855):0.0059818067,(('6239-Celegans@NP_499453':0.23440203,'6279-Bmalayi@XP_001899737':0.14892435):0.20540326,(('7227-Dmelanogaster@NP_523374':0.21384081,'Dpulex@prot_jgi_Dappu1_10353_gw1.138.28.1':0.08156907):0.024112559,'7460-Amellifera@XP_393700':0.089113233):0.057739665):0.025401591):0.056582149,'Hrobusta@prot_jgi_Helro1_157320':0.16666708):0.18911287,((((('12968-Bhominis@CBK23979':0.62038288,'423536-Pmarinus@XP_002788667':0.65918728):0.16834734,'Thecamonas-trahens@AMSG_04757T0':0.28495961):0.011614245,((((('284813-Ecuniculi@XP_955745':0.34605105,'876142-Eintestinalis@XP_003073682':0.066877085):0.42219089,'578460-Nceranae@XP_002995833':0.67355125):0.51176213,'559292-Scerevisiae@NP_012461':0.44250731):0.035981904,((('353151-Chominis@XP_665748':0.32321314,('412030-Ptetraurelia@XP_001443869':0.05007719,'5911-Tthermophila@XP_001008623':0.19278885):1.2908545):0.14977685,'598745-Gintestinalis@XP_00299583LOCUS':1.6772089):0.21634227,('484906-Bbovis@XP_001611424':0.7300125,'5811-Tgondii@AAZ57430':0.76402125):0.36714899):0.17156682):0.10917899,('294381-Ehistolytica@XP_655216':0.47004049,((('352914-Pyoelii@XP_725208':0.10588052,'36329-Pfalciparum@XP_001351448':0):1.0114012,'412133-Tvaginalis@XP_001319807':0.94549236):0.28308785,'412133-Tvaginalis@XP_001328416':0.63976009):0.074703977):0.03114639):0.05604274):0.038471621,'Ehuxleyi@jgi':0.55469421):0.006361439,((('185431-Tbrucei@XP_845021':0.097092952,'353153-Tcruzi@XP_815055':0.15445672):0.065765488,('347515-Lmajor@XP_001681030':0.03487609,'435258-Linfantum@XP_001463342':2.0445801e-06):0.13405673):0.42442907,'744533-Ngruberi@XP_002670278':0.24894763):0.075261802):0.016922115,((((((('145481-Ppatens@XP_001784554':0.052574612,'Smoellendorfii@prot_jgi_Selmo1_50213_gw1.33.291.1':0.023110202):0.01543043,('3702-Athaliana@NP_001077968':0.052113185,'39947-Osativa@NP_001045803':0.052766081):0.060232196):0.060425176,(('436017-Olucimarinus@XP_001419553':0.0070801155,'70448-Otauri@XP_003081202':0.0076032907):0.090605013,'564608-Mpusilla@XP_003056807':0.10585579):0.19121934):0.008103397,(('3055-Creinhardtii@XP_001698278':0,'3068-Vcarteri@XP_002952649':0.10569538):0.31201772,'Cvulgaris@prot_jgi_Chlvu1_84554_estExt_fgeneshCV_pg.C_220092':0.12273458):0.058234048):0.082725267,((((('214684-Cneoformans@XP_570201':0.097086452,'237631-Umaydis@XP_760536':0.14010979):0.078973436,('284812-Spombe@NP_593260':0.2418456,('330879-Afumigatus@XP_755741':0.089703392,'367110-Ncrassa@XP_957879':0.25941329):0.036150739):0.057520875):0.012589826,('Spizellomyces-punctatus@SPPG_00372T0':0.055307398,'bdendrobatidis@prot_jgi_Batde5_88502_GP3.040610':0.20383502):0.076867594):0.10614102,'352472-Ddiscoideum@XP_643274':0.54687048):0.0007884237,(((('2880-Esiliculosus@CBN79764':0.21968315,'556484-Ptricornutum@XP_002184568':0.30975729):0.027318018,'Aanophagefferens@prot_jgi_Auran1_72635':0.2612104):0.073226039,('403677-Pinfestans@XP_002997684':2.0169318e-05,'Pramorum@jgi':0.04787369):0.27403684):0.045149501,('Cmerolae@gene_gnl_CMER_CML027C':0.36260688,'Gsulphuraria@stig_61.Gs57770.1':0.3071214):0.063141044):0.026015613):0.043209812):0.078410191,'Capsaspora-owczarzaki@CAOG_01984T0':0.32180135):0.011292246,('431895-Mbrevicollis@XP_001746007':0.1229778,'Salpingoeca-rosetta@PTSG_07983T0':0.29429663):0.083837102):0.044265002);
(((((('10228-Tadhaerens@XP_002116802':0.14788676,((('6239-Celegans@NP_499453':0.21104857,'6279-Bmalayi@XP_001899737':0.18391942):0.14345861,(('7227-Dmelanogaster@NP_523374':0.19903447,('7460-Amellifera@XP_393700':0.056733729,'Dpulex@prot_jgi_Dappu1_10353_gw1.138.28.1':0.11865698):0.012144773):0.026049589,('Hrobusta@prot_jgi_Helro1_157320':0.16054165,'Lgigantea@gene_jgi_Lotgi1_127102_e_gw1.56.56.1':0.076423226):0.018678823):0.01043986):0.028105456,('7955-Drerio@NP_999854':0.036329513,'9606-Hsapiens@NP_005436':0):0.099391951):0.036399467):0.029601729,'45351-Nvectensis@XP_001626236':0.096085366):0.15937883,('431895-Mbrevicollis@XP_001746007':0.17885963,'Salpingoeca-rosetta@PTSG_07983T0':0.24474425):0.11340094):0.010648558,'Capsaspora-owczarzaki@CAOG_01984T0':0.37093114):0.017583927,'Thecamonas-trahens@AMSG_04757T0':0.38479816):0.022971691,((((('12968-Bhominis@CBK23979':0.5378977,'423536-Pmarinus@XP_002788667':0.67861702):0.13523154,'412133-Tvaginalis@XP_001328416':0.62596616):0.14354184,(((((('352914-Pyoelii@XP_725208':0.079326358,'36329-Pfalciparum@XP_001351448':9.5419667e-05):1.0238451,'412133-Tvaginalis@XP_001319807':0.93831612):0.33646426,('412030-Ptetraurelia@XP_001443869':0.1427704,'5911-Tthermophila@XP_001008623':0.22921398):1.3019465):5.6569714e-06,'5811-Tgondii@AAZ57430':1.20336):0.07366685,'484906-Bbovis@XP_001611424':1.5532876):0.053121673,'353151-Chominis@XP_665748':0.71759369):0.086385718):0.10986208,((((('284813-Ecuniculi@XP_955745':0.1805057,'876142-Eintestinalis@XP_003073682':0.066629806):0.65317762,'578460-Nceranae@XP_002995833':0.6655266):0.39657044,'Ehuxleyi@jgi':0.27351676):0.097467028,'598745-Gintestinalis@XP_00299583LOCUS':1.6596885):0.10634,('294381-Ehistolytica@XP_655216':0.56765768,'352472-Ddiscoideum@XP_643274':0.49650103):0.03805549):0.079463217):0.04458532,((('185431-Tbrucei@XP_845021':0.10275927,'353153-Tcruzi@XP_815055':0.1964177):0.062943188,('347515-Lmajor@XP_001681030':0.058517976,'435258-Linfantum@XP_001463342':8.9220445e-07):0.16349732):0.32553717,'744533-Ngruberi@XP_002670278':0.22757015):0.12505948):0.023258476,(((((('145481-Ppatens@XP_001784554':0.036721057,('3702-Athaliana@NP_001077968':0.098848878,'39947-Osativa@NP_001045803':0.051930284):0.048645325):0.031503905,'Smoellendorfii@prot_jgi_Selmo1_50213_gw1.33.291.1':0.0084041766):0.068178558,(('436017-Olucimarinus@XP_001419553':0.028496074,'70448-Otauri@XP_003081202':0.034363636):0.10634739,'564608-Mpusilla@XP_003056807':0.12996128):0.17634175):0.034454156,(('3055-Creinhardtii@XP_001698278':0.073565839,'3068-Vcarteri@XP_002952649':0.056381421):0.35552946,'Cvulgaris@prot_jgi_Chlvu1_84554_estExt_fgeneshCV_pg.C_220092':0.12652017):0.061896112):0.13629163,((('2880-Esiliculosus@CBN79764':0.14419202,'556484-Ptricornutum@XP_002184568':0.47975589):0.10115662,(('403677-Pinfestans@XP_002997684':0.035877316,'Pramorum@jgi':0.033404593):0.13103173,'Aanophagefferens@prot_jgi_Auran1_72635':0.39174491):0.07400256):0.099896058,('Cmerolae@gene_gnl_CMER_CML027C':0.63699011,'Gsulphuraria@stig_61.Gs57770.1':0.27301168):0.10251108):0.022303229):0.077155281,(('214684-Cneoformans@XP_570201':0.10902404,'237631-Umaydis@XP_760536':0.14724837):0.05675297,((('284812-Spombe@NP_593260':0.2575082,('330879-Afumigatus@XP_755741':0.06208118,'367110-Ncrassa@XP_957879':0.28073883):0.07762464):0.070298635,'559292-Scerevisiae@NP_012461':0.55424209):0.021346663,('Spizellomyces-punctatus@SPPG_00372T0':0.14460045,'bdendrobatidis@prot_jgi_Batde5_88502_GP3.040610':0.31790436):0.036499953):0.034881075):0.12890357):0.033606831);
(((('10228-Tadhaerens@XP_002116802':0.12331844,('45351-Nvectensis@XP_001626236':0.095299566,((('6239-Celegans@NP_499453':0.20569352,'6279-Bmalayi@XP_001899737':0.14251356):0.19066482,('7955-Drerio@NP_999854':0.014613763,'9606-Hsapiens@NP_005436':0.013037888):0.081909084):0.012821098,((('7227-Dmelanogaster@NP_523374':0.18562877,'Dpulex@prot_jgi_Dappu1_10353_gw1.138.28.1':0.069608967):0.020983449,'7460-Amellifera@XP_393700':0.065239721):0.08706483,'Hrobusta@prot_jgi_Helro1_157320':0.2197629):0.040018329):0.028069065):0.036713478):0.116903,('431895-Mbrevicollis@XP_001746007':0.2134256,'Salpingoeca-rosetta@PTSG_07983T0':0.19303393):0.1652249):0.042213514,(((('2880-Esiliculosus@CBN79764':0.14759797,'556484-Ptricornutum@XP_002184568':0.34263606):0.075494379,'Aanophagefferens@prot_jgi_Auran1_72635':0.31579673):0.040242681,('403677-Pinfestans@XP_002997684':0.010064144,'Pramorum@jgi':0.043738652):0.23649647):0.10533172,'Capsaspora-owczarzaki@CAOG_01984T0':0.37331454):0.0085171293):0.045915019,((('12968-Bhominis@CBK23979':0.77453079,'423536-Pmarinus@XP_002788667':0.60926728):0.20383713,'Thecamonas-trahens@AMSG_04757T0':0.28255643):0.078195119,(((('145481-Ppatens@XP_001784554':0.041734563,'Smoellendorfii@prot_jgi_Selmo1_50213_gw1.33.291.1':0.022278938):0.021699677,('3702-Athaliana@NP_001077968':0.053886761,'39947-Osativa@NP_001045803':0.059711907):0.051899443):0.063146696,((('436017-Olucimarinus@XP_001419553':0.030585138,'70448-Otauri@XP_003081202':0.020002023):0.074751434,'564608-Mpusilla@XP_003056807':0.14573545):0.17097144,'Cvulgaris@prot_jgi_Chlvu1_84554_estExt_fgeneshCV_pg.C_220092':0.21462524):0.044181346):0.071938978,('3055-Creinhardtii@XP_001698278':0.006746641,'3068-Vcarteri@XP_002952649':0.14135912):0.31008543):0.061526498):0.027637309,((((((('185431-Tbrucei@XP_845021':0.090308548,('347515-Lmajor@XP_001681030':0.046918474,'435258-Linfantum@XP_001463342':0.008575095):0.26681112):0.037758796,'353153-Tcruzi@XP_815055':0.15914596):0.39869059,((('284813-Ecuniculi@XP_955745':0.21614883,'876142-Eintestinalis@XP_003073682':0.052875514):0.56960628,'578460-Nceranae@XP_002995833':0.74818221):0.28212082,'412133-Tvaginalis@XP_001319807':1.038617):0.18025462):0.10578705,((('352914-Pyoelii@XP_725208':0.11833594,'36329-Pfalciparum@XP_001351448':0):0.88217722,('484906-Bbovis@XP_001611424':0.90437512,'5811-Tgondii@AAZ57430':1.0193926):0.33012175):0.20230149,'559292-Scerevisiae@NP_012461':0.38451572):0.2030969):0.068490192,(('412030-Ptetraurelia@XP_001443869':0.19145942,'5911-Tthermophila@XP_001008623':0.25840878):1.3081098,'744533-Ngruberi@XP_002670278':0.20976316):0.16277789):0.048775369,((('214684-Cneoformans@XP_570201':0.12712897,'237631-Umaydis@XP_760536':0.086935587):0.068527351,(('284812-Spombe@NP_593260':0.19515077,('330879-Afumigatus@XP_755741':0.11973177,'367110-Ncrassa@XP_957879':0.24164527):0.040511859):0.096928317,('Spizellomyces-punctatus@SPPG_00372T0':0.088131866,'bdendrobatidis@prot_jgi_Batde5_88502_GP3.040610':0.24548163):0.077010038):0.0071901968):0.080829221,(('352472-Ddiscoideum@XP_643274':0.41452774,'353151-Chominis@XP_665748':0.50601222):0.17189683,'Lgigantea@gene_jgi_Lotgi1_127102_e_gw1.56.56.1':0.22599052):0.076743048):0.041258219):1.8546661e-07,((('294381-Ehistolytica@XP_655216':0.44496429,'412133-Tvaginalis@XP_001328416':0.62363079):0.10359962,('Cmerolae@gene_gnl_CMER_CML027C':0.40013221,'Gsulphuraria@stig_61.Gs57770.1':0.30286617):0.057520716):0.076576753,('598745-Gintestinalis@XP_00299583LOCUS':1.907139,'Ehuxleyi@jgi':0.26423449):0.25042053):0.016090993):0.020704458);
((((((((('10228-Tadhaerens@XP_002116802':0.16833648,'45351-Nvectensis@XP_001626236':0.090128443):0.045910806,('7955-Drerio@NP_999854':0.02302999,'9606-Hsapiens@NP_005436':0):0.053032944):0.026149927,'Lgigantea@gene_jgi_Lotgi1_127102_e_gw1.56.56.1':0.0677757):0.027776531,'Hrobusta@prot_jgi_Helro1_157320':0.21876712):0.024582098,(('7227-Dmelanogaster@NP_523374':0.19021353,'7460-Amellifera@XP_393700':0.055707377):0.014143112,'Dpulex@prot_jgi_Dappu1_10353_gw1.138.28.1':0.082107227):0.065168753):0.073179426,('6239-Celegans@NP_499453':0.17967373,'6279-Bmalayi@XP_001899737':0.11532926):0.16075658):0.093371594,(((('352914-Pyoelii@XP_725208':0.15246539,'36329-Pfalciparum@XP_001351448':0):0.89914998,'412133-Tvaginalis@XP_001319807':0.79079688):0.31728129,(('412030-Ptetraurelia@XP_001443869':0.16595005,'5911-Tthermophila@XP_001008623':0.20445361):1.3231184,('484906-Bbovis@XP_001611424':1.127152,'5811-Tgondii@AAZ57430':1.015662):0.14189579):0.22512827):0.12706334,'412133-Tvaginalis@XP_001328416':0.54034643):0.13206539):0.068605741,((((('284813-Ecuniculi@XP_955745':0.16097976,'876142-Eintestinalis@XP_003073682':0.067323506):0.44520255,'578460-Nceranae@XP_002995833':1.0165215):0.39830553,('598745-Gintestinalis@XP_00299583LOCUS':2.3997588,'Ehuxleyi@jgi':2.4589413e-05):0.19256967):0.10052135,'294381-Ehistolytica@XP_655216':0.45035853):0.032940503,('Cmerolae@gene_gnl_CMER_CML027C':0.37689237,'Gsulphuraria@stig_61.Gs57770.1':0.23190087):0.091598266):0.019032376):0.02461421,(((((('12968-Bhominis@CBK23979':0.73988782,('353151-Chominis@XP_665748':0.78797406,'423536-Pmarinus@XP_002788667':0.75406463):0.067160605):0.074166998,'559292-Scerevisiae@NP_012461':0.50528041):0.062917704,(('185431-Tbrucei@XP_845021':0.12906669,(('347515-Lmajor@XP_001681030':0.033002111,'435258-Linfantum@XP_001463342':0.012284875):0.19463353,'353153-Tcruzi@XP_815055':0.16601131):0.055349174):0.32207327,'744533-Ngruberi@XP_002670278':0.28261706):0.044490113):0.033524493,((('214684-Cneoformans@XP_570201':0.11126133,'237631-Umaydis@XP_760536':0.087287982):0.014470343,('284812-Spombe@NP_593260':0.20858565,('330879-Afumigatus@XP_755741':0.086864074,'367110-Ncrassa@XP_957879':0.22908596):0.078168769):0.13555982):0.025083243,('Spizellomyces-punctatus@SPPG_00372T0':0.096868206,'bdendrobatidis@prot_jgi_Batde5_88502_GP3.040610':0.29388363):0.075534651):0.040812926):0.055680141,'352472-Ddiscoideum@XP_643274':0.55008485):0.011124362,((('145481-Ppatens@XP_001784554':0.045757455,'Smoellendorfii@prot_jgi_Selmo1_50213_gw1.33.291.1':0.044012185):0.029563168,('3702-Athaliana@NP_001077968':0.056760095,'39947-Osativa@NP_001045803':0.05810308):0.041679222):0.058598926,((('3055-Creinhardtii@XP_001698278':0.013365467,'3068-Vcarteri@XP_002952649':0.072276676):0.27276141,'Cvulgaris@prot_jgi_Chlvu1_84554_estExt_fgeneshCV_pg.C_220092':0.15235883):0.076834124,(('436017-Olucimarinus@XP_001419553':0.020385847,'70448-Otauri@XP_003081202':0.015468209):0.1108002,'564608-Mpusilla@XP_003056807':0.12712131):0.21249268):0.074764714):0.13792232):0.019515093,((((('2880-Esiliculosus@CBN79764':0.24471986,'556484-Ptricornutum@XP_002184568':0.36698529):0.025233132,'Aanophagefferens@prot_jgi_Auran1_72635':0.39386558):0.071176159,('403677-Pinfestans@XP_002997684':0.048286222,'Pramorum@jgi':0.019314928):0.20705205):0.05781822,(('431895-Mbrevicollis@XP_001746007':0.18367612,'Salpingoeca-rosetta@PTSG_07983T0':0.14834258):0.13561772,'Capsaspora-owczarzaki@CAOG_01984T0':0.3282259):0.040567912):0.030323037,'Thecamonas-trahens@AMSG_04757T0':0.28589679):0.0051919634);
((((((((('10228-Tadhaerens@XP_002116802':0.14827636,'45351-Nvectensis@XP_001626236':0.11454606):0.042712186,('7955-Drerio@NP_999854':0.018115839,'9606-Hsapiens@NP_005436':0.010761614):0.064110603):0.052164992,'Lgigantea@gene_jgi_Lotgi1_127102_e_gw1.56.56.1':0.068288824):0.03184503,(('7227-Dmelanogaster@NP_523374':0.18303248,'7460-Amellifera@XP_393700':0.054623897):0.012341097,'Dpulex@prot_jgi_Dappu1_10353_gw1.138.28.1':0.10294878):0.068174017):4.7341559e-05,('6239-Celegans@NP_499453':0.22483849,'6279-Bmalayi@XP_001899737':0.17452516):0.14816642):0.066249318,'Hrobusta@prot_jgi_Helro1_157320':0.18951135):0.19793711,('431895-Mbrevicollis@XP_001746007':0.11444355,'Salpingoeca-rosetta@PTSG_07983T0':0.22848089):0.12837154):0.041193074,('Ehuxleyi@jgi':0.24377747,'Thecamonas-trahens@AMSG_04757T0':0.23150436):0.053809549):0.037061313,((((((('12968-Bhominis@CBK23979':0.6930401,'423536-Pmarinus@XP_002788667':0.56820514):0.062424953,(('353151-Chominis@XP_665748':0.41973845,'598745-Gintestinalis@XP_00299583LOCUS':1.5808236):0.15740686,('484906-Bbovis@XP_001611424':1.0543523,'5811-Tgondii@AAZ57430':0.77274068):0.459705):0.18541809):0.090061421,((('352914-Pyoelii@XP_725208':0.10461359,'36329-Pfalciparum@XP_001351448':0.017808467):1.1373594,'412133-Tvaginalis@XP_001319807':0.84824283):0.17424459,('412030-Ptetraurelia@XP_001443869':0.15830555,'5911-Tthermophila@XP_001008623':0.17253808):1.2903307):0.21364344):0.079129026,'294381-Ehistolytica@XP_655216':0.43079191):0.08879796,((((('284813-Ecuniculi@XP_955745':0.2498561,'876142-Eintestinalis@XP_003073682':0.03305168):0.56012331,'578460-Nceranae@XP_002995833':0.87213629):0.55081443,'Cmerolae@gene_gnl_CMER_CML027C':0.40318644):0.10511157,'Gsulphuraria@stig_61.Gs57770.1':0.36916591):0.041836021,'412133-Tvaginalis@XP_001328416':0.64668002):0.022759923):0.078844142,(('2880-Esiliculosus@CBN79764':0.20619593,'556484-Ptricornutum@XP_002184568':0.36941346):0.066362043,(('403677-Pinfestans@XP_002997684':0.038927472,'Pramorum@jgi':0.024293846):0.2039832,'Aanophagefferens@prot_jgi_Auran1_72635':0.3771973):0.10136026):0.093729435):0.04892334,(((('145481-Ppatens@XP_001784554':0.038600201,'Smoellendorfii@prot_jgi_Selmo1_50213_gw1.33.291.1':0.049702537):0.021004179,('3702-Athaliana@NP_001077968':0.077042003,'39947-Osativa@NP_001045803':0.078068262):0.04924488):0.034433644,((('3055-Creinhardtii@XP_001698278':2.1994259e-06,'3068-Vcarteri@XP_002952649':0.12452215):0.32682383,'Cvulgaris@prot_jgi_Chlvu1_84554_estExt_fgeneshCV_pg.C_220092':0.20224953):0.087876205,(('436017-Olucimarinus@XP_001419553':0.0077348337,'70448-Otauri@XP_003081202':0.028888733):0.12323334,'564608-Mpusilla@XP_003056807':0.077705938):0.20130812):0.027805675):0.18091435,((((('185431-Tbrucei@XP_845021':0.16929531,'353153-Tcruzi@XP_815055':0.11360497):0.038293855,('347515-Lmajor@XP_001681030':0.040740201,'435258-Linfantum@XP_001463342':0.010634661):0.17788516):0.48999318,'744533-Ngruberi@XP_002670278':0.23370559):0.068405659,'352472-Ddiscoideum@XP_643274':0.62856953):0.033024626,(('214684-Cneoformans@XP_570201':0.10417036,'237631-Umaydis@XP_760536':0.14174343):0.036605156,(('284812-Spombe@NP_593260':0.17239603,(('330879-Afumigatus@XP_755741':0.060112435,'367110-Ncrassa@XP_957879':0.25123553):0.10072497,'559292-Scerevisiae@NP_012461':0.59730465):0.032309098):0.066452621,('Spizellomyces-punctatus@SPPG_00372T0':0.095574749,'bdendrobatidis@prot_jgi_Batde5_88502_GP3.040610':0.23928182):0.046259352):0.025261387):0.087769359):0.031280831):0.0082258282):0.03228579,'Capsaspora-owczarzaki@CAOG_01984T0':0.33696992);
((((((((('10228-Tadhaerens@XP_002116802':0.25252859,'45351-Nvectensis@XP_001626236':0.13204555):0.033463539,('7955-Drerio@NP_999854':0.03722606,'9606-Hsapiens@NP_005436':0.0025278782):0.055092112):0.050497054,'Lgigantea@gene_jgi_Lotgi1_127102_e_gw1.56.56.1':0.026511642):0.016137797,((('7227-Dmelanogaster@NP_523374':0.25151127,'Dpulex@prot_jgi_Dappu1_10353_gw1.138.28.1':0.094969649):0.015543807,'7460-Amellifera@XP_393700':0.06683865):0.066740099,'Hrobusta@prot_jgi_Helro1_157320':0.23348042):0.022329803):0.013908817,('6239-Celegans@NP_499453':0.27265973,'6279-Bmalayi@XP_001899737':0.15931234):0.12489036):0.2408271,(('431895-Mbrevicollis@XP_001746007':0.2253162,'Salpingoeca-rosetta@PTSG_07983T0':0.24723505):0.1504168,'Ehuxleyi@jgi':0.42548597):0.027570259):0.066066689,'Capsaspora-owczarzaki@CAOG_01984T0':0.39300935):0.0024694149,((((('284813-Ecuniculi@XP_955745':0.26236043,'876142-Eintestinalis@XP_003073682':0.087247186):0.53245059,'578460-Nceranae@XP_002995833':0.97078022):0.46584441,'Cmerolae@gene_gnl_CMER_CML027C':0.52282981):0.20588766,'Thecamonas-trahens@AMSG_04757T0':0.38518126):1.8015594e-05,((('2880-Esiliculosus@CBN79764':0.15436768,'556484-Ptricornutum@XP_002184568':0.41056527):0.091730046,'Aanophagefferens@prot_jgi_Auran1_72635':0.38745655):0.060824348,('403677-Pinfestans@XP_002997684':0.037542261,'Pramorum@jgi':0.049706688):0.26749185):0.10309852):0.030248947):0.053551406,((((('12968-Bhominis@CBK23979':0.84596989,'423536-Pmarinus@XP_002788667':0.93534305):0.17728838,('412133-Tvaginalis@XP_001328416':0.6250431,'598745-Gintestinalis@XP_00299583LOCUS':2.0604052):0.20027973):0.1490794,(((('352914-Pyoelii@XP_725208':0.16637828,'36329-Pfalciparum@XP_001351448':0):0.97953394,'412133-Tvaginalis@XP_001319807':1.1521348):0.27902649,(('412030-Ptetraurelia@XP_001443869':0.089559611,'5911-Tthermophila@XP_001008623':0.29224345):1.3217224,('484906-Bbovis@XP_001611424':1.2712619,'5811-Tgondii@AAZ57430':1.0066187):0.22031133):0.14346967):0.1700552,'353151-Chominis@XP_665748':0.76816664):0.16049259):0.074812721,(((('145481-Ppatens@XP_001784554':0.028366393,'Smoellendorfii@prot_jgi_Selmo1_50213_gw1.33.291.1':0.026630651):0.014802189,('3702-Athaliana@NP_001077968':0.058862171,'39947-Osativa@NP_001045803':0.07434455):0.077935895):0.070362239,((('3055-Creinhardtii@XP_001698278':0.052526549,'3068-Vcarteri@XP_002952649':0.050894366):0.29655652,'Cvulgaris@prot_jgi_Chlvu1_84554_estExt_fgeneshCV_pg.C_220092':0.11676458):0.16428446,(('436017-Olucimarinus@XP_001419553':0.017558934,'70448-Otauri@XP_003081202':0.022287702):0.11633474,'564608-Mpusilla@XP_003056807':0.11677231):0.24826607):0.052418016):0.11040039,('294381-Ehistolytica@XP_655216':0.61363792,'352472-Ddiscoideum@XP_643274':0.60471433):0.054424818):0.040897677):0.056340052,'Gsulphuraria@stig_61.Gs57770.1':0.49778331):0.019916371,((('185431-Tbrucei@XP_845021':0.13705999,(('347515-Lmajor@XP_001681030':0.018029425,'435258-Linfantum@XP_001463342':0.014958844):0.21338515,'353153-Tcruzi@XP_815055':0.1495037):0.048489148):0.41243537,'744533-Ngruberi@XP_002670278':0.25619197):0.17670267,((('214684-Cneoformans@XP_570201':0.13271727,'237631-Umaydis@XP_760536':0.13625411):0.015645798,(('284812-Spombe@NP_593260':0.20834455,('330879-Afumigatus@XP_755741':0.088760157,'367110-Ncrassa@XP_957879':0.21188871):0.090792359):0.064638476,'559292-Scerevisiae@NP_012461':0.70024033):0.044196307):0.018610271,('Spizellomyces-punctatus@SPPG_00372T0':0.10575827,'bdendrobatidis@prot_jgi_Batde5_88502_GP3.040610':0.23628623):0.076162091):0.12372839):0.044722666);
(((('10228-Tadhaerens@XP_002116802':0.16849391,((((('6239-Celegans@NP_499453':0.19010441,'6279-Bmalayi@XP_001899737':0.13218644):0.18112884,(('7227-Dmelanogaster@NP_523374':0.18079629,'7460-Amellifera@XP_393700':0.0869806):0.010096711,'Dpulex@prot_jgi_Dappu1_10353_gw1.138.28.1':0.065417195):0.028000139):0.033260931,'Hrobusta@prot_jgi_Helro1_157320':0.18162498):0.030502488,'Lgigantea@gene_jgi_Lotgi1_127102_e_gw1.56.56.1':0.055225414):0.0086368703,('7955-Drerio@NP_999854':0.0075752316,'9606-Hsapiens@NP_005436':0.0044037642):0.069477771):0.05338335):0.025884407,'45351-Nvectensis@XP_001626236':0.047978967):0.16092456,'Salpingoeca-rosetta@PTSG_07983T0':0.31869141):0.050384795,((('12968-Bhominis@CBK23979':0.67774559,'423536-Pmarinus@XP_002788667':0.51939868):0.24207892,((('185431-Tbrucei@XP_845021':0.13939682,'353153-Tcruzi@XP_815055':0.13746223):0.044270445,('347515-Lmajor@XP_001681030':0.029991012,'435258-Linfantum@XP_001463342':0.015331178):0.18634894):0.51721063,'744533-Ngruberi@XP_002670278':0.18013415):0.066323854):0.072064954,((('352472-Ddiscoideum@XP_643274':0.30364496,'353151-Chominis@XP_665748':0.59275325):0.23545801,(((('352914-Pyoelii@XP_725208':0.067414733,'36329-Pfalciparum@XP_001351448':0.012939072):0.94331864,'598745-Gintestinalis@XP_00299583LOCUS':1.8140918):0.052757457,('412030-Ptetraurelia@XP_001443869':0.19632184,'5911-Tthermophila@XP_001008623':0.11283811):0.92344299):0.089337237,('484906-Bbovis@XP_001611424':0.94137938,'5811-Tgondii@AAZ57430':0.66033547):0.072832917):0.20226192):0.049309238,'412133-Tvaginalis@XP_001319807':1.1361887):0.10302238):0.033783646,((((((('145481-Ppatens@XP_001784554':0.029913716,'Smoellendorfii@prot_jgi_Selmo1_50213_gw1.33.291.1':0.02820001):0.035804999,('3702-Athaliana@NP_001077968':0.083591096,'39947-Osativa@NP_001045803':0.084648581):0.02055842):0.056226479,(('3055-Creinhardtii@XP_001698278':0.021362383,'3068-Vcarteri@XP_002952649':0.097563077):0.26264859,'Cvulgaris@prot_jgi_Chlvu1_84554_estExt_fgeneshCV_pg.C_220092':0.1756326):0.11837134):0.048598875,(('436017-Olucimarinus@XP_001419553':0.015756141,'70448-Otauri@XP_003081202':0.015748772):0.093679467,'564608-Mpusilla@XP_003056807':0.07088442):0.14156791):0.10938135,'Capsaspora-owczarzaki@CAOG_01984T0':0.30154087):0.029731756,'412133-Tvaginalis@XP_001328416':0.8126406):5.8918124e-07,(((('214684-Cneoformans@XP_570201':0.11070393,'237631-Umaydis@XP_760536':0.090080513):0.054277444,('284812-Spombe@NP_593260':0.18817358,('330879-Afumigatus@XP_755741':0.12352931,'367110-Ncrassa@XP_957879':0.20711157):0.096379508):0.11238062):0.025895105,('559292-Scerevisiae@NP_012461':0.57141694,('Spizellomyces-punctatus@SPPG_00372T0':0.10507958,'bdendrobatidis@prot_jgi_Batde5_88502_GP3.040610':0.21350207):0.027097928):0.013349883):0.11726111,(((((('284813-Ecuniculi@XP_955745':0.27062002,'876142-Eintestinalis@XP_003073682':0.01152811):0.49695681,'578460-Nceranae@XP_002995833':0.61019206):0.52991721,('Cmerolae@gene_gnl_CMER_CML027C':0.44431161,'Gsulphuraria@stig_61.Gs57770.1':0.2468605):0.086219672):0.0051007344,(('294381-Ehistolytica@XP_655216':0.33921351,'Ehuxleyi@jgi':0.12063757):0.05465303,'431895-Mbrevicollis@XP_001746007':0.16178896):0.096375664):0.054673829,((('2880-Esiliculosus@CBN79764':0.1498074,'556484-Ptricornutum@XP_002184568':0.28005134):0.059299244,'Aanophagefferens@prot_jgi_Auran1_72635':0.29595037):0.055454444,('403677-Pinfestans@XP_002997684':0.015412734,'Pramorum@jgi':0.018773865):0.18448234):0.072551227):0.0089412227,'Thecamonas-trahens@AMSG_04757T0':0.29406773):0.02390525):0.014538913):0.040191464);
(((((((((('10228-Tadhaerens@XP_002116802':0.16120423,'45351-Nvectensis@XP_001626236':0.11918847):0.080468277,('7955-Drerio@NP_999854':0.029916532,'9606-Hsapiens@NP_005436':3.4049514e-05):0.033361988):0.0067395227,'Lgigantea@gene_jgi_Lotgi1_127102_e_gw1.56.56.1':0.048203734):0.037597296,(('7227-Dmelanogaster@NP_523374':0.20856488,('7460-Amellifera@XP_393700':0.071827706,'Dpulex@prot_jgi_Dappu1_10353_gw1.138.28.1':0.092615262):0.014502168):0.053843989,'Hrobusta@prot_jgi_Helro1_157320':0.21670613):0.009653616):0.016406952,('6239-Celegans@NP_499453':0.1836314,'6279-Bmalayi@XP_001899737':0.16695614):0.12225992):0.085457959,'12968-Bhominis@CBK23979':0.98486839):0.025983917,((('352914-Pyoelii@XP_725208':0.11814108,'36329-Pfalciparum@XP_001351448':0.021192661):1.3013719,'412133-Tvaginalis@XP_001319807':0.92410323):0.38052329,(('412030-Ptetraurelia@XP_001443869':0.17915877,'5911-Tthermophila@XP_001008623':0.15007693):1.5437993,'412133-Tvaginalis@XP_001328416':0.57701843):0.20685768):0.11571736):0.070780786,'Thecamonas-trahens@AMSG_04757T0':0.34499194):0.014741985,((((('145481-Ppatens@XP_001784554':0.034584167,'Smoellendorfii@prot_jgi_Selmo1_50213_gw1.33.291.1':0.026812934):0.031879135,('3702-Athaliana@NP_001077968':0.028793969,'39947-Osativa@NP_001045803':0.041099817):0.050802274):0.1231653,(('436017-Olucimarinus@XP_001419553':0.021085041,'70448-Otauri@XP_003081202':0.036132471):0.070627577,'564608-Mpusilla@XP_003056807':0.1248631):0.2208891):0.057931011,(('3055-Creinhardtii@XP_001698278':0.033006658,'3068-Vcarteri@XP_002952649':0.070690146):0.33327501,'Cvulgaris@prot_jgi_Chlvu1_84554_estExt_fgeneshCV_pg.C_220092':0.089712202):0.13984803):0.069118722,((((('185431-Tbrucei@XP_845021':0.13886989,('347515-Lmajor@XP_001681030':0.048939184,'435258-Linfantum@XP_001463342':0.0089995087):0.22285365):0.062760877,'353153-Tcruzi@XP_815055':0.090762823):0.43438227,'423536-Pmarinus@XP_002788667':0.84379642):0.11344995,('431895-Mbrevicollis@XP_001746007':0.15427073,'Salpingoeca-rosetta@PTSG_07983T0':0.2191431):0.084029507):0.090359288,'744533-Ngruberi@XP_002670278':0.46288786):0.069401528):0.031317342):0.036916113,(('214684-Cneoformans@XP_570201':0.086703911,'237631-Umaydis@XP_760536':0.11376498):0.064119348,((('284812-Spombe@NP_593260':0.17852415,('330879-Afumigatus@XP_755741':0.083531546,'367110-Ncrassa@XP_957879':0.33335895):0.044825287):0.041555544,'559292-Scerevisiae@NP_012461':0.74849026):0.048980187,('Spizellomyces-punctatus@SPPG_00372T0':0.075625123,'bdendrobatidis@prot_jgi_Batde5_88502_GP3.040610':0.20996362):0.047828202):0.057229946):0.17499681,(((((((('284813-Ecuniculi@XP_955745':0.27665441,'876142-Eintestinalis@XP_003073682':0.060409579):0.69229968,'578460-Nceranae@XP_002995833':0.98431395):0.27043365,'Ehuxleyi@jgi':0.12477253):0.069286563,'598745-Gintestinalis@XP_00299583LOCUS':1.8964062):0.14277279,'294381-Ehistolytica@XP_655216':0.39228301):0.11112672,(('352472-Ddiscoideum@XP_643274':0.35313227,'353151-Chominis@XP_665748':0.87833604):0.10023716,('484906-Bbovis@XP_001611424':1.1457347,'5811-Tgondii@AAZ57430':0.88764152):0.4861791):0.16779841):0.15161943,((('2880-Esiliculosus@CBN79764':0.257731,('556484-Ptricornutum@XP_002184568':0.41655113,'Aanophagefferens@prot_jgi_Auran1_72635':0.37944414):0.03975754):0.15255196,('403677-Pinfestans@XP_002997684':0.055188438,'Pramorum@jgi':0.016386022):0.19302554):0.038693431,'Capsaspora-owczarzaki@CAOG_01984T0':0.35114696):0.044136075):0.033963801,('Cmerolae@gene_gnl_CMER_CML027C':0.49046391,'Gsulphuraria@stig_61.Gs57770.1':0.33082099):0.082764194):0.017284443);
(((('10228-Tadhaerens@XP_002116802':0.11437285,('45351-Nvectensis@XP_001626236':0.13554222,(((('6239-Celegans@NP_499453':0.24363517,'6279-Bmalayi@XP_001899737':0.18073489):0.14413263,('7955-Drerio@NP_999854':0.0061591386,'9606-Hsapiens@NP_005436':0.02011723):0.066338438):0.031034477,((('7227-Dmelanogaster@NP_523374':0.16923076,'Dpulex@prot_jgi_Dappu1_10353_gw1.138.28.1':0.075874524):0.024259302,'7460-Amellifera@XP_393700':0.082566433):0.067246835,'Hrobusta@prot_jgi_Helro1_157320':0.21786274):0.040392985):0.014005211,'Lgigantea@gene_jgi_Lotgi1_127102_e_gw1.56.56.1':0.045919397):0.032369566):0.022691211):0.21307728,((((('284813-Ecuniculi@XP_955745':0.24406842,'876142-Eintestinalis@XP_003073682':0.10206965):0.36334635,'578460-Nceranae@XP_002995833':1.0812092):0.53424367,'Ehuxleyi@jgi':0.13238566):0.19778502,('431895-Mbrevicollis@XP_001746007':0.1528966,'Salpingoeca-rosetta@PTSG_07983T0':0.22205336):0.19975168):0.040399489,('Capsaspora-owczarzaki@CAOG_01984T0':0.36376233,'Thecamonas-trahens@AMSG_04757T0':0.29505486):4.6695982e-05):0.034967346):0.042638847,(((((('145481-Ppatens@XP_001784554':0.046708026,'Smoellendorfii@prot_jgi_Selmo1_50213_gw1.33.291.1':0.028597044):0.024149081,('3702-Athaliana@NP_001077968':0.08644287,'39947-Osativa@NP_001045803':0.10633531):0.0429187):0.044714359,(('436017-Olucimarinus@XP_001419553':0.034239802,'70448-Otauri@XP_003081202':0.023184123):0.13467795,'564608-Mpusilla@XP_003056807':0.12746291):0.17136531):0.024978782,(('3055-Creinhardtii@XP_001698278':0,'3068-Vcarteri@XP_002952649':0.13457233):0.31334835,'Cvulgaris@prot_jgi_Chlvu1_84554_estExt_fgeneshCV_pg.C_220092':0.21449393):0.11794471):0.13918231,'744533-Ngruberi@XP_002670278':0.3520889):0.054474959,'352472-Ddiscoideum@XP_643274':0.71837174):0.035584255):0.00032327991,(((('12968-Bhominis@CBK23979':0.62766125,('353151-Chominis@XP_665748':0.38449916,(('484906-Bbovis@XP_001611424':0.96340604,'5811-Tgondii@AAZ57430':0.99834537):0.38465603,'598745-Gintestinalis@XP_00299583LOCUS':2.489115):1.1733968e-05):0.38823603):0.17197833,('185431-Tbrucei@XP_845021':0.16187853,(('347515-Lmajor@XP_001681030':0.055268202,'435258-Linfantum@XP_001463342':0.0058858433):0.20703046,'353153-Tcruzi@XP_815055':0.19155653):0.035661128):0.36985242):0.1298366,(('2880-Esiliculosus@CBN79764':0.250612,'556484-Ptricornutum@XP_002184568':0.38045816):0.07057709,(('403677-Pinfestans@XP_002997684':0.024873305,'Pramorum@jgi':0.020168406):0.22344499,'Aanophagefferens@prot_jgi_Auran1_72635':0.37798367):0.040061274):0.080976257):0.044496958,(((('294381-Ehistolytica@XP_655216':0.52397237,(((('352914-Pyoelii@XP_725208':0.11250085,'36329-Pfalciparum@XP_001351448':0):1.1542284,'412133-Tvaginalis@XP_001319807':0.94226389):0.14210368,('412030-Ptetraurelia@XP_001443869':0.25807771,'5911-Tthermophila@XP_001008623':0.14009277):1.7151506):0.20979444,'423536-Pmarinus@XP_002788667':0.65465895):0.14858376):0.069719584,'412133-Tvaginalis@XP_001328416':0.78788827):0.067551653,'Cmerolae@gene_gnl_CMER_CML027C':0.43490339):0.047470396,'Gsulphuraria@stig_61.Gs57770.1':0.40510407):0.08185091):0.045047931,((('214684-Cneoformans@XP_570201':0.12938876,'237631-Umaydis@XP_760536':0.13238095):0.026525964,('284812-Spombe@NP_593260':0.27658645,(('330879-Afumigatus@XP_755741':0.085608041,'367110-Ncrassa@XP_957879':0.32849695):0.054201934,'559292-Scerevisiae@NP_012461':0.54168318):0.074936342):0.10419314):0.0073608637,('Spizellomyces-punctatus@SPPG_00372T0':0.10655582,'bdendrobatidis@prot_jgi_Batde5_88502_GP3.040610':0.25059496):0.077744292):0.084167495);
(((((((((('10228-Tadhaerens@XP_002116802':0.1619857,'45351-Nvectensis@XP_001626236':0.14502423):0.064013264,('7955-Drerio@NP_999854':0.036434635,'9606-Hsapiens@NP_005436':0):0.067620285):0.028758122,'Lgigantea@gene_jgi_Lotgi1_127102_e_gw1.56.56.1':0.033960146):0.029349796,(('7227-Dmelanogaster@NP_523374':0.18843654,'Dpulex@prot_jgi_Dappu1_10353_gw1.138.28.1':0.088325383):0.026050355,'7460-Amellifera@XP_393700':0.03009921):0.051513092):0.019747085,'Hrobusta@prot_jgi_Helro1_157320':0.12504454):0.073501013,('6239-Celegans@NP_499453':0.26943483,'6279-Bmalayi@XP_001899737':0.11089282):0.14894454):0.15770643,('431895-Mbrevicollis@XP_001746007':0.1970722,'Salpingoeca-rosetta@PTSG_07983T0':0.1435286):0.14197748):0.0036486777,'Ehuxleyi@jgi':0.38158558):0.029924532,'Thecamonas-trahens@AMSG_04757T0':0.3891143):0.041439483,(((((('12968-Bhominis@CBK23979':0.6195271,'598745-Gintestinalis@XP_00299583LOCUS':1.6766007):0.10167424,((('352914-Pyoelii@XP_725208':0.16228043,'36329-Pfalciparum@XP_001351448':0):0.75942583,'412133-Tvaginalis@XP_001319807':0.93544505):0.32829617,(('412030-Ptetraurelia@XP_001443869':0.14295448,'5911-Tthermophila@XP_001008623':0.26665342):1.527868,'423536-Pmarinus@XP_002788667':0.54014316):0.022176747):0.058022744):0.015621659,'559292-Scerevisiae@NP_012461':0.52910898):0.044941603,(('185431-Tbrucei@XP_845021':0.20909575,('347515-Lmajor@XP_001681030':0.06581109,'435258-Linfantum@XP_001463342':9.279739e-07):0.17328576):0.065669427,'353153-Tcruzi@XP_815055':0.11955012):0.46969303):0.038089793,'353151-Chominis@XP_665748':0.86463992):0.00074141179,('412133-Tvaginalis@XP_001328416':0.62081474,'744533-Ngruberi@XP_002670278':0.24992036):0.10647575):0.035142209,(((((('145481-Ppatens@XP_001784554':0.058600539,'Smoellendorfii@prot_jgi_Selmo1_50213_gw1.33.291.1':0.021287759):0.023825603,('3702-Athaliana@NP_001077968':0.068764745,'39947-Osativa@NP_001045803':0.058350992):0.028943506):0.049350848,(('436017-Olucimarinus@XP_001419553':0.02935763,'70448-Otauri@XP_003081202':0.036664993):0.087728167,'564608-Mpusilla@XP_003056807':0.1268577):0.20426952):0.051617866,(('3055-Creinhardtii@XP_001698278':0.034651767,'3068-Vcarteri@XP_002952649':0.068181292):0.2707129,'Cvulgaris@prot_jgi_Chlvu1_84554_estExt_fgeneshCV_pg.C_220092':0.11185886):0.10975065):0.098931852,((((('284813-Ecuniculi@XP_955745':0.27805742,'876142-Eintestinalis@XP_003073682':0):0.59386417,'578460-Nceranae@XP_002995833':0.77078593):0.4516963,('484906-Bbovis@XP_001611424':0.82093679,'5811-Tgondii@AAZ57430':1.0018047):0.48945725):0.13636726,'Cmerolae@gene_gnl_CMER_CML027C':0.39144552):0.122026,('352472-Ddiscoideum@XP_643274':0.44145745,'Capsaspora-owczarzaki@CAOG_01984T0':0.33692503):0.05794996):0.030893162):0.047519551,(((('214684-Cneoformans@XP_570201':0.13993601,'237631-Umaydis@XP_760536':0.11728816):0.059087073,('284812-Spombe@NP_593260':0.23775885,('330879-Afumigatus@XP_755741':0.049721223,'367110-Ncrassa@XP_957879':0.20123446):0.082389742):0.10030004):0.018678493,('Spizellomyces-punctatus@SPPG_00372T0':0.056558841,'bdendrobatidis@prot_jgi_Batde5_88502_GP3.040610':0.24324432):0.065115339):0.07882404,(((('2880-Esiliculosus@CBN79764':0.11371022,'294381-Ehistolytica@XP_655216':0.54490885):0.052373494,('556484-Ptricornutum@XP_002184568':0.28987519,'Aanophagefferens@prot_jgi_Auran1_72635':0.34982377):0.065239938):0.036520908,('403677-Pinfestans@XP_002997684':0.036249956,'Pramorum@jgi':0.054340568):0.27274183):0.10892531,'Gsulphuraria@stig_61.Gs57770.1':0.42114381):0.029873078):0.0096864151):0.026023);
(((((((((('10228-Tadhaerens@XP_002116802':0.17302726,'45351-Nvectensis@XP_001626236':0.1169976):0.016530927,'Lgigantea@gene_jgi_Lotgi1_127102_e_gw1.56.56.1':0.024919235):0.029791416,(('7460-Amellifera@XP_393700':0.049954012,'Dpulex@prot_jgi_Dappu1_10353_gw1.138.28.1':0.10192411):0.065590363,'Hrobusta@prot_jgi_Helro1_157320':0.12300695):0.048304852):0.025588349,((('431895-Mbrevicollis@XP_001746007':0.22407997,'Salpingoeca-rosetta@PTSG_07983T0':0.095851229):0.21891617,'Capsaspora-owczarzaki@CAOG_01984T0':0.31871813):0.10711083,('7955-Drerio@NP_999854':0.020885021,'9606-Hsapiens@NP_005436':0.0030015007):0.057375605):0.020565276):0.036051682,'7227-Dmelanogaster@NP_523374':0.23607915):0.046611522,('6239-Celegans@NP_499453':0.19721629,'6279-Bmalayi@XP_001899737':0.10777835):0.095497993):0.20052056,((('12968-Bhominis@CBK23979':0.73615507,'423536-Pmarinus@XP_002788667':0.41823008):0.15872985,'Thecamonas-trahens@AMSG_04757T0':0.26084827):0.075545918,(((('145481-Ppatens@XP_001784554':0.073560758,'Smoellendorfii@prot_jgi_Selmo1_50213_gw1.33.291.1':0.016374178):0.018183009,('3702-Athaliana@NP_001077968':0.065363923,'39947-Osativa@NP_001045803':0.052432767):0.029064681):0.059550594,(('3055-Creinhardtii@XP_001698278':0.077658601,'3068-Vcarteri@XP_002952649':0.025310419):0.28430206,'Cvulgaris@prot_jgi_Chlvu1_84554_estExt_fgeneshCV_pg.C_220092':0.049791065):0.21254711):0.044373536,(('436017-Olucimarinus@XP_001419553':0.029151554,'70448-Otauri@XP_003081202':0.01342392):0.15926749,'564608-Mpusilla@XP_003056807':0.10379419):0.19124525):0.098166359):0.029340261):0.0098454342,(((('185431-Tbrucei@XP_845021':0.14402344,'353153-Tcruzi@XP_815055':0.13694746):0.053551105,('347515-Lmajor@XP_001681030':0.048469938,'435258-Linfantum@XP_001463342':0.0107456):0.18633237):0.45442381,'353151-Chominis@XP_665748':0.7903646):0.040672237,('744533-Ngruberi@XP_002670278':0.27235207,'Ehuxleyi@jgi':0.33267625):0.079413587):0.062473498):0.021885819,(('214684-Cneoformans@XP_570201':0.17716502,('237631-Umaydis@XP_760536':0.15880517,('Spizellomyces-punctatus@SPPG_00372T0':0.064584546,'bdendrobatidis@prot_jgi_Batde5_88502_GP3.040610':0.24955247):0.11080416):0.033746717):0.015412924,(('284812-Spombe@NP_593260':0.19515437,'559292-Scerevisiae@NP_012461':0.51232245):0.040791911,('330879-Afumigatus@XP_755741':0.064540791,'367110-Ncrassa@XP_957879':0.29244231):0.055155842):0.12606988):0.12700406):0.042966275,((((('284813-Ecuniculi@XP_955745':0.24254159,'876142-Eintestinalis@XP_003073682':0.10510873):0.59078026,'578460-Nceranae@XP_002995833':0.90496774):0.54918726,'Cmerolae@gene_gnl_CMER_CML027C':0.27927538):0.13840586,((('294381-Ehistolytica@XP_655216':0.36251964,(((('352914-Pyoelii@XP_725208':0.17651455,'36329-Pfalciparum@XP_001351448':0):1.0712203,('484906-Bbovis@XP_001611424':0.80400297,'5811-Tgondii@AAZ57430':0.72200483):0.097549652):0.15882184,('412030-Ptetraurelia@XP_001443869':0.19984952,'5911-Tthermophila@XP_001008623':0.14175903):1.2256637):0.21293718,'412133-Tvaginalis@XP_001319807':1.0007452):0.16382426):0.043983868,'352472-Ddiscoideum@XP_643274':0.58966596):0.1865034,'598745-Gintestinalis@XP_00299583LOCUS':1.650268):4.7645317e-07):0.063960121,(('2880-Esiliculosus@CBN79764':0.20676938,'556484-Ptricornutum@XP_002184568':0.40530925):0.046660563,(('403677-Pinfestans@XP_002997684':0.042544324,'Pramorum@jgi':0.017348364):0.26325586,'Aanophagefferens@prot_jgi_Auran1_72635':0.35358149):0.077483633):0.098835445):0.017542803,('412133-Tvaginalis@XP_001328416':0.69670047,'Gsulphuraria@stig_61.Gs57770.1':0.34181335):0.049264627);
(((((((('10228-Tadhaerens@XP_002116802':0.16965645,'45351-Nvectensis@XP_001626236':0.055913236):0.031487087,('7955-Drerio@NP_999854':0.036723191,'9606-Hsapiens@NP_005436':3.6327931e-05):0.067267747):1.0480843e-06,((('431895-Mbrevicollis@XP_001746007':0.0072129942,'Ehuxleyi@jgi':0.33453611):0.30745045,'Lgigantea@gene_jgi_Lotgi1_127102_e_gw1.56.56.1':0.038144152):0.027861467,'Hrobusta@prot_jgi_Helro1_157320':0.12461201):0.031247466):0.037637268,(('7227-Dmelanogaster@NP_523374':0.099195458,'Dpulex@prot_jgi_Dappu1_10353_gw1.138.28.1':0.057106191):0.023067814,'7460-Amellifera@XP_393700':0.054118199):0.03441442):0.030777694,('6239-Celegans@NP_499453':0.15218435,'6279-Bmalayi@XP_001899737':0.16514774):0.079515798):0.074028991,((((('12968-Bhominis@CBK23979':0.6453752,'423536-Pmarinus@XP_002788667':0.5703023):0.13860911,(('352914-Pyoelii@XP_725208':0.11981645,'36329-Pfalciparum@XP_001351448':0):0.88958738,'412133-Tvaginalis@XP_001319807':0.71085244):0.20899053):0.060989732,((('353151-Chominis@XP_665748':0.31926439,('484906-Bbovis@XP_001611424':0.92571201,'598745-Gintestinalis@XP_00299583LOCUS':1.5303107):0.072651928):0.2520629,('412030-Ptetraurelia@XP_001443869':0.066383115,'5911-Tthermophila@XP_001008623':0.27634954):1.228421):0.033138044,'5811-Tgondii@AAZ57430':1.1675523):8.4793166e-06):0.16239388,'412133-Tvaginalis@XP_001328416':0.53472112):0.035158914,'294381-Ehistolytica@XP_655216':0.45312422):0.06060978):0.05630205,(('Capsaspora-owczarzaki@CAOG_01984T0':0.22657813,'Salpingoeca-rosetta@PTSG_07983T0':0.27618888):0.072878921,'Thecamonas-trahens@AMSG_04757T0':0.3354322):0.0069579612):0.016993135,(((((((('145481-Ppatens@XP_001784554':0.039688898,'Smoellendorfii@prot_jgi_Selmo1_50213_gw1.33.291.1':0.025294851):0.037256759,('3702-Athaliana@NP_001077968':0.043834426,'39947-Osativa@NP_001045803':0.075419894):0.033424959):0.069961854,(('436017-Olucimarinus@XP_001419553':0,'70448-Otauri@XP_003081202':0.012764244):0.060802549,'564608-Mpusilla@XP_003056807':0.08771509):0.20182308):0.025581585,(('3055-Creinhardtii@XP_001698278':0.031841735,'3068-Vcarteri@XP_002952649':0.11570827):0.26662503,'Cvulgaris@prot_jgi_Chlvu1_84554_estExt_fgeneshCV_pg.C_220092':0.17577775):0.051306495):0.10932034,((('2880-Esiliculosus@CBN79764':0.16958763,('556484-Ptricornutum@XP_002184568':0.27170848,'Aanophagefferens@prot_jgi_Auran1_72635':0.36226526):0.069669146):0.051879068,('403677-Pinfestans@XP_002997684':0.017284233,'Pramorum@jgi':0.040555817):0.184582):0.054675452,('Cmerolae@gene_gnl_CMER_CML027C':0.41156614,'Gsulphuraria@stig_61.Gs57770.1':0.46064063):0.054977002):0.044572985):0.011034919,'352472-Ddiscoideum@XP_643274':0.44183701):0.026212503,(('214684-Cneoformans@XP_570201':0.13948396,('237631-Umaydis@XP_760536':0.1309798,(('284812-Spombe@NP_593260':0.20382764,'367110-Ncrassa@XP_957879':0.17282536):0.040260513,'330879-Afumigatus@XP_755741':0.066018355):0.13424994):0.0090436028):0.026752918,('Spizellomyces-punctatus@SPPG_00372T0':0.067277704,'bdendrobatidis@prot_jgi_Batde5_88502_GP3.040610':0.21982998):0.048915779):0.085497661):0.041406135,((('185431-Tbrucei@XP_845021':0.12477592,(('347515-Lmajor@XP_001681030':0.036656966,'435258-Linfantum@XP_001463342':2.6537986e-05):0.22589042,'353153-Tcruzi@XP_815055':0.087853314):0.026841953):0.25580271,'559292-Scerevisiae@NP_012461':0.61423526):0.065734983,(('284813-Ecuniculi@XP_955745':0.19209186,'876142-Eintestinalis@XP_003073682':0.072123197):0.36648549,'578460-Nceranae@XP_002995833':0.88138776):0.48969689):0.076689346):0.037601131,'744533-Ngruberi@XP_002670278':0.30672687);
((((((('10228-Tadhaerens@XP_002116802':0.20683662,'45351-Nvectensis@XP_001626236':0.04910836):0.038146618,((('6239-Celegans@NP_499453':0.21887875,'6279-Bmalayi@XP_001899737':0.17399218):0.16890297,('7955-Drerio@NP_999854':0.028597461,'9606-Hsapiens@NP_005436':0.00056138943):0.072064968):0.012907007,((('7227-Dmelanogaster@NP_523374':0.22835326,'7460-Amellifera@XP_393700':0.064970176):0.027494065,'Dpulex@prot_jgi_Dappu1_10353_gw1.138.28.1':0.085480348):0.049076257,('Hrobusta@prot_jgi_Helro1_157320':0.16706997,'Lgigantea@gene_jgi_Lotgi1_127102_e_gw1.56.56.1':0.09141655):0.0071113463):0.027400299):0.080679831):0.15408002,(((((('185431-Tbrucei@XP_845021':0.1222241,'353153-Tcruzi@XP_815055':0.13127237):0.053153793,('347515-Lmajor@XP_001681030':0.024125334,'435258-Linfantum@XP_001463342':3.8335203e-06):0.19883021):0.13109593,'353151-Chominis@XP_665748':0.85872431):0.23626047,'Ehuxleyi@jgi':0.33467509):0.049691942,'431895-Mbrevicollis@XP_001746007':0.16518642):0.041554916,'Salpingoeca-rosetta@PTSG_07983T0':0.30342288):0.068846117):0.027344602,'Thecamonas-trahens@AMSG_04757T0':0.35708861):0.0019519844,'Capsaspora-owczarzaki@CAOG_01984T0':0.30445583):0.029127887,((('2880-Esiliculosus@CBN79764':0.16314864,'556484-Ptricornutum@XP_002184568':0.4016657):0.063116106,'Aanophagefferens@prot_jgi_Auran1_72635':0.39333196):0.06191152,('403677-Pinfestans@XP_002997684':0.011386533,'Pramorum@jgi':0.071110141):0.2495803):0.12773427):0.042146,((('12968-Bhominis@CBK23979':0.67309443,'423536-Pmarinus@XP_002788667':0.71687371):0.22969425,'744533-Ngruberi@XP_002670278':0.25535159):0.094306499,(('214684-Cneoformans@XP_570201':0.11880646,'237631-Umaydis@XP_760536':0.17122159):0.047573283,(('284812-Spombe@NP_593260':0.17616886,('330879-Afumigatus@XP_755741':0.12557542,'367110-Ncrassa@XP_957879':0.26974611):0.043448832):0.10652957,('Spizellomyces-punctatus@SPPG_00372T0':0.092362653,'bdendrobatidis@prot_jgi_Batde5_88502_GP3.040610':0.25508103):0.097061389):0.00085953824):0.049954202):0.030009145,(((((('145481-Ppatens@XP_001784554':0.037274019,'Smoellendorfii@prot_jgi_Selmo1_50213_gw1.33.291.1':0.030716537):0.034457366,('3702-Athaliana@NP_001077968':0.09503069,'39947-Osativa@NP_001045803':0.050787429):0.04124347):0.044908683,(('436017-Olucimarinus@XP_001419553':0.028228968,'70448-Otauri@XP_003081202':0.035085671):0.14712503,'564608-Mpusilla@XP_003056807':0.10674187):0.24072618):0.034000868,(('3055-Creinhardtii@XP_001698278':0.038028839,'3068-Vcarteri@XP_002952649':0.087415335):0.27393869,'Cvulgaris@prot_jgi_Chlvu1_84554_estExt_fgeneshCV_pg.C_220092':0.21501008):0.12733519):0.12834823,((((((('284813-Ecuniculi@XP_955745':0.22765334,'876142-Eintestinalis@XP_003073682':0.020619656):0.49978666,'578460-Nceranae@XP_002995833':0.78351334):0.39905446,(('352914-Pyoelii@XP_725208':0.094825451,'36329-Pfalciparum@XP_001351448':0.014548838):1.1008365,'412133-Tvaginalis@XP_001319807':0.81072235):0.15856893):0.15998077,(('412030-Ptetraurelia@XP_001443869':0.16239063,'5911-Tthermophila@XP_001008623':0.16018257):1.0518235,'598745-Gintestinalis@XP_00299583LOCUS':1.5593453):0.38633603):0.032821124,'294381-Ehistolytica@XP_655216':0.3644602):0.11907342,('Cmerolae@gene_gnl_CMER_CML027C':0.47149336,'Gsulphuraria@stig_61.Gs57770.1':0.29087):0.087024017):1.539854e-05,'412133-Tvaginalis@XP_001328416':0.79738841):0.10188443):0.01097473,('352472-Ddiscoideum@XP_643274':0.4925125,(('484906-Bbovis@XP_001611424':1.0495725,'5811-Tgondii@AAZ57430':0.85408984):0.36155137,'559292-Scerevisiae@NP_012461':0.42571405):0.25819691):0.11451141):0.02883251);
((((('10228-Tadhaerens@XP_002116802':0.1399353,(((('353151-Chominis@XP_665748':1.0654437,('6239-Celegans@NP_499453':0.17845326,'6279-Bmalayi@XP_001899737':0.095922842):0.058463483):0.090410945,((('7227-Dmelanogaster@NP_523374':0.15293552,'Dpulex@prot_jgi_Dappu1_10353_gw1.138.28.1':0.088179793):0.023828075,'7460-Amellifera@XP_393700':0.061412034):0.063226628,'Hrobusta@prot_jgi_Helro1_157320':0.13435106):0.0081794167):0.010992087,'Lgigantea@gene_jgi_Lotgi1_127102_e_gw1.56.56.1':0.06101705):0.02664132,('7955-Drerio@NP_999854':0.041799558,'9606-Hsapiens@NP_005436':0.00076055636):0.041751164):0.065676987):0.039456353,'45351-Nvectensis@XP_001626236':0.074353519):0.10928905,'Salpingoeca-rosetta@PTSG_07983T0':0.25191787):0.041624094,'Capsaspora-owczarzaki@CAOG_01984T0':0.30248599):0.055068491,(((((('12968-Bhominis@CBK23979':0.80092598,'423536-Pmarinus@XP_002788667':0.68684066):0.1043299,(('352914-Pyoelii@XP_725208':0.12849862,'36329-Pfalciparum@XP_001351448':0.01085595):1.0316345,'412133-Tvaginalis@XP_001319807':0.78698826):0.29199194):0.043390296,(('412030-Ptetraurelia@XP_001443869':0.13683021,'5911-Tthermophila@XP_001008623':0.187113):1.0815054,('484906-Bbovis@XP_001611424':0.89809797,'5811-Tgondii@AAZ57430':0.72311002):0.13010465):0.39949114):0.10484477,'412133-Tvaginalis@XP_001328416':0.60030742):0.098542003,(((((('145481-Ppatens@XP_001784554':0.031314272,'Smoellendorfii@prot_jgi_Selmo1_50213_gw1.33.291.1':0.025959578):0.050776968,'3702-Athaliana@NP_001077968':0.039761936):0.02947027,'39947-Osativa@NP_001045803':0.051473547):0.047143885,((('3055-Creinhardtii@XP_001698278':0.018924646,'3068-Vcarteri@XP_002952649':0.075789547):0.34210735,'Cvulgaris@prot_jgi_Chlvu1_84554_estExt_fgeneshCV_pg.C_220092':0.15251477):0.10359109,(('436017-Olucimarinus@XP_001419553':0.0032759624,'70448-Otauri@XP_003081202':0.035507764):0.083317598,'564608-Mpusilla@XP_003056807':0.14559576):0.19804738):0.033992341):0.096054919,(((((('284813-Ecuniculi@XP_955745':0.25313273,'876142-Eintestinalis@XP_003073682':0.018533099):0.49322464,'578460-Nceranae@XP_002995833':0.73884526):0.46683122,'Cmerolae@gene_gnl_CMER_CML027C':0.43603724):0.066435746,'Gsulphuraria@stig_61.Gs57770.1':0.37091205):0.12058709,('294381-Ehistolytica@XP_655216':0.45041513,'Ehuxleyi@jgi':0.24413969):1.7910822e-05):0.018120933,(((('2880-Esiliculosus@CBN79764':0.13147718,'556484-Ptricornutum@XP_002184568':0.33890278):0.11033051,('403677-Pinfestans@XP_002997684':0.038156102,'Pramorum@jgi':0.023502996):0.18334583):0.024331127,'Aanophagefferens@prot_jgi_Auran1_72635':0.50562111):0.045192555,('352472-Ddiscoideum@XP_643274':0.28650138,'598745-Gintestinalis@XP_00299583LOCUS':1.4955399):0.41594807):0.058399059):0.065183311):0.028613035,('431895-Mbrevicollis@XP_001746007':0.2711861,'Thecamonas-trahens@AMSG_04757T0':0.29434257):0.085218837):0.020898969):0.025434837,((('185431-Tbrucei@XP_845021':0.17090786,'353153-Tcruzi@XP_815055':0.072205025):0.057508018,('347515-Lmajor@XP_001681030':0.038675519,'435258-Linfantum@XP_001463342':0.015626245):0.16651966):0.37995368,'744533-Ngruberi@XP_002670278':0.23072438):0.073541661):0.018458686,((('214684-Cneoformans@XP_570201':0.12465464,'237631-Umaydis@XP_760536':0.16507017):0.042439127,(('284812-Spombe@NP_593260':0.18512605,('330879-Afumigatus@XP_755741':0.069312448,'367110-Ncrassa@XP_957879':0.18739856):0.11273332):0.0038605864,'559292-Scerevisiae@NP_012461':0.48577933):0.091544047):0.01456196,('Spizellomyces-punctatus@SPPG_00372T0':0.045687669,'bdendrobatidis@prot_jgi_Batde5_88502_GP3.040610':0.25582527):0.082246396):0.10859534);
((((('10228-Tadhaerens@XP_002116802':0.12259742,(('6239-Celegans@NP_499453':0.24586063,'6279-Bmalayi@XP_001899737':0.089804751):0.17564552,((((('7227-Dmelanogaster@NP_523374':0.2258019,'Dpulex@prot_jgi_Dappu1_10353_gw1.138.28.1':0.10433339):0.038822229,'7460-Amellifera@XP_393700':0.073363171):0.062629607,'Hrobusta@prot_jgi_Helro1_157320':0.21552808):0.017124785,'Lgigantea@gene_jgi_Lotgi1_127102_e_gw1.56.56.1':0.067961322):3.0314259e-05,('7955-Drerio@NP_999854':0.026115914,'9606-Hsapiens@NP_005436':0.0022107048):0.066434097):0.037760885):0.035598923):0.023147547,'45351-Nvectensis@XP_001626236':0.087648141):0.13216113,'Salpingoeca-rosetta@PTSG_07983T0':0.28560622):0.057321328,((('2880-Esiliculosus@CBN79764':0.13858903,'556484-Ptricornutum@XP_002184568':0.37921219):0.15334788,('403677-Pinfestans@XP_002997684':0.0084149827,'Pramorum@jgi':0.069494259):0.25909601):0.039492037,'Capsaspora-owczarzaki@CAOG_01984T0':0.34335117):0.027862824):0.032186125,((((('12968-Bhominis@CBK23979':0.54919697,'423536-Pmarinus@XP_002788667':0.70170861):0.19361382,((('145481-Ppatens@XP_001784554':0.035244033,'Smoellendorfii@prot_jgi_Selmo1_50213_gw1.33.291.1':0.029078977):0.016031155,('3702-Athaliana@NP_001077968':0.080269832,'39947-Osativa@NP_001045803':0.064214242):0.046005357):0.10429548,((('3055-Creinhardtii@XP_001698278':0.089537843,'3068-Vcarteri@XP_002952649':0.071848437):0.2455744,'Cvulgaris@prot_jgi_Chlvu1_84554_estExt_fgeneshCV_pg.C_220092':0.15019867):0.11944004,(('436017-Olucimarinus@XP_001419553':0.023065278,'70448-Otauri@XP_003081202':0.012398922):0.11069749,'564608-Mpusilla@XP_003056807':0.1611902):0.17993219):0.046667165):0.076347719):0.048603281,(((((('284813-Ecuniculi@XP_955745':0.33986107,'876142-Eintestinalis@XP_003073682':0.044115712):0.52661837,'578460-Nceranae@XP_002995833':0.58356617):0.42257292,'412133-Tvaginalis@XP_001319807':0.95400475):0.13436345,(('352914-Pyoelii@XP_725208':0.061525469,'36329-Pfalciparum@XP_001351448':0.018423797):1.0619377,(('412030-Ptetraurelia@XP_001443869':0.069427039,'5911-Tthermophila@XP_001008623':0.27814403):1.2477913,('484906-Bbovis@XP_001611424':0.85911678,'5811-Tgondii@AAZ57430':0.84818352):0.071685107):0.17008397):0.18440732):0.052384189,'412133-Tvaginalis@XP_001328416':0.66177909):0.11653464,(('294381-Ehistolytica@XP_655216':0.46036191,('431895-Mbrevicollis@XP_001746007':9.2131868e-06,'Ehuxleyi@jgi':0.044844134):0.23674403):0.056499349,('Cmerolae@gene_gnl_CMER_CML027C':0.37969326,'Gsulphuraria@stig_61.Gs57770.1':0.28997972):0.081936581):0.032606874):0.027645797):0.026482326,((((('214684-Cneoformans@XP_570201':0.15533667,'237631-Umaydis@XP_760536':0.17158522):0.055745034,('284812-Spombe@NP_593260':0.24069755,('330879-Afumigatus@XP_755741':0.066522188,'367110-Ncrassa@XP_957879':0.27567742):0.083193353):0.092965713):0.015628646,('Spizellomyces-punctatus@SPPG_00372T0':0.087704529,'bdendrobatidis@prot_jgi_Batde5_88502_GP3.040610':0.25464194):0.081065938):0.081824277,'Thecamonas-trahens@AMSG_04757T0':0.3389982):0.023302735,'744533-Ngruberi@XP_002670278':0.31906431):0.020054252):0.014361343,('185431-Tbrucei@XP_845021':0.11241545,(('347515-Lmajor@XP_001681030':0.032587254,'435258-Linfantum@XP_001463342':6.5695979e-06):0.21306717,'353153-Tcruzi@XP_815055':0.17842326):0.081661494):0.59104891):0.010261096,((('352472-Ddiscoideum@XP_643274':0.37422944,('353151-Chominis@XP_665748':0.42581703,'598745-Gintestinalis@XP_00299583LOCUS':2.0241328):0.15468625):0.17731982,'Aanophagefferens@prot_jgi_Auran1_72635':0.47471647):0.04419152,'559292-Scerevisiae@NP_012461':0.63172402):0.046390457);
((((((('10228-Tadhaerens@XP_002116802':0.11675091,((('6239-Celegans@NP_499453':0.21887304,'6279-Bmalayi@XP_001899737':0.10988374):0.139338,'Lgigantea@gene_jgi_Lotgi1_127102_e_gw1.56.56.1':0.064132914):0.0070723295,('7955-Drerio@NP_999854':0.027167305,'9606-Hsapiens@NP_005436':0.0065353968):0.043281493):0.030007587):0.028707222,((('7227-Dmelanogaster@NP_523374':0.1381913,'Dpulex@prot_jgi_Dappu1_10353_gw1.138.28.1':0.055341374):0.011577765,'7460-Amellifera@XP_393700':0.068674381):0.062377639,'Hrobusta@prot_jgi_Helro1_157320':0.13608183):0.023790606):0.030119388,'45351-Nvectensis@XP_001626236':0.063464862):0.088578053,'Capsaspora-owczarzaki@CAOG_01984T0':0.33772213):0.031312785,(('431895-Mbrevicollis@XP_001746007':0.00035831689,'Ehuxleyi@jgi':0.28488952):0.15085906,'Salpingoeca-rosetta@PTSG_07983T0':0.17769571):0.092286361):0.035366347,((((('145481-Ppatens@XP_001784554':0.040153788,'Smoellendorfii@prot_jgi_Selmo1_50213_gw1.33.291.1':0.038366277):0.0073259784,('3702-Athaliana@NP_001077968':0.069999752,'39947-Osativa@NP_001045803':0.050450288):0.037226586):0.05613561,(('436017-Olucimarinus@XP_001419553':0.010978385,'70448-Otauri@XP_003081202':0.019309549):0.066055826,'564608-Mpusilla@XP_003056807':0.12349853):0.23869454):0.028278867,(('3055-Creinhardtii@XP_001698278':0.0090361846,'3068-Vcarteri@XP_002952649':0.085068038):0.3302951,'Cvulgaris@prot_jgi_Chlvu1_84554_estExt_fgeneshCV_pg.C_220092':0.19864369):0.095306581):0.075312098,((('2880-Esiliculosus@CBN79764':0.17562237,'556484-Ptricornutum@XP_002184568':0.32040236):0.045995182,(('403677-Pinfestans@XP_002997684':0.043747706,'Pramorum@jgi':0.024373431):0.19739801,'Aanophagefferens@prot_jgi_Auran1_72635':0.36509828):0.063433167):0.062782288,('Cmerolae@gene_gnl_CMER_CML027C':0.52536381,'Gsulphuraria@stig_61.Gs57770.1':0.34314169):0.066454085):0.042906436):0.031408756):0.019999486,((((('12968-Bhominis@CBK23979':0.72270652,'423536-Pmarinus@XP_002788667':0.47345974):0.16028569,'Thecamonas-trahens@AMSG_04757T0':0.19188454):0.11534673,((((('284813-Ecuniculi@XP_955745':0.28078114,'876142-Eintestinalis@XP_003073682':4.9514371e-06):0.53977228,'578460-Nceranae@XP_002995833':0.81459918):0.36146199,'294381-Ehistolytica@XP_655216':0.33333144):0.09229758,'412133-Tvaginalis@XP_001319807':1.0833362):0.014115987,(('352472-Ddiscoideum@XP_643274':0.34781411,'353151-Chominis@XP_665748':0.52245177):0.041252651,((('352914-Pyoelii@XP_725208':0.10390865,'36329-Pfalciparum@XP_001351448':6.2340566e-05):1.0554267,('484906-Bbovis@XP_001611424':0.78320677,'5811-Tgondii@AAZ57430':0.81530301):0.084410211):0.16110989,(('412030-Ptetraurelia@XP_001443869':0.13618715,'5911-Tthermophila@XP_001008623':0.1953642):0.9391319,'598745-Gintestinalis@XP_00299583LOCUS':1.4874418):0.27269543):0.11164769):0.079115127):0.065566053):0.05232246,'412133-Tvaginalis@XP_001328416':0.757167):0.031630729,((('185431-Tbrucei@XP_845021':0.11332323,'353153-Tcruzi@XP_815055':0.08902848):0.031488396,('347515-Lmajor@XP_001681030':0.032013861,'435258-Linfantum@XP_001463342':2.4560125e-05):0.1717626):0.33218865,'744533-Ngruberi@XP_002670278':0.26822429):0.05390295):0.00628531,(((('214684-Cneoformans@XP_570201':0.13930979,'237631-Umaydis@XP_760536':0.13451117):0.02880629,('284812-Spombe@NP_593260':0.20242487,('330879-Afumigatus@XP_755741':0.041457661,'367110-Ncrassa@XP_957879':0.2539444):0.075852447):0.084459921):0.020868301,('Spizellomyces-punctatus@SPPG_00372T0':0.080168616,'bdendrobatidis@prot_jgi_Batde5_88502_GP3.040610':0.30527605):0.044141278):0.033644911,'559292-Scerevisiae@NP_012461':0.50750181):0.10768907);
((((('10228-Tadhaerens@XP_002116802':0.16402174,('45351-Nvectensis@XP_001626236':0.082956084,(((('6239-Celegans@NP_499453':0.18798147,'6279-Bmalayi@XP_001899737':0.13540477):0.18195866,(('7227-Dmelanogaster@NP_523374':0.20104363,'7460-Amellifera@XP_393700':0.021638792):0.039643022,'Dpulex@prot_jgi_Dappu1_10353_gw1.138.28.1':0.10508105):0.050817057):0.039800785,('Hrobusta@prot_jgi_Helro1_157320':0.18898147,'Lgigantea@gene_jgi_Lotgi1_127102_e_gw1.56.56.1':0.084529124):0.00079888662):0.026213616,('7955-Drerio@NP_999854':0.024524215,'9606-Hsapiens@NP_005436':0):0.072061148):0.055604157):0.033897655):0.21492736,('Capsaspora-owczarzaki@CAOG_01984T0':0.24966135,'Salpingoeca-rosetta@PTSG_07983T0':0.30951375):0.056273716):0.01462623,((('12968-Bhominis@CBK23979':0.89548065,'423536-Pmarinus@XP_002788667':0.92585176):0.18303755,((('185431-Tbrucei@XP_845021':0.14611808,'353153-Tcruzi@XP_815055':0.12055038):0.088391885,('347515-Lmajor@XP_001681030':0.064190598,'435258-Linfantum@XP_001463342':0.020418873):0.18789746):0.45383618,'744533-Ngruberi@XP_002670278':0.2711833):0.063741566):0.022863639,((('214684-Cneoformans@XP_570201':0.11118611,'237631-Umaydis@XP_760536':0.16116735):0.02403356,('284812-Spombe@NP_593260':0.19253706,(('330879-Afumigatus@XP_755741':0.079877344,'367110-Ncrassa@XP_957879':0.22339308):0.11636361,'559292-Scerevisiae@NP_012461':0.60868297):0.0068401917):0.090257327):0.019572934,('Spizellomyces-punctatus@SPPG_00372T0':0.11253341,'bdendrobatidis@prot_jgi_Batde5_88502_GP3.040610':0.21599128):0.056876979):0.12791333):0.087516731):0.018202025,'431895-Mbrevicollis@XP_001746007':0.23951202):0.043051933,((((('145481-Ppatens@XP_001784554':0.047544444,'Smoellendorfii@prot_jgi_Selmo1_50213_gw1.33.291.1':0.021580713):0.030946206,('3702-Athaliana@NP_001077968':0.059751711,'39947-Osativa@NP_001045803':0.081574142):0.037852149):0.066760737,((('3055-Creinhardtii@XP_001698278':9.1086282e-06,'3068-Vcarteri@XP_002952649':0.1157975):0.35796885,'Cvulgaris@prot_jgi_Chlvu1_84554_estExt_fgeneshCV_pg.C_220092':0.19458113):0.08592518,(((((('352914-Pyoelii@XP_725208':0.12497214,'36329-Pfalciparum@XP_001351448':1.3018235e-05):0.92354905,('412030-Ptetraurelia@XP_001443869':0.3148204,'5911-Tthermophila@XP_001008623':0.14007888):1.7608645):0.17682827,('484906-Bbovis@XP_001611424':1.4083666,'5811-Tgondii@AAZ57430':0.85184691):0.42286273):0.40591073,'412133-Tvaginalis@XP_001319807':1.4432394):0.11852657,'412133-Tvaginalis@XP_001328416':0.7389789):0.22616453,(('436017-Olucimarinus@XP_001419553':0.0083286518,'70448-Otauri@XP_003081202':0.026810223):0.065090242,'564608-Mpusilla@XP_003056807':0.11150179):0.15164662):0.096717002):0.023721467):0.12147062,((((('284813-Ecuniculi@XP_955745':0.24399057,'876142-Eintestinalis@XP_003073682':0.016879632):0.57045989,'578460-Nceranae@XP_002995833':0.72292553):0.55167171,'Ehuxleyi@jgi':0.1709492):0.2551356,('294381-Ehistolytica@XP_655216':0.53802148,('Cmerolae@gene_gnl_CMER_CML027C':0.53395069,'Gsulphuraria@stig_61.Gs57770.1':0.37013819):0.056198362):0.020721209):0.06142218,('352472-Ddiscoideum@XP_643274':0.46140727,('353151-Chominis@XP_665748':0.48378917,'598745-Gintestinalis@XP_00299583LOCUS':1.9464888):0.2056372):0.41392838):0.024699468):0.048192925,((('2880-Esiliculosus@CBN79764':0.21341599,'556484-Ptricornutum@XP_002184568':0.33992908):0.035042194,'Aanophagefferens@prot_jgi_Auran1_72635':0.44161739):0.13445793,('403677-Pinfestans@XP_002997684':0.021299946,'Pramorum@jgi':0.071855076):0.24844031):0.082311833):0.038860975,'Thecamonas-trahens@AMSG_04757T0':0.28293352);
(((('10228-Tadhaerens@XP_002116802':0.16724887,(((('6239-Celegans@NP_499453':0.21682228,'6279-Bmalayi@XP_001899737':0.11160867):0.15717155,((('7227-Dmelanogaster@NP_523374':0.14218691,'Dpulex@prot_jgi_Dappu1_10353_gw1.138.28.1':0.08355504):0.012646401,'7460-Amellifera@XP_393700':0.061151663):0.047259642,'Hrobusta@prot_jgi_Helro1_157320':0.20683212):0.028226169):0.035328493,'Lgigantea@gene_jgi_Lotgi1_127102_e_gw1.56.56.1':0.084090685):0.016582737,('7955-Drerio@NP_999854':0.034003775,'9606-Hsapiens@NP_005436':0.0079945056):0.057072222):0.042755661):0.03767084,'45351-Nvectensis@XP_001626236':0.082634593):0.13852087,((((('284813-Ecuniculi@XP_955745':0.20819129,'876142-Eintestinalis@XP_003073682':0.038032526):0.5150584,'578460-Nceranae@XP_002995833':0.67603199):0.26689174,'412133-Tvaginalis@XP_001319807':0.78488231):0.19945978,('294381-Ehistolytica@XP_655216':0.36804838,((('352914-Pyoelii@XP_725208':0.11561416,'36329-Pfalciparum@XP_001351448':0):0.87743233,('412030-Ptetraurelia@XP_001443869':0.20078342,'5911-Tthermophila@XP_001008623':0.086900856):1.2031951):0.0704424,('484906-Bbovis@XP_001611424':0.67610457,('5811-Tgondii@AAZ57430':0.51829594,'598745-Gintestinalis@XP_00299583LOCUS':1.7517718):0.31242204):0.24254415):0.27725044):0.053531901):0.051423718,'412133-Tvaginalis@XP_001328416':0.43622667):0.097526233):0.07692043,(('12968-Bhominis@CBK23979':0.90795255,((((('185431-Tbrucei@XP_845021':0.078413583,'353153-Tcruzi@XP_815055':0.13933436):0.064246239,('347515-Lmajor@XP_001681030':0.061121711,'435258-Linfantum@XP_001463342':0.0094969364):0.16223561):0.32715696,'744533-Ngruberi@XP_002670278':0.21024964):0.056072102,('353151-Chominis@XP_665748':0.71755985,'423536-Pmarinus@XP_002788667':0.73028539):0.17169569):0.068345064,(('214684-Cneoformans@XP_570201':0.10921296,'237631-Umaydis@XP_760536':0.11763976):0.079237168,(('284812-Spombe@NP_593260':0.15322276,(('330879-Afumigatus@XP_755741':0.079255923,'367110-Ncrassa@XP_957879':0.22443725):0.025794632,'559292-Scerevisiae@NP_012461':0.52626767):0.047820283):0.067784489,('Spizellomyces-punctatus@SPPG_00372T0':0.075448946,'bdendrobatidis@prot_jgi_Batde5_88502_GP3.040610':0.21128392):0.066419623):0.010560682):0.099623505):0.052465278):0.030940813,(((((('145481-Ppatens@XP_001784554':0.022812166,'Smoellendorfii@prot_jgi_Selmo1_50213_gw1.33.291.1':0.031166517):0.014298074,('3702-Athaliana@NP_001077968':0.05305139,'39947-Osativa@NP_001045803':0.073116289):0.063479805):0.076928456,((('3055-Creinhardtii@XP_001698278':3.1860834e-06,'3068-Vcarteri@XP_002952649':0.085537986):0.31262581,'Cvulgaris@prot_jgi_Chlvu1_84554_estExt_fgeneshCV_pg.C_220092':0.12008259):0.089018454,(('436017-Olucimarinus@XP_001419553':0.013080899,'70448-Otauri@XP_003081202':0.037977029):0.070668313,'564608-Mpusilla@XP_003056807':0.10220757):0.21251665):0.021524816):0.098422208,((('2880-Esiliculosus@CBN79764':0.14004226,'556484-Ptricornutum@XP_002184568':0.35291459):0.029609691,'Aanophagefferens@prot_jgi_Auran1_72635':0.38182713):0.10662733,('403677-Pinfestans@XP_002997684':0.029074422,'Pramorum@jgi':0.034260539):0.12571719):0.085040448):0.021590772,'Thecamonas-trahens@AMSG_04757T0':0.28641175):0.032934883,('Cmerolae@gene_gnl_CMER_CML027C':0.44506285,'Gsulphuraria@stig_61.Gs57770.1':0.30513907):0.16121303):0.020869326):0.047067639,(('352472-Ddiscoideum@XP_643274':0.55240659,'Ehuxleyi@jgi':0.21184394):0.16765849,(('431895-Mbrevicollis@XP_001746007':0.24496923,'Salpingoeca-rosetta@PTSG_07983T0':0.15866693):0.17616968,'Capsaspora-owczarzaki@CAOG_01984T0':0.22937937):0.054153444):0.035592111);
(((((((('10228-Tadhaerens@XP_002116802':0.1747521,'45351-Nvectensis@XP_001626236':0.060625497):0.042043893,((('6239-Celegans@NP_499453':0.23982594,'6279-Bmalayi@XP_001899737':0.11713302):0.16201908,('7955-Drerio@NP_999854':0.027634497,'9606-Hsapiens@NP_005436':0.0051081524):0.075367983):0.0065812914,((('7227-Dmelanogaster@NP_523374':0.15484989,'7460-Amellifera@XP_393700':0.06704888):0.012377125,'Dpulex@prot_jgi_Dappu1_10353_gw1.138.28.1':0.063787955):0.066286552,'Hrobusta@prot_jgi_Helro1_157320':0.20033972):0.073267892):0.04647579):0.14807803,'Capsaspora-owczarzaki@CAOG_01984T0':0.34081556):0.0041864701,((('352472-Ddiscoideum@XP_643274':0.55814397,'431895-Mbrevicollis@XP_001746007':0.18001042):0.023178649,'Ehuxleyi@jgi':0.31736348):0.061966056,'Salpingoeca-rosetta@PTSG_07983T0':0.19379488):0.07530651):0.067139675,(('2880-Esiliculosus@CBN79764':0.17905663,('556484-Ptricornutum@XP_002184568':0.28384023,'Aanophagefferens@prot_jgi_Auran1_72635':0.35134469):0.036007254):0.040131234,('403677-Pinfestans@XP_002997684':0.061371553,'Pramorum@jgi':0.026160362):0.23394179):0.098810964):0.022978663,'Thecamonas-trahens@AMSG_04757T0':0.3367581):0.023804927,((('145481-Ppatens@XP_001784554':0.013359227,'Smoellendorfii@prot_jgi_Selmo1_50213_gw1.33.291.1':0.028065118):0.023385433,('3702-Athaliana@NP_001077968':0.073946528,'39947-Osativa@NP_001045803':0.062854328):0.035406987):0.12110899,((('3055-Creinhardtii@XP_001698278':0.060528876,'3068-Vcarteri@XP_002952649':0.059728593):0.25573528,'Cvulgaris@prot_jgi_Chlvu1_84554_estExt_fgeneshCV_pg.C_220092':0.18912157):0.14024104,(('436017-Olucimarinus@XP_001419553':0.003494661,'70448-Otauri@XP_003081202':0.041270631):0.13263317,'564608-Mpusilla@XP_003056807':0.088565803):0.21291547):0.039647622):0.11869684):0.01558492,((('12968-Bhominis@CBK23979':0.72046758,'423536-Pmarinus@XP_002788667':0.70512657):0.22294506,((('185431-Tbrucei@XP_845021':0.16197379,'353153-Tcruzi@XP_815055':0.15190516):0.026857533,('347515-Lmajor@XP_001681030':0.066338901,'435258-Linfantum@XP_001463342':0.0057674651):0.23900253):0.40909362,'744533-Ngruberi@XP_002670278':0.2883088):0.047386654):0.096832042,((('214684-Cneoformans@XP_570201':0.15492468,'237631-Umaydis@XP_760536':0.1316919):0.033537606,('284812-Spombe@NP_593260':0.1945215,(('330879-Afumigatus@XP_755741':0.063360187,'367110-Ncrassa@XP_957879':0.25398347):0.067743141,'559292-Scerevisiae@NP_012461':0.64651158):0.038656701):0.11417441):0.0073417033,('Spizellomyces-punctatus@SPPG_00372T0':0.08057454,'bdendrobatidis@prot_jgi_Batde5_88502_GP3.040610':0.269616):0.0690144):0.1121922):0.021656957,((((('284813-Ecuniculi@XP_955745':0.26148954,'876142-Eintestinalis@XP_003073682':0.046470932):0.58736497,'578460-Nceranae@XP_002995833':0.94935599):0.27215496,'Cmerolae@gene_gnl_CMER_CML027C':0.45752328):0.052891912,((('294381-Ehistolytica@XP_655216':0.41164977,(((('352914-Pyoelii@XP_725208':0.10157319,'36329-Pfalciparum@XP_001351448':0):1.1456406,(('412030-Ptetraurelia@XP_001443869':0.11466207,'5911-Tthermophila@XP_001008623':0.26025613):1.1150582,'598745-Gintestinalis@XP_00299583LOCUS':1.7011728):0.435122):0.14787893,('484906-Bbovis@XP_001611424':0.96935426,'5811-Tgondii@AAZ57430':0.80924293):0.20324119):0.18590709,('412133-Tvaginalis@XP_001319807':1.0138174,'412133-Tvaginalis@XP_001328416':0.42865933):0.25029903):0.13497403):0.13074167,'Lgigantea@gene_jgi_Lotgi1_127102_e_gw1.56.56.1':0.16604604):0.042208056,'353151-Chominis@XP_665748':0.75757349):4.2111417e-07):0.032024402,'Gsulphuraria@stig_61.Gs57770.1':0.29866451):0.034619458);
((((((('10228-Tadhaerens@XP_002116802':0.16865369,'45351-Nvectensis@XP_001626236':0.14234703):0.0062687958,('7955-Drerio@NP_999854':0.026431243,'9606-Hsapiens@NP_005436':0.0012656791):0.045644458):0.017832172,'Lgigantea@gene_jgi_Lotgi1_127102_e_gw1.56.56.1':0.075873534):0.018994669,((('7227-Dmelanogaster@NP_523374':0.14842531,'7460-Amellifera@XP_393700':0.033930629):0.031367236,'Dpulex@prot_jgi_Dappu1_10353_gw1.138.28.1':0.080889216):0.043029962,'Hrobusta@prot_jgi_Helro1_157320':0.16479003):0.017703269):0.037197823,('6239-Celegans@NP_499453':0.23580803,'6279-Bmalayi@XP_001899737':0.15634877):0.11223633):0.11450718,(((('12968-Bhominis@CBK23979':0.65953441,'423536-Pmarinus@XP_002788667':0.56538273):0.10516785,((((('352914-Pyoelii@XP_725208':0.13023161,'36329-Pfalciparum@XP_001351448':1.3781939e-05):0.90513462,'412133-Tvaginalis@XP_001319807':0.89198719):0.38530176,('484906-Bbovis@XP_001611424':0.89656729,'5811-Tgondii@AAZ57430':0.73910887):0.33137292):0.077241627,'412133-Tvaginalis@XP_001328416':0.49890106):0.22702175,('353151-Chominis@XP_665748':0.46378984,(('412030-Ptetraurelia@XP_001443869':0.16883713,'5911-Tthermophila@XP_001008623':0.17779631):1.1382883,'598745-Gintestinalis@XP_00299583LOCUS':1.4686293):0.12014507):0.34117147):2.6514216e-05):0.10667061,(('185431-Tbrucei@XP_845021':0.10269697,'353153-Tcruzi@XP_815055':0.10549276):0.095710091,('347515-Lmajor@XP_001681030':0.068250566,'435258-Linfantum@XP_001463342':0.0095547744):0.15237837):0.37302338):0.010248706,'744533-Ngruberi@XP_002670278':0.363145):0.082940514):0.035738187,(((('145481-Ppatens@XP_001784554':0.049811076,'Smoellendorfii@prot_jgi_Selmo1_50213_gw1.33.291.1':0.035878807):0.03218319,('3702-Athaliana@NP_001077968':0.042919911,'39947-Osativa@NP_001045803':0.066552493):0.026364456):0.056336321,((('3055-Creinhardtii@XP_001698278':0.039372531,'3068-Vcarteri@XP_002952649':0.036906542):0.30952741,'Cvulgaris@prot_jgi_Chlvu1_84554_estExt_fgeneshCV_pg.C_220092':0.16027982):0.07271711,(('436017-Olucimarinus@XP_001419553':0.0028496485,'70448-Otauri@XP_003081202':0.014517179):0.077589971,'564608-Mpusilla@XP_003056807':0.16782031):0.21940319):0.077250421):0.13525304,((('214684-Cneoformans@XP_570201':0.090243916,'237631-Umaydis@XP_760536':0.1854947):0.06606042,('284812-Spombe@NP_593260':0.19092213,('330879-Afumigatus@XP_755741':0.10952893,'367110-Ncrassa@XP_957879':0.2096899):0.05757677):0.074904912):0.023012409,('559292-Scerevisiae@NP_012461':0.48720018,('Spizellomyces-punctatus@SPPG_00372T0':0.10720435,'bdendrobatidis@prot_jgi_Batde5_88502_GP3.040610':0.21584759):0.058181767):0.056661563):0.081070191):0.011273371,((((((((('284813-Ecuniculi@XP_955745':0.20675331,'876142-Eintestinalis@XP_003073682':0.06977883):0.44348354,'578460-Nceranae@XP_002995833':0.74433162):0.51422585,'Ehuxleyi@jgi':0.056166833):0.22216509,'431895-Mbrevicollis@XP_001746007':0.15880709):0.042864985,('294381-Ehistolytica@XP_655216':0.48371817,'352472-Ddiscoideum@XP_643274':0.65828107):0.12706649):0.028968016,('Cmerolae@gene_gnl_CMER_CML027C':0.4154996,'Gsulphuraria@stig_61.Gs57770.1':0.39148091):0.099138191):0.04227321,((('2880-Esiliculosus@CBN79764':0.21645249,'556484-Ptricornutum@XP_002184568':0.34186793):0.061285013,'Aanophagefferens@prot_jgi_Auran1_72635':0.48056663):0.12181693,('403677-Pinfestans@XP_002997684':0.048222803,'Pramorum@jgi':0.063682354):0.21998539):0.069878116):0.041572019,'Thecamonas-trahens@AMSG_04757T0':0.34223013):0.018287181,('Capsaspora-owczarzaki@CAOG_01984T0':0.35159768,'Salpingoeca-rosetta@PTSG_07983T0':0.26442391):0.036620623):0.040807094);
(((((((((('10228-Tadhaerens@XP_002116802':0.13242467,'45351-Nvectensis@XP_001626236':0.18207712):0.03676439,('7955-Drerio@NP_999854':0.013395201,'9606-Hsapiens@NP_005436':5.3632783e-05):0.060649179):0.027645458,'Lgigantea@gene_jgi_Lotgi1_127102_e_gw1.56.56.1':0.10429173):0.03350215,'353151-Chominis@XP_665748':1.0262032):0.017968868,(('7460-Amellifera@XP_393700':0.090073518,'Dpulex@prot_jgi_Dappu1_10353_gw1.138.28.1':0.099268937):0.030498327,'Hrobusta@prot_jgi_Helro1_157320':0.21726666):0.0048112583):0.023074347,('6239-Celegans@NP_499453':0.1718449,'6279-Bmalayi@XP_001899737':0.1071235):0.08020501):0.035604411,'7227-Dmelanogaster@NP_523374':0.24932294):0.16346831,((('284813-Ecuniculi@XP_955745':0.28133706,'876142-Eintestinalis@XP_003073682':0.035148014):0.57350765,'578460-Nceranae@XP_002995833':0.76324833):0.39993217,(('3055-Creinhardtii@XP_001698278':0.029897645,'3068-Vcarteri@XP_002952649':0.11432958):0.31122017,('412133-Tvaginalis@XP_001328416':0.50150179,('5811-Tgondii@AAZ57430':1.0846446,'598745-Gintestinalis@XP_00299583LOCUS':1.3107269):0.37589676):0.17971863):0.034577826):0.0091948094):0.027665085,(((((('12968-Bhominis@CBK23979':0.61823901,'423536-Pmarinus@XP_002788667':0.66357348):0.013648343,'484906-Bbovis@XP_001611424':1.1714711):0.073493237,((('352914-Pyoelii@XP_725208':0.12711474,'36329-Pfalciparum@XP_001351448':0):0.61274844,('412030-Ptetraurelia@XP_001443869':0.25873952,'5911-Tthermophila@XP_001008623':0.15751359):1.3419319):0.17992275,'412133-Tvaginalis@XP_001319807':0.7931882):0.18251856):0.1113566,(('185431-Tbrucei@XP_845021':0.17555066,'353153-Tcruzi@XP_815055':0.18907868):0.058015864,('347515-Lmajor@XP_001681030':0.038594032,'435258-Linfantum@XP_001463342':0.0065392833):0.17729308):0.25803854):0.010481563,'Ehuxleyi@jgi':0.33937054):0.078957056,('431895-Mbrevicollis@XP_001746007':0.10601731,'Salpingoeca-rosetta@PTSG_07983T0':0.197242):0.11643391):0.055250592):0.048427235,((((((('145481-Ppatens@XP_001784554':0.03883019,'Smoellendorfii@prot_jgi_Selmo1_50213_gw1.33.291.1':0.032031128):0.028058336,('3702-Athaliana@NP_001077968':0.077593589,'39947-Osativa@NP_001045803':0.054436677):0.026363968):0.066371344,(('436017-Olucimarinus@XP_001419553':0.01975847,'70448-Otauri@XP_003081202':0.017551731):0.087545477,'564608-Mpusilla@XP_003056807':0.12686414):0.19579913):0.058505887,('Cvulgaris@prot_jgi_Chlvu1_84554_estExt_fgeneshCV_pg.C_220092':0.14589545,'Gsulphuraria@stig_61.Gs57770.1':0.29725264):0.10143217):0.053692882,('352472-Ddiscoideum@XP_643274':0.6224985,'Cmerolae@gene_gnl_CMER_CML027C':0.44050686):0.027403894):0.035534586,((('2880-Esiliculosus@CBN79764':0.15842952,'556484-Ptricornutum@XP_002184568':0.4541282):0.092799971,(('403677-Pinfestans@XP_002997684':0.030090523,'Pramorum@jgi':0.037920418):0.21453035,'Aanophagefferens@prot_jgi_Auran1_72635':0.43125282):0.052811689):0.032494035,'294381-Ehistolytica@XP_655216':0.4484619):0.083695274):0.040376567,(('214684-Cneoformans@XP_570201':0.20139733,('237631-Umaydis@XP_760536':0.10199709,((('284812-Spombe@NP_593260':0.19936081,('330879-Afumigatus@XP_755741':0.067657789,'367110-Ncrassa@XP_957879':0.2821838):0.09600488):0.051413073,'559292-Scerevisiae@NP_012461':0.4864186):0.044784267,('Spizellomyces-punctatus@SPPG_00372T0':0.082160873,'bdendrobatidis@prot_jgi_Batde5_88502_GP3.040610':0.2580797):0.064723545):0.01942471):0.007843067):0.071253793,'744533-Ngruberi@XP_002670278':0.35932095):0.036520684):0.0060486074,('Capsaspora-owczarzaki@CAOG_01984T0':0.29872588,'Thecamonas-trahens@AMSG_04757T0':0.27639184):0.028209407);
(((((((('10228-Tadhaerens@XP_002116802':0.11734307,(('7955-Drerio@NP_999854':0.022241099,'9606-Hsapiens@NP_005436':0.0052713407):0.081967448,'Lgigantea@gene_jgi_Lotgi1_127102_e_gw1.56.56.1':0.050771919):1.4432616e-05):0.024851799,'45351-Nvectensis@XP_001626236':0.10898599):0.0092510434,(('6239-Celegans@NP_499453':0.16928163,'6279-Bmalayi@XP_001899737':0.15410663):0.19399822,(('7227-Dmelanogaster@NP_523374':0.20200306,'Dpulex@prot_jgi_Dappu1_10353_gw1.138.28.1':0.10306758):0.010971078,'7460-Amellifera@XP_393700':0.053333945):0.054081347):0.016652191):0.052420229,'Hrobusta@prot_jgi_Helro1_157320':0.15652507):0.099492132,'Capsaspora-owczarzaki@CAOG_01984T0':0.32815481):0.023346032,'Salpingoeca-rosetta@PTSG_07983T0':0.28561477):0.029048643,((('214684-Cneoformans@XP_570201':0.14743209,'237631-Umaydis@XP_760536':0.11028332):0.045249042,('284812-Spombe@NP_593260':0.22715405,('330879-Afumigatus@XP_755741':0.1031773,'367110-Ncrassa@XP_957879':0.19813175):0.10187527):0.058307371):0.032808723,('Spizellomyces-punctatus@SPPG_00372T0':0.059036271,'bdendrobatidis@prot_jgi_Batde5_88502_GP3.040610':0.24669404):0.056834409):0.066451689):0.014277882,((((('12968-Bhominis@CBK23979':0.54773198,'412133-Tvaginalis@XP_001319807':0.90732153):0.039859314,((('352914-Pyoelii@XP_725208':0.10870923,'36329-Pfalciparum@XP_001351448':0):1.215331,((('412030-Ptetraurelia@XP_001443869':0.13273661,'5911-Tthermophila@XP_001008623':0.23114362):1.642305,'484906-Bbovis@XP_001611424':0.9920611):0.061759195,'5811-Tgondii@AAZ57430':1.1260265):0.31042256):0.095653635,'423536-Pmarinus@XP_002788667':0.62269366):0.083809324):0.099570475,'412133-Tvaginalis@XP_001328416':0.69780882):0.074126903,((('284813-Ecuniculi@XP_955745':0.19909987,'876142-Eintestinalis@XP_003073682':0.051209767):0.42852114,'578460-Nceranae@XP_002995833':0.66979065):0.49695687,'559292-Scerevisiae@NP_012461':0.61067525):0.059653725):0.069021754,((('185431-Tbrucei@XP_845021':0.14386428,'353153-Tcruzi@XP_815055':0.14538808):0.032411278,('347515-Lmajor@XP_001681030':0.03842811,'435258-Linfantum@XP_001463342':0.0034866655):0.17217032):0.3164469,'744533-Ngruberi@XP_002670278':0.18882962):0.096957695):0.021773135,((((((('145481-Ppatens@XP_001784554':0.032480861,'Smoellendorfii@prot_jgi_Selmo1_50213_gw1.33.291.1':0.044692792):0.050438807,('3702-Athaliana@NP_001077968':0.075245397,'39947-Osativa@NP_001045803':0.063937774):0.022681539):0.084207176,(('3055-Creinhardtii@XP_001698278':0.037258585,'3068-Vcarteri@XP_002952649':0.067158474):0.19671314,'Cvulgaris@prot_jgi_Chlvu1_84554_estExt_fgeneshCV_pg.C_220092':0.13040985):0.11185942):0.026317855,(('436017-Olucimarinus@XP_001419553':0.01957206,'70448-Otauri@XP_003081202':0.0083223602):0.092342293,'564608-Mpusilla@XP_003056807':0.05532314):0.17318706):0.068224531,(((('2880-Esiliculosus@CBN79764':0.16759428,'556484-Ptricornutum@XP_002184568':0.30340661):0.068045667,('403677-Pinfestans@XP_002997684':0.012642634,'Pramorum@jgi':0.034089104):0.1640106):0.015657869,'Aanophagefferens@prot_jgi_Auran1_72635':0.35923116):0.04685931,('Cmerolae@gene_gnl_CMER_CML027C':0.48275359,'Gsulphuraria@stig_61.Gs57770.1':0.33477246):0.098088093):0.043971089):0.034772111,('352472-Ddiscoideum@XP_643274':0.32280705,'353151-Chominis@XP_665748':0.6915958):0.3033209):0.02004333,(('294381-Ehistolytica@XP_655216':0.61982146,(('431895-Mbrevicollis@XP_001746007':1.2108521e-05,'598745-Gintestinalis@XP_00299583LOCUS':2.0625708):0.13772213,'Ehuxleyi@jgi':0.11968681):0.12975673):0.064216433,'Thecamonas-trahens@AMSG_04757T0':0.2979285):0.03845598):0.03404932);
((('10228-Tadhaerens@XP_002116802':0.16148016,('45351-Nvectensis@XP_001626236':0.099233757,(('6239-Celegans@NP_499453':0.21043405,'6279-Bmalayi@XP_001899737':0.16178861):0.22136326,(((('7227-Dmelanogaster@NP_523374':0.13583992,('7460-Amellifera@XP_393700':0.045856384,'Dpulex@prot_jgi_Dappu1_10353_gw1.138.28.1':0.095874245):0.014851872):0.058618883,'Hrobusta@prot_jgi_Helro1_157320':0.22005948):0.022996302,'Lgigantea@gene_jgi_Lotgi1_127102_e_gw1.56.56.1':0.012551078):0.0074161949,('7955-Drerio@NP_999854':0.033402308,'9606-Hsapiens@NP_005436':1.0311181e-06):0.072309338):0.015591466):0.043790071):0.028087644):0.13229767,('431895-Mbrevicollis@XP_001746007':0.17898721,'Salpingoeca-rosetta@PTSG_07983T0':0.2648505):0.097850432):0.011500697,(((((('12968-Bhominis@CBK23979':0.62008679,'423536-Pmarinus@XP_002788667':0.74826516):0.10748508,'412133-Tvaginalis@XP_001328416':0.8163315):0.11638055,'744533-Ngruberi@XP_002670278':0.17701682):0.065577839,(('185431-Tbrucei@XP_845021':0.13765803,'353153-Tcruzi@XP_815055':0.12680477):0.038308894,('347515-Lmajor@XP_001681030':0.054019922,'435258-Linfantum@XP_001463342':4.363183e-05):0.13701222):0.36928002):0.08525381,((((((('284813-Ecuniculi@XP_955745':0.27589306,'876142-Eintestinalis@XP_003073682':9.3769886e-07):0.52639767,'578460-Nceranae@XP_002995833':0.664254):0.39004646,(('352914-Pyoelii@XP_725208':0.092862433,'36329-Pfalciparum@XP_001351448':0):1.0607628,'559292-Scerevisiae@NP_012461':0.47868908):0.059973678):0.22552366,(('412030-Ptetraurelia@XP_001443869':0.11682957,'5911-Tthermophila@XP_001008623':0.22468023):1.6097884,('484906-Bbovis@XP_001611424':1.0097042,'5811-Tgondii@AAZ57430':1.2626589):0.087997885):0.11826491):0.076886424,'353151-Chominis@XP_665748':0.90503876):2.0587241e-05,'412133-Tvaginalis@XP_001319807':1.3407777):0.092006272,'Capsaspora-owczarzaki@CAOG_01984T0':0.25623264):0.07202327):0.015197044,'Thecamonas-trahens@AMSG_04757T0':0.40449021):0.037924968,(((((('145481-Ppatens@XP_001784554':0.02289019,'Smoellendorfii@prot_jgi_Selmo1_50213_gw1.33.291.1':0.032353145):0.019439544,('3702-Athaliana@NP_001077968':0.083292235,'39947-Osativa@NP_001045803':0.047915882):0.039779912):0.081916268,((('3055-Creinhardtii@XP_001698278':0.011713084,'3068-Vcarteri@XP_002952649':0.11395762):0.32929518,'Cvulgaris@prot_jgi_Chlvu1_84554_estExt_fgeneshCV_pg.C_220092':0.17600979):0.074126645,(('436017-Olucimarinus@XP_001419553':0.020287379,'70448-Otauri@XP_003081202':0.025350719):0.067898772,'564608-Mpusilla@XP_003056807':0.13730931):0.19771526):0.049240209):0.08152943,('Cmerolae@gene_gnl_CMER_CML027C':0.49559574,'Gsulphuraria@stig_61.Gs57770.1':0.29848469):0.081161182):0.035823234,((('2880-Esiliculosus@CBN79764':0.18244718,('556484-Ptricornutum@XP_002184568':0.27810133,'Aanophagefferens@prot_jgi_Auran1_72635':0.36538382):0.064583755):0.091948652,('403677-Pinfestans@XP_002997684':0.042251281,'Pramorum@jgi':2.3804075e-05):0.21571409):0.035544383,((('294381-Ehistolytica@XP_655216':0.29632081,'598745-Gintestinalis@XP_00299583LOCUS':1.8604552):0.19984053,'Ehuxleyi@jgi':0.33161357):0.051222825,'352472-Ddiscoideum@XP_643274':0.4731454):0.0978862):0.060184997):0.024124626,(('214684-Cneoformans@XP_570201':0.11493647,'237631-Umaydis@XP_760536':0.14107981):0.040708115,(('284812-Spombe@NP_593260':0.25310441,('330879-Afumigatus@XP_755741':0.11311801,'367110-Ncrassa@XP_957879':0.24749806):0.079510568):0.070422571,('Spizellomyces-punctatus@SPPG_00372T0':0.10134341,'bdendrobatidis@prot_jgi_Batde5_88502_GP3.040610':0.27518672):0.051452043):0.0086736916):0.13274008):0.069981655);
(((((('10228-Tadhaerens@XP_002116802':0.21902029,'45351-Nvectensis@XP_001626236':0.058955049):0.057336161,((('6239-Celegans@NP_499453':0.249188,'6279-Bmalayi@XP_001899737':0.18706066):0.22375235,(('7955-Drerio@NP_999854':0.040300274,'9606-Hsapiens@NP_005436':0.0052496525):0.034878419,'Lgigantea@gene_jgi_Lotgi1_127102_e_gw1.56.56.1':0.1376328):0.028276666):0.024198771,(('7227-Dmelanogaster@NP_523374':0.2501413,'Dpulex@prot_jgi_Dappu1_10353_gw1.138.28.1':0.097403933):0.028688776,'7460-Amellifera@XP_393700':0.085110936):0.08970935):0.043815816):0.053860432,'Hrobusta@prot_jgi_Helro1_157320':0.25259225):0.15246824,('431895-Mbrevicollis@XP_001746007':0.23583653,'Salpingoeca-rosetta@PTSG_07983T0':0.21347699):0.14048801):0.022342524,(((('2880-Esiliculosus@CBN79764':0.22527386,'556484-Ptricornutum@XP_002184568':0.37462084):0.073046783,'Aanophagefferens@prot_jgi_Auran1_72635':0.37216165):0.065709851,('403677-Pinfestans@XP_002997684':0.040406222,'Pramorum@jgi':0.050882108):0.20635):0.089069239,'Capsaspora-owczarzaki@CAOG_01984T0':0.36789396):0.062294347):0.035367557,(((('12968-Bhominis@CBK23979':0.6157025,'423536-Pmarinus@XP_002788667':0.76763471):0.28072839,(('185431-Tbrucei@XP_845021':0.11951795,(('347515-Lmajor@XP_001681030':0.041877186,'435258-Linfantum@XP_001463342':0.010142026):0.26231125,'353153-Tcruzi@XP_815055':0.1329531):0.063740677):0.56931532,(('412030-Ptetraurelia@XP_001443869':0.28401543,'5911-Tthermophila@XP_001008623':0.10824965):1.2724739,'744533-Ngruberi@XP_002670278':0.17513598):0.12489802):0.078442511):0.13235487,((('284813-Ecuniculi@XP_955745':0.21818944,'876142-Eintestinalis@XP_003073682':0.080197093):0.75170994,('412133-Tvaginalis@XP_001319807':0.81003094,'578460-Nceranae@XP_002995833':0.89817426):0.29941713):0.18134382,'Thecamonas-trahens@AMSG_04757T0':0.28147892):0.0309618):0.052515881,((('294381-Ehistolytica@XP_655216':0.47969166,('598745-Gintestinalis@XP_00299583LOCUS':2.3116179,'Ehuxleyi@jgi':0.070798552):0.22812858):0.15330792,((('352914-Pyoelii@XP_725208':0.11246929,'36329-Pfalciparum@XP_001351448':0):1.1089166,'484906-Bbovis@XP_001611424':1.2146905):0.26484332,('559292-Scerevisiae@NP_012461':0.46691331,'5811-Tgondii@AAZ57430':1.4975998):0.12525074):0.21337266):0.05369101,'412133-Tvaginalis@XP_001328416':0.84795907):0.034566724):0.023007366,(((((('145481-Ppatens@XP_001784554':0.057468407,('3702-Athaliana@NP_001077968':0.061535078,'39947-Osativa@NP_001045803':0.068493348):0.063973587):6.3546472e-05,'Smoellendorfii@prot_jgi_Selmo1_50213_gw1.33.291.1':0.04262234):0.10809261,((('3055-Creinhardtii@XP_001698278':0.047854553,'3068-Vcarteri@XP_002952649':0.071815951):0.40463745,'Cvulgaris@prot_jgi_Chlvu1_84554_estExt_fgeneshCV_pg.C_220092':0.13899382):0.054295972,(('436017-Olucimarinus@XP_001419553':0.017024233,'70448-Otauri@XP_003081202':0.033338617):0.076317025,'564608-Mpusilla@XP_003056807':0.14489548):0.18920947):0.044026429):0.23273372,('352472-Ddiscoideum@XP_643274':0.57112448,'Cmerolae@gene_gnl_CMER_CML027C':0.52682466):0.038958176):0.0068838002,'353151-Chominis@XP_665748':0.89903265):0.034469322,((('214684-Cneoformans@XP_570201':0.13073914,'237631-Umaydis@XP_760536':0.11740417):0.050656468,(('284812-Spombe@NP_593260':0.22222418,(('330879-Afumigatus@XP_755741':0.087922133,'367110-Ncrassa@XP_957879':0.24708482):0.064977906,'bdendrobatidis@prot_jgi_Batde5_88502_GP3.040610':0.24168254):0.03695061):0.079895359,'Spizellomyces-punctatus@SPPG_00372T0':0.14684348):0.025886918):0.14433679,'Gsulphuraria@stig_61.Gs57770.1':0.46437263):5.5024941e-06):0.029379546);
(((((((('10228-Tadhaerens@XP_002116802':0.17105222,'45351-Nvectensis@XP_001626236':0.090706085):0.027800814,(((('353151-Chominis@XP_665748':1.2778124,'7955-Drerio@NP_999854':0.028779884):5.8712361e-06,'9606-Hsapiens@NP_005436':3.8872013e-06):0.067086281,'Lgigantea@gene_jgi_Lotgi1_127102_e_gw1.56.56.1':0.086321114):0.013996997,((('7227-Dmelanogaster@NP_523374':0.15599001,'7460-Amellifera@XP_393700':0.082848213):0.0098546026,'Dpulex@prot_jgi_Dappu1_10353_gw1.138.28.1':0.078157948):0.060835719,'Hrobusta@prot_jgi_Helro1_157320':0.18605057):0.027022658):0.048855695):0.055858718,('6239-Celegans@NP_499453':0.24243081,'6279-Bmalayi@XP_001899737':0.11781995):0.16343421):0.10910139,(('431895-Mbrevicollis@XP_001746007':0.11392926,'Salpingoeca-rosetta@PTSG_07983T0':0.22674857):0.033648015,'Ehuxleyi@jgi':0.22166709):0.050105297):0.049723547,('Capsaspora-owczarzaki@CAOG_01984T0':0.36803758,'Thecamonas-trahens@AMSG_04757T0':0.40183335):0.046170314):0.013018965,(('12968-Bhominis@CBK23979':0.78494827,'423536-Pmarinus@XP_002788667':0.62125105):0.18892959,((('185431-Tbrucei@XP_845021':0.16977691,'353153-Tcruzi@XP_815055':0.12471414):0.051444827,('347515-Lmajor@XP_001681030':0.057598321,'435258-Linfantum@XP_001463342':0.014361897):0.17382801):0.40313212,'744533-Ngruberi@XP_002670278':0.26725923):0.038906965):0.039596196):0.0304696,(((('145481-Ppatens@XP_001784554':0.026702298,'Smoellendorfii@prot_jgi_Selmo1_50213_gw1.33.291.1':0.038196928):0.027804324,'3702-Athaliana@NP_001077968':0.069642935):0.028870727,'39947-Osativa@NP_001045803':0.04903824):0.057223016,((('3055-Creinhardtii@XP_001698278':7.2317679e-05,'3068-Vcarteri@XP_002952649':0.12612632):0.35940398,'Cvulgaris@prot_jgi_Chlvu1_84554_estExt_fgeneshCV_pg.C_220092':0.12745531):0.13533527,(('436017-Olucimarinus@XP_001419553':0.013868258,'70448-Otauri@XP_003081202':0.044441546):0.10100752,'564608-Mpusilla@XP_003056807':0.099356784):0.19071199):0.059789086):0.070227334):0.016182834,('214684-Cneoformans@XP_570201':0.10878417,('237631-Umaydis@XP_760536':0.1713828,(('284812-Spombe@NP_593260':0.23546252,(('330879-Afumigatus@XP_755741':0.092756711,'367110-Ncrassa@XP_957879':0.25303997):0.095342762,('Spizellomyces-punctatus@SPPG_00372T0':0.074679614,'bdendrobatidis@prot_jgi_Batde5_88502_GP3.040610':0.17788613):0.093501442):0.032642076):0.020481948,'559292-Scerevisiae@NP_012461':0.61812566):0.016947242):0.024973918):0.16569291,(((('284813-Ecuniculi@XP_955745':0.16134886,'876142-Eintestinalis@XP_003073682':0.068936174):0.53026669,'578460-Nceranae@XP_002995833':0.81013216):0.41953234,((('294381-Ehistolytica@XP_655216':0.36173775,('484906-Bbovis@XP_001611424':0.87362593,'5811-Tgondii@AAZ57430':1.257781):0.51358505):0.072287321,(((('352914-Pyoelii@XP_725208':0.10052845,'36329-Pfalciparum@XP_001351448':0.0017094618):0.91815817,(('412030-Ptetraurelia@XP_001443869':0.17045887,'5911-Tthermophila@XP_001008623':0.24438083):1.1332658,'598745-Gintestinalis@XP_00299583LOCUS':1.6194284):0.1745217):0.13906417,'412133-Tvaginalis@XP_001319807':0.85302901):0.12728322,'412133-Tvaginalis@XP_001328416':0.75405299):0.095188832):0.120602,'352472-Ddiscoideum@XP_643274':0.52615448):0.066972691):0.054659709,(((('2880-Esiliculosus@CBN79764':0.16439885,'Aanophagefferens@prot_jgi_Auran1_72635':0.34741644):0.011411333,'556484-Ptricornutum@XP_002184568':0.37055436):0.040648178,('403677-Pinfestans@XP_002997684':0.023627808,'Pramorum@jgi':0.035923501):0.24728373):0.078734874,('Cmerolae@gene_gnl_CMER_CML027C':0.40958909,'Gsulphuraria@stig_61.Gs57770.1':0.21241636):0.10133835):0.044651875):0.040236593);
(((((('10228-Tadhaerens@XP_002116802':0.29244157,((('6239-Celegans@NP_499453':0.26233741,'6279-Bmalayi@XP_001899737':0.15834555):0.12704755,(('7955-Drerio@NP_999854':0.029612847,'9606-Hsapiens@NP_005436':2.8354615e-06):0.06445079,'Lgigantea@gene_jgi_Lotgi1_127102_e_gw1.56.56.1':0.047583226):0.012679215):0.016094615,(('7227-Dmelanogaster@NP_523374':0.18156121,('7460-Amellifera@XP_393700':0.068912988,'Dpulex@prot_jgi_Dappu1_10353_gw1.138.28.1':0.087098636):0.025138952):0.073854604,'Hrobusta@prot_jgi_Helro1_157320':0.22283362):1.1892821e-05):0.047224084):0.02497469,'45351-Nvectensis@XP_001626236':0.095376199):0.18230872,(('185431-Tbrucei@XP_845021':0.19372479,(('347515-Lmajor@XP_001681030':0.054186891,'435258-Linfantum@XP_001463342':0.0054894887):0.22527542,'353153-Tcruzi@XP_815055':0.12323161):0.11705888):0.53407328,((('431895-Mbrevicollis@XP_001746007':1.6608982e-05,'598745-Gintestinalis@XP_00299583LOCUS':2.8824173):0.11998983,'Ehuxleyi@jgi':0.048610808):0.091376914,'Salpingoeca-rosetta@PTSG_07983T0':0.35727039):0.017618419):0.13281209):0.026337143,'Thecamonas-trahens@AMSG_04757T0':0.4081906):0.0041070304,((('145481-Ppatens@XP_001784554':0.04157211,'Smoellendorfii@prot_jgi_Selmo1_50213_gw1.33.291.1':0.028924399):0.01873731,('3702-Athaliana@NP_001077968':0.12152213,'39947-Osativa@NP_001045803':0.087762218):0.047008282):0.080285495,((('3055-Creinhardtii@XP_001698278':0.0084694176,'3068-Vcarteri@XP_002952649':0.15856846):0.46081066,'Cvulgaris@prot_jgi_Chlvu1_84554_estExt_fgeneshCV_pg.C_220092':0.16995307):0.10885635,(('436017-Olucimarinus@XP_001419553':0.019145081,'70448-Otauri@XP_003081202':0.040267364):0.07329082,'564608-Mpusilla@XP_003056807':0.12871886):0.33768324):0.056046492):0.16097681):0.037994176,((((('12968-Bhominis@CBK23979':0.92440812,(((('352914-Pyoelii@XP_725208':0.16408741,'36329-Pfalciparum@XP_001351448':0):1.5906269,'412133-Tvaginalis@XP_001319807':0.96602438):0.31637992,(('412030-Ptetraurelia@XP_001443869':0.2770537,'5911-Tthermophila@XP_001008623':0.15493207):1.6908555,('484906-Bbovis@XP_001611424':1.0838217,'5811-Tgondii@AAZ57430':1.382175):0.60323542):0.24534671):0.13862157,'423536-Pmarinus@XP_002788667':0.79792035):0.10515795):0.10025133,'412133-Tvaginalis@XP_001328416':0.83997175):0.16045555,'744533-Ngruberi@XP_002670278':0.2755371):0.082499498,'Capsaspora-owczarzaki@CAOG_01984T0':0.38541602):0.055686648,(((('2880-Esiliculosus@CBN79764':0.2606311,'556484-Ptricornutum@XP_002184568':0.49394079):0.030874162,'Aanophagefferens@prot_jgi_Auran1_72635':0.53776093):0.10315343,('403677-Pinfestans@XP_002997684':0.005422518,'Pramorum@jgi':0.059222175):0.286249):0.091545894,('Cmerolae@gene_gnl_CMER_CML027C':0.57869202,'Gsulphuraria@stig_61.Gs57770.1':0.35833787):0.10646575):0.06523079):0.010936732,((((('214684-Cneoformans@XP_570201':0.12991682,'237631-Umaydis@XP_760536':0.2133448):0.013190488,'284812-Spombe@NP_593260':0.29479638):0.016012979,(((('330879-Afumigatus@XP_755741':0.081945797,'367110-Ncrassa@XP_957879':0.30558557):0.07772661,'559292-Scerevisiae@NP_012461':0.76377888):0.06038351,'bdendrobatidis@prot_jgi_Batde5_88502_GP3.040610':0.27730315):0.095561301,'Spizellomyces-punctatus@SPPG_00372T0':0.12445432):0.072861423):0.12115981,'353151-Chominis@XP_665748':1.2791797):0.067898841,(((('284813-Ecuniculi@XP_955745':0.29793304,'876142-Eintestinalis@XP_003073682':0.064447709):0.44342358,'578460-Nceranae@XP_002995833':0.98477441):0.44156767,'294381-Ehistolytica@XP_655216':0.55614555):0.11052381,'352472-Ddiscoideum@XP_643274':0.85150017):0.097981821):3.020811e-07);
((((((((('10228-Tadhaerens@XP_002116802':0.17051342,'45351-Nvectensis@XP_001626236':0.11595121):0.039875699,('7955-Drerio@NP_999854':0.043393699,'9606-Hsapiens@NP_005436':0.0049914483):0.049524201):0.023982411,'Hrobusta@prot_jgi_Helro1_157320':0.20772586):0.045323703,(('7227-Dmelanogaster@NP_523374':0.16494509,'Dpulex@prot_jgi_Dappu1_10353_gw1.138.28.1':0.055086712):0.01471083,'7460-Amellifera@XP_393700':0.085613833):0.045261554):0.014264145,('6239-Celegans@NP_499453':0.18332879,'6279-Bmalayi@XP_001899737':0.16452199):0.1426412):0.16585949,(('431895-Mbrevicollis@XP_001746007':2.3241568e-06,('598745-Gintestinalis@XP_00299583LOCUS':2.091645,'Ehuxleyi@jgi':0.11794737):0.059517055):0.17437411,'Salpingoeca-rosetta@PTSG_07983T0':0.17013445):0.054164184):0.031517905,((('185431-Tbrucei@XP_845021':0.17024307,('347515-Lmajor@XP_001681030':0.043887425,'435258-Linfantum@XP_001463342':0.0069674082):0.18980351):0.060255532,'353153-Tcruzi@XP_815055':0.078712336):0.41629755,(('284813-Ecuniculi@XP_955745':0.33637576,'876142-Eintestinalis@XP_003073682':0.054669073):0.39289422,'578460-Nceranae@XP_002995833':1.0213426):0.63522034):0.047899964):0.058004636,(((('145481-Ppatens@XP_001784554':0.037685429,'Smoellendorfii@prot_jgi_Selmo1_50213_gw1.33.291.1':0.045028573):0.027332545,('3702-Athaliana@NP_001077968':0.045996024,'39947-Osativa@NP_001045803':0.085452738):0.035962087):0.10892908,((('3055-Creinhardtii@XP_001698278':0.026212143,'3068-Vcarteri@XP_002952649':0.095237806):0.35442439,'Cvulgaris@prot_jgi_Chlvu1_84554_estExt_fgeneshCV_pg.C_220092':0.072207768):0.10001311,(('436017-Olucimarinus@XP_001419553':0.022554712,'70448-Otauri@XP_003081202':0.018133182):0.11377622,'564608-Mpusilla@XP_003056807':0.096663502):0.13799859):0.037094062):0.1049617,((((('2880-Esiliculosus@CBN79764':0.13220854,'556484-Ptricornutum@XP_002184568':0.30846767):0.061783234,'294381-Ehistolytica@XP_655216':0.47441362):0.05018897,'352472-Ddiscoideum@XP_643274':0.71791864):0.040646699,'Gsulphuraria@stig_61.Gs57770.1':0.42234641):0.019626362,((('403677-Pinfestans@XP_002997684':0.01418552,'Pramorum@jgi':0.04088098):0.2587513,('Aanophagefferens@prot_jgi_Auran1_72635':0.46010697,'Cmerolae@gene_gnl_CMER_CML027C':0.39659149):0.10926768):0.035863565,'Thecamonas-trahens@AMSG_04757T0':0.29827193):0.073681302):0.031415618):0.024138038):0.030313405,(((('12968-Bhominis@CBK23979':0.67692808,(('353151-Chominis@XP_665748':0.55905419,('484906-Bbovis@XP_001611424':1.2189982,'5811-Tgondii@AAZ57430':0.67416752):0.36184257):0.006205519,'423536-Pmarinus@XP_002788667':0.73083978):0.17091624):0.096149918,((('352914-Pyoelii@XP_725208':0.11430591,'36329-Pfalciparum@XP_001351448':0):1.1328645,'412133-Tvaginalis@XP_001319807':0.67761604):0.33387299,(('412030-Ptetraurelia@XP_001443869':0.073684748,'5911-Tthermophila@XP_001008623':0.32371159):1.6423196,'412133-Tvaginalis@XP_001328416':0.47796793):0.090250803):0.1378022):0.10587081,'744533-Ngruberi@XP_002670278':0.25448977):0.04945059,'Capsaspora-owczarzaki@CAOG_01984T0':0.30621831):0.055146996,((('214684-Cneoformans@XP_570201':0.15183142,'237631-Umaydis@XP_760536':0.19580053):0.070495666,('284812-Spombe@NP_593260':0.14655704,('330879-Afumigatus@XP_755741':0.12744082,'367110-Ncrassa@XP_957879':0.24030674):0.085149055):0.053371641):0.019657048,('559292-Scerevisiae@NP_012461':0.57785419,('Lgigantea@gene_jgi_Lotgi1_127102_e_gw1.56.56.1':0.32641816,('Spizellomyces-punctatus@SPPG_00372T0':0.10389972,'bdendrobatidis@prot_jgi_Batde5_88502_GP3.040610':0.25766485):0.010426807):0.066799741):0.024870483):0.10671939);
(((('10228-Tadhaerens@XP_002116802':0.10461668,((((('6239-Celegans@NP_499453':0.18913382,'6279-Bmalayi@XP_001899737':0.17391903):0.18604416,(('7227-Dmelanogaster@NP_523374':0.22056887,'Dpulex@prot_jgi_Dappu1_10353_gw1.138.28.1':0.084084677):0.010347902,'7460-Amellifera@XP_393700':0.07396442):0.049797926):0.01371402,'Hrobusta@prot_jgi_Helro1_157320':0.12333276):0.029847949,'Lgigantea@gene_jgi_Lotgi1_127102_e_gw1.56.56.1':0.055171774):0.02301204,('7955-Drerio@NP_999854':0.010554527,'9606-Hsapiens@NP_005436':0):0.050498469):0.053555492):0.039838015,'45351-Nvectensis@XP_001626236':0.086513103):0.10582795,((('214684-Cneoformans@XP_570201':0.12526796,'237631-Umaydis@XP_760536':0.081216385):0.049644108,('284812-Spombe@NP_593260':0.17571086,('330879-Afumigatus@XP_755741':0.12533185,'367110-Ncrassa@XP_957879':0.2424797):0.094727465):0.098010207):0.057284668,('Spizellomyces-punctatus@SPPG_00372T0':0.094547145,'bdendrobatidis@prot_jgi_Batde5_88502_GP3.040610':0.21214534):0.060297829):0.13425508):0.057892241,(((('12968-Bhominis@CBK23979':0.63340416,('352472-Ddiscoideum@XP_643274':0.45556481,((('352914-Pyoelii@XP_725208':0.093231336,'36329-Pfalciparum@XP_001351448':0):0.8890219,('484906-Bbovis@XP_001611424':0.89040221,'5811-Tgondii@AAZ57430':0.78014141):0.19964046):0.12265633,'559292-Scerevisiae@NP_012461':0.46690453):0.20023067):0.042634774):0.051297326,(((('185431-Tbrucei@XP_845021':0.12148152,('347515-Lmajor@XP_001681030':0.057337168,'435258-Linfantum@XP_001463342':6.7245673e-06):0.21637821):0.022127074,'353153-Tcruzi@XP_815055':0.11191673):0.22187024,'353151-Chominis@XP_665748':1.0478155):8.0046228e-05,(('284813-Ecuniculi@XP_955745':0.2183669,'876142-Eintestinalis@XP_003073682':0.020496887):0.51146733,'578460-Nceranae@XP_002995833':0.80449804):0.4421367):0.058637574):0.1422271,(('431895-Mbrevicollis@XP_001746007':0.030287265,('598745-Gintestinalis@XP_00299583LOCUS':1.7744509,'Ehuxleyi@jgi':0.26705129):0.11338026):0.1164287,'Salpingoeca-rosetta@PTSG_07983T0':0.18821446):0.05250251):0.14164267,('Capsaspora-owczarzaki@CAOG_01984T0':0.3397765,'Thecamonas-trahens@AMSG_04757T0':0.30604497):0.05241784):0.030898874,((((('145481-Ppatens@XP_001784554':0.031500647,((('3055-Creinhardtii@XP_001698278':0.020130815,'3068-Vcarteri@XP_002952649':0.08611265):0.27868549,'Cvulgaris@prot_jgi_Chlvu1_84554_estExt_fgeneshCV_pg.C_220092':0.19500294):0.13183404,'Smoellendorfii@prot_jgi_Selmo1_50213_gw1.33.291.1':0.0098853834):0.023737909):0.014530366,('3702-Athaliana@NP_001077968':0.044610132,'39947-Osativa@NP_001045803':0.083164615):0.016911525):0.031114454,(('436017-Olucimarinus@XP_001419553':0.021716546,'70448-Otauri@XP_003081202':0.04315259):0.11518083,'564608-Mpusilla@XP_003056807':0.12444467):0.19512859):0.081732125,(('2880-Esiliculosus@CBN79764':0.15489636,('556484-Ptricornutum@XP_002184568':0.34697476,'Aanophagefferens@prot_jgi_Auran1_72635':0.38668299):0.030273629):0.061687264,('403677-Pinfestans@XP_002997684':0.041601106,'Pramorum@jgi':0.013913633):0.24094959):0.11170967):0.046572464,(((('294381-Ehistolytica@XP_655216':0.42792565,'Gsulphuraria@stig_61.Gs57770.1':0.35133529):0.023747389,'Cmerolae@gene_gnl_CMER_CML027C':0.56941414):0.049804988,((('412030-Ptetraurelia@XP_001443869':0.21666724,'5911-Tthermophila@XP_001008623':0.19185439):1.3380269,'423536-Pmarinus@XP_002788667':0.64234563):0.1362051,('412133-Tvaginalis@XP_001319807':1.0453847,'412133-Tvaginalis@XP_001328416':0.43122829):0.20227819):0.048620289):0.0908955,'744533-Ngruberi@XP_002670278':0.2748839):0.0092704997):0.026649909);
(((((((('10228-Tadhaerens@XP_002116802':0.22631044,'45351-Nvectensis@XP_001626236':0.10704801):0.016303983,('7955-Drerio@NP_999854':0.031657442,'9606-Hsapiens@NP_005436':0):0.095377809):0.035797698,(((('7227-Dmelanogaster@NP_523374':0.24081167,'7460-Amellifera@XP_393700':0.071721535):0.0077428747,'Dpulex@prot_jgi_Dappu1_10353_gw1.138.28.1':0.1196147):0.073467013,'Hrobusta@prot_jgi_Helro1_157320':0.1354142):4.0066745e-06,'Lgigantea@gene_jgi_Lotgi1_127102_e_gw1.56.56.1':0.046928406):0.024047508):0.050660374,('6239-Celegans@NP_499453':0.21767691,'6279-Bmalayi@XP_001899737':0.15419635):0.14557197):0.16243828,(((('2880-Esiliculosus@CBN79764':0.18787045,('556484-Ptricornutum@XP_002184568':0.3742767,'Aanophagefferens@prot_jgi_Auran1_72635':0.3809866):0.022602391):0.060375598,('403677-Pinfestans@XP_002997684':0.019960859,'Pramorum@jgi':0.046056721):0.21409237):0.070763517,'Capsaspora-owczarzaki@CAOG_01984T0':0.3147033):0.0069987282,'Salpingoeca-rosetta@PTSG_07983T0':0.33751823):0.045316015):0.040544265,((((('214684-Cneoformans@XP_570201':0.1218192,'237631-Umaydis@XP_760536':0.11223717):0.038611051,('284812-Spombe@NP_593260':0.31271138,('330879-Afumigatus@XP_755741':0.081342578,'367110-Ncrassa@XP_957879':0.29746448):0.077742038):0.056918693):0.022131076,('Spizellomyces-punctatus@SPPG_00372T0':0.11622205,'bdendrobatidis@prot_jgi_Batde5_88502_GP3.040610':0.23778094):0.074469747):0.077891684,'Gsulphuraria@stig_61.Gs57770.1':0.29729549):0.0060322747,(('294381-Ehistolytica@XP_655216':0.53911254,('431895-Mbrevicollis@XP_001746007':0.01465333,'Ehuxleyi@jgi':0.13996242):0.19816354):0.10193846,'Thecamonas-trahens@AMSG_04757T0':0.35825678):0.044145239):0.033274725):0.0041497213,((((('145481-Ppatens@XP_001784554':0.068952793,'Smoellendorfii@prot_jgi_Selmo1_50213_gw1.33.291.1':0.028131794):0.054313111,('3702-Athaliana@NP_001077968':0.040507822,'39947-Osativa@NP_001045803':0.09953042):0.036557307):0.052909227,(('3055-Creinhardtii@XP_001698278':0.037395922,'3068-Vcarteri@XP_002952649':0.040627135):0.29029441,'Cvulgaris@prot_jgi_Chlvu1_84554_estExt_fgeneshCV_pg.C_220092':0.085702616):0.13479941):0.019512994,(('436017-Olucimarinus@XP_001419553':0.033352837,'70448-Otauri@XP_003081202':0.015024566):0.11451344,'564608-Mpusilla@XP_003056807':0.14970511):0.18401769):0.070805962,(((('284813-Ecuniculi@XP_955745':0.25049412,'876142-Eintestinalis@XP_003073682':0.06824546):0.47040217,'578460-Nceranae@XP_002995833':0.92104625):0.32622095,'Cmerolae@gene_gnl_CMER_CML027C':0.42160314):0.09516472,'352472-Ddiscoideum@XP_643274':0.67607397):0.044986784):0.09713658):0.052328601,(((('12968-Bhominis@CBK23979':0.68753007,'412133-Tvaginalis@XP_001319807':1.3526545):0.17677624,(((('352914-Pyoelii@XP_725208':0.11391342,'36329-Pfalciparum@XP_001351448':1.1707467e-05):1.0410983,('484906-Bbovis@XP_001611424':1.1163935,'5811-Tgondii@AAZ57430':0.89291049):0.367187):0.27543146,(('353151-Chominis@XP_665748':0.34100229,('412030-Ptetraurelia@XP_001443869':0.37956532,'5911-Tthermophila@XP_001008623':0.13557186):1.3937429):0.016941581,'598745-Gintestinalis@XP_00299583LOCUS':1.9623581):0.17193114):0.15620182,'423536-Pmarinus@XP_002788667':0.82694671):0.077102224):0.080612683,'559292-Scerevisiae@NP_012461':0.4702038):0.019160368,('185431-Tbrucei@XP_845021':0.17434416,(('347515-Lmajor@XP_001681030':0.03013936,'435258-Linfantum@XP_001463342':0.011559687):0.19984931,'353153-Tcruzi@XP_815055':0.15247838):0.053108606):0.39178147):0.064863679,('412133-Tvaginalis@XP_001328416':0.67580935,'744533-Ngruberi@XP_002670278':0.25389586):0.055205011);
(((((((('10228-Tadhaerens@XP_002116802':0.12942831,'45351-Nvectensis@XP_001626236':0.092387943):0.034941082,('7955-Drerio@NP_999854':0.019670927,'9606-Hsapiens@NP_005436':0.00034440941):0.090024559):0.026912247,'Lgigantea@gene_jgi_Lotgi1_127102_e_gw1.56.56.1':0.098046827):0.026949808,(('7227-Dmelanogaster@NP_523374':0.23556438,'Dpulex@prot_jgi_Dappu1_10353_gw1.138.28.1':0.12351843):0.0081791916,'7460-Amellifera@XP_393700':0.08685309):0.056072626):0.025510213,'Hrobusta@prot_jgi_Helro1_157320':0.20436716):0.050747972,('6239-Celegans@NP_499453':0.17329552,'6279-Bmalayi@XP_001899737':0.13266488):0.14376504):0.14394494,(((('12968-Bhominis@CBK23979':0.53186413,'423536-Pmarinus@XP_002788667':0.60383751):0.096373084,((('352914-Pyoelii@XP_725208':0.14114206,'36329-Pfalciparum@XP_001351448':0):0.93989398,'412133-Tvaginalis@XP_001319807':0.79968793):0.31679226,('353151-Chominis@XP_665748':0.58735135,(('412030-Ptetraurelia@XP_001443869':0.17659547,'5911-Tthermophila@XP_001008623':0.22688889):1.2874652,('484906-Bbovis@XP_001611424':1.0314707,'5811-Tgondii@AAZ57430':1.0267649):0.2166321):0.16542143):0.070625745):0.060154981):0.12165638,((('185431-Tbrucei@XP_845021':0.16032087,'353153-Tcruzi@XP_815055':0.14288602):0.018621556,('347515-Lmajor@XP_001681030':0.04526591,'435258-Linfantum@XP_001463342':7.5408075e-05):0.23902158):0.31249365,(('284813-Ecuniculi@XP_955745':0.2580272,'876142-Eintestinalis@XP_003073682':0.034506974):0.44386081,'578460-Nceranae@XP_002995833':0.70303721):0.4622275):0.054073253):0.049420395,(('431895-Mbrevicollis@XP_001746007':0.11303474,('598745-Gintestinalis@XP_00299583LOCUS':1.8141542,'Ehuxleyi@jgi':0.15216044):0.1380018):0.082201294,'Salpingoeca-rosetta@PTSG_07983T0':0.27788974):0.059297923):0.073626715):0.036187519,((((((('145481-Ppatens@XP_001784554':0.052046913,'Smoellendorfii@prot_jgi_Selmo1_50213_gw1.33.291.1':0.050369899):0.046066703,('3702-Athaliana@NP_001077968':0.059916562,'39947-Osativa@NP_001045803':0.13160842):0.023052728):0.066840441,(('3055-Creinhardtii@XP_001698278':0.034447429,'3068-Vcarteri@XP_002952649':0.085640942):0.3446676,'Cvulgaris@prot_jgi_Chlvu1_84554_estExt_fgeneshCV_pg.C_220092':0.18911554):0.10677131):0.02484498,(('436017-Olucimarinus@XP_001419553':0.025389891,'70448-Otauri@XP_003081202':0.042679551):0.1162845,'564608-Mpusilla@XP_003056807':0.14321236):0.17887882):0.11663089,'352472-Ddiscoideum@XP_643274':0.64807111):0.0023733186,(((('2880-Esiliculosus@CBN79764':0.19694586,'556484-Ptricornutum@XP_002184568':0.34107764):0.02960763,'Aanophagefferens@prot_jgi_Auran1_72635':0.51024272):0.054498234,('403677-Pinfestans@XP_002997684':0.049001428,'Pramorum@jgi':0.040403786):0.20633806):0.046928505,(('294381-Ehistolytica@XP_655216':0.38781596,'412133-Tvaginalis@XP_001328416':0.71974996):0.094276867,('Cmerolae@gene_gnl_CMER_CML027C':0.36856176,'Gsulphuraria@stig_61.Gs57770.1':0.31826532):0.062698626):0.050472304):0.044442301):0.050823188,(('214684-Cneoformans@XP_570201':0.13452662,'237631-Umaydis@XP_760536':0.12273462):0.080356303,((('284812-Spombe@NP_593260':0.22660103,('330879-Afumigatus@XP_755741':0.085469573,'367110-Ncrassa@XP_957879':0.28341956):0.085520726):0.077386778,'559292-Scerevisiae@NP_012461':0.49648831):0.062813332,('Spizellomyces-punctatus@SPPG_00372T0':0.1056764,'bdendrobatidis@prot_jgi_Batde5_88502_GP3.040610':0.22389836):0.046726569):0.01693548):0.053094779):0.031124117,('744533-Ngruberi@XP_002670278':0.31144614,('Capsaspora-owczarzaki@CAOG_01984T0':0.38252561,'Thecamonas-trahens@AMSG_04757T0':0.29633566):0.041475257):0.013916782);
(((('10228-Tadhaerens@XP_002116802':0.20146198,('45351-Nvectensis@XP_001626236':0.14607241,(('6239-Celegans@NP_499453':0.33865249,'6279-Bmalayi@XP_001899737':0.14030205):0.18916144,(((('7227-Dmelanogaster@NP_523374':0.23220158,'Dpulex@prot_jgi_Dappu1_10353_gw1.138.28.1':0.1094861):0.022812918,'7460-Amellifera@XP_393700':0.096440638):0.078875181,'Hrobusta@prot_jgi_Helro1_157320':0.23049046):0.022522538,('7955-Drerio@NP_999854':0.029137076,'9606-Hsapiens@NP_005436':0):0.079635874):0.025423476):0.056086434):0.086883057):0.12817761,('431895-Mbrevicollis@XP_001746007':0.12850525,'Salpingoeca-rosetta@PTSG_07983T0':0.20824856):0.20579148):0.058447924,'Capsaspora-owczarzaki@CAOG_01984T0':0.34472343):0.019006474,((((((((('12968-Bhominis@CBK23979':0.78804257,'423536-Pmarinus@XP_002788667':0.91579326):0.16607185,'598745-Gintestinalis@XP_00299583LOCUS':2.3637605):0.26864029,'412133-Tvaginalis@XP_001328416':0.8093641):0.080066914,'Gsulphuraria@stig_61.Gs57770.1':0.42472673):0.094487936,(((('284813-Ecuniculi@XP_955745':0.33764726,'876142-Eintestinalis@XP_003073682':0.03563811):0.70157268,'578460-Nceranae@XP_002995833':1.2241555):0.91193729,'Cmerolae@gene_gnl_CMER_CML027C':0.4382892):0.25293661,((('2880-Esiliculosus@CBN79764':0.17066164,'556484-Ptricornutum@XP_002184568':0.44655173):0.061588659,'294381-Ehistolytica@XP_655216':0.55954072):0.068816329,(('403677-Pinfestans@XP_002997684':0.070468531,'Pramorum@jgi':0.033386044):0.2240633,'Aanophagefferens@prot_jgi_Auran1_72635':0.52974467):0.087811147):0.067489391):0.0092762333):6.7334994e-06,'Lgigantea@gene_jgi_Lotgi1_127102_e_gw1.56.56.1':0.28001392):0.075257231,('352472-Ddiscoideum@XP_643274':0.49825619,(((('352914-Pyoelii@XP_725208':0.18476206,'36329-Pfalciparum@XP_001351448':0):1.0942749,'412133-Tvaginalis@XP_001319807':1.0301619):0.39595291,(('412030-Ptetraurelia@XP_001443869':0.20070819,'5911-Tthermophila@XP_001008623':0.32615674):1.7108572,('484906-Bbovis@XP_001611424':1.1406361,'5811-Tgondii@AAZ57430':1.184216):0.57254175):0.14683957):0.038054462,'353151-Chominis@XP_665748':0.92168493):0.048913568):0.26171373):0.035176879,(((('145481-Ppatens@XP_001784554':0.037600567,'Smoellendorfii@prot_jgi_Selmo1_50213_gw1.33.291.1':0.034468397):0.031279162,('3702-Athaliana@NP_001077968':0.076018172,'39947-Osativa@NP_001045803':0.12280845):0.051199804):0.079936384,((('3055-Creinhardtii@XP_001698278':0.068283086,'3068-Vcarteri@XP_002952649':0.13191009):0.44598886,'Cvulgaris@prot_jgi_Chlvu1_84554_estExt_fgeneshCV_pg.C_220092':0.16661785):0.1252822,(('436017-Olucimarinus@XP_001419553':0.029611676,'70448-Otauri@XP_003081202':0.020078024):0.105784,'564608-Mpusilla@XP_003056807':0.13999343):0.29324323):0.08448771):0.16390661,'Thecamonas-trahens@AMSG_04757T0':0.34379654):0.064467646):0.030726806,'Ehuxleyi@jgi':0.53206954):0.029917093,(((('185431-Tbrucei@XP_845021':0.18351883,'353153-Tcruzi@XP_815055':0.20666579):0.071452493,('347515-Lmajor@XP_001681030':0.083634743,'435258-Linfantum@XP_001463342':3.3129462e-06):0.26068303):0.41471922,'744533-Ngruberi@XP_002670278':0.35921033):0.14560857,(('214684-Cneoformans@XP_570201':0.16045001,'237631-Umaydis@XP_760536':0.21997346):0.055309877,((('284812-Spombe@NP_593260':0.31114218,('330879-Afumigatus@XP_755741':0.17299507,'367110-Ncrassa@XP_957879':0.37928618):0.034574418):0.067630993,'559292-Scerevisiae@NP_012461':0.96832871):0.053842843,('Spizellomyces-punctatus@SPPG_00372T0':0.16073234,'bdendrobatidis@prot_jgi_Batde5_88502_GP3.040610':0.28851934):0.076467871):0.071356433):0.14460816):0.035584053);
(((((((((('10228-Tadhaerens@XP_002116802':0.19367053,'45351-Nvectensis@XP_001626236':0.10524097):0.035677615,('7955-Drerio@NP_999854':0.029606628,'9606-Hsapiens@NP_005436':0):0.060088447):0.034659602,'Lgigantea@gene_jgi_Lotgi1_127102_e_gw1.56.56.1':0.1010024):0.03037866,((('7227-Dmelanogaster@NP_523374':0.18777469,'Dpulex@prot_jgi_Dappu1_10353_gw1.138.28.1':0.13039774):0.014891175,'7460-Amellifera@XP_393700':0.079674248):0.040929508,'Hrobusta@prot_jgi_Helro1_157320':0.20511249):0.0097779415):0.042103004,('6239-Celegans@NP_499453':0.23038491,'6279-Bmalayi@XP_001899737':0.095721068):0.16627619):0.12593317,(((('185431-Tbrucei@XP_845021':0.10678733,'353153-Tcruzi@XP_815055':0.13251962):0.10549455,('347515-Lmajor@XP_001681030':0.061416166,'435258-Linfantum@XP_001463342':0.03218989):0.11529371):0.47236032,'744533-Ngruberi@XP_002670278':0.3139088):0.047827146,'Capsaspora-owczarzaki@CAOG_01984T0':0.35157023):0.028037087):0.083706632,'Ehuxleyi@jgi':0.58164951):1.0150845e-05,('431895-Mbrevicollis@XP_001746007':0.20829408,'Salpingoeca-rosetta@PTSG_07983T0':0.16470003):0.1153849):0.00068695379,(((('145481-Ppatens@XP_001784554':0.049593275,'Smoellendorfii@prot_jgi_Selmo1_50213_gw1.33.291.1':0.033281442):0.020967336,('3702-Athaliana@NP_001077968':0.076358914,'39947-Osativa@NP_001045803':0.030891393):0.045127213):0.052933009,((('3055-Creinhardtii@XP_001698278':0,'3068-Vcarteri@XP_002952649':0.068803274):0.39823025,'Cvulgaris@prot_jgi_Chlvu1_84554_estExt_fgeneshCV_pg.C_220092':0.11512243):0.075880798,(('436017-Olucimarinus@XP_001419553':0.017135741,'70448-Otauri@XP_003081202':0.022010649):0.11245967,'564608-Mpusilla@XP_003056807':0.12531647):0.20613096):0.046712731):0.18245344,((('214684-Cneoformans@XP_570201':0.1414194,'237631-Umaydis@XP_760536':0.10628762):0.072617229,('284812-Spombe@NP_593260':0.18333028,('330879-Afumigatus@XP_755741':0.046999496,'367110-Ncrassa@XP_957879':0.31944464):0.069109719):0.053307982):0.020335578,('559292-Scerevisiae@NP_012461':0.76357796,('Spizellomyces-punctatus@SPPG_00372T0':0.14564621,'bdendrobatidis@prot_jgi_Batde5_88502_GP3.040610':0.26588092):0.024709448):0.04486944):0.079459118):0.046658342):0.035578915,(((('12968-Bhominis@CBK23979':0.83037615,'Aanophagefferens@prot_jgi_Auran1_72635':0.3416426):0.10128633,('2880-Esiliculosus@CBN79764':0.16335964,'556484-Ptricornutum@XP_002184568':0.33984286):0.054290013):0.081276809,('294381-Ehistolytica@XP_655216':0.45682595,((('352914-Pyoelii@XP_725208':0.11838012,'36329-Pfalciparum@XP_001351448':0):1.3164191,'412133-Tvaginalis@XP_001319807':0.98584638):0.29740013,'412133-Tvaginalis@XP_001328416':0.51359468):0.13879804):0.1240579):0.034811481,((('352472-Ddiscoideum@XP_643274':0.57123721,(((('353151-Chominis@XP_665748':0.45701458,'484906-Bbovis@XP_001611424':0.79506266):0.28870522,'5811-Tgondii@AAZ57430':0.99779048):0.3125603,(('412030-Ptetraurelia@XP_001443869':0.19981449,'5911-Tthermophila@XP_001008623':0.17908859):1.5033858,'598745-Gintestinalis@XP_00299583LOCUS':1.3833217):0.24542144):0.12612815,'423536-Pmarinus@XP_002788667':0.77279502):0.054189345):0.050815448,'Cmerolae@gene_gnl_CMER_CML027C':0.53048031):0.071901899,'Gsulphuraria@stig_61.Gs57770.1':0.33217188):0.013861373):0.071438294,(((('284813-Ecuniculi@XP_955745':0.19728847,'876142-Eintestinalis@XP_003073682':0.06676811):0.38684863,'578460-Nceranae@XP_002995833':0.83602921):0.49202292,('403677-Pinfestans@XP_002997684':0.049168752,'Pramorum@jgi':0.029073454):0.23208057):0.07935798,'Thecamonas-trahens@AMSG_04757T0':0.32004315):0.087958003);
(((((((('10228-Tadhaerens@XP_002116802':0.14820118,'45351-Nvectensis@XP_001626236':0.088465325):0.059999939,('7955-Drerio@NP_999854':0.037355368,'9606-Hsapiens@NP_005436':0):0.032565409):0.027953392,'Lgigantea@gene_jgi_Lotgi1_127102_e_gw1.56.56.1':0.075919278):0.023699381,('7227-Dmelanogaster@NP_523374':0.12593297,('7460-Amellifera@XP_393700':0.092684928,'Dpulex@prot_jgi_Dappu1_10353_gw1.138.28.1':0.079157232):3.6949022e-05):0.051723564):0.021058687,'Hrobusta@prot_jgi_Helro1_157320':0.13987276):0.050379457,('6239-Celegans@NP_499453':0.20424349,'6279-Bmalayi@XP_001899737':0.13408653):0.16399171):0.16138326,(((('12968-Bhominis@CBK23979':0.6402181,'423536-Pmarinus@XP_002788667':0.63268016):0.078163212,((('185431-Tbrucei@XP_845021':0.13414283,(('347515-Lmajor@XP_001681030':0.030135223,'435258-Linfantum@XP_001463342':0.0079972465):0.1425819,'353153-Tcruzi@XP_815055':0.10979839):0.022377927):0.28795955,(('284813-Ecuniculi@XP_955745':0.19041721,'876142-Eintestinalis@XP_003073682':0.039696227):0.49525122,'578460-Nceranae@XP_002995833':0.63733577):0.2787112):0.049772051,(('353151-Chominis@XP_665748':0.67277346,(('484906-Bbovis@XP_001611424':0.95665963,'5811-Tgondii@AAZ57430':0.91186681):0.27947698,'559292-Scerevisiae@NP_012461':0.3539182):0.15232451):0.041772674,'598745-Gintestinalis@XP_00299583LOCUS':1.8599902):0.097400622):0.029756353):0.045184743,('431895-Mbrevicollis@XP_001746007':0.056565132,'Salpingoeca-rosetta@PTSG_07983T0':0.18587079):0.10503657):0.01352263,'Ehuxleyi@jgi':0.32795472):0.031698197):0.038298054,(((((('145481-Ppatens@XP_001784554':0.053528677,'Smoellendorfii@prot_jgi_Selmo1_50213_gw1.33.291.1':0.032556471):0.031730344,('3702-Athaliana@NP_001077968':0.040280531,'39947-Osativa@NP_001045803':0.056183531):0.029884291):0.042986488,((('3055-Creinhardtii@XP_001698278':0.040331512,'3068-Vcarteri@XP_002952649':0.052603722):0.24102342,'Cvulgaris@prot_jgi_Chlvu1_84554_estExt_fgeneshCV_pg.C_220092':0.1118634):0.13812958,(('436017-Olucimarinus@XP_001419553':0.0096207856,'70448-Otauri@XP_003081202':0.030840909):0.10247784,'564608-Mpusilla@XP_003056807':0.045339589):0.21979126):0.023763668):0.070667028,('352472-Ddiscoideum@XP_643274':0.49834538,'Capsaspora-owczarzaki@CAOG_01984T0':0.29121564):0.085284156):0.048184709,'744533-Ngruberi@XP_002670278':0.35039004):0.019608786,(((('214684-Cneoformans@XP_570201':0.13720488,'237631-Umaydis@XP_760536':0.13212572):0.03251177,('284812-Spombe@NP_593260':0.19674008,('330879-Afumigatus@XP_755741':0.083496732,'367110-Ncrassa@XP_957879':0.19585481):0.034253484):0.092502484):0.011225415,('Spizellomyces-punctatus@SPPG_00372T0':0.055872432,'bdendrobatidis@prot_jgi_Batde5_88502_GP3.040610':0.1883396):0.066410777):0.098333121,(((('2880-Esiliculosus@CBN79764':0.1347451,'556484-Ptricornutum@XP_002184568':0.34129367):0.028750861,('403677-Pinfestans@XP_002997684':0.031794391,'Pramorum@jgi':0.01229259):0.24113097):0.025045422,'Aanophagefferens@prot_jgi_Auran1_72635':0.38596159):0.11425271,('294381-Ehistolytica@XP_655216':0.46027772,((((('352914-Pyoelii@XP_725208':0.04469625,'36329-Pfalciparum@XP_001351448':0.085261588):0.74139407,('412030-Ptetraurelia@XP_001443869':0.20176757,'5911-Tthermophila@XP_001008623':0.082273349):1.2203711):0.088066201,'412133-Tvaginalis@XP_001319807':0.867128):0.39448832,'Cmerolae@gene_gnl_CMER_CML027C':0.21352531):0.14965343,('412133-Tvaginalis@XP_001328416':0.63395418,'Gsulphuraria@stig_61.Gs57770.1':0.22547034):0.067604558):0.0095486422):0.025628019):0.040670681):0.032814271):0.019943168,'Thecamonas-trahens@AMSG_04757T0':0.28605482);
(((((('10228-Tadhaerens@XP_002116802':0.0066233357,'353151-Chominis@XP_665748':1.1509689):0.14519512,(((('6239-Celegans@NP_499453':0.25066413,'6279-Bmalayi@XP_001899737':0.080627945):0.1798039,('7955-Drerio@NP_999854':0.018268511,'9606-Hsapiens@NP_005436':0.0016940897):0.066263638):0.031346518,((('7227-Dmelanogaster@NP_523374':0.19903756,'7460-Amellifera@XP_393700':0.076031158):0.034874876,'Dpulex@prot_jgi_Dappu1_10353_gw1.138.28.1':0.095210383):0.046768394,'Hrobusta@prot_jgi_Helro1_157320':0.21756839):0.049993988):0.015657374,'Lgigantea@gene_jgi_Lotgi1_127102_e_gw1.56.56.1':0.095387372):0.038608988):0.040482819,'45351-Nvectensis@XP_001626236':0.060962729):0.15930356,((('214684-Cneoformans@XP_570201':0.14787547,'237631-Umaydis@XP_760536':0.11969045):0.051043619,('Spizellomyces-punctatus@SPPG_00372T0':0.085083179,'bdendrobatidis@prot_jgi_Batde5_88502_GP3.040610':0.2828053):0.029042968):0.051422264,(('284812-Spombe@NP_593260':0.195654,('330879-Afumigatus@XP_755741':0.078835136,'367110-Ncrassa@XP_957879':0.21450779):0.1006178):3.6814628e-05,'559292-Scerevisiae@NP_012461':0.60099188):0.022300063):0.10233901):0.041443891,(((((('145481-Ppatens@XP_001784554':0.04276504,'Smoellendorfii@prot_jgi_Selmo1_50213_gw1.33.291.1':0.025782499):0.010696318,('3702-Athaliana@NP_001077968':0.062726346,'39947-Osativa@NP_001045803':0.058059296):0.065881517):0.067320995,(('436017-Olucimarinus@XP_001419553':0.018076235,'70448-Otauri@XP_003081202':0.024943639):0.086562192,'564608-Mpusilla@XP_003056807':0.079784673):0.26929292):0.049869339,(('3055-Creinhardtii@XP_001698278':0.0052055744,'3068-Vcarteri@XP_002952649':0.11500829):0.28984086,'Cvulgaris@prot_jgi_Chlvu1_84554_estExt_fgeneshCV_pg.C_220092':0.16867976):0.077269691):0.094395476,((('185431-Tbrucei@XP_845021':0.19014132,'353153-Tcruzi@XP_815055':0.15021734):0.069596913,('347515-Lmajor@XP_001681030':0.054778505,'435258-Linfantum@XP_001463342':0):0.14782686):0.58253443,'744533-Ngruberi@XP_002670278':0.33989874):0.080798564):0.059156003,('431895-Mbrevicollis@XP_001746007':0.22418714,'Salpingoeca-rosetta@PTSG_07983T0':0.20217642):0.11755718):0.039669791):0.013498893,((('12968-Bhominis@CBK23979':0.66486438,'423536-Pmarinus@XP_002788667':0.60035493):0.28026685,'Thecamonas-trahens@AMSG_04757T0':0.24126412):0.16266299,(((((((('284813-Ecuniculi@XP_955745':0.26652339,'876142-Eintestinalis@XP_003073682':0.055340568):0.5663157,'578460-Nceranae@XP_002995833':0.84948951):0.36164908,(('352914-Pyoelii@XP_725208':0.08358081,'36329-Pfalciparum@XP_001351448':1.6431184e-05):1.158843,'412133-Tvaginalis@XP_001319807':0.75336852):0.3093218):0.067262366,'Ehuxleyi@jgi':0.12205942):0.18518645,'Cmerolae@gene_gnl_CMER_CML027C':0.45509092):0.06995871,('294381-Ehistolytica@XP_655216':0.4509621,('352472-Ddiscoideum@XP_643274':0.47243556,((('412030-Ptetraurelia@XP_001443869':0.06986135,'5911-Tthermophila@XP_001008623':0.26044521):1.1955277,'598745-Gintestinalis@XP_00299583LOCUS':1.2934208):0.23352454,('484906-Bbovis@XP_001611424':0.74740513,'5811-Tgondii@AAZ57430':0.79767802):0.37952717):0.078797948):0.16534243):0.13430348):0.053843962,('412133-Tvaginalis@XP_001328416':0.62726829,'Gsulphuraria@stig_61.Gs57770.1':0.26828772):0.10663273):0.049646293,((('2880-Esiliculosus@CBN79764':0.23272144,'556484-Ptricornutum@XP_002184568':0.35100501):0.040143966,'Aanophagefferens@prot_jgi_Auran1_72635':0.37045138):0.058616474,('403677-Pinfestans@XP_002997684':0.024515481,'Pramorum@jgi':0.058547152):0.24204972):0.096407055):0.0091563003):0.021636661,'Capsaspora-owczarzaki@CAOG_01984T0':0.39205879);
(((((('10228-Tadhaerens@XP_002116802':0.21488655,(('6239-Celegans@NP_499453':0.24608085,'6279-Bmalayi@XP_001899737':0.10846802):0.22328282,(((('7227-Dmelanogaster@NP_523374':0.18372379,'7460-Amellifera@XP_393700':0.093229336):0.032169308,'Dpulex@prot_jgi_Dappu1_10353_gw1.138.28.1':0.053406306):0.084958737,'Hrobusta@prot_jgi_Helro1_157320':0.2406413):0.03591355,(('7955-Drerio@NP_999854':0.010131412,'9606-Hsapiens@NP_005436':0):0.07134196,'Lgigantea@gene_jgi_Lotgi1_127102_e_gw1.56.56.1':0.065705396):0.016028967):0.025303916):0.06000146):0.021311214,'45351-Nvectensis@XP_001626236':0.0777908):0.062075822,'Salpingoeca-rosetta@PTSG_07983T0':0.35549911):0.062496338,((((('145481-Ppatens@XP_001784554':0.027004123,'Smoellendorfii@prot_jgi_Selmo1_50213_gw1.33.291.1':0.024561013):0.027654534,('3702-Athaliana@NP_001077968':0.072188682,'39947-Osativa@NP_001045803':0.061349059):0.025767077):0.052818413,((('3055-Creinhardtii@XP_001698278':0,'3068-Vcarteri@XP_002952649':0.092476766):0.30760252,'Cvulgaris@prot_jgi_Chlvu1_84554_estExt_fgeneshCV_pg.C_220092':0.18333638):0.11921723,(('436017-Olucimarinus@XP_001419553':0.014243705,'70448-Otauri@XP_003081202':0.018456847):0.067921897,'564608-Mpusilla@XP_003056807':0.11720365):0.18214829):0.086691738):0.17234114,(((('2880-Esiliculosus@CBN79764':0.1955762,'556484-Ptricornutum@XP_002184568':0.32968048):0.031217003,'Aanophagefferens@prot_jgi_Auran1_72635':0.36170201):0.075752165,('403677-Pinfestans@XP_002997684':0.031147642,'Pramorum@jgi':0.045590857):0.18626841):0.092835523,((('294381-Ehistolytica@XP_655216':0.42312258,'352472-Ddiscoideum@XP_643274':0.52867136):0.025350164,'Ehuxleyi@jgi':0.21134801):0.056277701,'431895-Mbrevicollis@XP_001746007':0.2224404):0.1022272):0.022762282):0.041519886,'Capsaspora-owczarzaki@CAOG_01984T0':0.36324094):0.029666442):0.036123498,(((('185431-Tbrucei@XP_845021':0.15459015,'353153-Tcruzi@XP_815055':0.15444577):0.068721692,('347515-Lmajor@XP_001681030':0.019008185,'435258-Linfantum@XP_001463342':0.012185979):0.16497018):0.40156115,'744533-Ngruberi@XP_002670278':0.25379126):0.12280968,((('214684-Cneoformans@XP_570201':0.1931681,'237631-Umaydis@XP_760536':0.11091192):0.054524418,('284812-Spombe@NP_593260':0.20256538,('330879-Afumigatus@XP_755741':0.11256487,'367110-Ncrassa@XP_957879':0.1794345):0.094242743):0.10565962):0.025027252,('Spizellomyces-punctatus@SPPG_00372T0':0.10411841,'bdendrobatidis@prot_jgi_Batde5_88502_GP3.040610':0.24621862):0.054057924):0.043903578):0.045924996):0.028850182,(((('12968-Bhominis@CBK23979':0.76387205,'423536-Pmarinus@XP_002788667':0.75677586):0.12059502,(((((('284813-Ecuniculi@XP_955745':0.199879,'876142-Eintestinalis@XP_003073682':0.015370338):0.54671832,'578460-Nceranae@XP_002995833':0.73892499):0.42020283,((('352914-Pyoelii@XP_725208':0.10556269,'36329-Pfalciparum@XP_001351448':0):0.96536924,('412030-Ptetraurelia@XP_001443869':0.088614567,'5911-Tthermophila@XP_001008623':0.20692913):1.3158885):0.14192974,'412133-Tvaginalis@XP_001319807':0.89066939):0.15454874):0.0046501092,('484906-Bbovis@XP_001611424':0.75082257,'598745-Gintestinalis@XP_00299583LOCUS':2.2723461):0.38356799):0.12109851,('353151-Chominis@XP_665748':0.5767755,'5811-Tgondii@AAZ57430':1.0738694):0.37180665):0.095444839,'559292-Scerevisiae@NP_012461':0.42970856):0.11911086):0.084622912,'412133-Tvaginalis@XP_001328416':0.61998092):0.089200159,'Thecamonas-trahens@AMSG_04757T0':0.32098651):0.043615909,('Cmerolae@gene_gnl_CMER_CML027C':0.48613696,'Gsulphuraria@stig_61.Gs57770.1':0.30247949):0.078360148);
(((('10228-Tadhaerens@XP_002116802':0.18947086,('45351-Nvectensis@XP_001626236':0.07055595,((('6239-Celegans@NP_499453':0.1942225,'6279-Bmalayi@XP_001899737':0.15983125):0.13150537,(('7955-Drerio@NP_999854':0.028760184,'9606-Hsapiens@NP_005436':0):0.030691678,'Lgigantea@gene_jgi_Lotgi1_127102_e_gw1.56.56.1':0.062699392):0.021820092):0.015696758,((('7227-Dmelanogaster@NP_523374':0.20545095,'7460-Amellifera@XP_393700':0.0741655):0.030378783,'Dpulex@prot_jgi_Dappu1_10353_gw1.138.28.1':0.077390129):0.068410184,'Hrobusta@prot_jgi_Helro1_157320':0.17769578):0.025698469):0.063356411):0.011526795):0.19165632,((('431895-Mbrevicollis@XP_001746007':0.16664022,'Salpingoeca-rosetta@PTSG_07983T0':0.17423567):0.047149397,'Ehuxleyi@jgi':0.281797):0.03899017,'Capsaspora-owczarzaki@CAOG_01984T0':0.30741857):0.023664703):0.041285991,((((('145481-Ppatens@XP_001784554':0.033935115,'Smoellendorfii@prot_jgi_Selmo1_50213_gw1.33.291.1':0.020352078):0.025066266,('3702-Athaliana@NP_001077968':0.086601609,'39947-Osativa@NP_001045803':0.067808916):0.036427916):0.099841634,((('3055-Creinhardtii@XP_001698278':0.027782828,'3068-Vcarteri@XP_002952649':0.079390015):0.28216719,'Cvulgaris@prot_jgi_Chlvu1_84554_estExt_fgeneshCV_pg.C_220092':0.12775881):0.080984259,(('436017-Olucimarinus@XP_001419553':0.018229384,'70448-Otauri@XP_003081202':0.026517955):0.092963362,'564608-Mpusilla@XP_003056807':0.13081111):0.14081927):0.059051864):0.093659563,'352472-Ddiscoideum@XP_643274':0.57851079):0.033108114,((('2880-Esiliculosus@CBN79764':0.1605351,('556484-Ptricornutum@XP_002184568':0.2970533,'Aanophagefferens@prot_jgi_Auran1_72635':0.42422529):1.0718724e-05):0.11262153,('403677-Pinfestans@XP_002997684':0.020895295,'Pramorum@jgi':0.049825624):0.21983303):0.053868947,((('423536-Pmarinus@XP_002788667':0.75884254,'Cmerolae@gene_gnl_CMER_CML027C':0.37290377):0.106728,'Gsulphuraria@stig_61.Gs57770.1':0.31730948):0.028957688,'Thecamonas-trahens@AMSG_04757T0':0.34367405):0.059884478):0.078791053):0.026627762):1.0446208e-05,((('12968-Bhominis@CBK23979':0.78108759,(('185431-Tbrucei@XP_845021':0.1945743,'353153-Tcruzi@XP_815055':0.15873517):0.062135469,('347515-Lmajor@XP_001681030':0.039421459,'435258-Linfantum@XP_001463342':0.0052625388):0.15485931):0.29037508):0.033593798,'744533-Ngruberi@XP_002670278':0.40950338):0.062855315,(((('284813-Ecuniculi@XP_955745':0.24566016,'876142-Eintestinalis@XP_003073682':0.036945291):0.34586752,'578460-Nceranae@XP_002995833':0.91079549):0.43152654,(('294381-Ehistolytica@XP_655216':0.18716574,(('412030-Ptetraurelia@XP_001443869':0.21656728,'5911-Tthermophila@XP_001008623':0.23313813):1.1733975,'598745-Gintestinalis@XP_00299583LOCUS':1.3181619):0.38503675):0.21796056,(((('352914-Pyoelii@XP_725208':0.12951694,'36329-Pfalciparum@XP_001351448':0):0.92388245,'412133-Tvaginalis@XP_001319807':0.82742987):0.15696268,'412133-Tvaginalis@XP_001328416':0.55227413):0.12638957,('484906-Bbovis@XP_001611424':0.9675306,'5811-Tgondii@AAZ57430':0.75258003):0.55439134):0.055349689):0.089242583):0.041908533,'559292-Scerevisiae@NP_012461':0.53490546):0.066317091):0.036668958,((('214684-Cneoformans@XP_570201':0.12745659,'237631-Umaydis@XP_760536':0.13835384):0.04452839,(('284812-Spombe@NP_593260':0.17359979,('330879-Afumigatus@XP_755741':0.067865645,'367110-Ncrassa@XP_957879':0.30124382):0.15956544):0.099344828,('Spizellomyces-punctatus@SPPG_00372T0':0.064522118,'bdendrobatidis@prot_jgi_Batde5_88502_GP3.040610':0.28443988):0.12346094):1.1884954e-06):0.042902099,'353151-Chominis@XP_665748':0.61975128):0.074770559);
(((('10228-Tadhaerens@XP_002116802':0.2240363,((((('6239-Celegans@NP_499453':0.20842381,'6279-Bmalayi@XP_001899737':0.14842642):0.15385309,(('7227-Dmelanogaster@NP_523374':0.21633142,'7460-Amellifera@XP_393700':0.051706693):0.024844365,'Dpulex@prot_jgi_Dappu1_10353_gw1.138.28.1':0.087833616):0.052604221):0.0057552507,'Hrobusta@prot_jgi_Helro1_157320':0.21450536):0.01514414,'Lgigantea@gene_jgi_Lotgi1_127102_e_gw1.56.56.1':0.060940668):0.018615676,('7955-Drerio@NP_999854':0.043873317,'9606-Hsapiens@NP_005436':0):0.071971218):0.033955776):0.039548163,'45351-Nvectensis@XP_001626236':0.066090285):0.16244898,(('431895-Mbrevicollis@XP_001746007':0.17467767,'Salpingoeca-rosetta@PTSG_07983T0':0.19960155):0.11968296,'Capsaspora-owczarzaki@CAOG_01984T0':0.30601257):0.010184028):0.02046667,((('12968-Bhominis@CBK23979':0.77503796,((('353151-Chominis@XP_665748':0.23901028,'484906-Bbovis@XP_001611424':1.1956502):0.40562411,('559292-Scerevisiae@NP_012461':0.44140827,'5811-Tgondii@AAZ57430':1.161629):0.18839587):0.045606242,'423536-Pmarinus@XP_002788667':0.63228339):0.10645637):0.0072241973,((('185431-Tbrucei@XP_845021':0.17936756,'353153-Tcruzi@XP_815055':0.091383074):0.049780289,('347515-Lmajor@XP_001681030':0.030615803,'435258-Linfantum@XP_001463342':0.011403736):0.17193495):0.28766428,(('284813-Ecuniculi@XP_955745':0.21480034,'876142-Eintestinalis@XP_003073682':0.10769657):0.54995828,'578460-Nceranae@XP_002995833':0.69943474):0.40645961):0.053065481):0.061103538,(('294381-Ehistolytica@XP_655216':0.38925532,('598745-Gintestinalis@XP_00299583LOCUS':1.9139686,'Ehuxleyi@jgi':1.1517768e-05):0.14928043):0.22483978,(((('352914-Pyoelii@XP_725208':0.11669151,'36329-Pfalciparum@XP_001351448':0):0.9386616,'412133-Tvaginalis@XP_001319807':0.94199735):0.14152193,('412030-Ptetraurelia@XP_001443869':0.27775767,'5911-Tthermophila@XP_001008623':0.091606321):1.1394903):0.056699175,'412133-Tvaginalis@XP_001328416':0.45690303):0.13311131):0.098750568):0.056232118,(((((((('145481-Ppatens@XP_001784554':0.039166854,('3702-Athaliana@NP_001077968':0.071413787,'39947-Osativa@NP_001045803':0.083590004):0.052070429):0.019787627,'Smoellendorfii@prot_jgi_Selmo1_50213_gw1.33.291.1':0.012838396):0.062162624,(('436017-Olucimarinus@XP_001419553':0.020023857,'70448-Otauri@XP_003081202':0.024224132):0.12907779,'564608-Mpusilla@XP_003056807':0.10019814):0.24210336):0.040912319,(('3055-Creinhardtii@XP_001698278':0.029197287,'3068-Vcarteri@XP_002952649':0.089342025):0.29807724,'Cvulgaris@prot_jgi_Chlvu1_84554_estExt_fgeneshCV_pg.C_220092':0.17340367):0.06016017):0.12950745,'352472-Ddiscoideum@XP_643274':0.57496323):0.06214595,((('2880-Esiliculosus@CBN79764':0.1466568,'556484-Ptricornutum@XP_002184568':0.37864236):0.058658826,'Aanophagefferens@prot_jgi_Auran1_72635':0.45366565):0.07322268,('403677-Pinfestans@XP_002997684':0.027225572,'Pramorum@jgi':0.038653834):0.24077856):0.086459909):0.023874068,(('Cmerolae@gene_gnl_CMER_CML027C':0.35831821,'Gsulphuraria@stig_61.Gs57770.1':0.32804115):0.082220024,'Thecamonas-trahens@AMSG_04757T0':0.23805236):0.064373503):0.041475274,((('214684-Cneoformans@XP_570201':0.11197835,'237631-Umaydis@XP_760536':0.12321673):0.06828699,(('284812-Spombe@NP_593260':0.2002846,('330879-Afumigatus@XP_755741':0.10761897,'367110-Ncrassa@XP_957879':0.22441129):0.074021516):0.094012746,('Spizellomyces-punctatus@SPPG_00372T0':0.10715215,'bdendrobatidis@prot_jgi_Batde5_88502_GP3.040610':0.26749006):0.040564041):0.032678549):0.045009417,'744533-Ngruberi@XP_002670278':0.33217987):0.057569325):0.030283442);
(((((((('10228-Tadhaerens@XP_002116802':0.17891112,'45351-Nvectensis@XP_001626236':0.1336051):0.01500575,('7955-Drerio@NP_999854':0.011600347,'9606-Hsapiens@NP_005436':0.0084363846):0.083120485):0.048550902,'Lgigantea@gene_jgi_Lotgi1_127102_e_gw1.56.56.1':0.066473302):0.0064033697,(('6239-Celegans@NP_499453':0.20040291,'6279-Bmalayi@XP_001899737':0.15681932):0.17393163,(('7227-Dmelanogaster@NP_523374':0.21340269,'Dpulex@prot_jgi_Dappu1_10353_gw1.138.28.1':0.064078752):0.028207816,'7460-Amellifera@XP_393700':0.065426749):0.051036877):0.0079931707):0.057897651,'Hrobusta@prot_jgi_Helro1_157320':0.11799398):0.13958365,((('412133-Tvaginalis@XP_001328416':0.78513282,'Salpingoeca-rosetta@PTSG_07983T0':0.23002339):0.055393693,(('431895-Mbrevicollis@XP_001746007':0.0026986216,'Ehuxleyi@jgi':0.1015627):0.22366314,'Thecamonas-trahens@AMSG_04757T0':0.28211218):0.105954):0.019146609,'Capsaspora-owczarzaki@CAOG_01984T0':0.36283761):0.012348953):0.03339331,(((((('12968-Bhominis@CBK23979':0.54122826,'598745-Gintestinalis@XP_00299583LOCUS':1.6699448):0.016336647,'423536-Pmarinus@XP_002788667':0.61678926):0.13927396,(('185431-Tbrucei@XP_845021':0.10177443,'353153-Tcruzi@XP_815055':0.10630155):0.093681488,('347515-Lmajor@XP_001681030':0.013842626,'435258-Linfantum@XP_001463342':5.5387711e-05):0.079154997):0.37546459):0.059397311,(((('352914-Pyoelii@XP_725208':0.074793511,'36329-Pfalciparum@XP_001351448':0):0.93903488,('484906-Bbovis@XP_001611424':1.0385331,'5811-Tgondii@AAZ57430':0.96252487):0.18677407):0.12910341,('412030-Ptetraurelia@XP_001443869':0.060437135,'5911-Tthermophila@XP_001008623':0.26274566):1.0411441):0.16393746,'412133-Tvaginalis@XP_001319807':0.92860793):0.2024822):0.044947709,((('2880-Esiliculosus@CBN79764':0.17087451,(('403677-Pinfestans@XP_002997684':0.064070054,'Pramorum@jgi':2.2754358e-05):0.2349169,'Aanophagefferens@prot_jgi_Auran1_72635':0.25388472):0.096587988):0.066078141,'556484-Ptricornutum@XP_002184568':0.39213289):0.0037986742,'294381-Ehistolytica@XP_655216':0.50428436):0.055678494):0.034678911,'744533-Ngruberi@XP_002670278':0.31800365):0.02512987):0.025729464,(((((((('145481-Ppatens@XP_001784554':0.047219356,'Smoellendorfii@prot_jgi_Selmo1_50213_gw1.33.291.1':0.043723811):0.035325046,('3702-Athaliana@NP_001077968':0.093624371,'39947-Osativa@NP_001045803':0.073616166):0.02671249):0.043925056,(('436017-Olucimarinus@XP_001419553':0.013552134,'70448-Otauri@XP_003081202':0.032411298):0.12181326,'564608-Mpusilla@XP_003056807':0.087293656):0.16970171):0.037576874,(('3055-Creinhardtii@XP_001698278':0.023119352,'3068-Vcarteri@XP_002952649':0.10416333):0.29989021,'Cvulgaris@prot_jgi_Chlvu1_84554_estExt_fgeneshCV_pg.C_220092':0.13650165):0.10869482):0.086495611,((('284813-Ecuniculi@XP_955745':0.2766986,'876142-Eintestinalis@XP_003073682':0.038716585):0.42385268,'578460-Nceranae@XP_002995833':0.66813128):0.50517375,'Cmerolae@gene_gnl_CMER_CML027C':0.41878569):0.066867865):0.043922098,'352472-Ddiscoideum@XP_643274':0.51827849):0.047237073,((('214684-Cneoformans@XP_570201':0.10099248,'237631-Umaydis@XP_760536':0.13821956):0.042355008,('284812-Spombe@NP_593260':0.19060966,('330879-Afumigatus@XP_755741':0.03831961,'367110-Ncrassa@XP_957879':0.26158607):0.076089537):0.081645616):0.036433926,('559292-Scerevisiae@NP_012461':0.54017587,('Spizellomyces-punctatus@SPPG_00372T0':0.12854013,'bdendrobatidis@prot_jgi_Batde5_88502_GP3.040610':0.18570258):0.049970827):0.041439705):0.041326104):0.034578544,'Gsulphuraria@stig_61.Gs57770.1':0.39072732):0.0053148973,'353151-Chominis@XP_665748':0.73776978);
(((((((((('10228-Tadhaerens@XP_002116802':0.13674948,'45351-Nvectensis@XP_001626236':0.093253755):0.027522093,'Lgigantea@gene_jgi_Lotgi1_127102_e_gw1.56.56.1':0.00958874):0.019505552,('7955-Drerio@NP_999854':0.018865034,'9606-Hsapiens@NP_005436':0.0011989819):0.058061988):0.028573119,'Hrobusta@prot_jgi_Helro1_157320':0.12258921):0.0095751294,('6239-Celegans@NP_499453':0.23451901,'6279-Bmalayi@XP_001899737':0.13345432):0.12205427):0.030355794,(('7227-Dmelanogaster@NP_523374':0.17134038,'7460-Amellifera@XP_393700':0.052430043):0.0281549,'Dpulex@prot_jgi_Dappu1_10353_gw1.138.28.1':0.10064218):0.026686611):0.13597659,((('431895-Mbrevicollis@XP_001746007':0.13735463,'Salpingoeca-rosetta@PTSG_07983T0':0.19327337):0.059295695,'Capsaspora-owczarzaki@CAOG_01984T0':0.28903342):0.035706746,'Thecamonas-trahens@AMSG_04757T0':0.27377794):0.021844296):0.019846313,('12968-Bhominis@CBK23979':0.85283048,(((('145481-Ppatens@XP_001784554':0.020647457,'Smoellendorfii@prot_jgi_Selmo1_50213_gw1.33.291.1':0.033875778):0.013218451,('3702-Athaliana@NP_001077968':0.066647521,'39947-Osativa@NP_001045803':0.081046462):0.042529513):0.05659026,(('3055-Creinhardtii@XP_001698278':0.017781049,'3068-Vcarteri@XP_002952649':0.066574078):0.24831091,'Cvulgaris@prot_jgi_Chlvu1_84554_estExt_fgeneshCV_pg.C_220092':0.13019287):0.11013808):0.072012399,(('436017-Olucimarinus@XP_001419553':0.0052270601,'70448-Otauri@XP_003081202':0.029513081):0.11440862,'564608-Mpusilla@XP_003056807':0.16886242):0.14693599):0.047150233):0.087617064):0.031355212,((((('185431-Tbrucei@XP_845021':0.15487342,'353153-Tcruzi@XP_815055':0.14753866):0.070531552,('347515-Lmajor@XP_001681030':0.049179779,'435258-Linfantum@XP_001463342':1.7928594e-05):0.15631455):0.37613414,'744533-Ngruberi@XP_002670278':0.20499576):0.095456884,'352472-Ddiscoideum@XP_643274':0.64357046):0.019295625,(('214684-Cneoformans@XP_570201':0.08243846,'237631-Umaydis@XP_760536':0.1031685):0.041983859,((('284812-Spombe@NP_593260':0.18613297,('330879-Afumigatus@XP_755741':0.073252296,'367110-Ncrassa@XP_957879':0.25008664):0.095352092):0.02779686,'559292-Scerevisiae@NP_012461':0.57444337):0.038730936,('Spizellomyces-punctatus@SPPG_00372T0':0.09582742,'bdendrobatidis@prot_jgi_Batde5_88502_GP3.040610':0.2096781):0.083828599):0.031535446):0.082886235):0.039467811):0.033845379,(((((((('284813-Ecuniculi@XP_955745':0.27921038,'876142-Eintestinalis@XP_003073682':0.081874697):0.56059447,'578460-Nceranae@XP_002995833':0.59568986):0.26763342,((('352914-Pyoelii@XP_725208':0.068554949,'36329-Pfalciparum@XP_001351448':0.074549226):0.82125633,('412030-Ptetraurelia@XP_001443869':0.19793845,'5911-Tthermophila@XP_001008623':0.11729421):1.0378799):0.11704703,'412133-Tvaginalis@XP_001319807':0.90676892):0.15680591):0.14352237,'Ehuxleyi@jgi':0.20987013):0.039607143,'598745-Gintestinalis@XP_00299583LOCUS':2.0649235):0.064268002,'294381-Ehistolytica@XP_655216':0.41416853):0.14620239,('Cmerolae@gene_gnl_CMER_CML027C':0.44343621,'Gsulphuraria@stig_61.Gs57770.1':0.34723688):0.087441798):0.01472642,(('2880-Esiliculosus@CBN79764':0.19357778,'556484-Ptricornutum@XP_002184568':0.36585481):0.074160229,(('403677-Pinfestans@XP_002997684':0.029971947,'Pramorum@jgi':0.030916671):0.18463296,'Aanophagefferens@prot_jgi_Auran1_72635':0.36817234):0.046786607):0.071923011):0.033720791,((('353151-Chominis@XP_665748':0.63562181,('484906-Bbovis@XP_001611424':0.85784542,'5811-Tgondii@AAZ57430':0.71115123):0.30882272):0.13930385,'423536-Pmarinus@XP_002788667':0.45282673):0.13565499,'412133-Tvaginalis@XP_001328416':0.66661681):0.090947269);
((((((('10228-Tadhaerens@XP_002116802':0.047148156,'598745-Gintestinalis@XP_00299583LOCUS':2.1821577):0.11557557,'45351-Nvectensis@XP_001626236':0.092305283):0.029559851,((('6239-Celegans@NP_499453':0.17260865,'6279-Bmalayi@XP_001899737':0.12572872):0.19472641,(('7955-Drerio@NP_999854':0.023379771,'9606-Hsapiens@NP_005436':2.7114354e-06):0.022487124,'Lgigantea@gene_jgi_Lotgi1_127102_e_gw1.56.56.1':0.037334411):0.0062145587):0.024766775,((('7227-Dmelanogaster@NP_523374':0.14855248,'7460-Amellifera@XP_393700':0.08211849):0.0070233756,'Dpulex@prot_jgi_Dappu1_10353_gw1.138.28.1':0.056025337):0.058224097,'Hrobusta@prot_jgi_Helro1_157320':0.18536746):0.0053325508):0.083829534):0.13362458,(('431895-Mbrevicollis@XP_001746007':0.049625405,'Ehuxleyi@jgi':0.031288443):0.17345209,'Salpingoeca-rosetta@PTSG_07983T0':0.19613356):0.085144622):0.051742072,(('284813-Ecuniculi@XP_955745':0.28044816,'876142-Eintestinalis@XP_003073682':0):0.61760617,'578460-Nceranae@XP_002995833':0.70382887):0.52542575):6.9802265e-06,((('12968-Bhominis@CBK23979':0.65679128,((((('352914-Pyoelii@XP_725208':0.1069638,'36329-Pfalciparum@XP_001351448':0.0020194093):0.89974423,('412030-Ptetraurelia@XP_001443869':0.13538871,'5911-Tthermophila@XP_001008623':0.19775496):1.2220303):0.12464947,('484906-Bbovis@XP_001611424':1.0936803,'5811-Tgondii@AAZ57430':1.0140438):0.19837801):0.20078773,'353151-Chominis@XP_665748':0.84470688):0.12905986,'412133-Tvaginalis@XP_001319807':0.84686349):0.068539768):0.11428344,(('185431-Tbrucei@XP_845021':0.14687049,'353153-Tcruzi@XP_815055':0.13559821):0.081265209,('347515-Lmajor@XP_001681030':0.041751381,'435258-Linfantum@XP_001463342':0.014714878):0.16116507):0.37336431):0.063365522,'744533-Ngruberi@XP_002670278':0.22461838):0.016964864):0.025702153,(((((('145481-Ppatens@XP_001784554':0.037905287,('3702-Athaliana@NP_001077968':0.060799475,'39947-Osativa@NP_001045803':0.047571526):0.039975936):0.021278135,'Smoellendorfii@prot_jgi_Selmo1_50213_gw1.33.291.1':0.027559865):0.066183047,((('436017-Olucimarinus@XP_001419553':0.024603469,'70448-Otauri@XP_003081202':0.022818741):0.057961167,'564608-Mpusilla@XP_003056807':0.15434749):0.16633563,'Cvulgaris@prot_jgi_Chlvu1_84554_estExt_fgeneshCV_pg.C_220092':0.15601979):0.056767186):0.076605038,('3055-Creinhardtii@XP_001698278':0,'3068-Vcarteri@XP_002952649':0.088956877):0.28605991):0.099539518,'Capsaspora-owczarzaki@CAOG_01984T0':0.33425337):0.028321315,'Thecamonas-trahens@AMSG_04757T0':0.36876509):0.015668703,((('214684-Cneoformans@XP_570201':0.13971449,('237631-Umaydis@XP_760536':0.16826224,((('284812-Spombe@NP_593260':0.21456715,('330879-Afumigatus@XP_755741':0.076232028,'367110-Ncrassa@XP_957879':0.22013891):0.10986641):0.0043819741,'559292-Scerevisiae@NP_012461':0.62667993):0.077204383,('Spizellomyces-punctatus@SPPG_00372T0':0.062930224,'bdendrobatidis@prot_jgi_Batde5_88502_GP3.040610':0.2033653):0.048400238):0.026660691):0.036765116):0.14170062,(((('2880-Esiliculosus@CBN79764':0.18586997,'294381-Ehistolytica@XP_655216':0.49422728):0.0094532779,'556484-Ptricornutum@XP_002184568':0.32212756):0.050510004,(('403677-Pinfestans@XP_002997684':0.023320307,'Pramorum@jgi':0.015618348):0.16915734,'Aanophagefferens@prot_jgi_Auran1_72635':0.31633508):0.096542521):0.10149392,('Cmerolae@gene_gnl_CMER_CML027C':0.44000693,'Gsulphuraria@stig_61.Gs57770.1':0.25721331):0.13433956):0.035022961):0.018599474,(('352472-Ddiscoideum@XP_643274':0.64046409,'423536-Pmarinus@XP_002788667':0.59337406):0.035352184,'412133-Tvaginalis@XP_001328416':0.56661225):0.078723381):0.037341248);
((((((((('10228-Tadhaerens@XP_002116802':0.15960623,'45351-Nvectensis@XP_001626236':0.10722312):0.039780725,('7955-Drerio@NP_999854':0.018734654,'9606-Hsapiens@NP_005436':0.010405015):0.037957019):0.039589994,(('6239-Celegans@NP_499453':0.23401245,'6279-Bmalayi@XP_001899737':0.13627246):0.19300822,(('7227-Dmelanogaster@NP_523374':0.17266744,'7460-Amellifera@XP_393700':0.044108694):0.037106555,'Dpulex@prot_jgi_Dappu1_10353_gw1.138.28.1':0.10596808):0.014665831):0.027766561):0.024004554,'Lgigantea@gene_jgi_Lotgi1_127102_e_gw1.56.56.1':0.12964511):0.052882762,'Hrobusta@prot_jgi_Helro1_157320':0.14267388):0.18559401,'Salpingoeca-rosetta@PTSG_07983T0':0.29080586):0.01144781,'Capsaspora-owczarzaki@CAOG_01984T0':0.23516361):0.018014901,((('185431-Tbrucei@XP_845021':0.10208487,'353153-Tcruzi@XP_815055':0.098012748):0.078277514,('347515-Lmajor@XP_001681030':0.039359631,'435258-Linfantum@XP_001463342':0.01515212):0.18187952):0.45396662,((('352472-Ddiscoideum@XP_643274':0.4869601,((('352914-Pyoelii@XP_725208':0.045023497,'36329-Pfalciparum@XP_001351448':0.024459592):1.0030222,('412030-Ptetraurelia@XP_001443869':0.26561956,'5911-Tthermophila@XP_001008623':0.13476836):1.1867499):0.098253197,('484906-Bbovis@XP_001611424':1.0878899,'5811-Tgondii@AAZ57430':1.0728862):0.22055304):0.20465022):0.055147134,'353151-Chominis@XP_665748':0.92664571):0.18163108,'Ehuxleyi@jgi':0.39011885):8.8034703e-06):0.092497129):0.060030057,((((((('12968-Bhominis@CBK23979':0.9858095,'Aanophagefferens@prot_jgi_Auran1_72635':0.29414849):0.026730138,(('2880-Esiliculosus@CBN79764':0.15458548,'556484-Ptricornutum@XP_002184568':0.31222295):0.084277074,('403677-Pinfestans@XP_002997684':0.06959961,'Pramorum@jgi':0.0026933332):0.27031746):0.0067803805):0.06048601,(((('284813-Ecuniculi@XP_955745':0.402551,'876142-Eintestinalis@XP_003073682':2.1542022e-06):0.58862317,'578460-Nceranae@XP_002995833':0.5665761):0.55130217,('598745-Gintestinalis@XP_00299583LOCUS':2.1319739,'Cmerolae@gene_gnl_CMER_CML027C':0.10932268):0.23434278):0.073856613,'Gsulphuraria@stig_61.Gs57770.1':0.33511242):0.080762384):0.016404325,(((('294381-Ehistolytica@XP_655216':0.34774343,'412133-Tvaginalis@XP_001319807':1.3404693):0.23479452,'412133-Tvaginalis@XP_001328416':0.83887752):0.11064384,'Thecamonas-trahens@AMSG_04757T0':0.22446283):0.083148188,'423536-Pmarinus@XP_002788667':0.71565844):0.083386675):0.022212835,(((('145481-Ppatens@XP_001784554':0.050695722,'Smoellendorfii@prot_jgi_Selmo1_50213_gw1.33.291.1':0.026030811):0.015304528,('3702-Athaliana@NP_001077968':0.068979427,'39947-Osativa@NP_001045803':0.085611627):0.019142185):0.049211139,(('436017-Olucimarinus@XP_001419553':0.021092192,'70448-Otauri@XP_003081202':0.027365903):0.11340992,'564608-Mpusilla@XP_003056807':0.063755373):0.2433033):0.034041873,(('3055-Creinhardtii@XP_001698278':2.8825831e-06,'3068-Vcarteri@XP_002952649':0.11102073):0.31897366,'Cvulgaris@prot_jgi_Chlvu1_84554_estExt_fgeneshCV_pg.C_220092':0.15655273):0.10799306):0.1473046):0.0050654848,((('214684-Cneoformans@XP_570201':0.11319603,'237631-Umaydis@XP_760536':0.15919083):0.06888659,(('284812-Spombe@NP_593260':0.1681618,'559292-Scerevisiae@NP_012461':0.64178846):0.016504401,('330879-Afumigatus@XP_755741':0.058418676,'367110-Ncrassa@XP_957879':0.29492133):0.097318371):0.055999461):0.025129754,('Spizellomyces-punctatus@SPPG_00372T0':0.048871487,'bdendrobatidis@prot_jgi_Batde5_88502_GP3.040610':0.21492312):0.06797052):0.06449362):0.058452666,'744533-Ngruberi@XP_002670278':0.25562697):0.0071422468,'431895-Mbrevicollis@XP_001746007':0.31533316);
(((((((('10228-Tadhaerens@XP_002116802':0.27101126,'45351-Nvectensis@XP_001626236':0.11563156):0.047708371,('7955-Drerio@NP_999854':0.029369078,'9606-Hsapiens@NP_005436':8.8981449e-07):0.056254022):0.040900132,'Lgigantea@gene_jgi_Lotgi1_127102_e_gw1.56.56.1':0.006939106):0.046887162,((('412030-Ptetraurelia@XP_001443869':0.17397828,'5911-Tthermophila@XP_001008623':0.38406872):2.0293763,(('7227-Dmelanogaster@NP_523374':0.2236739,'Dpulex@prot_jgi_Dappu1_10353_gw1.138.28.1':0.14095493):0.014208319,'7460-Amellifera@XP_393700':0.05501301):3.2917182e-07):0.097910888,'Hrobusta@prot_jgi_Helro1_157320':0.23427344):0.011722618):0.032105849,('6239-Celegans@NP_499453':0.26610816,'6279-Bmalayi@XP_001899737':0.14369567):0.13659131):0.2233492,((((('185431-Tbrucei@XP_845021':0.21871128,'353153-Tcruzi@XP_815055':0.13081985):0.08246306,('347515-Lmajor@XP_001681030':0.077617081,'435258-Linfantum@XP_001463342':0.0046394317):0.21885188):0.48146486,'559292-Scerevisiae@NP_012461':0.70739692):0.11267031,((('284813-Ecuniculi@XP_955745':0.28918171,'876142-Eintestinalis@XP_003073682':0):0.68153543,'578460-Nceranae@XP_002995833':1.2080967):0.31490698,(('352914-Pyoelii@XP_725208':0.20580101,'36329-Pfalciparum@XP_001351448':0):1.3063256,'412133-Tvaginalis@XP_001319807':0.78790731):0.6345392):0.1724999):0.24147512,(('214684-Cneoformans@XP_570201':0.1694384,'237631-Umaydis@XP_760536':0.084236117):0.034474019,(('284812-Spombe@NP_593260':0.2597125,('330879-Afumigatus@XP_755741':0.093638396,'367110-Ncrassa@XP_957879':0.29087764):0.09246052):0.17527713,('Spizellomyces-punctatus@SPPG_00372T0':0.10282577,'bdendrobatidis@prot_jgi_Batde5_88502_GP3.040610':0.32222086):0.078648895):0.024414557):0.10540712):0.027077078):0.048592514,'Capsaspora-owczarzaki@CAOG_01984T0':0.51579923):0.022088287,(((((('12968-Bhominis@CBK23979':0.68796543,'423536-Pmarinus@XP_002788667':0.73609057):0.34659665,((('353151-Chominis@XP_665748':0.79689729,'484906-Bbovis@XP_001611424':1.2801622):0.28193326,('5811-Tgondii@AAZ57430':1.0998473,'598745-Gintestinalis@XP_00299583LOCUS':2.1064643):0.45025736):0.25894718,'412133-Tvaginalis@XP_001328416':0.57206463):0.31729429):0.030372599,'Cmerolae@gene_gnl_CMER_CML027C':0.65124661):0.043087097,'Gsulphuraria@stig_61.Gs57770.1':0.46682322):0.061859536,'Thecamonas-trahens@AMSG_04757T0':0.32997226):0.027696201,(((('2880-Esiliculosus@CBN79764':0.15617625,'294381-Ehistolytica@XP_655216':0.58013415):0.067997597,'556484-Ptricornutum@XP_002184568':0.39257726):0.067263919,'Aanophagefferens@prot_jgi_Auran1_72635':0.45619784):0.078578836,('403677-Pinfestans@XP_002997684':0.044166198,'Pramorum@jgi':0.076592676):0.2453829):0.11297544):0.031749817,((((('145481-Ppatens@XP_001784554':0.012650235,'Smoellendorfii@prot_jgi_Selmo1_50213_gw1.33.291.1':0.036703093):0.021710996,('3702-Athaliana@NP_001077968':0.098327875,'39947-Osativa@NP_001045803':0.083894067):0.054041764):0.070214635,(('436017-Olucimarinus@XP_001419553':0.027729734,'70448-Otauri@XP_003081202':0.031962649):0.14125734,'564608-Mpusilla@XP_003056807':0.18815272):0.18789751):0.051308095,(('3055-Creinhardtii@XP_001698278':0.065715951,'3068-Vcarteri@XP_002952649':0.066376573):0.3122327,'Cvulgaris@prot_jgi_Chlvu1_84554_estExt_fgeneshCV_pg.C_220092':0.1138897):0.14663329):0.15388508,((('352472-Ddiscoideum@XP_643274':0.84146348,('431895-Mbrevicollis@XP_001746007':0.00017102695,'Ehuxleyi@jgi':0.22296564):0.22011165):0.10987425,'Salpingoeca-rosetta@PTSG_07983T0':0.30262484):0.044812814,'744533-Ngruberi@XP_002670278':0.45081318):0.063914274):0.019234734);
((((((((('10228-Tadhaerens@XP_002116802':0.1706494,'45351-Nvectensis@XP_001626236':0.13398882):0.043040576,('7955-Drerio@NP_999854':0.016840668,'9606-Hsapiens@NP_005436':0.0034876404):0.074024665):0.033663166,'Lgigantea@gene_jgi_Lotgi1_127102_e_gw1.56.56.1':0.06621379):1.2384144e-05,'Hrobusta@prot_jgi_Helro1_157320':0.15273002):0.031089441,(('7227-Dmelanogaster@NP_523374':0.2141942,'Dpulex@prot_jgi_Dappu1_10353_gw1.138.28.1':0.11105205):0.029482663,'7460-Amellifera@XP_393700':0.053630231):0.020911061):0.088763177,('6239-Celegans@NP_499453':0.18077296,'6279-Bmalayi@XP_001899737':0.15255826):0.10953077):0.064197383,(((('352914-Pyoelii@XP_725208':0.12244798,'36329-Pfalciparum@XP_001351448':4.6084751e-06):1.1806825,('484906-Bbovis@XP_001611424':0.98854103,'5811-Tgondii@AAZ57430':0.92602762):0.1879233):0.17432043,('412030-Ptetraurelia@XP_001443869':0.21308328,'5911-Tthermophila@XP_001008623':0.18699091):1.4225177):0.29362236,('412133-Tvaginalis@XP_001319807':1.1751687,'412133-Tvaginalis@XP_001328416':0.6080259):0.06356316):0.11051823):0.047327883,((('284813-Ecuniculi@XP_955745':0.25485458,'876142-Eintestinalis@XP_003073682':0.027088381):0.48951205,'578460-Nceranae@XP_002995833':0.80196348):0.44125534,('Cmerolae@gene_gnl_CMER_CML027C':0.43163367,'Gsulphuraria@stig_61.Gs57770.1':0.26959072):0.099586351):0.042573444):0.026154623,((((((('12968-Bhominis@CBK23979':0.69150564,'423536-Pmarinus@XP_002788667':0.61655341):0.17027022,'744533-Ngruberi@XP_002670278':0.16044583):0.086116623,(('185431-Tbrucei@XP_845021':0.13294681,'353153-Tcruzi@XP_815055':0.11668786):0.057994724,('347515-Lmajor@XP_001681030':0.033618159,'435258-Linfantum@XP_001463342':0.020413755):0.18148499):0.42769018):0.09696641,('294381-Ehistolytica@XP_655216':0.51260944,('352472-Ddiscoideum@XP_643274':0.46392644,('353151-Chominis@XP_665748':0.67791797,'598745-Gintestinalis@XP_00299583LOCUS':1.8680342):0.15916784):0.12987348):0.091222435):0.0079915935,(('214684-Cneoformans@XP_570201':0.09662214,'237631-Umaydis@XP_760536':0.16171688):0.062302292,((('284812-Spombe@NP_593260':0.18007745,'559292-Scerevisiae@NP_012461':0.64451068):0.017977506,('330879-Afumigatus@XP_755741':0.060664746,'367110-Ncrassa@XP_957879':0.27193067):0.10516458):0.068593133,('Spizellomyces-punctatus@SPPG_00372T0':0.096128241,'bdendrobatidis@prot_jgi_Batde5_88502_GP3.040610':0.16872244):0.094888244):0.017238482):0.10535478):0.050143134,((((('2880-Esiliculosus@CBN79764':0.22384357,'556484-Ptricornutum@XP_002184568':0.29856308):0.07260061,'Aanophagefferens@prot_jgi_Auran1_72635':0.37788224):0.085750228,('403677-Pinfestans@XP_002997684':0.03808353,'Pramorum@jgi':0.040274968):0.21575793):0.076818716,'Capsaspora-owczarzaki@CAOG_01984T0':0.30764315):0.0034112337,(('431895-Mbrevicollis@XP_001746007':0.18206095,'Salpingoeca-rosetta@PTSG_07983T0':0.21758295):0.17646515,'Thecamonas-trahens@AMSG_04757T0':0.3095418):0.04405808):0.0097020648):0.0073168303,'Ehuxleyi@jgi':0.40409336):0.028018199,((('145481-Ppatens@XP_001784554':0.04658126,'Smoellendorfii@prot_jgi_Selmo1_50213_gw1.33.291.1':0.014392749):0.013400644,('3702-Athaliana@NP_001077968':0.074233135,'39947-Osativa@NP_001045803':0.068033691):0.033540468):0.056237038,((('3055-Creinhardtii@XP_001698278':0.037408676,'3068-Vcarteri@XP_002952649':0.093474251):0.24330243,'Cvulgaris@prot_jgi_Chlvu1_84554_estExt_fgeneshCV_pg.C_220092':0.11695812):0.11565321,(('436017-Olucimarinus@XP_001419553':0.030339279,'70448-Otauri@XP_003081202':0.022013286):0.10307363,'564608-Mpusilla@XP_003056807':0.1253194):0.14010239):0.022147818):0.15180405);
((((((((('10228-Tadhaerens@XP_002116802':0.12790835,'45351-Nvectensis@XP_001626236':0.11799973):0.019417143,'Lgigantea@gene_jgi_Lotgi1_127102_e_gw1.56.56.1':0.086332904):0.037533552,('7955-Drerio@NP_999854':0.032513402,'9606-Hsapiens@NP_005436':0.0082597967):0.070289923):0.046660403,'Hrobusta@prot_jgi_Helro1_157320':0.23423872):0.037364635,(('7227-Dmelanogaster@NP_523374':0.26006579,'7460-Amellifera@XP_393700':0.072362135):0.0064823614,'Dpulex@prot_jgi_Dappu1_10353_gw1.138.28.1':0.10707623):0.091606639):0.062784243,('6239-Celegans@NP_499453':0.30366643,'6279-Bmalayi@XP_001899737':0.15582524):0.1311606):0.10107953,(('352472-Ddiscoideum@XP_643274':0.41150429,'353151-Chominis@XP_665748':0.84473723):0.30806545,((('352914-Pyoelii@XP_725208':0.10122297,'36329-Pfalciparum@XP_001351448':0):1.3730212,('484906-Bbovis@XP_001611424':1.1025864,'5811-Tgondii@AAZ57430':0.91905582):0.232616):0.25976867,(('412030-Ptetraurelia@XP_001443869':0.15900862,'5911-Tthermophila@XP_001008623':0.22251959):1.4523666,'412133-Tvaginalis@XP_001319807':1.1741794):0.20014958):0.18071985):0.16292527):0.059621765,((('12968-Bhominis@CBK23979':0.8847368,(('185431-Tbrucei@XP_845021':0.18868985,'353153-Tcruzi@XP_815055':0.18095432):0.10033412,('347515-Lmajor@XP_001681030':0.059497003,'435258-Linfantum@XP_001463342':8.5431558e-06):0.16318857):0.3024307):0.19264357,'744533-Ngruberi@XP_002670278':0.25159989):0.090053406,'Capsaspora-owczarzaki@CAOG_01984T0':0.33811152):0.025278332):0.027927182,(((((('145481-Ppatens@XP_001784554':0.031453035,'Smoellendorfii@prot_jgi_Selmo1_50213_gw1.33.291.1':0.049887987):0.036561208,('3702-Athaliana@NP_001077968':0.061395249,'39947-Osativa@NP_001045803':0.074204902):0.031131039):0.11255618,((('3055-Creinhardtii@XP_001698278':0.062330551,'3068-Vcarteri@XP_002952649':0.063245229):0.31829946,'Cvulgaris@prot_jgi_Chlvu1_84554_estExt_fgeneshCV_pg.C_220092':0.1461484):0.12636162,(('436017-Olucimarinus@XP_001419553':0.0065430143,'70448-Otauri@XP_003081202':0.031792428):0.10703626,'564608-Mpusilla@XP_003056807':0.11900749):0.23269915):0.051807038):0.11225259,'Thecamonas-trahens@AMSG_04757T0':0.36406504):0.026166898,((('214684-Cneoformans@XP_570201':0.14137204,'237631-Umaydis@XP_760536':0.1616213):0.064186384,(('284812-Spombe@NP_593260':0.16791534,('330879-Afumigatus@XP_755741':0.10256287,'367110-Ncrassa@XP_957879':0.23110531):0.062993758):0.063544866,('559292-Scerevisiae@NP_012461':0.60913389,('Spizellomyces-punctatus@SPPG_00372T0':0.10639025,'bdendrobatidis@prot_jgi_Batde5_88502_GP3.040610':0.27953826):0.076852994):0.035891796):0.045523287):0.09482957,((('284813-Ecuniculi@XP_955745':0.31547441,'876142-Eintestinalis@XP_003073682':0.083222284):0.64257068,'578460-Nceranae@XP_002995833':0.80371168):0.65374692,(('294381-Ehistolytica@XP_655216':0.45405166,('412133-Tvaginalis@XP_001328416':0.89100078,'Ehuxleyi@jgi':0.28001284):0.02940037):0.14538926,('Cmerolae@gene_gnl_CMER_CML027C':0.47806519,'Gsulphuraria@stig_61.Gs57770.1':0.39676143):0.11102549):0.093080075):7.5228582e-05):0.040194944):0.040463454,((('2880-Esiliculosus@CBN79764':0.16744005,('556484-Ptricornutum@XP_002184568':0.32888214,'Aanophagefferens@prot_jgi_Auran1_72635':0.49652776):0.07130868):0.099996015,('403677-Pinfestans@XP_002997684':0.037538627,'Pramorum@jgi':0.03971814):0.27350271):0.041259936,'598745-Gintestinalis@XP_00299583LOCUS':2.6659075):0.045103221):0.045279509,(('423536-Pmarinus@XP_002788667':0.81766213,'431895-Mbrevicollis@XP_001746007':0.15022191):0.073405873,'Salpingoeca-rosetta@PTSG_07983T0':0.22356694):0.13166703);
(((('10228-Tadhaerens@XP_002116802':0.18714417,(((('353151-Chominis@XP_665748':1.0494587,'Lgigantea@gene_jgi_Lotgi1_127102_e_gw1.56.56.1':0.00064010482):0.056038547,('7955-Drerio@NP_999854':0.016559081,'9606-Hsapiens@NP_005436':0):0.045746899):0.029769619,((('7227-Dmelanogaster@NP_523374':0.16741373,'7460-Amellifera@XP_393700':0.073946464):0.013477808,'Dpulex@prot_jgi_Dappu1_10353_gw1.138.28.1':0.083745143):0.095735605,'Hrobusta@prot_jgi_Helro1_157320':0.19434326):0.028113907):0.023367982,'45351-Nvectensis@XP_001626236':0.14019666):0.05973884):0.034315022,(('352914-Pyoelii@XP_725208':0.1094874,'36329-Pfalciparum@XP_001351448':0.022159959):1.2264994,(('412030-Ptetraurelia@XP_001443869':0.12055061,'5911-Tthermophila@XP_001008623':0.21144001):1.4442464,('484906-Bbovis@XP_001611424':0.76994949,'5811-Tgondii@AAZ57430':0.77655476):0.07212253):0.28981362):0.39477921):9.8966087e-06,('6239-Celegans@NP_499453':0.22878313,'6279-Bmalayi@XP_001899737':0.1560609):0.10095656):0.07866819,((((('12968-Bhominis@CBK23979':0.67524593,'423536-Pmarinus@XP_002788667':0.50703576):0.16153281,'744533-Ngruberi@XP_002670278':0.28607368):0.1346242,((('214684-Cneoformans@XP_570201':0.13096389,'237631-Umaydis@XP_760536':0.11424906):0.039752327,('Spizellomyces-punctatus@SPPG_00372T0':0.051437906,'bdendrobatidis@prot_jgi_Batde5_88502_GP3.040610':0.26759799):0.10249948):0.0107604,('284812-Spombe@NP_593260':0.14175774,(('330879-Afumigatus@XP_755741':0.068640943,'367110-Ncrassa@XP_957879':0.23127463):0.070353709,'559292-Scerevisiae@NP_012461':0.60781262):0.025655631):0.084998925):0.097159753):0.050919208,(('185431-Tbrucei@XP_845021':0.10345222,(('347515-Lmajor@XP_001681030':0.037024378,'435258-Linfantum@XP_001463342':0.011190275):0.25733967,'353153-Tcruzi@XP_815055':0.17987128):0.062438653):0.38919932,(('284813-Ecuniculi@XP_955745':0.1893292,'876142-Eintestinalis@XP_003073682':0.085548113):0.42815489,'578460-Nceranae@XP_002995833':0.86016166):0.37931647):0.11008709):0.010454014,(((('145481-Ppatens@XP_001784554':0.04168289,'Smoellendorfii@prot_jgi_Selmo1_50213_gw1.33.291.1':0.03492311):0.011553391,('3702-Athaliana@NP_001077968':0.070056773,'39947-Osativa@NP_001045803':0.060301668):0.033833197):0.10268913,((('3055-Creinhardtii@XP_001698278':0.00089726793,'3068-Vcarteri@XP_002952649':0.079311792):0.35040579,'Cvulgaris@prot_jgi_Chlvu1_84554_estExt_fgeneshCV_pg.C_220092':0.11081786):0.13358525,(('436017-Olucimarinus@XP_001419553':0.033207643,'70448-Otauri@XP_003081202':0.004219067):0.072131298,'564608-Mpusilla@XP_003056807':0.14672942):0.15740967):0.087958825):0.12350471,((((('2880-Esiliculosus@CBN79764':0.26421297,('556484-Ptricornutum@XP_002184568':0.3419113,'Aanophagefferens@prot_jgi_Auran1_72635':0.39208825):0.048340631):0.086865273,('403677-Pinfestans@XP_002997684':0.023487063,'Pramorum@jgi':0.045482482):0.22121136):0.11512055,('Capsaspora-owczarzaki@CAOG_01984T0':0.33216118,'Salpingoeca-rosetta@PTSG_07983T0':0.36110471):0.025585096):0.023140284,('352472-Ddiscoideum@XP_643274':0.56113341,(('431895-Mbrevicollis@XP_001746007':0.031488938,'598745-Gintestinalis@XP_00299583LOCUS':1.5760617):0.011083491,'Ehuxleyi@jgi':0.16794337):0.1896833):0.079543837):0.052946052,('294381-Ehistolytica@XP_655216':0.60800696,(('Cmerolae@gene_gnl_CMER_CML027C':0.42922745,'Gsulphuraria@stig_61.Gs57770.1':0.30006308):0.12177838,'Thecamonas-trahens@AMSG_04757T0':0.31442908):0.048612304):0.0033853372):0.029509054):0.01439579):0.10805246,('412133-Tvaginalis@XP_001319807':1.1967767,'412133-Tvaginalis@XP_001328416':0.44953458):0.26565886);
((('10228-Tadhaerens@XP_002116802':0.15234737,((((('353151-Chominis@XP_665748':1.0265866,'Lgigantea@gene_jgi_Lotgi1_127102_e_gw1.56.56.1':0):0.077815172,'Hrobusta@prot_jgi_Helro1_157320':0.16689515):0.015590309,(('7227-Dmelanogaster@NP_523374':0.14782191,'Dpulex@prot_jgi_Dappu1_10353_gw1.138.28.1':0.090241139):0.013420708,'7460-Amellifera@XP_393700':0.046715916):0.030143996):0.0062684717,('7955-Drerio@NP_999854':0.027179662,'9606-Hsapiens@NP_005436':1.843066e-05):0.0955507):0.040106991,('6239-Celegans@NP_499453':0.23853848,'6279-Bmalayi@XP_001899737':0.11625627):0.12203865):0.03788444):0.011110485,'45351-Nvectensis@XP_001626236':0.11561929):0.11256326,((((((('12968-Bhominis@CBK23979':0.53379444,'423536-Pmarinus@XP_002788667':0.79345128):0.15245836,'598745-Gintestinalis@XP_00299583LOCUS':1.5923915):0.11158887,'412133-Tvaginalis@XP_001328416':0.58236769):0.0087402055,(((('284813-Ecuniculi@XP_955745':0.16962273,'876142-Eintestinalis@XP_003073682':0.085188219):0.55282544,'578460-Nceranae@XP_002995833':0.49073413):0.46853911,'412133-Tvaginalis@XP_001319807':1.0222559):0.22363799,((('352914-Pyoelii@XP_725208':0.12107085,'36329-Pfalciparum@XP_001351448':0):0.84036154,('412030-Ptetraurelia@XP_001443869':0.17396337,'5911-Tthermophila@XP_001008623':0.24028769):1.2013378):0.15459837,('484906-Bbovis@XP_001611424':0.84756701,'5811-Tgondii@AAZ57430':0.94377098):0.11861989):0.34305116):0.12653377):0.12744569,((('2880-Esiliculosus@CBN79764':0.14319113,'556484-Ptricornutum@XP_002184568':0.34324624):0.047676783,'294381-Ehistolytica@XP_655216':0.44481126):0.031735993,(('403677-Pinfestans@XP_002997684':0.043098108,'Pramorum@jgi':0.013656003):0.137562,'Aanophagefferens@prot_jgi_Auran1_72635':0.44574217):0.073071813):0.027860901):0.026673636,('Cmerolae@gene_gnl_CMER_CML027C':0.43238118,'Gsulphuraria@stig_61.Gs57770.1':0.42723465):0.11912272):0.063107972,(((('145481-Ppatens@XP_001784554':0.034486718,'Smoellendorfii@prot_jgi_Selmo1_50213_gw1.33.291.1':0.032151489):0.038159123,('3702-Athaliana@NP_001077968':0.086116331,'39947-Osativa@NP_001045803':0.11584591):0.017452637):0.025971029,(('436017-Olucimarinus@XP_001419553':0.028088115,'70448-Otauri@XP_003081202':0.030418936):0.10665254,'564608-Mpusilla@XP_003056807':0.11213155):0.21794222):0.036166562,(('3055-Creinhardtii@XP_001698278':0.066806638,'3068-Vcarteri@XP_002952649':0.024277549):0.32372366,'Cvulgaris@prot_jgi_Chlvu1_84554_estExt_fgeneshCV_pg.C_220092':0.15316076):0.15749419):0.14364745):0.031886341,((((('185431-Tbrucei@XP_845021':0.086608389,'353153-Tcruzi@XP_815055':0.16214016):0.093906737,('347515-Lmajor@XP_001681030':0.039337654,'435258-Linfantum@XP_001463342':4.372397e-05):0.14486425):0.36205693,'744533-Ngruberi@XP_002670278':0.22088614):0.1780783,(((('214684-Cneoformans@XP_570201':0.11085966,'237631-Umaydis@XP_760536':0.11250291):0.036890614,(('284812-Spombe@NP_593260':0.19752407,('330879-Afumigatus@XP_755741':0.056801362,'367110-Ncrassa@XP_957879':0.29381667):0.056635522):0.061531709,'559292-Scerevisiae@NP_012461':0.64734324):0.051882875):0.02952919,('Spizellomyces-punctatus@SPPG_00372T0':0.11386937,'bdendrobatidis@prot_jgi_Batde5_88502_GP3.040610':0.2406345):0.075296204):0.059689958,'352472-Ddiscoideum@XP_643274':0.68746577):0.0011407746):0.060401433,(((('431895-Mbrevicollis@XP_001746007':0.0010098584,'Ehuxleyi@jgi':0.061941474):0.28730785,'Salpingoeca-rosetta@PTSG_07983T0':0.17687221):0.10406134,'Capsaspora-owczarzaki@CAOG_01984T0':0.2779195):0.061423737,'Thecamonas-trahens@AMSG_04757T0':0.31532804):0.049145526):0.05229462);
((((((('10228-Tadhaerens@XP_002116802':0.11182864,((('6239-Celegans@NP_499453':0.17892892,'6279-Bmalayi@XP_001899737':0.13152888):0.1171293,('7955-Drerio@NP_999854':0.034960331,'9606-Hsapiens@NP_005436':0):0.059790545):0.0054607801,((('7227-Dmelanogaster@NP_523374':0.18118229,'Dpulex@prot_jgi_Dappu1_10353_gw1.138.28.1':0.10402653):0.027725047,'7460-Amellifera@XP_393700':0.029833657):0.054959497,'Hrobusta@prot_jgi_Helro1_157320':0.23057906):0.026453339):0.058082446):0.050564345,'45351-Nvectensis@XP_001626236':0.091211191):0.12342984,'744533-Ngruberi@XP_002670278':0.28838362):0.036194915,((('12968-Bhominis@CBK23979':0.70079537,'Ehuxleyi@jgi':0.26969963):0.069914068,(('185431-Tbrucei@XP_845021':0.12449767,('347515-Lmajor@XP_001681030':0.033294722,'435258-Linfantum@XP_001463342':0.016182235):0.22373133):0.068441346,'353153-Tcruzi@XP_815055':0.078991478):0.41370534):0.10945838,('431895-Mbrevicollis@XP_001746007':0.22361232,'Salpingoeca-rosetta@PTSG_07983T0':0.20032109):0.088630756):0.077603866):0.030380082,'Capsaspora-owczarzaki@CAOG_01984T0':0.35418447):0.039365131,((('214684-Cneoformans@XP_570201':0.10823431,'237631-Umaydis@XP_760536':0.1186875):0.034335142,(('284812-Spombe@NP_593260':0.23879462,('330879-Afumigatus@XP_755741':0.038105875,'367110-Ncrassa@XP_957879':0.23911285):0.10246516):1.8876985e-06,'559292-Scerevisiae@NP_012461':0.53043279):0.097482771):0.049298397,('Spizellomyces-punctatus@SPPG_00372T0':0.044483239,'bdendrobatidis@prot_jgi_Batde5_88502_GP3.040610':0.26204248):0.092857358):0.094919706):0.027898037,(((((('145481-Ppatens@XP_001784554':0.039397247,'Smoellendorfii@prot_jgi_Selmo1_50213_gw1.33.291.1':0.019173145):0.021102159,('3702-Athaliana@NP_001077968':0.02579278,'39947-Osativa@NP_001045803':0.060936404):0.025271925):0.059374171,(('436017-Olucimarinus@XP_001419553':0.013197223,'70448-Otauri@XP_003081202':0.029867929):0.11490157,'564608-Mpusilla@XP_003056807':0.12424283):0.2823003):0.039804025,(('3055-Creinhardtii@XP_001698278':0.047235496,'3068-Vcarteri@XP_002952649':0.0548566):0.25681424,'Cvulgaris@prot_jgi_Chlvu1_84554_estExt_fgeneshCV_pg.C_220092':0.13851127):0.085243766):0.10189044,(((((('284813-Ecuniculi@XP_955745':0.24459891,'876142-Eintestinalis@XP_003073682':0.072310372):0.54533489,'578460-Nceranae@XP_002995833':0.86281633):0.53430411,'Cmerolae@gene_gnl_CMER_CML027C':0.22667968):0.15096272,'Gsulphuraria@stig_61.Gs57770.1':0.28401805):0.072852407,(('294381-Ehistolytica@XP_655216':0.21179988,'412133-Tvaginalis@XP_001319807':1.2028585):0.20461952,((((('352914-Pyoelii@XP_725208':0.131063,'36329-Pfalciparum@XP_001351448':0):1.0074228,('412030-Ptetraurelia@XP_001443869':0.22612458,'5911-Tthermophila@XP_001008623':0.089604052):1.3400298):0.048986174,('484906-Bbovis@XP_001611424':0.74298719,'5811-Tgondii@AAZ57430':0.86356352):0.2691097):0.2406797,'423536-Pmarinus@XP_002788667':0.6945642):0.087590257,('412133-Tvaginalis@XP_001328416':0.43886581,'598745-Gintestinalis@XP_00299583LOCUS':2.3942578):0.14883371):0.11297638):0.061145241):0.029899684,(('2880-Esiliculosus@CBN79764':0.21383081,('556484-Ptricornutum@XP_002184568':0.28436179,'Aanophagefferens@prot_jgi_Auran1_72635':0.36958044):0.04670329):0.076192048,('403677-Pinfestans@XP_002997684':0.044065254,'Pramorum@jgi':0.037967207):0.2267718):0.065227945):0.050223326):0.044490478,'Thecamonas-trahens@AMSG_04757T0':0.30020664):7.5680795e-06,(('352472-Ddiscoideum@XP_643274':0.36531293,'353151-Chominis@XP_665748':0.76349505):0.13988308,'Lgigantea@gene_jgi_Lotgi1_127102_e_gw1.56.56.1':0.23207163):0.1106611);
(((((((((('10228-Tadhaerens@XP_002116802':0.21891047,'45351-Nvectensis@XP_001626236':0.048017226):0.041656419,'Lgigantea@gene_jgi_Lotgi1_127102_e_gw1.56.56.1':0.090945093):0.019159375,((('7227-Dmelanogaster@NP_523374':0.18876143,'7460-Amellifera@XP_393700':0.072575984):0.014031478,'Dpulex@prot_jgi_Dappu1_10353_gw1.138.28.1':0.091620063):0.074789156,'Hrobusta@prot_jgi_Helro1_157320':0.15078694):0.034963744):0.0062566915,('6239-Celegans@NP_499453':0.23620248,'6279-Bmalayi@XP_001899737':0.13297982):0.19866914):0.0088276859,('7955-Drerio@NP_999854':0.037174896,'9606-Hsapiens@NP_005436':6.3442153e-05):0.067529776):0.13665538,'Capsaspora-owczarzaki@CAOG_01984T0':0.33415218):0.032403694,('431895-Mbrevicollis@XP_001746007':0.20372731,'Salpingoeca-rosetta@PTSG_07983T0':0.14727224):0.17419101):0.029707579,(('2880-Esiliculosus@CBN79764':0.20092028,('556484-Ptricornutum@XP_002184568':0.28443854,'Aanophagefferens@prot_jgi_Auran1_72635':0.3426389):0.060275553):0.078884849,('403677-Pinfestans@XP_002997684':0.035014597,'Pramorum@jgi':0.05389779):0.29130681):0.10075048):0.022485431,'Thecamonas-trahens@AMSG_04757T0':0.41225673):0.022008567,((('12968-Bhominis@CBK23979':0.86957142,(('185431-Tbrucei@XP_845021':0.1280013,('347515-Lmajor@XP_001681030':0.017618861,'435258-Linfantum@XP_001463342':0.021158266):0.27471201):0.038998538,'353153-Tcruzi@XP_815055':0.07883791):0.31230115):0.12206983,'423536-Pmarinus@XP_002788667':0.87063679):0.10896806,(((('214684-Cneoformans@XP_570201':0.13121844,'237631-Umaydis@XP_760536':0.18650538):0.039077286,('284812-Spombe@NP_593260':0.19965317,('330879-Afumigatus@XP_755741':0.062831782,'367110-Ncrassa@XP_957879':0.29082156):0.046098526):0.084566653):0.057384459,('559292-Scerevisiae@NP_012461':0.69640902,('Spizellomyces-punctatus@SPPG_00372T0':0.094828665,'bdendrobatidis@prot_jgi_Batde5_88502_GP3.040610':0.19109002):0.033760451):0.036255343):0.1538253,((((((('284813-Ecuniculi@XP_955745':0.28632696,'876142-Eintestinalis@XP_003073682':0.062030318):0.54862915,'578460-Nceranae@XP_002995833':0.78725751):0.33947896,'Ehuxleyi@jgi':0.14063574):0.18214462,'294381-Ehistolytica@XP_655216':0.56650539):7.290343e-05,('Cmerolae@gene_gnl_CMER_CML027C':0.42545796,'Gsulphuraria@stig_61.Gs57770.1':0.26073811):0.076619616):0.054372873,('352472-Ddiscoideum@XP_643274':0.52725149,((('352914-Pyoelii@XP_725208':0.11583764,'36329-Pfalciparum@XP_001351448':0):1.2301006,('484906-Bbovis@XP_001611424':1.1074507,'5811-Tgondii@AAZ57430':0.8146145):0.26627935):0.27420752,('353151-Chominis@XP_665748':0.63110916,(('412030-Ptetraurelia@XP_001443869':0.16603264,'5911-Tthermophila@XP_001008623':0.18389613):1.6806103,'598745-Gintestinalis@XP_00299583LOCUS':2.0415334):0.027355581):0.17692132):0.12469993):0.18011924):0.0059865406,('412133-Tvaginalis@XP_001319807':1.2445081,'412133-Tvaginalis@XP_001328416':0.55231582):0.22850466):0.063987838):0.047871166):1.8623287e-06,((((('145481-Ppatens@XP_001784554':0.037030939,'Smoellendorfii@prot_jgi_Selmo1_50213_gw1.33.291.1':0.022085646):0.032901086,('3702-Athaliana@NP_001077968':0.05646575,'39947-Osativa@NP_001045803':0.091454494):0.038010767):0.087603095,(('436017-Olucimarinus@XP_001419553':0.014285635,'70448-Otauri@XP_003081202':0.032284171):0.11644392,'564608-Mpusilla@XP_003056807':0.12844394):0.24121631):0.0081737088,(('3055-Creinhardtii@XP_001698278':0.059947412,'3068-Vcarteri@XP_002952649':0.078955426):0.3698314,'Cvulgaris@prot_jgi_Chlvu1_84554_estExt_fgeneshCV_pg.C_220092':0.17707335):0.09633966):0.1352364,'744533-Ngruberi@XP_002670278':0.40472934):0.036113164);
(((((((('10228-Tadhaerens@XP_002116802':0.15610914,'45351-Nvectensis@XP_001626236':0.10316344):0.031396376,('7955-Drerio@NP_999854':0.023128464,'9606-Hsapiens@NP_005436':2.290312e-05):0.043382115):0.033252455,'Hrobusta@prot_jgi_Helro1_157320':0.13343897):0.016437458,((('6239-Celegans@NP_499453':0.19563913,'6279-Bmalayi@XP_001899737':0.18954503):0.11039024,'7227-Dmelanogaster@NP_523374':0.15120952):0.048951491,('7460-Amellifera@XP_393700':0.051325197,'Dpulex@prot_jgi_Dappu1_10353_gw1.138.28.1':0.093311831):0.022398169):0.031925157):0.15308288,'Capsaspora-owczarzaki@CAOG_01984T0':0.3598635):0.012985073,('431895-Mbrevicollis@XP_001746007':0.077236107,'Salpingoeca-rosetta@PTSG_07983T0':0.17954395):0.11808147):0.0081480235,(((((('145481-Ppatens@XP_001784554':0.044836856,'Smoellendorfii@prot_jgi_Selmo1_50213_gw1.33.291.1':0.025265021):0.035487212,('3702-Athaliana@NP_001077968':0.067666473,'39947-Osativa@NP_001045803':0.093430934):0.037245234):0.060404391,(('3055-Creinhardtii@XP_001698278':0.025745505,'3068-Vcarteri@XP_002952649':0.067732259):0.29918916,'Cvulgaris@prot_jgi_Chlvu1_84554_estExt_fgeneshCV_pg.C_220092':0.1145518):0.11617275):0.071054571,'Ehuxleyi@jgi':0.47575068):0.022901774,((('2880-Esiliculosus@CBN79764':0.1763043,'556484-Ptricornutum@XP_002184568':0.30433922):0.066070046,'Aanophagefferens@prot_jgi_Auran1_72635':0.31014789):0.041354128,('403677-Pinfestans@XP_002997684':0.020461616,'Pramorum@jgi':0.083046603):0.20950397):0.084804089):0.025581529,'Thecamonas-trahens@AMSG_04757T0':0.32531881):0.023694142):0.038776079,((('12968-Bhominis@CBK23979':0.74354424,'744533-Ngruberi@XP_002670278':0.26344714):0.06620945,('185431-Tbrucei@XP_845021':0.12340931,(('347515-Lmajor@XP_001681030':0.032143238,'435258-Linfantum@XP_001463342':0.0050104795):0.2825599,'353153-Tcruzi@XP_815055':0.081362034):0.041060859):0.33000663):0.068807467,(((('214684-Cneoformans@XP_570201':0.1156888,'237631-Umaydis@XP_760536':0.1003773):0.073979271,('284812-Spombe@NP_593260':0.16001585,('330879-Afumigatus@XP_755741':0.053652986,'367110-Ncrassa@XP_957879':0.25391431):0.08794183):0.093498997):0.016914613,('Spizellomyces-punctatus@SPPG_00372T0':0.084417149,'bdendrobatidis@prot_jgi_Batde5_88502_GP3.040610':0.23228265):0.060517688):0.056298049,'559292-Scerevisiae@NP_012461':0.502236):0.075640447):0.018556098,((((((('284813-Ecuniculi@XP_955745':0.23989055,'876142-Eintestinalis@XP_003073682':0.073913793):0.35000838,'578460-Nceranae@XP_002995833':0.71928035):0.5257197,'Cmerolae@gene_gnl_CMER_CML027C':0.30796419):0.098044592,'294381-Ehistolytica@XP_655216':0.51145386):0.079820457,'Gsulphuraria@stig_61.Gs57770.1':0.29048679):0.1025748,((('352472-Ddiscoideum@XP_643274':0.30152846,'353151-Chominis@XP_665748':0.6217791):0.20726697,((('352914-Pyoelii@XP_725208':0.094741314,'36329-Pfalciparum@XP_001351448':0.009685538):0.73366458,'412133-Tvaginalis@XP_001319807':0.85732554):0.2734448,(('412030-Ptetraurelia@XP_001443869':0.19675205,'5911-Tthermophila@XP_001008623':0.20767966):0.92816274,('484906-Bbovis@XP_001611424':0.97527634,'5811-Tgondii@AAZ57430':1.0751739):0.210139):0.16789084):0.20791011):0.11717265,'Lgigantea@gene_jgi_Lotgi1_127102_e_gw1.56.56.1':0.21248616):0.090352605):0.034987034,(('412133-Tvaginalis@XP_001328416':0.57720068,('423536-Pmarinus@XP_002788667':0.70103513,'598745-Gintestinalis@XP_00299583LOCUS':1.38725):0.061751961):0.073306728,(('436017-Olucimarinus@XP_001419553':0.012578144,'70448-Otauri@XP_003081202':0.031230697):0.065251444,'564608-Mpusilla@XP_003056807':0.12855877):0.20227678):0.065510155):0.03776342);
(((((((((('10228-Tadhaerens@XP_002116802':0.19536959,'45351-Nvectensis@XP_001626236':0.09544178):0.023574554,('7955-Drerio@NP_999854':0.024326131,'9606-Hsapiens@NP_005436':0.0047806701):0.097368259):0.0058019866,'Lgigantea@gene_jgi_Lotgi1_127102_e_gw1.56.56.1':0.029727394):0.039420098,((('7227-Dmelanogaster@NP_523374':0.26326743,'Dpulex@prot_jgi_Dappu1_10353_gw1.138.28.1':0.089167436):0.021178992,'7460-Amellifera@XP_393700':0.065978953):0.077436413,'Hrobusta@prot_jgi_Helro1_157320':0.22557779):0.032128573):0.059242549,('6239-Celegans@NP_499453':0.13160923,'6279-Bmalayi@XP_001899737':0.14772563):0.15760287):0.18545449,((('214684-Cneoformans@XP_570201':0.11220112,'237631-Umaydis@XP_760536':0.13147671):0.042746007,('284812-Spombe@NP_593260':0.26681369,('330879-Afumigatus@XP_755741':0.11652159,'367110-Ncrassa@XP_957879':0.31010791):0.057418703):0.11168932):0.018391707,('Spizellomyces-punctatus@SPPG_00372T0':0.089708059,'bdendrobatidis@prot_jgi_Batde5_88502_GP3.040610':0.28507422):0.098998362):0.067369186):4.0526538e-07,'353151-Chominis@XP_665748':1.2385137):0.057740124,((((('2880-Esiliculosus@CBN79764':0.20586042,'556484-Ptricornutum@XP_002184568':0.40805553):0.049174843,'Aanophagefferens@prot_jgi_Auran1_72635':0.41104501):0.0040613624,('403677-Pinfestans@XP_002997684':0.0011145918,'Pramorum@jgi':0.041910982):0.24391443):0.049857628,('Capsaspora-owczarzaki@CAOG_01984T0':0.29281052,'Salpingoeca-rosetta@PTSG_07983T0':0.27587047):0.014729756):0.0048493195,'352472-Ddiscoideum@XP_643274':0.69610099):0.041183967):6.3717137e-05,((((('145481-Ppatens@XP_001784554':0.042963081,'Smoellendorfii@prot_jgi_Selmo1_50213_gw1.33.291.1':0.012487724):0.0072973781,('3702-Athaliana@NP_001077968':0.074870116,'39947-Osativa@NP_001045803':0.053156198):0.045195879):0.079310663,(('436017-Olucimarinus@XP_001419553':0.018272802,'70448-Otauri@XP_003081202':0.023572946):0.16965929,'564608-Mpusilla@XP_003056807':0.11129223):0.26942008):0.023132689,(('3055-Creinhardtii@XP_001698278':0,'3068-Vcarteri@XP_002952649':0.12982086):0.29781862,'Cvulgaris@prot_jgi_Chlvu1_84554_estExt_fgeneshCV_pg.C_220092':0.15082571):0.097406145):0.062828335,(('412133-Tvaginalis@XP_001328416':0.76645501,'Gsulphuraria@stig_61.Gs57770.1':0.1963022):0.067716716,'Cmerolae@gene_gnl_CMER_CML027C':0.43638092):0.074580134):0.038286038):0.029959833,((((('12968-Bhominis@CBK23979':0.6246479,'423536-Pmarinus@XP_002788667':0.7388331):0.19737143,((('185431-Tbrucei@XP_845021':0.14808155,'353153-Tcruzi@XP_815055':0.15416759):0.058475189,('347515-Lmajor@XP_001681030':0.046307894,'435258-Linfantum@XP_001463342':0.0041895545):0.11050222):0.48280926,'744533-Ngruberi@XP_002670278':0.20885312):0.06148549):0.076276788,'431895-Mbrevicollis@XP_001746007':0.18046346):0.016963361,((((('284813-Ecuniculi@XP_955745':0.23725536,'876142-Eintestinalis@XP_003073682':0.048756601):0.5607917,'578460-Nceranae@XP_002995833':0.7776915):0.29011856,'412133-Tvaginalis@XP_001319807':1.0837943):0.11435824,(('352914-Pyoelii@XP_725208':0.100264,'36329-Pfalciparum@XP_001351448':0):0.79285327,((('412030-Ptetraurelia@XP_001443869':0.14308899,'5911-Tthermophila@XP_001008623':0.28894429):1.3032016,'484906-Bbovis@XP_001611424':0.99570157):0.11889957,'5811-Tgondii@AAZ57430':0.8700591):0.24818645):0.17150455):0.16715416,'559292-Scerevisiae@NP_012461':0.47537324):0.16586972):0.021459587,('294381-Ehistolytica@XP_655216':0.34987962,('598745-Gintestinalis@XP_00299583LOCUS':1.8882865,'Ehuxleyi@jgi':0.22201062):0.18467014):0.15916136):0.017937145,'Thecamonas-trahens@AMSG_04757T0':0.29381521);
(((('10228-Tadhaerens@XP_002116802':0.16114913,((((((('185431-Tbrucei@XP_845021':0.12919901,'353153-Tcruzi@XP_815055':0.14782872):0.068113297,('347515-Lmajor@XP_001681030':0.067981769,'435258-Linfantum@XP_001463342':0.0059912784):0.2097821):0.34033759,'353151-Chominis@XP_665748':0.77447724):0.31591325,('7955-Drerio@NP_999854':0.020057848,'9606-Hsapiens@NP_005436':0.00090047232):0.036674927):0.00048155024,((('6239-Celegans@NP_499453':0.19826685,'6279-Bmalayi@XP_001899737':0.15428466):0.22451742,(('7227-Dmelanogaster@NP_523374':0.16698782,'7460-Amellifera@XP_393700':0.07722269):0.029220101,'Dpulex@prot_jgi_Dappu1_10353_gw1.138.28.1':0.11712125):0.065810209):4.4162665e-06,'Lgigantea@gene_jgi_Lotgi1_127102_e_gw1.56.56.1':0.084738825):0.0058210899):0.015429125,'Hrobusta@prot_jgi_Helro1_157320':0.20350174):0.046283592,'45351-Nvectensis@XP_001626236':0.072740151):0.032964831):0.11361654,'Capsaspora-owczarzaki@CAOG_01984T0':0.3178361):0.041264096,((('2880-Esiliculosus@CBN79764':0.19447566,'556484-Ptricornutum@XP_002184568':0.32233739):0.040768657,'Aanophagefferens@prot_jgi_Auran1_72635':0.34683873):0.089303437,('403677-Pinfestans@XP_002997684':0.020174113,'Pramorum@jgi':0.061122642):0.17636726):0.16879156):0.0094685053,(((((('12968-Bhominis@CBK23979':0.75896854,'412133-Tvaginalis@XP_001319807':0.91384312):0.15886485,'412133-Tvaginalis@XP_001328416':0.56594194):0.11684844,'Thecamonas-trahens@AMSG_04757T0':0.33679895):0.060621802,((('284813-Ecuniculi@XP_955745':0.22736671,'876142-Eintestinalis@XP_003073682':0.0087636081):0.46118718,'578460-Nceranae@XP_002995833':0.87619135):0.54085159,('Cmerolae@gene_gnl_CMER_CML027C':0.47220088,'Gsulphuraria@stig_61.Gs57770.1':0.2633395):0.12020087):0.039558534):0.090270592,(((('145481-Ppatens@XP_001784554':0.036765415,'Smoellendorfii@prot_jgi_Selmo1_50213_gw1.33.291.1':0.040193353):0.023678537,('3702-Athaliana@NP_001077968':0.064540112,'39947-Osativa@NP_001045803':0.057714054):0.03352692):0.069093755,((('3055-Creinhardtii@XP_001698278':0.040577674,'3068-Vcarteri@XP_002952649':0.062452243):0.2980246,'Cvulgaris@prot_jgi_Chlvu1_84554_estExt_fgeneshCV_pg.C_220092':0.10719187):0.091453425,(('436017-Olucimarinus@XP_001419553':3.195377e-05,'70448-Otauri@XP_003081202':0.034252194):0.077365775,'564608-Mpusilla@XP_003056807':0.13931239):0.16753755):0.037434978):0.1222484,((('294381-Ehistolytica@XP_655216':0.37130373,'Ehuxleyi@jgi':0.30144387):0.12456172,(('352472-Ddiscoideum@XP_643274':0.30769096,'598745-Gintestinalis@XP_00299583LOCUS':1.3793734):0.12268816,((('352914-Pyoelii@XP_725208':0.084891996,'36329-Pfalciparum@XP_001351448':0):0.94256522,('484906-Bbovis@XP_001611424':0.69694488,'5811-Tgondii@AAZ57430':0.73920862):0.15520746):0.082839244,('412030-Ptetraurelia@XP_001443869':0.23837771,'5911-Tthermophila@XP_001008623':0.13121057):1.153621):0.32018586):0.15266566):0.059021642,'431895-Mbrevicollis@XP_001746007':0.2281677):0.049445912):0.019439729):0.037059771,(((((('214684-Cneoformans@XP_570201':0.076258414,'237631-Umaydis@XP_760536':0.13779837):0.034059183,('330879-Afumigatus@XP_755741':0.076148534,'367110-Ncrassa@XP_957879':0.30954054):0.15013171):0.019067391,'284812-Spombe@NP_593260':0.26870251):0.016553564,('423536-Pmarinus@XP_002788667':0.72714519,'559292-Scerevisiae@NP_012461':0.28200263):0.22619944):0.016347,('Spizellomyces-punctatus@SPPG_00372T0':0.11369016,'bdendrobatidis@prot_jgi_Batde5_88502_GP3.040610':0.23689737):0.063137387):0.080565019,'744533-Ngruberi@XP_002670278':0.29615653):0.07846743):0.028748149,'Salpingoeca-rosetta@PTSG_07983T0':0.2237651);
