# Supplementary material for: The phylogenomic analysis of the anaphase promoting complex and its targets points to complex and modern-like control of the cell cycle in the last common ancestor of eukaryotes
Source: BMC Evol Biol. 2011 Sep 23;11:265. doi: 10.1186/1471-2148-11-265 (PMC3195147; doi:10.1186/1471-2148-11-265)
Supplement: Additional file 3 — Data S1. Bayesian phylogenetic trees inferred MrBayes (*.con files) and ML phylogenetic trees inferred with TreeFinder (*.tre files = ML topologies; *.boot.trees = topologies generated by the bootstrap analysis) for each APC/C subunit, activator and main target (except Apc9, Apc14, Apc15 and Apc16 due to a too restricted number of homologues). [file 1471-2148-11-265-S3.ZIP › smc3s_10.tre]

#NEXUS

begin trees;
 tree t1 = (((((('10228-Tadhaerens@XP_002116802':0.18207966,((('6239-Celegans@NP_499453':0.21714693,'6279-Bmalayi@XP_001899737':0.13269896)100:0.17950938,('7955-Drerio@NP_999854':0.022952463,'9606-Hsapiens@NP_005436':0.0041965444)99.547094:0.065908221)64.778119:0.016338979,((('7227-Dmelanogaster@NP_523374':0.19085761,'Dpulex@prot_jgi_Dappu1_10353_gw1.138.28.1':0.086206711)50.364345:0.016681276,'7460-Amellifera@XP_393700':0.069694902)99.635923:0.067677927,'Hrobusta@prot_jgi_Helro1_157320':0.18457059)70.789361:0.016511105)96.847874:0.046695572)49.116552:0.017196966,'45351-Nvectensis@XP_001626236':0.085643252)100:0.15738539,('431895-Mbrevicollis@XP_001746007':0.19715952,'Salpingoeca-rosetta@PTSG_07983T0':0.17888838)97.12804:0.13742637)54.523176:0.027011922,'Capsaspora-owczarzaki@CAOG_01984T0':0.33425051)61.343992:0.021078003,((('2880-Esiliculosus@CBN79764':0.1753676,'556484-Ptricornutum@XP_002184568':0.34840208)69.651484:0.050313351,'Aanophagefferens@prot_jgi_Auran1_72635':0.38845786)83.664334:0.057187717,('403677-Pinfestans@XP_002997684':0.029386666,'Pramorum@jgi':0.039705157)100:0.22305766)99.471807:0.10576137)50.818056:0.015091559,(((((('12968-Bhominis@CBK23979':0.69238175,'423536-Pmarinus@XP_002788667':0.6870909)67.146772:0.13539084,'559292-Scerevisiae@NP_012461':0.5533682)55.668294:0.048651112,(('185431-Tbrucei@XP_845021':0.129878,(('347515-Lmajor@XP_001681030':0.043261493,'435258-Linfantum@XP_001463342':0.0070275432)100:0.21219958,'353153-Tcruzi@XP_815055':0.13037471)49.79932:0.031902509)99.976814:0.35630082,(('284813-Ecuniculi@XP_955745':0.24299637,'876142-Eintestinalis@XP_003073682':0.048253774)100:0.48721244,'578460-Nceranae@XP_002995833':0.75775844)100:0.4759212)74.726635:0.084303197)60.480225:0.037800428,'744533-Ngruberi@XP_002670278':0.32347566)55.446237:0.04222219,((('214684-Cneoformans@XP_570201':0.12282222,'237631-Umaydis@XP_760536':0.13677579)85.236335:0.04770159,('284812-Spombe@NP_593260':0.20362599,('330879-Afumigatus@XP_755741':0.083845846,'367110-Ncrassa@XP_957879':0.24496742)95.69574:0.083975284)96.592313:0.098487537)62.92491:0.013926024,('Spizellomyces-punctatus@SPPG_00372T0':0.084347393,'bdendrobatidis@prot_jgi_Batde5_88502_GP3.040610':0.24104538)99.040616:0.077386091)98.651659:0.079332498)87.744957:0.049509936,(((('145481-Ppatens@XP_001784554':0.038662608,'Smoellendorfii@prot_jgi_Selmo1_50213_gw1.33.291.1':0.032079437)89.824384:0.021930076,('3702-Athaliana@NP_001077968':0.067612314,'39947-Osativa@NP_001045803':0.070799633)96.510458:0.039755837)98.920119:0.066654043,((('3055-Creinhardtii@XP_001698278':0.025215524,'3068-Vcarteri@XP_002952649':0.082781505)100:0.30732593,'Cvulgaris@prot_jgi_Chlvu1_84554_estExt_fgeneshCV_pg.C_220092':0.14133312)96.029425:0.10283624,(('436017-Olucimarinus@XP_001419553':0.016837852,'70448-Otauri@XP_003081202':0.025160635)99.905252:0.095423788,'564608-Mpusilla@XP_003056807':0.11935917)100:0.20173328)53.338593:0.033692546)100:0.14286329,(((('294381-Ehistolytica@XP_655216':0.44189111,('412133-Tvaginalis@XP_001328416':0.60601915,'598745-Gintestinalis@XP_00299583LOCUS':1.9237326)51.661646:0.10179066)85.882282:0.10870402,('Cmerolae@gene_gnl_CMER_CML027C':0.43108804,'Gsulphuraria@stig_61.Gs57770.1':0.30884826)79.289639:0.064066773)44.061461:0.021989509,'Ehuxleyi@jgi':0.37520113)68.768758:0.037501668,('352472-Ddiscoideum@XP_643274':0.5691035,(((('352914-Pyoelii@XP_725208':0.11345281,'36329-Pfalciparum@XP_001351448':0)100:0.95217975,'412133-Tvaginalis@XP_001319807':0.87935521)58.424532:0.21496247,(('412030-Ptetraurelia@XP_001443869':0.18675656,'5911-Tthermophila@XP_001008623':0.18026547)100:1.303586,('484906-Bbovis@XP_001611424':0.87402047,'5811-Tgondii@AAZ57430':0.95061266)82.782722:0.23796672)73.682231:0.1760821)87.353605:0.19030348,('353151-Chominis@XP_665748':0.48614624,'Lgigantea@gene_jgi_Lotgi1_127102_e_gw1.56.56.1':0.00020895892)26.059246:0.19760168)61.672032:0.086662613)90.422451:0.091485132)48.214582:0.015524425)59.613389:0.023554152)66.162074:0.0209565,'Thecamonas-trahens@AMSG_04757T0':0.35089051);
end;
