# Supplementary material for: The phylogenomic analysis of the anaphase promoting complex and its targets points to complex and modern-like control of the cell cycle in the last common ancestor of eukaryotes
Source: BMC Evol Biol. 2011 Sep 23;11:265. doi: 10.1186/1471-2148-11-265 (PMC3195147; doi:10.1186/1471-2148-11-265)
Supplement: Additional file 3 — Data S1. Bayesian phylogenetic trees inferred MrBayes (*.con files) and ML phylogenetic trees inferred with TreeFinder (*.tre files = ML topologies; *.boot.trees = topologies generated by the bootstrap analysis) for each APC/C subunit, activator and main target (except Apc9, Apc14, Apc15 and Apc16 due to a too restricted number of homologues). [file 1471-2148-11-265-S3.ZIP › wpl1s_10.boot.trees]

100
(('10228-Tadhaerens@XP_002112136':0.54301107,((('145481-Ppatens@XP_001781920':0.40173018,'88036-Smoellendorffii@XP_002977658':0.10265583):0.21352196,(('3702-Athaliana@NP_172573':0.010474468,'3702-Athaliana@NP_176298':0.10555153):0.16299448,'39947-Osativa@NP_001064956':0.17276098):0.1061682):0.43049332,'Cvulgaris@prot_jgi_Chlvu1_59906_GG.C169_S05_00262':1.0979707):0.37869081):0.061928365,((('45351-Nvectensis@XP_001626696':0.27249622,('7460-Amellifera@XP_395593':0.20276544,'Dpulex@prot_jgi_Dappu1_327728_NCBI_GNO_9400038':0.29188646):0.35105827):0.039417046,('Bdendrobatidis@prot_jgi_Batde5_22214_fgenesh1_pg.C_scaffold_1001087':0.9077203,'Spunctatus@01033T0':0.70317487):0.5409802):0.044940887,((('6239-Celegans@NP_500566':0.51447952,'6279-Bmalayi@XP_001892742':0.37939988):0.46722405,('744533-Ngruberi@XP_002676450':0.73572845,'Srosetta@07170T0':0.90628452):0.38683473):0.21712339,'Lgigantea@gene_jgi_Lotgi1_185128_estExt_Genewise1.C_sca_110128':0.031014284):0.19126007):0.13161783,(('7739-Bfloridae@XP_002610333':0.22993684,'Cowczarzaki@00797T0':0.93526829):0.035150521,('7955-Drerio@XP_688605':0.20197345,'9606-Hsapiens@NP_055860':0.024118257):0.22309545):0.059973033);
(('10228-Tadhaerens@XP_002112136':0.64046352,((('145481-Ppatens@XP_001781920':0.35158635,'88036-Smoellendorffii@XP_002977658':0.056931328):0.14493575,(('3702-Athaliana@NP_172573':0.0027892848,'3702-Athaliana@NP_176298':0.08635299):0.1197993,'39947-Osativa@NP_001064956':0.34414592):0.11146712):0.66496042,'Cvulgaris@prot_jgi_Chlvu1_59906_GG.C169_S05_00262':0.66431737):0.25168766):0.31574126,((('45351-Nvectensis@XP_001626696':0.23034008,('7460-Amellifera@XP_395593':0.25416126,'Dpulex@prot_jgi_Dappu1_327728_NCBI_GNO_9400038':0.20586258):0.34851459):0.19449555,(('7739-Bfloridae@XP_002610333':0.18977806,('7955-Drerio@XP_688605':0.066553104,'9606-Hsapiens@NP_055860':0.020559686):0.14309334):0.069912826,'Lgigantea@gene_jgi_Lotgi1_185128_estExt_Genewise1.C_sca_110128':0.27431341):0.038153532):0.039445733,(('6239-Celegans@NP_500566':0.39597158,'6279-Bmalayi@XP_001892742':0.48565708):0.51461899,'Srosetta@07170T0':1.0043051):0.17275217):0.043273793,(('744533-Ngruberi@XP_002676450':1.4160608,'Cowczarzaki@00797T0':0.61882928):0.18584674,('Bdendrobatidis@prot_jgi_Batde5_22214_fgenesh1_pg.C_scaffold_1001087':0.88284384,'Spunctatus@01033T0':0.96285072):0.41084378):0.06226525);
(((('10228-Tadhaerens@XP_002112136':0.54504143,((('145481-Ppatens@XP_001781920':0.3263552,'88036-Smoellendorffii@XP_002977658':0.13383101):0.1429688,(('3702-Athaliana@NP_172573':0.034507809,'3702-Athaliana@NP_176298':0.064195112):0.1009589,'39947-Osativa@NP_001064956':0.17703926):0.050235804):0.59471123,'Cvulgaris@prot_jgi_Chlvu1_59906_GG.C169_S05_00262':0.82318463):0.34451582):0.24754623,('7955-Drerio@XP_688605':0.040614952,'9606-Hsapiens@NP_055860':0.028241314):0.077520951):0.048906015,'7739-Bfloridae@XP_002610333':0.20989378):0.0039864486,((('45351-Nvectensis@XP_001626696':0.18209978,((('6239-Celegans@NP_500566':0.40614572,'6279-Bmalayi@XP_001892742':0.4813746):0.6569798,'Dpulex@prot_jgi_Dappu1_327728_NCBI_GNO_9400038':0.08361162):0.11544853,'7460-Amellifera@XP_395593':0.1616134):0.32473599):1.2760678e-05,('Bdendrobatidis@prot_jgi_Batde5_22214_fgenesh1_pg.C_scaffold_1001087':0.85976049,'Spunctatus@01033T0':0.63409709):0.37147545):0.26106142,'Lgigantea@gene_jgi_Lotgi1_185128_estExt_Genewise1.C_sca_110128':0.18496217):0.06844543,(('744533-Ngruberi@XP_002676450':1.0540179,'Srosetta@07170T0':0.69507021):0.34934663,'Cowczarzaki@00797T0':0.50444742):0.30223804);
((((('10228-Tadhaerens@XP_002112136':0.81123576,('6239-Celegans@NP_500566':0.39972313,'6279-Bmalayi@XP_001892742':0.70334379):0.64381181):0.033320073,'Lgigantea@gene_jgi_Lotgi1_185128_estExt_Genewise1.C_sca_110128':0.26562934):0.034006889,(('45351-Nvectensis@XP_001626696':0.26209046,('7460-Amellifera@XP_395593':0.3348422,'Dpulex@prot_jgi_Dappu1_327728_NCBI_GNO_9400038':0.18617472):0.41301937):0.30785685,('7739-Bfloridae@XP_002610333':0.20413581,('7955-Drerio@XP_688605':0.068938132,'9606-Hsapiens@NP_055860':0.010375354):0.22694152):0.059092603):0.080472634):0.098160143,(('744533-Ngruberi@XP_002676450':1.3284187,'Cowczarzaki@00797T0':0.54680188):0.28765219,'Srosetta@07170T0':1.1737138):0.24437488):0.041939954,(('145481-Ppatens@XP_001781920':0.27941132,((('3702-Athaliana@NP_172573':0,'3702-Athaliana@NP_176298':0.12262688):0.16943372,'39947-Osativa@NP_001064956':0.17275874):0.18742231,'88036-Smoellendorffii@XP_002977658':0.057503616):0.12915437):0.6237955,('Bdendrobatidis@prot_jgi_Batde5_22214_fgenesh1_pg.C_scaffold_1001087':1.2289051,'Spunctatus@01033T0':0.71952194):0.66179373):0.27657214,'Cvulgaris@prot_jgi_Chlvu1_59906_GG.C169_S05_00262':1.0671432);
(('10228-Tadhaerens@XP_002112136':0.42861052,((('145481-Ppatens@XP_001781920':0.29856146,'88036-Smoellendorffii@XP_002977658':0.18988147):0.079244513,(('3702-Athaliana@NP_172573':0.038279336,'3702-Athaliana@NP_176298':0.051582532):0.1327675,'39947-Osativa@NP_001064956':0.22418741):0.01597949):0.55724485,'Cvulgaris@prot_jgi_Chlvu1_59906_GG.C169_S05_00262':0.71450485):0.25496297):0.18080428,(((('45351-Nvectensis@XP_001626696':0.3610606,('7460-Amellifera@XP_395593':0.14350883,'Dpulex@prot_jgi_Dappu1_327728_NCBI_GNO_9400038':0.19250985):0.1608563):0.1141961,(('Bdendrobatidis@prot_jgi_Batde5_22214_fgenesh1_pg.C_scaffold_1001087':0.85828398,'Spunctatus@01033T0':0.63007738):0.50269234,'Lgigantea@gene_jgi_Lotgi1_185128_estExt_Genewise1.C_sca_110128':0.26903946):0.0090347721):0.112528,(('744533-Ngruberi@XP_002676450':0.76933589,'Srosetta@07170T0':0.67265167):0.46389612,'Cowczarzaki@00797T0':0.58350569):0.3395734):5.4732793e-05,'7739-Bfloridae@XP_002610333':0.30388812):0.09074507,(('6239-Celegans@NP_500566':0.62234935,'6279-Bmalayi@XP_001892742':0.22534947):0.52518854,('7955-Drerio@XP_688605':0.12365285,'9606-Hsapiens@NP_055860':0.016266325):0.084257624):0.10288328);
(('10228-Tadhaerens@XP_002112136':0.60036003,((('145481-Ppatens@XP_001781920':0.4066525,'88036-Smoellendorffii@XP_002977658':0.073569859):0.23737235,(('3702-Athaliana@NP_172573':0,'3702-Athaliana@NP_176298':0.13834909):0.23641066,'39947-Osativa@NP_001064956':0.37046381):0.040102468):0.66307657,'Cvulgaris@prot_jgi_Chlvu1_59906_GG.C169_S05_00262':0.62923891):0.3613697):0.30737899,(((('45351-Nvectensis@XP_001626696':0.38841223,('7460-Amellifera@XP_395593':0.29938384,'Dpulex@prot_jgi_Dappu1_327728_NCBI_GNO_9400038':0.26199343):0.4836213):0.10858503,('Bdendrobatidis@prot_jgi_Batde5_22214_fgenesh1_pg.C_scaffold_1001087':1.0813873,'Spunctatus@01033T0':0.5743967):0.9148484):0.086822543,'Cowczarzaki@00797T0':1.058794):0.094870456,((('6239-Celegans@NP_500566':0.30579964,'6279-Bmalayi@XP_001892742':0.65074387):0.76795815,(('744533-Ngruberi@XP_002676450':1.0550732,'Srosetta@07170T0':0.74028543):0.36551366,'Lgigantea@gene_jgi_Lotgi1_185128_estExt_Genewise1.C_sca_110128':0.2624282):0.055440957):0.31098106,'7739-Bfloridae@XP_002610333':0.208238):0.19078757):3.3207596e-05,('7955-Drerio@XP_688605':0.13380283,'9606-Hsapiens@NP_055860':0.014673717):0.090598156);
((('10228-Tadhaerens@XP_002112136':0.55761673,((('145481-Ppatens@XP_001781920':0.38449104,'88036-Smoellendorffii@XP_002977658':0.11216716):0.089817509,(('3702-Athaliana@NP_172573':0,'3702-Athaliana@NP_176298':0.096930611):0.26159899,'39947-Osativa@NP_001064956':0.18870858):0.12592293):0.14421009,'Cvulgaris@prot_jgi_Chlvu1_59906_GG.C169_S05_00262':0.91597871):0.70899391):0.20341378,'Spunctatus@01033T0':1.040261):0.11417915,(('45351-Nvectensis@XP_001626696':0.21566084,('7460-Amellifera@XP_395593':0.32665579,'Dpulex@prot_jgi_Dappu1_327728_NCBI_GNO_9400038':0.22203568):0.44352561):0.23595766,((((('6239-Celegans@NP_500566':0.87189444,'6279-Bmalayi@XP_001892742':0.28266173):0.72327612,('Bdendrobatidis@prot_jgi_Batde5_22214_fgenesh1_pg.C_scaffold_1001087':0.87667953,'Srosetta@07170T0':1.0685029):0.35389143):0.15220406,'Lgigantea@gene_jgi_Lotgi1_185128_estExt_Genewise1.C_sca_110128':0.41342458):0.06523069,'7739-Bfloridae@XP_002610333':0.19266526):0.11973669,('7955-Drerio@XP_688605':0.11628656,'9606-Hsapiens@NP_055860':0):0.17528857):0.060221074):0.12369877,('744533-Ngruberi@XP_002676450':1.5017114,'Cowczarzaki@00797T0':0.74428301):0.22282788);
('10228-Tadhaerens@XP_002112136':0.72953792,(('145481-Ppatens@XP_001781920':0.3183991,((('3702-Athaliana@NP_172573':0.016120863,'3702-Athaliana@NP_176298':0.1321108):0.16918607,'39947-Osativa@NP_001064956':0.24745247):0.13898411,'88036-Smoellendorffii@XP_002977658':0.075351746):0.038665295):0.34566049,'Cvulgaris@prot_jgi_Chlvu1_59906_GG.C169_S05_00262':1.03808):0.34802146,(((('45351-Nvectensis@XP_001626696':0.2529553,('7460-Amellifera@XP_395593':0.2081525,'Dpulex@prot_jgi_Dappu1_327728_NCBI_GNO_9400038':0.15895223):0.28973807):0.19380569,('7739-Bfloridae@XP_002610333':0.27161837,('7955-Drerio@XP_688605':0.18412038,'9606-Hsapiens@NP_055860':0):0.070016109):0.050583368):0.042418516,('6239-Celegans@NP_500566':0.48501674,'6279-Bmalayi@XP_001892742':0.48245058):0.59613207):3.2272506e-05,((('744533-Ngruberi@XP_002676450':1.201327,('Cowczarzaki@00797T0':0.59629965,'Spunctatus@01033T0':1.2731831):0.26219646):0.11337295,('Bdendrobatidis@prot_jgi_Batde5_22214_fgenesh1_pg.C_scaffold_1001087':1.2922173,'Srosetta@07170T0':0.79152641):0.2678134):0.05564902,'Lgigantea@gene_jgi_Lotgi1_185128_estExt_Genewise1.C_sca_110128':0.20776362):0.138436):0.27958024);
(((((('10228-Tadhaerens@XP_002112136':0.57645336,('6239-Celegans@NP_500566':0.48595998,'6279-Bmalayi@XP_001892742':0.47939962):0.52155229):0.26044446,(('744533-Ngruberi@XP_002676450':1.5734683,'Lgigantea@gene_jgi_Lotgi1_185128_estExt_Genewise1.C_sca_110128':0.02313637):0.20950272,('7955-Drerio@XP_688605':0.14776046,'9606-Hsapiens@NP_055860':0.015728131):0.16371593):0.061214229):0.11862628,'7739-Bfloridae@XP_002610333':0.10888612):0.17041701,('45351-Nvectensis@XP_001626696':0.40324293,('7460-Amellifera@XP_395593':0.13533492,'Dpulex@prot_jgi_Dappu1_327728_NCBI_GNO_9400038':0.31754695):0.11634834):0.17048671):0.13510277,'Srosetta@07170T0':1.0705714):0.082694134,(((('145481-Ppatens@XP_001781920':0.38612401,'88036-Smoellendorffii@XP_002977658':0.15746727):0.033083219,(('3702-Athaliana@NP_172573':0.049195673,'3702-Athaliana@NP_176298':0.14024994):0.1040594,'39947-Osativa@NP_001064956':0.21880853):0.079081196):0.35893767,'Cvulgaris@prot_jgi_Chlvu1_59906_GG.C169_S05_00262':1.3435345):0.63779608,('Bdendrobatidis@prot_jgi_Batde5_22214_fgenesh1_pg.C_scaffold_1001087':0.951246,'Spunctatus@01033T0':0.60401935):0.60580039):0.14082215,'Cowczarzaki@00797T0':0.74549486);
(('10228-Tadhaerens@XP_002112136':0.45803698,(('145481-Ppatens@XP_001781920':0.2327151,((('3702-Athaliana@NP_172573':0.059478825,'3702-Athaliana@NP_176298':0.093226402):0.13939179,'39947-Osativa@NP_001064956':0.15885499):0.039434681,'88036-Smoellendorffii@XP_002977658':0.13513492):0.13993637):0.62262866,'Cvulgaris@prot_jgi_Chlvu1_59906_GG.C169_S05_00262':0.75816032):0.11191033):0.23521745,(((('45351-Nvectensis@XP_001626696':0.22847521,('7460-Amellifera@XP_395593':0.35348026,'Dpulex@prot_jgi_Dappu1_327728_NCBI_GNO_9400038':0.29379379):0.27560091):0.21814963,('7739-Bfloridae@XP_002610333':0.15410982,('7955-Drerio@XP_688605':0.10083414,'9606-Hsapiens@NP_055860':0):0.22305566):0.029686422):0.062172366,(('744533-Ngruberi@XP_002676450':0.90189221,'Srosetta@07170T0':0.71025184):0.25068742,'Cowczarzaki@00797T0':0.6912565):0.15537873):0.034675134,('Bdendrobatidis@prot_jgi_Batde5_22214_fgenesh1_pg.C_scaffold_1001087':0.87633312,'Spunctatus@01033T0':1.0044272):0.49012705):1.9613898e-05,(('6239-Celegans@NP_500566':0.38442443,'6279-Bmalayi@XP_001892742':0.45844763):0.65609179,'Lgigantea@gene_jgi_Lotgi1_185128_estExt_Genewise1.C_sca_110128':0.11735909):0.11972813);
((((('10228-Tadhaerens@XP_002112136':0.60232725,'Lgigantea@gene_jgi_Lotgi1_185128_estExt_Genewise1.C_sca_110128':0.1890661):0.14074897,('45351-Nvectensis@XP_001626696':0.35480738,('Bdendrobatidis@prot_jgi_Batde5_22214_fgenesh1_pg.C_scaffold_1001087':0.8421116,'Spunctatus@01033T0':1.1373756):0.70559987):0.019070482):0.19642117,((('744533-Ngruberi@XP_002676450':1.1604982,'Srosetta@07170T0':0.60159386):0.32689768,'Cowczarzaki@00797T0':0.49330067):0.29326769,('7955-Drerio@XP_688605':0.071280679,'9606-Hsapiens@NP_055860':0.046873007):0.15354455):0.030522764):0.034644096,'7739-Bfloridae@XP_002610333':0.31010961):0.2771769,((('145481-Ppatens@XP_001781920':0.45363303,'88036-Smoellendorffii@XP_002977658':0.16666974):0.035380672,(('3702-Athaliana@NP_172573':0.021809508,'3702-Athaliana@NP_176298':0.10626417):0.14500674,'39947-Osativa@NP_001064956':0.22345633):0.095824402):1.1614977,(('7460-Amellifera@XP_395593':0.28901825,'Dpulex@prot_jgi_Dappu1_327728_NCBI_GNO_9400038':0.10990861):0.099006133,'Cvulgaris@prot_jgi_Chlvu1_59906_GG.C169_S05_00262':1.0700352):0.067047158):0.23872075,('6239-Celegans@NP_500566':0.37223028,'6279-Bmalayi@XP_001892742':0.53365202):0.43673576);
(('10228-Tadhaerens@XP_002112136':0.72949538,('45351-Nvectensis@XP_001626696':0.17659347,('Bdendrobatidis@prot_jgi_Batde5_22214_fgenesh1_pg.C_scaffold_1001087':0.89746244,'Spunctatus@01033T0':0.57778007):0.50029867):0.098637435):0.16951484,(((('145481-Ppatens@XP_001781920':0.38883206,'88036-Smoellendorffii@XP_002977658':0.16667276):0.065954494,(('3702-Athaliana@NP_172573':0.013684259,'3702-Athaliana@NP_176298':0.08513407):0.11384477,'39947-Osativa@NP_001064956':0.26024416):0.20922197):0.39269916,'Cvulgaris@prot_jgi_Chlvu1_59906_GG.C169_S05_00262':0.46758958):0.39891806,(('6239-Celegans@NP_500566':0.67011371,'6279-Bmalayi@XP_001892742':0.39700454):0.5172613,('7460-Amellifera@XP_395593':0.22444933,'Dpulex@prot_jgi_Dappu1_327728_NCBI_GNO_9400038':0.1799407):0.19610683):0.039342393):0.28692023,((((('744533-Ngruberi@XP_002676450':1.0456282,'Cowczarzaki@00797T0':0.64762332):0.17748732,'Srosetta@07170T0':1.1107705):0.18795436,'Lgigantea@gene_jgi_Lotgi1_185128_estExt_Genewise1.C_sca_110128':0.20971432):0.049222973,('7955-Drerio@XP_688605':0.17501758,'9606-Hsapiens@NP_055860':0.015915175):0.11243809):0.11593914,'7739-Bfloridae@XP_002610333':0.3234624):9.8114577e-06);
(((('10228-Tadhaerens@XP_002112136':0.68250256,'Lgigantea@gene_jgi_Lotgi1_185128_estExt_Genewise1.C_sca_110128':0.21304885):0.077409393,((('6239-Celegans@NP_500566':0.50800536,'6279-Bmalayi@XP_001892742':0.24161852):0.67187659,('7955-Drerio@XP_688605':0.099098983,'9606-Hsapiens@NP_055860':0.042947531):0.14560895):0.052054937,'7739-Bfloridae@XP_002610333':0.218849):0.0081361204):0.14377938,(('744533-Ngruberi@XP_002676450':1.4650111,'Srosetta@07170T0':0.5805405):0.28775358,'Cowczarzaki@00797T0':0.41202053):0.3877653):0.12689362,(((('145481-Ppatens@XP_001781920':0.32033697,'88036-Smoellendorffii@XP_002977658':0.18561253):0.13739424,(('3702-Athaliana@NP_172573':0.00636221,'3702-Athaliana@NP_176298':0.075707):0.20615476,'39947-Osativa@NP_001064956':0.19748651):0.1249103):0.36699557,'Cvulgaris@prot_jgi_Chlvu1_59906_GG.C169_S05_00262':0.55944734):0.38273698,('Bdendrobatidis@prot_jgi_Batde5_22214_fgenesh1_pg.C_scaffold_1001087':1.3678412,'Spunctatus@01033T0':0.65951657):0.11269484):0.13174412,('45351-Nvectensis@XP_001626696':0.40465283,('7460-Amellifera@XP_395593':0.14603795,'Dpulex@prot_jgi_Dappu1_327728_NCBI_GNO_9400038':0.25641506):0.23697446):0.11657124);
((('10228-Tadhaerens@XP_002112136':0.4679599,'Spunctatus@01033T0':1.1731449):0.33378705,(((('145481-Ppatens@XP_001781920':0.56662689,'88036-Smoellendorffii@XP_002977658':0.045777129):0.25118078,('3702-Athaliana@NP_172573':0.046477521,'3702-Athaliana@NP_176298':0.042240206):0.28374191):0.094424644,'39947-Osativa@NP_001064956':0.2576642):0.49455814,'Cvulgaris@prot_jgi_Chlvu1_59906_GG.C169_S05_00262':1.2666231):0.38326396):0.17907824,(('45351-Nvectensis@XP_001626696':0.54396844,('7955-Drerio@XP_688605':0.088116104,'9606-Hsapiens@NP_055860':0.044839607):0.1715642):0.050455824,(((('6239-Celegans@NP_500566':0.58697413,'6279-Bmalayi@XP_001892742':0.3831573):0.56739351,('7460-Amellifera@XP_395593':0.1273817,'Dpulex@prot_jgi_Dappu1_327728_NCBI_GNO_9400038':0.36321057):0.29288702):0.15233111,'Lgigantea@gene_jgi_Lotgi1_185128_estExt_Genewise1.C_sca_110128':0.18571626):0.17801606,'7739-Bfloridae@XP_002610333':0.2861813):5.3819318e-06):0.10818318,(('744533-Ngruberi@XP_002676450':1.1994435,'Bdendrobatidis@prot_jgi_Batde5_22214_fgenesh1_pg.C_scaffold_1001087':1.261007):0.14076853,('Cowczarzaki@00797T0':0.6468618,'Srosetta@07170T0':1.0524661):0.26783765):0.29420189);
(((('10228-Tadhaerens@XP_002112136':0.63564617,('6239-Celegans@NP_500566':0.56591434,'6279-Bmalayi@XP_001892742':0.13692723):0.56486393):0.14738812,(('45351-Nvectensis@XP_001626696':0.24665595,('7460-Amellifera@XP_395593':0.2299899,'Dpulex@prot_jgi_Dappu1_327728_NCBI_GNO_9400038':0.15969009):0.33470579):0.25831924,(('7739-Bfloridae@XP_002610333':0.10585817,('7955-Drerio@XP_688605':0.077642915,'9606-Hsapiens@NP_055860':0.013070165):0.058555172):0.044028963,'Lgigantea@gene_jgi_Lotgi1_185128_estExt_Genewise1.C_sca_110128':0.19455471):1.0301335e-05):0.05122975):0.192491,'744533-Ngruberi@XP_002676450':0.97034114):0.036218364,((('145481-Ppatens@XP_001781920':0.28674441,((('3702-Athaliana@NP_172573':0.02119852,'3702-Athaliana@NP_176298':0.067506792):0.17866957,'88036-Smoellendorffii@XP_002977658':0.18380645):0.030541145,'39947-Osativa@NP_001064956':0.23192975):0.11312759):0.15128228,'Cvulgaris@prot_jgi_Chlvu1_59906_GG.C169_S05_00262':1.1225746):0.54587245,('Bdendrobatidis@prot_jgi_Batde5_22214_fgenesh1_pg.C_scaffold_1001087':0.75374592,'Spunctatus@01033T0':0.68897783):0.31581831):0.069257547,('Cowczarzaki@00797T0':0.47744574,'Srosetta@07170T0':0.88256212):0.12109504);
((((('10228-Tadhaerens@XP_002112136':0.58058423,('Bdendrobatidis@prot_jgi_Batde5_22214_fgenesh1_pg.C_scaffold_1001087':0.80643175,'Spunctatus@01033T0':0.77891899):0.2815462):0.15927629,'45351-Nvectensis@XP_001626696':0.21896726):0.19123853,((('744533-Ngruberi@XP_002676450':1.1844509,'Srosetta@07170T0':0.63675457):0.37425185,'Cowczarzaki@00797T0':0.38769283):0.32530565,('7739-Bfloridae@XP_002610333':0.20724825,('7955-Drerio@XP_688605':0.086249482,'9606-Hsapiens@NP_055860':0.083709238):0.10242593):0.031053506):0.056757888):0.036706091,'Lgigantea@gene_jgi_Lotgi1_185128_estExt_Genewise1.C_sca_110128':0.064850648):0.26527702,(((('145481-Ppatens@XP_001781920':0.32421288,'88036-Smoellendorffii@XP_002977658':0.074687869):1.0942933e-05,(('3702-Athaliana@NP_172573':0.012187561,'3702-Athaliana@NP_176298':0.031495384):0.11691006,'39947-Osativa@NP_001064956':0.24760063):0.12844966):0.4960077,'Cvulgaris@prot_jgi_Chlvu1_59906_GG.C169_S05_00262':0.47996229):0.098732812,('6239-Celegans@NP_500566':0.34752656,'6279-Bmalayi@XP_001892742':0.36299024):0.38892769):0.21660222,('7460-Amellifera@XP_395593':0.19913926,'Dpulex@prot_jgi_Dappu1_327728_NCBI_GNO_9400038':0.28692885):0.1064624);
(((('10228-Tadhaerens@XP_002112136':0.52288875,'45351-Nvectensis@XP_001626696':0.41196054):0.14527323,(((('744533-Ngruberi@XP_002676450':1.294207,'Cowczarzaki@00797T0':0.58208576):0.14139875,'Srosetta@07170T0':0.98879171):0.33860389,'Lgigantea@gene_jgi_Lotgi1_185128_estExt_Genewise1.C_sca_110128':0.17124068):0.065409024,('7955-Drerio@XP_688605':0.14519797,'9606-Hsapiens@NP_055860':0.0089766169):0.2209493):0.012593368):1.1052462e-06,'7739-Bfloridae@XP_002610333':0.25791854):0.1511114,((('145481-Ppatens@XP_001781920':0.33455252,((('3702-Athaliana@NP_172573':0.0065087567,'3702-Athaliana@NP_176298':0.082328797):0.16401171,'39947-Osativa@NP_001064956':0.2166548):0.14408803,('88036-Smoellendorffii@XP_002977658':3.0749014e-05,'Cvulgaris@prot_jgi_Chlvu1_59906_GG.C169_S05_00262':0.89926198):0.1821804):0.078938471):0.56986027,('Bdendrobatidis@prot_jgi_Batde5_22214_fgenesh1_pg.C_scaffold_1001087':1.3413343,'Spunctatus@01033T0':0.85055556):0.58758672):0.36905632,('7460-Amellifera@XP_395593':0.12850035,'Dpulex@prot_jgi_Dappu1_327728_NCBI_GNO_9400038':0.32427933):0.18872626):0.12773186,('6239-Celegans@NP_500566':0.46055873,'6279-Bmalayi@XP_001892742':0.61614808):0.58865302);
(('10228-Tadhaerens@XP_002112136':0.63202541,('6239-Celegans@NP_500566':0.72863951,'6279-Bmalayi@XP_001892742':0.24418358):0.82798428):0.13301907,(((('145481-Ppatens@XP_001781920':0.37454913,'88036-Smoellendorffii@XP_002977658':0.004343536):0.075142356,(('3702-Athaliana@NP_172573':0.018694836,'3702-Athaliana@NP_176298':0.044414288):0.18493694,'39947-Osativa@NP_001064956':0.19941784):0.12417431):0.32335536,'Cvulgaris@prot_jgi_Chlvu1_59906_GG.C169_S05_00262':0.83302381):0.56156765,('7460-Amellifera@XP_395593':0.14547281,'Dpulex@prot_jgi_Dappu1_327728_NCBI_GNO_9400038':0.24139857):0.25428246):0.12831678,(('45351-Nvectensis@XP_001626696':0.32295925,('7739-Bfloridae@XP_002610333':0.21914297,('7955-Drerio@XP_688605':0.11437442,'9606-Hsapiens@NP_055860':0.03574942):0.19005425):0.087177023):0.059609392,((('744533-Ngruberi@XP_002676450':1.1855676,('Cowczarzaki@00797T0':0.52198022,'Srosetta@07170T0':0.63489122):0.21042854):0.083408715,('Bdendrobatidis@prot_jgi_Batde5_22214_fgenesh1_pg.C_scaffold_1001087':0.66591969,'Spunctatus@01033T0':0.91097788):0.56287728):0.11803238,'Lgigantea@gene_jgi_Lotgi1_185128_estExt_Genewise1.C_sca_110128':0.037025396):0.12165443):0.068238095);
(('10228-Tadhaerens@XP_002112136':0.51073638,((('145481-Ppatens@XP_001781920':0.36071904,'88036-Smoellendorffii@XP_002977658':0.14042475):0.20870258,(('3702-Athaliana@NP_172573':0,'3702-Athaliana@NP_176298':0.045586057):0.17792549,'39947-Osativa@NP_001064956':0.37288503):0.11819317):0.37666823,'Cvulgaris@prot_jgi_Chlvu1_59906_GG.C169_S05_00262':1.0532042):0.50350966):0.18618514,(('45351-Nvectensis@XP_001626696':0.37472215,((('744533-Ngruberi@XP_002676450':1.1605315,'Srosetta@07170T0':0.64668771):0.3294028,'Cowczarzaki@00797T0':0.70661493):0.093772646,('Bdendrobatidis@prot_jgi_Batde5_22214_fgenesh1_pg.C_scaffold_1001087':0.87418391,'Spunctatus@01033T0':1.1698201):0.50751925):0.18302434):0.00087094889,('7739-Bfloridae@XP_002610333':0.26864775,('7955-Drerio@XP_688605':0.15990682,'9606-Hsapiens@NP_055860':0.011637589):0.20711706):0.1867185):0.12732432,((('6239-Celegans@NP_500566':0.69393798,'6279-Bmalayi@XP_001892742':0.31315503):0.90835605,('7460-Amellifera@XP_395593':0.21107011,'Dpulex@prot_jgi_Dappu1_327728_NCBI_GNO_9400038':0.44045916):0.33051288):0.09966176,'Lgigantea@gene_jgi_Lotgi1_185128_estExt_Genewise1.C_sca_110128':0.11920433):0.23491294);
(('10228-Tadhaerens@XP_002112136':0.57514817,('Bdendrobatidis@prot_jgi_Batde5_22214_fgenesh1_pg.C_scaffold_1001087':0.77709425,'Spunctatus@01033T0':0.82964618):0.79068741):0.16955596,((('145481-Ppatens@XP_001781920':0.41844903,'88036-Smoellendorffii@XP_002977658':0.073949526):0.14303046,(('3702-Athaliana@NP_172573':0.023139611,'3702-Athaliana@NP_176298':0.051598053):0.07850386,'39947-Osativa@NP_001064956':0.25851725):0.04906671):0.97037752,((('6239-Celegans@NP_500566':0.42191179,'6279-Bmalayi@XP_001892742':0.49827769):0.17859568,'744533-Ngruberi@XP_002676450':0.84985579):0.25469812,('Lgigantea@gene_jgi_Lotgi1_185128_estExt_Genewise1.C_sca_110128':0,'Srosetta@07170T0':0.81145392):0.16606624):0.11043241):0.09979041,((('45351-Nvectensis@XP_001626696':0.27698244,('7460-Amellifera@XP_395593':0.14194888,'Dpulex@prot_jgi_Dappu1_327728_NCBI_GNO_9400038':0.2804784):0.4054382):0.083137656,('7739-Bfloridae@XP_002610333':0.26040555,'Cowczarzaki@00797T0':0.61897167):0.032203292):0.065017382,(('7955-Drerio@XP_688605':6.4459973e-06,'Cvulgaris@prot_jgi_Chlvu1_59906_GG.C169_S05_00262':1.1831702):0.13683963,'9606-Hsapiens@NP_055860':0.037505111):0.21316775):0.029334156);
(((('10228-Tadhaerens@XP_002112136':0.54942317,'Lgigantea@gene_jgi_Lotgi1_185128_estExt_Genewise1.C_sca_110128':0.26534018):0.070033202,((('6239-Celegans@NP_500566':0.9692389,'6279-Bmalayi@XP_001892742':6.3031819e-05):1.0076817,'7739-Bfloridae@XP_002610333':0.17211077):0.10425174,('7955-Drerio@XP_688605':0.07789513,'9606-Hsapiens@NP_055860':0.10267934):0.21603103):0.036630367):0.14639228,('45351-Nvectensis@XP_001626696':0.16501516,('7460-Amellifera@XP_395593':0.46874846,'Dpulex@prot_jgi_Dappu1_327728_NCBI_GNO_9400038':0.24175828):0.34241752):0.30933975):0.064688931,(((('145481-Ppatens@XP_001781920':0.42430689,'88036-Smoellendorffii@XP_002977658':0.087703471):0.027243653,(('3702-Athaliana@NP_172573':0,'3702-Athaliana@NP_176298':0.10845534):0.18119943,'39947-Osativa@NP_001064956':0.30304969):0.20061603):0.28481731,'Cvulgaris@prot_jgi_Chlvu1_59906_GG.C169_S05_00262':0.76458969):0.85448492,('Bdendrobatidis@prot_jgi_Batde5_22214_fgenesh1_pg.C_scaffold_1001087':0.77675127,'Spunctatus@01033T0':1.0866668):0.48409122):0.1612693,(('744533-Ngruberi@XP_002676450':1.1703359,'Srosetta@07170T0':1.0424907):0.52924206,'Cowczarzaki@00797T0':0.76605647):0.18980005);
(((('10228-Tadhaerens@XP_002112136':0.71490624,('6239-Celegans@NP_500566':0.71168171,'6279-Bmalayi@XP_001892742':0.28318859):0.60421187):0.058241992,'Lgigantea@gene_jgi_Lotgi1_185128_estExt_Genewise1.C_sca_110128':0.19707891):0.17197702,(('45351-Nvectensis@XP_001626696':0.29658286,('7460-Amellifera@XP_395593':0.1590466,'Dpulex@prot_jgi_Dappu1_327728_NCBI_GNO_9400038':0.32750064):0.28222327):0.061121778,((('744533-Ngruberi@XP_002676450':1.1541744,('Cowczarzaki@00797T0':0.45042385,'Spunctatus@01033T0':1.2674332):0.07650902):0.16939428,'Srosetta@07170T0':0.97143443):0.14593004,'Bdendrobatidis@prot_jgi_Batde5_22214_fgenesh1_pg.C_scaffold_1001087':1.214533):0.13895129):0.04328665):0.058502998,((('145481-Ppatens@XP_001781920':0.13656635,((('3702-Athaliana@NP_172573':0.02052927,'3702-Athaliana@NP_176298':0.066988166):0.24391102,'39947-Osativa@NP_001064956':0.1973941):0.11608867,'88036-Smoellendorffii@XP_002977658':0.14634762):0.1424203):0.31438939,'Cvulgaris@prot_jgi_Chlvu1_59906_GG.C169_S05_00262':0.4808019):0.46266604,('7955-Drerio@XP_688605':0.088508295,'9606-Hsapiens@NP_055860':0.0023757849):0.046497605):0.069794919,'7739-Bfloridae@XP_002610333':0.16521598);
(((((('10228-Tadhaerens@XP_002112136':0.45864626,(('6239-Celegans@NP_500566':0.40203977,'744533-Ngruberi@XP_002676450':0.93244204):0.18072261,'6279-Bmalayi@XP_001892742':0.46339663):0.46013793):0.088235012,'Lgigantea@gene_jgi_Lotgi1_185128_estExt_Genewise1.C_sca_110128':0.21084803):0.081069867,('7955-Drerio@XP_688605':0.14866138,'9606-Hsapiens@NP_055860':0):0.14209563):0.0093392555,'7739-Bfloridae@XP_002610333':0.19431636):0.014471513,('Cowczarzaki@00797T0':0.3333645,'Srosetta@07170T0':0.79930123):0.19460784):0.12478118,((((('145481-Ppatens@XP_001781920':0.37843579,'88036-Smoellendorffii@XP_002977658':0.099440116):0.017020609,(('3702-Athaliana@NP_172573':0.01449642,'3702-Athaliana@NP_176298':0.076463221):0.088406926,'39947-Osativa@NP_001064956':0.21218926):0.12576306):0.39277977,'Cvulgaris@prot_jgi_Chlvu1_59906_GG.C169_S05_00262':0.73273397):0.34107494,('Bdendrobatidis@prot_jgi_Batde5_22214_fgenesh1_pg.C_scaffold_1001087':0.96315932,'Spunctatus@01033T0':0.49332042):0.43171913):0.097485864,('7460-Amellifera@XP_395593':0.11758489,'Dpulex@prot_jgi_Dappu1_327728_NCBI_GNO_9400038':0.18482873):0.083966119):0.2248384,'45351-Nvectensis@XP_001626696':0.24100744);
((((('10228-Tadhaerens@XP_002112136':0.85248614,'Lgigantea@gene_jgi_Lotgi1_185128_estExt_Genewise1.C_sca_110128':2.7323053e-06):0.12641618,('6239-Celegans@NP_500566':0.67706481,'6279-Bmalayi@XP_001892742':0.66917241):0.64900033):0.11184725,((('45351-Nvectensis@XP_001626696':0.31247739,('7460-Amellifera@XP_395593':0.34937288,'Dpulex@prot_jgi_Dappu1_327728_NCBI_GNO_9400038':0.24382164):0.31416336):0.23900061,'7739-Bfloridae@XP_002610333':0.14500152):0.050793561,('7955-Drerio@XP_688605':0.20062383,'9606-Hsapiens@NP_055860':0):0.18298118):0.081114668):0.11133669,('744533-Ngruberi@XP_002676450':1.1032267,('Cowczarzaki@00797T0':0.54862049,'Srosetta@07170T0':1.0625919):0.30702326):0.11292574):0.084326933,(('145481-Ppatens@XP_001781920':0.22591829,((('3702-Athaliana@NP_172573':0.035183463,'3702-Athaliana@NP_176298':0.15894407):0.21665641,'39947-Osativa@NP_001064956':0.28064156):0.11714656,'88036-Smoellendorffii@XP_002977658':0.12848029):0.14514668):0.3977627,'Cvulgaris@prot_jgi_Chlvu1_59906_GG.C169_S05_00262':1.4151766):0.44255999,('Bdendrobatidis@prot_jgi_Batde5_22214_fgenesh1_pg.C_scaffold_1001087':0.68560609,'Spunctatus@01033T0':1.3008816):0.44587977);
(('10228-Tadhaerens@XP_002112136':0.43776756,((('145481-Ppatens@XP_001781920':0.36845218,'88036-Smoellendorffii@XP_002977658':0.1150807):0.044638038,(('3702-Athaliana@NP_172573':0.02071987,'3702-Athaliana@NP_176298':0.043702318):0.13277729,'39947-Osativa@NP_001064956':0.19120812):0.09112508):0.3224966,'Cvulgaris@prot_jgi_Chlvu1_59906_GG.C169_S05_00262':0.691954):0.57290496):0.26104212,((('45351-Nvectensis@XP_001626696':0.25413301,('7460-Amellifera@XP_395593':0.1659606,'Dpulex@prot_jgi_Dappu1_327728_NCBI_GNO_9400038':0.30821689):0.24313956):0.089448757,((('6239-Celegans@NP_500566':0.65285776,'6279-Bmalayi@XP_001892742':0.26053332):0.61460391,'Lgigantea@gene_jgi_Lotgi1_185128_estExt_Genewise1.C_sca_110128':0.2328612):0.056632741,(('7739-Bfloridae@XP_002610333':0.18902725,'Bdendrobatidis@prot_jgi_Batde5_22214_fgenesh1_pg.C_scaffold_1001087':1.1717267):0.011076868,('7955-Drerio@XP_688605':0.10912475,'9606-Hsapiens@NP_055860':0.0070264761):0.1354661):0.079788825):0.039245748):0.17080832,'Srosetta@07170T0':1.031817):0.1799974,('744533-Ngruberi@XP_002676450':1.1078662,('Cowczarzaki@00797T0':0.62970366,'Spunctatus@01033T0':1.306274):0.075466226):0.19365456);
(((('10228-Tadhaerens@XP_002112136':0.53151695,'45351-Nvectensis@XP_001626696':0.59055407):0.17532788,((('6239-Celegans@NP_500566':0.46181997,'6279-Bmalayi@XP_001892742':0.5608963):0.60160622,(('744533-Ngruberi@XP_002676450':0.89877014,'Srosetta@07170T0':0.84197944):0.17105292,'Lgigantea@gene_jgi_Lotgi1_185128_estExt_Genewise1.C_sca_110128':0.1253735):0.1634747):0.21265356,'7739-Bfloridae@XP_002610333':0.26236041):0.18994268):4.7495576e-05,('7955-Drerio@XP_688605':0.13238885,'9606-Hsapiens@NP_055860':0.097659054):0.16543232):0.18514696,((((('145481-Ppatens@XP_001781920':0.47994876,'88036-Smoellendorffii@XP_002977658':0.12679721):0.04739919,(('3702-Athaliana@NP_172573':2.1847988e-05,'3702-Athaliana@NP_176298':0.12278723):0.16984125,'39947-Osativa@NP_001064956':0.25581836):0.094359383):0.42078428,'Cvulgaris@prot_jgi_Chlvu1_59906_GG.C169_S05_00262':1.1521157):0.29983163,('7460-Amellifera@XP_395593':0.27716394,'Dpulex@prot_jgi_Dappu1_327728_NCBI_GNO_9400038':0.3649656):0.26281327):0.23438175,('Bdendrobatidis@prot_jgi_Batde5_22214_fgenesh1_pg.C_scaffold_1001087':1.697736,'Spunctatus@01033T0':0.56880186):0.65835614):0.048868021,'Cowczarzaki@00797T0':0.77140107);
(('10228-Tadhaerens@XP_002112136':0.44363773,(('145481-Ppatens@XP_001781920':0.26005764,((('3702-Athaliana@NP_172573':0.018542194,'3702-Athaliana@NP_176298':0.093766026):0.070295026,'39947-Osativa@NP_001064956':0.2182142):0.1809145,'88036-Smoellendorffii@XP_002977658':0.13378463):0.10402013):0.27742403,'Cvulgaris@prot_jgi_Chlvu1_59906_GG.C169_S05_00262':0.98593708):0.39920748):0.21598998,(((('45351-Nvectensis@XP_001626696':0.18228904,('7460-Amellifera@XP_395593':0.39687521,'Dpulex@prot_jgi_Dappu1_327728_NCBI_GNO_9400038':0.19743762):0.31456953):0.32465798,(('Bdendrobatidis@prot_jgi_Batde5_22214_fgenesh1_pg.C_scaffold_1001087':1.0970125,'Spunctatus@01033T0':1.4402727):0.58098132,'Cowczarzaki@00797T0':0.72245512):0.078759922):0.099101048,'7739-Bfloridae@XP_002610333':0.085016511):0.048705901,('7955-Drerio@XP_688605':0.12448542,'9606-Hsapiens@NP_055860':0):0.21194951):0.078177249,(('6239-Celegans@NP_500566':0.55024966,'6279-Bmalayi@XP_001892742':0.65835199):0.71102941,(('744533-Ngruberi@XP_002676450':0.83483382,'Srosetta@07170T0':0.94451315):0.38194354,'Lgigantea@gene_jgi_Lotgi1_185128_estExt_Genewise1.C_sca_110128':0.037336242):3.4753401e-06):0.17984738);
(('10228-Tadhaerens@XP_002112136':0.7780415,(('6239-Celegans@NP_500566':0.32446181,'6279-Bmalayi@XP_001892742':0.54891643):0.59825433,('744533-Ngruberi@XP_002676450':0.85453492,'Srosetta@07170T0':0.84296488):0.15035023):0.22822863):0.024463542,(((('145481-Ppatens@XP_001781920':0.63326992,'88036-Smoellendorffii@XP_002977658':0.24346561):0.15229946,(('3702-Athaliana@NP_172573':0.042100448,'3702-Athaliana@NP_176298':0.071599621):0.16071958,'39947-Osativa@NP_001064956':0.16073974):0.11901298):0.33113636,'Cvulgaris@prot_jgi_Chlvu1_59906_GG.C169_S05_00262':1.2159019):0.3257948,('Bdendrobatidis@prot_jgi_Batde5_22214_fgenesh1_pg.C_scaffold_1001087':1.2916487,'Spunctatus@01033T0':1.2371149):0.25130951):0.21264809,(('45351-Nvectensis@XP_001626696':0.41655004,('7739-Bfloridae@XP_002610333':0.22982079,(('7955-Drerio@XP_688605':0.10494868,'9606-Hsapiens@NP_055860':0.037743908):0.23408603,'Cowczarzaki@00797T0':0.71254447):0.07920928):0.050833275):0.12792795,(('7460-Amellifera@XP_395593':0.19663139,'Dpulex@prot_jgi_Dappu1_327728_NCBI_GNO_9400038':0.37512077):0.53411201,'Lgigantea@gene_jgi_Lotgi1_185128_estExt_Genewise1.C_sca_110128':2.0963602e-05):0.046250661):0.12762155);
(((('10228-Tadhaerens@XP_002112136':0.73272932,((('6239-Celegans@NP_500566':0.53554605,'6279-Bmalayi@XP_001892742':0.52616955):0.27563139,'744533-Ngruberi@XP_002676450':1.0438947):0.23409529,'Lgigantea@gene_jgi_Lotgi1_185128_estExt_Genewise1.C_sca_110128':0.014407701):0.064396539):0.079826327,(('45351-Nvectensis@XP_001626696':0.17232994,('7460-Amellifera@XP_395593':0.24738793,'Dpulex@prot_jgi_Dappu1_327728_NCBI_GNO_9400038':0.29800132):0.40743996):0.16322326,('7739-Bfloridae@XP_002610333':0.27119366,('7955-Drerio@XP_688605':0.16842914,'9606-Hsapiens@NP_055860':0):0.24165319):0.058239391):0.073243897):0.063769641,('Cowczarzaki@00797T0':1.1907189,'Srosetta@07170T0':0.88260954):0.22957125):0.08134243,(('145481-Ppatens@XP_001781920':0.23811448,((('3702-Athaliana@NP_172573':0.024756111,'3702-Athaliana@NP_176298':0.091559265):0.082921184,'39947-Osativa@NP_001064956':0.30971593):0.18887903,'88036-Smoellendorffii@XP_002977658':0.22803597):0.11034205):0.33598444,'Cvulgaris@prot_jgi_Chlvu1_59906_GG.C169_S05_00262':0.89344852):0.60537083,('Bdendrobatidis@prot_jgi_Batde5_22214_fgenesh1_pg.C_scaffold_1001087':0.86442105,'Spunctatus@01033T0':1.1482473):0.33189375);
((('10228-Tadhaerens@XP_002112136':0.79192554,(('6239-Celegans@NP_500566':0.56514673,'6279-Bmalayi@XP_001892742':0.48678342):0.53886247,'Lgigantea@gene_jgi_Lotgi1_185128_estExt_Genewise1.C_sca_110128':0.3367292):0.01785842):0.10627066,((('45351-Nvectensis@XP_001626696':0.20518788,('7460-Amellifera@XP_395593':0.21674527,'Dpulex@prot_jgi_Dappu1_327728_NCBI_GNO_9400038':0.19483032):0.47951161):0.23496825,'7739-Bfloridae@XP_002610333':0.27071854):0.029078106,('7955-Drerio@XP_688605':0.0796106,'9606-Hsapiens@NP_055860':0.048708618):0.24428929):0.024254573):0.13684323,(((('145481-Ppatens@XP_001781920':0.33670955,'88036-Smoellendorffii@XP_002977658':0.18165198):0.051217809,(('3702-Athaliana@NP_172573':0.0072438006,'3702-Athaliana@NP_176298':0.10531114):0.22142408,'39947-Osativa@NP_001064956':0.25701854):0.14984893):0.60046464,'Cvulgaris@prot_jgi_Chlvu1_59906_GG.C169_S05_00262':1.1934628):0.52704599,('Bdendrobatidis@prot_jgi_Batde5_22214_fgenesh1_pg.C_scaffold_1001087':0.85694633,'Spunctatus@01033T0':1.164787):0.33112879):0.20177086,(('744533-Ngruberi@XP_002676450':1.1766018,'Srosetta@07170T0':0.84502195):0.27522209,'Cowczarzaki@00797T0':0.67441469):0.15499657);
(((((('10228-Tadhaerens@XP_002112136':1.2188526,('6239-Celegans@NP_500566':0.58439006,'6279-Bmalayi@XP_001892742':0.6284727):0.45085732):0.13871191,'Lgigantea@gene_jgi_Lotgi1_185128_estExt_Genewise1.C_sca_110128':0.31438391):0.12458007,('7739-Bfloridae@XP_002610333':0.29449971,('7955-Drerio@XP_688605':0.10488625,'9606-Hsapiens@NP_055860':0.022868856):0.3528813):0.057420696):0.021815454,(('744533-Ngruberi@XP_002676450':1.6354574,('Cowczarzaki@00797T0':0.4912864,'Srosetta@07170T0':1.2740825):0.34126733):0.065649996,('Bdendrobatidis@prot_jgi_Batde5_22214_fgenesh1_pg.C_scaffold_1001087':1.1159067,'Spunctatus@01033T0':1.1268553):0.65528229):0.20067379):0.2524055,'45351-Nvectensis@XP_001626696':0.47590796):0.21222808,((('145481-Ppatens@XP_001781920':0.42819586,(('3702-Athaliana@NP_172573':0.033351073,'3702-Athaliana@NP_176298':0.12802403):0.227666,'39947-Osativa@NP_001064956':0.3187664):0.19673479):9.5067891e-06,'88036-Smoellendorffii@XP_002977658':0.088617015):0.66204254,'Cvulgaris@prot_jgi_Chlvu1_59906_GG.C169_S05_00262':0.93451383):0.53493833,('7460-Amellifera@XP_395593':0.35791111,'Dpulex@prot_jgi_Dappu1_327728_NCBI_GNO_9400038':0.23242912):0.24700785);
(('10228-Tadhaerens@XP_002112136':0.50780988,((((('145481-Ppatens@XP_001781920':0.23575725,'88036-Smoellendorffii@XP_002977658':0.07873212):0.14185255,'39947-Osativa@NP_001064956':0.2239691):1.8491585e-05,('3702-Athaliana@NP_172573':0.027997964,'3702-Athaliana@NP_176298':0.077351352):0.1034097):0.31023546,'Cvulgaris@prot_jgi_Chlvu1_59906_GG.C169_S05_00262':0.87829491):0.39601177,('Bdendrobatidis@prot_jgi_Batde5_22214_fgenesh1_pg.C_scaffold_1001087':1.0347391,'Spunctatus@01033T0':0.84724291):0.38513137):0.11418143):0.21729871,('45351-Nvectensis@XP_001626696':0.37535345,(((('6239-Celegans@NP_500566':0.35261845,'6279-Bmalayi@XP_001892742':0.42548752):0.52503363,('7460-Amellifera@XP_395593':0.31823657,'Dpulex@prot_jgi_Dappu1_327728_NCBI_GNO_9400038':0.19819652):0.2403556):0.1991814,'Lgigantea@gene_jgi_Lotgi1_185128_estExt_Genewise1.C_sca_110128':0.19767791):0.10684531,('7739-Bfloridae@XP_002610333':0.27151397,('7955-Drerio@XP_688605':0.084111272,'9606-Hsapiens@NP_055860':0.047850607):0.18684892):0.13245042):0.01383436):0.029640808,(('744533-Ngruberi@XP_002676450':1.0710505,'Srosetta@07170T0':0.59711419):0.48122573,'Cowczarzaki@00797T0':0.83156067):0.11973603);
(('10228-Tadhaerens@XP_002112136':0.55522464,((((('145481-Ppatens@XP_001781920':0.47435832,'88036-Smoellendorffii@XP_002977658':0.2155344):0.13717709,('3702-Athaliana@NP_172573':0.010749398,'3702-Athaliana@NP_176298':0.063457174):0.18746829):0.063163605,'39947-Osativa@NP_001064956':0.17670074):0.28126706,'Cvulgaris@prot_jgi_Chlvu1_59906_GG.C169_S05_00262':1.3215811):0.46056455,('Bdendrobatidis@prot_jgi_Batde5_22214_fgenesh1_pg.C_scaffold_1001087':0.68786002,'Spunctatus@01033T0':0.98461626):0.50003746):0.19825693):0.11694047,(('45351-Nvectensis@XP_001626696':0.31663863,('7739-Bfloridae@XP_002610333':0.20023682,(('7955-Drerio@XP_688605':0.070880636,'9606-Hsapiens@NP_055860':0.015106726):0.065670356,'Cowczarzaki@00797T0':0.78576783):0.071885932):0.12981156):0.08811372,(('7460-Amellifera@XP_395593':0.14348146,'Dpulex@prot_jgi_Dappu1_327728_NCBI_GNO_9400038':0.24223781):0.43553068,'Lgigantea@gene_jgi_Lotgi1_185128_estExt_Genewise1.C_sca_110128':0.1011195):0.15924675):0.02583696,(('6239-Celegans@NP_500566':0.540641,'6279-Bmalayi@XP_001892742':0.57083184):0.36592469,('744533-Ngruberi@XP_002676450':0.72474027,'Srosetta@07170T0':0.84839984):0.19845139):0.16225334);
(((((('10228-Tadhaerens@XP_002112136':0.71369521,(('6239-Celegans@NP_500566':0.77603725,'6279-Bmalayi@XP_001892742':0.30933965):0.58464581,('7460-Amellifera@XP_395593':0.21614081,'Dpulex@prot_jgi_Dappu1_327728_NCBI_GNO_9400038':0.29351259):0.2503998):0.10788603):0.034919974,'Lgigantea@gene_jgi_Lotgi1_185128_estExt_Genewise1.C_sca_110128':0.080981772):0.16734278,('7739-Bfloridae@XP_002610333':0.20288732,('7955-Drerio@XP_688605':0.12544703,'9606-Hsapiens@NP_055860':0.027166833):0.21827016):0.059931764):0.071084279,'45351-Nvectensis@XP_001626696':0.23916372):0.036029653,('Cowczarzaki@00797T0':0.69421095,'Srosetta@07170T0':1.1752829):0.17736039):2.3712687e-06,((('145481-Ppatens@XP_001781920':0.30153481,((('3702-Athaliana@NP_172573':0.018588174,'3702-Athaliana@NP_176298':0.065674677):0.14743644,'39947-Osativa@NP_001064956':0.34604463):0.14832196,'88036-Smoellendorffii@XP_002977658':0.21767469):0.14061806):0.3538656,'Cvulgaris@prot_jgi_Chlvu1_59906_GG.C169_S05_00262':1.1376624):0.85643481,('Bdendrobatidis@prot_jgi_Batde5_22214_fgenesh1_pg.C_scaffold_1001087':0.95735902,'Spunctatus@01033T0':1.0706982):0.49347548):0.1544964,'744533-Ngruberi@XP_002676450':1.4427966);
(('10228-Tadhaerens@XP_002112136':0.70877848,(('145481-Ppatens@XP_001781920':0.26304873,((('3702-Athaliana@NP_172573':0.015983497,'3702-Athaliana@NP_176298':0.088448773):0.15587219,'39947-Osativa@NP_001064956':0.39368076):0.1789414,'88036-Smoellendorffii@XP_002977658':0.21060747):0.10292009):0.3454558,'Cvulgaris@prot_jgi_Chlvu1_59906_GG.C169_S05_00262':0.95505003):0.34032954):0.23649219,(((('45351-Nvectensis@XP_001626696':0.33975628,('Bdendrobatidis@prot_jgi_Batde5_22214_fgenesh1_pg.C_scaffold_1001087':0.86454022,'Spunctatus@01033T0':1.0381202):0.62665771):0.11005139,('7460-Amellifera@XP_395593':0.38537517,'Dpulex@prot_jgi_Dappu1_327728_NCBI_GNO_9400038':0.39269264):0.33897455):0.027233174,'Lgigantea@gene_jgi_Lotgi1_185128_estExt_Genewise1.C_sca_110128':0.21321436):0.11782947,('6239-Celegans@NP_500566':0.52881794,'6279-Bmalayi@XP_001892742':0.34757541):0.73616779):0.097110544,((('744533-Ngruberi@XP_002676450':1.2859847,('Cowczarzaki@00797T0':0.60039241,'Srosetta@07170T0':1.1077408):0.2204997):0.28612137,('7955-Drerio@XP_688605':0.10595874,'9606-Hsapiens@NP_055860':0.038250738):0.20117668):0.04434921,'7739-Bfloridae@XP_002610333':0.20987244):8.7488433e-05);
(((('10228-Tadhaerens@XP_002112136':0.58391298,(('6239-Celegans@NP_500566':0.55210095,'6279-Bmalayi@XP_001892742':0.44073318):0.50054981,'Lgigantea@gene_jgi_Lotgi1_185128_estExt_Genewise1.C_sca_110128':0.33710451):3.2169506e-05):0.14076212,('7739-Bfloridae@XP_002610333':0.1758745,('7955-Drerio@XP_688605':0.11438408,'9606-Hsapiens@NP_055860':2.1021963e-06):0.14413264):0.03073785):0.15693657,('45351-Nvectensis@XP_001626696':0.21197085,('7460-Amellifera@XP_395593':0.28178008,'Dpulex@prot_jgi_Dappu1_327728_NCBI_GNO_9400038':0.15380307):0.26181372):0.22507948):0.17219144,((('145481-Ppatens@XP_001781920':0.29905327,'88036-Smoellendorffii@XP_002977658':0.13266709):0.036248804,(('3702-Athaliana@NP_172573':0,'3702-Athaliana@NP_176298':0.12628932):0.17522765,'39947-Osativa@NP_001064956':0.15372385):0.033422764):0.70431184,'Cvulgaris@prot_jgi_Chlvu1_59906_GG.C169_S05_00262':1.611209):0.071049312,((('744533-Ngruberi@XP_002676450':0.86371498,'Srosetta@07170T0':0.95090114):0.34217555,'Cowczarzaki@00797T0':0.70832516):0.078378914,('Bdendrobatidis@prot_jgi_Batde5_22214_fgenesh1_pg.C_scaffold_1001087':0.80889604,'Spunctatus@01033T0':0.75526331):0.71006339):0.17161881);
(('10228-Tadhaerens@XP_002112136':0.41190593,((('145481-Ppatens@XP_001781920':0.39860835,'88036-Smoellendorffii@XP_002977658':0.088188588):0.14837121,(('3702-Athaliana@NP_172573':0.016391948,'3702-Athaliana@NP_176298':0.054526238):0.16465455,'39947-Osativa@NP_001064956':0.33919911):0.13211869):0.16756931,'Cvulgaris@prot_jgi_Chlvu1_59906_GG.C169_S05_00262':1.1190058):0.76821404):0.14850619,((('45351-Nvectensis@XP_001626696':0.21796668,('7460-Amellifera@XP_395593':0.15393368,'Dpulex@prot_jgi_Dappu1_327728_NCBI_GNO_9400038':0.3089062):0.19142443):0.14236484,(('Bdendrobatidis@prot_jgi_Batde5_22214_fgenesh1_pg.C_scaffold_1001087':0.79725745,'Spunctatus@01033T0':0.73671258):0.42187754,'Cowczarzaki@00797T0':0.73546618):0.035354094):0.059790862,(((('6239-Celegans@NP_500566':0.49560734,'6279-Bmalayi@XP_001892742':0.42976389):0.61410568,'Lgigantea@gene_jgi_Lotgi1_185128_estExt_Genewise1.C_sca_110128':0.062698619):0.05997279,('744533-Ngruberi@XP_002676450':1.0693729,'Srosetta@07170T0':0.68345805):0.38751857):0.17764301,'7739-Bfloridae@XP_002610333':0.12532727):0.073941474):0.0034541024,('7955-Drerio@XP_688605':0.11127122,'9606-Hsapiens@NP_055860':0.017663417):0.21976083);
((((('10228-Tadhaerens@XP_002112136':0.81098277,('45351-Nvectensis@XP_001626696':0.28262128,(('6239-Celegans@NP_500566':0.26242417,'744533-Ngruberi@XP_002676450':1.8874189):0.34665282,'6279-Bmalayi@XP_001892742':0.49270794):0.75141869):0.10568737):0.049239259,('7739-Bfloridae@XP_002610333':0.23362469,('7955-Drerio@XP_688605':0.16974225,'9606-Hsapiens@NP_055860':1.2860419e-05):0.18170659):0.13753914):0.017923226,'Lgigantea@gene_jgi_Lotgi1_185128_estExt_Genewise1.C_sca_110128':0.17037987):0.15582774,('7460-Amellifera@XP_395593':0.24230826,'Dpulex@prot_jgi_Dappu1_327728_NCBI_GNO_9400038':0.31012659):0.44312303):0.033981068,((('145481-Ppatens@XP_001781920':0.27877848,((('3702-Athaliana@NP_172573':0.027038452,'3702-Athaliana@NP_176298':0.052934582):0.11966718,'39947-Osativa@NP_001064956':0.27538573):0.16334802,'88036-Smoellendorffii@XP_002977658':0.097698514):0.084687939):0.69523328,'Cvulgaris@prot_jgi_Chlvu1_59906_GG.C169_S05_00262':1.3131577):0.52522426,('Bdendrobatidis@prot_jgi_Batde5_22214_fgenesh1_pg.C_scaffold_1001087':1.4388536,'Spunctatus@01033T0':1.0100562):0.52495175):0.12847349,('Cowczarzaki@00797T0':0.74125053,'Srosetta@07170T0':1.2392138):0.2819018);
(('10228-Tadhaerens@XP_002112136':0.5384187,((('145481-Ppatens@XP_001781920':0.25451272,('88036-Smoellendorffii@XP_002977658':3.8509104e-06,'Cvulgaris@prot_jgi_Chlvu1_59906_GG.C169_S05_00262':1.3395943):0.22318552):0.054464858,(('3702-Athaliana@NP_172573':7.6405934e-05,'3702-Athaliana@NP_176298':0.1210609):0.3790162,'39947-Osativa@NP_001064956':0.19059177):0.11515621):0.65684516,('Bdendrobatidis@prot_jgi_Batde5_22214_fgenesh1_pg.C_scaffold_1001087':0.84740598,'Spunctatus@01033T0':1.1107156):0.91730859):0.25584041):0.16686654,((('45351-Nvectensis@XP_001626696':0.39770404,('7460-Amellifera@XP_395593':0.35968675,'Dpulex@prot_jgi_Dappu1_327728_NCBI_GNO_9400038':0.38962566):0.31798123):0.25365718,('7739-Bfloridae@XP_002610333':0.41050826,('7955-Drerio@XP_688605':0.22047388,'9606-Hsapiens@NP_055860':4.1093688e-06):0.27910443):0.028949226):0.068494302,'Cowczarzaki@00797T0':1.50833):0.034511337,(('6239-Celegans@NP_500566':0.6249395,'6279-Bmalayi@XP_001892742':0.8257248):0.51761039,(('744533-Ngruberi@XP_002676450':1.2470415,'Srosetta@07170T0':1.0430693):0.26247344,'Lgigantea@gene_jgi_Lotgi1_185128_estExt_Genewise1.C_sca_110128':1.909953e-05):0.061017422):0.159882);
((('10228-Tadhaerens@XP_002112136':0.62349927,(('6239-Celegans@NP_500566':0.52863846,'6279-Bmalayi@XP_001892742':0.67199074):0.51565951,(('744533-Ngruberi@XP_002676450':0.85965657,'Srosetta@07170T0':1.1913568):0.19969993,'Lgigantea@gene_jgi_Lotgi1_185128_estExt_Genewise1.C_sca_110128':0.16778556):0.14088977):0.21528958):0.14667745,((('45351-Nvectensis@XP_001626696':0.1713046,('7460-Amellifera@XP_395593':0.18889779,'Dpulex@prot_jgi_Dappu1_327728_NCBI_GNO_9400038':0.30210678):0.40277967):0.23687522,'7739-Bfloridae@XP_002610333':0.23688708):0.061926203,('7955-Drerio@XP_688605':0.10564616,'9606-Hsapiens@NP_055860':3.241674e-05):0.13166296):0.085982608):0.091198186,((((('145481-Ppatens@XP_001781920':0.42115658,'88036-Smoellendorffii@XP_002977658':0.096504008):0.12733853,('3702-Athaliana@NP_172573':0.038207579,'3702-Athaliana@NP_176298':0.062358865):0.1559195):0.17061758,'39947-Osativa@NP_001064956':0.022632044):0.35945327,'Cvulgaris@prot_jgi_Chlvu1_59906_GG.C169_S05_00262':1.0902569):0.49734393,('Bdendrobatidis@prot_jgi_Batde5_22214_fgenesh1_pg.C_scaffold_1001087':1.1850141,'Spunctatus@01033T0':0.61339551):0.61561129):0.065977486,'Cowczarzaki@00797T0':1.1046429);
(('10228-Tadhaerens@XP_002112136':0.46553596,(((('145481-Ppatens@XP_001781920':0.25974128,'88036-Smoellendorffii@XP_002977658':0.06559053):0.087294356,(('3702-Athaliana@NP_172573':0.01880249,'3702-Athaliana@NP_176298':0.15543088):0.18735391,'39947-Osativa@NP_001064956':0.23756966):0.045927484):0.3568522,'Cvulgaris@prot_jgi_Chlvu1_59906_GG.C169_S05_00262':1.8048458):0.5631468,('7460-Amellifera@XP_395593':0.26745358,'Dpulex@prot_jgi_Dappu1_327728_NCBI_GNO_9400038':0.32927638):0.31305231):0.1950703):0.18986257,('45351-Nvectensis@XP_001626696':0.41245454,(('Bdendrobatidis@prot_jgi_Batde5_22214_fgenesh1_pg.C_scaffold_1001087':0.88103313,'Spunctatus@01033T0':1.2444697):1.0445097,'Cowczarzaki@00797T0':0.80355602):0.16044165):0.04567278,(((('6239-Celegans@NP_500566':0.64509799,'6279-Bmalayi@XP_001892742':0.69078464):0.43514854,(('744533-Ngruberi@XP_002676450':1.7210798,'Srosetta@07170T0':0.69950801):0.17447491,'Lgigantea@gene_jgi_Lotgi1_185128_estExt_Genewise1.C_sca_110128':2.0080221e-05):0.17596713):0.21922103,'7739-Bfloridae@XP_002610333':0.1981414):0.12605589,('7955-Drerio@XP_688605':0.15079492,'9606-Hsapiens@NP_055860':0.01910055):0.1912443):9.5231537e-05);
((('10228-Tadhaerens@XP_002112136':0.62606812,('145481-Ppatens@XP_001781920':0.2805834,((('3702-Athaliana@NP_172573':0.008502789,'3702-Athaliana@NP_176298':0.10282637):0.16876775,'39947-Osativa@NP_001064956':0.22476858):0.096763396,'88036-Smoellendorffii@XP_002977658':0.11994434):0.13103982):0.33521162):0.1364891,((('6239-Celegans@NP_500566':0.4364274,'6279-Bmalayi@XP_001892742':0.36658309):0.73499218,'Dpulex@prot_jgi_Dappu1_327728_NCBI_GNO_9400038':0.053634107):0.19246581,'7460-Amellifera@XP_395593':0.22818999):0.26737397):0.025081659,(('45351-Nvectensis@XP_001626696':0.4659551,((('744533-Ngruberi@XP_002676450':0.82943068,'Srosetta@07170T0':0.54839032):0.37854445,'Cowczarzaki@00797T0':0.51819873):0.08887987,('Bdendrobatidis@prot_jgi_Batde5_22214_fgenesh1_pg.C_scaffold_1001087':0.92655185,'Spunctatus@01033T0':0.7699888):0.41695551):0.14456477):1.9742827e-06,(('7739-Bfloridae@XP_002610333':0.23089224,('7955-Drerio@XP_688605':0.13030991,'9606-Hsapiens@NP_055860':0.037609997):0.17010836):0.050519985,'Lgigantea@gene_jgi_Lotgi1_185128_estExt_Genewise1.C_sca_110128':0.32635376):0.051812266):0.15693558,'Cvulgaris@prot_jgi_Chlvu1_59906_GG.C169_S05_00262':0.67217098);
((((('10228-Tadhaerens@XP_002112136':0.97119976,('6239-Celegans@NP_500566':0.84833654,'6279-Bmalayi@XP_001892742':0.35739765):1.0533907):0.14271015,'Lgigantea@gene_jgi_Lotgi1_185128_estExt_Genewise1.C_sca_110128':0.22658637):0.045058958,(('45351-Nvectensis@XP_001626696':0.34066458,('7460-Amellifera@XP_395593':0.35060916,'Dpulex@prot_jgi_Dappu1_327728_NCBI_GNO_9400038':0.42293987):0.54982425):0.30701614,('7739-Bfloridae@XP_002610333':0.27809695,('7955-Drerio@XP_688605':0.18968656,'9606-Hsapiens@NP_055860':0):0.34361147):0.14054309):0.098747166):0.12955167,(('744533-Ngruberi@XP_002676450':1.3258677,'Cowczarzaki@00797T0':0.61302265):0.14387632,'Srosetta@07170T0':1.1333828):0.23033747):0.16123831,((('145481-Ppatens@XP_001781920':0.35751555,'88036-Smoellendorffii@XP_002977658':0.18715659):0.12676841,(('3702-Athaliana@NP_172573':0.001664269,'3702-Athaliana@NP_176298':0.084529661):0.21913865,'39947-Osativa@NP_001064956':0.41011658):0.17201623):0.66717966,'Cvulgaris@prot_jgi_Chlvu1_59906_GG.C169_S05_00262':1.2001768):0.2485689,('Bdendrobatidis@prot_jgi_Batde5_22214_fgenesh1_pg.C_scaffold_1001087':1.0453162,'Spunctatus@01033T0':1.3073199):0.39889321);
((('10228-Tadhaerens@XP_002112136':0.693908,(('Bdendrobatidis@prot_jgi_Batde5_22214_fgenesh1_pg.C_scaffold_1001087':0.93297358,'Spunctatus@01033T0':0.81162938):0.88187956,'Cowczarzaki@00797T0':0.95172626):9.1922397e-05):0.07948252,(('45351-Nvectensis@XP_001626696':0.34884619,('7460-Amellifera@XP_395593':0.30234923,'Dpulex@prot_jgi_Dappu1_327728_NCBI_GNO_9400038':0.32586653):0.34445049):0.20186392,('7739-Bfloridae@XP_002610333':0.31025794,('7955-Drerio@XP_688605':0.18967735,'9606-Hsapiens@NP_055860':1.4618242e-05):0.18926439):0.10162071):0.049935957):0.25572111,((('145481-Ppatens@XP_001781920':0.43456585,'88036-Smoellendorffii@XP_002977658':0.073131544):0.015539213,(('3702-Athaliana@NP_172573':0.011811514,'3702-Athaliana@NP_176298':0.1227607):0.15625226,'39947-Osativa@NP_001064956':0.34249752):0.1373441):0.38143276,'Cvulgaris@prot_jgi_Chlvu1_59906_GG.C169_S05_00262':0.76787746):0.57446807,((('6239-Celegans@NP_500566':0.40789667,'6279-Bmalayi@XP_001892742':0.73739907):0.38497386,'Srosetta@07170T0':1.1204683):0.16392628,('744533-Ngruberi@XP_002676450':1.2258018,'Lgigantea@gene_jgi_Lotgi1_185128_estExt_Genewise1.C_sca_110128':0.16658036):0.085227732):0.11691008);
(((('10228-Tadhaerens@XP_002112136':0.52400101,'Cvulgaris@prot_jgi_Chlvu1_59906_GG.C169_S05_00262':0.98782203):0.11179698,((('145481-Ppatens@XP_001781920':0.41796827,'88036-Smoellendorffii@XP_002977658':0.051783034):0.19122935,(('3702-Athaliana@NP_172573':0.051485201,'3702-Athaliana@NP_176298':0.087603893):0.20099043,'39947-Osativa@NP_001064956':0.21933819):4.8732482e-06):0.93663608,('7460-Amellifera@XP_395593':0.1609604,'Dpulex@prot_jgi_Dappu1_327728_NCBI_GNO_9400038':0.42694328):0.37490785):0.03228777):0.056521673,('Bdendrobatidis@prot_jgi_Batde5_22214_fgenesh1_pg.C_scaffold_1001087':1.3355724,'Spunctatus@01033T0':0.53266253):0.39731882):0.22301416,(('45351-Nvectensis@XP_001626696':0.62310905,(((('6239-Celegans@NP_500566':0.51142797,'6279-Bmalayi@XP_001892742':0.34105708):0.63256727,('744533-Ngruberi@XP_002676450':1.1269238,'Srosetta@07170T0':0.38948427):0.42403115):0.24518674,'Lgigantea@gene_jgi_Lotgi1_185128_estExt_Genewise1.C_sca_110128':0.20711347):0.2939829,'7739-Bfloridae@XP_002610333':0.32576437):0.053471903):0.20418035,('7955-Drerio@XP_688605':0.15275919,'9606-Hsapiens@NP_055860':0.04255528):0.2929653):4.9259199e-05,'Cowczarzaki@00797T0':0.96455438);
((((('10228-Tadhaerens@XP_002112136':0.50975197,('6239-Celegans@NP_500566':0.61704122,'6279-Bmalayi@XP_001892742':0.32407068):0.62361858):0.11956761,('744533-Ngruberi@XP_002676450':1.4972968,'Lgigantea@gene_jgi_Lotgi1_185128_estExt_Genewise1.C_sca_110128':6.3517024e-05):0.38388155):0.13730205,(('45351-Nvectensis@XP_001626696':0.32754793,('7460-Amellifera@XP_395593':0.21948214,'Dpulex@prot_jgi_Dappu1_327728_NCBI_GNO_9400038':0.30562006):0.30377254):0.25019842,('7739-Bfloridae@XP_002610333':0.18922011,('7955-Drerio@XP_688605':0.084661256,'9606-Hsapiens@NP_055860':0.029675383):0.22731859):0.004605339):0.058560629):0.10622203,('Cowczarzaki@00797T0':0.49428937,'Srosetta@07170T0':1.0095141):0.2460007):0.12717317,((('145481-Ppatens@XP_001781920':0.35391405,'88036-Smoellendorffii@XP_002977658':0.16799151):0.050268704,(('3702-Athaliana@NP_172573':0.0032383324,'3702-Athaliana@NP_176298':0.051982958):0.15899947,'39947-Osativa@NP_001064956':0.28961001):0.071635618):0.85809677,'Cvulgaris@prot_jgi_Chlvu1_59906_GG.C169_S05_00262':1.2171484):0.080506371,('Bdendrobatidis@prot_jgi_Batde5_22214_fgenesh1_pg.C_scaffold_1001087':0.68202716,'Spunctatus@01033T0':0.86733225):0.34420792);
(('10228-Tadhaerens@XP_002112136':0.5035168,(((('145481-Ppatens@XP_001781920':0.29475054,'88036-Smoellendorffii@XP_002977658':0.18886796):0.12520271,('3702-Athaliana@NP_172573':0.00056192717,'3702-Athaliana@NP_176298':0.074900882):0.14185003):0.052284894,'39947-Osativa@NP_001064956':0.33032318):0.84403881,'Cvulgaris@prot_jgi_Chlvu1_59906_GG.C169_S05_00262':1.3272461):0.043261731):0.23367188,(('45351-Nvectensis@XP_001626696':0.37075301,('Bdendrobatidis@prot_jgi_Batde5_22214_fgenesh1_pg.C_scaffold_1001087':0.81238542,'Spunctatus@01033T0':0.75519855):0.35352565):0.0016752317,((('6239-Celegans@NP_500566':0.58311348,'6279-Bmalayi@XP_001892742':0.14112029):0.56493218,('7460-Amellifera@XP_395593':0.19330528,'Dpulex@prot_jgi_Dappu1_327728_NCBI_GNO_9400038':0.3952201):0.16402919):0.14740578,'Lgigantea@gene_jgi_Lotgi1_185128_estExt_Genewise1.C_sca_110128':0.33662158):0.05159044):0.17531903,((('744533-Ngruberi@XP_002676450':1.4186221,'Cowczarzaki@00797T0':0.49536028):0.22756095,'Srosetta@07170T0':0.77155293):0.14958779,('7739-Bfloridae@XP_002610333':0.10990152,('7955-Drerio@XP_688605':0.11289442,'9606-Hsapiens@NP_055860':0):0.13588629):0.084127314):3.6507101e-05);
((('10228-Tadhaerens@XP_002112136':0.62143767,((('6239-Celegans@NP_500566':0.47495066,'6279-Bmalayi@XP_001892742':0.24812013):0.50018842,(('744533-Ngruberi@XP_002676450':1.1496252,'Srosetta@07170T0':0.76524573):0.28458496,'Lgigantea@gene_jgi_Lotgi1_185128_estExt_Genewise1.C_sca_110128':1.4398322e-05):0.15448856):0.2033042,('7955-Drerio@XP_688605':0.078317019,'9606-Hsapiens@NP_055860':0.047820488):0.098239088):0.0080790096):0.11735597,'7739-Bfloridae@XP_002610333':0.2336583):0.075107792,((((('145481-Ppatens@XP_001781920':0.35725119,'88036-Smoellendorffii@XP_002977658':0.1015593):0.11737135,(('3702-Athaliana@NP_172573':0.026149673,'3702-Athaliana@NP_176298':0.049809152):0.12116506,'39947-Osativa@NP_001064956':0.25296644):0.023645286):0.36677378,'Cvulgaris@prot_jgi_Chlvu1_59906_GG.C169_S05_00262':0.68390555):0.34683194,('7460-Amellifera@XP_395593':0.27453873,'Dpulex@prot_jgi_Dappu1_327728_NCBI_GNO_9400038':0.18190565):0.1116957):0.2428207,'45351-Nvectensis@XP_001626696':0.23662296):0.1419815,(('Bdendrobatidis@prot_jgi_Batde5_22214_fgenesh1_pg.C_scaffold_1001087':0.66606922,'Spunctatus@01033T0':0.94966852):0.61933791,'Cowczarzaki@00797T0':0.92502707):4.7258902e-05);
(('10228-Tadhaerens@XP_002112136':0.55266839,((('45351-Nvectensis@XP_001626696':0.47615025,('7739-Bfloridae@XP_002610333':0.27769096,('7955-Drerio@XP_688605':0.14881364,'9606-Hsapiens@NP_055860':0.022906647):0.20282317):0.12497993):0.041507088,(('744533-Ngruberi@XP_002676450':1.3302426,('Cowczarzaki@00797T0':0.50551587,'Srosetta@07170T0':1.1550149):0.13693623):0.099580685,('Bdendrobatidis@prot_jgi_Batde5_22214_fgenesh1_pg.C_scaffold_1001087':0.91804428,'Spunctatus@01033T0':0.98013769):0.40494107):0.16606275):0.10001845,'Lgigantea@gene_jgi_Lotgi1_185128_estExt_Genewise1.C_sca_110128':0.24877811):0.15282967):0.1360537,((('145481-Ppatens@XP_001781920':0.28775769,((('3702-Athaliana@NP_172573':0.048042032,'3702-Athaliana@NP_176298':0.064665714):0.12229341,'39947-Osativa@NP_001064956':0.15683126):0.24018316,'88036-Smoellendorffii@XP_002977658':0.1182068):0.16716793):0.44074966,'Cvulgaris@prot_jgi_Chlvu1_59906_GG.C169_S05_00262':1.6431728):0.31279191,('7460-Amellifera@XP_395593':0.15364037,'Dpulex@prot_jgi_Dappu1_327728_NCBI_GNO_9400038':0.27016):0.16843472):0.14372879,('6239-Celegans@NP_500566':0.46782093,'6279-Bmalayi@XP_001892742':0.78495829):0.91559135);
((('10228-Tadhaerens@XP_002112136':0.46678133,((('145481-Ppatens@XP_001781920':0.36460145,'88036-Smoellendorffii@XP_002977658':0.18397429):0.12041589,(('3702-Athaliana@NP_172573':0.008642708,'Cvulgaris@prot_jgi_Chlvu1_59906_GG.C169_S05_00262':1.1179955):2.0305022e-05,'3702-Athaliana@NP_176298':0.059158849):0.12440256):4.8741146e-05,'39947-Osativa@NP_001064956':0.15383761):0.65188495):0.37392528,('7460-Amellifera@XP_395593':0.17114064,'Dpulex@prot_jgi_Dappu1_327728_NCBI_GNO_9400038':0.16694255):0.32327514):0.11491495,((('45351-Nvectensis@XP_001626696':0.45292677,(('6239-Celegans@NP_500566':0.53032615,'6279-Bmalayi@XP_001892742':0.55546767):0.48700232,('7955-Drerio@XP_688605':0.10543385,'9606-Hsapiens@NP_055860':0.0024380338):0.059001632):0.14681702):0.0093351184,'7739-Bfloridae@XP_002610333':0.22177):0.053807989,(('744533-Ngruberi@XP_002676450':1.4876023,('Cowczarzaki@00797T0':0.42706212,'Srosetta@07170T0':1.0485021):0.074064133):0.12843143,('Bdendrobatidis@prot_jgi_Batde5_22214_fgenesh1_pg.C_scaffold_1001087':0.98830561,'Spunctatus@01033T0':0.7875048):0.5115203):0.038294706):0.11552553,'Lgigantea@gene_jgi_Lotgi1_185128_estExt_Genewise1.C_sca_110128':0.18874078);
(('10228-Tadhaerens@XP_002112136':0.64831439,((('145481-Ppatens@XP_001781920':0.67410077,'88036-Smoellendorffii@XP_002977658':0.10038796):0.037290161,(('3702-Athaliana@NP_172573':0.020526498,'3702-Athaliana@NP_176298':0.040768478):0.2194475,'39947-Osativa@NP_001064956':0.4652406):0.10530501):0.9624085,'Cvulgaris@prot_jgi_Chlvu1_59906_GG.C169_S05_00262':0.96868026):0.1354679):0.3429497,(('45351-Nvectensis@XP_001626696':0.22221876,('Bdendrobatidis@prot_jgi_Batde5_22214_fgenesh1_pg.C_scaffold_1001087':1.182369,'Spunctatus@01033T0':0.878296):0.57565852):0.12746885,((('6239-Celegans@NP_500566':0.71803221,'6279-Bmalayi@XP_001892742':0.53744003):0.46463505,('7460-Amellifera@XP_395593':0.17172077,'Dpulex@prot_jgi_Dappu1_327728_NCBI_GNO_9400038':0.22665127):0.233215):0.10674451,'Lgigantea@gene_jgi_Lotgi1_185128_estExt_Genewise1.C_sca_110128':0.24844789):0.29045651):0.16028901,(((('744533-Ngruberi@XP_002676450':1.3926703,'Srosetta@07170T0':0.82686648):0.52678607,'Cowczarzaki@00797T0':0.85136117):0.2453654,('7955-Drerio@XP_688605':0.15687435,'9606-Hsapiens@NP_055860':0.084257825):0.20810797):0.15462224,'7739-Bfloridae@XP_002610333':0.29587507):1.1510656e-05);
(((('10228-Tadhaerens@XP_002112136':0.67192372,('Bdendrobatidis@prot_jgi_Batde5_22214_fgenesh1_pg.C_scaffold_1001087':0.84358044,'Spunctatus@01033T0':0.91366113):0.6131384):0.010857762,((('744533-Ngruberi@XP_002676450':1.2642723,'Srosetta@07170T0':0.65463533):0.066495641,'Lgigantea@gene_jgi_Lotgi1_185128_estExt_Genewise1.C_sca_110128':0.15383711):0.22847125,'Cowczarzaki@00797T0':0.67578623):0.049877031):0.10308042,('7739-Bfloridae@XP_002610333':0.16196563,('7955-Drerio@XP_688605':0.11534536,'9606-Hsapiens@NP_055860':0.040147445):0.15733063):0.068220777):0.08723638,(((('145481-Ppatens@XP_001781920':0.32483817,('88036-Smoellendorffii@XP_002977658':0.10573134,'Cvulgaris@prot_jgi_Chlvu1_59906_GG.C169_S05_00262':1.4976725):0.056398475):0.062527186,(('3702-Athaliana@NP_172573':0.010227761,'3702-Athaliana@NP_176298':0.04995787):0.13663862,'39947-Osativa@NP_001064956':0.19215578):0.17026991):0.7043716,('6239-Celegans@NP_500566':0.53748628,'6279-Bmalayi@XP_001892742':0.19606359):0.64678434):0.13066416,('7460-Amellifera@XP_395593':0.10575156,'Dpulex@prot_jgi_Dappu1_327728_NCBI_GNO_9400038':0.32298224):0.20758455):0.1974708,'45351-Nvectensis@XP_001626696':0.28485441);
(((((('10228-Tadhaerens@XP_002112136':0.68440632,('6239-Celegans@NP_500566':0.86999447,'6279-Bmalayi@XP_001892742':0.42028149):0.74399216):0.12116984,(('7460-Amellifera@XP_395593':0.14005228,'Dpulex@prot_jgi_Dappu1_327728_NCBI_GNO_9400038':0.44009748):0.16109206,'Lgigantea@gene_jgi_Lotgi1_185128_estExt_Genewise1.C_sca_110128':0.1954248):0.044701104):0.26604038,'7739-Bfloridae@XP_002610333':0.27553729):1.9813921e-06,('7955-Drerio@XP_688605':0.10630355,'9606-Hsapiens@NP_055860':0.076575502):0.19895455):0.069436505,('45351-Nvectensis@XP_001626696':0.32532979,('Bdendrobatidis@prot_jgi_Batde5_22214_fgenesh1_pg.C_scaffold_1001087':1.2831084,'Spunctatus@01033T0':0.67873712):0.60073734):0.11252223):1.459243e-05,((('145481-Ppatens@XP_001781920':0.25991908,((('3702-Athaliana@NP_172573':0.0060214117,'3702-Athaliana@NP_176298':0.093403048):0.23677467,'39947-Osativa@NP_001064956':0.33308738):0.11160207,'88036-Smoellendorffii@XP_002977658':0.23143196):0.18258903):0.36781255,'Cvulgaris@prot_jgi_Chlvu1_59906_GG.C169_S05_00262':0.84591215):0.48591065,'744533-Ngruberi@XP_002676450':1.1774761):0.40026646,('Cowczarzaki@00797T0':0.53840847,'Srosetta@07170T0':1.4600962):0.20057026);
(('10228-Tadhaerens@XP_002112136':0.55517921,((('145481-Ppatens@XP_001781920':0.49471102,'88036-Smoellendorffii@XP_002977658':0.21723965):0.11108801,(('3702-Athaliana@NP_172573':0,'3702-Athaliana@NP_176298':0.087925685):0.23390119,'39947-Osativa@NP_001064956':0.29772548):9.0328411e-06):0.55558682,'Cvulgaris@prot_jgi_Chlvu1_59906_GG.C169_S05_00262':1.0340099):0.49649968):0.22690906,(((('45351-Nvectensis@XP_001626696':0.18444376,('7460-Amellifera@XP_395593':0.27535217,'Dpulex@prot_jgi_Dappu1_327728_NCBI_GNO_9400038':0.17137915):0.34378753):0.23916803,(('Bdendrobatidis@prot_jgi_Batde5_22214_fgenesh1_pg.C_scaffold_1001087':1.1435022,'Spunctatus@01033T0':0.62643147):0.57726365,('Cowczarzaki@00797T0':0.52779511,'Srosetta@07170T0':1.0990312):0.15111355):0.20386574):0.058343835,'7739-Bfloridae@XP_002610333':0.11248833):0.11801429,('7955-Drerio@XP_688605':0.096822649,'9606-Hsapiens@NP_055860':0.027764844):0.19900183):0.095079071,((('6239-Celegans@NP_500566':0.570987,'6279-Bmalayi@XP_001892742':0.48912927):0.54092395,'744533-Ngruberi@XP_002676450':1.2035997):0.15452253,'Lgigantea@gene_jgi_Lotgi1_185128_estExt_Genewise1.C_sca_110128':0.28641011):0.098527438);
(('10228-Tadhaerens@XP_002112136':0.55723433,(('145481-Ppatens@XP_001781920':0.27670083,((('3702-Athaliana@NP_172573':0.0054983007,'3702-Athaliana@NP_176298':0.09806485):0.1517419,'39947-Osativa@NP_001064956':0.18957665):0.12427298,'88036-Smoellendorffii@XP_002977658':0.0952127):0.085960378):0.29819003,'Cvulgaris@prot_jgi_Chlvu1_59906_GG.C169_S05_00262':0.86001606):0.27061821):0.207659,((((('45351-Nvectensis@XP_001626696':0.4728354,'7739-Bfloridae@XP_002610333':0.29655015):0.1214346,'Cowczarzaki@00797T0':0.91066483):0.045267357,('7955-Drerio@XP_688605':0.16077143,'9606-Hsapiens@NP_055860':0.0028951628):0.18944375):0.10597636,((('6239-Celegans@NP_500566':0.60599597,'6279-Bmalayi@XP_001892742':0.5142699):0.17460205,('744533-Ngruberi@XP_002676450':0.56406058,'Srosetta@07170T0':0.92215542):0.34108652):0.41243904,('Bdendrobatidis@prot_jgi_Batde5_22214_fgenesh1_pg.C_scaffold_1001087':1.208583,'Spunctatus@01033T0':0.6032642):0.59876885):1.8530278e-05):0.024194301,'Lgigantea@gene_jgi_Lotgi1_185128_estExt_Genewise1.C_sca_110128':0.22585309):0.066903263,('7460-Amellifera@XP_395593':0.23306193,'Dpulex@prot_jgi_Dappu1_327728_NCBI_GNO_9400038':0.1786236):0.33407019);
((('10228-Tadhaerens@XP_002112136':0.6106448,((('145481-Ppatens@XP_001781920':0.43269654,'88036-Smoellendorffii@XP_002977658':0.2002793):0.03328063,(('3702-Athaliana@NP_172573':0.016583644,'3702-Athaliana@NP_176298':0.11647242):0.25359456,'39947-Osativa@NP_001064956':0.26580066):0.054452445):0.93396517,('Bdendrobatidis@prot_jgi_Batde5_22214_fgenesh1_pg.C_scaffold_1001087':0.97212614,'Spunctatus@01033T0':0.83508732):0.40703438):0.1279945):0.19823522,(('744533-Ngruberi@XP_002676450':1.3307596,'Srosetta@07170T0':0.82351997):0.1486236,'Cowczarzaki@00797T0':0.8653737):0.14671697):0.084050978,((('45351-Nvectensis@XP_001626696':0.45878227,('7460-Amellifera@XP_395593':0.24196703,'Dpulex@prot_jgi_Dappu1_327728_NCBI_GNO_9400038':0.31760944):0.32831189):0.19193023,((('6239-Celegans@NP_500566':0.68136221,'6279-Bmalayi@XP_001892742':0.31421414):0.5937246,('7955-Drerio@XP_688605':0.12279068,'9606-Hsapiens@NP_055860':0.018337006):0.091613374):0.13746463,'7739-Bfloridae@XP_002610333':0.21427133):0.032430276):0.043309756,'Lgigantea@gene_jgi_Lotgi1_185128_estExt_Genewise1.C_sca_110128':0.42112211):0.080531059,'Cvulgaris@prot_jgi_Chlvu1_59906_GG.C169_S05_00262':0.99597597);
((((('10228-Tadhaerens@XP_002112136':0.6886815,('Cowczarzaki@00797T0':0.9766297,'Srosetta@07170T0':0.89611607):0.10426122):0.14913666,('7739-Bfloridae@XP_002610333':0.14571049,('7955-Drerio@XP_688605':0.17303285,'9606-Hsapiens@NP_055860':0):0.27218309):0.10869954):0.09486565,'Lgigantea@gene_jgi_Lotgi1_185128_estExt_Genewise1.C_sca_110128':0.3428743):8.1171277e-06,('45351-Nvectensis@XP_001626696':0.24920307,(('6239-Celegans@NP_500566':0.33057733,'6279-Bmalayi@XP_001892742':0.50437981):0.29785307,'744533-Ngruberi@XP_002676450':1.4766072):0.38885236):0.19716236):0.11422974,(((('145481-Ppatens@XP_001781920':0.43400772,'88036-Smoellendorffii@XP_002977658':0.11371679):0.028724368,(('3702-Athaliana@NP_172573':1.3703478e-05,'3702-Athaliana@NP_176298':0.094478753):0.090255636,'39947-Osativa@NP_001064956':0.42360926):0.14026538):0.26684,'Cvulgaris@prot_jgi_Chlvu1_59906_GG.C169_S05_00262':0.71514956):0.35267402,('Bdendrobatidis@prot_jgi_Batde5_22214_fgenesh1_pg.C_scaffold_1001087':0.96288419,'Spunctatus@01033T0':0.89659884):0.68608886):0.19194655,('7460-Amellifera@XP_395593':0.22362929,'Dpulex@prot_jgi_Dappu1_327728_NCBI_GNO_9400038':0.32216287):0.24316203);
(('10228-Tadhaerens@XP_002112136':0.5161857,(((('145481-Ppatens@XP_001781920':0.64422723,'88036-Smoellendorffii@XP_002977658':0.10149971):0.13846657,(('3702-Athaliana@NP_172573':0.028892775,'3702-Athaliana@NP_176298':0.088188158):0.085058195,'39947-Osativa@NP_001064956':0.22709871):0.13821749):0.69880402,'Cvulgaris@prot_jgi_Chlvu1_59906_GG.C169_S05_00262':0.2538459):0.30916454,('7460-Amellifera@XP_395593':0.20369871,'Dpulex@prot_jgi_Dappu1_327728_NCBI_GNO_9400038':0.24990209):0.22794605):0.11734722):0.11016181,('45351-Nvectensis@XP_001626696':0.28285652,('Bdendrobatidis@prot_jgi_Batde5_22214_fgenesh1_pg.C_scaffold_1001087':0.88245773,'Spunctatus@01033T0':0.71580475):0.59107838):0.072266644,((((('6239-Celegans@NP_500566':0.73001805,'6279-Bmalayi@XP_001892742':0.41732095):0.7801755,'Lgigantea@gene_jgi_Lotgi1_185128_estExt_Genewise1.C_sca_110128':8.6136992e-07):0.28742025,'7739-Bfloridae@XP_002610333':0.12888055):0.12348436,('7955-Drerio@XP_688605':0.069982272,'9606-Hsapiens@NP_055860':0.020533239):0.18764653):0.021602556,(('744533-Ngruberi@XP_002676450':1.1139852,'Srosetta@07170T0':0.5827854):0.67737874,'Cowczarzaki@00797T0':0.55429296):0.31894707):0.069192368);
((('10228-Tadhaerens@XP_002112136':1.017792,((('6239-Celegans@NP_500566':0.55545149,'6279-Bmalayi@XP_001892742':0.76276507):0.37280346,('744533-Ngruberi@XP_002676450':1.1749718,'Srosetta@07170T0':1.3187576):0.47044549):0.19534868,'Lgigantea@gene_jgi_Lotgi1_185128_estExt_Genewise1.C_sca_110128':0.053030584):0.28057544):0.0020124117,(('45351-Nvectensis@XP_001626696':0.36984564,('7460-Amellifera@XP_395593':0.21916741,'Dpulex@prot_jgi_Dappu1_327728_NCBI_GNO_9400038':0.33647302):0.46940887):0.16468246,('7739-Bfloridae@XP_002610333':0.28476946,('7955-Drerio@XP_688605':0.1164932,'9606-Hsapiens@NP_055860':0.088754319):0.37179155):0.014351794):0.18042598):0.13520028,((('145481-Ppatens@XP_001781920':0.44545154,'88036-Smoellendorffii@XP_002977658':0.12788527):0.094428173,(('3702-Athaliana@NP_172573':0.018373971,'3702-Athaliana@NP_176298':0.058041211):0.25492714,'39947-Osativa@NP_001064956':0.35906113):0.062364389):0.37650791,'Cvulgaris@prot_jgi_Chlvu1_59906_GG.C169_S05_00262':1.011294):0.59480839,(('Bdendrobatidis@prot_jgi_Batde5_22214_fgenesh1_pg.C_scaffold_1001087':1.4656826,'Spunctatus@01033T0':0.94886261):0.45230274,'Cowczarzaki@00797T0':1.1246333):1.3120526e-05);
((((('10228-Tadhaerens@XP_002112136':0.78428741,'45351-Nvectensis@XP_001626696':0.3203316):0.16335046,('7739-Bfloridae@XP_002610333':0.19570969,('7955-Drerio@XP_688605':0.15070647,'9606-Hsapiens@NP_055860':0.04633256):0.29452203):0.082082594):0.049769365,((('6239-Celegans@NP_500566':0.61980882,'6279-Bmalayi@XP_001892742':0.69769009):0.68010552,('7460-Amellifera@XP_395593':0.29298334,'Dpulex@prot_jgi_Dappu1_327728_NCBI_GNO_9400038':0.30157964):0.22809789):0.25570788,'Lgigantea@gene_jgi_Lotgi1_185128_estExt_Genewise1.C_sca_110128':5.7099455e-05):0.25384756):0.14062884,'Srosetta@07170T0':1.317456):0.097260711,(((('145481-Ppatens@XP_001781920':0.6220429,'88036-Smoellendorffii@XP_002977658':0.14937825):0.22912913,('3702-Athaliana@NP_172573':0.014136147,'3702-Athaliana@NP_176298':0.059288121):0.17940398):0.058958015,'39947-Osativa@NP_001064956':0.1182093):0.87934595,'Cvulgaris@prot_jgi_Chlvu1_59906_GG.C169_S05_00262':1.2875402):0.25019268,('744533-Ngruberi@XP_002676450':1.3960822,(('Bdendrobatidis@prot_jgi_Batde5_22214_fgenesh1_pg.C_scaffold_1001087':1.3637851,'Spunctatus@01033T0':0.54400409):0.89025193,'Cowczarzaki@00797T0':0.7477872):2.5869958e-06):0.11307472);
(((('10228-Tadhaerens@XP_002112136':0.63675727,('7739-Bfloridae@XP_002610333':0.29511553,('7955-Drerio@XP_688605':0.13430411,'9606-Hsapiens@NP_055860':0.00026327437):0.13606071):0.12017347):4.6211756e-05,((('6239-Celegans@NP_500566':0.57925086,'6279-Bmalayi@XP_001892742':0.41857076):0.39162629,'Srosetta@07170T0':0.75435502):0.27849349,('744533-Ngruberi@XP_002676450':1.3610383,'Lgigantea@gene_jgi_Lotgi1_185128_estExt_Genewise1.C_sca_110128':3.1294832e-08):0.30545743):0.21728028):0.093369932,(('Bdendrobatidis@prot_jgi_Batde5_22214_fgenesh1_pg.C_scaffold_1001087':0.96171174,'Spunctatus@01033T0':1.0314142):0.5627235,'Cowczarzaki@00797T0':1.0703867):4.4038682e-05):0.12625474,((('145481-Ppatens@XP_001781920':0.28405673,'88036-Smoellendorffii@XP_002977658':0.067781101):0.052556932,(('3702-Athaliana@NP_172573':0.016167495,'3702-Athaliana@NP_176298':0.034535113):0.07470917,'39947-Osativa@NP_001064956':0.35070654):0.12437306):0.45944136,'Cvulgaris@prot_jgi_Chlvu1_59906_GG.C169_S05_00262':1.057331):0.55284504,('45351-Nvectensis@XP_001626696':0.32502188,('7460-Amellifera@XP_395593':0.38009156,'Dpulex@prot_jgi_Dappu1_327728_NCBI_GNO_9400038':0.36878155):0.44347342):0.13761105);
((((('10228-Tadhaerens@XP_002112136':0.57433301,(('6239-Celegans@NP_500566':0.32796629,'744533-Ngruberi@XP_002676450':0.9154985):0.35748998,'6279-Bmalayi@XP_001892742':0.41472475):0.35583583):0.062304737,('Lgigantea@gene_jgi_Lotgi1_185128_estExt_Genewise1.C_sca_110128':1.3371656e-05,'Srosetta@07170T0':1.0609852):0.098689645):0.20836716,('7955-Drerio@XP_688605':0.13432297,'9606-Hsapiens@NP_055860':0.02396192):0.26964565):0.062172169,'7739-Bfloridae@XP_002610333':0.28429122):0.088211637,((('145481-Ppatens@XP_001781920':0.18633612,((('3702-Athaliana@NP_172573':0.0083920937,'3702-Athaliana@NP_176298':0.09070961):0.13881094,'39947-Osativa@NP_001064956':0.26533839):0.19474964,('88036-Smoellendorffii@XP_002977658':6.0155086e-05,'Cvulgaris@prot_jgi_Chlvu1_59906_GG.C169_S05_00262':1.0904629):0.13435541):0.11422223):0.79262982,('Bdendrobatidis@prot_jgi_Batde5_22214_fgenesh1_pg.C_scaffold_1001087':1.0481541,'Spunctatus@01033T0':0.7046252):0.53390582):0.10106133,'Cowczarzaki@00797T0':0.80770738):0.18942851,('45351-Nvectensis@XP_001626696':0.35618796,('7460-Amellifera@XP_395593':0.1233268,'Dpulex@prot_jgi_Dappu1_327728_NCBI_GNO_9400038':0.229206):0.22134728):0.20941226);
(('10228-Tadhaerens@XP_002112136':0.45840951,((('145481-Ppatens@XP_001781920':0.43721324,'88036-Smoellendorffii@XP_002977658':0.16967057):0.10840923,(('3702-Athaliana@NP_172573':0.046254958,'3702-Athaliana@NP_176298':0.055074891):0.1588434,'39947-Osativa@NP_001064956':0.21335122):0.13105707):0.24889223,'Cvulgaris@prot_jgi_Chlvu1_59906_GG.C169_S05_00262':0.94946555):0.54570588):0.34285641,((('45351-Nvectensis@XP_001626696':0.32017053,(('6239-Celegans@NP_500566':0.31729318,'6279-Bmalayi@XP_001892742':0.65195793):0.57005734,'744533-Ngruberi@XP_002676450':0.8701718):0.44764457):0.040943896,((('7460-Amellifera@XP_395593':0.29376362,'Dpulex@prot_jgi_Dappu1_327728_NCBI_GNO_9400038':0.36663261):0.328937,'Lgigantea@gene_jgi_Lotgi1_185128_estExt_Genewise1.C_sca_110128':0.16890272):0.11470255,('Bdendrobatidis@prot_jgi_Batde5_22214_fgenesh1_pg.C_scaffold_1001087':1.3822593,'Spunctatus@01033T0':1.159837):0.6068059):0.0034452405):0.13060057,('7739-Bfloridae@XP_002610333':0.15803704,('7955-Drerio@XP_688605':0.16427316,'9606-Hsapiens@NP_055860':1.1900567e-05):0.11029522):0.067237241):1.7741639e-05,('Cowczarzaki@00797T0':0.58458729,'Srosetta@07170T0':0.88205756):0.56613065);
((('10228-Tadhaerens@XP_002112136':0.66361948,((('145481-Ppatens@XP_001781920':0.59570279,'88036-Smoellendorffii@XP_002977658':0.051867073):0.033832272,(('3702-Athaliana@NP_172573':0.018501363,'3702-Athaliana@NP_176298':0.052116013):0.21332516,'39947-Osativa@NP_001064956':0.41742031):0.079493283):0.69574453,'Cvulgaris@prot_jgi_Chlvu1_59906_GG.C169_S05_00262':1.2466807):0.49548571):0.23094571,(('744533-Ngruberi@XP_002676450':1.6691822,'Lgigantea@gene_jgi_Lotgi1_185128_estExt_Genewise1.C_sca_110128':2.0553003e-05):0.4399857,('Bdendrobatidis@prot_jgi_Batde5_22214_fgenesh1_pg.C_scaffold_1001087':1.1000962,'Spunctatus@01033T0':0.79373086):0.80384551):6.374161e-05):0.13258369,('45351-Nvectensis@XP_001626696':0.22652577,(((('6239-Celegans@NP_500566':0.95757849,'6279-Bmalayi@XP_001892742':0.44063046):0.73265174,'Dpulex@prot_jgi_Dappu1_327728_NCBI_GNO_9400038':0.15107688):0.35341152,'7460-Amellifera@XP_395593':0.040555078):0.55134105,('7739-Bfloridae@XP_002610333':0.29045655,('7955-Drerio@XP_688605':0.23461116,'9606-Hsapiens@NP_055860':0.10624775):0.27280872):0.085506644):0.088143652):0.093241632,('Cowczarzaki@00797T0':0.54355334,'Srosetta@07170T0':1.2638958):0.48567961);
(((('10228-Tadhaerens@XP_002112136':0.5744536,('Bdendrobatidis@prot_jgi_Batde5_22214_fgenesh1_pg.C_scaffold_1001087':1.1539778,'Spunctatus@01033T0':0.72826151):0.35147528):0.16985158,(('744533-Ngruberi@XP_002676450':1.2942428,'Srosetta@07170T0':0.55173885):0.4883432,'Cowczarzaki@00797T0':0.60949941):0.25800587):0.058267899,((('145481-Ppatens@XP_001781920':0.46461159,'88036-Smoellendorffii@XP_002977658':0.082818981):0.08779612,(('3702-Athaliana@NP_172573':0.0080641278,'3702-Athaliana@NP_176298':0.12537595):0.22107561,'39947-Osativa@NP_001064956':0.23415666):0.040339542):0.84749898,'Cvulgaris@prot_jgi_Chlvu1_59906_GG.C169_S05_00262':0.9035348):0.20938314):0.086768481,'45351-Nvectensis@XP_001626696':0.58758133,(((('6239-Celegans@NP_500566':0.40946233,'6279-Bmalayi@XP_001892742':0.57757169):0.67293608,('7460-Amellifera@XP_395593':0.23154607,'Dpulex@prot_jgi_Dappu1_327728_NCBI_GNO_9400038':0.32633743):0.21557423):0.031489899,'Lgigantea@gene_jgi_Lotgi1_185128_estExt_Genewise1.C_sca_110128':0.2842548):0.22736155,('7739-Bfloridae@XP_002610333':0.17324614,('7955-Drerio@XP_688605':0.12474697,'9606-Hsapiens@NP_055860':1.1011477e-06):0.18174372):0.015118903):0.028581456);
((('10228-Tadhaerens@XP_002112136':0.51871782,((('145481-Ppatens@XP_001781920':0.30817943,'88036-Smoellendorffii@XP_002977658':0.17186791):0.032614629,(('3702-Athaliana@NP_172573':0.016283678,'3702-Athaliana@NP_176298':0.068929776):0.12425314,'39947-Osativa@NP_001064956':0.32328105):0.14995498):0.36675831,'Cvulgaris@prot_jgi_Chlvu1_59906_GG.C169_S05_00262':0.68666566):0.34668871):0.16577259,('744533-Ngruberi@XP_002676450':1.2325765,'Cowczarzaki@00797T0':0.81474598):0.14669777):0.10383233,(('45351-Nvectensis@XP_001626696':0.16219035,('Bdendrobatidis@prot_jgi_Batde5_22214_fgenesh1_pg.C_scaffold_1001087':0.77174969,'Spunctatus@01033T0':0.8654424):0.50154705):0.046353851,(((('6239-Celegans@NP_500566':0.64322757,'6279-Bmalayi@XP_001892742':0.43319129):0.60474611,'Lgigantea@gene_jgi_Lotgi1_185128_estExt_Genewise1.C_sca_110128':0.10891524):0.099083028,('7460-Amellifera@XP_395593':0.39031139,'Dpulex@prot_jgi_Dappu1_327728_NCBI_GNO_9400038':0.32272412):0.21831673):0.094643697,'Srosetta@07170T0':0.88394828):0.20114516):0.19526746,('7739-Bfloridae@XP_002610333':0.24514367,('7955-Drerio@XP_688605':0.20069855,'9606-Hsapiens@NP_055860':0.049955173):0.19507776):0.069298496);
((('10228-Tadhaerens@XP_002112136':0.73954258,(('45351-Nvectensis@XP_001626696':0.49760892,('7739-Bfloridae@XP_002610333':0.3418529,('7955-Drerio@XP_688605':0.12087575,'9606-Hsapiens@NP_055860':0.03322229):0.18670007):0.019166166):0.029673829,((('6239-Celegans@NP_500566':0.6295523,'6279-Bmalayi@XP_001892742':0.40787983):0.86324003,('7460-Amellifera@XP_395593':0.1795272,'Dpulex@prot_jgi_Dappu1_327728_NCBI_GNO_9400038':0.33956245):0.23554943):0.11592491,'Lgigantea@gene_jgi_Lotgi1_185128_estExt_Genewise1.C_sca_110128':0.11423192):0.22283782):0.08010424):0.043196167,('744533-Ngruberi@XP_002676450':0.97811366,('Cowczarzaki@00797T0':0.61854279,'Srosetta@07170T0':1.1194943):0.14928249):0.066542375):0.066950155,(('145481-Ppatens@XP_001781920':0.27562032,((('3702-Athaliana@NP_172573':0.044415595,'3702-Athaliana@NP_176298':0.093245638):0.24164733,'39947-Osativa@NP_001064956':0.20160125):0.12719527,'88036-Smoellendorffii@XP_002977658':0.13136764):0.10142043):0.25282843,'Cvulgaris@prot_jgi_Chlvu1_59906_GG.C169_S05_00262':1.2540576):0.44139457,('Bdendrobatidis@prot_jgi_Batde5_22214_fgenesh1_pg.C_scaffold_1001087':1.029477,'Spunctatus@01033T0':0.70630343):0.56576879);
('10228-Tadhaerens@XP_002112136':0.5027772,(('145481-Ppatens@XP_001781920':0.14101737,((('3702-Athaliana@NP_172573':0.019052453,'3702-Athaliana@NP_176298':0.033731485):0.10936322,'39947-Osativa@NP_001064956':0.21144743):0.078587961,'88036-Smoellendorffii@XP_002977658':0.13766122):0.096980238):0.23224956,'Cvulgaris@prot_jgi_Chlvu1_59906_GG.C169_S05_00262':0.74809217):0.70279522,(((('45351-Nvectensis@XP_001626696':0.22594011,('7460-Amellifera@XP_395593':0.2920238,'Dpulex@prot_jgi_Dappu1_327728_NCBI_GNO_9400038':0.15572209):0.22856825):0.13009129,(('Bdendrobatidis@prot_jgi_Batde5_22214_fgenesh1_pg.C_scaffold_1001087':0.54060099,'Spunctatus@01033T0':0.68791149):0.79420873,'Cowczarzaki@00797T0':0.74996739):2.3212314e-05):0.056684218,('7739-Bfloridae@XP_002610333':0.23840499,('7955-Drerio@XP_688605':0.079545013,'9606-Hsapiens@NP_055860':3.0357023e-05):0.097266567):0.043139562):0.0066312972,(('6239-Celegans@NP_500566':0.41705404,'6279-Bmalayi@XP_001892742':0.3516688):0.34601878,(('744533-Ngruberi@XP_002676450':1.0438145,'Srosetta@07170T0':0.79650969):0.22221479,'Lgigantea@gene_jgi_Lotgi1_185128_estExt_Genewise1.C_sca_110128':6.8957025e-07):0.15151373):0.11004042):0.10787709);
((((('10228-Tadhaerens@XP_002112136':0.5003584,('Bdendrobatidis@prot_jgi_Batde5_22214_fgenesh1_pg.C_scaffold_1001087':0.96538314,'Spunctatus@01033T0':0.58977199):0.52808351):0.12019322,'Lgigantea@gene_jgi_Lotgi1_185128_estExt_Genewise1.C_sca_110128':0.11552232):0.046525744,'45351-Nvectensis@XP_001626696':0.30788954):0.10555369,((('744533-Ngruberi@XP_002676450':1.3076493,('Cowczarzaki@00797T0':0.54331286,'Srosetta@07170T0':0.61195558):0.18740515):0.21191322,('7955-Drerio@XP_688605':0.091762731,'9606-Hsapiens@NP_055860':1.3141605e-05):0.15408558):0.093589559,'7739-Bfloridae@XP_002610333':0.3812869):0.06725665):0.2298305,(((('145481-Ppatens@XP_001781920':0.46681465,'88036-Smoellendorffii@XP_002977658':0.067573234):6.2440258e-05,(('3702-Athaliana@NP_172573':0,'3702-Athaliana@NP_176298':0.063951775):0.12950133,'39947-Osativa@NP_001064956':0.14641684):0.28759192):0.64963941,'Cvulgaris@prot_jgi_Chlvu1_59906_GG.C169_S05_00262':0.74972126):0.3739193,('6239-Celegans@NP_500566':0.520103,'6279-Bmalayi@XP_001892742':0.39174235):0.40338579):0.28961534,('7460-Amellifera@XP_395593':0.25401228,'Dpulex@prot_jgi_Dappu1_327728_NCBI_GNO_9400038':0.30892689):0.23908104);
((((('10228-Tadhaerens@XP_002112136':0.70354082,('6239-Celegans@NP_500566':0.38046025,'6279-Bmalayi@XP_001892742':0.32167673):0.50662528):0.020106434,'Lgigantea@gene_jgi_Lotgi1_185128_estExt_Genewise1.C_sca_110128':0.12580966):0.18990925,(('45351-Nvectensis@XP_001626696':0.37709546,('7460-Amellifera@XP_395593':0.080182761,'Dpulex@prot_jgi_Dappu1_327728_NCBI_GNO_9400038':0.27803292):0.22092083):0.083896469,('7739-Bfloridae@XP_002610333':0.23173088,('7955-Drerio@XP_688605':0.10642607,'9606-Hsapiens@NP_055860':0.030302342):0.25196665):0.086513914):0.10296586):0.10176891,(('744533-Ngruberi@XP_002676450':1.305254,'Srosetta@07170T0':0.57999313):0.40178903,'Cowczarzaki@00797T0':0.69977946):0.13600802):1.6491077e-05,(('145481-Ppatens@XP_001781920':0.37945659,((('3702-Athaliana@NP_172573':0.012042195,'3702-Athaliana@NP_176298':0.069189327):0.31181945,'88036-Smoellendorffii@XP_002977658':0.23926361):0.039789468,'39947-Osativa@NP_001064956':0.3224571):0.096808262):0.54581588,('Bdendrobatidis@prot_jgi_Batde5_22214_fgenesh1_pg.C_scaffold_1001087':0.80715115,'Spunctatus@01033T0':0.92104687):0.1804348):0.31974696,'Cvulgaris@prot_jgi_Chlvu1_59906_GG.C169_S05_00262':1.3263519);
((('10228-Tadhaerens@XP_002112136':0.45873153,(((('145481-Ppatens@XP_001781920':0.42563102,'88036-Smoellendorffii@XP_002977658':0.11736998):0.17573722,('3702-Athaliana@NP_172573':0.0012751545,'3702-Athaliana@NP_176298':0.084913175):0.17321757):0.086476947,'39947-Osativa@NP_001064956':0.21819356):0.43858846,'Cvulgaris@prot_jgi_Chlvu1_59906_GG.C169_S05_00262':0.95036683):0.25964397):0.40754977,('744533-Ngruberi@XP_002676450':1.1852606,('Bdendrobatidis@prot_jgi_Batde5_22214_fgenesh1_pg.C_scaffold_1001087':0.9551999,'Spunctatus@01033T0':0.71307865):0.29085423):0.19296957):0.08204003,('45351-Nvectensis@XP_001626696':0.27198852,((('6239-Celegans@NP_500566':0.58337179,'6279-Bmalayi@XP_001892742':0.40314188):0.91777757,(('7460-Amellifera@XP_395593':0.20862667,'Dpulex@prot_jgi_Dappu1_327728_NCBI_GNO_9400038':0.27163393):0.21521479,'Lgigantea@gene_jgi_Lotgi1_185128_estExt_Genewise1.C_sca_110128':0.19093237):0.042245666):0.16932878,('7739-Bfloridae@XP_002610333':0.14076032,('7955-Drerio@XP_688605':0.19717946,'9606-Hsapiens@NP_055860':3.3509549e-05):0.26229731):0.10082445):0.083537154):0.08603277,('Cowczarzaki@00797T0':0.47980144,'Srosetta@07170T0':1.0103211):0.27855148);
(('10228-Tadhaerens@XP_002112136':0.64102776,((('45351-Nvectensis@XP_001626696':0.19955193,('7460-Amellifera@XP_395593':0.29223619,'Dpulex@prot_jgi_Dappu1_327728_NCBI_GNO_9400038':0.13718421):0.15893239):0.16780701,('7739-Bfloridae@XP_002610333':0.17890743,('7955-Drerio@XP_688605':0.092436578,'9606-Hsapiens@NP_055860':0):0.085686333):0.038984577):0.021914945,(('6239-Celegans@NP_500566':0.43988444,'6279-Bmalayi@XP_001892742':0.37763929):0.38964487,('Lgigantea@gene_jgi_Lotgi1_185128_estExt_Genewise1.C_sca_110128':0.029439752,'Srosetta@07170T0':0.9433729):0.18318886):0.15613043):0.054459698):0.15244878,(((('145481-Ppatens@XP_001781920':0.32662978,'88036-Smoellendorffii@XP_002977658':0.14319848):0.025833603,(('3702-Athaliana@NP_172573':0.024572088,'3702-Athaliana@NP_176298':0.07778774):0.060903662,'39947-Osativa@NP_001064956':0.20052456):0.13384622):0.25933048,'Cvulgaris@prot_jgi_Chlvu1_59906_GG.C169_S05_00262':0.48806839):0.51293659,('Bdendrobatidis@prot_jgi_Batde5_22214_fgenesh1_pg.C_scaffold_1001087':0.73525007,'Spunctatus@01033T0':0.64407191):0.47737528):0.072347911,('744533-Ngruberi@XP_002676450':1.2997807,'Cowczarzaki@00797T0':0.68076146):0.062203307);
(((('10228-Tadhaerens@XP_002112136':0.85715401,'Lgigantea@gene_jgi_Lotgi1_185128_estExt_Genewise1.C_sca_110128':0.085659896):0.1703172,(((('6239-Celegans@NP_500566':0.47847814,'6279-Bmalayi@XP_001892742':0.44893336):0.47079818,'744533-Ngruberi@XP_002676450':1.1897022):0.30398775,('7955-Drerio@XP_688605':0.20426333,'9606-Hsapiens@NP_055860':0):0.13646839):0.13710698,'7739-Bfloridae@XP_002610333':0.23044834):0.1214785):0.084990607,('45351-Nvectensis@XP_001626696':0.22799119,('7460-Amellifera@XP_395593':0.18310756,'Dpulex@prot_jgi_Dappu1_327728_NCBI_GNO_9400038':0.31911818):0.31268621):0.070033911):0.067813325,(((('145481-Ppatens@XP_001781920':0.29807959,'88036-Smoellendorffii@XP_002977658':0.097506745):0.19428509,(('3702-Athaliana@NP_172573':0.019193643,'3702-Athaliana@NP_176298':0.11146151):0.16441167,'39947-Osativa@NP_001064956':0.29301712):0.16690563):0.25569451,'Cvulgaris@prot_jgi_Chlvu1_59906_GG.C169_S05_00262':1.0773175):0.55787291,('Bdendrobatidis@prot_jgi_Batde5_22214_fgenesh1_pg.C_scaffold_1001087':0.75352716,'Spunctatus@01033T0':0.82766701):0.46329109):0.14154649,('Cowczarzaki@00797T0':0.85278243,'Srosetta@07170T0':1.0225623):0.20460006);
(((('10228-Tadhaerens@XP_002112136':0.99401383,((('6239-Celegans@NP_500566':0.47850777,'6279-Bmalayi@XP_001892742':0.24458377):0.42284195,'Srosetta@07170T0':0.86207148):0.13547865,'Lgigantea@gene_jgi_Lotgi1_185128_estExt_Genewise1.C_sca_110128':0.20675855):0.10621397):0.013054229,('45351-Nvectensis@XP_001626696':0.22486482,('7460-Amellifera@XP_395593':0.43059067,'Dpulex@prot_jgi_Dappu1_327728_NCBI_GNO_9400038':0.19496723):0.25548598):0.21335574):0.18703115,('7955-Drerio@XP_688605':0.078364639,'9606-Hsapiens@NP_055860':0.013473924):0.11288183):0.015270701,((((('145481-Ppatens@XP_001781920':0.25209525,'88036-Smoellendorffii@XP_002977658':0.1181227):0.053485893,(('3702-Athaliana@NP_172573':0,'3702-Athaliana@NP_176298':0.07312722):0.15827349,'39947-Osativa@NP_001064956':0.34342229):0.099844311):0.40690617,'Cvulgaris@prot_jgi_Chlvu1_59906_GG.C169_S05_00262':0.82664513):0.45621818,'Bdendrobatidis@prot_jgi_Batde5_22214_fgenesh1_pg.C_scaffold_1001087':1.2171938):0.14046159,('744533-Ngruberi@XP_002676450':1.3672763,('Cowczarzaki@00797T0':0.61279413,'Spunctatus@01033T0':1.4612488):0.010383698):0.13396826):0.064941915,'7739-Bfloridae@XP_002610333':0.18438625);
(('10228-Tadhaerens@XP_002112136':0.46573731,((('145481-Ppatens@XP_001781920':0.4238057,'88036-Smoellendorffii@XP_002977658':0.17210972):0.075058521,(('3702-Athaliana@NP_172573':0.028724425,'3702-Athaliana@NP_176298':0.08840432):0.19615753,'39947-Osativa@NP_001064956':0.31690007):0.06058838):0.55709951,'Cvulgaris@prot_jgi_Chlvu1_59906_GG.C169_S05_00262':0.97738592):0.3964925):0.47964714,((('45351-Nvectensis@XP_001626696':0.35138785,(('7460-Amellifera@XP_395593':0.32920536,'Dpulex@prot_jgi_Dappu1_327728_NCBI_GNO_9400038':0.27187059):0.23464254,'Lgigantea@gene_jgi_Lotgi1_185128_estExt_Genewise1.C_sca_110128':0.24604883):0.14909201):0.15054113,('6239-Celegans@NP_500566':0.47693979,('6279-Bmalayi@XP_001892742':0.44986519,'Srosetta@07170T0':1.0809986):0.16457127):0.35237171):3.2734904e-05,(('7739-Bfloridae@XP_002610333':0.2125448,'Bdendrobatidis@prot_jgi_Batde5_22214_fgenesh1_pg.C_scaffold_1001087':1.4183047):0.12855384,('7955-Drerio@XP_688605':0.099083809,'9606-Hsapiens@NP_055860':0.0024110025):0.12571275):0.046193882):0.057806608,(('744533-Ngruberi@XP_002676450':1.0213383,'Spunctatus@01033T0':1.0179771):0.2400107,'Cowczarzaki@00797T0':0.8060083):0.098888291);
('10228-Tadhaerens@XP_002112136':0.46546455,(((('145481-Ppatens@XP_001781920':0.62358343,'88036-Smoellendorffii@XP_002977658':0.16245309):2.6310356e-05,(('3702-Athaliana@NP_172573':0,'3702-Athaliana@NP_176298':0.10008031):0.17720022,'39947-Osativa@NP_001064956':0.28532896):0.13485596):0.157488,'Cvulgaris@prot_jgi_Chlvu1_59906_GG.C169_S05_00262':1.615175):0.5927099,('Bdendrobatidis@prot_jgi_Batde5_22214_fgenesh1_pg.C_scaffold_1001087':1.0955609,'Spunctatus@01033T0':0.75463338):0.85497131):0.12714328,(((('45351-Nvectensis@XP_001626696':0.53169526,'7739-Bfloridae@XP_002610333':0.13678665):0.069169403,(('7955-Drerio@XP_688605':0.10673213,'9606-Hsapiens@NP_055860':0.027849822):0.11280028,'Cowczarzaki@00797T0':1.3422387):0.13665667):0.12844988,('7460-Amellifera@XP_395593':0.24950958,'Dpulex@prot_jgi_Dappu1_327728_NCBI_GNO_9400038':0.34336716):0.3793987):0.040524643,(('6239-Celegans@NP_500566':0.42645809,'6279-Bmalayi@XP_001892742':0.49560794):0.41015242,(('744533-Ngruberi@XP_002676450':1.1902429,'Srosetta@07170T0':1.1734484):0.35004637,'Lgigantea@gene_jgi_Lotgi1_185128_estExt_Genewise1.C_sca_110128':0.030568975):0.23367135):0.049653007):0.20951274);
(('10228-Tadhaerens@XP_002112136':1.0479539,(('45351-Nvectensis@XP_001626696':0.20233861,('Bdendrobatidis@prot_jgi_Batde5_22214_fgenesh1_pg.C_scaffold_1001087':0.50934218,'Spunctatus@01033T0':1.396592):0.54742257):0.11395438,(('7739-Bfloridae@XP_002610333':0.20902913,'Cowczarzaki@00797T0':0.93156215):0.040044552,('7955-Drerio@XP_688605':0.062775551,'9606-Hsapiens@NP_055860':0.046712447):0.2153182):0.14767165):0.080752983):0.024850675,(((('145481-Ppatens@XP_001781920':0.56225911,'88036-Smoellendorffii@XP_002977658':0.12539069):0.24179914,('3702-Athaliana@NP_172573':0.034586232,'3702-Athaliana@NP_176298':0.10361441):0.15967441):0.15634866,'39947-Osativa@NP_001064956':0.45001765):0.79774321,('7460-Amellifera@XP_395593':0.23138259,('Cvulgaris@prot_jgi_Chlvu1_59906_GG.C169_S05_00262':1.0525916,'Dpulex@prot_jgi_Dappu1_327728_NCBI_GNO_9400038':0.23849789):0.10711158):0.2651027):0.18980936,(('6239-Celegans@NP_500566':0.51985001,'6279-Bmalayi@XP_001892742':0.31548377):0.45763417,(('744533-Ngruberi@XP_002676450':1.046297,'Srosetta@07170T0':0.68661194):0.25283372,'Lgigantea@gene_jgi_Lotgi1_185128_estExt_Genewise1.C_sca_110128':0.032022992):0.13856141):0.14767887);
((('10228-Tadhaerens@XP_002112136':0.77956285,('Cowczarzaki@00797T0':0.71198045,'Srosetta@07170T0':0.97610816):0.15511207):0.18230939,(('45351-Nvectensis@XP_001626696':0.31840907,(('7460-Amellifera@XP_395593':0.19567411,'Dpulex@prot_jgi_Dappu1_327728_NCBI_GNO_9400038':0.26166704):0.42201556,'Lgigantea@gene_jgi_Lotgi1_185128_estExt_Genewise1.C_sca_110128':0.20889161):0.11163821):0.15872642,('7739-Bfloridae@XP_002610333':0.26916754,('7955-Drerio@XP_688605':0.17357855,'9606-Hsapiens@NP_055860':0.0053010641):0.099436967):0.039839303):0.04882388):0.05688718,((('145481-Ppatens@XP_001781920':0.39326971,('88036-Smoellendorffii@XP_002977658':0.094585491,'Cvulgaris@prot_jgi_Chlvu1_59906_GG.C169_S05_00262':0.90423898):0.062987633):0.021497812,(('3702-Athaliana@NP_172573':0.010237097,'3702-Athaliana@NP_176298':0.08073134):0.25081192,'39947-Osativa@NP_001064956':0.25832555):0.21640845):0.81457394,('Bdendrobatidis@prot_jgi_Batde5_22214_fgenesh1_pg.C_scaffold_1001087':0.80036991,'Spunctatus@01033T0':1.0112247):0.72837011):0.17996276,(('6239-Celegans@NP_500566':0.36549696,'6279-Bmalayi@XP_001892742':0.70124946):0.32072023,'744533-Ngruberi@XP_002676450':1.2472166):0.3364402);
((((('10228-Tadhaerens@XP_002112136':0.71777177,('Bdendrobatidis@prot_jgi_Batde5_22214_fgenesh1_pg.C_scaffold_1001087':0.92352373,'Spunctatus@01033T0':1.1497352):0.58027298):0.035348042,'Cowczarzaki@00797T0':0.72697307):0.056230734,'45351-Nvectensis@XP_001626696':0.35529304):0.089025639,((('6239-Celegans@NP_500566':0.64718133,'6279-Bmalayi@XP_001892742':0.28602152):0.43514445,('744533-Ngruberi@XP_002676450':0.7762116,'Srosetta@07170T0':0.86510185):0.40505656):0.39616445,('7739-Bfloridae@XP_002610333':0.17711633,('7955-Drerio@XP_688605':0.13400256,'9606-Hsapiens@NP_055860':0):0.12072619):0.097727267):0.0045412309):0.048661008,(((('145481-Ppatens@XP_001781920':0.50369255,'88036-Smoellendorffii@XP_002977658':0.24847901):0.089518594,(('3702-Athaliana@NP_172573':0.026434941,'3702-Athaliana@NP_176298':0.046974554):0.12032307,'39947-Osativa@NP_001064956':0.25054939):0.12969924):0.42643625,'Cvulgaris@prot_jgi_Chlvu1_59906_GG.C169_S05_00262':1.0327421):0.38008968,('7460-Amellifera@XP_395593':0.10756744,'Dpulex@prot_jgi_Dappu1_327728_NCBI_GNO_9400038':0.44442845):0.15225377):0.24269343,'Lgigantea@gene_jgi_Lotgi1_185128_estExt_Genewise1.C_sca_110128':0.13799582);
((('10228-Tadhaerens@XP_002112136':0.65133019,((('145481-Ppatens@XP_001781920':0.35344548,'88036-Smoellendorffii@XP_002977658':0.070063904):0.092651281,(('3702-Athaliana@NP_172573':0.0037821753,'3702-Athaliana@NP_176298':0.10401408):0.15854312,'39947-Osativa@NP_001064956':0.21989852):0.002767737):0.31371773,'Cvulgaris@prot_jgi_Chlvu1_59906_GG.C169_S05_00262':0.69943651):0.46117319):0.047715443,('Bdendrobatidis@prot_jgi_Batde5_22214_fgenesh1_pg.C_scaffold_1001087':1.369213,'Spunctatus@01033T0':0.45857062):0.48505659):0.075960074,(((('45351-Nvectensis@XP_001626696':0.2945154,('7460-Amellifera@XP_395593':0.27196683,'Dpulex@prot_jgi_Dappu1_327728_NCBI_GNO_9400038':0.26759336):0.29522879):0.22097255,'7739-Bfloridae@XP_002610333':0.28454863):0.021127515,('7955-Drerio@XP_688605':0.095503094,'9606-Hsapiens@NP_055860':0):0.058736476):0.039716578,('6239-Celegans@NP_500566':0.62838395,'6279-Bmalayi@XP_001892742':0.51903066):0.79177121):0.053263014,(('744533-Ngruberi@XP_002676450':0.90627645,('Cowczarzaki@00797T0':0.63331401,'Srosetta@07170T0':0.96566803):0.18670405):0.076496197,'Lgigantea@gene_jgi_Lotgi1_185128_estExt_Genewise1.C_sca_110128':0.068644316):0.18850558);
(((('10228-Tadhaerens@XP_002112136':0.56701484,'Bdendrobatidis@prot_jgi_Batde5_22214_fgenesh1_pg.C_scaffold_1001087':0.91479499):0.11800937,((('6239-Celegans@NP_500566':0.53833557,'744533-Ngruberi@XP_002676450':0.97755751):0.33960194,'Lgigantea@gene_jgi_Lotgi1_185128_estExt_Genewise1.C_sca_110128':0.052154283):0.10488821,'Srosetta@07170T0':0.7335243):0.26179594):6.6646924e-07,(('45351-Nvectensis@XP_001626696':0.25826519,('7739-Bfloridae@XP_002610333':0.19749486,('7955-Drerio@XP_688605':0.087111206,'9606-Hsapiens@NP_055860':0.036813758):0.22663526):0.050257963):0.02483638,'Cowczarzaki@00797T0':0.74937552):0.044200732):0.13353446,(((('145481-Ppatens@XP_001781920':0.28519386,'88036-Smoellendorffii@XP_002977658':0.081780562):0.12697973,(('3702-Athaliana@NP_172573':0.0082042435,'3702-Athaliana@NP_176298':0.044732017):0.13145473,'39947-Osativa@NP_001064956':0.35094582):0.021372078):0.56820195,('Cvulgaris@prot_jgi_Chlvu1_59906_GG.C169_S05_00262':0.61067167,'Spunctatus@01033T0':0.86092932):0.25934635):0.32116842,('7460-Amellifera@XP_395593':0.14115343,'Dpulex@prot_jgi_Dappu1_327728_NCBI_GNO_9400038':0.25308706):0.16580322):0.15392622,'6279-Bmalayi@XP_001892742':0.8047588);
(((((('10228-Tadhaerens@XP_002112136':0.69994835,('6239-Celegans@NP_500566':0.60593112,'6279-Bmalayi@XP_001892742':0.57398798):0.70700712):0.062847302,'Lgigantea@gene_jgi_Lotgi1_185128_estExt_Genewise1.C_sca_110128':0.14413343):0.049311235,('45351-Nvectensis@XP_001626696':0.61280095,(('7460-Amellifera@XP_395593':0.13095579,'Dpulex@prot_jgi_Dappu1_327728_NCBI_GNO_9400038':0.34946689):0.34413722,('Bdendrobatidis@prot_jgi_Batde5_22214_fgenesh1_pg.C_scaffold_1001087':1.318599,'Spunctatus@01033T0':0.85503398):0.67671055):0.048093796):0.14771833):0.16529198,'7739-Bfloridae@XP_002610333':0.33320136):0.092591413,('7955-Drerio@XP_688605':0.14389939,'9606-Hsapiens@NP_055860':0.033844971):0.21774828):0.22438841,((('145481-Ppatens@XP_001781920':0.35791857,((('3702-Athaliana@NP_172573':0.013651907,'3702-Athaliana@NP_176298':0.12934038):0.2354698,'39947-Osativa@NP_001064956':0.25239787):0.19985924,'88036-Smoellendorffii@XP_002977658':0.20003365):0.20580914):0.47252124,'Cvulgaris@prot_jgi_Chlvu1_59906_GG.C169_S05_00262':1.3397764):0.47936956,('744533-Ngruberi@XP_002676450':1.2380901,'Srosetta@07170T0':0.7323132):0.34788936):0.20876298,'Cowczarzaki@00797T0':0.86454703);
((('10228-Tadhaerens@XP_002112136':0.3334879,((('145481-Ppatens@XP_001781920':0.41122858,'88036-Smoellendorffii@XP_002977658':0.15349486):0.19151411,(('3702-Athaliana@NP_172573':0.018157734,'3702-Athaliana@NP_176298':0.063331897):0.18564874,'39947-Osativa@NP_001064956':0.16078594):0.13277452):0.081833058,'Cvulgaris@prot_jgi_Chlvu1_59906_GG.C169_S05_00262':1.3233724):0.51814977):0.33346222,('744533-Ngruberi@XP_002676450':0.92746812,('Cowczarzaki@00797T0':0.81687761,'Srosetta@07170T0':0.6777052):0.23304693):0.25671729):0.072975591,(('45351-Nvectensis@XP_001626696':0.41244962,((('7460-Amellifera@XP_395593':0.13601837,'Dpulex@prot_jgi_Dappu1_327728_NCBI_GNO_9400038':0.25074144):0.29419336,'Lgigantea@gene_jgi_Lotgi1_185128_estExt_Genewise1.C_sca_110128':0.24570249):0.071966738,('Bdendrobatidis@prot_jgi_Batde5_22214_fgenesh1_pg.C_scaffold_1001087':0.95999391,'Spunctatus@01033T0':0.60934828):0.35465605):0.067085595):0.12807071,'7739-Bfloridae@XP_002610333':0.24330151):0.032926056,(('6239-Celegans@NP_500566':0.73875539,'6279-Bmalayi@XP_001892742':0.32991184):0.49240379,('7955-Drerio@XP_688605':0.086568006,'9606-Hsapiens@NP_055860':2.4995043e-06):0.19684634):0.11532877);
(('10228-Tadhaerens@XP_002112136':0.85024089,((('145481-Ppatens@XP_001781920':0.34250788,((('3702-Athaliana@NP_172573':0.03990142,'3702-Athaliana@NP_176298':0.10799056):0.068252407,'39947-Osativa@NP_001064956':0.2608681):0.14365702,'88036-Smoellendorffii@XP_002977658':0.11424531):0.15121255):0.27093571,'Cvulgaris@prot_jgi_Chlvu1_59906_GG.C169_S05_00262':1.7229592):0.23487038,'744533-Ngruberi@XP_002676450':1.0783106):0.17661958):0.31749927,((((('45351-Nvectensis@XP_001626696':0.4036939,('Bdendrobatidis@prot_jgi_Batde5_22214_fgenesh1_pg.C_scaffold_1001087':0.81763958,'Spunctatus@01033T0':0.87586801):0.57979912):0.040464701,'Cowczarzaki@00797T0':1.0223472):0.06888817,((('6239-Celegans@NP_500566':0.62460331,'6279-Bmalayi@XP_001892742':0.62168036):0.26230762,'Dpulex@prot_jgi_Dappu1_327728_NCBI_GNO_9400038':0.25963773):0.21858479,'7460-Amellifera@XP_395593':0.26937292):0.25279049):0.10471323,('7955-Drerio@XP_688605':0.1705265,'9606-Hsapiens@NP_055860':0.013285002):0.25132678):0.041283222,'7739-Bfloridae@XP_002610333':0.2656663):0.066571314,('Lgigantea@gene_jgi_Lotgi1_185128_estExt_Genewise1.C_sca_110128':0.17948123,'Srosetta@07170T0':1.1075281):0.099493493);
(((('10228-Tadhaerens@XP_002112136':0.43904066,('Bdendrobatidis@prot_jgi_Batde5_22214_fgenesh1_pg.C_scaffold_1001087':0.89937596,'Spunctatus@01033T0':0.79260728):0.37600572):0.10816252,'Lgigantea@gene_jgi_Lotgi1_185128_estExt_Genewise1.C_sca_110128':0.1600147):0.19469819,(((('6239-Celegans@NP_500566':0.47001447,'744533-Ngruberi@XP_002676450':0.96705022):0.35724776,'Srosetta@07170T0':0.78777271):0.16671164,('7955-Drerio@XP_688605':0.11728891,'9606-Hsapiens@NP_055860':0.0044908554):0.10640263):0.034803229,'7739-Bfloridae@XP_002610333':0.29610544):1.4263162e-05):0.071666781,((('145481-Ppatens@XP_001781920':0.30521369,'88036-Smoellendorffii@XP_002977658':0.13294365):0.08456128,(('3702-Athaliana@NP_172573':0.020689926,'3702-Athaliana@NP_176298':0.091780593):0.11895101,'39947-Osativa@NP_001064956':0.21712941):0.01740463):0.70191351,'Cvulgaris@prot_jgi_Chlvu1_59906_GG.C169_S05_00262':0.9720528):0.45044021,((('45351-Nvectensis@XP_001626696':0.30140858,('7460-Amellifera@XP_395593':0.19787387,'Dpulex@prot_jgi_Dappu1_327728_NCBI_GNO_9400038':0.23664734):0.20536377):8.2149889e-06,'Cowczarzaki@00797T0':0.65970203):0.15743936,'6279-Bmalayi@XP_001892742':0.79524187):2.2250296e-05);
((('10228-Tadhaerens@XP_002112136':0.34799207,((('145481-Ppatens@XP_001781920':0.4179029,'88036-Smoellendorffii@XP_002977658':0.19330065):0.060505417,('3702-Athaliana@NP_172573':0.034726481,'3702-Athaliana@NP_176298':0.048718462):0.2061604):0.2138766,'39947-Osativa@NP_001064956':0.10710235):0.68796499):0.26695485,(('744533-Ngruberi@XP_002676450':1.290217,'Srosetta@07170T0':0.77000287):0.41380439,(('Bdendrobatidis@prot_jgi_Batde5_22214_fgenesh1_pg.C_scaffold_1001087':0.7435302,'Spunctatus@01033T0':0.82124446):0.83609161,'Cowczarzaki@00797T0':0.71676969):9.5746225e-06):0.021905325):0.13454783,(('45351-Nvectensis@XP_001626696':0.29991794,('7460-Amellifera@XP_395593':0.29547837,'Dpulex@prot_jgi_Dappu1_327728_NCBI_GNO_9400038':0.150145):0.29153456):0.2402335,(((('6239-Celegans@NP_500566':0.50623645,'6279-Bmalayi@XP_001892742':0.42388327):0.31116275,'Cvulgaris@prot_jgi_Chlvu1_59906_GG.C169_S05_00262':1.1428822):0.42176754,('7955-Drerio@XP_688605':0.19026093,'9606-Hsapiens@NP_055860':0.049059178):0.098838558):0.20297107,'7739-Bfloridae@XP_002610333':0.22265343):4.4801228e-05):0.063544555,'Lgigantea@gene_jgi_Lotgi1_185128_estExt_Genewise1.C_sca_110128':0.31759934);
(('10228-Tadhaerens@XP_002112136':0.43103015,((('145481-Ppatens@XP_001781920':0.36218189,'88036-Smoellendorffii@XP_002977658':0.11295626):0.065541666,(('3702-Athaliana@NP_172573':0.036201192,'3702-Athaliana@NP_176298':0.057192657):0.11215545,'39947-Osativa@NP_001064956':0.12320234):6.1027299e-06):0.48373422,'Cvulgaris@prot_jgi_Chlvu1_59906_GG.C169_S05_00262':0.67058125):0.26854213):0.18026837,'45351-Nvectensis@XP_001626696':0.32843165,((((('6239-Celegans@NP_500566':0.41016359,'6279-Bmalayi@XP_001892742':0.34549253):0.56263447,('7460-Amellifera@XP_395593':0.19645037,'Dpulex@prot_jgi_Dappu1_327728_NCBI_GNO_9400038':0.19663602):0.22194001):0.063085562,'Lgigantea@gene_jgi_Lotgi1_185128_estExt_Genewise1.C_sca_110128':0.3041228):0.098858447,('7739-Bfloridae@XP_002610333':0.28007036,('7955-Drerio@XP_688605':0.11559981,'9606-Hsapiens@NP_055860':0.02335173):0.19936094):0.057242621):0.056658368,((('744533-Ngruberi@XP_002676450':0.91674279,'Srosetta@07170T0':0.74520871):0.33758413,'Cowczarzaki@00797T0':0.455215):0.25642838,('Bdendrobatidis@prot_jgi_Batde5_22214_fgenesh1_pg.C_scaffold_1001087':0.72360533,'Spunctatus@01033T0':0.57158174):0.45340376):0.16664347):0.014393207);
((((('10228-Tadhaerens@XP_002112136':0.47384302,('7460-Amellifera@XP_395593':0.066002591,'Dpulex@prot_jgi_Dappu1_327728_NCBI_GNO_9400038':0.17689191):0.30947995):0.10480629,(('6239-Celegans@NP_500566':0.60483867,'6279-Bmalayi@XP_001892742':0.3401204):0.31157485,(('744533-Ngruberi@XP_002676450':1.105432,'Srosetta@07170T0':0.57052803):0.31404064,'Lgigantea@gene_jgi_Lotgi1_185128_estExt_Genewise1.C_sca_110128':0.052915468):0.19617291):0.17649796):0.12755167,'45351-Nvectensis@XP_001626696':0.37751978):0.078903292,('7955-Drerio@XP_688605':0.13329365,'9606-Hsapiens@NP_055860':0.017681626):0.1590206):0.0092001382,((((('145481-Ppatens@XP_001781920':0.5108604,'88036-Smoellendorffii@XP_002977658':0.18445442):0.069538215,(('3702-Athaliana@NP_172573':1.1230864e-06,'3702-Athaliana@NP_176298':0.10103474):0.16214192,'39947-Osativa@NP_001064956':0.25333902):0.040111325):0.45543195,'Cvulgaris@prot_jgi_Chlvu1_59906_GG.C169_S05_00262':1.0303313):0.24597232,('Bdendrobatidis@prot_jgi_Batde5_22214_fgenesh1_pg.C_scaffold_1001087':0.7849945,'Spunctatus@01033T0':0.41999245):0.52021135):0.10518423,'Cowczarzaki@00797T0':0.71294909):0.24203006,'7739-Bfloridae@XP_002610333':0.1701156);
((((('10228-Tadhaerens@XP_002112136':0.79089669,'45351-Nvectensis@XP_001626696':0.13381574):0.17952274,('Cowczarzaki@00797T0':0.64549872,'Srosetta@07170T0':0.95164824):0.32685925):2.3079996e-06,(('7739-Bfloridae@XP_002610333':0.24938529,('Bdendrobatidis@prot_jgi_Batde5_22214_fgenesh1_pg.C_scaffold_1001087':1.0220066,'Spunctatus@01033T0':1.1434536):0.39933977):0.062133366,('7955-Drerio@XP_688605':0.099915473,'9606-Hsapiens@NP_055860':0.05481236):0.16123013):0.071150006):0.20034903,(('6239-Celegans@NP_500566':0.48005029,'6279-Bmalayi@XP_001892742':0.4569157):0.40744502,'744533-Ngruberi@XP_002676450':1.662915):0.29477335):0.060814865,(((('145481-Ppatens@XP_001781920':0.34372752,'88036-Smoellendorffii@XP_002977658':0.19490113):0.16942218,(('3702-Athaliana@NP_172573':0,'3702-Athaliana@NP_176298':0.053116059):0.13206683,'39947-Osativa@NP_001064956':0.29456363):0.0067827107):0.55526283,'Cvulgaris@prot_jgi_Chlvu1_59906_GG.C169_S05_00262':1.2818534):0.75993668,('7460-Amellifera@XP_395593':0.19693721,'Dpulex@prot_jgi_Dappu1_327728_NCBI_GNO_9400038':0.25429162):0.1554199):0.26127174,'Lgigantea@gene_jgi_Lotgi1_185128_estExt_Genewise1.C_sca_110128':0.126939);
(('10228-Tadhaerens@XP_002112136':0.84561145,((('145481-Ppatens@XP_001781920':0.76160819,'88036-Smoellendorffii@XP_002977658':0.11687343):0.19906616,(('3702-Athaliana@NP_172573':0.019953216,'3702-Athaliana@NP_176298':0.070131759):0.24127563,'39947-Osativa@NP_001064956':0.22109106):0.039180917):0.49198997,'Cvulgaris@prot_jgi_Chlvu1_59906_GG.C169_S05_00262':1.3355956):0.31045078):0.41650575,((('45351-Nvectensis@XP_001626696':0.31304887,('7460-Amellifera@XP_395593':0.29694589,'Dpulex@prot_jgi_Dappu1_327728_NCBI_GNO_9400038':0.34807759):0.55832802):0.19062596,('7739-Bfloridae@XP_002610333':0.25283279,('7955-Drerio@XP_688605':0.13644094,'9606-Hsapiens@NP_055860':0.024148396):0.20280348):0.062234892):0.14901829,((('744533-Ngruberi@XP_002676450':1.4561226,'Srosetta@07170T0':0.75795966):0.49933989,(('Bdendrobatidis@prot_jgi_Batde5_22214_fgenesh1_pg.C_scaffold_1001087':1.3816602,'Spunctatus@01033T0':0.8637639):0.95769607,'Cowczarzaki@00797T0':1.0234564):0.035991476):1.7671365e-06,'Lgigantea@gene_jgi_Lotgi1_185128_estExt_Genewise1.C_sca_110128':0.16104386):0.13811085):7.5195307e-07,('6239-Celegans@NP_500566':0.48239549,'6279-Bmalayi@XP_001892742':0.90335652):0.90722517);
((((('10228-Tadhaerens@XP_002112136':0.90870605,'Bdendrobatidis@prot_jgi_Batde5_22214_fgenesh1_pg.C_scaffold_1001087':1.8060355):0.10447776,(('6239-Celegans@NP_500566':0.66121623,'6279-Bmalayi@XP_001892742':0.84049743):0.45484495,(('744533-Ngruberi@XP_002676450':1.1439232,'Srosetta@07170T0':1.0818084):0.36769243,'Lgigantea@gene_jgi_Lotgi1_185128_estExt_Genewise1.C_sca_110128':3.5970406e-05):0.171751):0.13711675):0.14266839,('7955-Drerio@XP_688605':0.19116191,'9606-Hsapiens@NP_055860':1.3199255e-05):0.2573018):0.056876233,'7739-Bfloridae@XP_002610333':0.44625467):0.032377362,((((('145481-Ppatens@XP_001781920':0.40150725,'88036-Smoellendorffii@XP_002977658':0.11307344):0.071379201,(('3702-Athaliana@NP_172573':0.046624597,'3702-Athaliana@NP_176298':0.12343744):0.23757506,'39947-Osativa@NP_001064956':0.37315217):0.01158154):0.89947015,('Cvulgaris@prot_jgi_Chlvu1_59906_GG.C169_S05_00262':1.3547585,'Spunctatus@01033T0':0.89118083):0.26255948):0.21586638,('7460-Amellifera@XP_395593':0.14766721,'Dpulex@prot_jgi_Dappu1_327728_NCBI_GNO_9400038':0.43062942):0.14114):0.38085492,'45351-Nvectensis@XP_001626696':0.42071676):0.17162653,'Cowczarzaki@00797T0':1.0232356);
((('10228-Tadhaerens@XP_002112136':0.65900602,'Lgigantea@gene_jgi_Lotgi1_185128_estExt_Genewise1.C_sca_110128':0.12303586):0.20849654,(('45351-Nvectensis@XP_001626696':0.26270413,((('6239-Celegans@NP_500566':0.5425411,'6279-Bmalayi@XP_001892742':0.60475788):0.64897223,'Dpulex@prot_jgi_Dappu1_327728_NCBI_GNO_9400038':0.084107342):0.2186991,'7460-Amellifera@XP_395593':0.17577002):0.29126203):0.22046756,('7739-Bfloridae@XP_002610333':0.30880669,('7955-Drerio@XP_688605':0.13470423,'9606-Hsapiens@NP_055860':0.019160739):0.3442821):0.044630762):0.11888541):0.16760773,(((('145481-Ppatens@XP_001781920':0.2328077,'88036-Smoellendorffii@XP_002977658':0.095906026):0.059451362,(('3702-Athaliana@NP_172573':0,'3702-Athaliana@NP_176298':0.10605244):0.14874339,'39947-Osativa@NP_001064956':0.26638031):0.09661333):0.6124095,'Cvulgaris@prot_jgi_Chlvu1_59906_GG.C169_S05_00262':1.3136213):0.20864567,('Bdendrobatidis@prot_jgi_Batde5_22214_fgenesh1_pg.C_scaffold_1001087':0.88735661,'Spunctatus@01033T0':1.062645):0.58592871):6.6313577e-06,(('744533-Ngruberi@XP_002676450':0.94537774,'Srosetta@07170T0':1.0644113):0.33049998,'Cowczarzaki@00797T0':0.87550494):0.16484874);
(('10228-Tadhaerens@XP_002112136':0.40254114,((('145481-Ppatens@XP_001781920':0.26833092,'88036-Smoellendorffii@XP_002977658':0.12782667):0.10944708,(('3702-Athaliana@NP_172573':0.021229284,'3702-Athaliana@NP_176298':0.070545564):0.20893586,'39947-Osativa@NP_001064956':0.17237101):0.099856838):0.2748491,'Cvulgaris@prot_jgi_Chlvu1_59906_GG.C169_S05_00262':0.70823972):0.37647448):0.098581919,(((('45351-Nvectensis@XP_001626696':0.40107353,('Bdendrobatidis@prot_jgi_Batde5_22214_fgenesh1_pg.C_scaffold_1001087':0.96241495,'Spunctatus@01033T0':0.76886506):0.45379877):0.081204085,(('7460-Amellifera@XP_395593':0.216204,'Dpulex@prot_jgi_Dappu1_327728_NCBI_GNO_9400038':0.24282941):0.13256625,'Lgigantea@gene_jgi_Lotgi1_185128_estExt_Genewise1.C_sca_110128':0.17643239):0.077229066):0.023602298,(('6239-Celegans@NP_500566':0.52179621,'6279-Bmalayi@XP_001892742':0.6330399):0.18570908,'744533-Ngruberi@XP_002676450':0.68927386):0.36703319):0.16895596,('7739-Bfloridae@XP_002610333':0.22783828,('7955-Drerio@XP_688605':0.14720253,'9606-Hsapiens@NP_055860':0.032455245):0.11953185):0.044488658):0.061655136,('Cowczarzaki@00797T0':0.57502716,'Srosetta@07170T0':0.84743052):0.21930743);
(('10228-Tadhaerens@XP_002112136':0.52380138,((((('145481-Ppatens@XP_001781920':0.41077229,'88036-Smoellendorffii@XP_002977658':0.15768364):0.077846247,('3702-Athaliana@NP_172573':0.01461225,'3702-Athaliana@NP_176298':0.064475781):0.10432056):2.4172558e-05,'39947-Osativa@NP_001064956':0.2450091):0.35120108,'Cvulgaris@prot_jgi_Chlvu1_59906_GG.C169_S05_00262':1.181065):0.36934189,('Bdendrobatidis@prot_jgi_Batde5_22214_fgenesh1_pg.C_scaffold_1001087':0.86081926,'Spunctatus@01033T0':0.77921111):0.36996816):0.052065797):0.11818801,((('45351-Nvectensis@XP_001626696':0.2388436,(('6239-Celegans@NP_500566':0.3079172,'744533-Ngruberi@XP_002676450':1.417084):0.16518362,'6279-Bmalayi@XP_001892742':0.46570785):0.53343223):0.13840051,(('7460-Amellifera@XP_395593':0.14677727,'Dpulex@prot_jgi_Dappu1_327728_NCBI_GNO_9400038':0.4207428):0.19769774,'Lgigantea@gene_jgi_Lotgi1_185128_estExt_Genewise1.C_sca_110128':0.15632189):0.041507513):0.076493902,('7739-Bfloridae@XP_002610333':0.24875905,('7955-Drerio@XP_688605':0.10433055,'9606-Hsapiens@NP_055860':0.018743932):0.14928503):0.052433519):0.14723216,('Cowczarzaki@00797T0':0.72901229,'Srosetta@07170T0':1.0255461):0.18774219);
((((('10228-Tadhaerens@XP_002112136':0.45337894,(('6239-Celegans@NP_500566':0.88692526,'6279-Bmalayi@XP_001892742':0.17954195):0.23263115,('744533-Ngruberi@XP_002676450':0.94211767,'Srosetta@07170T0':0.5152124):0.5019203):0.113893):0.097334384,'Lgigantea@gene_jgi_Lotgi1_185128_estExt_Genewise1.C_sca_110128':0.11199553):0.062359133,('45351-Nvectensis@XP_001626696':0.27014685,('7460-Amellifera@XP_395593':0.12583393,'Dpulex@prot_jgi_Dappu1_327728_NCBI_GNO_9400038':0.27451656):0.40687722):0.1110634):0.052290093,('7955-Drerio@XP_688605':0.083638015,'9606-Hsapiens@NP_055860':0.034394282):0.12393504):0.080803796,((((('145481-Ppatens@XP_001781920':0.35586563,'88036-Smoellendorffii@XP_002977658':0.15790338):0.07148714,(('3702-Athaliana@NP_172573':0.026972827,'3702-Athaliana@NP_176298':0.058558963):0.16361014,'39947-Osativa@NP_001064956':0.10939483):0.07098246):0.23690083,'Cvulgaris@prot_jgi_Chlvu1_59906_GG.C169_S05_00262':0.97889614):0.7390105,('Bdendrobatidis@prot_jgi_Batde5_22214_fgenesh1_pg.C_scaffold_1001087':1.0548466,'Spunctatus@01033T0':0.65852036):0.37921813):0.048347501,'Cowczarzaki@00797T0':0.69356043):0.11995206,'7739-Bfloridae@XP_002610333':0.27410202);
((('10228-Tadhaerens@XP_002112136':0.56800871,((('45351-Nvectensis@XP_001626696':0.32134828,('7460-Amellifera@XP_395593':0.19639813,'Dpulex@prot_jgi_Dappu1_327728_NCBI_GNO_9400038':0.1261019):0.33281853):0.22100705,('7739-Bfloridae@XP_002610333':0.15861069,'Cowczarzaki@00797T0':0.788676):7.1846336e-06):0.093918468,('7955-Drerio@XP_688605':0.10621663,'9606-Hsapiens@NP_055860':1.9068981e-05):0.22066159):0.13804457):0.083412212,(('6239-Celegans@NP_500566':0.47288229,'6279-Bmalayi@XP_001892742':0.69513962):0.51574065,(('744533-Ngruberi@XP_002676450':0.7055411,'Srosetta@07170T0':0.85511004):0.13915443,'Lgigantea@gene_jgi_Lotgi1_185128_estExt_Genewise1.C_sca_110128':0.1001331):0.13364997):0.047022686):0.21069711,(('145481-Ppatens@XP_001781920':0.45150563,((('3702-Athaliana@NP_172573':0.019519114,'3702-Athaliana@NP_176298':0.057286178):0.06660532,'39947-Osativa@NP_001064956':0.29089839):0.13428801,'88036-Smoellendorffii@XP_002977658':0.17558102):0.013136612):0.35540196,'Cvulgaris@prot_jgi_Chlvu1_59906_GG.C169_S05_00262':1.1412871):0.18952733,('Bdendrobatidis@prot_jgi_Batde5_22214_fgenesh1_pg.C_scaffold_1001087':0.83929035,'Spunctatus@01033T0':1.0633404):0.44068884);
(('10228-Tadhaerens@XP_002112136':0.18723237,(((('145481-Ppatens@XP_001781920':0.46610894,'88036-Smoellendorffii@XP_002977658':0.12266662):0.1173184,('3702-Athaliana@NP_172573':0,'3702-Athaliana@NP_176298':0.0083019506):0.1197432):0.089773855,'39947-Osativa@NP_001064956':0.18955025):0.56342516,'Cvulgaris@prot_jgi_Chlvu1_59906_GG.C169_S05_00262':0.84377603):0.33756369):0.22854754,((('45351-Nvectensis@XP_001626696':0.12272822,('7460-Amellifera@XP_395593':0.25428359,'Dpulex@prot_jgi_Dappu1_327728_NCBI_GNO_9400038':0.2059444):0.37218613):0.1370362,((('744533-Ngruberi@XP_002676450':0.85046016,'Srosetta@07170T0':0.80062959):0.35462765,'Cowczarzaki@00797T0':0.43721767):0.088365864,('Bdendrobatidis@prot_jgi_Batde5_22214_fgenesh1_pg.C_scaffold_1001087':0.74383395,'Spunctatus@01033T0':0.93340678):0.60521727):0.2086571):0.020358347,('7739-Bfloridae@XP_002610333':0.12114378,('7955-Drerio@XP_688605':0.18186382,'9606-Hsapiens@NP_055860':0):0.2409652):0.12164102):0.14726424,(('6239-Celegans@NP_500566':0.67155629,'6279-Bmalayi@XP_001892742':0.6014044):0.67445088,'Lgigantea@gene_jgi_Lotgi1_185128_estExt_Genewise1.C_sca_110128':0.16980875):0.0020235906);
((((('10228-Tadhaerens@XP_002112136':0.59510659,('6239-Celegans@NP_500566':0.60263134,'6279-Bmalayi@XP_001892742':0.51484758):0.56199965):0.077213686,(('744533-Ngruberi@XP_002676450':1.4035651,'Lgigantea@gene_jgi_Lotgi1_185128_estExt_Genewise1.C_sca_110128':1.6230888e-05):0.17048934,('Cowczarzaki@00797T0':0.70826732,'Srosetta@07170T0':0.91610733):0.3662644):0.29688571):0.11392374,('7739-Bfloridae@XP_002610333':0.21695802,('7955-Drerio@XP_688605':0.23504643,'9606-Hsapiens@NP_055860':0.014534566):0.20732645):0.030216032):0.1444583,'45351-Nvectensis@XP_001626696':0.47977131):0.11302397,((('145481-Ppatens@XP_001781920':0.45919723,'39947-Osativa@NP_001064956':0.27965488):0.060134712,(('3702-Athaliana@NP_172573':0.015769199,'3702-Athaliana@NP_176298':0.039428717):0.21535959,('88036-Smoellendorffii@XP_002977658':2.8194169e-06,'Cvulgaris@prot_jgi_Chlvu1_59906_GG.C169_S05_00262':1.167399):0.19527668):0.033708253):0.62302851,('Bdendrobatidis@prot_jgi_Batde5_22214_fgenesh1_pg.C_scaffold_1001087':1.0626649,'Spunctatus@01033T0':0.77197456):0.46500167):0.31175734,('7460-Amellifera@XP_395593':0.32027399,'Dpulex@prot_jgi_Dappu1_327728_NCBI_GNO_9400038':0.29707921):0.27499339);
((('10228-Tadhaerens@XP_002112136':0.82468274,('6239-Celegans@NP_500566':0.51600326,'6279-Bmalayi@XP_001892742':0.65140035):0.40512235):0.086919958,((('45351-Nvectensis@XP_001626696':0.44048994,('7460-Amellifera@XP_395593':0.19608069,'Dpulex@prot_jgi_Dappu1_327728_NCBI_GNO_9400038':0.39157256):0.19193626):0.20749412,('7739-Bfloridae@XP_002610333':0.22205755,('7955-Drerio@XP_688605':0.15529591,'9606-Hsapiens@NP_055860':0.049102693):0.40496593):0.13080206):0.1200019,'Lgigantea@gene_jgi_Lotgi1_185128_estExt_Genewise1.C_sca_110128':0.19379842):7.4262552e-06):0.080716171,(((('145481-Ppatens@XP_001781920':0.3929244,'88036-Smoellendorffii@XP_002977658':0.22654645):0.078136512,(('3702-Athaliana@NP_172573':0,'3702-Athaliana@NP_176298':0.055939951):0.13201667,'39947-Osativa@NP_001064956':0.36690827):0.12220323):0.70630454,'Cvulgaris@prot_jgi_Chlvu1_59906_GG.C169_S05_00262':0.97820936):0.46822902,('Bdendrobatidis@prot_jgi_Batde5_22214_fgenesh1_pg.C_scaffold_1001087':0.82955739,'Spunctatus@01033T0':1.209079):0.34298064):0.13355347,('744533-Ngruberi@XP_002676450':1.607136,('Cowczarzaki@00797T0':0.71406853,'Srosetta@07170T0':1.0441711):0.12515894):0.42137563);
(((('10228-Tadhaerens@XP_002112136':0.49549674,('Bdendrobatidis@prot_jgi_Batde5_22214_fgenesh1_pg.C_scaffold_1001087':0.99639374,'Spunctatus@01033T0':0.68492323):0.46629789):0.060148198,(('45351-Nvectensis@XP_001626696':0.33333891,('7739-Bfloridae@XP_002610333':0.19515112,('7955-Drerio@XP_688605':0.1135491,'9606-Hsapiens@NP_055860':0.044738688):0.17872987):0.1013864):0.041157927,(('744533-Ngruberi@XP_002676450':1.0610415,'Srosetta@07170T0':0.79716644):0.37168365,'Cowczarzaki@00797T0':0.72384101):0.2230741):0.0609984):0.05320949,'Lgigantea@gene_jgi_Lotgi1_185128_estExt_Genewise1.C_sca_110128':0.13942318):0.12903577,((('145481-Ppatens@XP_001781920':0.3569796,((('3702-Athaliana@NP_172573':0.056327485,'3702-Athaliana@NP_176298':0.041165223):0.17045541,'39947-Osativa@NP_001064956':0.17555538):0.11938415,'88036-Smoellendorffii@XP_002977658':0.17523005):0.029080723):0.3612849,'Cvulgaris@prot_jgi_Chlvu1_59906_GG.C169_S05_00262':0.59659076):0.4497966,('7460-Amellifera@XP_395593':0.1059633,'Dpulex@prot_jgi_Dappu1_327728_NCBI_GNO_9400038':0.35979335):0.14650078):0.11437692,('6239-Celegans@NP_500566':0.74522003,'6279-Bmalayi@XP_001892742':0.28147441):0.70228255);
