# Supplementary material for: The phylogenomic analysis of the anaphase promoting complex and its targets points to complex and modern-like control of the cell cycle in the last common ancestor of eukaryotes
Source: BMC Evol Biol. 2011 Sep 23;11:265. doi: 10.1186/1471-2148-11-265 (PMC3195147; doi:10.1186/1471-2148-11-265)
Supplement: Additional file 3 — Data S1. Bayesian phylogenetic trees inferred MrBayes (*.con files) and ML phylogenetic trees inferred with TreeFinder (*.tre files = ML topologies; *.boot.trees = topologies generated by the bootstrap analysis) for each APC/C subunit, activator and main target (except Apc9, Apc14, Apc15 and Apc16 due to a too restricted number of homologues). [file 1471-2148-11-265-S3.ZIP › wpl1s_10.tre]

#NEXUS

begin trees;
 tree t1 = ((((('10228-Tadhaerens@XP_002112136':0.74234291,('6239-Celegans@NP_500566':0.60977807,'6279-Bmalayi@XP_001892742':0.4391637)99.460471:0.66726147)41.725057:0.059650253,'Lgigantea@gene_jgi_Lotgi1_185128_estExt_Genewise1.C_sca_110128':0.23557462)51.789093:0.073388326,(('45351-Nvectensis@XP_001626696':0.32062141,('7460-Amellifera@XP_395593':0.23881517,'Dpulex@prot_jgi_Dappu1_327728_NCBI_GNO_9400038':0.27680769)99.751496:0.36267305)88.836884:0.17121606,('7739-Bfloridae@XP_002610333':0.22986779,('7955-Drerio@XP_688605':0.13010361,'9606-Hsapiens@NP_055860':0.015025651)99.782044:0.21580625)57.367796:0.056545016)57.582909:0.050273263)70.163643:0.088827593,(('744533-Ngruberi@XP_002676450':1.2196271,'Srosetta@07170T0':0.84111792)61.304176:0.27836573,'Cowczarzaki@00797T0':0.74494244)76.157594:0.19390543)59.269106:0.086068093,((('145481-Ppatens@XP_001781920':0.38430998,'88036-Smoellendorffii@XP_002977658':0.13271205)57.150692:0.067679294,(('3702-Athaliana@NP_172573':0.01818302,'3702-Athaliana@NP_176298':0.084315079)96.4109:0.16618973,'39947-Osativa@NP_001064956':0.26459349)62.920332:0.087789621)80.569178:0.46621016,'Cvulgaris@prot_jgi_Chlvu1_59906_GG.C169_S05_00262':1.0729899)83.529609:0.52020985,('Bdendrobatidis@prot_jgi_Batde5_22214_fgenesh1_pg.C_scaffold_1001087':0.99770832,'Spunctatus@01033T0':0.95387149)93.39624:0.52859625);
end;
