# Supplementary material for: The phylogenomic analysis of the anaphase promoting complex and its targets points to complex and modern-like control of the cell cycle in the last common ancestor of eukaryotes
Source: BMC Evol Biol. 2011 Sep 23;11:265. doi: 10.1186/1471-2148-11-265 (PMC3195147; doi:10.1186/1471-2148-11-265)
Supplement: Additional file 3 — Data S1. Bayesian phylogenetic trees inferred MrBayes (*.con files) and ML phylogenetic trees inferred with TreeFinder (*.tre files = ML topologies; *.boot.trees = topologies generated by the bootstrap analysis) for each APC/C subunit, activator and main target (except Apc9, Apc14, Apc15 and Apc16 due to a too restricted number of homologues). [file 1471-2148-11-265-S3.ZIP › APC1s_10.boot.trees]

100
(((((('10228-Tadhaerens@XP_002109033':0.2878736,'45351-Nvectensis@XP_001632264':0.083464786):0.028432883,'7227-Dmelanogaster@NP_573025':0.26241335):0.037290584,'Lgigantea@jgi':0.26507129):0.072852606,('7460-Amellifera@XP_001122449':0.20838868,('7739-Bfloridae@XP_002610275':0.2383955,('7955-Drerio@CAX12586':0.030552407,('8364-Xtropicalis@NP_001072866':0.015751617,'9606-Hsapiens@NP_073153':0.024807438):0.081254984):0.17527047):0.074138727):0.031560435):0.11558676,(((('214684-Cneoformans@XP_570920':0.50351171,'237631-Umaydis@XP_758574':0.71735983):0.079528803,('Spunctatus@02706T0':0.39823608,'Srosetta@04994T0':0.41867988):0.086257679):0.09910091,'Ehuxleyi@jgi_Emihu1_119276_fgeneshEH_pg.469__6':0.5087962):5.549705e-07,(((((('307796-Scerevisiae@EDN62645':0.6654739,'4896-Spombe@NP_595158':0.38348774):0.047161594,('367110-Ncrassa@XP_959459':0.22109214,'451804-Afumigatus@EDP53140':0.14228932):0.21361373):0.36490283,(('412030-Ptetraurelia@XP_001437861':0.58044305,'5911-Tthermophila@XP_001031504':0.098295004):0.26467302,'Oxytricha-trifallax@apc1_WGS':0.49156762):0.11897012):0.058838642,'Cowczarzaki@00022T0':0.54664047):0.034819008,((('431895-Mbrevicollis@XP_001742225':0.72445389,'Helobdella-robusta@JGI':0.34883935):0.1611684,'Bdendrobatidis@jgi_Batde5_87977_GP3.035360':0.70868114):0.035157533,(('5762-Ngruberi@EFC50559':0.2739047,'Entamoeba-histolytica@XP_648466':2.7414028):0.20933466,'Galdieria-sulphuraria@apc1':0.78742352):0.1525704):0.074884558):0.040306087,'352472-Ddiscoideum@XP_638254':0.46031094):0.091968653):0.079887085):0.070275789,((((('145481-Ppatens@XP_001770276':0.067541742,'Smellendorffii@jgi|Selmo1|126964|e_gw1.85.147.1':0.10357943):0.074858378,(('436017-Olucimarinus@XP_001418248':0.10774814,'70448-Otauri@AAV68612':0.085782051):0.20317835,'564608-Mpusilla@EEH56332':0.16275115):0.1195327):0.010061694,('3055-Creinhardtii@XP_001693798':0.36326207,('3702-Athaliana@NP_196175':0.30331795,'39947-Osativa@EEE63377':0.16747316):0.15963289):0.144542):0.070740006,(((('185431-Tbrucei@XP_845449':0.044620664,(('347515-Lmajor@XP_001684803':1.1549309e-05,'435258-Linfantum@XP_001467045':0.021299926):0.37208308,'353153-Tcruzi@XP_811561':0.15484525):0.12072853):0.39564795,'Cmerolae@CMR081C':0.88896966):0.17828011,('403677-Pinfestans@EEY66226':0.33074987,'508771-Tgondii@@XP_002371936':0.86050878):0.052227347):0.030705685,((('353151-Chominis@XP_668328':1.2111788,('6239-Celegans@NP_496383':1.0795143,'6279-Bmalayi@XP_001893638':0.4019091):0.22160658):0.12713525,'412133-Tvaginalis@XP_001326479':1.2526813):0.14021889,'CVulgaris@jgi_ChlNC64A_1_9822_gw1.13.69.1':0.40100323):0.1490918):0.073365163):0.037162181,('296543-Tpseudonana@XP_002292917':0.37339038,'Ectocarpus-siliculosus@299115631':0.30240025):0.13041513):0.12566679,'Ttrahens@11189T0':0.23730243);
((((('10228-Tadhaerens@XP_002109033':0.36423523,'45351-Nvectensis@XP_001632264':0.084233691):0.037289239,(((('7227-Dmelanogaster@NP_573025':0.33172073,'7460-Amellifera@XP_001122449':0.10553115):0.020793062,('Helobdella-robusta@JGI':0.45086955,'Lgigantea@jgi':0.14185883):0.071106176):0.098146847,('7955-Drerio@CAX12586':0.057324311,('8364-Xtropicalis@NP_001072866':0.0033413268,'9606-Hsapiens@NP_073153':0.043069781):0.066992221):0.074556948):0.028094592,'7739-Bfloridae@XP_002610275':0.19135312):0.050546728):0.16623782,(('214684-Cneoformans@XP_570920':0.48389305,((('237631-Umaydis@XP_758574':0.71117359,'307796-Scerevisiae@EDN62645':0.95005699):0.10032586,'Spunctatus@02706T0':0.14200205):0.15306347,'Ttrahens@11189T0':0.19001321):0.036661324):0.093531509,((('352472-Ddiscoideum@XP_638254':0.37492953,'431895-Mbrevicollis@XP_001742225':0.82329219):0.049290984,'Galdieria-sulphuraria@apc1':0.52150624):0.15544213,((('412030-Ptetraurelia@XP_001437861':0.6824559,'5911-Tthermophila@XP_001031504':0.2320165):0.15810671,'Oxytricha-trifallax@apc1_WGS':0.21336951):0.14739931,'Cowczarzaki@00022T0':0.43671358):0.15268599):0.049421963):0.042180794):0.081097922,(((((('367110-Ncrassa@XP_959459':0.29404651,'451804-Afumigatus@EDP53140':0.11008646):0.22608757,'4896-Spombe@NP_595158':0.22212019):0.2249246,'Srosetta@04994T0':0.35080431):0.034929972,(('403677-Pinfestans@EEY66226':0.24030442,(('6239-Celegans@NP_496383':0.67573127,'6279-Bmalayi@XP_001893638':0.59233055):0.23102728,'CVulgaris@jgi_ChlNC64A_1_9822_gw1.13.69.1':0.3528268):0.20855122):0.056762104,('5762-Ngruberi@EFC50559':0.16155313,'Entamoeba-histolytica@XP_648466':1.8576624):0.29413066):0.1436786):0.001839617,'Bdendrobatidis@jgi_Batde5_87977_GP3.035360':0.66290304):0.10313024,('3702-Athaliana@NP_196175':0.22249862,'39947-Osativa@EEE63377':0.27913674):0.20176923):0.098593863):5.0707572e-06,((('145481-Ppatens@XP_001770276':0.062798644,'Smellendorffii@jgi|Selmo1|126964|e_gw1.85.147.1':0.075521476):0.11840788,((((('185431-Tbrucei@XP_845449':0.042812681,'353153-Tcruzi@XP_811561':0.18944193):0.066607991,('347515-Lmajor@XP_001684803':0.012620046,'435258-Linfantum@XP_001467045':0.013330536):0.2548451):0.25735802,'Cmerolae@CMR081C':0.76939208):0.21095594,'3055-Creinhardtii@XP_001693798':0.2478667):0.025833146,(('296543-Tpseudonana@XP_002292917':0.13904989,(('353151-Chominis@XP_668328':1.4305758,'508771-Tgondii@@XP_002371936':0.86509784):0.12354307,'412133-Tvaginalis@XP_001326479':1.8619133):0.22456375):0.15808895,'Ectocarpus-siliculosus@299115631':0.13255025):0.16177479):0.062204426):0.039068803,(('436017-Olucimarinus@XP_001418248':0.06836643,'70448-Otauri@AAV68612':0.1144713):0.2619117,'564608-Mpusilla@EEH56332':0.14368974):0.10812307):0.062740137,'Ehuxleyi@jgi_Emihu1_119276_fgeneshEH_pg.469__6':0.57045963);
(('10228-Tadhaerens@XP_002109033':0.22705104,((('185431-Tbrucei@XP_845449':0.086863807,'353153-Tcruzi@XP_811561':0.22051301):0.087741349,('347515-Lmajor@XP_001684803':0.015350373,'435258-Linfantum@XP_001467045':0.0059729345):0.20235467):0.33638574,(('214684-Cneoformans@XP_570920':0.44854748,(('237631-Umaydis@XP_758574':0.41695793,('353151-Chominis@XP_668328':1.4578165,'508771-Tgondii@@XP_002371936':0.5349037):0.24634039):0.087764314,('Bdendrobatidis@jgi_Batde5_87977_GP3.035360':0.58979843,'Cmerolae@CMR081C':0.57285105):0.023584199):0.033493067):0.068950683,((('307796-Scerevisiae@EDN62645':0.84209149,'367110-Ncrassa@XP_959459':0.15355448):0.059975276,'451804-Afumigatus@EDP53140':0.1086229):0.022131992,((('412133-Tvaginalis@XP_001326479':0.66700768,'Entamoeba-histolytica@XP_648466':2.5486598):0.64742957,'4896-Spombe@NP_595158':0.21434142):0.059729893,('6239-Celegans@NP_496383':0.82963335,'6279-Bmalayi@XP_001893638':0.4422102):0.32094964):0.20346033):0.25120262):0.040991342):0.037326866):0.044828384,((('145481-Ppatens@XP_001770276':0.064523209,'Smellendorffii@jgi|Selmo1|126964|e_gw1.85.147.1':0.036367033):0.098961781,(('3055-Creinhardtii@XP_001693798':0.54243964,(('436017-Olucimarinus@XP_001418248':0.097894025,'70448-Otauri@AAV68612':0.060415099):0.18640574,'564608-Mpusilla@EEH56332':0.13360377):0.092731461):9.225498e-05,(('3702-Athaliana@NP_196175':0.20407095,'39947-Osativa@EEE63377':0.20619355):0.16418889,(('412030-Ptetraurelia@XP_001437861':0.53083832,'5911-Tthermophila@XP_001031504':0.33594503):0.16518575,'5762-Ngruberi@EFC50559':0.34019354):0.030363638):0.16011168):0.037008375):0.092074991,'Cowczarzaki@00022T0':0.63551845):0.0062178652,((('296543-Tpseudonana@XP_002292917':0.30469041,'Ttrahens@11189T0':0.22181558):0.12554463,('7227-Dmelanogaster@NP_573025':0.2064986,('Ehuxleyi@jgi_Emihu1_119276_fgeneshEH_pg.469__6':0.616733,'Helobdella-robusta@JGI':0.20150614):0.11187395):0.088083636):0.10252436,((((('352472-Ddiscoideum@XP_638254':0.24631786,'Spunctatus@02706T0':0.36497191):0.083763158,'Oxytricha-trifallax@apc1_WGS':0.38510723):0.052384423,'Galdieria-sulphuraria@apc1':0.60393058):0.12935425,'431895-Mbrevicollis@XP_001742225':0.8329032):3.2936797e-06,((('403677-Pinfestans@EEY66226':0.33634571,('CVulgaris@jgi_ChlNC64A_1_9822_gw1.13.69.1':0.22941686,'Ectocarpus-siliculosus@299115631':0.22234177):0.12820524):0.053013769,'Srosetta@04994T0':0.24556819):0.084612522,(('45351-Nvectensis@XP_001632264':0.053798426,('7739-Bfloridae@XP_002610275':0.23511785,'Lgigantea@jgi':0.13569134):0.096252834):0.05697839,('7460-Amellifera@XP_001122449':0.15128615,('7955-Drerio@CAX12586':0.031130669,('8364-Xtropicalis@NP_001072866':0.015730203,'9606-Hsapiens@NP_073153':0.042674818):0.018898128):0.17260322):0.027701277):0.094747901):0.026914528):0.031024205):0.020787762);
('10228-Tadhaerens@XP_002109033':0.22774244,(((((((('145481-Ppatens@XP_001770276':0.055985594,'Smellendorffii@jgi|Selmo1|126964|e_gw1.85.147.1':0.091336699):0.10627611,(('3055-Creinhardtii@XP_001693798':0.22393573,('3702-Athaliana@NP_196175':0.19017203,'39947-Osativa@EEE63377':0.17988213):0.16510472):0.093682162,'564608-Mpusilla@EEH56332':0.22708785):0.03690448):0.006457331,((('185431-Tbrucei@XP_845449':0.076011195,'353153-Tcruzi@XP_811561':0.15574732):0.070000266,('347515-Lmajor@XP_001684803':0.011499431,'435258-Linfantum@XP_001467045':0.021123577):0.18657641):0.3061697,('403677-Pinfestans@EEY66226':0.27599909,'Ehuxleyi@jgi_Emihu1_119276_fgeneshEH_pg.469__6':0.25320436):0.065435948):0.037601681):0.013687808,('436017-Olucimarinus@XP_001418248':0.12833684,'70448-Otauri@AAV68612':0.070271112):0.26127424):0.0081987159,(('296543-Tpseudonana@XP_002292917':0.16246785,'Ttrahens@11189T0':0.2567649):0.056662566,'Ectocarpus-siliculosus@299115631':0.12931077):0.09742808):2.4069944e-05,'CVulgaris@jgi_ChlNC64A_1_9822_gw1.13.69.1':0.11945165):0.060220141,('508771-Tgondii@@XP_002371936':0.54884948,'Cmerolae@CMR081C':0.59748105):0.20501747):0.01885702,('45351-Nvectensis@XP_001632264':0.15828861,'7739-Bfloridae@XP_002610275':0.1771626):0.012508994):0.066127352,((('214684-Cneoformans@XP_570920':0.31523741,(('353151-Chominis@XP_668328':1.1193049,'412133-Tvaginalis@XP_001326479':0.948866):0.27023418,'6279-Bmalayi@XP_001893638':0.60105629):0.098631292):0.090850086,((((('237631-Umaydis@XP_758574':0.50363557,((('307796-Scerevisiae@EDN62645':1.0011646,'Spunctatus@02706T0':0.10309052):0.099514254,'352472-Ddiscoideum@XP_638254':0.37248632):0.093490196,(('412030-Ptetraurelia@XP_001437861':0.35422606,'Entamoeba-histolytica@XP_648466':1.6935165):0.2992338,'5762-Ngruberi@EFC50559':0.30035349):0.033337397):0.054486373):0.063757491,(('5911-Tthermophila@XP_001031504':0.2269636,'Oxytricha-trifallax@apc1_WGS':0.27367958):0.097989609,(('6239-Celegans@NP_496383':0.85349296,'Bdendrobatidis@jgi_Batde5_87977_GP3.035360':0.47804406):1.766096e-05,'Cowczarzaki@00022T0':0.43886022):0.14015719):0.048206948):0.066963841,(('367110-Ncrassa@XP_959459':0.19960722,'451804-Afumigatus@EDP53140':0.15589599):0.29969343,'4896-Spombe@NP_595158':0.18534885):0.20131325):0.055547392,('Galdieria-sulphuraria@apc1':0.47491343,'Srosetta@04994T0':0.28703511):0.075072963):0.041305139,('431895-Mbrevicollis@XP_001742225':0.63636778,'Helobdella-robusta@JGI':0.31469212):0.094344544):0.058505893):0.052432032,((('7227-Dmelanogaster@NP_573025':0.1955434,'Lgigantea@jgi':0.21543249):0.039514755,'7460-Amellifera@XP_001122449':0.16551552):0.071451342,('7955-Drerio@CAX12586':0.01107545,('8364-Xtropicalis@NP_001072866':0.02063082,'9606-Hsapiens@NP_073153':0.015850073):0.081004917):0.097166056):0.027082239):0.044564304);
(((((((('10228-Tadhaerens@XP_002109033':0.42023777,'45351-Nvectensis@XP_001632264':0.04974395):0.046607277,((('296543-Tpseudonana@XP_002292917':0.51964825,'7227-Dmelanogaster@NP_573025':0.11293705):0.090201852,'Helobdella-robusta@JGI':0.21565112):0.22990516,'Lgigantea@jgi':0.14004651):0.11575876):0.084365447,'7739-Bfloridae@XP_002610275':0.057258099):0.066870219,('7955-Drerio@CAX12586':0.064859327,('8364-Xtropicalis@NP_001072866':0.027440339,'9606-Hsapiens@NP_073153':2.7878254e-06):0.082740708):0.18277238):0.081490363,'7460-Amellifera@XP_001122449':0.13433287):0.094020192,('Bdendrobatidis@jgi_Batde5_87977_GP3.035360':0.67434871,'Ectocarpus-siliculosus@299115631':0.3000453):0.25910283):0.017709914,((((('307796-Scerevisiae@EDN62645':0.95824843,('367110-Ncrassa@XP_959459':0.2641968,'451804-Afumigatus@EDP53140':0.090247871):0.059769279):0.19046781,'353151-Chominis@XP_668328':1.3386555):0.070550051,(('412133-Tvaginalis@XP_001326479':1.2324123,'431895-Mbrevicollis@XP_001742225':0.38480579):0.24865107,'4896-Spombe@NP_595158':0.33037572):0.078241418):0.057558646,(('6239-Celegans@NP_496383':0.90358489,'6279-Bmalayi@XP_001893638':0.48461857):0.27133372,'Cmerolae@CMR081C':0.62947364):0.084430478):0.14598623,(('403677-Pinfestans@EEY66226':0.33705156,('508771-Tgondii@@XP_002371936':0.66738743,'Ehuxleyi@jgi_Emihu1_119276_fgeneshEH_pg.469__6':0.2429308):0.088708324):0.044439523,'Srosetta@04994T0':0.22882015):0.12444485):0.045179345):0.14207994,(('145481-Ppatens@XP_001770276':0.048249047,((((('185431-Tbrucei@XP_845449':0.12578592,'353153-Tcruzi@XP_811561':0.23094179):0.13090929,('347515-Lmajor@XP_001684803':0,'435258-Linfantum@XP_001467045':0.037128554):0.24902394):0.25455892,'CVulgaris@jgi_ChlNC64A_1_9822_gw1.13.69.1':0.1572395):0.18872341,('3055-Creinhardtii@XP_001693798':0.51681484,(('436017-Olucimarinus@XP_001418248':0.093977589,'70448-Otauri@AAV68612':0.046525368):0.19220255,'564608-Mpusilla@EEH56332':0.17430313):0.059685282):0.0086021578):0.024079996,(((((('214684-Cneoformans@XP_570920':0.29415417,'Entamoeba-histolytica@XP_648466':2.1096975):0.24374109,('412030-Ptetraurelia@XP_001437861':0.53123522,'5911-Tthermophila@XP_001031504':0.31143445):0.069448898):0.094896152,('Cowczarzaki@00022T0':0.50863814,'Oxytricha-trifallax@apc1_WGS':0.44082718):8.0323997e-06):0.094145315,('237631-Umaydis@XP_758574':0.66861655,('Galdieria-sulphuraria@apc1':0.71781084,'Spunctatus@02706T0':0.28749635):0.14887832):0.02457616):0.060826219,('352472-Ddiscoideum@XP_638254':0.24068906,'5762-Ngruberi@EFC50559':0.30990663):0.2412143):7.6109343e-06,'Ttrahens@11189T0':0.31593946):0.065900677):0.059405306):0.029539414,'Smellendorffii@jgi|Selmo1|126964|e_gw1.85.147.1':0.023563225):0.083253222,('3702-Athaliana@NP_196175':0.23277914,'39947-Osativa@EEE63377':0.10899139):0.20159392);
(((((('10228-Tadhaerens@XP_002109033':0.221164,('7955-Drerio@CAX12586':0.01203763,('8364-Xtropicalis@NP_001072866':0.012598284,'9606-Hsapiens@NP_073153':0.020666262):0.028964368):0.11950213):0.074627499,'45351-Nvectensis@XP_001632264':0.091851842):0.063335106,(('7227-Dmelanogaster@NP_573025':0.30908417,'7460-Amellifera@XP_001122449':0.039984452):0.057123575,('7739-Bfloridae@XP_002610275':0.1693077,('Helobdella-robusta@JGI':0.32066454,'Lgigantea@jgi':0.092545425):0.053580277):0.059898393):0.059811005):0.046692682,((('214684-Cneoformans@XP_570920':0.34443588,'237631-Umaydis@XP_758574':0.662804):1.3006288e-05,('Bdendrobatidis@jgi_Batde5_87977_GP3.035360':0.44266038,'Srosetta@04994T0':0.26734913):0.12668712):0.078583081,(((('307796-Scerevisiae@EDN62645':0.73871805,(('367110-Ncrassa@XP_959459':0.14160707,'451804-Afumigatus@EDP53140':0.17026055):0.089784456,'4896-Spombe@NP_595158':0.322589):0.087513968):0.053586758,(('5911-Tthermophila@XP_001031504':0.30640801,'Oxytricha-trifallax@apc1_WGS':0.27134036):0.031409678,'Cowczarzaki@00022T0':0.3904811):0.11454845):0.10521595,((('353151-Chominis@XP_668328':0.94531943,'412133-Tvaginalis@XP_001326479':0.63719778):0.30465052,'6279-Bmalayi@XP_001893638':0.4583366):0.13857694,'6239-Celegans@NP_496383':0.66076458):0.21873606):6.7115735e-06,'Spunctatus@02706T0':0.23899834):0.046041483):0.028542351):0.020670022,(((('412030-Ptetraurelia@XP_001437861':0.28069378,'Entamoeba-histolytica@XP_648466':1.8852385):0.47554549,'508771-Tgondii@@XP_002371936':0.73267195):0.088648439,'Cmerolae@CMR081C':0.3944577):0.083307027,'Ehuxleyi@jgi_Emihu1_119276_fgeneshEH_pg.469__6':0.32621439):0.079083577):0.024095425,(((('145481-Ppatens@XP_001770276':0.075967597,'Smellendorffii@jgi|Selmo1|126964|e_gw1.85.147.1':0.074622771):0.038532415,(((((('185431-Tbrucei@XP_845449':0.04831385,'353153-Tcruzi@XP_811561':0.15980894):0.079204086,('347515-Lmajor@XP_001684803':0.05151001,'435258-Linfantum@XP_001467045':0.012944128):0.2841494):0.27202845,('431895-Mbrevicollis@XP_001742225':0.43431507,('5762-Ngruberi@EFC50559':0.41321099,'Galdieria-sulphuraria@apc1':0.39679601):0.062085382):0.18416972):0.088414875,'Ttrahens@11189T0':0.17475895):0.042777602,('296543-Tpseudonana@XP_002292917':0.24849835,'403677-Pinfestans@EEY66226':0.28000991):0.053586105):0.02823227,(('3055-Creinhardtii@XP_001693798':0.33347315,'CVulgaris@jgi_ChlNC64A_1_9822_gw1.13.69.1':0.18844553):0.12622368,'Ectocarpus-siliculosus@299115631':0.23571189):0.086000196):0.034361236):0.0031350506,(('436017-Olucimarinus@XP_001418248':0.029234761,'70448-Otauri@AAV68612':0.10905536):0.16827074,'564608-Mpusilla@EEH56332':0.17744263):0.12231159):0.050421834,('3702-Athaliana@NP_196175':0.33453172,'39947-Osativa@EEE63377':0.062827039):0.17261372):0.042629434,'352472-Ddiscoideum@XP_638254':0.29621552);
(((((('10228-Tadhaerens@XP_002109033':0.35613591,((('296543-Tpseudonana@XP_002292917':0.19276689,'Ectocarpus-siliculosus@299115631':0.31696993):0.2023644,'7227-Dmelanogaster@NP_573025':0.11567642):0.093063759,(('45351-Nvectensis@XP_001632264':0.088489719,'Lgigantea@jgi':0.21810325):0.032951739,('7460-Amellifera@XP_001122449':0.083376032,('7739-Bfloridae@XP_002610275':0.1611619,('7955-Drerio@CAX12586':6.5401551e-07,('8364-Xtropicalis@NP_001072866':0.02949282,'9606-Hsapiens@NP_073153':0.015437246):0.0460012):0.16257154):0.096927583):0.047633779):0.046216411):0.048047947):0.081173543,'Ttrahens@11189T0':0.22174401):0.036410612,(('436017-Olucimarinus@XP_001418248':0.04305422,'70448-Otauri@AAV68612':0.11756889):0.10225896,'CVulgaris@jgi_ChlNC64A_1_9822_gw1.13.69.1':0.36100633):0.065651026):0.047615834,('3055-Creinhardtii@XP_001693798':0.47594316,'564608-Mpusilla@EEH56332':0.083143803):0.1080108):0.031689655,(('145481-Ppatens@XP_001770276':0.075545648,'Smellendorffii@jgi|Selmo1|126964|e_gw1.85.147.1':0.074494763):0.042820131,'352472-Ddiscoideum@XP_638254':0.31935901):0.027864083):0.063956464,((((((('185431-Tbrucei@XP_845449':0.018357289,'353153-Tcruzi@XP_811561':0.20087673):0.060383118,('347515-Lmajor@XP_001684803':0.0066926704,'435258-Linfantum@XP_001467045':0):0.3458077):0.32646841,'403677-Pinfestans@EEY66226':0.20105026):0.088986776,(('431895-Mbrevicollis@XP_001742225':0.66725861,'Ehuxleyi@jgi_Emihu1_119276_fgeneshEH_pg.469__6':0.42299652):0.063076416,('5762-Ngruberi@EFC50559':0.36008419,(('5911-Tthermophila@XP_001031504':0.26815092,'Oxytricha-trifallax@apc1_WGS':0.26644783):0.070544225,'Cowczarzaki@00022T0':0.63368321):0.10228528):1.0917005e-05):0.08415413):0.026225517,((('214684-Cneoformans@XP_570920':0.32726722,('237631-Umaydis@XP_758574':0.4213671,('508771-Tgondii@@XP_002371936':0.53065229,'Cmerolae@CMR081C':0.32281468):0.17321248):0.061353563):0.069839144,'Srosetta@04994T0':0.27110948):0.027528671,(((('307796-Scerevisiae@EDN62645':0.8125289,'Spunctatus@02706T0':0.26333069):0.078466834,'4896-Spombe@NP_595158':0.33201967):0.036217395,((((('353151-Chominis@XP_668328':0.96501842,'412133-Tvaginalis@XP_001326479':0.70691489):0.12270119,'Entamoeba-histolytica@XP_648466':2.31568):0.049128372,'6279-Bmalayi@XP_001893638':0.61316642):0.16117191,'412030-Ptetraurelia@XP_001437861':0.781749):0.17995332,'6239-Celegans@NP_496383':0.80212692):0.22556161):3.1152489e-05,('367110-Ncrassa@XP_959459':0.19087192,'451804-Afumigatus@EDP53140':0.11210008):0.23222754):0.12930139):0.055921392):0.035326516,'Galdieria-sulphuraria@apc1':0.58892798):2.6192773e-05,('3702-Athaliana@NP_196175':0.22423913,'39947-Osativa@EEE63377':0.24511431):0.21779441):0.040676886,('Bdendrobatidis@jgi_Batde5_87977_GP3.035360':0.54035015,'Helobdella-robusta@JGI':0.33103041):0.1527399);
((((((((('10228-Tadhaerens@XP_002109033':0.36593455,'45351-Nvectensis@XP_001632264':4.8586172e-06):0.1339049,(('296543-Tpseudonana@XP_002292917':0.37540635,'7227-Dmelanogaster@NP_573025':0.25355412):0.058887288,('Helobdella-robusta@JGI':0.27298458,'Lgigantea@jgi':0.20830488):0.11185159):0.11444093):0.039821165,('7460-Amellifera@XP_001122449':0.17019223,('7955-Drerio@CAX12586':0.028846593,('8364-Xtropicalis@NP_001072866':0.045168951,'9606-Hsapiens@NP_073153':0.039803852):0.055105632):0.1070482):0.05588358):0.037850417,'7739-Bfloridae@XP_002610275':0.14321063):0.065366557,(('214684-Cneoformans@XP_570920':0.38780619,('6279-Bmalayi@XP_001893638':0.63093596,'CVulgaris@jgi_ChlNC64A_1_9822_gw1.13.69.1':0.24373288):0.18786868):0.15190077,('3055-Creinhardtii@XP_001693798':0.51976146,'564608-Mpusilla@EEH56332':0.16653533):0.10736618):0.052144136):0.021859872,('Ectocarpus-siliculosus@299115631':0.26514736,'Ehuxleyi@jgi_Emihu1_119276_fgeneshEH_pg.469__6':0.56817267):0.08617733):0.064749205,'Ttrahens@11189T0':0.18602476):0.10126969,('145481-Ppatens@XP_001770276':0.089090602,'Smellendorffii@jgi|Selmo1|126964|e_gw1.85.147.1':0.019597918):0.064615492):0.07593452,((((((('185431-Tbrucei@XP_845449':0.11464245,(('347515-Lmajor@XP_001684803':2.6140786e-05,'435258-Linfantum@XP_001467045':0.027412748):0.37013222,'353153-Tcruzi@XP_811561':0.1506198):0.07084989):0.5271606,'403677-Pinfestans@EEY66226':0.28122766):0.07287629,'Srosetta@04994T0':0.46536511):0.072092235,'Entamoeba-histolytica@XP_648466':2.121608):1.6611482e-05,((('237631-Umaydis@XP_758574':0.6788299,'Spunctatus@02706T0':0.29506185):0.16419273,'Bdendrobatidis@jgi_Batde5_87977_GP3.035360':0.67574306):0.018167793,('352472-Ddiscoideum@XP_638254':0.29920457,'5762-Ngruberi@EFC50559':0.3633139):0.093443881):0.12183898):0.041957675,('3702-Athaliana@NP_196175':0.31371043,'39947-Osativa@EEE63377':0.23490308):0.11928334):0.052039756,('436017-Olucimarinus@XP_001418248':0.071944596,'70448-Otauri@AAV68612':0.15892451):0.26438159):0.04931188,(((((('307796-Scerevisiae@EDN62645':0.58127399,'6239-Celegans@NP_496383':0.87029551):0.18103586,'4896-Spombe@NP_595158':0.33064945):0.11255149,('367110-Ncrassa@XP_959459':0.25656519,'451804-Afumigatus@EDP53140':0.088438732):0.13641749):0.12175873,(('353151-Chominis@XP_668328':1.2090127,'508771-Tgondii@@XP_002371936':0.57035709):0.28235195,('412133-Tvaginalis@XP_001326479':1.2783661,'Cmerolae@CMR081C':0.28516689):0.13944932):0.21071364):0.020509663,'431895-Mbrevicollis@XP_001742225':0.49411433):0.083761582,((('412030-Ptetraurelia@XP_001437861':0.63328934,('5911-Tthermophila@XP_001031504':0.2680621,'Oxytricha-trifallax@apc1_WGS':0.3927633):2.0364726e-05):0.14234176,'Cowczarzaki@00022T0':0.52538773):0.092817572,'Galdieria-sulphuraria@apc1':0.6153676):0.02935538):0.10708574);
((((((('10228-Tadhaerens@XP_002109033':0.24709265,('7955-Drerio@CAX12586':0.040844981,('8364-Xtropicalis@NP_001072866':0.038965633,'9606-Hsapiens@NP_073153':0.034524263):0.055546532):0.089199584):0.094696339,(((('296543-Tpseudonana@XP_002292917':0.25480843,'7227-Dmelanogaster@NP_573025':0.31972372):0.11028942,'Ectocarpus-siliculosus@299115631':0.23209949):0.083498505,(('Cowczarzaki@00022T0':0.36728441,'Ehuxleyi@jgi_Emihu1_119276_fgeneshEH_pg.469__6':0.50448644):0.21141789,'Helobdella-robusta@JGI':0.48084697):0.017937648):0.1174597,'7739-Bfloridae@XP_002610275':0.062658247):0.089710086):0.062926353,('45351-Nvectensis@XP_001632264':0.096228681,'Lgigantea@jgi':0.28602395):0.02017137):0.053701472,'7460-Amellifera@XP_001122449':0.2062463):0.086069966,((('145481-Ppatens@XP_001770276':0.068753989,'Smellendorffii@jgi|Selmo1|126964|e_gw1.85.147.1':0.049929957):0.12634407,(('436017-Olucimarinus@XP_001418248':0.070507814,'70448-Otauri@AAV68612':0.14991025):0.21618545,'564608-Mpusilla@EEH56332':0.2157237):0.11292228):0.051594419,('CVulgaris@jgi_ChlNC64A_1_9822_gw1.13.69.1':0.287218,'Ttrahens@11189T0':0.32244442):0.0020956666):0.028003712):0.078052344,(('352472-Ddiscoideum@XP_638254':0.28892939,('Bdendrobatidis@jgi_Batde5_87977_GP3.035360':0.54675869,'Spunctatus@02706T0':0.27531626):0.071803711):0.066800458,('3702-Athaliana@NP_196175':0.20366791,'39947-Osativa@EEE63377':0.35680941):0.11946743):0.054390029):0.0049023946,((((((('185431-Tbrucei@XP_845449':0.051597436,'353153-Tcruzi@XP_811561':0.18620182):0.1715529,('347515-Lmajor@XP_001684803':0.014866589,'435258-Linfantum@XP_001467045':0.0067536526):0.20336194):0.41777748,'403677-Pinfestans@EEY66226':0.26968127):0.070942406,'3055-Creinhardtii@XP_001693798':0.5604495):0.05772979,(('Cmerolae@CMR081C':0.5115863,'Entamoeba-histolytica@XP_648466':2.6106829):0.10608011,'Srosetta@04994T0':0.24552361):0.014109174):0.048655555,((('214684-Cneoformans@XP_570920':0.49166319,('353151-Chominis@XP_668328':1.8793925,('6239-Celegans@NP_496383':0.66715314,'6279-Bmalayi@XP_001893638':0.28875258):0.1742226):0.29439825):0.034644801,(('307796-Scerevisiae@EDN62645':0.86625909,(('412030-Ptetraurelia@XP_001437861':0.68209482,'5911-Tthermophila@XP_001031504':0.29301481):0.16023594,'Oxytricha-trifallax@apc1_WGS':0.31643771):0.13036648):0.16908613,(('367110-Ncrassa@XP_959459':0.18348546,'451804-Afumigatus@EDP53140':0.16352977):0.1761279,(('412133-Tvaginalis@XP_001326479':1.2814006,'431895-Mbrevicollis@XP_001742225':0.44138941):0.29892743,'4896-Spombe@NP_595158':0.1309964):0.2301594):0.12691156):4.4562597e-05):0.07543377,('237631-Umaydis@XP_758574':0.42624782,'508771-Tgondii@@XP_002371936':0.60136562):0.17836872):0.079718828):0.026473673,'5762-Ngruberi@EFC50559':0.52054388):0.10020548,'Galdieria-sulphuraria@apc1':0.59059462);
((((('10228-Tadhaerens@XP_002109033':0.28477746,'45351-Nvectensis@XP_001632264':0.027186745):0.048363294,(('7227-Dmelanogaster@NP_573025':0.16394903,'7460-Amellifera@XP_001122449':0.13796321):0.024979209,('Helobdella-robusta@JGI':0.24239051,'Lgigantea@jgi':0.086222372):0.12216917):0.062937646):0.050987628,((((('145481-Ppatens@XP_001770276':0.15936161,('3702-Athaliana@NP_196175':0.25681971,'39947-Osativa@EEE63377':0.21957364):0.10440533):0.034189371,'Smellendorffii@jgi|Selmo1|126964|e_gw1.85.147.1':0.023596776):0.11746295,('3055-Creinhardtii@XP_001693798':0.14559336,'CVulgaris@jgi_ChlNC64A_1_9822_gw1.13.69.1':0.22341587):0.27304386):0.041522402,(('436017-Olucimarinus@XP_001418248':0.053873699,'70448-Otauri@AAV68612':0.07429556):0.13344783,'564608-Mpusilla@EEH56332':0.20653298):0.072891114):0.096914472,(('296543-Tpseudonana@XP_002292917':0.32745474,'Ttrahens@11189T0':0.12276942):0.073332169,('7739-Bfloridae@XP_002610275':0.074577909,'Ectocarpus-siliculosus@299115631':0.22808118):0.12832457):0.023978895):0.014540128):0.071570125,((('214684-Cneoformans@XP_570920':0.27137775,'Entamoeba-histolytica@XP_648466':1.7688049):0.16009272,((('403677-Pinfestans@EEY66226':0.21616989,'508771-Tgondii@@XP_002371936':0.90013013):0.08392262,'Ehuxleyi@jgi_Emihu1_119276_fgeneshEH_pg.469__6':0.53176685):0.014131934,'Srosetta@04994T0':0.19899096):0.0049405368):0.056060915,((('237631-Umaydis@XP_758574':0.46353414,((('412030-Ptetraurelia@XP_001437861':0.64706276,'5911-Tthermophila@XP_001031504':0.13856913):0.14746072,'Oxytricha-trifallax@apc1_WGS':0.34346979):0.15851669,'Galdieria-sulphuraria@apc1':0.49485276):0.045020544):0.04405663,'Spunctatus@02706T0':0.22246187):0.059389053,('352472-Ddiscoideum@XP_638254':0.14811211,'5762-Ngruberi@EFC50559':0.26161322):0.1003644):0.063323897):0.054058566):0.061021741,((((('185431-Tbrucei@XP_845449':0.010709688,(('347515-Lmajor@XP_001684803':0.02726864,'435258-Linfantum@XP_001467045':1.6185813e-07):0.26007931,'353153-Tcruzi@XP_811561':0.10451164):0.091333787):0.27879509,'Cmerolae@CMR081C':0.47218448):0.097156746,('307796-Scerevisiae@EDN62645':0.74406612,'431895-Mbrevicollis@XP_001742225':0.46452974):0.085061577):0.051203716,('7955-Drerio@CAX12586':0.0057834892,('8364-Xtropicalis@NP_001072866':0.022326499,'9606-Hsapiens@NP_073153':0.023192105):0.032413117):0.078740423):0.067259936,('367110-Ncrassa@XP_959459':0.20585607,'451804-Afumigatus@EDP53140':0.058593009):0.043603604):0.050476372,(((('353151-Chominis@XP_668328':1.067069,'412133-Tvaginalis@XP_001326479':0.89965416):0.15617409,('6239-Celegans@NP_496383':0.53742241,'6279-Bmalayi@XP_001893638':0.45365933):0.13987198):0.22251885,'4896-Spombe@NP_595158':0.18763083):0.13521827,('Bdendrobatidis@jgi_Batde5_87977_GP3.035360':0.36463819,'Cowczarzaki@00022T0':0.47386521):0.10297286):0.0012484358);
((((((('10228-Tadhaerens@XP_002109033':0.31512723,'45351-Nvectensis@XP_001632264':0.077932174):0.034722947,('7739-Bfloridae@XP_002610275':0.16938021,('7955-Drerio@CAX12586':0.015762219,('8364-Xtropicalis@NP_001072866':0.0142676,'9606-Hsapiens@NP_073153':0.039307782):0.046012936):0.081513539):0.075870598):0.041687703,((('214684-Cneoformans@XP_570920':0.33794771,'237631-Umaydis@XP_758574':0.48008825):0.063910474,'7460-Amellifera@XP_001122449':0.15959649):0.071463912,('7227-Dmelanogaster@NP_573025':0.27044296,('Helobdella-robusta@JGI':0.29031835,'Lgigantea@jgi':0.19253842):0.13823345):0.059910267):0.096763668):0.10808772,(('352472-Ddiscoideum@XP_638254':0.20111548,'5762-Ngruberi@EFC50559':0.47510371):0.036822996,('Bdendrobatidis@jgi_Batde5_87977_GP3.035360':0.60038744,'Spunctatus@02706T0':0.24378351):0.087404503):0.16674719):0.026261428,(((('412030-Ptetraurelia@XP_001437861':0.50155386,'5911-Tthermophila@XP_001031504':0.24017979):0.14030719,'Oxytricha-trifallax@apc1_WGS':0.33194579):0.038880208,'Cowczarzaki@00022T0':0.49333196):0.040139347,'Galdieria-sulphuraria@apc1':0.38850726):0.030119595):0.10735393,((((('307796-Scerevisiae@EDN62645':0.84257695,('367110-Ncrassa@XP_959459':0.090760544,'451804-Afumigatus@EDP53140':0.16800019):0.08017206):0.1252231,'4896-Spombe@NP_595158':0.28920086):0.13045652,((('353151-Chominis@XP_668328':1.1639279,'412133-Tvaginalis@XP_001326479':0.90056645):0.25538401,'6279-Bmalayi@XP_001893638':0.34131702):0.21650702,'6239-Celegans@NP_496383':0.58763245):0.14894223):0.064976387,('508771-Tgondii@@XP_002371936':0.72878678,'Cmerolae@CMR081C':0.47845008):0.096797411):0.075945755,'Srosetta@04994T0':0.24711661):0.047628819):0.0721733,((((('145481-Ppatens@XP_001770276':0.019498735,'Smellendorffii@jgi|Selmo1|126964|e_gw1.85.147.1':0.037299696):0.085507072,((('296543-Tpseudonana@XP_002292917':0.11447429,'Ehuxleyi@jgi_Emihu1_119276_fgeneshEH_pg.469__6':0.61412386):0.071429659,'Ttrahens@11189T0':0.1892914):0.099322988,('3055-Creinhardtii@XP_001693798':0.33661154,('CVulgaris@jgi_ChlNC64A_1_9822_gw1.13.69.1':0.23566268,'Ectocarpus-siliculosus@299115631':0.13158328):0.055092021):0.074783515):0.06296664):0.020437924,(('436017-Olucimarinus@XP_001418248':0.11020922,'70448-Otauri@AAV68612':0.048660416):0.16614155,'564608-Mpusilla@EEH56332':0.14298772):0.22337968):0.0076972251,((('185431-Tbrucei@XP_845449':0.036225046,'353153-Tcruzi@XP_811561':0.083019423):0.089611372,('347515-Lmajor@XP_001684803':0.012936235,'435258-Linfantum@XP_001467045':0):0.2331683):0.34780997,'403677-Pinfestans@EEY66226':0.13191858):0.2024053):0.030432871,('3702-Athaliana@NP_196175':0.11101282,'39947-Osativa@EEE63377':0.22733274):0.12936142):0.059594238,('431895-Mbrevicollis@XP_001742225':0.40354581,'Entamoeba-histolytica@XP_648466':2.0395755):0.34528405);
(((((('10228-Tadhaerens@XP_002109033':0.18509648,'45351-Nvectensis@XP_001632264':0.1350989):0.097424189,('7955-Drerio@CAX12586':0.010430449,('8364-Xtropicalis@NP_001072866':0.015809151,'9606-Hsapiens@NP_073153':0.0074826841):0.046367663):0.16063874):0.012771375,(('7227-Dmelanogaster@NP_573025':0.14512665,('Helobdella-robusta@JGI':0.25553362,'Lgigantea@jgi':0.19004206):0.037937963):0.039770301,'7460-Amellifera@XP_001122449':0.054290864):0.065707477):0.068315385,((((((('214684-Cneoformans@XP_570920':0.3475877,'508771-Tgondii@@XP_002371936':0.70146114):1.5603053e-07,('431895-Mbrevicollis@XP_001742225':0.55585849,('Bdendrobatidis@jgi_Batde5_87977_GP3.035360':0.39894479,'Cmerolae@CMR081C':0.51776929):0.055285854):0.081222934):0.046343555,('353151-Chominis@XP_668328':1.4059508,('6239-Celegans@NP_496383':0.87588873,'6279-Bmalayi@XP_001893638':0.58072289):0.078733349):0.20588362):0.041323841,(('307796-Scerevisiae@EDN62645':0.85029296,'412030-Ptetraurelia@XP_001437861':0.6766587):0.042650557,('5911-Tthermophila@XP_001031504':0.20244948,'Oxytricha-trifallax@apc1_WGS':0.31684116):0.13425819):0.10990923):0.026938582,(('352472-Ddiscoideum@XP_638254':0.15850794,(('367110-Ncrassa@XP_959459':0.11648505,'451804-Afumigatus@EDP53140':0.071229381):0.13760725,'4896-Spombe@NP_595158':0.20368013):0.2107901):0.12800297,'5762-Ngruberi@EFC50559':0.31253786):0.082906613):0.027520772,('237631-Umaydis@XP_758574':0.35331118,'Spunctatus@02706T0':0.19076683):0.017631177):0.061624098,'Ttrahens@11189T0':0.1269258):0.079075582):3.3116545e-05,('Cowczarzaki@00022T0':0.40879504,'Ehuxleyi@jgi_Emihu1_119276_fgeneshEH_pg.469__6':0.38290922):0.082384221):0.026252688,(((((('145481-Ppatens@XP_001770276':0.069226191,'Smellendorffii@jgi|Selmo1|126964|e_gw1.85.147.1':0.02846635):0.015283832,('296543-Tpseudonana@XP_002292917':0.17018215,((('412133-Tvaginalis@XP_001326479':1.0964037,'Entamoeba-histolytica@XP_648466':1.3625892):0.24836408,'Srosetta@04994T0':0.1056003):0.06577547,'Galdieria-sulphuraria@apc1':0.41520355):0.041205181):0.076200287):0.028206277,((('185431-Tbrucei@XP_845449':0.012794578,'353153-Tcruzi@XP_811561':0.18037942):0.1483181,('347515-Lmajor@XP_001684803':0.010638123,'435258-Linfantum@XP_001467045':0.0034635042):0.13394799):0.28501881,'403677-Pinfestans@EEY66226':0.19782742):0.1126606):0.039100152,(('3055-Creinhardtii@XP_001693798':0.24080537,('3702-Athaliana@NP_196175':0.096341261,'39947-Osativa@EEE63377':0.26629162):0.13967952):0.036758524,'564608-Mpusilla@EEH56332':0.12770478):0.046429683):0.0081083307,('7739-Bfloridae@XP_002610275':0.11661062,'Ectocarpus-siliculosus@299115631':0.1221931):0.12476307):0.035983996,'CVulgaris@jgi_ChlNC64A_1_9822_gw1.13.69.1':0.21457278):3.104134e-06,('436017-Olucimarinus@XP_001418248':0.04601584,'70448-Otauri@AAV68612':0.044524125):0.12888363);
(((((('10228-Tadhaerens@XP_002109033':0.30502525,('7955-Drerio@CAX12586':0.034621013,('8364-Xtropicalis@NP_001072866':0.040743434,'9606-Hsapiens@NP_073153':0.032566795):0.025557797):0.016000908):0.12893393,'Cowczarzaki@00022T0':0.37713678):0.098305017,((('352472-Ddiscoideum@XP_638254':0.19525523,(('Bdendrobatidis@jgi_Batde5_87977_GP3.035360':0.48865458,'Galdieria-sulphuraria@apc1':0.56163931):0.075246247,'Spunctatus@02706T0':0.31376736):0.0328951):0.018084978,'Oxytricha-trifallax@apc1_WGS':0.39798748):0.074371248,((('367110-Ncrassa@XP_959459':0.15878657,'451804-Afumigatus@EDP53140':0.019786344):0.17933191,'4896-Spombe@NP_595158':0.5758593):0.14438869,'45351-Nvectensis@XP_001632264':0.21912013):0.031235159):0.050159569):0.024384183,((('7227-Dmelanogaster@NP_573025':0.22167946,('Helobdella-robusta@JGI':0.3383908,'Lgigantea@jgi':0.1784757):0.06545654):0.095342596,'Ehuxleyi@jgi_Emihu1_119276_fgeneshEH_pg.469__6':0.30259137):0.035099759,'7739-Bfloridae@XP_002610275':0.20527778):0.069112258):0.046748025,'7460-Amellifera@XP_001122449':0.083555196):0.032718331,((((('145481-Ppatens@XP_001770276':0.03218143,'Smellendorffii@jgi|Selmo1|126964|e_gw1.85.147.1':0.036930757):0.058156145,((('296543-Tpseudonana@XP_002292917':0.16055871,'Ectocarpus-siliculosus@299115631':0.22676258):0.13926662,'Ttrahens@11189T0':0.23443577):0.11631869,'3055-Creinhardtii@XP_001693798':0.34373928):0.021437498):0.027825239,(('3702-Athaliana@NP_196175':0.2434606,'39947-Osativa@EEE63377':0.2245087):0.10750354,'403677-Pinfestans@EEY66226':0.14035349):0.041655087):0.022695836,(('436017-Olucimarinus@XP_001418248':0.12904401,'70448-Otauri@AAV68612':0.038146353):0.21480276,'564608-Mpusilla@EEH56332':0.1197746):0.07909549):0.078390622,('508771-Tgondii@@XP_002371936':0.44169396,'Cmerolae@CMR081C':0.40317561):0.15056901):0.035286952,((((('185431-Tbrucei@XP_845449':0.069637084,(('347515-Lmajor@XP_001684803':8.1290378e-05,'435258-Linfantum@XP_001467045':0.013353628):0.29096072,'353153-Tcruzi@XP_811561':0.13292161):0.038875779):0.22125132,'431895-Mbrevicollis@XP_001742225':0.4007182):0.070371682,'Srosetta@04994T0':0.19972285):0.057985281,(('214684-Cneoformans@XP_570920':0.28219252,'237631-Umaydis@XP_758574':0.42678564):0.052606595,((('307796-Scerevisiae@EDN62645':0.48744552,'6239-Celegans@NP_496383':0.64515165):0.2201307,(('353151-Chominis@XP_668328':1.4612207,'412133-Tvaginalis@XP_001326479':0.64928193):0.37893922,'412030-Ptetraurelia@XP_001437861':0.41425889):0.099238653):0.059735683,(('5762-Ngruberi@EFC50559':0.26885181,'Entamoeba-histolytica@XP_648466':1.5282513):0.24075713,'5911-Tthermophila@XP_001031504':0.3254933):0.029767541):0.071139405):0.039780865):0.047387279,('6279-Bmalayi@XP_001893638':0.56432568,'CVulgaris@jgi_ChlNC64A_1_9822_gw1.13.69.1':0.37307682):0.080134318):0.090036335);
((((((('10228-Tadhaerens@XP_002109033':0.39372495,'45351-Nvectensis@XP_001632264':0.025565746):0.10875338,('7739-Bfloridae@XP_002610275':0.10141296,('7955-Drerio@CAX12586':0.007659905,('8364-Xtropicalis@NP_001072866':0.0069621033,'9606-Hsapiens@NP_073153':2.6518069e-06):0.027777844):0.098729815):0.071835378):0.07394265,'7227-Dmelanogaster@NP_573025':0.23489152):0.055436939,'Lgigantea@jgi':0.10900019):0.049121066,'7460-Amellifera@XP_001122449':0.071120433):0.060147016,(((('214684-Cneoformans@XP_570920':0.39392085,('5762-Ngruberi@EFC50559':0.17907715,'Entamoeba-histolytica@XP_648466':1.5197006):0.19262948):0.081823407,'Ttrahens@11189T0':0.14484829):0.025660737,'Spunctatus@02706T0':0.19074676):0.084270618,((((((('307796-Scerevisiae@EDN62645':0.85238811,'367110-Ncrassa@XP_959459':0.073098634):0.096709493,'451804-Afumigatus@EDP53140':0.067799056):0.10542416,'4896-Spombe@NP_595158':0.2389822):0.16068486,('431895-Mbrevicollis@XP_001742225':0.40456707,'Cmerolae@CMR081C':0.48929013):0.06185989):0.10175936,('3702-Athaliana@NP_196175':0.20993178,'39947-Osativa@EEE63377':0.18398345):0.18569457):3.8187641e-05,('Bdendrobatidis@jgi_Batde5_87977_GP3.035360':0.62035084,'Helobdella-robusta@JGI':0.20868042):0.095531789):0.023212517,('352472-Ddiscoideum@XP_638254':0.23318429,(((('412030-Ptetraurelia@XP_001437861':0.57593213,'5911-Tthermophila@XP_001031504':0.058514503):0.11518755,'Oxytricha-trifallax@apc1_WGS':0.34738412):0.1217276,'Cowczarzaki@00022T0':0.44844835):0.080880718,'Galdieria-sulphuraria@apc1':0.36531747):0.085118632):0.047134598):0.070873052):0.038365397):0.14874087,((('145481-Ppatens@XP_001770276':0.026197256,'Smellendorffii@jgi|Selmo1|126964|e_gw1.85.147.1':0.062825354):0.022535855,'237631-Umaydis@XP_758574':0.5599094):0.11037039,(((((('185431-Tbrucei@XP_845449':0.062787275,'353153-Tcruzi@XP_811561':0.15728714):0.10395873,('347515-Lmajor@XP_001684803':2.4850816e-05,'435258-Linfantum@XP_001467045':0.0067329321):0.21094659):0.23105541,'Srosetta@04994T0':0.20658717):0.051714758,(((('353151-Chominis@XP_668328':1.1084193,'412133-Tvaginalis@XP_001326479':0.78689767):0.27013931,'508771-Tgondii@@XP_002371936':0.62144025):0.053522102,('6239-Celegans@NP_496383':0.61530795,'6279-Bmalayi@XP_001893638':0.4069068):0.21213207):0.17454276,'CVulgaris@jgi_ChlNC64A_1_9822_gw1.13.69.1':0.076121226):0.035408975):0.018780726,'403677-Pinfestans@EEY66226':0.23698528):0.062122856,(('296543-Tpseudonana@XP_002292917':0.25923196,'Ectocarpus-siliculosus@299115631':0.094554977):0.058935183,'Ehuxleyi@jgi_Emihu1_119276_fgeneshEH_pg.469__6':0.34775721):0.047916827):0.011388624):0.022896139,(('3055-Creinhardtii@XP_001693798':0.21521502,'564608-Mpusilla@EEH56332':0.2386934):0.11023448,('436017-Olucimarinus@XP_001418248':0.035163134,'70448-Otauri@AAV68612':0.080396123):0.27699757):0.039097618);
((((('10228-Tadhaerens@XP_002109033':0.24734234,('296543-Tpseudonana@XP_002292917':0.26919677,'7227-Dmelanogaster@NP_573025':0.15945588):0.17279734):0.025451522,((('214684-Cneoformans@XP_570920':0.50106055,'45351-Nvectensis@XP_001632264':0.04854):0.066034342,(('7739-Bfloridae@XP_002610275':0.16450856,('Helobdella-robusta@JGI':0.3545198,'Lgigantea@jgi':0.15326595):0.10084717):0.05019201,('7955-Drerio@CAX12586':0.011351376,('8364-Xtropicalis@NP_001072866':0.021020839,'9606-Hsapiens@NP_073153':0.022263396):0.05853633):0.063913809):0.035308026):0.040889438,'7460-Amellifera@XP_001122449':0.16182348):0.029340218):0.075186718,((((('145481-Ppatens@XP_001770276':0.062606207,'Smellendorffii@jgi|Selmo1|126964|e_gw1.85.147.1':0.057479046):0.078558416,'Ectocarpus-siliculosus@299115631':0.2430374):6.2399586e-07,('3055-Creinhardtii@XP_001693798':0.38531904,'Ttrahens@11189T0':0.25314452):0.052938688):0.041044532,'564608-Mpusilla@EEH56332':0.24308074):1.0140293e-05,((('352472-Ddiscoideum@XP_638254':0.42803739,(('436017-Olucimarinus@XP_001418248':0.085933901,'70448-Otauri@AAV68612':0.066606142):0.1769145,'Bdendrobatidis@jgi_Batde5_87977_GP3.035360':0.65656326):0.043535716):0.048088103,('3702-Athaliana@NP_196175':0.18665411,'39947-Osativa@EEE63377':0.23398276):0.17682779):0.019669638,'Galdieria-sulphuraria@apc1':0.52460911):0.065510641):0.1399317):0.095981249,(((((('185431-Tbrucei@XP_845449':0.07997386,'353153-Tcruzi@XP_811561':0.19306737):0.063196561,('347515-Lmajor@XP_001684803':0.024528055,'435258-Linfantum@XP_001467045':0.011102254):0.27100494):0.17780007,'403677-Pinfestans@EEY66226':0.39133094):0.080481492,'Cmerolae@CMR081C':0.63493261):0.085576133,('431895-Mbrevicollis@XP_001742225':0.75113104,'Srosetta@04994T0':0.074675984):0.060743947):0.10488908,('Cowczarzaki@00022T0':0.28954305,'Ehuxleyi@jgi_Emihu1_119276_fgeneshEH_pg.469__6':0.39902507):0.16787756):0.050372263):0.028888708,((('237631-Umaydis@XP_758574':0.39818832,'508771-Tgondii@@XP_002371936':0.73611781):0.11654518,((('353151-Chominis@XP_668328':1.3769954,'412030-Ptetraurelia@XP_001437861':0.46462361):0.29704314,((('6239-Celegans@NP_496383':0.71824107,'Entamoeba-histolytica@XP_648466':1.8121007):0.064066526,'6279-Bmalayi@XP_001893638':0.49723004):0.22779503,'CVulgaris@jgi_ChlNC64A_1_9822_gw1.13.69.1':0.20912316):0.15064807):0.1021804,'412133-Tvaginalis@XP_001326479':1.9036504):4.0240283e-05):0.071801326,'5762-Ngruberi@EFC50559':0.31594686):0.08217147,((('307796-Scerevisiae@EDN62645':0.70934627,'Spunctatus@02706T0':0.2597885):0.12330974,(('367110-Ncrassa@XP_959459':0.14073649,'451804-Afumigatus@EDP53140':0.16215839):0.15092397,'4896-Spombe@NP_595158':0.37304124):0.13130832):0.11623563,('5911-Tthermophila@XP_001031504':0.36102467,'Oxytricha-trifallax@apc1_WGS':0.20472643):0.1030749):0.04332366);
(((((('10228-Tadhaerens@XP_002109033':0.21972793,('7955-Drerio@CAX12586':0.043094888,('8364-Xtropicalis@NP_001072866':0.027113639,'9606-Hsapiens@NP_073153':0.022182762):0.046345714):0.11874602):0.10589562,'45351-Nvectensis@XP_001632264':0.13266812):1.0721375e-05,(((('431895-Mbrevicollis@XP_001742225':0.49389718,'Helobdella-robusta@JGI':0.20472807):0.11860584,'Lgigantea@jgi':0.12505924):0.027025099,'7227-Dmelanogaster@NP_573025':0.27536712):0.099346907,'7739-Bfloridae@XP_002610275':0.15524038):0.045887999):0.073882119,(('296543-Tpseudonana@XP_002292917':0.25475046,'Ectocarpus-siliculosus@299115631':0.27933376):0.020996017,('Cowczarzaki@00022T0':0.36451616,'Ehuxleyi@jgi_Emihu1_119276_fgeneshEH_pg.469__6':0.32467375):0.067140058):0.068034015):0.050710436,(((('145481-Ppatens@XP_001770276':0.11900353,'Smellendorffii@jgi|Selmo1|126964|e_gw1.85.147.1':0.040351435):0.11931019,(((('185431-Tbrucei@XP_845449':0.01547882,'353153-Tcruzi@XP_811561':0.22348741):0.11330988,('347515-Lmajor@XP_001684803':0.04794201,'435258-Linfantum@XP_001467045':0.0074072486):0.19957031):0.23011168,((('353151-Chominis@XP_668328':1.0987583,'412133-Tvaginalis@XP_001326479':0.72539292):0.19746861,'6279-Bmalayi@XP_001893638':0.41097486):0.12310346,'Cmerolae@CMR081C':0.54231991):0.061629599):0.09813379,'3055-Creinhardtii@XP_001693798':0.19836809):0.075411785):0.016838035,(('436017-Olucimarinus@XP_001418248':0.075018494,'70448-Otauri@AAV68612':0.070543165):0.12643936,'564608-Mpusilla@EEH56332':0.22265666):0.061109736):0.032248319,(('403677-Pinfestans@EEY66226':0.22118759,'Galdieria-sulphuraria@apc1':0.49545402):0.061167468,'CVulgaris@jgi_ChlNC64A_1_9822_gw1.13.69.1':0.16871416):0.04095962):0.025963125):0.064523044,((((((('214684-Cneoformans@XP_570920':0.30770475,'508771-Tgondii@@XP_002371936':0.70679485):0.066966115,'Bdendrobatidis@jgi_Batde5_87977_GP3.035360':0.48096894):0.0070133339,'237631-Umaydis@XP_758574':0.49943106):0.077666179,'Spunctatus@02706T0':0.23402381):0.014924142,(((('307796-Scerevisiae@EDN62645':0.69367151,('367110-Ncrassa@XP_959459':0.15049188,'451804-Afumigatus@EDP53140':0.14407366):0.07089762):0.053402539,'4896-Spombe@NP_595158':0.30481265):0.091476835,'Srosetta@04994T0':0.32922884):0.063617574,'6239-Celegans@NP_496383':0.74281747):0.025006809):0.076212579,('352472-Ddiscoideum@XP_638254':0.24973002,(('3702-Athaliana@NP_196175':0.33439697,'39947-Osativa@EEE63377':0.22694729):0.17792432,((('412030-Ptetraurelia@XP_001437861':0.57482289,'5911-Tthermophila@XP_001031504':0.12774867):0.10555667,'Oxytricha-trifallax@apc1_WGS':0.36775964):0.1578542,'5762-Ngruberi@EFC50559':0.32172241):0.076745995):0.019631793):0.05816084):5.7592233e-05,('7460-Amellifera@XP_001122449':0.016367669,'Entamoeba-histolytica@XP_648466':1.6796781):0.14525187):0.047602255,'Ttrahens@11189T0':0.27281478);
((('10228-Tadhaerens@XP_002109033':0.29348168,(('352472-Ddiscoideum@XP_638254':0.25664756,(('3702-Athaliana@NP_196175':0.14205128,'39947-Osativa@EEE63377':0.25936057):0.1675408,'Bdendrobatidis@jgi_Batde5_87977_GP3.035360':0.65496504):0.089626173):0.098501711,((('412030-Ptetraurelia@XP_001437861':0.43415113,'5911-Tthermophila@XP_001031504':0.29352633):0.039453422,'Galdieria-sulphuraria@apc1':0.46088484):0.032619071,('Cowczarzaki@00022T0':0.48270444,'Oxytricha-trifallax@apc1_WGS':0.25987037):0.056386303):0.13735773):1.3109863e-06):0.025221847,(('214684-Cneoformans@XP_570920':0.34737421,('237631-Umaydis@XP_758574':0.43704027,'Spunctatus@02706T0':0.27467984):0.093938198):0.074738598,((('45351-Nvectensis@XP_001632264':0.18331381,('7739-Bfloridae@XP_002610275':0.10051569,(('7955-Drerio@CAX12586':0.093734906,'9606-Hsapiens@NP_073153':0.0069765872):0.023440442,'8364-Xtropicalis@NP_001072866':6.8130798e-06):0.16462993):0.07841734):0.044096705,('7227-Dmelanogaster@NP_573025':0.17782006,'Lgigantea@jgi':0.18982232):0.059072445):0.079975817,'7460-Amellifera@XP_001122449':0.16795384):0.12045926):0.039177543):0.061966221,(('145481-Ppatens@XP_001770276':0.099392292,'Smellendorffii@jgi|Selmo1|126964|e_gw1.85.147.1':0.036542987):0.12061459,((((((('307796-Scerevisiae@EDN62645':0.94120315,'451804-Afumigatus@EDP53140':0.044962363):0.095990238,'367110-Ncrassa@XP_959459':0.13781713):0.30909853,('412133-Tvaginalis@XP_001326479':1.4466841,'4896-Spombe@NP_595158':0.0811151):0.21308449):0.14251396,(('353151-Chominis@XP_668328':1.548844,'6279-Bmalayi@XP_001893638':0.2008406):0.26843151,'6239-Celegans@NP_496383':0.63951265):0.27438074):0.050610717,('508771-Tgondii@@XP_002371936':0.53863717,'Cmerolae@CMR081C':0.4622972):0.095822181):0.1833354,'CVulgaris@jgi_ChlNC64A_1_9822_gw1.13.69.1':0.15039015):0.084398453,((('436017-Olucimarinus@XP_001418248':0.071858898,'70448-Otauri@AAV68612':0.077418904):0.22025663,'564608-Mpusilla@EEH56332':0.13602426):0.064107271,('5762-Ngruberi@EFC50559':1.8347368e-05,'Entamoeba-histolytica@XP_648466':2.4116543):0.59988683):0.059850287):6.1439126e-07):0.052039028,(((((('185431-Tbrucei@XP_845449':0.047585391,(('347515-Lmajor@XP_001684803':6.1767187e-05,'435258-Linfantum@XP_001467045':0.027978954):0.369304,'353153-Tcruzi@XP_811561':0.13693192):0.094806097):0.29349167,('431895-Mbrevicollis@XP_001742225':0.45958901,'Helobdella-robusta@JGI':0.55674583):0.019003163):0.11384862,'Srosetta@04994T0':0.18695992):0.035290767,'3055-Creinhardtii@XP_001693798':0.33053504):0.077334164,(('296543-Tpseudonana@XP_002292917':0.1746302,'Ectocarpus-siliculosus@299115631':0.17447803):0.13692011,'Ttrahens@11189T0':0.20254073):0.05881223):0.040493587,('403677-Pinfestans@EEY66226':0.29405227,'Ehuxleyi@jgi_Emihu1_119276_fgeneshEH_pg.469__6':0.38948283):0.019123286):0.04466552);
(((((((('10228-Tadhaerens@XP_002109033':0.24757983,('Cowczarzaki@00022T0':0.40068051,'Ehuxleyi@jgi_Emihu1_119276_fgeneshEH_pg.469__6':0.38643755):0.093824988):0.074855656,(('296543-Tpseudonana@XP_002292917':0.24398065,('7955-Drerio@CAX12586':0.011618917,('8364-Xtropicalis@NP_001072866':0.042092747,'9606-Hsapiens@NP_073153':0.006687929):0.023866489):0.13091684):0.065159878,(('7227-Dmelanogaster@NP_573025':0.17328993,('Helobdella-robusta@JGI':0.31801433,'Lgigantea@jgi':0.15723871):0.014680795):0.12124208,'7739-Bfloridae@XP_002610275':0.11785826):0.016846258):0.040616595):0.025890629,((('307796-Scerevisiae@EDN62645':0.72957725,'367110-Ncrassa@XP_959459':0.19865485):0.072460151,'451804-Afumigatus@EDP53140':0.02818627):0.26429374,'45351-Nvectensis@XP_001632264':0.086272138):0.038181996):0.073185793,(((('145481-Ppatens@XP_001770276':0.13724478,'Smellendorffii@jgi|Selmo1|126964|e_gw1.85.147.1':0.0026606349):0.064585998,('3702-Athaliana@NP_196175':0.22011735,'39947-Osativa@EEE63377':0.26740994):0.15299241):0.04154975,(('436017-Olucimarinus@XP_001418248':0.0054105063,'70448-Otauri@AAV68612':0.093539726):0.16110233,'564608-Mpusilla@EEH56332':0.13737695):0.16553975):0.033671593,(((('412030-Ptetraurelia@XP_001437861':0.52810926,'5911-Tthermophila@XP_001031504':0.1419312):0.04990321,'Oxytricha-trifallax@apc1_WGS':0.2951537):0.17451701,'Galdieria-sulphuraria@apc1':0.3404548):0.085532515,('CVulgaris@jgi_ChlNC64A_1_9822_gw1.13.69.1':0.17355107,'Ectocarpus-siliculosus@299115631':0.20035909):0.14085908):0.03463277):0.047931419):0.032888651,'352472-Ddiscoideum@XP_638254':0.21140985):0.017067571,'7460-Amellifera@XP_001122449':0.10728849):0.027748077,(((('214684-Cneoformans@XP_570920':0.21243514,'Entamoeba-histolytica@XP_648466':1.4335575):0.14647258,'6239-Celegans@NP_496383':0.71405808):0.089543564,('5762-Ngruberi@EFC50559':0.26944195,'Bdendrobatidis@jgi_Batde5_87977_GP3.035360':0.54124876):0.077651262):0.16772355,'Ttrahens@11189T0':0.16148481):0.05562814):0.11568742,((((((((('185431-Tbrucei@XP_845449':0.040237139,'353153-Tcruzi@XP_811561':0.11708877):0.089322087,('347515-Lmajor@XP_001684803':0.064789898,'435258-Linfantum@XP_001467045':0.0017609434):0.26103543):0.14378702,('403677-Pinfestans@EEY66226':0.080254818,'508771-Tgondii@@XP_002371936':0.78687581):0.2258354):0.13729015,'Srosetta@04994T0':0.10314959):0.061480845,('431895-Mbrevicollis@XP_001742225':0.63494354,'4896-Spombe@NP_595158':0.28849738):0.17750095):0.034913133,'6279-Bmalayi@XP_001893638':0.51422501):0.071392337,(('353151-Chominis@XP_668328':1.030171,'412133-Tvaginalis@XP_001326479':0.65187161):0.37713197,'Cmerolae@CMR081C':0.38425997):0.22726763):0.036329937,'237631-Umaydis@XP_758574':0.30290648):0.10238567,'3055-Creinhardtii@XP_001693798':0.2171549):0.062889332,'Spunctatus@02706T0':0.15038875);
(((((('10228-Tadhaerens@XP_002109033':0.32094938,(('45351-Nvectensis@XP_001632264':0.14950338,'7460-Amellifera@XP_001122449':0.12464134):0.02720569,(('7739-Bfloridae@XP_002610275':0.22680111,('Helobdella-robusta@JGI':0.43728544,'Lgigantea@jgi':0.078175399):0.096843039):0.031242595,('7955-Drerio@CAX12586':0.040675951,('8364-Xtropicalis@NP_001072866':0.071766593,'9606-Hsapiens@NP_073153':0.030462852):0.051307567):0.12197503):0.035749125):0.066067022):0.088652827,'7227-Dmelanogaster@NP_573025':0.22238248):0.053111721,'214684-Cneoformans@XP_570920':0.43063164):0.0060821991,(((('145481-Ppatens@XP_001770276':0.10515606,'Smellendorffii@jgi|Selmo1|126964|e_gw1.85.147.1':0.053234039):0.091773983,(('3702-Athaliana@NP_196175':0.29594842,'39947-Osativa@EEE63377':0.20180523):0.20415687,(('436017-Olucimarinus@XP_001418248':0.17387953,'70448-Otauri@AAV68612':0.039159777):0.19780721,'564608-Mpusilla@EEH56332':0.18630673):0.15183787):0.026384711):9.0231788e-06,'3055-Creinhardtii@XP_001693798':0.39267688):0.10207859,((('296543-Tpseudonana@XP_002292917':0.30765153,'Ttrahens@11189T0':0.2018455):0.038893674,'Ehuxleyi@jgi_Emihu1_119276_fgeneshEH_pg.469__6':0.40863658):0.11747381,'Ectocarpus-siliculosus@299115631':0.47152532):7.9244239e-05):0.079312518):0.072534255,('353151-Chominis@XP_668328':1.5097967,('6239-Celegans@NP_496383':1.5468629,'6279-Bmalayi@XP_001893638':0.30473383):0.071971576):0.30793524):0.065964208,((((((('185431-Tbrucei@XP_845449':0.044803191,'353153-Tcruzi@XP_811561':0.20454559):0.25234903,('347515-Lmajor@XP_001684803':0.0087681297,'435258-Linfantum@XP_001467045':0.0097905361):0.23946219):0.31245211,'403677-Pinfestans@EEY66226':0.35129073):0.095941748,'508771-Tgondii@@XP_002371936':0.63088514):0.040339617,'CVulgaris@jgi_ChlNC64A_1_9822_gw1.13.69.1':0.580941):0.0010441249,'Cmerolae@CMR081C':0.51978813):0.066816652,('367110-Ncrassa@XP_959459':0.085667924,'451804-Afumigatus@EDP53140':0.14035739):0.30212757):0.0093571344,(((('237631-Umaydis@XP_758574':0.52397634,'5762-Ngruberi@EFC50559':0.43317454):0.085664076,((('352472-Ddiscoideum@XP_638254':0.32650796,'Spunctatus@02706T0':0.20051739):0.12084798,'Bdendrobatidis@jgi_Batde5_87977_GP3.035360':0.65230785):0.083510351,'Cowczarzaki@00022T0':0.38460727):0.037462138):0.11487547,('307796-Scerevisiae@EDN62645':0.94151457,((((('412030-Ptetraurelia@XP_001437861':0.35160301,'Entamoeba-histolytica@XP_648466':1.9181888):0.17283383,'5911-Tthermophila@XP_001031504':0.25218384):5.4659522e-05,'Galdieria-sulphuraria@apc1':0.48685002):0.094945282,'Oxytricha-trifallax@apc1_WGS':0.30263745):0.13547395,'Srosetta@04994T0':0.28826982):0.039071744):0.0036965308):0.036397051,(('412133-Tvaginalis@XP_001326479':1.0365044,'4896-Spombe@NP_595158':0.38597356):0.069043235,'431895-Mbrevicollis@XP_001742225':0.52087429):0.10824705):0.11998515);
(((((('10228-Tadhaerens@XP_002109033':0.23289378,'45351-Nvectensis@XP_001632264':0.058510757):0.034223169,('7227-Dmelanogaster@NP_573025':0.26781695,((('7460-Amellifera@XP_001122449':0.087492357,'Cmerolae@CMR081C':0.56238177):0.031160626,('Helobdella-robusta@JGI':0.2785012,'Lgigantea@jgi':0.12243435):0.066485402):0.065805898,('7739-Bfloridae@XP_002610275':0.08542201,('7955-Drerio@CAX12586':0.040353698,('8364-Xtropicalis@NP_001072866':0.011731684,'9606-Hsapiens@NP_073153':0.036457988):0.01582564):0.11789153):0.0176353):0.049907607):0.046352946):0.1050938,'Ehuxleyi@jgi_Emihu1_119276_fgeneshEH_pg.469__6':0.40399496):0.018225891,((((('185431-Tbrucei@XP_845449':0.054281389,'353153-Tcruzi@XP_811561':0.096940988):0.097636783,('347515-Lmajor@XP_001684803':0.028506541,'435258-Linfantum@XP_001467045':0.012739107):0.15481809):0.3049802,'Srosetta@04994T0':0.18834799):0.013564848,((('214684-Cneoformans@XP_570920':0.32737601,('412133-Tvaginalis@XP_001326479':1.2103456,'Bdendrobatidis@jgi_Batde5_87977_GP3.035360':0.34332629):0.1263264):0.050638462,'431895-Mbrevicollis@XP_001742225':0.60194933):9.5019053e-05,'5762-Ngruberi@EFC50559':0.44350748):0.10793476):0.082254822,(('237631-Umaydis@XP_758574':0.55305372,'Spunctatus@02706T0':0.099871184):0.16986378,'352472-Ddiscoideum@XP_638254':0.32443563):0.094939031):4.3367995e-06):0.0224953,((('296543-Tpseudonana@XP_002292917':0.15637507,'Ectocarpus-siliculosus@299115631':0.081385422):0.087235558,(('6279-Bmalayi@XP_001893638':0.39737888,'Entamoeba-histolytica@XP_648466':1.6229914):0.40628962,'Ttrahens@11189T0':0.23240422):4.4178701e-05):0.04635583,'CVulgaris@jgi_ChlNC64A_1_9822_gw1.13.69.1':0.14494057):3.4781433e-05):0.035313953,(('145481-Ppatens@XP_001770276':0.11937977,'Smellendorffii@jgi|Selmo1|126964|e_gw1.85.147.1':0.059828692):0.066752579,('3055-Creinhardtii@XP_001693798':0.21803587,('3702-Athaliana@NP_196175':0.15558283,'39947-Osativa@EEE63377':0.20836944):0.22252611):0.057692126):7.05153e-07,(((((((('307796-Scerevisiae@EDN62645':0.84919416,'367110-Ncrassa@XP_959459':0.11885198):0.036578533,('353151-Chominis@XP_668328':1.2853394,'508771-Tgondii@@XP_002371936':0.52681567):0.37256592):0.039371897,'451804-Afumigatus@EDP53140':0.13237176):0.14502663,('4896-Spombe@NP_595158':0.095320872,'6239-Celegans@NP_496383':1.0462943):0.13359249):0.24299192,((('412030-Ptetraurelia@XP_001437861':0.7843196,'5911-Tthermophila@XP_001031504':0.14278688):0.12340891,'Oxytricha-trifallax@apc1_WGS':0.27690278):0.06780893,'Cowczarzaki@00022T0':0.35088407):0.11920956):0.079267125,'403677-Pinfestans@EEY66226':0.26310925):0.0075993644,(('436017-Olucimarinus@XP_001418248':0.1241347,'70448-Otauri@AAV68612':0.042640457):0.096066703,'564608-Mpusilla@EEH56332':0.25232318):0.12945668):0.11227044,'Galdieria-sulphuraria@apc1':0.50457389):6.0552222e-05);
(((('10228-Tadhaerens@XP_002109033':0.4302426,'45351-Nvectensis@XP_001632264':0.048848829):0.13243458,(((('7227-Dmelanogaster@NP_573025':0.18831068,('Helobdella-robusta@JGI':0.34590682,'Lgigantea@jgi':0.12980673):0.063087556):0.072668668,'7460-Amellifera@XP_001122449':0.1496113):0.061629999,'7739-Bfloridae@XP_002610275':0.20872914):0.047824341,('7955-Drerio@CAX12586':0.03898719,('8364-Xtropicalis@NP_001072866':0.021051503,'9606-Hsapiens@NP_073153':0.0077747781):0.013648123):0.2405527):0.018642839):0.14254884,(((((('185431-Tbrucei@XP_845449':0.076020986,('347515-Lmajor@XP_001684803':0.039205873,'435258-Linfantum@XP_001467045':0):0.26533487):0.063456545,'353153-Tcruzi@XP_811561':0.17885534):0.37412277,'Srosetta@04994T0':0.22943269):0.056376867,((((('353151-Chominis@XP_668328':1.252567,'412133-Tvaginalis@XP_001326479':1.1490867):0.34148095,'6239-Celegans@NP_496383':0.75182374):0.19273644,'6279-Bmalayi@XP_001893638':0.56738892):0.3481827,(('367110-Ncrassa@XP_959459':0.15107453,'451804-Afumigatus@EDP53140':0.19500234):0.20852534,'4896-Spombe@NP_595158':0.37780853):0.10263647):0.17245501,('5762-Ngruberi@EFC50559':0.46369568,'Entamoeba-histolytica@XP_648466':1.7798647):0.067854263):0.060131495):0.088014101,('403677-Pinfestans@EEY66226':0.14366877,'508771-Tgondii@@XP_002371936':0.73329138):0.16065996):0.072903061,('296543-Tpseudonana@XP_002292917':0.18604467,'Ectocarpus-siliculosus@299115631':0.27712075):0.22139333):0.070837517):0.090013571,((('145481-Ppatens@XP_001770276':0.10489984,'Smellendorffii@jgi|Selmo1|126964|e_gw1.85.147.1':0.071875033):0.072859527,(('3055-Creinhardtii@XP_001693798':0.41820892,('3702-Athaliana@NP_196175':0.16254581,'39947-Osativa@EEE63377':0.25407417):0.11123986):0.078349707,(('436017-Olucimarinus@XP_001418248':0.068435944,'70448-Otauri@AAV68612':0.034730015):0.1905716,'564608-Mpusilla@EEH56332':0.30861284):0.11021049):0.018593707):0.095472122,(((((('214684-Cneoformans@XP_570920':0.41175882,'Ttrahens@11189T0':0.19965669):0.088267399,'Cmerolae@CMR081C':0.57208775):0.10420039,((('237631-Umaydis@XP_758574':0.41389504,'307796-Scerevisiae@EDN62645':0.76325026):0.092570371,'Spunctatus@02706T0':0.12390379):0.12240002,'Bdendrobatidis@jgi_Batde5_87977_GP3.035360':0.68704485):0.056200954):0.10487001,('352472-Ddiscoideum@XP_638254':0.20389927,'431895-Mbrevicollis@XP_001742225':0.66544598):0.086080777):0.059851449,(('412030-Ptetraurelia@XP_001437861':0.57906151,'5911-Tthermophila@XP_001031504':0.31071761):0.158526,'Oxytricha-trifallax@apc1_WGS':0.34939806):0.12483044):0.036878933,(('Cowczarzaki@00022T0':0.44435684,'Ehuxleyi@jgi_Emihu1_119276_fgeneshEH_pg.469__6':0.41341606):0.21486632,'Galdieria-sulphuraria@apc1':0.45901768):1.9198901e-07):0.031106841):9.6267169e-07,'CVulgaris@jgi_ChlNC64A_1_9822_gw1.13.69.1':0.23551142);
((((('10228-Tadhaerens@XP_002109033':0.24346775,'45351-Nvectensis@XP_001632264':0.16081379):0.15735856,(((('7227-Dmelanogaster@NP_573025':0.1314051,'Lgigantea@jgi':0.16611034):0.018292764,'Helobdella-robusta@JGI':0.28966905):0.066300168,'7460-Amellifera@XP_001122449':0.13404909):0.068494541,('7739-Bfloridae@XP_002610275':0.094887709,('7955-Drerio@CAX12586':0.035467347,('8364-Xtropicalis@NP_001072866':0.015632862,'9606-Hsapiens@NP_073153':4.4705258e-06):0.038481952):0.17289454):0.10788048):0.022433455):0.075650734,((((('185431-Tbrucei@XP_845449':0.063183601,(('347515-Lmajor@XP_001684803':1.4014738e-06,'435258-Linfantum@XP_001467045':0.014400329):0.39874844,'353153-Tcruzi@XP_811561':0.094804102):0.11235416):0.4291,'403677-Pinfestans@EEY66226':0.24929402):0.12443569,'Ehuxleyi@jgi_Emihu1_119276_fgeneshEH_pg.469__6':0.56596798):0.01611175,('Cmerolae@CMR081C':0.87311506,'Srosetta@04994T0':0.20454297):0.014835191):0.072482964,((('296543-Tpseudonana@XP_002292917':0.10692625,('508771-Tgondii@@XP_002371936':0.87709465,'Entamoeba-histolytica@XP_648466':2.2293392):0.38598043):0.11489875,'Ectocarpus-siliculosus@299115631':0.15471865):0.06934196,'CVulgaris@jgi_ChlNC64A_1_9822_gw1.13.69.1':0.27898913):0.0028705774):0.094256754):0.047761563,((('145481-Ppatens@XP_001770276':0.085854725,'Smellendorffii@jgi|Selmo1|126964|e_gw1.85.147.1':0.039128516):0.12812136,(('3055-Creinhardtii@XP_001693798':0.35726017,('3702-Athaliana@NP_196175':0.23753179,'39947-Osativa@EEE63377':0.16304206):0.1244021):0.087656308,(('436017-Olucimarinus@XP_001418248':0.031641266,'70448-Otauri@AAV68612':0.086883455):0.081453006,'564608-Mpusilla@EEH56332':0.24002758):0.2280573):0.025342437):0.070045066,('352472-Ddiscoideum@XP_638254':0.36574579,(((('412030-Ptetraurelia@XP_001437861':0.82026447,'Cowczarzaki@00022T0':0.38512807):0.05809906,('5911-Tthermophila@XP_001031504':0.25067134,'Oxytricha-trifallax@apc1_WGS':0.43457277):0.11763513):0.045093668,'5762-Ngruberi@EFC50559':0.41172388):0.13009003,'Galdieria-sulphuraria@apc1':0.48790236):0.057172198):0.044761223):0.070882312):0.086486856,((('214684-Cneoformans@XP_570920':0.35633839,(((('307796-Scerevisiae@EDN62645':1.2509451,'451804-Afumigatus@EDP53140':0.093329037):0.09395771,'367110-Ncrassa@XP_959459':0.14588553):0.068758418,'4896-Spombe@NP_595158':0.4833885):0.21988449,(((('353151-Chominis@XP_668328':1.1216182,'412133-Tvaginalis@XP_001326479':1.3328597):0.13063009,'6239-Celegans@NP_496383':0.6657242):0.12627507,'6279-Bmalayi@XP_001893638':0.57402241):0.23647985,'431895-Mbrevicollis@XP_001742225':0.70632777):0.11386654):0.061172058):0.061150926,'237631-Umaydis@XP_758574':0.50678011):0.060685651,('Bdendrobatidis@jgi_Batde5_87977_GP3.035360':0.52687742,'Spunctatus@02706T0':0.18553245):0.086549384):0.091577114,'Ttrahens@11189T0':0.17056301);
(('10228-Tadhaerens@XP_002109033':0.14732608,((((('237631-Umaydis@XP_758574':0.416338,'296543-Tpseudonana@XP_002292917':0.22477697):0.067204384,'7227-Dmelanogaster@NP_573025':0.078781131):0.075781016,('Helobdella-robusta@JGI':0.24387886,'Lgigantea@jgi':0.15378022):0.051056865):0.092114615,'7460-Amellifera@XP_001122449':0.10655499):0.023936979,(('45351-Nvectensis@XP_001632264':0.085316618,'7739-Bfloridae@XP_002610275':0.183566):0.028380642,'Ehuxleyi@jgi_Emihu1_119276_fgeneshEH_pg.469__6':0.40747176):0.0335038):0.074459088):0.022039718,((((('145481-Ppatens@XP_001770276':0.05209036,(('3055-Creinhardtii@XP_001693798':0.28123624,('3702-Athaliana@NP_196175':0.19667807,'39947-Osativa@EEE63377':0.21714859):0.098091172):0.15529872,'Smellendorffii@jgi|Selmo1|126964|e_gw1.85.147.1':0.0097148247):0.054612883):0.071201187,(((('185431-Tbrucei@XP_845449':0.040510224,'353153-Tcruzi@XP_811561':0.10134134):0.041190576,('347515-Lmajor@XP_001684803':0.017885081,'435258-Linfantum@XP_001467045':0.014577461):0.22188938):0.22772037,'Srosetta@04994T0':0.12286308):0.036343471,((('353151-Chominis@XP_668328':1.1397832,'412133-Tvaginalis@XP_001326479':0.61154531):0.24203613,'6239-Celegans@NP_496383':0.66177206):0.20918164,'6279-Bmalayi@XP_001893638':0.40984903):0.1359777):0.10032456):0.07792501,(('436017-Olucimarinus@XP_001418248':0.041319798,'70448-Otauri@AAV68612':0.10326807):0.16056168,'564608-Mpusilla@EEH56332':0.076505224):0.11083993):2.118137e-06,(('403677-Pinfestans@EEY66226':0.17223553,'508771-Tgondii@@XP_002371936':0.64418093):0.07878868,'CVulgaris@jgi_ChlNC64A_1_9822_gw1.13.69.1':0.1978174):0.017689002):0.056374005,(('307796-Scerevisiae@EDN62645':0.63351816,(('Bdendrobatidis@jgi_Batde5_87977_GP3.035360':0.32402357,'Cmerolae@CMR081C':0.60221463):0.070256352,'Ectocarpus-siliculosus@299115631':0.17277673):0.0015622593):0.053958793,'Spunctatus@02706T0':0.21742394):0.12591737):0.053797432,((('214684-Cneoformans@XP_570920':0.0378982,'Entamoeba-histolytica@XP_648466':1.9799101):0.29941247,('431895-Mbrevicollis@XP_001742225':0.6289365,'Ttrahens@11189T0':0.093460951):0.12418469):0.064750568,(('352472-Ddiscoideum@XP_638254':0.15324425,(((('367110-Ncrassa@XP_959459':0.13737801,'4896-Spombe@NP_595158':0.26068774):0.047202329,'451804-Afumigatus@EDP53140':0.016777545):0.26482294,(('7955-Drerio@CAX12586':0.020577243,('8364-Xtropicalis@NP_001072866':0.0065952168,'9606-Hsapiens@NP_073153':2.617424e-06):0.0061609192):0.090001854,'Cowczarzaki@00022T0':0.37062441):0.082224893):0.028662711,'Oxytricha-trifallax@apc1_WGS':0.26892558):0.041667409):0.05348672,((('412030-Ptetraurelia@XP_001437861':0.43543046,'5911-Tthermophila@XP_001031504':0.20067371):0.099430218,'5762-Ngruberi@EFC50559':0.29695214):0.11161401,'Galdieria-sulphuraria@apc1':0.5233834):0.024118151):0.037030756):0.0263376);
((((((((('10228-Tadhaerens@XP_002109033':0.44374229,('7955-Drerio@CAX12586':0.035727658,('8364-Xtropicalis@NP_001072866':7.5836702e-06,'9606-Hsapiens@NP_073153':0.0073145498):0.055406032):0.066729708):0.039303199,('45351-Nvectensis@XP_001632264':0.066140427,'Lgigantea@jgi':0.1841018):0.031800244):0.044661735,('7460-Amellifera@XP_001122449':0.16028817,'7739-Bfloridae@XP_002610275':0.13081027):0.039670605):0.065244373,'7227-Dmelanogaster@NP_573025':0.17583956):0.081949003,(('296543-Tpseudonana@XP_002292917':0.20801442,'Ectocarpus-siliculosus@299115631':0.30973357):0.083626591,'Ehuxleyi@jgi_Emihu1_119276_fgeneshEH_pg.469__6':0.3764018):0.17042135):0.042042624,'Ttrahens@11189T0':0.26897234):0.071517607,'Spunctatus@02706T0':0.38638866):4.3510256e-05,((('214684-Cneoformans@XP_570920':0.40461863,'508771-Tgondii@@XP_002371936':0.8691636):0.032277559,'237631-Umaydis@XP_758574':0.56961675):0.12435521,(('307796-Scerevisiae@EDN62645':0.68793008,('353151-Chominis@XP_668328':0.77101404,'412133-Tvaginalis@XP_001326479':1.2641003):0.32302899):0.094224845,('6239-Celegans@NP_496383':0.66140852,('6279-Bmalayi@XP_001893638':0.43000304,'CVulgaris@jgi_ChlNC64A_1_9822_gw1.13.69.1':0.25956951):0.043212591):0.12877286):0.13685275):0.048992023):0.10105647,(((((((('145481-Ppatens@XP_001770276':0.12294133,'Smellendorffii@jgi|Selmo1|126964|e_gw1.85.147.1':0.066240509):0.030178173,(('436017-Olucimarinus@XP_001418248':0.047239803,'70448-Otauri@AAV68612':0.058990278):0.13571026,'564608-Mpusilla@EEH56332':0.27038271):0.25477599):0.039703921,'3055-Creinhardtii@XP_001693798':0.55518184):0.05201154,'403677-Pinfestans@EEY66226':0.31700849):0.030337385,('3702-Athaliana@NP_196175':0.22285542,'39947-Osativa@EEE63377':0.22403516):0.11703283):0.1074491,'352472-Ddiscoideum@XP_638254':0.34009969):0.089256236,(((('412030-Ptetraurelia@XP_001437861':0.43571227,'5911-Tthermophila@XP_001031504':0.23248113):0.11676396,'Oxytricha-trifallax@apc1_WGS':0.28786794):0.1323268,'Cowczarzaki@00022T0':0.42721356):0.060552199,'Galdieria-sulphuraria@apc1':0.35489462):0.063022369):0.053177992,((((('185431-Tbrucei@XP_845449':0.06005279,'353153-Tcruzi@XP_811561':0.10877561):0.061945417,('347515-Lmajor@XP_001684803':0.0093307595,'435258-Linfantum@XP_001467045':0.031592927):0.16827803):0.2485484,'Cmerolae@CMR081C':0.62494166):0.11094195,'5762-Ngruberi@EFC50559':0.23381498):0.17619452,(('431895-Mbrevicollis@XP_001742225':0.32183673,'Entamoeba-histolytica@XP_648466':1.8519387):0.20045166,'Helobdella-robusta@JGI':0.23310702):0.031204204):0.10912724):0.020035516,((('367110-Ncrassa@XP_959459':0.20733571,'451804-Afumigatus@EDP53140':0.10178954):0.11017728,'4896-Spombe@NP_595158':0.22385902):0.15672644,('Bdendrobatidis@jgi_Batde5_87977_GP3.035360':0.49790237,'Srosetta@04994T0':0.24910539):0.10009743):0.053209212);
((('10228-Tadhaerens@XP_002109033':0.20277452,(((((('431895-Mbrevicollis@XP_001742225':0.56329816,'7227-Dmelanogaster@NP_573025':0.30367312):3.8292988e-06,'7460-Amellifera@XP_001122449':0.10303383):0.02565193,('Helobdella-robusta@JGI':0.25048264,'Lgigantea@jgi':0.16423722):0.059253533):0.096695604,('7955-Drerio@CAX12586':0.050262219,('8364-Xtropicalis@NP_001072866':0.022088439,'9606-Hsapiens@NP_073153':0.014920758):0.020128964):0.11527157):0.032340218,'7739-Bfloridae@XP_002610275':0.22404752):0.028367697,'45351-Nvectensis@XP_001632264':0.11690794):0.10080252):0.035513044,((((('214684-Cneoformans@XP_570920':0.2038556,'Entamoeba-histolytica@XP_648466':1.7146295):0.11928945,('412133-Tvaginalis@XP_001326479':1.2335614,('6239-Celegans@NP_496383':0.7156414,'6279-Bmalayi@XP_001893638':0.40047592):0.12431221):0.11556036):0.051927975,('237631-Umaydis@XP_758574':0.52753129,(('367110-Ncrassa@XP_959459':0.15098623,'451804-Afumigatus@EDP53140':0.063167704):0.12162749,'4896-Spombe@NP_595158':0.23124252):0.087059684):0.032608812):6.9834128e-05,'Spunctatus@02706T0':0.17534614):0.089795691,(((('307796-Scerevisiae@EDN62645':0.51735479,'353151-Chominis@XP_668328':1.28575):0.24883281,(('412030-Ptetraurelia@XP_001437861':0.45414438,'5911-Tthermophila@XP_001031504':0.19072275):0.11899126,'Oxytricha-trifallax@apc1_WGS':0.35294296):0.028081714):0.064737861,'Cowczarzaki@00022T0':0.41357143):0.053029489,'Ehuxleyi@jgi_Emihu1_119276_fgeneshEH_pg.469__6':0.42271577):0.07921732):0.04778343):0.039911146,((((((('145481-Ppatens@XP_001770276':0.067654086,'Smellendorffii@jgi|Selmo1|126964|e_gw1.85.147.1':0.047978373):0.059815325,(('296543-Tpseudonana@XP_002292917':0.23128376,'Ectocarpus-siliculosus@299115631':0.1567869):0.066166905,('403677-Pinfestans@EEY66226':0.26135948,'Srosetta@04994T0':0.16720319):0.084788459):0.064862363):0.016364612,('3055-Creinhardtii@XP_001693798':0.21583749,'CVulgaris@jgi_ChlNC64A_1_9822_gw1.13.69.1':0.18347689):0.12644538):0.036196531,(((('185431-Tbrucei@XP_845449':0.12680284,'353153-Tcruzi@XP_811561':0.15161316):0.078422176,('347515-Lmajor@XP_001684803':0.026556084,'435258-Linfantum@XP_001467045':6.4228915e-05):0.23807354):0.22883761,'508771-Tgondii@@XP_002371936':0.7495492):0.076150861,'Cmerolae@CMR081C':0.42353589):0.15904082):2.5353375e-07,('3702-Athaliana@NP_196175':0.18828596,'39947-Osativa@EEE63377':0.19454771):0.15585539):0.063633509,((('436017-Olucimarinus@XP_001418248':0.068676646,'70448-Otauri@AAV68612':0.073630962):0.10358446,'564608-Mpusilla@EEH56332':0.17712348):0.13348981,('5762-Ngruberi@EFC50559':0.36010533,'Bdendrobatidis@jgi_Batde5_87977_GP3.035360':0.4893093):0.0015539328):0.070029883):0.052612391,'Ttrahens@11189T0':0.10934387):0.043014901,('352472-Ddiscoideum@XP_638254':0.18938957,'Galdieria-sulphuraria@apc1':0.50805122):0.095236966);
((((((('10228-Tadhaerens@XP_002109033':0.25123609,('7955-Drerio@CAX12586':0.010162303,('8364-Xtropicalis@NP_001072866':0.029626393,'9606-Hsapiens@NP_073153':0.0070606949):0.059028385):0.12184048):0.14383126,'45351-Nvectensis@XP_001632264':0.035370762):0.067270117,(('7227-Dmelanogaster@NP_573025':0.18672289,'7460-Amellifera@XP_001122449':0.16680481):0.02772343,'Lgigantea@jgi':0.12063539):0.07746269):0.070794301,((('367110-Ncrassa@XP_959459':0.15958724,'451804-Afumigatus@EDP53140':0.086931201):0.039699528,'4896-Spombe@NP_595158':0.36566284):0.13135477,((('431895-Mbrevicollis@XP_001742225':0.59661061,'Entamoeba-histolytica@XP_648466':1.7137319):0.13224516,'Helobdella-robusta@JGI':0.15665642):0.22143871,'5762-Ngruberi@EFC50559':0.31746725):0.062252491):0.1118007):0.022324327,'214684-Cneoformans@XP_570920':0.38643474):0.02225294,'Ttrahens@11189T0':0.098786358):0.071958953,((((('145481-Ppatens@XP_001770276':0.036230572,'Smellendorffii@jgi|Selmo1|126964|e_gw1.85.147.1':0.085023242):0.036706501,'352472-Ddiscoideum@XP_638254':0.32761051):0.055166641,((((('307796-Scerevisiae@EDN62645':0.48451939,'353151-Chominis@XP_668328':1.2969272):0.16119168,'Bdendrobatidis@jgi_Batde5_87977_GP3.035360':0.47824231):0.15402595,'412133-Tvaginalis@XP_001326479':1.5307419):0.022982842,'Spunctatus@02706T0':0.14865048):0.11399199,(('3702-Athaliana@NP_196175':0.20060826,'39947-Osativa@EEE63377':0.32792049):0.1044509,'Galdieria-sulphuraria@apc1':0.55409416):0.0026902765):0.10798349):0.0097783188,('3055-Creinhardtii@XP_001693798':0.29414536,(('436017-Olucimarinus@XP_001418248':0.049780435,'70448-Otauri@AAV68612':0.04163108):0.19422974,'564608-Mpusilla@EEH56332':0.14098136):0.077913054):0.066416082):0.051504564,((((('185431-Tbrucei@XP_845449':0.044711062,'353153-Tcruzi@XP_811561':0.18833165):0.14953418,('347515-Lmajor@XP_001684803':0.0097950974,'435258-Linfantum@XP_001467045':0.011185265):0.22550609):0.13381544,'Cmerolae@CMR081C':0.52452144):0.086719554,(('403677-Pinfestans@EEY66226':0.27276058,'Srosetta@04994T0':0.20696708):0.082820345,('508771-Tgondii@@XP_002371936':0.84107226,('6239-Celegans@NP_496383':0.86556602,'6279-Bmalayi@XP_001893638':0.33762644):0.28386694):0.042898442):0.020769383):0.081652593,(('7739-Bfloridae@XP_002610275':0.22306069,'Ectocarpus-siliculosus@299115631':0.11195113):0.073484332,'CVulgaris@jgi_ChlNC64A_1_9822_gw1.13.69.1':0.15803496):0.026482923):0.12159293):0.063408846,(('237631-Umaydis@XP_758574':0.39152221,(((('412030-Ptetraurelia@XP_001437861':0.58932037,'5911-Tthermophila@XP_001031504':0.11757607):0.11175279,'Oxytricha-trifallax@apc1_WGS':0.24863222):0.16849345,'Cowczarzaki@00022T0':0.49749764):0.045045716,'Ehuxleyi@jgi_Emihu1_119276_fgeneshEH_pg.469__6':0.45966647):0.098841411):0.08965259,'296543-Tpseudonana@XP_002292917':0.32222553):0.022492128);
(((((('10228-Tadhaerens@XP_002109033':0.30568109,'45351-Nvectensis@XP_001632264':0.10494367):0.087518456,('7739-Bfloridae@XP_002610275':0.20534705,('7955-Drerio@CAX12586':0.0084808879,('8364-Xtropicalis@NP_001072866':0.036047964,'9606-Hsapiens@NP_073153':0.023077351):0.055002027):0.12682665):0.076132123):0.07965785,(('7227-Dmelanogaster@NP_573025':0.31289703,('Helobdella-robusta@JGI':0.26934376,'Lgigantea@jgi':0.23261468):0.073272049):0.021779839,'7460-Amellifera@XP_001122449':0.1172154):0.059793782):0.03804374,((('367110-Ncrassa@XP_959459':0.15770453,'451804-Afumigatus@EDP53140':0.15209288):0.066091743,'4896-Spombe@NP_595158':0.44650237):0.14616995,('412133-Tvaginalis@XP_001326479':1.8301046,('508771-Tgondii@@XP_002371936':0.72636097,'Cmerolae@CMR081C':0.45018891):0.058195743):0.14027491):0.058172286):0.090755015,(((((('185431-Tbrucei@XP_845449':0.064544134,'353153-Tcruzi@XP_811561':0.17044633):0.090410114,('347515-Lmajor@XP_001684803':0.014381837,'435258-Linfantum@XP_001467045':0):0.28428159):0.25568601,'431895-Mbrevicollis@XP_001742225':0.59930534):0.044959856,'Srosetta@04994T0':0.24804848):0.068379707,('353151-Chominis@XP_668328':1.4365179,('6239-Celegans@NP_496383':1.1128648,'6279-Bmalayi@XP_001893638':0.43950994):0.083555053):0.30641757):0.024328984,('Cowczarzaki@00022T0':0.61782715,'Ehuxleyi@jgi_Emihu1_119276_fgeneshEH_pg.469__6':0.41846301):0.12899101):0.13447612):0.048502337,((((('145481-Ppatens@XP_001770276':0.072680112,'Smellendorffii@jgi|Selmo1|126964|e_gw1.85.147.1':0.03707646):0.02675623,(('3055-Creinhardtii@XP_001693798':0.38533551,('3702-Athaliana@NP_196175':0.29085172,'39947-Osativa@EEE63377':0.22528658):0.11841506):0.048644411,(('436017-Olucimarinus@XP_001418248':0.087889602,'70448-Otauri@AAV68612':0.1795832):0.17285347,'564608-Mpusilla@EEH56332':0.26564043):0.086568811):0.083914336):0.056220499,('296543-Tpseudonana@XP_002292917':0.33518016,'Ttrahens@11189T0':0.25311492):0.049849814):0.060298046,('403677-Pinfestans@EEY66226':0.38704198,('CVulgaris@jgi_ChlNC64A_1_9822_gw1.13.69.1':0.14768788,'Ectocarpus-siliculosus@299115631':0.14012993):0.11773664):0.03491355):0.051351653,((('307796-Scerevisiae@EDN62645':1.0871551,(('412030-Ptetraurelia@XP_001437861':0.60715987,'5911-Tthermophila@XP_001031504':0.20394771):0.074196092,'Oxytricha-trifallax@apc1_WGS':0.29102396):0.14118456):0.12112583,'Galdieria-sulphuraria@apc1':0.55995535):0.016617776,('352472-Ddiscoideum@XP_638254':0.2705598,('Bdendrobatidis@jgi_Batde5_87977_GP3.035360':0.53172997,'Spunctatus@02706T0':0.19892514):0.097562495):0.086149176):0.05456194):0.044815558,(('214684-Cneoformans@XP_570920':0.41406246,('5762-Ngruberi@EFC50559':0.30305691,'Entamoeba-histolytica@XP_648466':1.5840284):0.11520195):0.096931671,'237631-Umaydis@XP_758574':0.52375356):0.11569105);
((((('10228-Tadhaerens@XP_002109033':0.22663859,('7955-Drerio@CAX12586':7.0669949e-05,('8364-Xtropicalis@NP_001072866':0.038173631,'9606-Hsapiens@NP_073153':0.02333801):0.046927163):0.041360646):0.06056772,(('45351-Nvectensis@XP_001632264':0.0591512,((('7227-Dmelanogaster@NP_573025':0.18265677,'Helobdella-robusta@JGI':0.11749386):0.064234854,'Lgigantea@jgi':0.12619791):0.069697059,'7739-Bfloridae@XP_002610275':0.14485909):0.029525084):0.054419899,'7460-Amellifera@XP_001122449':0.10779111):0.019663712):0.063960452,(('237631-Umaydis@XP_758574':0.51492215,'352472-Ddiscoideum@XP_638254':0.23830701):0.06410742,'5762-Ngruberi@EFC50559':0.24404133):0.092652467):0.056065678,('Cowczarzaki@00022T0':0.24829995,'Ehuxleyi@jgi_Emihu1_119276_fgeneshEH_pg.469__6':0.37817162):0.10329385):0.0399108,(((((((('145481-Ppatens@XP_001770276':0.098075705,'Smellendorffii@jgi|Selmo1|126964|e_gw1.85.147.1':0.021935624):0.045047702,'Ttrahens@11189T0':0.29051127):0.036521078,('3702-Athaliana@NP_196175':0.21301383,'39947-Osativa@EEE63377':0.17342706):0.15664293):8.2722687e-05,(('436017-Olucimarinus@XP_001418248':0.081192904,'70448-Otauri@AAV68612':0.081583955):0.10533039,'564608-Mpusilla@EEH56332':0.20564679):0.11291923):0.021406428,(('3055-Creinhardtii@XP_001693798':0.13517795,'Ectocarpus-siliculosus@299115631':0.17225207):0.083517274,('Bdendrobatidis@jgi_Batde5_87977_GP3.035360':0.37774019,'Spunctatus@02706T0':0.23959469):0.10427401):0.062961795):0.026074443,((('185431-Tbrucei@XP_845449':0.044553338,'353153-Tcruzi@XP_811561':0.15299418):0.12901758,('347515-Lmajor@XP_001684803':0.020645637,'435258-Linfantum@XP_001467045':2.4757154e-05):0.17194485):0.2462709,'403677-Pinfestans@EEY66226':0.25879526):0.099070221):0.016375219,(((('353151-Chominis@XP_668328':1.288886,'412133-Tvaginalis@XP_001326479':0.77540888):0.25617745,('6239-Celegans@NP_496383':0.57829648,'6279-Bmalayi@XP_001893638':0.38306925):0.10582277):0.17912483,'CVulgaris@jgi_ChlNC64A_1_9822_gw1.13.69.1':0.10912182):0.16729089,('508771-Tgondii@@XP_002371936':0.5823303,'Cmerolae@CMR081C':0.3618557):0.13901978):0.0062232768):0.026620946,('296543-Tpseudonana@XP_002292917':0.41577168,'Srosetta@04994T0':0.14752735):1.035651e-05):0.052950064,(((('214684-Cneoformans@XP_570920':0.14298654,'Entamoeba-histolytica@XP_648466':1.4325064):0.10460675,'431895-Mbrevicollis@XP_001742225':0.46370365):0.060859728,'Galdieria-sulphuraria@apc1':0.5681816):0.056864315,(('307796-Scerevisiae@EDN62645':0.58018057,(('412030-Ptetraurelia@XP_001437861':0.46637555,'5911-Tthermophila@XP_001031504':0.12435653):0.11232531,'Oxytricha-trifallax@apc1_WGS':0.26094477):0.096427918):0.065993654,(('367110-Ncrassa@XP_959459':0.15802885,'451804-Afumigatus@EDP53140':0.092570021):0.17470792,'4896-Spombe@NP_595158':0.21530248):0.083355572):0.088884719):0.010989436);
((((((('10228-Tadhaerens@XP_002109033':0.28747564,'45351-Nvectensis@XP_001632264':0.091917338):0.040442747,(((('7227-Dmelanogaster@NP_573025':0.13492645,'Helobdella-robusta@JGI':0.28586391):0.10196025,'7460-Amellifera@XP_001122449':0.16196367):0.014593696,'Lgigantea@jgi':0.13071841):0.13439134,('7739-Bfloridae@XP_002610275':0.1051764,('7955-Drerio@CAX12586':0.038287283,('8364-Xtropicalis@NP_001072866':0.036784649,'9606-Hsapiens@NP_073153':4.2669206e-06):0.061447663):0.10610396):0.032956436):0.042419663):0.096511797,'296543-Tpseudonana@XP_002292917':0.28899372):0.074753282,(('508771-Tgondii@@XP_002371936':0.84288741,'Ectocarpus-siliculosus@299115631':0.078756549):0.084097032,'Cmerolae@CMR081C':0.58502169):0.14486424):0.050917249,'Ttrahens@11189T0':0.16236076):0.057408912,((('3055-Creinhardtii@XP_001693798':0.18175453,'CVulgaris@jgi_ChlNC64A_1_9822_gw1.13.69.1':0.16966666):0.070477965,('6239-Celegans@NP_496383':0.80896123,'6279-Bmalayi@XP_001893638':0.44850435):0.32486462):0.099511912,(('436017-Olucimarinus@XP_001418248':0.12862445,'70448-Otauri@AAV68612':0.032910405):0.13898021,'564608-Mpusilla@EEH56332':0.26011314):0.12528075):0.021608452):0.041903228,('145481-Ppatens@XP_001770276':0.066985687,'Smellendorffii@jgi|Selmo1|126964|e_gw1.85.147.1':0.08303315):0.040830237,(((('185431-Tbrucei@XP_845449':0.046104902,'353153-Tcruzi@XP_811561':0.25183132):0.10776125,('347515-Lmajor@XP_001684803':0.0083380675,'435258-Linfantum@XP_001467045':0.012871314):0.33870154):0.30804469,'403677-Pinfestans@EEY66226':0.17479799):0.21437888,((('214684-Cneoformans@XP_570920':0.59128258,(('237631-Umaydis@XP_758574':0.49632032,(('412030-Ptetraurelia@XP_001437861':0.14822208,'Entamoeba-histolytica@XP_648466':2.8795582):0.44819858,('5911-Tthermophila@XP_001031504':0.19547579,'Oxytricha-trifallax@apc1_WGS':0.27906664):0.062423153):0.018823789):0.051425302,('Cowczarzaki@00022T0':0.59183545,'Ehuxleyi@jgi_Emihu1_119276_fgeneshEH_pg.469__6':0.4745961):1.3803855e-05):0.10361841):0.0008925634,((((('307796-Scerevisiae@EDN62645':0.78085751,'353151-Chominis@XP_668328':1.3563616):0.15424914,('367110-Ncrassa@XP_959459':0.15386716,'451804-Afumigatus@EDP53140':0.12714593):0.16602273):0.1127687,('412133-Tvaginalis@XP_001326479':1.4156499,'4896-Spombe@NP_595158':0.15243633):0.16274711):0.14723093,'431895-Mbrevicollis@XP_001742225':0.48762379):0.088091253,'Srosetta@04994T0':0.22894344):0.079449792):0.093333169,((((('352472-Ddiscoideum@XP_638254':0.20977088,'5762-Ngruberi@EFC50559':0.30689131):0.069418207,'Bdendrobatidis@jgi_Batde5_87977_GP3.035360':0.51492053):0.043474423,'Spunctatus@02706T0':0.29787017):0.054184101,'Galdieria-sulphuraria@apc1':0.46051309):0.030585058,('3702-Athaliana@NP_196175':0.18782232,'39947-Osativa@EEE63377':0.20163363):0.12446151):1.7090266e-06):0.0082316259):0.13172161);
(((((((('10228-Tadhaerens@XP_002109033':0.29968959,('7955-Drerio@CAX12586':0.039115417,('8364-Xtropicalis@NP_001072866':0.034431521,'9606-Hsapiens@NP_073153':0.014543584):0.020392147):0.051020155):0.058836623,'7739-Bfloridae@XP_002610275':0.10635977):0.0046359932,'45351-Nvectensis@XP_001632264':0.13697728):0.08791753,'7460-Amellifera@XP_001122449':0.060373016):0.022681843,(('296543-Tpseudonana@XP_002292917':0.25494343,'7227-Dmelanogaster@NP_573025':0.10505985):0.10061595,'Helobdella-robusta@JGI':0.2120192):0.076981545):0.030123285,'Lgigantea@jgi':0.15136796):0.061829032,((((((('214684-Cneoformans@XP_570920':0.20959222,'Entamoeba-histolytica@XP_648466':2.1827969):0.17458721,('6239-Celegans@NP_496383':0.5099843,'6279-Bmalayi@XP_001893638':0.29806221):0.24185407):0.12690885,('237631-Umaydis@XP_758574':0.4900127,'Spunctatus@02706T0':0.18072557):0.10379137):0.016109725,((('307796-Scerevisiae@EDN62645':0.71916051,'367110-Ncrassa@XP_959459':0.12590052):0.036167105,'4896-Spombe@NP_595158':0.36563173):0.028010059,'451804-Afumigatus@EDP53140':0.067299109):0.20314434):0.037753113,(('353151-Chominis@XP_668328':1.2051766,'412133-Tvaginalis@XP_001326479':1.0564021):0.36570922,('508771-Tgondii@@XP_002371936':0.53345428,'Cmerolae@CMR081C':0.52352567):0.091197587):0.086071898):4.1490674e-05,'Bdendrobatidis@jgi_Batde5_87977_GP3.035360':0.58123639):0.064157106,'431895-Mbrevicollis@XP_001742225':0.53764582):0.030346085):0.057945988,((((('145481-Ppatens@XP_001770276':0.087582016,'Smellendorffii@jgi|Selmo1|126964|e_gw1.85.147.1':0.012938354):0.1041543,('3702-Athaliana@NP_196175':0.17768636,'39947-Osativa@EEE63377':0.15000085):0.09291798):0.053835079,('352472-Ddiscoideum@XP_638254':0.21175885,'Galdieria-sulphuraria@apc1':0.34174371):0.083263952):0.03480393,(((((('185431-Tbrucei@XP_845449':0.041347015,'353153-Tcruzi@XP_811561':0.19246704):0.14741855,('347515-Lmajor@XP_001684803':0.0066848867,'435258-Linfantum@XP_001467045':0):0.23832736):0.2571309,'403677-Pinfestans@EEY66226':0.19103072):0.051667677,(('436017-Olucimarinus@XP_001418248':0.083120106,'70448-Otauri@AAV68612':0.085170076):0.25333869,'564608-Mpusilla@EEH56332':0.13422255):0.036047299):0.033835114,(('3055-Creinhardtii@XP_001693798':0.24128485,'CVulgaris@jgi_ChlNC64A_1_9822_gw1.13.69.1':0.080848377):0.059932642,'Ectocarpus-siliculosus@299115631':0.21019301):0.10789983):0.0045536327,((((('412030-Ptetraurelia@XP_001437861':0.48152236,'5911-Tthermophila@XP_001031504':0.28389062):0.078825097,'Oxytricha-trifallax@apc1_WGS':0.2655794):0.056674899,'Cowczarzaki@00022T0':0.48599088):0.1218969,'5762-Ngruberi@EFC50559':0.30474231):0.035558075,'Ttrahens@11189T0':0.266741):0.049184931):0.065410949):0.0076597489,'Ehuxleyi@jgi_Emihu1_119276_fgeneshEH_pg.469__6':0.56011314):0.0087047644,'Srosetta@04994T0':0.25147209);
(((('10228-Tadhaerens@XP_002109033':0.35219917,('7955-Drerio@CAX12586':0.052111323,('8364-Xtropicalis@NP_001072866':0.013353444,'9606-Hsapiens@NP_073153':0.0097087388):0.075518696):0.1607644):0.095758224,(('214684-Cneoformans@XP_570920':0.30958821,((((('307796-Scerevisiae@EDN62645':0.81243824,'451804-Afumigatus@EDP53140':0.0046937233):0.056782804,'367110-Ncrassa@XP_959459':0.21629448):0.17099227,'4896-Spombe@NP_595158':0.1845456):0.043868441,(('353151-Chominis@XP_668328':1.4402952,'412133-Tvaginalis@XP_001326479':1.1329938):0.16395671,'Cmerolae@CMR081C':0.56889882):0.25743723):0.027220911,('6239-Celegans@NP_496383':0.72282556,'6279-Bmalayi@XP_001893638':0.37238847):0.22619257):0.15973534):0.12303048,('7227-Dmelanogaster@NP_573025':0.22063193,'Oxytricha-trifallax@apc1_WGS':0.29180655):0.058257774):0.012030996):0.037601532,((((('296543-Tpseudonana@XP_002292917':0.25764021,'Ectocarpus-siliculosus@299115631':0.24974061):0.054036849,('508771-Tgondii@@XP_002371936':0.73735285,'Ehuxleyi@jgi_Emihu1_119276_fgeneshEH_pg.469__6':0.22456884):0.10436118):0.055472579,('CVulgaris@jgi_ChlNC64A_1_9822_gw1.13.69.1':0.22448142,'Srosetta@04994T0':0.2018871):7.4182412e-05):0.10629755,((('45351-Nvectensis@XP_001632264':0.17534466,'Lgigantea@jgi':0.18925498):0.048127739,'7739-Bfloridae@XP_002610275':0.11568121):0.092356661,'7460-Amellifera@XP_001122449':0.1550629):0.025551698):0.052395379,'Cowczarzaki@00022T0':0.59399387):8.766681e-05):0.034905094,((((((('145481-Ppatens@XP_001770276':0.057361515,'Smellendorffii@jgi|Selmo1|126964|e_gw1.85.147.1':0.017749068):0.062459101,'237631-Umaydis@XP_758574':0.4247198):0.08276304,('3055-Creinhardtii@XP_001693798':0.26838753,('3702-Athaliana@NP_196175':0.27286307,'39947-Osativa@EEE63377':0.20974938):0.043139459):0.054755691):0.048217275,(((('185431-Tbrucei@XP_845449':0.025477624,'353153-Tcruzi@XP_811561':0.16261033):0.060518618,('347515-Lmajor@XP_001684803':0,'435258-Linfantum@XP_001467045':0.014163732):0.22584292):0.31751313,'403677-Pinfestans@EEY66226':0.16304199):0.092849864,(('436017-Olucimarinus@XP_001418248':0.09383039,'70448-Otauri@AAV68612':0.087549606):0.14267135,'564608-Mpusilla@EEH56332':0.18989516):0.074650387):0.043771508):0.021534314,'Galdieria-sulphuraria@apc1':0.50371005):0.04909994,'Ttrahens@11189T0':0.20604386):0.04727858,('352472-Ddiscoideum@XP_638254':0.22949708,('Bdendrobatidis@jgi_Batde5_87977_GP3.035360':0.62733959,'Spunctatus@02706T0':0.24075042):0.0607116):0.081120283):0.028443066,((('412030-Ptetraurelia@XP_001437861':0.60619628,'5911-Tthermophila@XP_001031504':0.20288182):0.16793684,('431895-Mbrevicollis@XP_001742225':0.70293027,'Helobdella-robusta@JGI':0.27102007):0.16356677):0.033714306,('5762-Ngruberi@EFC50559':0.10202585,'Entamoeba-histolytica@XP_648466':1.842824):0.28118126):0.036929581);
(((('10228-Tadhaerens@XP_002109033':0.25510435,('7955-Drerio@CAX12586':0.024241993,('8364-Xtropicalis@NP_001072866':0.026956716,'9606-Hsapiens@NP_073153':0.015150464):0.066114179):0.097246693):0.045818866,'5762-Ngruberi@EFC50559':0.35881264):0.00036182553,(((((('214684-Cneoformans@XP_570920':0.21762631,'Entamoeba-histolytica@XP_648466':1.4932845):0.11490448,('6239-Celegans@NP_496383':0.70588249,('6279-Bmalayi@XP_001893638':0.51076614,'CVulgaris@jgi_ChlNC64A_1_9822_gw1.13.69.1':0.18823325):0.092997433):0.077916653):0.057917057,('237631-Umaydis@XP_758574':0.63147561,('307796-Scerevisiae@EDN62645':0.6194379,('Bdendrobatidis@jgi_Batde5_87977_GP3.035360':0.5416863,'Spunctatus@02706T0':0.18112738):0.09036659):0.046393338):0.035528344):0.040252809,('Galdieria-sulphuraria@apc1':0.46834651,'Srosetta@04994T0':0.16356298):0.12959332):0.046470547,('353151-Chominis@XP_668328':1.2142948,'412133-Tvaginalis@XP_001326479':1.1762039):0.35127317):3.5684846e-05,(((('412030-Ptetraurelia@XP_001437861':0.52649373,'5911-Tthermophila@XP_001031504':0.13701914):0.14946614,'Oxytricha-trifallax@apc1_WGS':0.33290479):0.1471242,'Cowczarzaki@00022T0':0.30763354):0.10782491,'Ehuxleyi@jgi_Emihu1_119276_fgeneshEH_pg.469__6':0.27681521):0.034942975):0.048059699):0.02898646,((((((('145481-Ppatens@XP_001770276':0.096758205,'Smellendorffii@jgi|Selmo1|126964|e_gw1.85.147.1':0.059889929):0.048906845,('352472-Ddiscoideum@XP_638254':0.1668131,('3702-Athaliana@NP_196175':0.27883707,'39947-Osativa@EEE63377':0.048043758):0.17388587):0.13149425):0.041200871,'3055-Creinhardtii@XP_001693798':0.2148188):8.3697833e-07,(('436017-Olucimarinus@XP_001418248':0.047998913,'70448-Otauri@AAV68612':0.029498736):0.19805573,'564608-Mpusilla@EEH56332':0.12744926):0.096264398):0.026592886,(((('185431-Tbrucei@XP_845449':0.034277344,'353153-Tcruzi@XP_811561':0.13655556):0.016878879,('347515-Lmajor@XP_001684803':0.037064362,'435258-Linfantum@XP_001467045':0):0.15433638):0.28534027,('403677-Pinfestans@EEY66226':0.13438734,'508771-Tgondii@@XP_002371936':0.75699042):0.091016041):0.11124906,'Ttrahens@11189T0':0.19798854):0.047800654):0.016298411,('7739-Bfloridae@XP_002610275':0.099769623,('Cmerolae@CMR081C':0.47859708,'Ectocarpus-siliculosus@299115631':0.21338196):0.021257079):0.073521062):0.068203087,((('367110-Ncrassa@XP_959459':0.22077933,'451804-Afumigatus@EDP53140':0.085608213):0.040335747,'4896-Spombe@NP_595158':0.33144947):0.16758582,'45351-Nvectensis@XP_001632264':0.081597587):0.088205642):0.020576795,('296543-Tpseudonana@XP_002292917':0.23075926,((('431895-Mbrevicollis@XP_001742225':0.491144,'Helobdella-robusta@JGI':0.16195902):0.14101748,'Lgigantea@jgi':0.10368611):0.066213558,('7227-Dmelanogaster@NP_573025':0.24129838,'7460-Amellifera@XP_001122449':0.043346704):0.082945712):0.04991302):0.02479691);
(((((('10228-Tadhaerens@XP_002109033':0.28927192,'45351-Nvectensis@XP_001632264':0.11047566):0.11641559,((('7227-Dmelanogaster@NP_573025':0.25147126,('Helobdella-robusta@JGI':0.39130265,'Lgigantea@jgi':0.088761117):0.038686955):0.038819469,'7460-Amellifera@XP_001122449':0.11699661):0.1066667,('7955-Drerio@CAX12586':0.026128912,('8364-Xtropicalis@NP_001072866':0.021534391,'9606-Hsapiens@NP_073153':0.0080288498):0.036997921):0.12119587):3.2684148e-05):0.039074786,'7739-Bfloridae@XP_002610275':0.11668416):0.071721605,(('296543-Tpseudonana@XP_002292917':0.30275489,('5762-Ngruberi@EFC50559':0.23768069,'Entamoeba-histolytica@XP_648466':3.0063028):0.38276013):0.041580952,('CVulgaris@jgi_ChlNC64A_1_9822_gw1.13.69.1':0.12405929,'Ectocarpus-siliculosus@299115631':0.15163334):0.14421784):0.055545119):0.069715625,(((('412030-Ptetraurelia@XP_001437861':0.50022664,'5911-Tthermophila@XP_001031504':0.21908829):0.12729531,'Oxytricha-trifallax@apc1_WGS':0.30106666):0.11962944,'Cowczarzaki@00022T0':0.41896846):0.069385465,'Galdieria-sulphuraria@apc1':0.36285327):0.061776022):0.0086777565,((('145481-Ppatens@XP_001770276':0.080120426,'Smellendorffii@jgi|Selmo1|126964|e_gw1.85.147.1':0.029108121):0.12148619,(('3055-Creinhardtii@XP_001693798':0.21296195,'Ehuxleyi@jgi_Emihu1_119276_fgeneshEH_pg.469__6':0.34384725):0.14151476,('3702-Athaliana@NP_196175':0.19571659,'39947-Osativa@EEE63377':0.18146):0.10149919):0.10637495):0.0061705246,((('436017-Olucimarinus@XP_001418248':0.0049107684,'Bdendrobatidis@jgi_Batde5_87977_GP3.035360':0.99535747):0.088116472,'70448-Otauri@AAV68612':0.065496207):0.18582045,'564608-Mpusilla@EEH56332':0.24413985):0.16146731):0.060043085,((((('185431-Tbrucei@XP_845449':0.016591836,(('347515-Lmajor@XP_001684803':0.030232578,'435258-Linfantum@XP_001467045':0.011577749):0.3028432,'353153-Tcruzi@XP_811561':0.17785329):0.055508988):0.45815513,'403677-Pinfestans@EEY66226':0.23071387):0.12514112,((((('353151-Chominis@XP_668328':1.3007707,'412133-Tvaginalis@XP_001326479':1.4882506):0.29760713,('6239-Celegans@NP_496383':0.71940786,'6279-Bmalayi@XP_001893638':0.4204023):0.17002724):0.15393363,'508771-Tgondii@@XP_002371936':0.65255789):0.070420308,'Cmerolae@CMR081C':0.4699937):0.050341883,'431895-Mbrevicollis@XP_001742225':0.69014023):0.084660641):0.029647799,'Srosetta@04994T0':0.36766309):0.040210548,(('214684-Cneoformans@XP_570920':0.54577269,((('237631-Umaydis@XP_758574':0.32674852,'352472-Ddiscoideum@XP_638254':0.4480463):0.13376237,('307796-Scerevisiae@EDN62645':0.70196998,(('367110-Ncrassa@XP_959459':0.17153007,'451804-Afumigatus@EDP53140':0.13693208):0.17814852,'4896-Spombe@NP_595158':0.32738506):0.09309409):0.12821342):0.057084865,'Spunctatus@02706T0':0.22058059):0.060307851):0.05484633,'Ttrahens@11189T0':0.099489195):0.12817876):0.069805842);
(((((((('10228-Tadhaerens@XP_002109033':0.25314787,('7955-Drerio@CAX12586':0.038953012,('8364-Xtropicalis@NP_001072866':0.036289912,'9606-Hsapiens@NP_073153':0.054212628):0.087823737):0.12981107):0.086263466,(('7227-Dmelanogaster@NP_573025':0.30008595,('Helobdella-robusta@JGI':0.30599598,'Lgigantea@jgi':0.16050416):0.14239981):0.015254917,'7460-Amellifera@XP_001122449':0.18877406):0.096388008):0.032663825,'296543-Tpseudonana@XP_002292917':0.48338391):0.046116371,'45351-Nvectensis@XP_001632264':0.18973525):0.054961087,'7739-Bfloridae@XP_002610275':0.15300362):0.11423883,(((((((('145481-Ppatens@XP_001770276':0.12424928,'Smellendorffii@jgi|Selmo1|126964|e_gw1.85.147.1':0.051127947):0.092668874,('352472-Ddiscoideum@XP_638254':0.20110853,'Spunctatus@02706T0':0.3276193):0.16162351):0.0082324205,'Galdieria-sulphuraria@apc1':0.7353754):0.015852271,('3702-Athaliana@NP_196175':0.16628042,'39947-Osativa@EEE63377':0.23838055):0.24672137):7.7919449e-05,(('CVulgaris@jgi_ChlNC64A_1_9822_gw1.13.69.1':0.3750295,'Ectocarpus-siliculosus@299115631':0.21484304):0.20818042,'Ttrahens@11189T0':0.19909688):0.12036011):0.040158951,(('3055-Creinhardtii@XP_001693798':0.23657438,'Cmerolae@CMR081C':0.53668245):0.18097119,'Bdendrobatidis@jgi_Batde5_87977_GP3.035360':0.65660384):0.061047771):9.4693036e-06,(('436017-Olucimarinus@XP_001418248':0.14992712,'70448-Otauri@AAV68612':0.054036451):0.21800514,'564608-Mpusilla@EEH56332':0.18722422):0.068196921):0.039400266,'Ehuxleyi@jgi_Emihu1_119276_fgeneshEH_pg.469__6':0.53041652):0.021150552):0.033532152,('214684-Cneoformans@XP_570920':0.30696501,'412030-Ptetraurelia@XP_001437861':0.78961348):0.12417316):3.0076331e-06,((((((((('185431-Tbrucei@XP_845449':0.14225892,'353153-Tcruzi@XP_811561':0.19703175):0.074132597,('347515-Lmajor@XP_001684803':0.02382001,'435258-Linfantum@XP_001467045':0.010187867):0.29435535):0.3067174,'403677-Pinfestans@EEY66226':0.32154449):0.20194896,((('353151-Chominis@XP_668328':1.4239472,'412133-Tvaginalis@XP_001326479':1.1739594):0.31776719,'6279-Bmalayi@XP_001893638':0.6464681):0.20646137,(('367110-Ncrassa@XP_959459':0.17080318,'451804-Afumigatus@EDP53140':0.17525553):0.20117933,'4896-Spombe@NP_595158':0.39009686):0.10837978):0.032032617):0.052629231,'Srosetta@04994T0':0.23531707):0.090917578,'237631-Umaydis@XP_758574':0.62849786):0.031026322,('508771-Tgondii@@XP_002371936':0.76887617,'6239-Celegans@NP_496383':0.94177527):0.18196908):0.029307685,'5762-Ngruberi@EFC50559':0.44924938):0.086954472,(('307796-Scerevisiae@EDN62645':0.98011454,'Cowczarzaki@00022T0':0.40042313):0.15845767,('5911-Tthermophila@XP_001031504':0.26954209,'Oxytricha-trifallax@apc1_WGS':0.37977596):0.13139184):0.0030145877):0.1266098,('431895-Mbrevicollis@XP_001742225':0.26599627,'Entamoeba-histolytica@XP_648466':2.1958505):0.56773264);
((((((('10228-Tadhaerens@XP_002109033':0.1798775,('7955-Drerio@CAX12586':0.039578547,('8364-Xtropicalis@NP_001072866':0.025995504,'9606-Hsapiens@NP_073153':0.021926201):0.062158387):0.11777901):0.091589303,(((('7227-Dmelanogaster@NP_573025':0.22050591,'Helobdella-robusta@JGI':0.29332823):0.10133953,'Lgigantea@jgi':0.19692895):0.04431313,'7460-Amellifera@XP_001122449':0.14115398):0.11894209,'7739-Bfloridae@XP_002610275':0.11098725):0.079030982):0.069109175,'45351-Nvectensis@XP_001632264':0.079390896):0.10102302,(((('145481-Ppatens@XP_001770276':0.034692063,'Smellendorffii@jgi|Selmo1|126964|e_gw1.85.147.1':0.055932514):0.10907285,((('296543-Tpseudonana@XP_002292917':0.26619995,'Ectocarpus-siliculosus@299115631':0.13267234):0.059096699,'Ttrahens@11189T0':0.20081517):0.058886506,'3055-Creinhardtii@XP_001693798':0.36607778):0.0066505722):0.066907479,(('436017-Olucimarinus@XP_001418248':0.065831879,'70448-Otauri@AAV68612':0.14733552):0.15551308,'564608-Mpusilla@EEH56332':0.11671082):0.09461654):0.024134167,'CVulgaris@jgi_ChlNC64A_1_9822_gw1.13.69.1':0.26687556):9.4284693e-05):0.10220287,((('185431-Tbrucei@XP_845449':0.15731112,(('347515-Lmajor@XP_001684803':0.017357386,'435258-Linfantum@XP_001467045':0.019551416):0.28109533,'353153-Tcruzi@XP_811561':0.19651258):0.040495962):0.35341,'403677-Pinfestans@EEY66226':0.18602102):0.098859182,'Srosetta@04994T0':0.29695547):0.0043131107):0.091903592,((('352472-Ddiscoideum@XP_638254':0.23909735,(('3702-Athaliana@NP_196175':0.25208896,'39947-Osativa@EEE63377':0.26632459):0.15277732,'5762-Ngruberi@EFC50559':0.27154793):0.075575746):0.085581937,(('412030-Ptetraurelia@XP_001437861':0.4331104,('5911-Tthermophila@XP_001031504':0.19535381,'Oxytricha-trifallax@apc1_WGS':0.40954506):0.10200101):0.064252445,'Galdieria-sulphuraria@apc1':0.3575697):0.02985905):0.025873284,('431895-Mbrevicollis@XP_001742225':0.51729272,'Entamoeba-histolytica@XP_648466':1.073545):0.21831765):0.091000126):7.6998513e-05,((('214684-Cneoformans@XP_570920':0.26490948,('237631-Umaydis@XP_758574':0.4265421,'Spunctatus@02706T0':0.28633744):0.14349873):0.090231536,('6239-Celegans@NP_496383':0.65742486,'Bdendrobatidis@jgi_Batde5_87977_GP3.035360':0.31887592):0.1101897):0.05487182,((((('307796-Scerevisiae@EDN62645':0.7289091,(('353151-Chominis@XP_668328':1.0816738,'412133-Tvaginalis@XP_001326479':0.78213927):0.41075292,'4896-Spombe@NP_595158':0.14313804):0.20135633):0.092840352,('367110-Ncrassa@XP_959459':0.26651656,'451804-Afumigatus@EDP53140':0.067370628):0.016710352):0.094085447,'Cmerolae@CMR081C':0.77056512):0.055569392,'6279-Bmalayi@XP_001893638':0.68828026):0.049679073,'508771-Tgondii@@XP_002371936':0.71037303):0.13907439):0.060130807,('Cowczarzaki@00022T0':0.37767993,'Ehuxleyi@jgi_Emihu1_119276_fgeneshEH_pg.469__6':0.4483319):0.18902626);
((((('10228-Tadhaerens@XP_002109033':0.18956284,('7955-Drerio@CAX12586':0.061735376,('8364-Xtropicalis@NP_001072866':0.024541214,'9606-Hsapiens@NP_073153':0.0096461028):0.033469926):0.13221445):0.062667618,('353151-Chominis@XP_668328':1.2906763,'412030-Ptetraurelia@XP_001437861':0.40353747):0.27065927):0.014637347,(((('185431-Tbrucei@XP_845449':0.021310391,(('347515-Lmajor@XP_001684803':0.019120511,'435258-Linfantum@XP_001467045':0.018670309):0.22161733,'353153-Tcruzi@XP_811561':0.08899208):0.095545813):0.31000745,'403677-Pinfestans@EEY66226':0.21628385):0.09814892,('412133-Tvaginalis@XP_001326479':0.9837411,'Cmerolae@CMR081C':0.39180585):0.16321907):0.06269781,((('214684-Cneoformans@XP_570920':0.22925126,('6239-Celegans@NP_496383':0.89069491,'6279-Bmalayi@XP_001893638':0.35834811):0.19564501):0.049592156,(('237631-Umaydis@XP_758574':0.33302043,('Bdendrobatidis@jgi_Batde5_87977_GP3.035360':0.50665742,'Spunctatus@02706T0':0.16535572):0.055546725):0.040474285,'508771-Tgondii@@XP_002371936':0.69905386):0.085126722):0.02803021,((('307796-Scerevisiae@EDN62645':0.86505267,'367110-Ncrassa@XP_959459':0.15145478):0.071322988,'451804-Afumigatus@EDP53140':0.10657947):0.070185595,'4896-Spombe@NP_595158':0.32075301):0.13132092):0.1120696):5.623845e-05):0.078338348,((('5911-Tthermophila@XP_001031504':0.18031706,'Oxytricha-trifallax@apc1_WGS':0.29695237):0.060301424,'Cowczarzaki@00022T0':0.47535704):0.049368074,'Galdieria-sulphuraria@apc1':0.36146131):0.063689212):6.5354623e-05,(((((('145481-Ppatens@XP_001770276':0.06091344,'45351-Nvectensis@XP_001632264':0.17096427):0.024694229,'Smellendorffii@jgi|Selmo1|126964|e_gw1.85.147.1':0.033931557):0.051051868,'CVulgaris@jgi_ChlNC64A_1_9822_gw1.13.69.1':0.25205907):0.040435324,(('436017-Olucimarinus@XP_001418248':0.032424597,'70448-Otauri@AAV68612':0.06074525):0.11978188,'564608-Mpusilla@EEH56332':0.17323949):0.10651958):0.015194584,((('296543-Tpseudonana@XP_002292917':0.13045532,'Ectocarpus-siliculosus@299115631':0.11752729):0.12270791,((('7227-Dmelanogaster@NP_573025':0.14833615,'Lgigantea@jgi':0.16504447):0.04718269,'7460-Amellifera@XP_001122449':0.14639419):0.066202007,'7739-Bfloridae@XP_002610275':0.13273494):0.049216142):0.017782331,((('3055-Creinhardtii@XP_001693798':0.31937542,'Ehuxleyi@jgi_Emihu1_119276_fgeneshEH_pg.469__6':0.32374924):0.080909652,'Srosetta@04994T0':0.3065903):4.5004398e-06,(('431895-Mbrevicollis@XP_001742225':0.5583516,'Helobdella-robusta@JGI':0.24672232):0.11003772,'Ttrahens@11189T0':0.20433123):0.044361308):0.040602382):0.054095313):0.033472729,(('352472-Ddiscoideum@XP_638254':0.11598586,'5762-Ngruberi@EFC50559':0.32292689):0.068782852,('3702-Athaliana@NP_196175':0.19643104,'39947-Osativa@EEE63377':0.11132027):0.15635625):0.094335899):0.034733257,'Entamoeba-histolytica@XP_648466':2.0402222);
((((((((('10228-Tadhaerens@XP_002109033':0.23788298,('7955-Drerio@CAX12586':0.0088067066,('8364-Xtropicalis@NP_001072866':0.028053804,'9606-Hsapiens@NP_073153':0.031094026):0.046075638):0.16988987):0.080469703,'45351-Nvectensis@XP_001632264':0.14236523):8.5370737e-05,(('7227-Dmelanogaster@NP_573025':0.20914192,'7460-Amellifera@XP_001122449':0.10449233):0.067686921,'Lgigantea@jgi':0.12734535):0.074069693):0.075773147,'214684-Cneoformans@XP_570920':0.51139382):0.0048060386,(('431895-Mbrevicollis@XP_001742225':0.69627459,'Helobdella-robusta@JGI':0.36718816):0.19565533,'Ehuxleyi@jgi_Emihu1_119276_fgeneshEH_pg.469__6':0.32701629):0.13733979):0.053085455,(('237631-Umaydis@XP_758574':0.53154207,'352472-Ddiscoideum@XP_638254':0.2970517):0.059541858,('296543-Tpseudonana@XP_002292917':0.35536475,'Spunctatus@02706T0':0.20197955):0.02113255):0.097205747):0.072103332,'Ttrahens@11189T0':0.16273548):0.10390988,(('145481-Ppatens@XP_001770276':0.10752948,'Smellendorffii@jgi|Selmo1|126964|e_gw1.85.147.1':0.0651715):0.079126687,('3055-Creinhardtii@XP_001693798':0.37202417,('3702-Athaliana@NP_196175':0.18233369,'39947-Osativa@EEE63377':0.13298877):0.18198021):0.065508414):8.7587799e-06):0.028652376,((((('185431-Tbrucei@XP_845449':0.026203873,'353153-Tcruzi@XP_811561':0.22139699):0.12547589,('347515-Lmajor@XP_001684803':0.01991556,'435258-Linfantum@XP_001467045':0.0040230492):0.22194832):0.32514593,'Cmerolae@CMR081C':0.4644721):0.13107305,('7739-Bfloridae@XP_002610275':0.19692873,'Ectocarpus-siliculosus@299115631':0.24882815):0.070145659):0.1658562,(((((('307796-Scerevisiae@EDN62645':0.78482259,'353151-Chominis@XP_668328':1.381638):0.2820019,('367110-Ncrassa@XP_959459':0.17197551,'451804-Afumigatus@EDP53140':0.13073457):0.032466419):0.13172997,('412133-Tvaginalis@XP_001326479':1.6800297,'4896-Spombe@NP_595158':0.15377661):0.16187839):0.24513758,(((('412030-Ptetraurelia@XP_001437861':0.59337258,('5762-Ngruberi@EFC50559':5.1872034e-06,'Entamoeba-histolytica@XP_648466':3.0432005):0.42983946):0.041892223,'Galdieria-sulphuraria@apc1':0.51435276):0.039350065,'5911-Tthermophila@XP_001031504':0.33129066):0.063044317,('Cowczarzaki@00022T0':0.44250707,'Oxytricha-trifallax@apc1_WGS':0.30122439):0.021499383):0.1741748):0.06722914,('Bdendrobatidis@jgi_Batde5_87977_GP3.035360':0.70088953,'Srosetta@04994T0':0.14508204):0.1570191):0.11220216,(('403677-Pinfestans@EEY66226':0.26037058,'508771-Tgondii@@XP_002371936':0.86276009):0.069404048,(('6239-Celegans@NP_496383':0.79370229,'6279-Bmalayi@XP_001893638':0.64175932):0.37436734,'CVulgaris@jgi_ChlNC64A_1_9822_gw1.13.69.1':0.10728128):0.22798082):0.10525322):0.049114079):0.018554037,(('436017-Olucimarinus@XP_001418248':0.079037176,'70448-Otauri@AAV68612':0.10091382):0.21340112,'564608-Mpusilla@EEH56332':0.13351727):0.16480633);
(((('10228-Tadhaerens@XP_002109033':0.32283607,('7955-Drerio@CAX12586':0.012354777,('8364-Xtropicalis@NP_001072866':0.014974767,'9606-Hsapiens@NP_073153':0.015220841):0.044352133):0.092486308):0.076580731,(((('431895-Mbrevicollis@XP_001742225':0.75082764,(('7227-Dmelanogaster@NP_573025':0.16799534,'Helobdella-robusta@JGI':0.18360924):0.081138622,'Lgigantea@jgi':0.10750799):0.043604675):0.035621565,'7460-Amellifera@XP_001122449':0.21382438):0.087667938,'7739-Bfloridae@XP_002610275':0.18372887):0.068756583,'45351-Nvectensis@XP_001632264':0.14939353):3.1546654e-06):0.082473336,('Cowczarzaki@00022T0':0.45168484,'Ehuxleyi@jgi_Emihu1_119276_fgeneshEH_pg.469__6':0.33464807):0.053224345):0.059295645,((((('145481-Ppatens@XP_001770276':0.056119336,'Smellendorffii@jgi|Selmo1|126964|e_gw1.85.147.1':0.075577791):0.13599502,(('3055-Creinhardtii@XP_001693798':0.38781921,('CVulgaris@jgi_ChlNC64A_1_9822_gw1.13.69.1':0.24148219,'Ectocarpus-siliculosus@299115631':0.13111916):0.054171738):0.091440905,(('3702-Athaliana@NP_196175':0.17875396,'39947-Osativa@EEE63377':0.25145732):0.13152165,(('436017-Olucimarinus@XP_001418248':0.090352352,'70448-Otauri@AAV68612':0.061866643):0.1585581,'564608-Mpusilla@EEH56332':0.10131453):0.10801634):2.2950275e-06):0.034985489):0.060024835,((((('185431-Tbrucei@XP_845449':0.092717726,'353153-Tcruzi@XP_811561':0.19127046):0.12283395,('347515-Lmajor@XP_001684803':0.015751392,'435258-Linfantum@XP_001467045':0.018818447):0.19686021):0.26851203,('353151-Chominis@XP_668328':1.3621146,'508771-Tgondii@@XP_002371936':0.46915053):0.19006152):0.16050242,'403677-Pinfestans@EEY66226':0.11412625):0.023012602,(('412030-Ptetraurelia@XP_001437861':0.58435687,(('6239-Celegans@NP_496383':0.5935007,'6279-Bmalayi@XP_001893638':0.39922614):0.14462604,('Cmerolae@CMR081C':0.60129244,'Entamoeba-histolytica@XP_648466':2.1876524):0.10916142):0.11787137):1.0713523e-06,'412133-Tvaginalis@XP_001326479':1.1415585):0.23782394):0.078805787):0.064834317,(((('307796-Scerevisiae@EDN62645':0.88710951,'451804-Afumigatus@EDP53140':0.050812812):0.0538787,'367110-Ncrassa@XP_959459':0.1410124):0.19922208,'4896-Spombe@NP_595158':0.24473337):0.23223222,'Srosetta@04994T0':0.20376899):0.085919834):0.032905219,'296543-Tpseudonana@XP_002292917':0.32936191):0.096790974,(('214684-Cneoformans@XP_570920':0.44482116,('237631-Umaydis@XP_758574':0.43979477,'Ttrahens@11189T0':0.18586622):0.050318456):0.03601339,(((('352472-Ddiscoideum@XP_638254':0.14778404,'Galdieria-sulphuraria@apc1':0.44731027):0.11707284,('5762-Ngruberi@EFC50559':0.23544236,'Bdendrobatidis@jgi_Batde5_87977_GP3.035360':0.44554522):0.065074304):0.11433343,('5911-Tthermophila@XP_001031504':0.30535267,'Oxytricha-trifallax@apc1_WGS':0.3466411):0.20757994):0.027497802,'Spunctatus@02706T0':0.27605469):0.055461809):0.089961556);
((('10228-Tadhaerens@XP_002109033':0.27410304,(('214684-Cneoformans@XP_570920':0.30592626,'431895-Mbrevicollis@XP_001742225':0.56832713):0.07344232,('7955-Drerio@CAX12586':0.026637634,('8364-Xtropicalis@NP_001072866':0.025826641,'9606-Hsapiens@NP_073153':0.037882345):0.036257204):0.13209279):0.089267981):0.05957719,((('412030-Ptetraurelia@XP_001437861':0.65881639,'5911-Tthermophila@XP_001031504':0.24562534):0.013593331,'Oxytricha-trifallax@apc1_WGS':0.36107081):0.10896801,('Cowczarzaki@00022T0':0.34412695,'Ehuxleyi@jgi_Emihu1_119276_fgeneshEH_pg.469__6':0.39187564):0.13110029):0.096645285):0.05528244,((((((('145481-Ppatens@XP_001770276':0.099949021,'Smellendorffii@jgi|Selmo1|126964|e_gw1.85.147.1':0.031722942):0.12213756,'296543-Tpseudonana@XP_002292917':0.3255613):5.410715e-05,('3055-Creinhardtii@XP_001693798':0.32006093,('CVulgaris@jgi_ChlNC64A_1_9822_gw1.13.69.1':0.2146631,'Ectocarpus-siliculosus@299115631':0.2631387):0.10104917):0.045098765):0.026534237,'Ttrahens@11189T0':0.13975616):0.049304239,(('436017-Olucimarinus@XP_001418248':0.088660639,'70448-Otauri@AAV68612':0.049253878):0.08801064,'564608-Mpusilla@EEH56332':0.15331537):0.15399999):0.044635978,(('45351-Nvectensis@XP_001632264':0.13057837,(('7227-Dmelanogaster@NP_573025':0.20807549,('Helobdella-robusta@JGI':0.29965187,'Lgigantea@jgi':0.12614514):0.046051662):0.059631192,'7739-Bfloridae@XP_002610275':0.20638406):0.049147319):0.058500182,'7460-Amellifera@XP_001122449':0.12717934):0.066890926):0.032270797,('237631-Umaydis@XP_758574':0.34660609,'Spunctatus@02706T0':0.27980958):0.090109151):0.022857441,(((((('185431-Tbrucei@XP_845449':0.049260125,'353153-Tcruzi@XP_811561':0.15652348):0.054041187,('347515-Lmajor@XP_001684803':0.018374772,'435258-Linfantum@XP_001467045':0):0.33140609):0.45068748,'403677-Pinfestans@EEY66226':0.20909491):0.14621071,(((('412133-Tvaginalis@XP_001326479':1.1976165,'Galdieria-sulphuraria@apc1':0.40075491):1.5781726e-05,'Srosetta@04994T0':0.25370924):0.063574109,('6239-Celegans@NP_496383':0.63833522,'6279-Bmalayi@XP_001893638':0.50394023):0.26719611):0.034118987,('508771-Tgondii@@XP_002371936':0.71223284,('Cmerolae@CMR081C':0.52483118,'Entamoeba-histolytica@XP_648466':1.3041878):0.06764753):0.17462999):6.0555339e-07):0.047310216,(('352472-Ddiscoideum@XP_638254':0.32918506,(('3702-Athaliana@NP_196175':0.25501451,'39947-Osativa@EEE63377':0.23704684):0.026448605,'5762-Ngruberi@EFC50559':0.38200194):0.095622772):0.019983451,'Bdendrobatidis@jgi_Batde5_87977_GP3.035360':0.55235857):0.021177762):0.019484383,(((('307796-Scerevisiae@EDN62645':0.48836248,'353151-Chominis@XP_668328':1.2660912):0.42699127,'451804-Afumigatus@EDP53140':0.041048793):0.055541082,'367110-Ncrassa@XP_959459':0.17439541):0.14596773,'4896-Spombe@NP_595158':0.30807002):0.22507445):0.077765579);
((((((('10228-Tadhaerens@XP_002109033':0.43162981,('7955-Drerio@CAX12586':0.030961599,('8364-Xtropicalis@NP_001072866':0.0040063451,'9606-Hsapiens@NP_073153':0.029057647):0.055814639):0.061234704):0.049663934,(('7227-Dmelanogaster@NP_573025':0.25688587,('7739-Bfloridae@XP_002610275':0.077404827,('Helobdella-robusta@JGI':0.32819994,'Lgigantea@jgi':0.11156233):0.16059178):0.092507412):0.049991709,'7460-Amellifera@XP_001122449':0.12952458):0.047123635):0.052764239,'45351-Nvectensis@XP_001632264':0.088907964):0.10726803,((('185431-Tbrucei@XP_845449':0.027778063,(('347515-Lmajor@XP_001684803':0.022602091,'435258-Linfantum@XP_001467045':0.014290208):0.29728901,'353153-Tcruzi@XP_811561':0.16934346):0.011013251):0.35772362,'237631-Umaydis@XP_758574':0.65197615):9.541744e-05,'Cmerolae@CMR081C':0.58397925):0.21192562):0.036696455,((((('145481-Ppatens@XP_001770276':0.081430977,'Smellendorffii@jgi|Selmo1|126964|e_gw1.85.147.1':0.07114397):0.042206261,(('436017-Olucimarinus@XP_001418248':0.07348206,'70448-Otauri@AAV68612':0.071092841):0.19851264,'564608-Mpusilla@EEH56332':0.18306557):0.20263111):0.021639765,('3702-Athaliana@NP_196175':0.32058753,'39947-Osativa@EEE63377':0.17250178):0.2640557):0.070754082,('296543-Tpseudonana@XP_002292917':0.37911664,'Ttrahens@11189T0':0.15366177):0.056146162):0.075638857,((('3055-Creinhardtii@XP_001693798':0.099037919,'CVulgaris@jgi_ChlNC64A_1_9822_gw1.13.69.1':0.2676742):0.16187159,'Ectocarpus-siliculosus@299115631':0.1948196):7.6504591e-05,('6239-Celegans@NP_496383':0.93805382,'6279-Bmalayi@XP_001893638':0.43153665):0.65206829):0.075743306):0.041614179):0.073978339,('403677-Pinfestans@EEY66226':0.33437168,'Ehuxleyi@jgi_Emihu1_119276_fgeneshEH_pg.469__6':0.49363463):0.056460873):0.02532751,(((('214684-Cneoformans@XP_570920':0.3702311,(((('353151-Chominis@XP_668328':1.3620554,'508771-Tgondii@@XP_002371936':0.75829609):0.29856196,'412030-Ptetraurelia@XP_001437861':0.44524364):0.022067536,'Entamoeba-histolytica@XP_648466':2.2265692):0.2108754,'412133-Tvaginalis@XP_001326479':1.6851747):0.079396635):0.16023357,'5762-Ngruberi@EFC50559':0.44726597):0.039717692,'Spunctatus@02706T0':0.23135225):0.063977314,((('307796-Scerevisiae@EDN62645':0.93255704,('5911-Tthermophila@XP_001031504':0.38570245,'Oxytricha-trifallax@apc1_WGS':0.34192174):0.11113728):0.10157751,('352472-Ddiscoideum@XP_638254':0.21244451,'Galdieria-sulphuraria@apc1':0.47909145):0.12940273):1.337045e-05,('431895-Mbrevicollis@XP_001742225':0.70213968,('Bdendrobatidis@jgi_Batde5_87977_GP3.035360':0.55176386,'Cowczarzaki@00022T0':0.44683357):0.029256487):0.13013915):0.039899444):0.090220962,((('367110-Ncrassa@XP_959459':0.12644254,'451804-Afumigatus@EDP53140':0.18746069):0.16350255,'4896-Spombe@NP_595158':0.34194981):0.23418801,'Srosetta@04994T0':0.22271793):0.14783879);
(((('10228-Tadhaerens@XP_002109033':0.302459,'45351-Nvectensis@XP_001632264':0.10888372):0.091940739,(((('7227-Dmelanogaster@NP_573025':0.2692498,'7460-Amellifera@XP_001122449':0.076313518):0.048678675,('Helobdella-robusta@JGI':0.36086828,'Lgigantea@jgi':0.12127787):0.10522162):0.040888434,'7739-Bfloridae@XP_002610275':0.17680604):0.045177712,('7955-Drerio@CAX12586':0.017599797,('8364-Xtropicalis@NP_001072866':0.018277696,'9606-Hsapiens@NP_073153':0.032295828):0.036566989):0.066079132):1.8808999e-06):0.1045408,(('214684-Cneoformans@XP_570920':0.32006253,(('237631-Umaydis@XP_758574':0.52482706,'508771-Tgondii@@XP_002371936':0.5725978):0.1298915,((('353151-Chominis@XP_668328':1.3779044,('412133-Tvaginalis@XP_001326479':0.89711764,'6279-Bmalayi@XP_001893638':0.46112184):0.11297503):0.080172449,'6239-Celegans@NP_496383':0.63479925):0.18811123,'Cmerolae@CMR081C':0.45728548):0.079743517):0.084407702):0.017665577,(('307796-Scerevisiae@EDN62645':0.6727515,(('367110-Ncrassa@XP_959459':0.10341868,'451804-Afumigatus@EDP53140':0.10586758):0.16082104,'4896-Spombe@NP_595158':0.34333604):0.13568581):0.088798208,(('412030-Ptetraurelia@XP_001437861':0.64413394,'5911-Tthermophila@XP_001031504':0.2056973):0.17705077,'Oxytricha-trifallax@apc1_WGS':0.28887961):0.11738399):0.085569541):0.046783754):0.083218053,(((((('145481-Ppatens@XP_001770276':0.090315214,'Smellendorffii@jgi|Selmo1|126964|e_gw1.85.147.1':0.050731981):0.057046564,('296543-Tpseudonana@XP_002292917':0.1633701,'Ectocarpus-siliculosus@299115631':0.21376695):0.11360221):0.031527363,(('3702-Athaliana@NP_196175':0.29214407,'39947-Osativa@EEE63377':0.13235909):0.20187521,((('436017-Olucimarinus@XP_001418248':0.078334532,'70448-Otauri@AAV68612':0.084046091):0.11946349,'564608-Mpusilla@EEH56332':0.2305127):0.084401393,('5762-Ngruberi@EFC50559':0.33705999,'Bdendrobatidis@jgi_Batde5_87977_GP3.035360':0.58703559):0.1834725):0.070992697):0.012136815):0.021141429,'CVulgaris@jgi_ChlNC64A_1_9822_gw1.13.69.1':0.34954794):0.021497322,(((('185431-Tbrucei@XP_845449':0.069520943,(('347515-Lmajor@XP_001684803':0.023247659,'435258-Linfantum@XP_001467045':0.016726215):0.18369451,'353153-Tcruzi@XP_811561':0.17333291):0.027966379):0.40724275,'403677-Pinfestans@EEY66226':0.23328533):0.11843432,(('431895-Mbrevicollis@XP_001742225':0.56931534,'Entamoeba-histolytica@XP_648466':1.5875056):0.077787645,'Srosetta@04994T0':0.2915547):0.033305633):0.054833511,('3055-Creinhardtii@XP_001693798':0.35113291,('Cowczarzaki@00022T0':0.38382585,'Ehuxleyi@jgi_Emihu1_119276_fgeneshEH_pg.469__6':0.27427168):0.053092734):0.034772271):0.046214397):0.092513541,('352472-Ddiscoideum@XP_638254':0.26967956,'Galdieria-sulphuraria@apc1':0.35740495):0.063685467):0.052442724,('Spunctatus@02706T0':0.28665055,'Ttrahens@11189T0':0.23119112):0.11826793);
((((((('10228-Tadhaerens@XP_002109033':0.26509168,'45351-Nvectensis@XP_001632264':0.098302681):0.063732029,(((('431895-Mbrevicollis@XP_001742225':0.63692522,'Helobdella-robusta@JGI':0.10041203):0.16011693,'Lgigantea@jgi':0.061169807):0.077868764,('7227-Dmelanogaster@NP_573025':0.30013258,'7460-Amellifera@XP_001122449':0.078462882):0.034031201):0.076565227,'7739-Bfloridae@XP_002610275':0.11734397):0.0216272):0.025868446,('7955-Drerio@CAX12586':0.036651464,('8364-Xtropicalis@NP_001072866':0.027505603,'9606-Hsapiens@NP_073153':0.014061684):0.012818738):0.063592526):0.16560547,'296543-Tpseudonana@XP_002292917':0.20884303):5.9516428e-05,'5762-Ngruberi@EFC50559':0.46938535):0.037008517,((('185431-Tbrucei@XP_845449':2.9762703e-05,'353153-Tcruzi@XP_811561':0.1937501):0.11483939,('347515-Lmajor@XP_001684803':0.043655659,'435258-Linfantum@XP_001467045':2.2111033e-05):0.21789819):0.33119328,'Ectocarpus-siliculosus@299115631':0.15201219):0.10433378):0.10740938,(((('145481-Ppatens@XP_001770276':0.10472626,'Smellendorffii@jgi|Selmo1|126964|e_gw1.85.147.1':0.021326075):0.061442522,(('436017-Olucimarinus@XP_001418248':0.035005565,'70448-Otauri@AAV68612':0.06295819):0.21593424,'564608-Mpusilla@EEH56332':0.22483804):0.14866092):0.0049465728,(('3702-Athaliana@NP_196175':0.15920041,'39947-Osativa@EEE63377':0.14699267):0.12892305,'Ehuxleyi@jgi_Emihu1_119276_fgeneshEH_pg.469__6':0.38603127):0.063103155):0.032345927,(((((('214684-Cneoformans@XP_570920':0.086239864,'Entamoeba-histolytica@XP_648466':2.0241833):0.30020229,('237631-Umaydis@XP_758574':0.43389897,('508771-Tgondii@@XP_002371936':0.61822475,'Cmerolae@CMR081C':0.27509221):0.18684178):0.056615688):0.016709875,'Srosetta@04994T0':0.23774027):0.02318406,((('307796-Scerevisiae@EDN62645':0.43874061,('6239-Celegans@NP_496383':0.52378036,'6279-Bmalayi@XP_001893638':0.5010083):0.23037698):0.044699491,((('412030-Ptetraurelia@XP_001437861':0.65427977,'5911-Tthermophila@XP_001031504':0.15095657):0.16453744,'Oxytricha-trifallax@apc1_WGS':0.29121002):0.071985075,'Cowczarzaki@00022T0':0.336814):0.042710956):0.069751587,((('353151-Chominis@XP_668328':1.0394842,'412133-Tvaginalis@XP_001326479':0.62734017):0.22735205,'4896-Spombe@NP_595158':0.26638615):0.069249408,(('367110-Ncrassa@XP_959459':0.17854963,'451804-Afumigatus@EDP53140':0.10210268):0.10645723,'Bdendrobatidis@jgi_Batde5_87977_GP3.035360':0.65265687):0.080420183):0.1424446):0.068287946):0.039269838,('403677-Pinfestans@EEY66226':0.26730518,'Galdieria-sulphuraria@apc1':0.33944197):0.034612394):0.05714717,('352472-Ddiscoideum@XP_638254':0.25392568,('Spunctatus@02706T0':0.2527753,'Ttrahens@11189T0':0.16961404):7.2378784e-05):0.065132296):0.051993622):2.7893826e-06,('3055-Creinhardtii@XP_001693798':0.26446532,'CVulgaris@jgi_ChlNC64A_1_9822_gw1.13.69.1':0.22136963):0.14419342);
((('10228-Tadhaerens@XP_002109033':0.23315813,('214684-Cneoformans@XP_570920':0.31370205,'508771-Tgondii@@XP_002371936':0.80079508):0.16958555):0.033991983,((('45351-Nvectensis@XP_001632264':0.10189945,'7739-Bfloridae@XP_002610275':0.10916545):0.029535833,((('7227-Dmelanogaster@NP_573025':0.17915083,'Helobdella-robusta@JGI':0.23561062):0.073344628,'7460-Amellifera@XP_001122449':0.15132361):0.017346226,'Lgigantea@jgi':0.23463103):0.044779019):0.061365973,('7955-Drerio@CAX12586':0.037796601,('8364-Xtropicalis@NP_001072866':0.007199389,'9606-Hsapiens@NP_073153':1.7732953e-05):0.034983039):0.12618194):0.10313824):0.082074238,(((((('145481-Ppatens@XP_001770276':0.073798245,'Smellendorffii@jgi|Selmo1|126964|e_gw1.85.147.1':0.067782605):0.080386309,('3055-Creinhardtii@XP_001693798':0.3333968,('3702-Athaliana@NP_196175':0.21748811,'39947-Osativa@EEE63377':0.17250749):0.18186458):0.026218234):3.7836071e-07,(('436017-Olucimarinus@XP_001418248':0.042180236,'70448-Otauri@AAV68612':0.053242042):0.14216275,'564608-Mpusilla@EEH56332':0.12824746):0.14340933):0.038589339,(((('185431-Tbrucei@XP_845449':0.016261356,'353153-Tcruzi@XP_811561':0.24260086):0.12178823,('347515-Lmajor@XP_001684803':0.014944762,'435258-Linfantum@XP_001467045':0.019767008):0.24038259):0.28842465,'403677-Pinfestans@EEY66226':0.23048357):0.1443336,('CVulgaris@jgi_ChlNC64A_1_9822_gw1.13.69.1':0.23541511,'Ectocarpus-siliculosus@299115631':0.21885136):0.040558277):0.076200585):0.0089035439,'296543-Tpseudonana@XP_002292917':0.36495446):0.047790082,((((((('307796-Scerevisiae@EDN62645':0.74258858,'353151-Chominis@XP_668328':1.0796342):0.20398731,'412030-Ptetraurelia@XP_001437861':0.29372291):0.20069845,('5911-Tthermophila@XP_001031504':0.27693876,'Oxytricha-trifallax@apc1_WGS':0.40042188):0.044409024):0.12083684,'Galdieria-sulphuraria@apc1':0.48208999):0.11528307,'352472-Ddiscoideum@XP_638254':0.2885444):0.11338807,'5762-Ngruberi@EFC50559':0.3592883):0.071718752,'Ttrahens@11189T0':0.17872652):0.029798139):0.077915441,((('237631-Umaydis@XP_758574':0.56837821,((((('367110-Ncrassa@XP_959459':0.1175768,'451804-Afumigatus@EDP53140':0.049603168):0.22668096,'4896-Spombe@NP_595158':0.20550994):0.20992487,('6239-Celegans@NP_496383':0.50391695,'6279-Bmalayi@XP_001893638':0.40418864):0.24160509):0.044749972,(('412133-Tvaginalis@XP_001326479':1.0470945,('431895-Mbrevicollis@XP_001742225':0.57203212,'Entamoeba-histolytica@XP_648466':1.8129859):1.6021682e-05):0.38602075,'Srosetta@04994T0':0.19909677):0.0033180709):0.027107912,('Bdendrobatidis@jgi_Batde5_87977_GP3.035360':0.52871884,'Spunctatus@02706T0':0.17179383):0.14975877):0.085196959):0.078967156,('Cowczarzaki@00022T0':0.41078536,'Ehuxleyi@jgi_Emihu1_119276_fgeneshEH_pg.469__6':0.51157087):0.060711279):0.031232275,'Cmerolae@CMR081C':0.62324905):0.052697251);
((((((('10228-Tadhaerens@XP_002109033':0.35997275,('7955-Drerio@CAX12586':0.030226921,('8364-Xtropicalis@NP_001072866':0.035346105,'9606-Hsapiens@NP_073153':0.015425194):0.053730564):0.12908842):0.13839732,('7227-Dmelanogaster@NP_573025':0.34314133,'7739-Bfloridae@XP_002610275':0.19950307):0.046105009):0.020622965,'45351-Nvectensis@XP_001632264':0.19038979):0.095680365,('Helobdella-robusta@JGI':0.51944414,'Lgigantea@jgi':0.20074463):0.088805616):0.026965036,'7460-Amellifera@XP_001122449':0.1554039):0.094998535,(((('214684-Cneoformans@XP_570920':0.305524,'Entamoeba-histolytica@XP_648466':2.5157012):0.1634476,'Bdendrobatidis@jgi_Batde5_87977_GP3.035360':0.61377244):0.074646637,'5762-Ngruberi@EFC50559':0.46533403):0.15454237,((((('307796-Scerevisiae@EDN62645':0.60957084,(('353151-Chominis@XP_668328':1.4087368,'412133-Tvaginalis@XP_001326479':1.0353762):0.2998436,('6239-Celegans@NP_496383':0.52766944,'6279-Bmalayi@XP_001893638':0.57828894):0.22565678):0.22552168):0.099936524,(('367110-Ncrassa@XP_959459':0.22561904,'451804-Afumigatus@EDP53140':0.043763306):0.19653569,'4896-Spombe@NP_595158':0.36843889):0.08496916):0.14812559,'352472-Ddiscoideum@XP_638254':0.37722176):0.016320994,'431895-Mbrevicollis@XP_001742225':0.68221442):0.052339651,(((('412030-Ptetraurelia@XP_001437861':0.56929846,'5911-Tthermophila@XP_001031504':0.15094785):0.13966832,'Oxytricha-trifallax@apc1_WGS':0.31907567):0.11586658,'Cowczarzaki@00022T0':0.45795953):0.07196608,'Galdieria-sulphuraria@apc1':0.57312525):0.039331125):0.061605966):0.066096302):0.10941494,(((('145481-Ppatens@XP_001770276':0.089607277,'Smellendorffii@jgi|Selmo1|126964|e_gw1.85.147.1':0.054311766):0.068303339,(((('185431-Tbrucei@XP_845449':0.053875816,(('347515-Lmajor@XP_001684803':0.010459983,'435258-Linfantum@XP_001467045':0.016878847):0.29455654,'353153-Tcruzi@XP_811561':0.13820874):0.084836582):0.35786918,'Srosetta@04994T0':0.32048785):0.086504541,'Ehuxleyi@jgi_Emihu1_119276_fgeneshEH_pg.469__6':0.41034688):0.058901848,('296543-Tpseudonana@XP_002292917':0.26269289,('CVulgaris@jgi_ChlNC64A_1_9822_gw1.13.69.1':0.35098241,'Ectocarpus-siliculosus@299115631':0.053344653):0.15315083):0.10261437):0.18009615):0.0012890909,(('3055-Creinhardtii@XP_001693798':0.45746602,('508771-Tgondii@@XP_002371936':0.94438546,'564608-Mpusilla@EEH56332':0.21418167):0.036325334):0.063083767,('436017-Olucimarinus@XP_001418248':0.087134667,'70448-Otauri@AAV68612':0.1446213):0.1918016):0.10946738):0.057231117,(('3702-Athaliana@NP_196175':0.40963378,'39947-Osativa@EEE63377':0.22179249):0.15706513,'403677-Pinfestans@EEY66226':0.33349138):0.038847968):0.11199281,((('237631-Umaydis@XP_758574':0.55834746,'Spunctatus@02706T0':0.2660685):0.20608326,'Ttrahens@11189T0':0.17345424):0.048932509,'Cmerolae@CMR081C':0.76184301):0.044335607);
(('10228-Tadhaerens@XP_002109033':0.24141497,(((('145481-Ppatens@XP_001770276':0.13829765,'Smellendorffii@jgi|Selmo1|126964|e_gw1.85.147.1':0.016109799):0.11136561,(('436017-Olucimarinus@XP_001418248':0.047334692,'70448-Otauri@AAV68612':0.08877603):0.14090127,('564608-Mpusilla@EEH56332':0.048466483,('5762-Ngruberi@EFC50559':2.8591713e-05,'Entamoeba-histolytica@XP_648466':2.3440596):0.51222061):0.014786307):0.090066045):0.0074037514,('3702-Athaliana@NP_196175':0.13077298,'39947-Osativa@EEE63377':0.23929764):0.20423249):0.04555824,((((((('185431-Tbrucei@XP_845449':0.030987564,'353153-Tcruzi@XP_811561':0.24875815):0.10837913,('347515-Lmajor@XP_001684803':0.018558005,'435258-Linfantum@XP_001467045':0):0.19521419):0.24167385,'Cmerolae@CMR081C':0.60489366):0.044575675,'3055-Creinhardtii@XP_001693798':0.22792562):0.037641341,('353151-Chominis@XP_668328':1.1485075,'412133-Tvaginalis@XP_001326479':1.0860804):0.33894642):0.087370261,'Ttrahens@11189T0':0.13510723):0.055776472,'403677-Pinfestans@EEY66226':0.29084617):0.04253631):0.060435376):0.0050219781,(('214684-Cneoformans@XP_570920':0.30012488,('237631-Umaydis@XP_758574':0.41002018,('508771-Tgondii@@XP_002371936':0.62354298,'Bdendrobatidis@jgi_Batde5_87977_GP3.035360':0.57200398):6.1946346e-06):0.068577053):0.099162231,(('307796-Scerevisiae@EDN62645':0.72300762,(('367110-Ncrassa@XP_959459':0.21821255,'451804-Afumigatus@EDP53140':0.14380896):0.13267816,'4896-Spombe@NP_595158':0.30951102):0.15289903):1.8336038e-06,(('6239-Celegans@NP_496383':0.65686492,'6279-Bmalayi@XP_001893638':0.43438732):0.17196541,'Spunctatus@02706T0':0.15519584):0.031702202):0.15171859):0.053817855,(((((((('296543-Tpseudonana@XP_002292917':0.16301348,'Ectocarpus-siliculosus@299115631':0.33184235):0.13499994,'7227-Dmelanogaster@NP_573025':0.15365641):0.083560454,'Helobdella-robusta@JGI':0.26839493):0.10129652,('7739-Bfloridae@XP_002610275':0.17194164,(('7955-Drerio@CAX12586':0.055999147,('8364-Xtropicalis@NP_001072866':0.0061191861,'9606-Hsapiens@NP_073153':0.02157087):0.016208126):0.18557373,'Lgigantea@jgi':0.085949583):0.041510851):0.013028042):0.01081405,'45351-Nvectensis@XP_001632264':0.12490987):0.035070539,'7460-Amellifera@XP_001122449':0.13331561):0.1271098,(('352472-Ddiscoideum@XP_638254':0.21873739,'Galdieria-sulphuraria@apc1':0.3946045):0.084807829,(('412030-Ptetraurelia@XP_001437861':0.5257618,('5911-Tthermophila@XP_001031504':0.33955607,'Oxytricha-trifallax@apc1_WGS':0.28934273):0.12328427):0.041720583,('431895-Mbrevicollis@XP_001742225':0.59745817,('Cowczarzaki@00022T0':0.53190928,'Ehuxleyi@jgi_Emihu1_119276_fgeneshEH_pg.469__6':0.39444094):0.10667783):0.061070893):0.033755867):0.0394134):1.9676093e-05,('CVulgaris@jgi_ChlNC64A_1_9822_gw1.13.69.1':0.099763341,'Srosetta@04994T0':0.16782403):0.16565604):0.063120901);
(((((('10228-Tadhaerens@XP_002109033':0.36997099,('7955-Drerio@CAX12586':0.0088443023,('8364-Xtropicalis@NP_001072866':0.020792521,'9606-Hsapiens@NP_073153':0.0068801867):0.091708546):0.056169027):0.068070207,(('431895-Mbrevicollis@XP_001742225':0.83786262,('7227-Dmelanogaster@NP_573025':0.20845483,('Helobdella-robusta@JGI':0.31563598,'Lgigantea@jgi':0.092296707):0.11571791):1.6176299e-07):0.079973268,'7460-Amellifera@XP_001122449':0.14248617):0.090616086):0.083397131,(('296543-Tpseudonana@XP_002292917':0.15933996,'Ectocarpus-siliculosus@299115631':0.25615887):0.15280618,'Ttrahens@11189T0':0.1879507):0.11776356):0.05808195,((('436017-Olucimarinus@XP_001418248':0.079059205,'70448-Otauri@AAV68612':0.025819951):0.16230799,'564608-Mpusilla@EEH56332':0.20330944):0.073113667,'7739-Bfloridae@XP_002610275':0.16486196):0.032875036):0.068642692,((('145481-Ppatens@XP_001770276':0.073178005,'Smellendorffii@jgi|Selmo1|126964|e_gw1.85.147.1':0.031280831):0.10602252,'45351-Nvectensis@XP_001632264':0.13918416):0.035644527,'CVulgaris@jgi_ChlNC64A_1_9822_gw1.13.69.1':0.31655558):0.034087097):0.098141443,(((((('185431-Tbrucei@XP_845449':0.13500432,'353153-Tcruzi@XP_811561':0.180822):0.08464685,('347515-Lmajor@XP_001684803':0.01847829,'435258-Linfantum@XP_001467045':0):0.21141434):0.19445585,'Cmerolae@CMR081C':0.52576604):0.18314928,'403677-Pinfestans@EEY66226':0.33658028):0.097577377,'Srosetta@04994T0':0.31832131):3.1777763e-06,('3055-Creinhardtii@XP_001693798':0.47515556,(('508771-Tgondii@@XP_002371936':0.66754202,'Ehuxleyi@jgi_Emihu1_119276_fgeneshEH_pg.469__6':0.30716001):2.3454839e-05,'Cowczarzaki@00022T0':0.45701436):0.065290927):0.067779992):0.021733055,(((((('214684-Cneoformans@XP_570920':0.19765548,'Entamoeba-histolytica@XP_648466':1.9358341):0.1248328,((('353151-Chominis@XP_668328':1.0814797,'412133-Tvaginalis@XP_001326479':0.80694693):0.1791297,'6279-Bmalayi@XP_001893638':0.42702303):0.18995794,'6239-Celegans@NP_496383':0.56870934):0.17135855):0.08323957,('237631-Umaydis@XP_758574':0.55187286,(('307796-Scerevisiae@EDN62645':0.89191088,('367110-Ncrassa@XP_959459':0.15289446,'451804-Afumigatus@EDP53140':0.13683397):0.1455506):0.09396511,'4896-Spombe@NP_595158':0.23652207):0.10237041):0.039391844):0.061490871,'Spunctatus@02706T0':0.28730334):0.10245873,((('412030-Ptetraurelia@XP_001437861':0.52388218,'Oxytricha-trifallax@apc1_WGS':0.35220502):0.059871268,'5911-Tthermophila@XP_001031504':0.245327):0.063657604,'Galdieria-sulphuraria@apc1':0.43460937):0.050881657):0.075894884,((('352472-Ddiscoideum@XP_638254':0.14704199,'5762-Ngruberi@EFC50559':0.46210391):0.075105555,('3702-Athaliana@NP_196175':0.17155543,'39947-Osativa@EEE63377':0.29047932):0.15144692):0.007630268,'Bdendrobatidis@jgi_Batde5_87977_GP3.035360':0.52525149):0.064778908):0.094911889);
(((((((((('10228-Tadhaerens@XP_002109033':0.318093,'45351-Nvectensis@XP_001632264':0.1189262):0.018318346,'7227-Dmelanogaster@NP_573025':0.27631211):0.015160813,('7739-Bfloridae@XP_002610275':0.189288,('Helobdella-robusta@JGI':0.34373688,'Lgigantea@jgi':0.19253483):0.12969659):0.040034064):0.018291539,('7955-Drerio@CAX12586':0.016922007,('8364-Xtropicalis@NP_001072866':0.022574245,'9606-Hsapiens@NP_073153':0.024220447):0.050967396):0.1120084):0.026461783,'7460-Amellifera@XP_001122449':0.16616595):0.043738038,'352472-Ddiscoideum@XP_638254':0.44422795):0.089607973,((((('412030-Ptetraurelia@XP_001437861':0.34181993,'Entamoeba-histolytica@XP_648466':2.3244613):0.29058817,'5911-Tthermophila@XP_001031504':0.24116904):0.107282,'Galdieria-sulphuraria@apc1':0.54720712):0.13037882,'Cowczarzaki@00022T0':0.50750324):0.038491783,'Oxytricha-trifallax@apc1_WGS':0.2845231):0.10757592):0.033486845,(('145481-Ppatens@XP_001770276':0.045819689,'Smellendorffii@jgi|Selmo1|126964|e_gw1.85.147.1':0.07579496):0.08962913,(('3055-Creinhardtii@XP_001693798':0.37649257,('3702-Athaliana@NP_196175':0.23359277,'39947-Osativa@EEE63377':0.14283988):0.12788566):0.058994135,(('436017-Olucimarinus@XP_001418248':0.13740654,'70448-Otauri@AAV68612':0.028207291):0.2078268,'564608-Mpusilla@EEH56332':0.17026426):0.13258147):0.016050517):0.16130662):0.068781281,(((('296543-Tpseudonana@XP_002292917':0.15604463,'Ectocarpus-siliculosus@299115631':0.24474942):0.18961563,'Ttrahens@11189T0':0.22789523):0.12457992,'Cmerolae@CMR081C':0.53640728):0.058530615,'5762-Ngruberi@EFC50559':0.59931452):2.0446179e-05):0.029889234,((((('185431-Tbrucei@XP_845449':0.021450586,(('347515-Lmajor@XP_001684803':0.047881804,'435258-Linfantum@XP_001467045':2.5883327e-05):0.29393149,'353153-Tcruzi@XP_811561':0.22984655):0.067803554):0.43858851,('307796-Scerevisiae@EDN62645':0.89856308,'431895-Mbrevicollis@XP_001742225':0.53979466):1.3982613e-05):0.19387428,(((('237631-Umaydis@XP_758574':0.4309119,('403677-Pinfestans@EEY66226':0.33728715,'Srosetta@04994T0':0.19638811):0.016275909):0.0092364145,(('353151-Chominis@XP_668328':1.3027098,'508771-Tgondii@@XP_002371936':0.57575799):0.16381986,'412133-Tvaginalis@XP_001326479':1.3735103):0.042613866):0.098953171,(('367110-Ncrassa@XP_959459':0.1790964,'451804-Afumigatus@EDP53140':0.12619571):0.19768899,'4896-Spombe@NP_595158':0.37694365):0.20158965):0.037931754,(('6239-Celegans@NP_496383':1.0137896,'6279-Bmalayi@XP_001893638':0.41524553):0.22276331,'CVulgaris@jgi_ChlNC64A_1_9822_gw1.13.69.1':0.39786585):0.14241631):0.052323161):0.017393863,'214684-Cneoformans@XP_570920':0.61396359):0.055081158,('Bdendrobatidis@jgi_Batde5_87977_GP3.035360':0.77304271,'Spunctatus@02706T0':0.2383926):0.16232349):0.017746681,'Ehuxleyi@jgi_Emihu1_119276_fgeneshEH_pg.469__6':0.57525526);
((((((('10228-Tadhaerens@XP_002109033':0.33334506,('7955-Drerio@CAX12586':0.038993199,('8364-Xtropicalis@NP_001072866':0.014587771,'9606-Hsapiens@NP_073153':3.9906059e-07):0.046873012):0.073588267):0.12530588,'7739-Bfloridae@XP_002610275':0.1312525):0.027066222,'45351-Nvectensis@XP_001632264':0.18719422):0.072300582,('7460-Amellifera@XP_001122449':0.12845794,('Helobdella-robusta@JGI':0.32286976,'Lgigantea@jgi':0.0770211):0.08391767):0.026895726):0.11791066,((('296543-Tpseudonana@XP_002292917':0.27146309,'Spunctatus@02706T0':0.23600432):0.06787071,('7227-Dmelanogaster@NP_573025':0.22101482,'Oxytricha-trifallax@apc1_WGS':0.3554765):0.11974577):0.0235032,'352472-Ddiscoideum@XP_638254':0.28191888):0.064716939):3.2684565e-06,(('431895-Mbrevicollis@XP_001742225':0.56755688,'Galdieria-sulphuraria@apc1':0.40554422):0.04942168,(('5762-Ngruberi@EFC50559':0.018919847,'Entamoeba-histolytica@XP_648466':2.4620135):0.24200436,'Bdendrobatidis@jgi_Batde5_87977_GP3.035360':0.7135094):0.11121166):0.11539435):0.046996318,((((('145481-Ppatens@XP_001770276':0.078411468,'Smellendorffii@jgi|Selmo1|126964|e_gw1.85.147.1':0.013718157):0.056391261,('3055-Creinhardtii@XP_001693798':0.22649869,'Ectocarpus-siliculosus@299115631':0.17954899):0.14756391):0.028914863,('3702-Athaliana@NP_196175':0.19405534,'39947-Osativa@EEE63377':0.15824842):0.18641784):0.08646369,(('436017-Olucimarinus@XP_001418248':0.043278595,'70448-Otauri@AAV68612':0.14732157):0.092327698,'564608-Mpusilla@EEH56332':0.14919424):0.12011299):0.035529297,((('6239-Celegans@NP_496383':0.72345847,'6279-Bmalayi@XP_001893638':0.4650241):0.24103611,'CVulgaris@jgi_ChlNC64A_1_9822_gw1.13.69.1':0.12075378):0.20257695,'Ttrahens@11189T0':0.10361916):0.048129297):0.035523314,(((((('185431-Tbrucei@XP_845449':0.01514973,'353153-Tcruzi@XP_811561':0.30222601):0.062310335,('347515-Lmajor@XP_001684803':0.020188606,'435258-Linfantum@XP_001467045':0):0.44904131):0.26817912,('403677-Pinfestans@EEY66226':0.098350676,'508771-Tgondii@@XP_002371936':0.91440393):0.13247779):0.1034704,((('237631-Umaydis@XP_758574':0.39727543,('Cowczarzaki@00022T0':0.51988524,'Ehuxleyi@jgi_Emihu1_119276_fgeneshEH_pg.469__6':0.33084587):0.045375851):0.055897466,'Srosetta@04994T0':0.087714512):0.043821495,(('353151-Chominis@XP_668328':1.6051533,'412133-Tvaginalis@XP_001326479':0.80308458):0.30742077,'Cmerolae@CMR081C':0.56914078):0.20080424):0.088392508):0.11156863,('214684-Cneoformans@XP_570920':0.32788617,(('307796-Scerevisiae@EDN62645':0.80227718,(('367110-Ncrassa@XP_959459':0.20469734,'451804-Afumigatus@EDP53140':0.066449721):0.085369485,'4896-Spombe@NP_595158':0.34122801):0.11522615):0.30665582,'412030-Ptetraurelia@XP_001437861':0.48179338):0.092129591):0.010921493):0.13416016,'5911-Tthermophila@XP_001031504':0.40050774):0.010966123);
((((('10228-Tadhaerens@XP_002109033':0.46335317,('7955-Drerio@CAX12586':0.042870787,('8364-Xtropicalis@NP_001072866':0.010145296,'9606-Hsapiens@NP_073153':0.028058035):0.063758228):0.12123951):0.1132137,((('7227-Dmelanogaster@NP_573025':0.26810891,('Helobdella-robusta@JGI':0.23905161,'Lgigantea@jgi':0.18359406):0.087337292):0.052552931,('7460-Amellifera@XP_001122449':1.1393725e-06,'Entamoeba-histolytica@XP_648466':1.8081135):0.12191422):0.10608094,'7739-Bfloridae@XP_002610275':0.15239213):0.034379447):0.1307728,'45351-Nvectensis@XP_001632264':0.12891502):0.11760388,((((('145481-Ppatens@XP_001770276':0.066380794,'Smellendorffii@jgi|Selmo1|126964|e_gw1.85.147.1':0.061756029):0.094279082,(('3055-Creinhardtii@XP_001693798':0.27393507,'Ttrahens@11189T0':0.28494365):0.046866801,(('3702-Athaliana@NP_196175':0.23705182,'39947-Osativa@EEE63377':0.26318802):0.16826364,(('436017-Olucimarinus@XP_001418248':0.12520442,'70448-Otauri@AAV68612':0.13143038):0.1281974,'564608-Mpusilla@EEH56332':0.18203586):0.18798625):0.081086684):0.051182678):0.080549089,((((('185431-Tbrucei@XP_845449':0.053124382,'353153-Tcruzi@XP_811561':0.19297923):0.093205983,('347515-Lmajor@XP_001684803':0.013283176,'435258-Linfantum@XP_001467045':0):0.27436262):0.33575218,'Srosetta@04994T0':0.14243955):0.082225275,'Ehuxleyi@jgi_Emihu1_119276_fgeneshEH_pg.469__6':0.61629245):0.072036417,('296543-Tpseudonana@XP_002292917':0.32925122,'Ectocarpus-siliculosus@299115631':0.198003):0.082103126):0.07971227):0.052493126,('403677-Pinfestans@EEY66226':0.28781961,'CVulgaris@jgi_ChlNC64A_1_9822_gw1.13.69.1':0.38755282):0.056904707):0.040012312,('352472-Ddiscoideum@XP_638254':0.31970914,'Galdieria-sulphuraria@apc1':0.3648024):0.15193755):0.079663595):0.14336755,('214684-Cneoformans@XP_570920':0.62840409,((('237631-Umaydis@XP_758574':0.56267934,'Spunctatus@02706T0':0.22970866):0.11223954,(('307796-Scerevisiae@EDN62645':0.58682979,'Cowczarzaki@00022T0':0.59560389):0.1967067,(((('412030-Ptetraurelia@XP_001437861':0.57594218,'5911-Tthermophila@XP_001031504':0.20017551):0.14253531,'Oxytricha-trifallax@apc1_WGS':0.46592541):0.21272127,'431895-Mbrevicollis@XP_001742225':0.80056354):0.027544432,'5762-Ngruberi@EFC50559':0.32814114):0.051172195):0.12554697):0.013712196,'Bdendrobatidis@jgi_Batde5_87977_GP3.035360':0.44009771):0.082833521):0.083302702,(((('353151-Chominis@XP_668328':1.7625108,'Cmerolae@CMR081C':0.37478346):1.9533981e-05,'412133-Tvaginalis@XP_001326479':1.1625514):0.26316852,('508771-Tgondii@@XP_002371936':1.111312,('6239-Celegans@NP_496383':0.7160251,'6279-Bmalayi@XP_001893638':0.50846244):0.13655378):0.078081295):0.14797231,(('367110-Ncrassa@XP_959459':0.12711686,'451804-Afumigatus@EDP53140':0.10185873):0.092547179,'4896-Spombe@NP_595158':0.41439293):0.072771186):0.098106415);
((((((('10228-Tadhaerens@XP_002109033':0.39169502,(('431895-Mbrevicollis@XP_001742225':0.71928392,(('7955-Drerio@CAX12586':0.059194405,'9606-Hsapiens@NP_073153':8.0574407e-05):0.036037247,'8364-Xtropicalis@NP_001072866':2.6215794e-05):0.052310354):0.046712339,'Oxytricha-trifallax@apc1_WGS':0.47604446):0.036516689):0.089523661,(('45351-Nvectensis@XP_001632264':0.10942541,'Lgigantea@jgi':0.16357773):0.11296341,'7227-Dmelanogaster@NP_573025':0.25664558):0.047784522):0.049609817,'7460-Amellifera@XP_001122449':0.14664726):0.073309605,'7739-Bfloridae@XP_002610275':0.17543972):4.3735997e-06,'Helobdella-robusta@JGI':0.42363925):0.10997014,(((('214684-Cneoformans@XP_570920':0.36747876,((('353151-Chominis@XP_668328':1.5663547,'412030-Ptetraurelia@XP_001437861':0.34107491):0.29618159,'412133-Tvaginalis@XP_001326479':1.1755372):0.082973643,'6279-Bmalayi@XP_001893638':0.48348865):0.13733637):0.076526966,((('307796-Scerevisiae@EDN62645':0.88021947,'451804-Afumigatus@EDP53140':0.054038738):0.11746943,'367110-Ncrassa@XP_959459':0.19007464):0.17690991,'4896-Spombe@NP_595158':0.27033617):0.11946241):0.08298243,'Ttrahens@11189T0':0.17542227):0.076853468,(('Bdendrobatidis@jgi_Batde5_87977_GP3.035360':0.58172281,'Cowczarzaki@00022T0':0.48397061):0.079073406,'Spunctatus@02706T0':0.28812446):0.044138508):0.091217354):0.014690505,((((((('145481-Ppatens@XP_001770276':0.091879319,'Smellendorffii@jgi|Selmo1|126964|e_gw1.85.147.1':0.041654639):0.0471172,(('436017-Olucimarinus@XP_001418248':0.022371944,'70448-Otauri@AAV68612':0.039116945):0.23352995,'564608-Mpusilla@EEH56332':0.15227603):0.12894728):0.002763543,((('185431-Tbrucei@XP_845449':0.010597557,(('347515-Lmajor@XP_001684803':0.013711072,'435258-Linfantum@XP_001467045':0.01758794):0.24369001,'353153-Tcruzi@XP_811561':0.12799212):0.086117598):0.51934674,'Ehuxleyi@jgi_Emihu1_119276_fgeneshEH_pg.469__6':0.39288812):0.029078838,(('237631-Umaydis@XP_758574':0.22674047,'508771-Tgondii@@XP_002371936':0.60554955):0.12368979,'Cmerolae@CMR081C':0.54901123):0.02029844):0.076754136):0.063168543,(((('296543-Tpseudonana@XP_002292917':0.33663988,'Ectocarpus-siliculosus@299115631':0.13814646):0.10627605,'6239-Celegans@NP_496383':1.3588973):0.024583777,'CVulgaris@jgi_ChlNC64A_1_9822_gw1.13.69.1':0.22388951):0.094329822,('3055-Creinhardtii@XP_001693798':0.38365474,'Srosetta@04994T0':0.13936645):0.070772988):0.065467263):0.038224973,'403677-Pinfestans@EEY66226':0.20315619):0.033604761,(('3702-Athaliana@NP_196175':0.15926119,'39947-Osativa@EEE63377':0.16033579):0.082837997,(('5762-Ngruberi@EFC50559':0.12628844,'Entamoeba-histolytica@XP_648466':2.4438227):0.29812523,'5911-Tthermophila@XP_001031504':0.39282087):0.084321305):0.11179658):0.060866077,'Galdieria-sulphuraria@apc1':0.54827833):0.014014203,'352472-Ddiscoideum@XP_638254':0.25899552);
((((('10228-Tadhaerens@XP_002109033':0.29186586,(((('7227-Dmelanogaster@NP_573025':0.24045179,'Helobdella-robusta@JGI':0.30135322):0.073029662,('7739-Bfloridae@XP_002610275':0.092828463,'Lgigantea@jgi':0.23276098):0.020751489):0.076683873,('7460-Amellifera@XP_001122449':0.11078832,'Entamoeba-histolytica@XP_648466':2.1482163):6.8916898e-05):0.058113232,('7955-Drerio@CAX12586':0.013653711,('8364-Xtropicalis@NP_001072866':0.0066425386,'9606-Hsapiens@NP_073153':0.021601737):0.055922793):0.15287354):0.070982194):0.03686866,('214684-Cneoformans@XP_570920':0.45880941,('352472-Ddiscoideum@XP_638254':0.30281345,(((('412133-Tvaginalis@XP_001326479':1.129133,'4896-Spombe@NP_595158':0.15689819):0.18692242,('6239-Celegans@NP_496383':0.63255639,'6279-Bmalayi@XP_001893638':0.33482757):0.23340916):0.11512913,'Spunctatus@02706T0':0.18790585):0.07272864,'Ttrahens@11189T0':0.12631789):2.6213053e-06):0.10500686):0.00030071746):0.059597397,'45351-Nvectensis@XP_001632264':0.15830866):0.024148271,(('145481-Ppatens@XP_001770276':0.092960162,'Smellendorffii@jgi|Selmo1|126964|e_gw1.85.147.1':0.0089380103):0.11969854,((((('185431-Tbrucei@XP_845449':0.049125692,'353153-Tcruzi@XP_811561':0.12908635):0.090702747,('347515-Lmajor@XP_001684803':0.032934438,'435258-Linfantum@XP_001467045':5.090357e-06):0.21944953):0.3240183,'403677-Pinfestans@EEY66226':0.2692856):0.063344495,('3702-Athaliana@NP_196175':0.11060774,'39947-Osativa@EEE63377':0.19148591):0.25945366):0.043414645,(('436017-Olucimarinus@XP_001418248':0.070612096,'70448-Otauri@AAV68612':0.072823056):0.1844895,'564608-Mpusilla@EEH56332':0.1532381):0.0604131):1.1952336e-06):0.059821212):0.056703724,((('237631-Umaydis@XP_758574':0.52583288,((((('307796-Scerevisiae@EDN62645':0.62767742,'353151-Chominis@XP_668328':1.0708912):0.17498405,'412030-Ptetraurelia@XP_001437861':0.53428677):0.11263799,('5911-Tthermophila@XP_001031504':0.27442355,'Oxytricha-trifallax@apc1_WGS':0.25909103):0.055002565):0.11192508,'Cowczarzaki@00022T0':0.3224308):0.081627493,('367110-Ncrassa@XP_959459':0.17424618,'451804-Afumigatus@EDP53140':0.14805357):0.22543762):0.10573509):0.050707517,'Bdendrobatidis@jgi_Batde5_87977_GP3.035360':0.66289789):9.0847725e-05,('296543-Tpseudonana@XP_002292917':0.28562772,(('508771-Tgondii@@XP_002371936':1.0253921,'Ehuxleyi@jgi_Emihu1_119276_fgeneshEH_pg.469__6':0.48368317):0.042435854,('Cmerolae@CMR081C':0.56201762,'Ectocarpus-siliculosus@299115631':0.20112685):0.1071849):0.04978442):0.062344462):0.030563417,(('3055-Creinhardtii@XP_001693798':0.25587804,'5762-Ngruberi@EFC50559':0.36334899):0.049858287,(('431895-Mbrevicollis@XP_001742225':0.78762074,'CVulgaris@jgi_ChlNC64A_1_9822_gw1.13.69.1':0.090379141):0.073737439,('Galdieria-sulphuraria@apc1':0.43339614,'Srosetta@04994T0':0.20182565):0.095063645):0.047031943):6.5078102e-06);
(((((('10228-Tadhaerens@XP_002109033':0.27419591,'45351-Nvectensis@XP_001632264':0.15979066):0.080145617,((('7227-Dmelanogaster@NP_573025':0.20599977,'Helobdella-robusta@JGI':0.30734658):0.015865446,(('7739-Bfloridae@XP_002610275':0.1304631,('7955-Drerio@CAX12586':0.064681273,('8364-Xtropicalis@NP_001072866':0.020576197,'9606-Hsapiens@NP_073153':0.014914102):0.017331411):0.15447253):0.091709781,'Lgigantea@jgi':0.13188756):0.039620868):0.041725612,'7460-Amellifera@XP_001122449':0.090748903):0.074202288):0.08427245,('Cowczarzaki@00022T0':0.39198975,'Ehuxleyi@jgi_Emihu1_119276_fgeneshEH_pg.469__6':0.32946696):0.13968549):3.125209e-05,('237631-Umaydis@XP_758574':0.36543095,'Ttrahens@11189T0':0.2710421):0.061059183):0.082972816,('145481-Ppatens@XP_001770276':0.14472299,'Smellendorffii@jgi|Selmo1|126964|e_gw1.85.147.1':0.069475127):0.033526445):0.039017766,((((('185431-Tbrucei@XP_845449':0.039180801,(('347515-Lmajor@XP_001684803':0.050783146,'435258-Linfantum@XP_001467045':0.019374255):0.34674187,'353153-Tcruzi@XP_811561':0.17636805):0.076113126):0.25422671,'Cmerolae@CMR081C':0.57695763):0.075140791,('Bdendrobatidis@jgi_Batde5_87977_GP3.035360':0.4455164,'Srosetta@04994T0':0.14753118):0.055482921):0.072547412,('CVulgaris@jgi_ChlNC64A_1_9822_gw1.13.69.1':0.23289605,'Ectocarpus-siliculosus@299115631':0.17124907):5.2455067e-05):0.066273664,(('3055-Creinhardtii@XP_001693798':0.20597689,('3702-Athaliana@NP_196175':0.26750799,'39947-Osativa@EEE63377':0.21756854):0.15407579):0.081276539,((('353151-Chominis@XP_668328':1.392999,'508771-Tgondii@@XP_002371936':0.40356698):0.17307561,('6239-Celegans@NP_496383':0.7276448,'6279-Bmalayi@XP_001893638':0.53774614):0.24820434):0.23034092,('412133-Tvaginalis@XP_001326479':1.6745988,(('436017-Olucimarinus@XP_001418248':0.03947056,'70448-Otauri@AAV68612':0.12999567):0.20288434,'564608-Mpusilla@EEH56332':0.13708401):0.058089521):0.0051749834):0.051616589):0.094715511):0.049925059,((((((('214684-Cneoformans@XP_570920':0.16372403,'Entamoeba-histolytica@XP_648466':1.9571366):0.36673147,(('307796-Scerevisiae@EDN62645':0.89482206,('367110-Ncrassa@XP_959459':0.16737061,'451804-Afumigatus@EDP53140':0.069705479):0.011804969):0.073917976,'4896-Spombe@NP_595158':0.35410191):0.22773906):0.064616009,((('412030-Ptetraurelia@XP_001437861':0.46545285,'5911-Tthermophila@XP_001031504':0.3049086):0.083401981,'5762-Ngruberi@EFC50559':0.30323326):0.099442793,'431895-Mbrevicollis@XP_001742225':0.60262167):0.085745381):0.04062019,'352472-Ddiscoideum@XP_638254':0.19791745):0.15142908,'Galdieria-sulphuraria@apc1':0.57858981):0.0017086271,('403677-Pinfestans@EEY66226':0.23110302,'Oxytricha-trifallax@apc1_WGS':0.41589007):0.077237153):0.076679016,('296543-Tpseudonana@XP_002292917':0.2787599,'Spunctatus@02706T0':0.2755434):0.11949732):0.008973136);
(((((('10228-Tadhaerens@XP_002109033':0.30095981,('7955-Drerio@CAX12586':0.021553187,('8364-Xtropicalis@NP_001072866':0.026725969,'9606-Hsapiens@NP_073153':8.1465707e-06):0.069212482):0.087652086):0.1159901,('7739-Bfloridae@XP_002610275':0.0094770502,('CVulgaris@jgi_ChlNC64A_1_9822_gw1.13.69.1':0.22218323,'Ectocarpus-siliculosus@299115631':0.15222415):0.2188461):0.11830154):0.035507713,((('7227-Dmelanogaster@NP_573025':0.07966923,'Helobdella-robusta@JGI':0.35052994):0.089572531,'Lgigantea@jgi':0.18998405):0.072785553,'7460-Amellifera@XP_001122449':0.10668646):0.081471242):0.023583085,'45351-Nvectensis@XP_001632264':0.11782545):0.047813815,(((('145481-Ppatens@XP_001770276':0.074861,'Smellendorffii@jgi|Selmo1|126964|e_gw1.85.147.1':0.087313477):0.055573178,(((((('185431-Tbrucei@XP_845449':0.072636102,'353153-Tcruzi@XP_811561':0.20752052):0.13791568,('347515-Lmajor@XP_001684803':0.049467199,'435258-Linfantum@XP_001467045':0):0.17945067):0.22911024,'403677-Pinfestans@EEY66226':0.39896649):0.23104497,'Ttrahens@11189T0':0.19495222):0.029751242,'296543-Tpseudonana@XP_002292917':0.31631257):0.073776287,'3055-Creinhardtii@XP_001693798':0.4419005):0.037447961):0.02220542,(('436017-Olucimarinus@XP_001418248':0.067275613,'70448-Otauri@AAV68612':0.10637814):0.16260964,'564608-Mpusilla@EEH56332':0.2080062):0.065431988):0.025788257,('3702-Athaliana@NP_196175':0.30294373,'39947-Osativa@EEE63377':0.19072985):0.1607554):0.10635979):0.078377747,(((('214684-Cneoformans@XP_570920':0.50051777,'Bdendrobatidis@jgi_Batde5_87977_GP3.035360':0.55487262):0.040492368,(('237631-Umaydis@XP_758574':0.3269622,(((('353151-Chominis@XP_668328':0.80690503,'412133-Tvaginalis@XP_001326479':0.82577407):0.30230731,'6279-Bmalayi@XP_001893638':0.45324235):0.16016795,'6239-Celegans@NP_496383':0.59693174):0.162631,'Srosetta@04994T0':0.27227271):0.023903499):0.15649446,'Spunctatus@02706T0':0.26427954):0.070833773):0.079659635,((('307796-Scerevisiae@EDN62645':0.70502861,(('367110-Ncrassa@XP_959459':0.23197634,'451804-Afumigatus@EDP53140':0.10758302):0.11084628,'4896-Spombe@NP_595158':0.34102371):0.078673752):0.12644407,('Cowczarzaki@00022T0':0.38936463,'Oxytricha-trifallax@apc1_WGS':0.33666992):0.095322892):0.045568808,((('352472-Ddiscoideum@XP_638254':0.21337307,'5762-Ngruberi@EFC50559':0.45651981):0.12580423,((('412030-Ptetraurelia@XP_001437861':0.38729278,'Entamoeba-histolytica@XP_648466':1.4609309):0.14871166,'5911-Tthermophila@XP_001031504':0.32253441):0.03399338,'Galdieria-sulphuraria@apc1':0.43447043):0.12867761):1.4793096e-05,'431895-Mbrevicollis@XP_001742225':0.61774441):0.088667949):0.063205724):0.038070708,'Ehuxleyi@jgi_Emihu1_119276_fgeneshEH_pg.469__6':0.33538146):0.038881432,('508771-Tgondii@@XP_002371936':0.68398904,'Cmerolae@CMR081C':0.72289023):0.13148179);
(((((('10228-Tadhaerens@XP_002109033':0.27505284,'45351-Nvectensis@XP_001632264':0.038796654):0.066776497,(('7739-Bfloridae@XP_002610275':0.18231874,'Ehuxleyi@jgi_Emihu1_119276_fgeneshEH_pg.469__6':0.52987314):0.043603203,('7955-Drerio@CAX12586':0.031464675,('8364-Xtropicalis@NP_001072866':0.015471111,'9606-Hsapiens@NP_073153':0.033942685):0.058260057):0.15952415):0.073385764):0.0271028,(('7227-Dmelanogaster@NP_573025':0.28562064,'Lgigantea@jgi':0.22379808):0.064145287,'7460-Amellifera@XP_001122449':0.17664701):0.096322498):0.073430749,(((('307796-Scerevisiae@EDN62645':1.0836774,'4896-Spombe@NP_595158':0.38517189):0.15700176,'367110-Ncrassa@XP_959459':0.18397006):0.17183059,'451804-Afumigatus@EDP53140':0.071232808):0.14830511,'Cmerolae@CMR081C':0.76285469):0.11797617):0.088849056,(((('145481-Ppatens@XP_001770276':0.074631811,'Smellendorffii@jgi|Selmo1|126964|e_gw1.85.147.1':0.088621524):0.092827325,((((('214684-Cneoformans@XP_570920':0.4293127,'237631-Umaydis@XP_758574':0.37667599):0.10442897,'508771-Tgondii@@XP_002371936':0.85945136):0.027066824,('6239-Celegans@NP_496383':0.88781057,'6279-Bmalayi@XP_001893638':0.47077253):0.37962652):0.048876891,'CVulgaris@jgi_ChlNC64A_1_9822_gw1.13.69.1':0.22881523):0.068828152,('296543-Tpseudonana@XP_002292917':0.43718391,'Ttrahens@11189T0':0.21146043):0.15174666):0.078517687):0.03994103,(('185431-Tbrucei@XP_845449':0.044418305,(('347515-Lmajor@XP_001684803':0.0074967029,'435258-Linfantum@XP_001467045':0.028302077):0.37362129,'353153-Tcruzi@XP_811561':0.15381907):0.060490061):0.48857616,'403677-Pinfestans@EEY66226':0.33374841):0.06858415):5.4654042e-06,((('3055-Creinhardtii@XP_001693798':0.36724054,('3702-Athaliana@NP_196175':0.25528156,'39947-Osativa@EEE63377':0.25961106):0.16263629):0.096575864,(('436017-Olucimarinus@XP_001418248':0.089045267,'70448-Otauri@AAV68612':0.14282104):0.24711752,'564608-Mpusilla@EEH56332':0.19211373):0.065916915):0.10687597,'Ectocarpus-siliculosus@299115631':0.30835992):4.5212083e-06):0.10746215):0.061202799,((('352472-Ddiscoideum@XP_638254':0.16219283,'Galdieria-sulphuraria@apc1':0.59810968):0.14328244,(((((('353151-Chominis@XP_668328':1.5919927,'412030-Ptetraurelia@XP_001437861':0.53725581):0.41574924,'5911-Tthermophila@XP_001031504':0.20923943):0.1538799,'Oxytricha-trifallax@apc1_WGS':0.47576861):0.13685451,'Cowczarzaki@00022T0':0.64260291):0.0039730717,'5762-Ngruberi@EFC50559':0.36754459):0.1263459,(('412133-Tvaginalis@XP_001326479':1.4465624,('431895-Mbrevicollis@XP_001742225':0.7592483,'Entamoeba-histolytica@XP_648466':2.3310455):1.5548732e-05):0.16904321,'Helobdella-robusta@JGI':0.29224544):0.065166459):0.072429942):0.076360431,('Bdendrobatidis@jgi_Batde5_87977_GP3.035360':0.65045049,'Spunctatus@02706T0':0.15678614):0.063560638):0.11120338,'Srosetta@04994T0':0.26732523);
(((((('10228-Tadhaerens@XP_002109033':0.31021861,'45351-Nvectensis@XP_001632264':0.08755493):0.070847006,('7739-Bfloridae@XP_002610275':0.13348011,('7955-Drerio@CAX12586':0.028651719,('8364-Xtropicalis@NP_001072866':0.04084508,'9606-Hsapiens@NP_073153':0.015051042):0.061080783):0.15050267):0.022983891):0.10273525,'Lgigantea@jgi':0.27251982):0.039225093,((('214684-Cneoformans@XP_570920':0.60591613,('296543-Tpseudonana@XP_002292917':0.25748752,'7227-Dmelanogaster@NP_573025':0.15695936):0.015962773):0.061555441,('237631-Umaydis@XP_758574':0.5091155,'508771-Tgondii@@XP_002371936':0.74828497):0.029894881):0.043486748,('7460-Amellifera@XP_001122449':0.12536882,('Ectocarpus-siliculosus@299115631':0.2979199,'Helobdella-robusta@JGI':0.48825719):0.18599406):2.614836e-06):0.043152324):0.039403723,((((('352472-Ddiscoideum@XP_638254':0.33460237,(('436017-Olucimarinus@XP_001418248':0.11724298,'70448-Otauri@AAV68612':0.092931066):0.25872692,'Bdendrobatidis@jgi_Batde5_87977_GP3.035360':0.63228526):0.12157858):0.042663215,('3702-Athaliana@NP_196175':0.17563826,'39947-Osativa@EEE63377':0.17170045):0.14635951):0.059969802,(((('412030-Ptetraurelia@XP_001437861':0.33167003,'Entamoeba-histolytica@XP_648466':2.3071603):0.20632423,'5911-Tthermophila@XP_001031504':0.32597756):0.0735384,'Galdieria-sulphuraria@apc1':0.39315182):0.047570375,('431895-Mbrevicollis@XP_001742225':0.49171901,'5762-Ngruberi@EFC50559':0.39743535):0.094384939):0.098282782):0.066981214,((('367110-Ncrassa@XP_959459':0.1573184,'451804-Afumigatus@EDP53140':0.099646932):0.10575912,('412133-Tvaginalis@XP_001326479':1.3839679,'4896-Spombe@NP_595158':0.014983411):0.33750686):0.19228053,'Cmerolae@CMR081C':0.48334055):0.089061243):0.041609063,'Srosetta@04994T0':0.34122973):0.063475278):0.011422648,((((('145481-Ppatens@XP_001770276':0.098833558,'Smellendorffii@jgi|Selmo1|126964|e_gw1.85.147.1':0.039033695):0.035235534,'564608-Mpusilla@EEH56332':0.38776061):0.049866088,('3055-Creinhardtii@XP_001693798':0.2537277,((('307796-Scerevisiae@EDN62645':0.92778513,'Spunctatus@02706T0':0.213299):0.012138629,('353151-Chominis@XP_668328':1.2678115,('6239-Celegans@NP_496383':0.92374632,'6279-Bmalayi@XP_001893638':0.23065289):0.15516712):0.29235676):0.1385015,'Ttrahens@11189T0':0.22478059):0.097058657):0.051785912):0.057749416,(((('185431-Tbrucei@XP_845449':0.033358696,'353153-Tcruzi@XP_811561':0.17835148):0.12303268,('347515-Lmajor@XP_001684803':0.030558721,'435258-Linfantum@XP_001467045':0.013112519):0.26721788):0.30384983,'403677-Pinfestans@EEY66226':0.25624023):0.077425682,'Ehuxleyi@jgi_Emihu1_119276_fgeneshEH_pg.469__6':0.51364672):0.10618249):0.089054405,'CVulgaris@jgi_ChlNC64A_1_9822_gw1.13.69.1':0.24017686):2.9321781e-05,('Cowczarzaki@00022T0':0.59036061,'Oxytricha-trifallax@apc1_WGS':0.36261039):0.12499098);
(((((('10228-Tadhaerens@XP_002109033':0.28184625,('7955-Drerio@CAX12586':0.038862855,('8364-Xtropicalis@NP_001072866':0.023055628,'9606-Hsapiens@NP_073153':0.01722614):0.080921267):0.088885477):0.082936334,(('7227-Dmelanogaster@NP_573025':0.15081147,'7739-Bfloridae@XP_002610275':0.17997634):0.062046665,'7460-Amellifera@XP_001122449':0.1239885):0.085156374):0.028506632,('45351-Nvectensis@XP_001632264':0.11592828,'Lgigantea@jgi':0.29455933):0.041299371):0.16106786,((('237631-Umaydis@XP_758574':0.48997973,'Spunctatus@02706T0':0.21661088):0.08329058,(('431895-Mbrevicollis@XP_001742225':0.70910749,'Helobdella-robusta@JGI':0.30834925):0.12638935,'Ttrahens@11189T0':0.19368372):0.047636074):0.089962213,('Cowczarzaki@00022T0':0.33752357,'Ehuxleyi@jgi_Emihu1_119276_fgeneshEH_pg.469__6':0.3412349):0.11681852):0.011940361):0.045578545,((('214684-Cneoformans@XP_570920':0.41710499,(('307796-Scerevisiae@EDN62645':1.1101134,('367110-Ncrassa@XP_959459':0.13266747,'451804-Afumigatus@EDP53140':0.094680357):0.15505407):0.04154458,'4896-Spombe@NP_595158':0.28326129):0.22065758):0.10678734,(((('353151-Chominis@XP_668328':1.111785,'412030-Ptetraurelia@XP_001437861':0.36866749):0.48236921,'5911-Tthermophila@XP_001031504':0.096784092):0.12327717,'Oxytricha-trifallax@apc1_WGS':0.39687977):0.23497221,'Srosetta@04994T0':0.29910799):0.026355249):3.2436721e-07,(('6239-Celegans@NP_496383':1.0502285,'Entamoeba-histolytica@XP_648466':1.5347997):2.158793e-05,'Galdieria-sulphuraria@apc1':0.41349048):0.16492285):0.062119214):0.049328261,(((('145481-Ppatens@XP_001770276':0.039729186,'Smellendorffii@jgi|Selmo1|126964|e_gw1.85.147.1':0.10502491):0.066969726,(('436017-Olucimarinus@XP_001418248':0.020490169,'70448-Otauri@AAV68612':0.063903988):0.25194878,'564608-Mpusilla@EEH56332':0.2246104):0.11577822):2.3511165e-06,(('296543-Tpseudonana@XP_002292917':0.28049988,'Ectocarpus-siliculosus@299115631':0.12340897):0.14665543,('352472-Ddiscoideum@XP_638254':0.30043749,(('3702-Athaliana@NP_196175':0.28655581,'39947-Osativa@EEE63377':0.14884496):0.092012299,('5762-Ngruberi@EFC50559':0.31038368,'Bdendrobatidis@jgi_Batde5_87977_GP3.035360':0.6936255):0.10603702):0.08856538):0.14355052):0.0075734059):0.033417548,(((('185431-Tbrucei@XP_845449':0.014194985,(('347515-Lmajor@XP_001684803':0.033820059,'435258-Linfantum@XP_001467045':0.01870904):0.2898959,'353153-Tcruzi@XP_811561':0.18161156):0.06085936):0.24631683,'Cmerolae@CMR081C':0.43284647):0.10601046,(('412133-Tvaginalis@XP_001326479':1.3680257,'6279-Bmalayi@XP_001893638':0.39682775):0.19783437,'508771-Tgondii@@XP_002371936':0.88656415):0.14977211):0.15116146,('3055-Creinhardtii@XP_001693798':0.31996319,'CVulgaris@jgi_ChlNC64A_1_9822_gw1.13.69.1':0.2537742):0.1402326):0.026413538):0.040254962,'403677-Pinfestans@EEY66226':0.30936804);
((((('10228-Tadhaerens@XP_002109033':0.46065061,('7955-Drerio@CAX12586':0.04365745,('8364-Xtropicalis@NP_001072866':0.0079883559,'9606-Hsapiens@NP_073153':3.7344396e-06):0.090898365):0.13186718):0.068445113,('45351-Nvectensis@XP_001632264':0.1620459,((((('7227-Dmelanogaster@NP_573025':0.35523935,'Lgigantea@jgi':0.17703061):0.066656901,'Helobdella-robusta@JGI':0.29373504):0.041592907,'7460-Amellifera@XP_001122449':0.24848378):0.055860682,'Ehuxleyi@jgi_Emihu1_119276_fgeneshEH_pg.469__6':0.49820436):0.074472189,'7739-Bfloridae@XP_002610275':0.16671408):0.010900515):0.095796394):0.20155281,(('352472-Ddiscoideum@XP_638254':0.28625524,'431895-Mbrevicollis@XP_001742225':0.83562324):0.078880215,'Galdieria-sulphuraria@apc1':0.62879322):4.699233e-06):0.028307435,((((('412030-Ptetraurelia@XP_001437861':0.35504691,'Entamoeba-histolytica@XP_648466':1.9692262):0.29212664,'5911-Tthermophila@XP_001031504':0.41507093):0.15700945,'Oxytricha-trifallax@apc1_WGS':0.31952886):0.045323066,'Cowczarzaki@00022T0':0.66313775):0.034576171,'5762-Ngruberi@EFC50559':0.5859737):0.098850155):0.06544004,(((('145481-Ppatens@XP_001770276':0.040250563,'Smellendorffii@jgi|Selmo1|126964|e_gw1.85.147.1':0.081318762):0.078724459,((((('185431-Tbrucei@XP_845449':0.046098299,('347515-Lmajor@XP_001684803':0.0059374317,'435258-Linfantum@XP_001467045':0.0089689612):0.40773873):0.083942258,'353153-Tcruzi@XP_811561':0.25941845):0.42080018,('CVulgaris@jgi_ChlNC64A_1_9822_gw1.13.69.1':0.1366384,'Ectocarpus-siliculosus@299115631':0.2571602):0.03296606):2.6380491e-06,('403677-Pinfestans@EEY66226':0.32313996,'Srosetta@04994T0':0.31826665):0.13719492):0.09591786,('296543-Tpseudonana@XP_002292917':0.32531938,'Ttrahens@11189T0':0.23583632):0.08446035):0.08127474):5.5867944e-05,('3055-Creinhardtii@XP_001693798':0.31285129,(('436017-Olucimarinus@XP_001418248':0.1067567,'70448-Otauri@AAV68612':0.10381474):0.18870535,'564608-Mpusilla@EEH56332':0.23389795):0.13844553):0.01850933):0.11445865,('3702-Athaliana@NP_196175':0.26618077,'39947-Osativa@EEE63377':0.15674369):0.18001613):0.12406657,(((('214684-Cneoformans@XP_570920':0.44037724,'237631-Umaydis@XP_758574':0.56407587):0.091239324,('508771-Tgondii@@XP_002371936':0.62752655,'Cmerolae@CMR081C':0.36527457):0.26703171):0.10048139,(((('307796-Scerevisiae@EDN62645':0.98601031,'6239-Celegans@NP_496383':0.85534114):0.12445481,'4896-Spombe@NP_595158':0.22010258):0.22537559,('367110-Ncrassa@XP_959459':0.18709738,'451804-Afumigatus@EDP53140':0.18075537):0.22084115):0.1875631,(('353151-Chominis@XP_668328':1.5781468,'412133-Tvaginalis@XP_001326479':1.1514415):0.30511132,'6279-Bmalayi@XP_001893638':0.58373977):0.12261495):0.11376204):0.13496165,('Bdendrobatidis@jgi_Batde5_87977_GP3.035360':0.62526524,'Spunctatus@02706T0':0.27873618):0.12738769):0.057563769);
(((((((('10228-Tadhaerens@XP_002109033':0.23419796,('7955-Drerio@CAX12586':0.0039438373,('8364-Xtropicalis@NP_001072866':0.021140783,'9606-Hsapiens@NP_073153':0.01516158):0.033113424):0.073788007):0.078404468,'7739-Bfloridae@XP_002610275':0.116284):0.075601299,('45351-Nvectensis@XP_001632264':0.084648759,'Lgigantea@jgi':0.16280862):0.047064641):0.02542563,('7227-Dmelanogaster@NP_573025':0.12863469,'Helobdella-robusta@JGI':0.43462532):0.025370758):0.086000474,'7460-Amellifera@XP_001122449':0.057871524):0.07107427,'352472-Ddiscoideum@XP_638254':0.35940848):0.03640345,((('367110-Ncrassa@XP_959459':0.22812292,'451804-Afumigatus@EDP53140':0.046727591):0.090589925,'4896-Spombe@NP_595158':0.48155806):0.18344339,'5762-Ngruberi@EFC50559':0.41391851):0.27044581):0.037033287,((('145481-Ppatens@XP_001770276':0.073199355,'Smellendorffii@jgi|Selmo1|126964|e_gw1.85.147.1':0.067388455):0.070343623,(('3055-Creinhardtii@XP_001693798':0.29507217,('3702-Athaliana@NP_196175':0.28387295,'39947-Osativa@EEE63377':0.19618027):0.16050073):0.029001549,(('436017-Olucimarinus@XP_001418248':0.031249335,'70448-Otauri@AAV68612':0.11908319):0.15584823,'564608-Mpusilla@EEH56332':0.15067287):0.17121692):0.0093967161):0.062715227,((('296543-Tpseudonana@XP_002292917':0.29448299,'Ectocarpus-siliculosus@299115631':0.01885284):0.091401592,'CVulgaris@jgi_ChlNC64A_1_9822_gw1.13.69.1':0.24380032):0.053560295,'Ttrahens@11189T0':0.17657345):0.089058859):0.11443186,((((((('185431-Tbrucei@XP_845449':0.067251811,(('347515-Lmajor@XP_001684803':7.1735103e-05,'435258-Linfantum@XP_001467045':0.019908312):0.29351363,'353153-Tcruzi@XP_811561':0.12940429):0.11878621):0.24884409,('508771-Tgondii@@XP_002371936':0.61838915,'Cmerolae@CMR081C':0.38499733):0.17929365):0.11841087,'403677-Pinfestans@EEY66226':0.31302953):0.046146332,((((('307796-Scerevisiae@EDN62645':0.87312981,'6239-Celegans@NP_496383':0.61360472):0.12213341,'6279-Bmalayi@XP_001893638':0.52371432):0.13720821,('353151-Chominis@XP_668328':1.3522417,('412133-Tvaginalis@XP_001326479':1.3079284,'Entamoeba-histolytica@XP_648466':1.8164033):0.030724917):0.14442606):0.20606521,'431895-Mbrevicollis@XP_001742225':0.44410337):0.068453535,'Srosetta@04994T0':0.22943675):0.048695804):0.070885027,('214684-Cneoformans@XP_570920':0.16020023,'237631-Umaydis@XP_758574':0.52678763):0.10695476):0.11417089,'Spunctatus@02706T0':0.32705086):1.9615347e-05,((((('412030-Ptetraurelia@XP_001437861':0.60497094,'5911-Tthermophila@XP_001031504':0.15496801):0.15647316,'Oxytricha-trifallax@apc1_WGS':0.2736714):0.033419654,('Cowczarzaki@00022T0':0.52128044,'Ehuxleyi@jgi_Emihu1_119276_fgeneshEH_pg.469__6':0.64425373):0.29500997):0.097200789,'Galdieria-sulphuraria@apc1':0.57350002):0.052380832,'Bdendrobatidis@jgi_Batde5_87977_GP3.035360':0.72473422):0.0091242021):0.072681285);
(((((('10228-Tadhaerens@XP_002109033':0.30427665,(('412030-Ptetraurelia@XP_001437861':0.57109109,'5911-Tthermophila@XP_001031504':0.21411707):0.13355476,'Oxytricha-trifallax@apc1_WGS':0.25837792):0.17725258):0.10270735,((('214684-Cneoformans@XP_570920':0.4651795,'Ttrahens@11189T0':0.18894559):0.027444917,('237631-Umaydis@XP_758574':0.55997787,'Spunctatus@02706T0':0.19503089):0.16037387):0.055869983,(('45351-Nvectensis@XP_001632264':0.14232967,'Lgigantea@jgi':0.24168239):0.077189421,(((('7227-Dmelanogaster@NP_573025':0.244455,'7739-Bfloridae@XP_002610275':0.062787518):0.037420789,('7955-Drerio@CAX12586':0.0099223579,('8364-Xtropicalis@NP_001072866':0.020111618,'9606-Hsapiens@NP_073153':0.0066387691):0.017451195):0.14907687):0.064608419,'7460-Amellifera@XP_001122449':0.10203262):1.8709873e-05,'Helobdella-robusta@JGI':0.35054785):0.039273573):0.092064103):0.070086854):1.3833369e-06,((('307796-Scerevisiae@EDN62645':0.66970882,(('367110-Ncrassa@XP_959459':0.21023505,'451804-Afumigatus@EDP53140':0.082099768):0.093940632,'4896-Spombe@NP_595158':0.38240907):0.07371087):0.10413652,'352472-Ddiscoideum@XP_638254':0.21126972):0.048710191,'Cowczarzaki@00022T0':0.39466331):0.042436289):0.077375111,'Galdieria-sulphuraria@apc1':0.63213059):0.0028371969,('431895-Mbrevicollis@XP_001742225':0.66509546,'Bdendrobatidis@jgi_Batde5_87977_GP3.035360':0.37920443):0.1181109):0.025625616,(((('145481-Ppatens@XP_001770276':0.11449689,'Smellendorffii@jgi|Selmo1|126964|e_gw1.85.147.1':0.016749401):0.073445465,((((((('185431-Tbrucei@XP_845449':0.072064023,'353153-Tcruzi@XP_811561':0.11156556):0.065937116,('347515-Lmajor@XP_001684803':0.039007312,'435258-Linfantum@XP_001467045':0.010977816):0.15703286):0.23776018,('5762-Ngruberi@EFC50559':0.19645233,'Entamoeba-histolytica@XP_648466':1.4507577):0.24390976):4.1858088e-05,(((('353151-Chominis@XP_668328':1.2524032,'6279-Bmalayi@XP_001893638':0.35400327):0.064593097,'6239-Celegans@NP_496383':0.57953594):0.26167918,(('412133-Tvaginalis@XP_001326479':1.4707126,'Cmerolae@CMR081C':0.4343229):0.16926196,'508771-Tgondii@@XP_002371936':0.80358844):0.0018769936):0.078156987,'Srosetta@04994T0':0.22587801):0.054659315):0.062362087,'CVulgaris@jgi_ChlNC64A_1_9822_gw1.13.69.1':0.2782624):0.05302022,('296543-Tpseudonana@XP_002292917':0.24489017,('Ectocarpus-siliculosus@299115631':0.1104686,'Ehuxleyi@jgi_Emihu1_119276_fgeneshEH_pg.469__6':0.29256238):0.033365949):0.036139843):0.12813589,'3055-Creinhardtii@XP_001693798':0.31214552):0.007516578):0.062872877,'403677-Pinfestans@EEY66226':0.34576357):0.029444262,('3702-Athaliana@NP_196175':0.18593508,'39947-Osativa@EEE63377':0.18954515):0.078875151):0.043103855,(('436017-Olucimarinus@XP_001418248':0.046159739,'70448-Otauri@AAV68612':0.066271255):0.11896529,'564608-Mpusilla@EEH56332':0.24865521):0.12259146);
(((((((('10228-Tadhaerens@XP_002109033':0.35801807,('431895-Mbrevicollis@XP_001742225':0.77292071,('7955-Drerio@CAX12586':0.040363334,('8364-Xtropicalis@NP_001072866':0.037401168,'9606-Hsapiens@NP_073153':0.016917199):0.088175633):0.019930924):0.03734284):0.10177283,(('45351-Nvectensis@XP_001632264':0.10848444,'Lgigantea@jgi':0.2577707):0.079374379,'7739-Bfloridae@XP_002610275':0.1211831):0.024820787):0.08015146,('214684-Cneoformans@XP_570920':0.47176187,(('296543-Tpseudonana@XP_002292917':0.36890754,'7227-Dmelanogaster@NP_573025':0.13578487):0.068415817,('Ehuxleyi@jgi_Emihu1_119276_fgeneshEH_pg.469__6':0.6137571,'Helobdella-robusta@JGI':0.33304003):0.11246076):0.059141559):0.0039332977):0.03278927,'7460-Amellifera@XP_001122449':0.12530008):0.054275839,((('237631-Umaydis@XP_758574':0.52320636,((('307796-Scerevisiae@EDN62645':1.0020692,'367110-Ncrassa@XP_959459':0.10942254):0.076258725,'451804-Afumigatus@EDP53140':0.13831215):0.11488383,'4896-Spombe@NP_595158':0.30386764):0.15061431):0.13275473,'Spunctatus@02706T0':0.30125741):0.087941434,('Cowczarzaki@00022T0':0.38293485,'Oxytricha-trifallax@apc1_WGS':0.23221585):0.049492091):0.05583621):6.8802258e-07,'412030-Ptetraurelia@XP_001437861':0.83160445):0.063794801,'Ttrahens@11189T0':0.37570163):1.5109264e-05,(((('145481-Ppatens@XP_001770276':0.096693274,'Smellendorffii@jgi|Selmo1|126964|e_gw1.85.147.1':0.061805376):0.089304965,(('436017-Olucimarinus@XP_001418248':0.093554826,'70448-Otauri@AAV68612':0.043637562):0.14903294,'564608-Mpusilla@EEH56332':0.20510494):0.10425723):0.0017068885,('3702-Athaliana@NP_196175':0.23121884,'39947-Osativa@EEE63377':0.25225126):0.27124195):0.0093334518,(((((('185431-Tbrucei@XP_845449':0.018969066,'353153-Tcruzi@XP_811561':0.21973359):0.065662534,('347515-Lmajor@XP_001684803':0.036304576,'435258-Linfantum@XP_001467045':0.012998688):0.25762592):0.22797937,(((('353151-Chominis@XP_668328':1.4632548,'412133-Tvaginalis@XP_001326479':0.98568316):0.3846405,('6239-Celegans@NP_496383':0.75432868,'6279-Bmalayi@XP_001893638':0.41424406):0.23818915):0.15486878,'Srosetta@04994T0':0.18480561):0.025871623,'Cmerolae@CMR081C':0.66279566):0.048440032):0.10892414,'3055-Creinhardtii@XP_001693798':0.22850622):0.072490735,('403677-Pinfestans@EEY66226':0.19384218,'508771-Tgondii@@XP_002371936':0.99397344):0.19747109):0.043532776,(('Bdendrobatidis@jgi_Batde5_87977_GP3.035360':0.72271414,'Ectocarpus-siliculosus@299115631':0.090188592):0.097112474,'CVulgaris@jgi_ChlNC64A_1_9822_gw1.13.69.1':0.2588486):0.094670238):0.055411124):0.055844963,('352472-Ddiscoideum@XP_638254':0.28464789,((('5762-Ngruberi@EFC50559':0.1768996,'Entamoeba-histolytica@XP_648466':2.1036691):0.20934918,'Galdieria-sulphuraria@apc1':0.47740161):0.029717861,'5911-Tthermophila@XP_001031504':0.40614692):0.14528093):0.055287886);
(((((((('10228-Tadhaerens@XP_002109033':0.26386281,('307796-Scerevisiae@EDN62645':0.72608601,('353151-Chominis@XP_668328':0.90789069,'412133-Tvaginalis@XP_001326479':1.0326288):0.28911584):0.14074236):0.15699582,(('7955-Drerio@CAX12586':0.075968035,('8364-Xtropicalis@NP_001072866':9.6940621e-06,'9606-Hsapiens@NP_073153':0.045840006):0.042444441):0.14446649,'Oxytricha-trifallax@apc1_WGS':0.33812098):0.087772451):0.07022168,(('185431-Tbrucei@XP_845449':3.3706446e-05,(('347515-Lmajor@XP_001684803':0.031654395,'435258-Linfantum@XP_001467045':0.018988046):0.41044183,'353153-Tcruzi@XP_811561':0.1453073):0.092125108):0.43702959,('508771-Tgondii@@XP_002371936':0.70684399,'Cmerolae@CMR081C':0.50985868):0.12282083):2.3019214e-06):0.14056541,('214684-Cneoformans@XP_570920':0.37222695,'431895-Mbrevicollis@XP_001742225':0.84779971):0.049526704):0.069248667,((('367110-Ncrassa@XP_959459':0.10918362,'451804-Afumigatus@EDP53140':0.21615366):0.25227509,'4896-Spombe@NP_595158':0.36844927):0.12362696,'403677-Pinfestans@EEY66226':0.25205821):0.044183709):0.052740386,(('352472-Ddiscoideum@XP_638254':0.33579608,('Bdendrobatidis@jgi_Batde5_87977_GP3.035360':0.84147176,'Spunctatus@02706T0':0.15188614):0.02513884):0.093603589,'Galdieria-sulphuraria@apc1':0.43229516):0.064828139):0.10078946,'Ttrahens@11189T0':0.14508735):0.054825987,(((('145481-Ppatens@XP_001770276':0.054462901,'Smellendorffii@jgi|Selmo1|126964|e_gw1.85.147.1':0.034710382):0.090832948,(((('237631-Umaydis@XP_758574':0.55705055,'3702-Athaliana@NP_196175':0.26099536):0.042004853,(('412030-Ptetraurelia@XP_001437861':0.54933161,'5911-Tthermophila@XP_001031504':0.15232269):0.2147998,('5762-Ngruberi@EFC50559':0.14893499,'Entamoeba-histolytica@XP_648466':1.8653419):0.28006203):0.12549575):0.078040427,'39947-Osativa@EEE63377':0.23514639):0.20462757,(('436017-Olucimarinus@XP_001418248':0.11017865,'70448-Otauri@AAV68612':0.047692455):0.16766536,'564608-Mpusilla@EEH56332':0.17489833):0.11451914):3.6193095e-05):0.11572965,((('3055-Creinhardtii@XP_001693798':0.17130017,(('6239-Celegans@NP_496383':0.83455814,'6279-Bmalayi@XP_001893638':0.44314365):0.35947925,'Srosetta@04994T0':0.22356082):0.045196364):0.03287992,('Cowczarzaki@00022T0':0.47378736,'Ehuxleyi@jgi_Emihu1_119276_fgeneshEH_pg.469__6':0.32810641):0.12655901):0.055274642,'CVulgaris@jgi_ChlNC64A_1_9822_gw1.13.69.1':0.17103072):0.029574828):0.044445875,('296543-Tpseudonana@XP_002292917':0.23004692,'Ectocarpus-siliculosus@299115631':0.279782):0.16790712):0.063424903,(((('45351-Nvectensis@XP_001632264':0.1146023,'Lgigantea@jgi':0.19687303):0.050668144,'7739-Bfloridae@XP_002610275':0.12945125):0.074596776,('7227-Dmelanogaster@NP_573025':0.27356936,'Helobdella-robusta@JGI':0.37732379):0.030085642):0.078004903,'7460-Amellifera@XP_001122449':0.14736172):0.084143806);
((((((('10228-Tadhaerens@XP_002109033':0.33356425,'Ehuxleyi@jgi_Emihu1_119276_fgeneshEH_pg.469__6':0.35599814):0.094282901,(('214684-Cneoformans@XP_570920':0.66584165,'45351-Nvectensis@XP_001632264':0.028777188):0.041825546,'7739-Bfloridae@XP_002610275':0.14287761):0.03004833):0.049470222,(('431895-Mbrevicollis@XP_001742225':0.6469764,'7227-Dmelanogaster@NP_573025':0.22308072):0.078336889,('Helobdella-robusta@JGI':0.25035822,'Lgigantea@jgi':0.11495787):0.078345406):0.074516373):0.076014223,('7460-Amellifera@XP_001122449':0.20398121,('7955-Drerio@CAX12586':0.0080703283,('8364-Xtropicalis@NP_001072866':0.013150993,'9606-Hsapiens@NP_073153':0.0072898649):0.098796833):0.19069484):8.8570277e-07):0.092404998,('296543-Tpseudonana@XP_002292917':0.05769661,'353151-Chominis@XP_668328':1.2358574):0.17618789):0.03068254,((('237631-Umaydis@XP_758574':0.65932652,(('307796-Scerevisiae@EDN62645':0.84228049,(('367110-Ncrassa@XP_959459':0.18708496,'451804-Afumigatus@EDP53140':0.12525074):0.21217496,'4896-Spombe@NP_595158':0.30448318):0.18058752):0.12957793,'Spunctatus@02706T0':0.10839873):0.035600599):0.055540222,((('412030-Ptetraurelia@XP_001437861':0.660355,'5911-Tthermophila@XP_001031504':0.19213835):0.12023685,'Oxytricha-trifallax@apc1_WGS':0.29497038):0.11408542,'Galdieria-sulphuraria@apc1':0.51724359):0.079697253):0.15502766,'Ttrahens@11189T0':0.14050885):0.051777959):0.085868923,((('145481-Ppatens@XP_001770276':0.028008315,'Smellendorffii@jgi|Selmo1|126964|e_gw1.85.147.1':0.05104367):0.02655529,(((('352472-Ddiscoideum@XP_638254':0.34670719,('3702-Athaliana@NP_196175':0.13832557,'39947-Osativa@EEE63377':0.17415713):0.15386937):0.056040452,'5762-Ngruberi@EFC50559':0.4932332):0.0024767153,('Bdendrobatidis@jgi_Batde5_87977_GP3.035360':0.42387348,'Cowczarzaki@00022T0':0.47740554):0.16974428):0.088793216,(('436017-Olucimarinus@XP_001418248':0.012763467,'70448-Otauri@AAV68612':0.065281413):0.16915445,'564608-Mpusilla@EEH56332':0.16230702):0.12344535):0.044396923):0.015193949,('3055-Creinhardtii@XP_001693798':0.31134452,('508771-Tgondii@@XP_002371936':0.69457467,'Cmerolae@CMR081C':0.37357141):0.21325438):0.073347856):0.086519493,(((((('185431-Tbrucei@XP_845449':0.028790757,'353153-Tcruzi@XP_811561':0.25578585):0.13107155,('347515-Lmajor@XP_001684803':0.011522092,'435258-Linfantum@XP_001467045':0.011348099):0.22057523):0.22501268,'Srosetta@04994T0':0.1311852):0.087159078,((('412133-Tvaginalis@XP_001326479':0.96394594,'Entamoeba-histolytica@XP_648466':1.9078869):0.37025015,'6279-Bmalayi@XP_001893638':0.31084622):0.22393387,('6239-Celegans@NP_496383':0.89024043,'CVulgaris@jgi_ChlNC64A_1_9822_gw1.13.69.1':0.17664814):0.096939436):0.21610706):9.9666149e-06,'Ectocarpus-siliculosus@299115631':0.22880045):0.050232894,'403677-Pinfestans@EEY66226':0.29237396):0.053235505);
(((('10228-Tadhaerens@XP_002109033':0.30666306,('45351-Nvectensis@XP_001632264':0.062077555,(('7227-Dmelanogaster@NP_573025':0.31823707,'Lgigantea@jgi':0.14754967):0.05444245,'Ehuxleyi@jgi_Emihu1_119276_fgeneshEH_pg.469__6':0.56514357):0.080224952):0.046809128):0.03693559,(('7739-Bfloridae@XP_002610275':0.13066134,'Cmerolae@CMR081C':0.62481658):0.079433009,('7955-Drerio@CAX12586':0.020475109,('8364-Xtropicalis@NP_001072866':0.034995159,'9606-Hsapiens@NP_073153':0.03987266):0.067087362):0.10430812):0.026579864):0.094656132,((((((('145481-Ppatens@XP_001770276':0.073891162,'Smellendorffii@jgi|Selmo1|126964|e_gw1.85.147.1':0.036933779):0.10185251,'564608-Mpusilla@EEH56332':0.2878773):0.061459427,'3055-Creinhardtii@XP_001693798':0.43962949):0.0018242777,(('3702-Athaliana@NP_196175':0.23993076,'39947-Osativa@EEE63377':0.18741039):0.089364908,(('436017-Olucimarinus@XP_001418248':0.10653773,'70448-Otauri@AAV68612':0.10816191):0.25876667,'Bdendrobatidis@jgi_Batde5_87977_GP3.035360':0.72153399):0.080357719):0.046563253):0.12494382,'7460-Amellifera@XP_001122449':0.18284641):0.047142001,('352472-Ddiscoideum@XP_638254':0.26870466,'Spunctatus@02706T0':0.3164126):0.12146545):0.003092863,((('412030-Ptetraurelia@XP_001437861':0.57902761,'5911-Tthermophila@XP_001031504':0.30934231):0.13662143,'Galdieria-sulphuraria@apc1':0.59815455):0.093337598,('Cowczarzaki@00022T0':0.40972293,'Oxytricha-trifallax@apc1_WGS':0.35955096):0.033008015):0.1981332):0.073782438):0.052702314,(((((('185431-Tbrucei@XP_845449':0.054181438,('347515-Lmajor@XP_001684803':0.0011876134,'435258-Linfantum@XP_001467045':0.038774617):0.33280684):0.03254713,'353153-Tcruzi@XP_811561':0.16941101):0.36250823,'431895-Mbrevicollis@XP_001742225':0.63051724):0.085432711,'Helobdella-robusta@JGI':0.49732643):0.044105541,('5762-Ngruberi@EFC50559':0.23448988,'Entamoeba-histolytica@XP_648466':2.3063051):0.21843702):0.078544854,(((('237631-Umaydis@XP_758574':0.47799719,('403677-Pinfestans@EEY66226':0.32072383,'508771-Tgondii@@XP_002371936':0.58989284):0.11872911):0.093982378,('353151-Chominis@XP_668328':1.6734099,('6239-Celegans@NP_496383':0.81310102,'6279-Bmalayi@XP_001893638':0.51659224):0.062405552):0.1513556):0.061409675,((('307796-Scerevisiae@EDN62645':0.85499512,'367110-Ncrassa@XP_959459':0.23335821):0.052905273,'451804-Afumigatus@EDP53140':0.18833841):0.16155121,('412133-Tvaginalis@XP_001326479':1.5413958,'4896-Spombe@NP_595158':0.21638456):0.19124838):0.16674631):0.071781275,'Srosetta@04994T0':0.32533008):0.033456162):0.16179218,('214684-Cneoformans@XP_570920':0.44947557,(('296543-Tpseudonana@XP_002292917':0.29694306,('CVulgaris@jgi_ChlNC64A_1_9822_gw1.13.69.1':0.2068301,'Ectocarpus-siliculosus@299115631':0.171859):0.207037):0.14517641,'Ttrahens@11189T0':0.13216966):0.10101021):0.028163076);
((((('10228-Tadhaerens@XP_002109033':0.29840369,('45351-Nvectensis@XP_001632264':0.02548761,('7739-Bfloridae@XP_002610275':0.11339075,('7955-Drerio@CAX12586':0.027040751,('8364-Xtropicalis@NP_001072866':0.014484342,'9606-Hsapiens@NP_073153':0.0070900464):0.026824546):0.1066223):0.093135724):0.078699156):0.026972745,'7227-Dmelanogaster@NP_573025':0.20143538):0.065978062,(('Helobdella-robusta@JGI':0.27528478,'Lgigantea@jgi':0.15753536):0.12993048,'Ttrahens@11189T0':0.19571104):0.028744409):9.19828e-06,(('367110-Ncrassa@XP_959459':0.13384784,'4896-Spombe@NP_595158':0.41409872):0.069478182,'451804-Afumigatus@EDP53140':0.10538521):0.27693442):0.059526509,((((((((('145481-Ppatens@XP_001770276':0.026010348,'Smellendorffii@jgi|Selmo1|126964|e_gw1.85.147.1':0.07120323):0.044188366,('296543-Tpseudonana@XP_002292917':0.14867059,'Ectocarpus-siliculosus@299115631':0.13874618):0.12190062):0.010932874,('3055-Creinhardtii@XP_001693798':0.14742109,'Ehuxleyi@jgi_Emihu1_119276_fgeneshEH_pg.469__6':0.44763424):0.15883076):2.460083e-06,(('436017-Olucimarinus@XP_001418248':0.049311739,'70448-Otauri@AAV68612':0.030636093):0.16341552,'564608-Mpusilla@EEH56332':0.24704016):0.088709763):0.065809263,(('185431-Tbrucei@XP_845449':0.044880594,'353153-Tcruzi@XP_811561':0.13632949):0.072663897,('347515-Lmajor@XP_001684803':0.03983083,'435258-Linfantum@XP_001467045':0.0074586344):0.12503573):0.33368366):3.9229797e-05,('3702-Athaliana@NP_196175':0.17250508,'39947-Osativa@EEE63377':0.16919989):0.036307988):0.10337683,(('431895-Mbrevicollis@XP_001742225':0.57224864,'Bdendrobatidis@jgi_Batde5_87977_GP3.035360':0.55231616):0.11945983,'5762-Ngruberi@EFC50559':0.28614141):2.6835729e-05):0.10536297,'352472-Ddiscoideum@XP_638254':0.18393721):0.013026861,'Spunctatus@02706T0':0.22424386):0.065701238,((((((('214684-Cneoformans@XP_570920':0.4052317,(('412133-Tvaginalis@XP_001326479':0.93310087,'Entamoeba-histolytica@XP_648466':1.5572823):0.28991659,'508771-Tgondii@@XP_002371936':0.54792948):0.15173889):0.053098445,'237631-Umaydis@XP_758574':0.33384329):0.072105815,('307796-Scerevisiae@EDN62645':0.79455839,('6239-Celegans@NP_496383':0.71070189,'6279-Bmalayi@XP_001893638':0.36281831):0.12287337):0.07979344):0.046446512,('403677-Pinfestans@EEY66226':0.23097016,'Srosetta@04994T0':0.14792142):0.13367557):0.073066772,'CVulgaris@jgi_ChlNC64A_1_9822_gw1.13.69.1':0.15725074):0.048455034,('7460-Amellifera@XP_001122449':0.049216451,'Cmerolae@CMR081C':0.51084753):0.079950729):0.068169479,((((('353151-Chominis@XP_668328':1.2787832,'412030-Ptetraurelia@XP_001437861':0.21197751):0.24356678,'5911-Tthermophila@XP_001031504':0.2402631):0.18389249,'Galdieria-sulphuraria@apc1':0.39467714):0.08288837,'Cowczarzaki@00022T0':0.53528657):0.053873313,'Oxytricha-trifallax@apc1_WGS':0.28213233):0.075603123):0.0089365257);
((((((((('10228-Tadhaerens@XP_002109033':0.31920551,('7955-Drerio@CAX12586':3.3419705e-07,('8364-Xtropicalis@NP_001072866':0.028675872,'9606-Hsapiens@NP_073153':0.014559665):0.06611887):0.03641181):0.080138418,('45351-Nvectensis@XP_001632264':0.093511859,'Lgigantea@jgi':0.13773359):0.052142006):0.070025758,'7460-Amellifera@XP_001122449':0.10012646):0.038911683,'7227-Dmelanogaster@NP_573025':0.182643):0.043026302,((((('296543-Tpseudonana@XP_002292917':0.29293963,'Ectocarpus-siliculosus@299115631':0.18783044):0.0550679,('353151-Chominis@XP_668328':1.3708663,'508771-Tgondii@@XP_002371936':0.54098108):0.20039158):0.024210474,'CVulgaris@jgi_ChlNC64A_1_9822_gw1.13.69.1':0.2490034):0.095622108,'7739-Bfloridae@XP_002610275':0.21817096):0.042167449,'Ttrahens@11189T0':0.22508335):0.069794181):0.088643341,'214684-Cneoformans@XP_570920':0.22549477):0.050517015,(((('307796-Scerevisiae@EDN62645':0.70079081,(('367110-Ncrassa@XP_959459':0.087894813,'451804-Afumigatus@EDP53140':0.15760296):0.17230284,'4896-Spombe@NP_595158':0.23658115):0.1127596):0.037778985,(('412133-Tvaginalis@XP_001326479':0.74992333,('6279-Bmalayi@XP_001893638':0.40650821,'Entamoeba-histolytica@XP_648466':1.2823021):0.13878435):0.11090382,'6239-Celegans@NP_496383':0.87649987):0.076942886):0.074449195,(('352472-Ddiscoideum@XP_638254':0.22328972,'5762-Ngruberi@EFC50559':0.29884957):0.17565852,(('431895-Mbrevicollis@XP_001742225':0.58122781,'Spunctatus@02706T0':0.20523599):0.013935202,'Bdendrobatidis@jgi_Batde5_87977_GP3.035360':0.44071841):0.020022942):0.11416663):0.010539486,(('412030-Ptetraurelia@XP_001437861':0.47453561,'5911-Tthermophila@XP_001031504':0.17773922):0.13353729,'Oxytricha-trifallax@apc1_WGS':0.23928549):0.13667345):0.054189798):0.074890808,'Galdieria-sulphuraria@apc1':0.51354517):8.0190526e-08,(((('145481-Ppatens@XP_001770276':0.11776747,'Smellendorffii@jgi|Selmo1|126964|e_gw1.85.147.1':0.052697844):0.071881511,(((('185431-Tbrucei@XP_845449':9.103584e-05,(('347515-Lmajor@XP_001684803':1.9179696e-05,'435258-Linfantum@XP_001467045':0.020001126):0.253821,'353153-Tcruzi@XP_811561':0.15895535):0.072869733):0.51669479,'Cmerolae@CMR081C':0.40965003):0.061557392,'3055-Creinhardtii@XP_001693798':0.42918213):0.11482678,('3702-Athaliana@NP_196175':0.2415483,'39947-Osativa@EEE63377':0.15293298):0.18509661):0.053626932):0.026868802,(('436017-Olucimarinus@XP_001418248':0.092420821,'70448-Otauri@AAV68612':0.052086646):0.150227,'564608-Mpusilla@EEH56332':0.20314321):0.084495738):0.058499392,('403677-Pinfestans@EEY66226':0.22305867,'Srosetta@04994T0':0.2100407):0.073304749):0.025695855,(('237631-Umaydis@XP_758574':0.42225031,'Helobdella-robusta@JGI':0.24265529):0.045880045,('Cowczarzaki@00022T0':0.49689649,'Ehuxleyi@jgi_Emihu1_119276_fgeneshEH_pg.469__6':0.28376132):0.13799221):0.07759367);
((((('10228-Tadhaerens@XP_002109033':0.16892615,(('45351-Nvectensis@XP_001632264':0.097240066,('7739-Bfloridae@XP_002610275':0.1148449,('7955-Drerio@CAX12586':0.029919163,('8364-Xtropicalis@NP_001072866':0.026678698,'9606-Hsapiens@NP_073153':1.507499e-05):0.027567519):0.12039809):0.068978537):0.067981057,(('7227-Dmelanogaster@NP_573025':0.13704188,'Helobdella-robusta@JGI':0.20498655):0.065162088,('7460-Amellifera@XP_001122449':0.13394144,'Lgigantea@jgi':0.17939024):0.041214039):0.060346674):0.094941401):3.3555886e-06,'352472-Ddiscoideum@XP_638254':0.23473674):0.05277817,(('412030-Ptetraurelia@XP_001437861':0.4312051,'5911-Tthermophila@XP_001031504':0.20929759):0.085969129,'Galdieria-sulphuraria@apc1':0.4979947):0.01027753):0.060437536,((('237631-Umaydis@XP_758574':0.46230253,'Spunctatus@02706T0':0.16986087):0.055326545,(('307796-Scerevisiae@EDN62645':0.5262144,(('367110-Ncrassa@XP_959459':0.14638372,'451804-Afumigatus@EDP53140':0.057988805):0.18395075,'4896-Spombe@NP_595158':0.22903243):0.10884621):0.05259389,'Cowczarzaki@00022T0':0.44860344):0.038622391):0.10249999,'Oxytricha-trifallax@apc1_WGS':0.23651817):0.036564802):1.7637644e-05,(((((('145481-Ppatens@XP_001770276':0.040861534,'Smellendorffii@jgi|Selmo1|126964|e_gw1.85.147.1':0.085395729):0.058386988,(('296543-Tpseudonana@XP_002292917':1.8131769e-06,'353151-Chominis@XP_668328':1.2132913):0.28697605,(('3055-Creinhardtii@XP_001693798':0.17490785,'Ehuxleyi@jgi_Emihu1_119276_fgeneshEH_pg.469__6':0.29126092):0.050615563,(('6239-Celegans@NP_496383':0.7192512,'6279-Bmalayi@XP_001893638':0.38045363):0.31805833,'Ttrahens@11189T0':0.08828232):0.14957077):0.028376875):0.037697819):0.027888796,'Ectocarpus-siliculosus@299115631':0.19193808):0.037658884,(('436017-Olucimarinus@XP_001418248':0.097173687,'70448-Otauri@AAV68612':0.030341259):0.17504386,'564608-Mpusilla@EEH56332':0.21209733):0.1441725):1.754257e-06,(((('185431-Tbrucei@XP_845449':0.051574817,'353153-Tcruzi@XP_811561':0.1823934):0.094074614,('347515-Lmajor@XP_001684803':0.015988216,'435258-Linfantum@XP_001467045':0.01512368):0.22343808):0.22113807,'403677-Pinfestans@EEY66226':0.21668603):0.071556688,'CVulgaris@jgi_ChlNC64A_1_9822_gw1.13.69.1':0.22059408):0.033867695):0.085403427,((((('214684-Cneoformans@XP_570920':0.26990002,'Entamoeba-histolytica@XP_648466':1.7396177):0.11793779,'Bdendrobatidis@jgi_Batde5_87977_GP3.035360':0.5477899):0.050770221,'5762-Ngruberi@EFC50559':0.24559067):0.066054089,('412133-Tvaginalis@XP_001326479':1.1098139,'431895-Mbrevicollis@XP_001742225':0.30411812):0.21828953):0.027812001,(('3702-Athaliana@NP_196175':0.14179911,('508771-Tgondii@@XP_002371936':0.47388382,'Cmerolae@CMR081C':0.42140745):0.23934691):0.068241372,'39947-Osativa@EEE63377':0.2024747):0.073026648):0.076009375):0.066804525,'Srosetta@04994T0':0.26224873);
(((('10228-Tadhaerens@XP_002109033':0.35518627,(('45351-Nvectensis@XP_001632264':0.20318241,'7739-Bfloridae@XP_002610275':0.13714735):0.041828537,('7955-Drerio@CAX12586':0.051658408,('8364-Xtropicalis@NP_001072866':0.02926673,'9606-Hsapiens@NP_073153':0.0083561052):0.064171899):0.088870721):0.062702371):0.052924308,((('7227-Dmelanogaster@NP_573025':0.22057355,'Helobdella-robusta@JGI':0.34594145):0.088476571,'Lgigantea@jgi':0.22540723):0.054290685,'7460-Amellifera@XP_001122449':0.16312382):0.042428761):0.09037412,((('214684-Cneoformans@XP_570920':0.41998319,(('237631-Umaydis@XP_758574':0.62981687,'352472-Ddiscoideum@XP_638254':0.33709901):0.15999433,(('431895-Mbrevicollis@XP_001742225':0.66346408,'Bdendrobatidis@jgi_Batde5_87977_GP3.035360':0.48557026):0.22556399,'Spunctatus@02706T0':0.36967576):0.085022375):0.045872811):0.076613746,((('307796-Scerevisiae@EDN62645':0.83750745,'6239-Celegans@NP_496383':0.7562937):0.13868712,(('367110-Ncrassa@XP_959459':0.19481053,'451804-Afumigatus@EDP53140':0.10628951):0.33182852,'4896-Spombe@NP_595158':0.29489288):0.19033407):0.19909594,'Cowczarzaki@00022T0':0.36882045):0.17949097):0.073525109,(('353151-Chominis@XP_668328':1.2338182,'412133-Tvaginalis@XP_001326479':1.8009426):0.40738493,(('412030-Ptetraurelia@XP_001437861':0.62856584,('5911-Tthermophila@XP_001031504':0.39551904,'Oxytricha-trifallax@apc1_WGS':0.35966252):0.10330423):0.013424313,'Galdieria-sulphuraria@apc1':0.85678841):0.044434525):4.2840199e-07):0.072127871):0.022479285,(((((('145481-Ppatens@XP_001770276':0.10503927,'Smellendorffii@jgi|Selmo1|126964|e_gw1.85.147.1':0.045182218):0.057658426,('3055-Creinhardtii@XP_001693798':0.31440589,('3702-Athaliana@NP_196175':0.23966411,'39947-Osativa@EEE63377':0.19056978):0.13774456):0.026528936):2.2270502e-05,(('436017-Olucimarinus@XP_001418248':0.12077096,'70448-Otauri@AAV68612':0.050920831):0.14488228,'564608-Mpusilla@EEH56332':0.13930576):0.15798082):0.14830604,('296543-Tpseudonana@XP_002292917':0.35285159,'Ectocarpus-siliculosus@299115631':0.24750957):0.1007142):0.032903349,((((('185431-Tbrucei@XP_845449':0.06428775,'353153-Tcruzi@XP_811561':0.24927437):0.070930611,('347515-Lmajor@XP_001684803':0.021835746,'435258-Linfantum@XP_001467045':0.0045504856):0.29560477):0.49236538,'403677-Pinfestans@EEY66226':0.32698433):0.10788835,'Ehuxleyi@jgi_Emihu1_119276_fgeneshEH_pg.469__6':0.3989912):0.039822915,'Srosetta@04994T0':0.23267334):0.066400275):0.012516016,('508771-Tgondii@@XP_002371936':0.75805675,'CVulgaris@jgi_ChlNC64A_1_9822_gw1.13.69.1':0.28128639):0.11599573):0.11249599,(('5762-Ngruberi@EFC50559':6.1725744e-05,'Entamoeba-histolytica@XP_648466':2.8311689):0.71618961,(('6279-Bmalayi@XP_001893638':0.69867614,'Cmerolae@CMR081C':0.69562976):0.16461843,'Ttrahens@11189T0':0.13603782):0.032238197):0.073920036);
((('10228-Tadhaerens@XP_002109033':0.34481188,((((('214684-Cneoformans@XP_570920':0.30226466,'237631-Umaydis@XP_758574':0.40965934):0.086031055,'307796-Scerevisiae@EDN62645':0.850509):0.078215496,((('353151-Chominis@XP_668328':1.6204861,'412030-Ptetraurelia@XP_001437861':0.24842816):0.24926047,('412133-Tvaginalis@XP_001326479':1.2286068,'Cmerolae@CMR081C':0.67388173):1.9428336e-05):0.10978731,('6239-Celegans@NP_496383':0.70622379,'6279-Bmalayi@XP_001893638':0.43622659):0.29886294):0.074338093):1.086599e-06,'Srosetta@04994T0':0.2776666):0.067259761,(('367110-Ncrassa@XP_959459':0.15440927,'451804-Afumigatus@EDP53140':0.11944524):0.14803349,'4896-Spombe@NP_595158':0.37134383):0.26671193):0.041145248):0.015260092,((('185431-Tbrucei@XP_845449':0.089701855,('347515-Lmajor@XP_001684803':0.021914997,'435258-Linfantum@XP_001467045':0.0084643397):0.31271365):0.056328007,'353153-Tcruzi@XP_811561':0.15224739):0.39607516,('403677-Pinfestans@EEY66226':0.057036235,'508771-Tgondii@@XP_002371936':0.86442514):0.20452229):0.17977438):0.074725138,(((('145481-Ppatens@XP_001770276':0.1032257,'Smellendorffii@jgi|Selmo1|126964|e_gw1.85.147.1':0.034453755):0.072532649,(('3055-Creinhardtii@XP_001693798':0.26144609,('CVulgaris@jgi_ChlNC64A_1_9822_gw1.13.69.1':0.16235832,'Ectocarpus-siliculosus@299115631':0.16075949):0.1032921):0.095029233,(('436017-Olucimarinus@XP_001418248':0.084335067,'70448-Otauri@AAV68612':0.10944095):0.10899608,'564608-Mpusilla@EEH56332':0.21715155):0.095546051):0.024366363):0.024060857,('3702-Athaliana@NP_196175':0.17318462,'39947-Osativa@EEE63377':0.19036506):0.21878927):0.05421333,(((('352472-Ddiscoideum@XP_638254':0.14573806,'5762-Ngruberi@EFC50559':0.40590171):0.12264932,'Galdieria-sulphuraria@apc1':0.4411276):0.10600117,('5911-Tthermophila@XP_001031504':0.25583715,'Oxytricha-trifallax@apc1_WGS':0.27622115):0.13551746):0.082848217,((('Bdendrobatidis@jgi_Batde5_87977_GP3.035360':0.46622756,'Cowczarzaki@00022T0':0.56546562):0.22606709,'Spunctatus@02706T0':0.11716166):0.14607814,'Ttrahens@11189T0':0.19872001):0.050588387):0.05701367):0.07707762,(('296543-Tpseudonana@XP_002292917':0.27160522,(((((('431895-Mbrevicollis@XP_001742225':0.81978632,'Helobdella-robusta@JGI':0.15590765):0.18741199,('7227-Dmelanogaster@NP_573025':0.23647604,'7460-Amellifera@XP_001122449':0.17552531):0.0035885399):0.064799061,'Lgigantea@jgi':0.12768536):0.069964212,('7739-Bfloridae@XP_002610275':0.055740711,'Entamoeba-histolytica@XP_648466':1.8329903):0.11493497):0.07480106,('7955-Drerio@CAX12586':0.036647109,('8364-Xtropicalis@NP_001072866':0.017498424,'9606-Hsapiens@NP_073153':0.027366296):0.011179867):0.19197467):0.10251966,'45351-Nvectensis@XP_001632264':0.10864285):0.1085808):0.054833436,'Ehuxleyi@jgi_Emihu1_119276_fgeneshEH_pg.469__6':0.34594426):0.046928455);
(((('10228-Tadhaerens@XP_002109033':0.31183706,(('296543-Tpseudonana@XP_002292917':0.30035328,'7227-Dmelanogaster@NP_573025':0.20784961):0.10362408,((((('431895-Mbrevicollis@XP_001742225':0.22937284,'Helobdella-robusta@JGI':0.21000609):0.13637505,'Lgigantea@jgi':0.13650191):0.12029881,'7739-Bfloridae@XP_002610275':0.11251579):0.016365174,('7955-Drerio@CAX12586':0.0081724597,('8364-Xtropicalis@NP_001072866':0.043018116,'9606-Hsapiens@NP_073153':0.022978108):0.052415682):0.11081619):0.065194035,'45351-Nvectensis@XP_001632264':0.080052315):0.034641525):0.06051579):0.04684754,'Ttrahens@11189T0':0.14518705):0.1026843,((((((('185431-Tbrucei@XP_845449':0.050303544,'353153-Tcruzi@XP_811561':0.15019648):0.083043966,('347515-Lmajor@XP_001684803':0.018910937,'435258-Linfantum@XP_001467045':0):0.29635332):0.28319383,'Cmerolae@CMR081C':0.48643422):0.12317925,('CVulgaris@jgi_ChlNC64A_1_9822_gw1.13.69.1':0.21218262,'Ectocarpus-siliculosus@299115631':0.1562782):0.07631762):0.0250972,'Srosetta@04994T0':0.099850863):0.061735463,('3055-Creinhardtii@XP_001693798':0.40645912,(('412133-Tvaginalis@XP_001326479':0.93425106,'6279-Bmalayi@XP_001893638':0.41220842):0.13019422,'6239-Celegans@NP_496383':0.63629968):0.068310151):0.033644065):0.13511544,'214684-Cneoformans@XP_570920':0.4147825):0.024568428):0.064888849,(((((('145481-Ppatens@XP_001770276':0.14314404,'Smellendorffii@jgi|Selmo1|126964|e_gw1.85.147.1':0.014318777):0.048792268,'237631-Umaydis@XP_758574':0.50148505):0.038566063,'39947-Osativa@EEE63377':0.35004638):0.070814066,('Cowczarzaki@00022T0':0.3928005,'Ehuxleyi@jgi_Emihu1_119276_fgeneshEH_pg.469__6':0.29959537):0.15032659):0.050628593,((('353151-Chominis@XP_668328':1.4932011,'508771-Tgondii@@XP_002371936':0.35890529):0.1841094,'412030-Ptetraurelia@XP_001437861':0.63589337):0.14197673,(('436017-Olucimarinus@XP_001418248':0.056409104,'70448-Otauri@AAV68612':0.12376665):0.20321406,'564608-Mpusilla@EEH56332':0.2078025):0.087261789):0.038233909):0.02121964,((('307796-Scerevisiae@EDN62645':0.81755733,('367110-Ncrassa@XP_959459':0.29964825,'451804-Afumigatus@EDP53140':0.071208351):0.077020461):0.11668524,'4896-Spombe@NP_595158':0.17048829):0.21846305,(((((('352472-Ddiscoideum@XP_638254':0.17989571,'Spunctatus@02706T0':0.35509879):0.13414768,'5762-Ngruberi@EFC50559':0.29046601):0.024743878,'Bdendrobatidis@jgi_Batde5_87977_GP3.035360':0.57476748):0.038496488,'Galdieria-sulphuraria@apc1':0.49688272):0.02771211,('3702-Athaliana@NP_196175':0.21107656,'Entamoeba-histolytica@XP_648466':1.5960564):0.07309726):0.070457072,('5911-Tthermophila@XP_001031504':0.26771105,'Oxytricha-trifallax@apc1_WGS':0.33299978):0.13674715):0.032663758):0.043053607):0.038593108,('403677-Pinfestans@EEY66226':0.2682886,'7460-Amellifera@XP_001122449':0.17903351):0.06189659);
((((((('10228-Tadhaerens@XP_002109033':0.31061893,'Galdieria-sulphuraria@apc1':0.44954077):0.13576307,(('185431-Tbrucei@XP_845449':0.052671634,(('347515-Lmajor@XP_001684803':0.019117997,'435258-Linfantum@XP_001467045':1.0225462e-06):0.34547752,'353153-Tcruzi@XP_811561':0.17955771):0.071292205):0.49506117,'403677-Pinfestans@EEY66226':0.27669228):0.13679779):2.1371065e-05,((('145481-Ppatens@XP_001770276':0.090389625,'Smellendorffii@jgi|Selmo1|126964|e_gw1.85.147.1':0.064684074):0.016249614,('237631-Umaydis@XP_758574':0.67635637,'352472-Ddiscoideum@XP_638254':0.33417638):0.048841997):0.061079327,((('3702-Athaliana@NP_196175':0.33733623,'39947-Osativa@EEE63377':0.29062289):0.13722007,'Cmerolae@CMR081C':0.66245116):0.063192696,(('436017-Olucimarinus@XP_001418248':0.095860727,'70448-Otauri@AAV68612':0.063070815):0.18452656,'564608-Mpusilla@EEH56332':0.14646845):0.12136015):9.8000401e-06):0.032016804):0.035345579,((('412030-Ptetraurelia@XP_001437861':0.47879684,'5911-Tthermophila@XP_001031504':0.21225199):0.2233389,('Cowczarzaki@00022T0':0.35190698,'Ehuxleyi@jgi_Emihu1_119276_fgeneshEH_pg.469__6':0.2635567):0.054174167):0.099433757,('Entamoeba-histolytica@XP_648466':1.7462303,'Srosetta@04994T0':0.25330695):0.029568515):0.045279428):0.023874997,('3055-Creinhardtii@XP_001693798':0.21809353,'Ectocarpus-siliculosus@299115631':0.22824715):0.090675162):0.041838828,('296543-Tpseudonana@XP_002292917':0.25596732,('508771-Tgondii@@XP_002371936':0.67176206,'CVulgaris@jgi_ChlNC64A_1_9822_gw1.13.69.1':0.23835089):0.087226708):0.12396835):0.063044703,(((('214684-Cneoformans@XP_570920':0.35649211,'Bdendrobatidis@jgi_Batde5_87977_GP3.035360':0.72609367):0.12307129,((('307796-Scerevisiae@EDN62645':0.51801244,(('367110-Ncrassa@XP_959459':0.14347993,'451804-Afumigatus@EDP53140':0.10052162):0.075078476,'4896-Spombe@NP_595158':0.27970921):0.15562817):0.13639957,'Spunctatus@02706T0':0.17659849):0.029114545,(('353151-Chominis@XP_668328':0.9290049,'412133-Tvaginalis@XP_001326479':0.80052602):0.063899154,('6239-Celegans@NP_496383':0.68884049,'6279-Bmalayi@XP_001893638':0.43739742):0.16763598):0.2874938):0.081062407):0.077085998,((((('431895-Mbrevicollis@XP_001742225':0.52906947,('8364-Xtropicalis@NP_001072866':0.019470502,'9606-Hsapiens@NP_073153':0.0071496428):0.010766141):0.057624674,'7955-Drerio@CAX12586':0.045054239):0.10515698,'7739-Bfloridae@XP_002610275':0.17374128):0.0063237704,'45351-Nvectensis@XP_001632264':0.15786586):0.029193546,((('7227-Dmelanogaster@NP_573025':0.16366774,'Helobdella-robusta@JGI':0.41994037):0.076174359,'7460-Amellifera@XP_001122449':0.042120273):0.068406829,'Lgigantea@jgi':0.11970069):0.008606772):0.10278983):0.028453583,'Ttrahens@11189T0':0.26137207):4.1807418e-05,('5762-Ngruberi@EFC50559':0.31916719,'Oxytricha-trifallax@apc1_WGS':0.36927011):0.17074795);
((((((((('10228-Tadhaerens@XP_002109033':0.36138052,'45351-Nvectensis@XP_001632264':0.081574039):0.10801925,('7739-Bfloridae@XP_002610275':0.12607399,('7955-Drerio@CAX12586':0.032891975,('8364-Xtropicalis@NP_001072866':0.030593357,'9606-Hsapiens@NP_073153':0.015732052):0.041808825):0.089741256):0.039159589):0.12811883,'Lgigantea@jgi':0.1981157):0.0015870821,('7227-Dmelanogaster@NP_573025':0.37827292,'7460-Amellifera@XP_001122449':0.098361617):0.099494472):0.056316762,'Helobdella-robusta@JGI':0.38705745):0.082200017,'Ttrahens@11189T0':0.24134664):0.071122452,(('237631-Umaydis@XP_758574':0.52494783,('5762-Ngruberi@EFC50559':0.38153039,'Bdendrobatidis@jgi_Batde5_87977_GP3.035360':0.54229899):0.025992387):0.11650391,'Spunctatus@02706T0':0.23655708):0.056413686):0.082722337,((('214684-Cneoformans@XP_570920':0.3939954,'Entamoeba-histolytica@XP_648466':1.7898179):0.13273844,('6239-Celegans@NP_496383':0.5045684,'6279-Bmalayi@XP_001893638':0.70545941):0.2823948):6.3827041e-05,'412030-Ptetraurelia@XP_001437861':0.69385911):0.14521924):0.00081573572,(((((('145481-Ppatens@XP_001770276':0.092667223,'Smellendorffii@jgi|Selmo1|126964|e_gw1.85.147.1':0.052061854):0.050161913,(('436017-Olucimarinus@XP_001418248':0.059023294,'70448-Otauri@AAV68612':0.13021278):0.29051525,'564608-Mpusilla@EEH56332':0.17994169):0.11951794):0.069643015,(('3055-Creinhardtii@XP_001693798':0.31317845,'CVulgaris@jgi_ChlNC64A_1_9822_gw1.13.69.1':0.20032569):0.084555074,'Ectocarpus-siliculosus@299115631':0.14687645):0.071625638):0.006457275,'296543-Tpseudonana@XP_002292917':0.3415805):0.05092099,((((('185431-Tbrucei@XP_845449':0.055735611,(('347515-Lmajor@XP_001684803':0.026455149,'435258-Linfantum@XP_001467045':1.1310585e-05):0.3294235,'353153-Tcruzi@XP_811561':0.20951037):0.02440172):0.55145225,('403677-Pinfestans@EEY66226':0.28071415,'508771-Tgondii@@XP_002371936':0.80916964):0.11767909):5.3579081e-06,'Ehuxleyi@jgi_Emihu1_119276_fgeneshEH_pg.469__6':0.47432471):0.032604489,'Srosetta@04994T0':0.20809581):0.017903071,'Cowczarzaki@00022T0':0.7466136):0.031433774):0.11145647,('307796-Scerevisiae@EDN62645':1.0915271,(('367110-Ncrassa@XP_959459':0.32656261,'451804-Afumigatus@EDP53140':0.085751315):0.084671262,('431895-Mbrevicollis@XP_001742225':0.50897449,'4896-Spombe@NP_595158':0.28075535):0.10233095):0.050164916):0.20590681):0.076875908,((('352472-Ddiscoideum@XP_638254':0.21472053,(('5911-Tthermophila@XP_001031504':0.34003558,'Oxytricha-trifallax@apc1_WGS':0.42916153):0.27487865,'Galdieria-sulphuraria@apc1':0.48382972):0.062056105):0.04966684,(('353151-Chominis@XP_668328':1.7005116,'412133-Tvaginalis@XP_001326479':1.0077247):0.16678279,'Cmerolae@CMR081C':0.42686099):0.26095604):0.055931531,('3702-Athaliana@NP_196175':0.24924322,'39947-Osativa@EEE63377':0.2060914):0.26473797):0.078042427);
(((((('10228-Tadhaerens@XP_002109033':0.28266957,'214684-Cneoformans@XP_570920':0.47563903):0.081169252,(((('353151-Chominis@XP_668328':1.4537898,'6279-Bmalayi@XP_001893638':0.59024433):0.18745441,(('412133-Tvaginalis@XP_001326479':1.3801854,'4896-Spombe@NP_595158':0.28128147):0.039135273,'431895-Mbrevicollis@XP_001742225':0.66132861):0.085653996):0.093944359,'367110-Ncrassa@XP_959459':0.26882198):0.071938626,'451804-Afumigatus@EDP53140':0.11653435):0.1992429):0.044254832,(('45351-Nvectensis@XP_001632264':0.058733753,(('7460-Amellifera@XP_001122449':0.16133894,('7955-Drerio@CAX12586':0.021584841,('8364-Xtropicalis@NP_001072866':0.013171494,'9606-Hsapiens@NP_073153':0.041168819):0.087723983):0.14471902):0.036995,('7739-Bfloridae@XP_002610275':0.10194113,('Helobdella-robusta@JGI':0.30617015,'Lgigantea@jgi':0.10963954):0.10730934):0.082730201):0.030760678):0.070294189,('Cowczarzaki@00022T0':0.57926649,'Ehuxleyi@jgi_Emihu1_119276_fgeneshEH_pg.469__6':0.38309802):0.2282941):0.00059378162):0.078916578,(('307796-Scerevisiae@EDN62645':0.62362391,'6239-Celegans@NP_496383':0.82626049):0.29143126,'Bdendrobatidis@jgi_Batde5_87977_GP3.035360':0.72065744):0.1810341):0.015969638,(('3055-Creinhardtii@XP_001693798':0.43733541,'CVulgaris@jgi_ChlNC64A_1_9822_gw1.13.69.1':0.32907538):0.25636912,(('436017-Olucimarinus@XP_001418248':0.098405144,'70448-Otauri@AAV68612':0.10995629):0.20318203,'564608-Mpusilla@EEH56332':0.26064686):0.081752249):2.0903781e-05):0.10340218,(('145481-Ppatens@XP_001770276':0.14887749,'Smellendorffii@jgi|Selmo1|126964|e_gw1.85.147.1':0.028618186):0.10986087,((('352472-Ddiscoideum@XP_638254':0.30108659,('5762-Ngruberi@EFC50559':5.8215358e-07,'Entamoeba-histolytica@XP_648466':2.0021069):0.56424294):0.16886022,('3702-Athaliana@NP_196175':0.24788822,'39947-Osativa@EEE63377':0.23147595):0.14666737):0.060111203,((('412030-Ptetraurelia@XP_001437861':0.53890733,'5911-Tthermophila@XP_001031504':0.27600455):0.064870301,'Oxytricha-trifallax@apc1_WGS':0.35556524):0.24626959,'Galdieria-sulphuraria@apc1':0.70737859):0.080388647):0.14052641):7.490785e-07,(((((('185431-Tbrucei@XP_845449':0.037158188,(('347515-Lmajor@XP_001684803':0.013987895,'435258-Linfantum@XP_001467045':0):0.42560113,'353153-Tcruzi@XP_811561':0.19441814):0.060575091):0.44780911,'Cmerolae@CMR081C':0.6281079):0.070669844,'Ectocarpus-siliculosus@299115631':0.34488473):0.056701597,(('237631-Umaydis@XP_758574':0.58981224,'508771-Tgondii@@XP_002371936':0.74716768):0.21620608,'Srosetta@04994T0':0.22912599):0.060023919):0.13811517,'403677-Pinfestans@EEY66226':0.38804942):0.097328358,((('296543-Tpseudonana@XP_002292917':0.24143139,'7227-Dmelanogaster@NP_573025':0.35126566):0.11350607,'Spunctatus@02706T0':0.38389608):0.15494553,'Ttrahens@11189T0':0.16275186):0.035206393):0.12389178);
(((((('10228-Tadhaerens@XP_002109033':0.277546,('7955-Drerio@CAX12586':0.062269701,('8364-Xtropicalis@NP_001072866':0.045258495,'9606-Hsapiens@NP_073153':0.022913831):0.022503448):0.11580391):0.065295486,((('45351-Nvectensis@XP_001632264':0.13946676,('Helobdella-robusta@JGI':0.37174117,'Lgigantea@jgi':0.11371669):0.054896453):0.035611423,('7227-Dmelanogaster@NP_573025':0.22151895,'7739-Bfloridae@XP_002610275':0.19089948):0.067077395):0.036468418,'7460-Amellifera@XP_001122449':0.12135026):0.057141096):0.061406608,('352472-Ddiscoideum@XP_638254':0.33295358,('Cowczarzaki@00022T0':0.6477844,('Ehuxleyi@jgi_Emihu1_119276_fgeneshEH_pg.469__6':0.42298301,'Spunctatus@02706T0':0.25709837):0.091650756):0.065771534):0.052940978):0.063831918,(((('145481-Ppatens@XP_001770276':0.06505045,'Smellendorffii@jgi|Selmo1|126964|e_gw1.85.147.1':0.068773643):0.064920164,((('436017-Olucimarinus@XP_001418248':0.10230474,'70448-Otauri@AAV68612':0.075241386):0.19732481,'564608-Mpusilla@EEH56332':0.15280564):0.078157968,'Ectocarpus-siliculosus@299115631':0.16612027):0.04352383):0.035207983,'3055-Creinhardtii@XP_001693798':0.43915743):6.6596635e-05,(('296543-Tpseudonana@XP_002292917':0.27598902,'CVulgaris@jgi_ChlNC64A_1_9822_gw1.13.69.1':0.17634368):0.03683845,'Ttrahens@11189T0':0.17735103):0.09381845):0.084288708):0.13646404,(((((('185431-Tbrucei@XP_845449':0.056305561,'353153-Tcruzi@XP_811561':0.19336946):0.10619881,('347515-Lmajor@XP_001684803':0.02998074,'435258-Linfantum@XP_001467045':0.024658289):0.3114886):0.27877278,'Cmerolae@CMR081C':0.61071142):0.15808686,(('3702-Athaliana@NP_196175':0.15982624,'39947-Osativa@EEE63377':0.30197938):0.13173862,(('5762-Ngruberi@EFC50559':0.40667509,'Bdendrobatidis@jgi_Batde5_87977_GP3.035360':0.87739743):0.05769588,'Galdieria-sulphuraria@apc1':0.51038725):0.033196806):0.054907872):0.043768268,('307796-Scerevisiae@EDN62645':0.7263658,(('367110-Ncrassa@XP_959459':0.19369012,'451804-Afumigatus@EDP53140':0.079018894):0.14388585,'4896-Spombe@NP_595158':0.38750387):0.063929229):0.30787566):5.9407621e-06,('5911-Tthermophila@XP_001031504':0.38362894,'Oxytricha-trifallax@apc1_WGS':0.41654152):0.11994925):0.073983021):0.063598542,(('214684-Cneoformans@XP_570920':0.46717429,('237631-Umaydis@XP_758574':0.49576135,((('353151-Chominis@XP_668328':1.6143753,('6239-Celegans@NP_496383':1.0435783,'6279-Bmalayi@XP_001893638':0.29021686):0.14930463):0.20395586,('412133-Tvaginalis@XP_001326479':1.2802753,('431895-Mbrevicollis@XP_001742225':0.48209596,'Entamoeba-histolytica@XP_648466':1.9087822):6.9297997e-05):0.21099829):0.16881806,'Srosetta@04994T0':0.29764942):0.027933065):0.098250899):0.048270269,('412030-Ptetraurelia@XP_001437861':0.3873367,'508771-Tgondii@@XP_002371936':0.45171826):0.16928864):1.1338706e-05,'403677-Pinfestans@EEY66226':0.32203017);
(('10228-Tadhaerens@XP_002109033':0.30037992,(((((('145481-Ppatens@XP_001770276':0.066067109,'Smellendorffii@jgi|Selmo1|126964|e_gw1.85.147.1':0.072702858):0.13298065,(('3702-Athaliana@NP_196175':0.16109411,'39947-Osativa@EEE63377':0.22507004):0.13714151,(('436017-Olucimarinus@XP_001418248':0.070528301,'70448-Otauri@AAV68612':0.050331033):0.073539436,'564608-Mpusilla@EEH56332':0.17899734):0.071561919):6.4989564e-06):0.01799496,('296543-Tpseudonana@XP_002292917':0.28915578,'Ectocarpus-siliculosus@299115631':0.21671381):0.037605308):0.023034057,(((('185431-Tbrucei@XP_845449':0.061705754,'353153-Tcruzi@XP_811561':0.12653463):0.044641861,('347515-Lmajor@XP_001684803':0.027322322,'435258-Linfantum@XP_001467045':0):0.21531579):0.27782959,'403677-Pinfestans@EEY66226':0.23775029):0.068313497,('3055-Creinhardtii@XP_001693798':0.17823486,'CVulgaris@jgi_ChlNC64A_1_9822_gw1.13.69.1':0.012771548):0.19380017):0.014482468):0.052686616,'Ttrahens@11189T0':0.1932057):0.037050265,'352472-Ddiscoideum@XP_638254':0.21748916):0.02224782):7.6435455e-05,(((('214684-Cneoformans@XP_570920':0.26502042,'Bdendrobatidis@jgi_Batde5_87977_GP3.035360':0.42752157):0.058233621,((('307796-Scerevisiae@EDN62645':0.59420161,'Cowczarzaki@00022T0':0.34009495):0.18958592,(('353151-Chominis@XP_668328':1.2355087,('6239-Celegans@NP_496383':0.60225713,'6279-Bmalayi@XP_001893638':0.32178395):0.12013018):0.19324152,((('367110-Ncrassa@XP_959459':0.14583874,'451804-Afumigatus@EDP53140':0.084762699):0.12831786,'4896-Spombe@NP_595158':0.16730129):0.11983203,'Spunctatus@02706T0':0.14597955):7.3640041e-06):0.060370339):0.030212296,'Srosetta@04994T0':0.18350756):0.053547711):0.055754172,((('412133-Tvaginalis@XP_001326479':0.77680273,'Entamoeba-histolytica@XP_648466':1.2500147):0.093637426,'5762-Ngruberi@EFC50559':0.16500983):0.15803291,('431895-Mbrevicollis@XP_001742225':0.41574138,'Ehuxleyi@jgi_Emihu1_119276_fgeneshEH_pg.469__6':0.33920885):0.076762654):0.015317036):0.038312842,((('412030-Ptetraurelia@XP_001437861':0.46052696,'5911-Tthermophila@XP_001031504':0.24090671):0.0809658,'Oxytricha-trifallax@apc1_WGS':0.32408571):0.01540175,'Galdieria-sulphuraria@apc1':0.43261319):0.050291186):0.021978771,((((('237631-Umaydis@XP_758574':0.45084857,'508771-Tgondii@@XP_002371936':0.6129101):0.096513855,'7227-Dmelanogaster@NP_573025':0.15846085):0.050240588,('45351-Nvectensis@XP_001632264':0.10310525,('7739-Bfloridae@XP_002610275':0.10669084,('7955-Drerio@CAX12586':0.036040293,(('8364-Xtropicalis@NP_001072866':0.007249064,'9606-Hsapiens@NP_073153':0.0072535102):0.010814537,'Cmerolae@CMR081C':0.42706356):3.8654851e-07):0.1434576):0.017484003):0.10826916):0.023834458,('Helobdella-robusta@JGI':0.20028292,'Lgigantea@jgi':0.14626889):0.051337593):0.066889111,'7460-Amellifera@XP_001122449':0.079257637):0.11560912);
((((((('10228-Tadhaerens@XP_002109033':0.3425265,('7955-Drerio@CAX12586':0.021584025,('8364-Xtropicalis@NP_001072866':0.021276958,'9606-Hsapiens@NP_073153':0.024180445):0.044623341):0.089101766):0.075189352,'45351-Nvectensis@XP_001632264':0.12662956):2.1752014e-05,((('431895-Mbrevicollis@XP_001742225':0.87101394,'Helobdella-robusta@JGI':0.2774413):0.13636281,'7460-Amellifera@XP_001122449':0.16691336):0.00070657114,('7227-Dmelanogaster@NP_573025':0.2280278,'Lgigantea@jgi':0.15256354):0.047531056):0.06796844):0.066256242,'7739-Bfloridae@XP_002610275':0.17275536):0.085146017,(('296543-Tpseudonana@XP_002292917':0.30647105,'Ectocarpus-siliculosus@299115631':0.29939292):0.067996858,('Cowczarzaki@00022T0':0.50815766,'Ehuxleyi@jgi_Emihu1_119276_fgeneshEH_pg.469__6':0.30476384):0.16570167):0.062424147):0.086817062,(((('145481-Ppatens@XP_001770276':0.078336068,'Smellendorffii@jgi|Selmo1|126964|e_gw1.85.147.1':0.066016682):0.064361907,((('352472-Ddiscoideum@XP_638254':0.37272909,'Bdendrobatidis@jgi_Batde5_87977_GP3.035360':0.74885387):0.058829762,('3702-Athaliana@NP_196175':0.19829157,'39947-Osativa@EEE63377':0.19439527):0.14411246):0.12616734,(('436017-Olucimarinus@XP_001418248':0.090308243,'70448-Otauri@AAV68612':0.048325014):0.23003597,'564608-Mpusilla@EEH56332':0.090224263):0.17345617):0.02315526):0.062549216,(((('185431-Tbrucei@XP_845449':0.078490167,'353153-Tcruzi@XP_811561':0.092298502):0.061817467,('347515-Lmajor@XP_001684803':0.021865261,'435258-Linfantum@XP_001467045':0.016620747):0.18119557):0.43526191,('403677-Pinfestans@EEY66226':0.20691896,'508771-Tgondii@@XP_002371936':0.66725367):0.026840778):0.082412121,(((('353151-Chominis@XP_668328':1.4574235,'412133-Tvaginalis@XP_001326479':0.88150242):0.35996588,'Cmerolae@CMR081C':0.39610027):0.22373521,'6279-Bmalayi@XP_001893638':0.71043157):0.18345437,'CVulgaris@jgi_ChlNC64A_1_9822_gw1.13.69.1':0.2717975):0.013019273):0.03365346):0.049275557,'Ttrahens@11189T0':0.22089913):0.034808282):0.071476983,((('214684-Cneoformans@XP_570920':0.2846605,('6239-Celegans@NP_496383':1.0151659,'Entamoeba-histolytica@XP_648466':1.6851868):0.20499981):0.046236196,'5762-Ngruberi@EFC50559':0.58937045):0.07071725,'237631-Umaydis@XP_758574':0.32558431):0.077843166,(('3055-Creinhardtii@XP_001693798':0.35329679,((((('307796-Scerevisiae@EDN62645':0.81511758,'367110-Ncrassa@XP_959459':0.13960109):0.11872528,'451804-Afumigatus@EDP53140':0.13263304):0.15511849,'4896-Spombe@NP_595158':0.46094759):0.1255153,'Spunctatus@02706T0':0.2594362):0.062121051,((('412030-Ptetraurelia@XP_001437861':0.63649001,'5911-Tthermophila@XP_001031504':0.17143263):0.088647605,'Oxytricha-trifallax@apc1_WGS':0.42544575):0.11970114,'Galdieria-sulphuraria@apc1':0.50991766):0.16845716):0.087141376):0.023598132,'Srosetta@04994T0':0.26579634):0.024638355);
(((((('10228-Tadhaerens@XP_002109033':0.29535183,('7955-Drerio@CAX12586':0.034919595,('8364-Xtropicalis@NP_001072866':3.8848589e-06,'9606-Hsapiens@NP_073153':0.023082608):0.021416797):0.056641048):0.026813136,((('45351-Nvectensis@XP_001632264':0.11654132,'7739-Bfloridae@XP_002610275':0.14417239):0.043264797,('7227-Dmelanogaster@NP_573025':0.22323549,'7460-Amellifera@XP_001122449':0.103012):0.075610837):0.046351604,('Helobdella-robusta@JGI':0.30205408,'Lgigantea@jgi':0.1323509):0.078478848):0.03226543):0.029405159,((('185431-Tbrucei@XP_845449':0.016584779,(('347515-Lmajor@XP_001684803':0.020149025,'435258-Linfantum@XP_001467045':0):0.28185057,'353153-Tcruzi@XP_811561':0.15303078):0.094212657):0.30343891,(('412133-Tvaginalis@XP_001326479':0.91145175,'Entamoeba-histolytica@XP_648466':2.388731):0.1441738,'431895-Mbrevicollis@XP_001742225':0.32761068):0.22552745):0.079249842,'Cmerolae@CMR081C':0.48770436):0.062894175):0.062394811,'5762-Ngruberi@EFC50559':0.54178621):2.9212691e-06,((((('353151-Chominis@XP_668328':1.6195244,'412030-Ptetraurelia@XP_001437861':0.37635188):0.28919907,'5911-Tthermophila@XP_001031504':0.31428185):0.14747544,'Oxytricha-trifallax@apc1_WGS':0.29444136):0.045110148,'Cowczarzaki@00022T0':0.44316626):0.097117297,'Ehuxleyi@jgi_Emihu1_119276_fgeneshEH_pg.469__6':0.49249451):0.052656321):0.031579125,(((((('145481-Ppatens@XP_001770276':0.076583589,'Smellendorffii@jgi|Selmo1|126964|e_gw1.85.147.1':0.041615395):0.08028603,(('436017-Olucimarinus@XP_001418248':0.059728416,'70448-Otauri@AAV68612':0.058831803):0.14544944,'564608-Mpusilla@EEH56332':0.17392035):0.11528883):5.040307e-05,('3702-Athaliana@NP_196175':0.13973911,'39947-Osativa@EEE63377':0.20021504):0.12356081):0.048652255,((('296543-Tpseudonana@XP_002292917':0.17372888,'Ectocarpus-siliculosus@299115631':0.088430189):0.15030336,('403677-Pinfestans@EEY66226':0.21750704,(('6239-Celegans@NP_496383':0.76891313,'6279-Bmalayi@XP_001893638':0.28570037):0.48108106,'Ttrahens@11189T0':0.14237967):0.050615547):0.025888382):0.030091396,('3055-Creinhardtii@XP_001693798':0.21047063,'CVulgaris@jgi_ChlNC64A_1_9822_gw1.13.69.1':0.21309048):0.17532209):0.0059160943):0.035203797,('352472-Ddiscoideum@XP_638254':0.31525899,'Galdieria-sulphuraria@apc1':0.40025741):0.0679296):0.059792656,'Srosetta@04994T0':0.15561581):0.038149732,((('214684-Cneoformans@XP_570920':0.34487956,('237631-Umaydis@XP_758574':0.4256103,'508771-Tgondii@@XP_002371936':0.67260778):0.055612732):0.044747852,'Spunctatus@02706T0':0.23925524):0.0081171447,(((('307796-Scerevisiae@EDN62645':0.98166741,'367110-Ncrassa@XP_959459':0.068360182):0.12756319,'451804-Afumigatus@EDP53140':0.08773213):0.11410745,'4896-Spombe@NP_595158':0.3835888):0.12154629,'Bdendrobatidis@jgi_Batde5_87977_GP3.035360':0.56957642):0.10110516):0.052797263);
((((((((('10228-Tadhaerens@XP_002109033':0.16997308,(('412030-Ptetraurelia@XP_001437861':0.60613445,'5911-Tthermophila@XP_001031504':0.2216462):0.10543543,'Oxytricha-trifallax@apc1_WGS':0.23298008):0.19704944):0.040308462,'214684-Cneoformans@XP_570920':0.35285854):0.10013133,('352472-Ddiscoideum@XP_638254':0.30346864,'Spunctatus@02706T0':0.30400319):0.10630211):0.058542407,(('237631-Umaydis@XP_758574':0.51429435,'Galdieria-sulphuraria@apc1':0.48572625):0.068631287,('5762-Ngruberi@EFC50559':0.092081732,'Entamoeba-histolytica@XP_648466':2.0008516):0.19204585):0.14771127):9.2185573e-05,('412133-Tvaginalis@XP_001326479':0.98554486,'431895-Mbrevicollis@XP_001742225':0.36290067):0.25984666):0.0050680926,('Bdendrobatidis@jgi_Batde5_87977_GP3.035360':0.40320691,'Cmerolae@CMR081C':0.59090551):0.12627087):0.051922277,(((('307796-Scerevisiae@EDN62645':0.56790184,'353151-Chominis@XP_668328':1.332023):0.25556821,'367110-Ncrassa@XP_959459':0.14836005):0.07378032,'451804-Afumigatus@EDP53140':0.14855427):0.0916539,'4896-Spombe@NP_595158':0.30766696):0.18338024):0.033938103,'Srosetta@04994T0':0.27997843):0.012258978,(((('145481-Ppatens@XP_001770276':0.14275163,'Smellendorffii@jgi|Selmo1|126964|e_gw1.85.147.1':0.02061648):0.098721298,(('436017-Olucimarinus@XP_001418248':0.091308659,'70448-Otauri@AAV68612':0.059392991):0.24588403,'564608-Mpusilla@EEH56332':0.18814549):0.10345278):0.066746333,((('296543-Tpseudonana@XP_002292917':0.21377565,('45351-Nvectensis@XP_001632264':0.12559614,((('7227-Dmelanogaster@NP_573025':0.13967657,'Helobdella-robusta@JGI':0.36464388):0.12418189,'7460-Amellifera@XP_001122449':0.096917871):0.076256228,(('7739-Bfloridae@XP_002610275':0.090672075,'Lgigantea@jgi':0.19707435):0.068625116,('7955-Drerio@CAX12586':0.036596881,('8364-Xtropicalis@NP_001072866':0.013967433,'9606-Hsapiens@NP_073153':0.02274852):0.050395164):0.046260379):0.080542476):0.059430152):0.13555616):0.044454771,'Ttrahens@11189T0':0.30107111):0.0016893592,(('3055-Creinhardtii@XP_001693798':0.25550237,('6239-Celegans@NP_496383':0.85837788,'6279-Bmalayi@XP_001893638':0.45572551):0.41303983):0.10061735,('CVulgaris@jgi_ChlNC64A_1_9822_gw1.13.69.1':0.41382984,'Ectocarpus-siliculosus@299115631':0.10556545):0.090489687):0.053726112):0.053244402):0.015011631,('Cowczarzaki@00022T0':0.48972712,'Ehuxleyi@jgi_Emihu1_119276_fgeneshEH_pg.469__6':0.29531655):0.11238299):0.051516953,((('185431-Tbrucei@XP_845449':0.050016452,(('347515-Lmajor@XP_001684803':0.065563955,'435258-Linfantum@XP_001467045':5.89378e-05):0.35921595,'353153-Tcruzi@XP_811561':0.1901559):0.03821607):0.39267193,('403677-Pinfestans@EEY66226':0.14910114,'508771-Tgondii@@XP_002371936':0.97982553):0.20565034):0.093400325,('3702-Athaliana@NP_196175':0.17207301,'39947-Osativa@EEE63377':0.20799285):0.28480248):0.029531333);
(((((((('10228-Tadhaerens@XP_002109033':0.30884496,'45351-Nvectensis@XP_001632264':0.050206446):0.051312946,'296543-Tpseudonana@XP_002292917':0.29608294):0.077555626,('7739-Bfloridae@XP_002610275':0.13111289,('7955-Drerio@CAX12586':0.024964538,('8364-Xtropicalis@NP_001072866':0.0051281892,'9606-Hsapiens@NP_073153':0.02955383):0.043280926):0.073453681):0.073181465):0.011410546,(('7227-Dmelanogaster@NP_573025':0.20314985,('Helobdella-robusta@JGI':0.36725418,'Lgigantea@jgi':0.088047353):0.13310558):0.039016514,'7460-Amellifera@XP_001122449':0.2074801):0.064357791):0.056179982,'431895-Mbrevicollis@XP_001742225':0.81470013):0.041872669,((((('237631-Umaydis@XP_758574':0.3585294,(('353151-Chominis@XP_668328':0.95124729,'412133-Tvaginalis@XP_001326479':1.2459095):0.30799249,'6279-Bmalayi@XP_001893638':0.52836585):0.18392452):0.0063071111,'508771-Tgondii@@XP_002371936':0.69145379):0.13951025,('CVulgaris@jgi_ChlNC64A_1_9822_gw1.13.69.1':0.18358254,'Ectocarpus-siliculosus@299115631':0.15307788):0.095531505):0.060816371,'Cmerolae@CMR081C':0.49231336):0.032193127,'Ttrahens@11189T0':0.18536046):0.091899546):5.9867362e-06,'214684-Cneoformans@XP_570920':0.35729101):0.12310748,((((('145481-Ppatens@XP_001770276':0.12037071,'Smellendorffii@jgi|Selmo1|126964|e_gw1.85.147.1':3.0991148e-06):0.12347822,(('436017-Olucimarinus@XP_001418248':0.084575482,'70448-Otauri@AAV68612':0.020999591):0.15016658,'564608-Mpusilla@EEH56332':0.19948888):0.13993911):0.073920001,(((('185431-Tbrucei@XP_845449':0.079652712,('347515-Lmajor@XP_001684803':0.023771635,'435258-Linfantum@XP_001467045':0.04480192):0.22384722):0.049619183,'353153-Tcruzi@XP_811561':0.12342567):0.36004675,'403677-Pinfestans@EEY66226':0.23885486):0.27111087,('3055-Creinhardtii@XP_001693798':0.26573183,'Ehuxleyi@jgi_Emihu1_119276_fgeneshEH_pg.469__6':0.42186163):0.059093429):0.081255606):1.0424908e-06,('3702-Athaliana@NP_196175':0.27167004,'39947-Osativa@EEE63377':0.1547806):0.15220352):0.060106009,(('352472-Ddiscoideum@XP_638254':0.22713108,'5762-Ngruberi@EFC50559':0.39671009):0.125483,'Spunctatus@02706T0':0.42332216):0.039731981):0.015840208,(((((('307796-Scerevisiae@EDN62645':0.92749625,'367110-Ncrassa@XP_959459':0.15673511):0.15234018,'451804-Afumigatus@EDP53140':0.076844752):0.14934797,('4896-Spombe@NP_595158':0.34889789,'6239-Celegans@NP_496383':0.60747895):0.21821745):0.070208577,('Entamoeba-histolytica@XP_648466':2.4146872,'Srosetta@04994T0':0.33840238):0.007182032):0.046514477,'Bdendrobatidis@jgi_Batde5_87977_GP3.035360':0.60124872):0.13172674,(((('412030-Ptetraurelia@XP_001437861':0.69041359,'5911-Tthermophila@XP_001031504':0.18144538):0.052085753,'Galdieria-sulphuraria@apc1':0.61334671):0.077709855,'Oxytricha-trifallax@apc1_WGS':0.31894307):0.025445578,'Cowczarzaki@00022T0':0.4870866):0.10278199):0.0044988069);
(('10228-Tadhaerens@XP_002109033':0.49459181,(((('145481-Ppatens@XP_001770276':0.065818774,'Smellendorffii@jgi|Selmo1|126964|e_gw1.85.147.1':0.097774049):0.067491244,(('436017-Olucimarinus@XP_001418248':0.058405426,'70448-Otauri@AAV68612':0.054847604):0.27996006,'564608-Mpusilla@EEH56332':0.20166708):0.086252518):0.0062476508,(('3702-Athaliana@NP_196175':0.24666539,'39947-Osativa@EEE63377':0.1569121):0.18400065,((('412030-Ptetraurelia@XP_001437861':0.15834479,'Entamoeba-histolytica@XP_648466':2.3166978):0.41453984,'5911-Tthermophila@XP_001031504':0.1463328):0.28719197,'5762-Ngruberi@EFC50559':0.43542682):0.1374927):0.088877534):0.025229883,(((('185431-Tbrucei@XP_845449':0.066920598,'353153-Tcruzi@XP_811561':0.20329311):0.20206607,('347515-Lmajor@XP_001684803':0.044394391,'435258-Linfantum@XP_001467045':0.0020168794):0.21918878):0.33023498,('403677-Pinfestans@EEY66226':0.19538886,'508771-Tgondii@@XP_002371936':1.0318959):0.090724477):0.084609395,(((('3055-Creinhardtii@XP_001693798':0.20134912,('6239-Celegans@NP_496383':0.78701733,'6279-Bmalayi@XP_001893638':0.49120357):0.22289433):0.09720868,('CVulgaris@jgi_ChlNC64A_1_9822_gw1.13.69.1':0.19153888,'Ectocarpus-siliculosus@299115631':0.29927588):0.24885387):0.075181949,'Ttrahens@11189T0':0.19036161):0.042873292,'Cmerolae@CMR081C':0.76943518):1.0517048e-06):0.095363086):0.11002318):0.048205657,(('214684-Cneoformans@XP_570920':0.77145052,('237631-Umaydis@XP_758574':0.67335155,('296543-Tpseudonana@XP_002292917':0.43179728,(('Ehuxleyi@jgi_Emihu1_119276_fgeneshEH_pg.469__6':0.25666508,'Srosetta@04994T0':0.40403518):0.092049665,'Spunctatus@02706T0':0.30372821):0.058574601):0.029856002):0.072691251):0.044867179,(((('307796-Scerevisiae@EDN62645':0.95991217,(('367110-Ncrassa@XP_959459':0.16822677,'451804-Afumigatus@EDP53140':0.10590216):0.15810526,'4896-Spombe@NP_595158':0.32733345):0.098904922):0.21811193,('352472-Ddiscoideum@XP_638254':0.3003381,'Bdendrobatidis@jgi_Batde5_87977_GP3.035360':0.68961075):0.14863649):9.1678947e-07,('Cowczarzaki@00022T0':0.47162014,'Oxytricha-trifallax@apc1_WGS':0.26702807):0.15231705):0.031180343,((('353151-Chominis@XP_668328':1.2741465,'412133-Tvaginalis@XP_001326479':1.0339443):0.41869214,'431895-Mbrevicollis@XP_001742225':0.42188218):0.23848101,'Galdieria-sulphuraria@apc1':0.58285549):0.048895628):0.065397528):0.075429256,(('45351-Nvectensis@XP_001632264':0.11045577,('7739-Bfloridae@XP_002610275':0.20545103,('7955-Drerio@CAX12586':0.027997177,('8364-Xtropicalis@NP_001072866':0.050960426,'9606-Hsapiens@NP_073153':1.1850031e-05):0.06170275):0.15828369):0.060941128):0.11093763,((('7227-Dmelanogaster@NP_573025':0.15614262,'Helobdella-robusta@JGI':0.3120662):0.075049939,'7460-Amellifera@XP_001122449':0.1333382):0.09102224,'Lgigantea@jgi':0.14905992):0.045366493):0.069081439);
((((((((('10228-Tadhaerens@XP_002109033':0.24348842,'45351-Nvectensis@XP_001632264':0.040607707):0.011411428,'Lgigantea@jgi':0.18410015):0.017858284,(('237631-Umaydis@XP_758574':0.3130633,'7227-Dmelanogaster@NP_573025':0.21260935):0.045626791,'7739-Bfloridae@XP_002610275':0.21601411):0.041466846):0.022191527,('7460-Amellifera@XP_001122449':0.10458165,('7955-Drerio@CAX12586':6.2154584e-05,('8364-Xtropicalis@NP_001072866':0.0065952668,'9606-Hsapiens@NP_073153':1.2588111e-05):0.033118097):0.11811816):0.015106579):0.10813045,(((((('185431-Tbrucei@XP_845449':0.042174234,'353153-Tcruzi@XP_811561':0.17824627):0.024285908,('347515-Lmajor@XP_001684803':0.0091390509,'435258-Linfantum@XP_001467045':0.030094801):0.19134565):0.36451316,'Oxytricha-trifallax@apc1_WGS':0.39414108):0.04762968,'Spunctatus@02706T0':0.23506298):0.026142157,('307796-Scerevisiae@EDN62645':0.64549061,('367110-Ncrassa@XP_959459':0.11626597,'451804-Afumigatus@EDP53140':0.11700473):0.085836498):0.13275268):0.050356546,(('431895-Mbrevicollis@XP_001742225':0.36248413,'Helobdella-robusta@JGI':0.17160185):0.12418177,(('6239-Celegans@NP_496383':0.66552165,'Bdendrobatidis@jgi_Batde5_87977_GP3.035360':0.33760736):0.089874665,'Cowczarzaki@00022T0':0.4718856):0.09841761):0.011834708):0.038964187):0.058507441,'214684-Cneoformans@XP_570920':0.30772378):0.031303997,'Galdieria-sulphuraria@apc1':0.51213377):0.035087276,'CVulgaris@jgi_ChlNC64A_1_9822_gw1.13.69.1':0.23719023):0.013831871,((('145481-Ppatens@XP_001770276':0.065447434,'Smellendorffii@jgi|Selmo1|126964|e_gw1.85.147.1':0.073283865):0.061088954,'Ehuxleyi@jgi_Emihu1_119276_fgeneshEH_pg.469__6':0.26514081):0.049233945,(((((('3055-Creinhardtii@XP_001693798':0.34550044,('4896-Spombe@NP_595158':0.24110819,('6279-Bmalayi@XP_001893638':0.42666698,'Entamoeba-histolytica@XP_648466':1.4191213):0.13308428):0.090501668):0.06296732,'5762-Ngruberi@EFC50559':0.24563857):0.074398359,('412030-Ptetraurelia@XP_001437861':0.49886709,'5911-Tthermophila@XP_001031504':0.08979426):0.24680757):1.8251168e-05,('3702-Athaliana@NP_196175':0.15330835,'39947-Osativa@EEE63377':0.22533205):0.12778372):0.069295114,('352472-Ddiscoideum@XP_638254':0.1771243,('412133-Tvaginalis@XP_001326479':0.77680522,'Cmerolae@CMR081C':0.36123414):0.17043302):0.078505694):0.076063623,(('436017-Olucimarinus@XP_001418248':0.056377015,'70448-Otauri@AAV68612':0.075979735):0.12541593,'564608-Mpusilla@EEH56332':0.1403984):0.11697253):1.0135709e-09):0.047082432,(((('296543-Tpseudonana@XP_002292917':0.13873634,'Ectocarpus-siliculosus@299115631':0.13952215):0.10531541,('353151-Chominis@XP_668328':1.1666712,'508771-Tgondii@@XP_002371936':0.45514738):0.21523253):0.047366038,'Ttrahens@11189T0':0.20240274):0.078054272,('403677-Pinfestans@EEY66226':0.15649924,'Srosetta@04994T0':0.2693297):0.030285593):0.022075576);
((((((('10228-Tadhaerens@XP_002109033':0.48798045,('7955-Drerio@CAX12586':6.1374977e-05,('8364-Xtropicalis@NP_001072866':0.06322205,'9606-Hsapiens@NP_073153':0.017573259):0.075874747):0.098491511):0.11071013,(('45351-Nvectensis@XP_001632264':0.050191997,'Lgigantea@jgi':0.24159709):0.11937339,'7739-Bfloridae@XP_002610275':0.14865494):0.019103647):0.079166902,(('296543-Tpseudonana@XP_002292917':0.37947812,('7227-Dmelanogaster@NP_573025':0.27804174,'Helobdella-robusta@JGI':0.53589798):0.090320789):0.019522441,('Cowczarzaki@00022T0':0.57226999,'Ehuxleyi@jgi_Emihu1_119276_fgeneshEH_pg.469__6':0.52562975):0.15728077):0.066087322):0.079257065,((('237631-Umaydis@XP_758574':0.43985034,('508771-Tgondii@@XP_002371936':0.82635508,'Cmerolae@CMR081C':0.43311928):0.16517316):0.17411471,'403677-Pinfestans@EEY66226':0.35131923):0.073293848,'Ttrahens@11189T0':0.26480106):0.11942356):0.054406391,((('145481-Ppatens@XP_001770276':0.15789695,'Smellendorffii@jgi|Selmo1|126964|e_gw1.85.147.1':0.03947978):0.12643479,(('436017-Olucimarinus@XP_001418248':0.12407342,'70448-Otauri@AAV68612':0.074361496):0.21022035,'564608-Mpusilla@EEH56332':0.30000684):0.16360648):0.0217404,'3055-Creinhardtii@XP_001693798':0.41651134):0.13306536):0.030533557,((('352472-Ddiscoideum@XP_638254':0.25668944,'39947-Osativa@EEE63377':0.41975065):0.12391652,'Spunctatus@02706T0':0.31076488):0.0090195573,'7460-Amellifera@XP_001122449':0.15618622):0.074166927):0.11008029,(((((('185431-Tbrucei@XP_845449':0.030734602,(('347515-Lmajor@XP_001684803':0.027131183,'435258-Linfantum@XP_001467045':0.021757643):0.29507815,'353153-Tcruzi@XP_811561':0.12051873):0.055278946):0.36193311,'431895-Mbrevicollis@XP_001742225':0.47101576):0.008333625,'214684-Cneoformans@XP_570920':0.62176526):0.050211096,'Srosetta@04994T0':0.1939486):0.051926764,(('6239-Celegans@NP_496383':0.98456486,'6279-Bmalayi@XP_001893638':0.4587917):0.30076943,('CVulgaris@jgi_ChlNC64A_1_9822_gw1.13.69.1':0.17252348,'Ectocarpus-siliculosus@299115631':0.24488063):0.27247324):0.092804951):0.023874479,(((('307796-Scerevisiae@EDN62645':0.33455287,'353151-Chominis@XP_668328':1.7710601):0.5316604,'367110-Ncrassa@XP_959459':0.17257784):0.099153417,'451804-Afumigatus@EDP53140':0.14561887):0.16866651,('412133-Tvaginalis@XP_001326479':1.5793967,'4896-Spombe@NP_595158':0.057820222):0.27632762):0.23042582):0.14309772,((('3702-Athaliana@NP_196175':0.35702941,('5762-Ngruberi@EFC50559':0.090953544,'Entamoeba-histolytica@XP_648466':2.4338473):0.31972539):0.085618681,'Galdieria-sulphuraria@apc1':0.74477014):0.13036664,((('412030-Ptetraurelia@XP_001437861':0.86149423,'5911-Tthermophila@XP_001031504':0.10530986):0.33475932,'Oxytricha-trifallax@apc1_WGS':0.36411402):0.13879672,'Bdendrobatidis@jgi_Batde5_87977_GP3.035360':0.85079033):0.12350571):2.248884e-06);
((((((('10228-Tadhaerens@XP_002109033':0.30885337,('296543-Tpseudonana@XP_002292917':0.33722667,'Ttrahens@11189T0':0.14312111):0.10014649):0.054764354,('352472-Ddiscoideum@XP_638254':0.29020387,((('45351-Nvectensis@XP_001632264':0.19128159,'Lgigantea@jgi':0.1211328):0.076265884,('7227-Dmelanogaster@NP_573025':0.17451272,'Helobdella-robusta@JGI':0.22827459):0.045899374):0.11445973,'7460-Amellifera@XP_001122449':0.14523399):0.080965273):0.046596251):0.012129334,('Ehuxleyi@jgi_Emihu1_119276_fgeneshEH_pg.469__6':0.46328709,'Spunctatus@02706T0':0.22512447):0.082285493):0.048497206,('5762-Ngruberi@EFC50559':0.29339109,'Bdendrobatidis@jgi_Batde5_87977_GP3.035360':0.3887294):0.13841152):0.032642556,((('7739-Bfloridae@XP_002610275':0.15141297,('7955-Drerio@CAX12586':0.028784779,('8364-Xtropicalis@NP_001072866':0.029069808,'9606-Hsapiens@NP_073153':4.4592376e-07):0.049863676):0.12349657):0.086356429,('Cowczarzaki@00022T0':0.50267039,'Oxytricha-trifallax@apc1_WGS':0.29766919):0.093783969):0.078237116,('Galdieria-sulphuraria@apc1':0.30165243,'Srosetta@04994T0':0.15158168):0.1639731):0.038045376):0.046367244,(('214684-Cneoformans@XP_570920':0.27135807,(('412030-Ptetraurelia@XP_001437861':0.36955138,'Entamoeba-histolytica@XP_648466':1.802186):0.24266056,'5911-Tthermophila@XP_001031504':0.30695573):0.063451819):0.034892737,((('367110-Ncrassa@XP_959459':0.12487674,'451804-Afumigatus@EDP53140':0.17518428):0.25581891,'4896-Spombe@NP_595158':0.18977729):0.12711328,(('412133-Tvaginalis@XP_001326479':1.0861035,'Cmerolae@CMR081C':0.43001794):0.21638928,('6239-Celegans@NP_496383':0.63171225,'6279-Bmalayi@XP_001893638':0.45728518):0.18060708):0.097980257):0.11827057):0.041813487):0.050366857,(((('145481-Ppatens@XP_001770276':0.13571367,'Smellendorffii@jgi|Selmo1|126964|e_gw1.85.147.1':0.0057013751):0.070723682,'237631-Umaydis@XP_758574':0.40809053):0.068894169,((((((('185431-Tbrucei@XP_845449':0.044674288,'353153-Tcruzi@XP_811561':0.16985336):0.10270592,('347515-Lmajor@XP_001684803':0.01358588,'435258-Linfantum@XP_001467045':2.2500962e-05):0.2053565):0.31140883,'3055-Creinhardtii@XP_001693798':0.18759219):0.055686303,'CVulgaris@jgi_ChlNC64A_1_9822_gw1.13.69.1':0.23135977):0.04950108,'Ectocarpus-siliculosus@299115631':0.18757819):0.062560204,(('436017-Olucimarinus@XP_001418248':0.024316796,'70448-Otauri@AAV68612':0.059465972):0.15785106,'564608-Mpusilla@EEH56332':0.18029811):0.087043201):0.033693246,'403677-Pinfestans@EEY66226':0.24705317):0.043663488):0.072423833,('3702-Athaliana@NP_196175':0.088918389,'39947-Osativa@EEE63377':0.23309491):0.1485711):0.028473967,((('307796-Scerevisiae@EDN62645':0.69896756,'353151-Chominis@XP_668328':1.3146203):0.087622775,'508771-Tgondii@@XP_002371936':0.78919224):0.16384436,'431895-Mbrevicollis@XP_001742225':0.66649487):0.15665016);
((((((('10228-Tadhaerens@XP_002109033':0.37297118,('7955-Drerio@CAX12586':9.671742e-05,('8364-Xtropicalis@NP_001072866':0.0149187,'9606-Hsapiens@NP_073153':0.026689492):0.078347056):0.074093562):0.085505945,(('7227-Dmelanogaster@NP_573025':0.26579259,'7460-Amellifera@XP_001122449':0.10406114):0.037616332,(('7739-Bfloridae@XP_002610275':0.15956504,'Lgigantea@jgi':0.1232952):0.073604388,'Helobdella-robusta@JGI':0.31190896):0.018690059):0.053573286):0.037447022,'214684-Cneoformans@XP_570920':0.36123387):0.01854657,('237631-Umaydis@XP_758574':0.77848385,'45351-Nvectensis@XP_001632264':0.1631248):0.070970113):0.11826404,((((('145481-Ppatens@XP_001770276':0.13873811,('3702-Athaliana@NP_196175':0.37740775,'39947-Osativa@EEE63377':0.016355866):0.37279876):0.039117835,'Smellendorffii@jgi|Selmo1|126964|e_gw1.85.147.1':0.008089097):0.091787686,'352472-Ddiscoideum@XP_638254':0.38987712):0.10232296,(('436017-Olucimarinus@XP_001418248':1.3124886e-05,'70448-Otauri@AAV68612':0.1446777):0.18486927,'564608-Mpusilla@EEH56332':0.19879735):0.12330995):1.5606284e-05,((((('307796-Scerevisiae@EDN62645':0.95016407,'451804-Afumigatus@EDP53140':0.11530159):0.010165193,'367110-Ncrassa@XP_959459':0.23624308):0.050347444,(('431895-Mbrevicollis@XP_001742225':0.26691153,'Entamoeba-histolytica@XP_648466':2.6081593):0.51882274,'4896-Spombe@NP_595158':0.16228797):0.13709367):0.22890088,((('412030-Ptetraurelia@XP_001437861':0.75146995,'5762-Ngruberi@EFC50559':0.21026503):0.12258517,'Galdieria-sulphuraria@apc1':0.6913065):0.094940364,('5911-Tthermophila@XP_001031504':0.22127797,'Oxytricha-trifallax@apc1_WGS':0.41309937):0.11619298):0.069425806):0.14758361,'Bdendrobatidis@jgi_Batde5_87977_GP3.035360':0.60011671):0.049034062):0.07313367):0.016123437,('296543-Tpseudonana@XP_002292917':0.32481195,(('508771-Tgondii@@XP_002371936':1.0467319,'CVulgaris@jgi_ChlNC64A_1_9822_gw1.13.69.1':0.1562957):0.18034124,'Ectocarpus-siliculosus@299115631':0.1110828):0.12333924):0.080665767):0.059290129,(((((('185431-Tbrucei@XP_845449':0.060265022,(('347515-Lmajor@XP_001684803':0.021644401,'435258-Linfantum@XP_001467045':0.016391525):0.24644391,'353153-Tcruzi@XP_811561':0.16258999):0.067665331):0.31253505,'403677-Pinfestans@EEY66226':0.3983346):0.097513755,((('353151-Chominis@XP_668328':1.3877096,('6239-Celegans@NP_496383':0.87804792,'6279-Bmalayi@XP_001893638':0.45637945):0.16573473):0.17460243,'412133-Tvaginalis@XP_001326479':1.3018186):0.10349351,'Cmerolae@CMR081C':0.55696601):0.057662251):0.071251819,'Srosetta@04994T0':0.22334747):0.08464169,'Spunctatus@02706T0':0.36709846):0.0095558944,('3055-Creinhardtii@XP_001693798':0.37045002,('Cowczarzaki@00022T0':0.29998755,'Ehuxleyi@jgi_Emihu1_119276_fgeneshEH_pg.469__6':0.42590959):0.10249701):0.067711684):0.042537177,'Ttrahens@11189T0':0.12247983);
(((((('10228-Tadhaerens@XP_002109033':0.27335732,'45351-Nvectensis@XP_001632264':0.11524769):0.062283519,('7955-Drerio@CAX12586':0.06881378,('8364-Xtropicalis@NP_001072866':1.9354833e-05,'9606-Hsapiens@NP_073153':0.040793288):0.070453698):0.12082487):0.015261305,('431895-Mbrevicollis@XP_001742225':0.63524468,((('7227-Dmelanogaster@NP_573025':0.31926579,('Helobdella-robusta@JGI':0.1671351,'Lgigantea@jgi':0.14786791):0.048082302):0.092115708,'7739-Bfloridae@XP_002610275':0.1739165):0.046044435,'7460-Amellifera@XP_001122449':0.20126144):0.048957396):0.029399937):0.020790697,(('508771-Tgondii@@XP_002371936':0.71232911,'Ehuxleyi@jgi_Emihu1_119276_fgeneshEH_pg.469__6':0.61552907):0.10239469,'Cmerolae@CMR081C':0.45597892):0.10280843):0.071983705,((('412030-Ptetraurelia@XP_001437861':0.24272033,'Entamoeba-histolytica@XP_648466':2.2744474):0.3701792,'5911-Tthermophila@XP_001031504':0.13683274):0.16826114,'5762-Ngruberi@EFC50559':0.21430046):0.15294349):0.013134166,(((((('145481-Ppatens@XP_001770276':0.021751221,'Smellendorffii@jgi|Selmo1|126964|e_gw1.85.147.1':0.10637649):0.11786524,'Ttrahens@11189T0':0.23800135):0.011461723,(('296543-Tpseudonana@XP_002292917':0.30189236,('Cowczarzaki@00022T0':0.53119179,'Oxytricha-trifallax@apc1_WGS':0.19147351):0.16467265):0.048758117,('3055-Creinhardtii@XP_001693798':0.27943896,'Ectocarpus-siliculosus@299115631':0.083259885):0.12133032):0.04249344):0.045457905,(((('185431-Tbrucei@XP_845449':0.05558696,'353153-Tcruzi@XP_811561':0.21088683):0.11090991,('347515-Lmajor@XP_001684803':0.036281575,'435258-Linfantum@XP_001467045':0.022874466):0.20119011):0.23421908,(('436017-Olucimarinus@XP_001418248':0.088134769,'70448-Otauri@AAV68612':0.084809706):0.15318741,'564608-Mpusilla@EEH56332':0.15487556):0.07459693):0.055821634,'403677-Pinfestans@EEY66226':0.23524006):0.042976036):0.085132237,('3702-Athaliana@NP_196175':0.18374647,'39947-Osativa@EEE63377':0.23286368):0.19450874):0.018147276,('352472-Ddiscoideum@XP_638254':0.24000611,'Galdieria-sulphuraria@apc1':0.37268993):0.056566356):0.076446787,(((('214684-Cneoformans@XP_570920':0.32010804,('412133-Tvaginalis@XP_001326479':1.2784607,'Bdendrobatidis@jgi_Batde5_87977_GP3.035360':0.39571364):0.10452343):0.1044925,('237631-Umaydis@XP_758574':0.51571656,'Spunctatus@02706T0':0.23052107):0.11115413):0.034896829,((('307796-Scerevisiae@EDN62645':0.74397367,('367110-Ncrassa@XP_959459':0.28645531,'451804-Afumigatus@EDP53140':0.078484008):0.035045403):0.034908009,'4896-Spombe@NP_595158':0.32117672):0.26863744,'Srosetta@04994T0':0.19673068):0.06116902):5.0325228e-05,(('353151-Chominis@XP_668328':1.9575291,('6239-Celegans@NP_496383':0.64446064,'6279-Bmalayi@XP_001893638':0.4394758):0.034164089):0.11244925,'CVulgaris@jgi_ChlNC64A_1_9822_gw1.13.69.1':0.30085141):0.15388093):0.10143048);
(((('10228-Tadhaerens@XP_002109033':0.25989673,((('45351-Nvectensis@XP_001632264':0.18953823,'7739-Bfloridae@XP_002610275':0.14244447):0.017410232,(('7227-Dmelanogaster@NP_573025':0.1887995,('Helobdella-robusta@JGI':0.35598451,'Lgigantea@jgi':0.20713948):0.061358524):0.055643524,'7460-Amellifera@XP_001122449':0.11075594):0.042625431):0.077655261,('7955-Drerio@CAX12586':0.021317619,('8364-Xtropicalis@NP_001072866':0.012012978,'9606-Hsapiens@NP_073153':0.024649847):0.031311661):0.063658038):0.090403917):0.060470131,(((('237631-Umaydis@XP_758574':0.62425354,'Galdieria-sulphuraria@apc1':0.54695718):0.051749279,(('352472-Ddiscoideum@XP_638254':0.26934594,'Spunctatus@02706T0':0.23761624):0.050011067,'Bdendrobatidis@jgi_Batde5_87977_GP3.035360':0.55964065):0.050385504):0.062704182,((('307796-Scerevisiae@EDN62645':0.57086654,'Cowczarzaki@00022T0':0.24277268):0.1353672,('5911-Tthermophila@XP_001031504':0.3588516,'Oxytricha-trifallax@apc1_WGS':0.24584941):0.081010475):0.015528773,'5762-Ngruberi@EFC50559':0.42749925):0.081045389):7.044354e-05,(('412030-Ptetraurelia@XP_001437861':0.36100653,'Entamoeba-histolytica@XP_648466':2.1281601):0.26195834,(('508771-Tgondii@@XP_002371936':0.57773118,'Ehuxleyi@jgi_Emihu1_119276_fgeneshEH_pg.469__6':0.31492932):0.05959804,'Cmerolae@CMR081C':0.52468164):0.070197262):0.10216721):0.095009453):0.059310461,('214684-Cneoformans@XP_570920':0.41951224,(('367110-Ncrassa@XP_959459':0.12168373,'451804-Afumigatus@EDP53140':0.15070983):0.10991152,'4896-Spombe@NP_595158':0.41924185):0.23634771):0.049850632):0.004283214,((((((('145481-Ppatens@XP_001770276':0.056247818,'Smellendorffii@jgi|Selmo1|126964|e_gw1.85.147.1':0.037401315):0.021168754,(('436017-Olucimarinus@XP_001418248':0.054344407,'70448-Otauri@AAV68612':0.082577951):0.14007696,'564608-Mpusilla@EEH56332':0.16636852):0.10901053):0.0046877721,('3055-Creinhardtii@XP_001693798':0.22042169,('3702-Athaliana@NP_196175':0.17893558,'39947-Osativa@EEE63377':0.16687899):0.08587905):0.011133068):0.080141976,('403677-Pinfestans@EEY66226':0.40709887,'Ttrahens@11189T0':0.12554895):0.026341805):0.072501839,('CVulgaris@jgi_ChlNC64A_1_9822_gw1.13.69.1':0.16593423,'Ectocarpus-siliculosus@299115631':0.049947653):0.16268845):0.023504061,'296543-Tpseudonana@XP_002292917':0.18791709):0.084266666,'Srosetta@04994T0':0.31073736):0.086589332,(('185431-Tbrucei@XP_845449':0.043731772,(('347515-Lmajor@XP_001684803':0.026516169,'435258-Linfantum@XP_001467045':4.2773118e-06):0.24399291,'353153-Tcruzi@XP_811561':0.13839532):0.06330273):0.36407511,(('353151-Chominis@XP_668328':1.2996586,('6239-Celegans@NP_496383':0.8930238,'6279-Bmalayi@XP_001893638':0.20608663):0.14196297):0.17518817,('412133-Tvaginalis@XP_001326479':1.192411,'431895-Mbrevicollis@XP_001742225':0.38166576):0.2620972):0.016272045):0.040960197);
((((((('10228-Tadhaerens@XP_002109033':0.27596185,'45351-Nvectensis@XP_001632264':0.047589496):0.081861909,('7955-Drerio@CAX12586':0.025119705,('8364-Xtropicalis@NP_001072866':0.015356809,'9606-Hsapiens@NP_073153':0.015835392):0.067429727):0.096650412):0.015847964,('7227-Dmelanogaster@NP_573025':0.31642643,'7739-Bfloridae@XP_002610275':0.15234792):0.072847647):0.068157567,('Helobdella-robusta@JGI':0.40910898,'Lgigantea@jgi':0.13478908):0.080325412):0.028014359,'7460-Amellifera@XP_001122449':0.19987571):0.12320643,(((((('185431-Tbrucei@XP_845449':0.078179174,'353153-Tcruzi@XP_811561':0.20146301):0.18088507,('347515-Lmajor@XP_001684803':0.054501081,'435258-Linfantum@XP_001467045':0.0023683553):0.17970676):0.35232068,'403677-Pinfestans@EEY66226':0.15494556):0.11525386,'Srosetta@04994T0':0.41944102):0.058309244,('296543-Tpseudonana@XP_002292917':0.2743597,((('353151-Chominis@XP_668328':1.6401032,('6239-Celegans@NP_496383':1.0902794,'6279-Bmalayi@XP_001893638':0.5918569):0.074375591):0.33235917,'CVulgaris@jgi_ChlNC64A_1_9822_gw1.13.69.1':0.24056741):0.061206715,(('412133-Tvaginalis@XP_001326479':1.5255292,'Entamoeba-histolytica@XP_648466':1.9976308):9.5354127e-05,'508771-Tgondii@@XP_002371936':0.5442379):0.27968756):7.9769343e-05):0.10649266):0.11448168,('237631-Umaydis@XP_758574':0.51028634,'5762-Ngruberi@EFC50559':0.34310466):0.16415942):0.054286185):0.046086656,((((((('145481-Ppatens@XP_001770276':0.10233026,'Smellendorffii@jgi|Selmo1|126964|e_gw1.85.147.1':1.6757463e-05):0.13250596,'564608-Mpusilla@EEH56332':0.35391836):0.062913344,('436017-Olucimarinus@XP_001418248':0.042680811,'70448-Otauri@AAV68612':0.08430949):0.23236186):0.01578034,('3702-Athaliana@NP_196175':0.24130717,'39947-Osativa@EEE63377':0.2158572):0.23384112):0.051856955,((('412030-Ptetraurelia@XP_001437861':0.52136057,'5911-Tthermophila@XP_001031504':0.28972309):0.053564802,'Galdieria-sulphuraria@apc1':0.42355158):0.075656628,('Bdendrobatidis@jgi_Batde5_87977_GP3.035360':0.77339565,'Ectocarpus-siliculosus@299115631':0.12823579):0.29823847):0.094844315):0.066208384,(((('307796-Scerevisiae@EDN62645':0.81822354,('367110-Ncrassa@XP_959459':0.29540718,'451804-Afumigatus@EDP53140':0.19221303):0.14508989):0.17080198,'4896-Spombe@NP_595158':0.38420616):0.22140476,('352472-Ddiscoideum@XP_638254':0.28172331,'Spunctatus@02706T0':0.29191065):0.15937843):0.078328647,'Oxytricha-trifallax@apc1_WGS':0.3670146):0.051279046):0.15708542,'214684-Cneoformans@XP_570920':0.43381166):3.0697013e-05,((('3055-Creinhardtii@XP_001693798':0.40733259,('Cowczarzaki@00022T0':0.45587434,'Ehuxleyi@jgi_Emihu1_119276_fgeneshEH_pg.469__6':0.46217585):0.18311976):0.13366113,'Ttrahens@11189T0':0.19137365):0.0080144687,('431895-Mbrevicollis@XP_001742225':0.85100597,'Cmerolae@CMR081C':0.61932535):0.1774643):0.0466758);
((('10228-Tadhaerens@XP_002109033':0.33229661,((((('296543-Tpseudonana@XP_002292917':0.23500916,'Ectocarpus-siliculosus@299115631':0.20103679):0.19833204,'7739-Bfloridae@XP_002610275':0.089325561):0.094025929,(('7227-Dmelanogaster@NP_573025':0.31937069,'7460-Amellifera@XP_001122449':0.068487243):0.039228726,(('Entamoeba-histolytica@XP_648466':1.6571695,'Helobdella-robusta@JGI':0.14355186):0.13359829,'Lgigantea@jgi':0.18350054):0.043061096):0.050421653):0.062070398,('7955-Drerio@CAX12586':0.034473042,('8364-Xtropicalis@NP_001072866':4.7889272e-07,'9606-Hsapiens@NP_073153':0.0076601987):0.055858394):0.094188595):0.076390912,'45351-Nvectensis@XP_001632264':0.095877495):0.054195984):0.033935453,((('145481-Ppatens@XP_001770276':0.040765843,'Smellendorffii@jgi|Selmo1|126964|e_gw1.85.147.1':0.067103711):0.096677582,(('3702-Athaliana@NP_196175':0.17488352,'39947-Osativa@EEE63377':0.14987253):0.2972933,(('436017-Olucimarinus@XP_001418248':0.054070185,'70448-Otauri@AAV68612':0.038943173):0.12083005,'564608-Mpusilla@EEH56332':0.17159305):0.096896254):2.3862899e-06):0.048429909,(((((('185431-Tbrucei@XP_845449':0.059609684,'353153-Tcruzi@XP_811561':0.21572234):0.079693419,('347515-Lmajor@XP_001684803':0.041201495,'435258-Linfantum@XP_001467045':0.007393748):0.2933916):0.26360431,('403677-Pinfestans@EEY66226':0.22098156,'508771-Tgondii@@XP_002371936':0.73729368):0.034858389):0.053132307,(('353151-Chominis@XP_668328':1.5272813,('6239-Celegans@NP_496383':0.76423307,'6279-Bmalayi@XP_001893638':0.39180464):0.14236677):0.32708509,'Cmerolae@CMR081C':0.4958888):0.11761008):0.033040017,'CVulgaris@jgi_ChlNC64A_1_9822_gw1.13.69.1':0.133638):0.046841335,'3055-Creinhardtii@XP_001693798':0.47779237):0.012090649):0.10650026):0.028663151,(((('214684-Cneoformans@XP_570920':0.43951094,'237631-Umaydis@XP_758574':0.49678218):0.029590811,(('307796-Scerevisiae@EDN62645':1.1492033,'Spunctatus@02706T0':0.11916397):0.12118818,'Ttrahens@11189T0':0.21962565):0.037237665):0.066340012,(('352472-Ddiscoideum@XP_638254':0.2334911,(('367110-Ncrassa@XP_959459':0.16916821,'451804-Afumigatus@EDP53140':0.10271598):0.12948875,(('412133-Tvaginalis@XP_001326479':1.4129573,'4896-Spombe@NP_595158':0.24244075):0.057520725,'431895-Mbrevicollis@XP_001742225':0.65208693):0.20557415):0.23950415):0.083947311,((('412030-Ptetraurelia@XP_001437861':0.44359765,('5911-Tthermophila@XP_001031504':0.24828514,'Oxytricha-trifallax@apc1_WGS':0.29621901):0.092354046):0.13955206,'5762-Ngruberi@EFC50559':0.31264373):0.10197403,'Bdendrobatidis@jgi_Batde5_87977_GP3.035360':0.71084055):0.021549792):0.024654047):0.07861491,'Galdieria-sulphuraria@apc1':0.51884215):0.012387208,(('Cowczarzaki@00022T0':0.37961612,'Ehuxleyi@jgi_Emihu1_119276_fgeneshEH_pg.469__6':0.30929256):0.11049087,'Srosetta@04994T0':0.32470063):0.042521733);
(((('10228-Tadhaerens@XP_002109033':0.33942972,(((('45351-Nvectensis@XP_001632264':0.069403229,'Lgigantea@jgi':0.17674206):0.065845507,('7227-Dmelanogaster@NP_573025':0.28438398,'7739-Bfloridae@XP_002610275':0.17905929):0.019013702):0.064054187,('7955-Drerio@CAX12586':0.027920912,('8364-Xtropicalis@NP_001072866':0.014746934,'9606-Hsapiens@NP_073153':0.0081738653):0.054301435):0.11215836):0.082494331,'7460-Amellifera@XP_001122449':0.12411049):0.06185668):0.058196931,('214684-Cneoformans@XP_570920':0.34047498,'237631-Umaydis@XP_758574':0.49599522):0.066802852):0.06781138,(((((('307796-Scerevisiae@EDN62645':0.76526101,(('367110-Ncrassa@XP_959459':0.18108816,'451804-Afumigatus@EDP53140':0.16052272):0.17923854,'4896-Spombe@NP_595158':0.26773881):0.090817487):0.09777385,('353151-Chominis@XP_668328':1.4036973,'412133-Tvaginalis@XP_001326479':1.09851):0.21274276):0.04667087,('3702-Athaliana@NP_196175':0.16084861,'39947-Osativa@EEE63377':0.19607209):0.25025486):0.04759431,(((('412030-Ptetraurelia@XP_001437861':0.48504447,'5911-Tthermophila@XP_001031504':0.19372707):0.14862309,'Oxytricha-trifallax@apc1_WGS':0.33274445):0.11172187,'Galdieria-sulphuraria@apc1':0.43028288):0.060459556,((('431895-Mbrevicollis@XP_001742225':0.41726446,'Helobdella-robusta@JGI':0.35999085):0.20297378,'Cmerolae@CMR081C':0.57850738):0.033211783,('Bdendrobatidis@jgi_Batde5_87977_GP3.035360':0.50774743,'Cowczarzaki@00022T0':0.3513443):0.12617807):0.099170209):0.04924328):0.016340081,'352472-Ddiscoideum@XP_638254':0.23709276):0.094927386,'Spunctatus@02706T0':0.24307832):0.099728578):0.041126687,((((('145481-Ppatens@XP_001770276':0.085034132,'Smellendorffii@jgi|Selmo1|126964|e_gw1.85.147.1':0.036570676):0.042009186,(('436017-Olucimarinus@XP_001418248':0.044949242,'70448-Otauri@AAV68612':0.10464461):0.18916346,'564608-Mpusilla@EEH56332':0.19351727):0.14512591):0.033328278,'3055-Creinhardtii@XP_001693798':0.47966171):0.058200398,(((((('185431-Tbrucei@XP_845449':0.052522208,'353153-Tcruzi@XP_811561':0.16717939):0.10555397,('347515-Lmajor@XP_001684803':0.015203542,'435258-Linfantum@XP_001467045':0.01880157):0.22594729):0.32898177,'Srosetta@04994T0':0.12481601):0.089852435,(('403677-Pinfestans@EEY66226':0.16369605,'508771-Tgondii@@XP_002371936':0.74389038):0.091097355,(('6239-Celegans@NP_496383':0.87217229,'6279-Bmalayi@XP_001893638':0.47386095):0.45183464,'CVulgaris@jgi_ChlNC64A_1_9822_gw1.13.69.1':0.21577317):0.014992099):0.080359566):0.059809332,'Ehuxleyi@jgi_Emihu1_119276_fgeneshEH_pg.469__6':0.3805483):0.0080582402,('296543-Tpseudonana@XP_002292917':0.21403603,'Ectocarpus-siliculosus@299115631':0.25881472):0.10102189):0.049338598):0.053531157,('5762-Ngruberi@EFC50559':2.8297792e-05,'Entamoeba-histolytica@XP_648466':2.1102792):0.51748269):0.022003204,'Ttrahens@11189T0':0.17420177);
(((((((('10228-Tadhaerens@XP_002109033':0.34987892,'45351-Nvectensis@XP_001632264':0.088367494):0.10316584,(((('7227-Dmelanogaster@NP_573025':0.19787473,'Helobdella-robusta@JGI':0.51351629):0.077354072,'Lgigantea@jgi':0.20681314):0.085699432,'7460-Amellifera@XP_001122449':0.10051475):0.12424067,('7955-Drerio@CAX12586':0.026652108,('8364-Xtropicalis@NP_001072866':0.016722214,'9606-Hsapiens@NP_073153':0.017348211):0.09391065):0.11413138):0.059937861):0.032639137,'7739-Bfloridae@XP_002610275':0.17744659):0.13604939,('436017-Olucimarinus@XP_001418248':0.08484591,'70448-Otauri@AAV68612':0.054791354):0.27649076):0.038752975,'CVulgaris@jgi_ChlNC64A_1_9822_gw1.13.69.1':0.27577405):0.028863063,(('296543-Tpseudonana@XP_002292917':0.30179707,'Ectocarpus-siliculosus@299115631':0.13364806):0.18158609,(('6239-Celegans@NP_496383':1.1027316,'6279-Bmalayi@XP_001893638':0.32582814):0.61423415,'Ttrahens@11189T0':0.16701115):0.064253354):0.074069179):0.046951251,('3055-Creinhardtii@XP_001693798':0.26698833,'564608-Mpusilla@EEH56332':0.31128711):0.049740606):0.0021696564,('145481-Ppatens@XP_001770276':0.055202529,'Smellendorffii@jgi|Selmo1|126964|e_gw1.85.147.1':0.086884408):0.10736058,(((((('185431-Tbrucei@XP_845449':0.022831773,(('347515-Lmajor@XP_001684803':4.4190595e-06,'435258-Linfantum@XP_001467045':0.015236891):0.31909368,'353153-Tcruzi@XP_811561':0.21464476):0.11725106):0.43731986,'403677-Pinfestans@EEY66226':0.34339912):0.049248658,'Srosetta@04994T0':0.22131512):0.058086055,'Galdieria-sulphuraria@apc1':0.61352003):0.018556952,((('214684-Cneoformans@XP_570920':0.41945872,(('367110-Ncrassa@XP_959459':0.20135942,'451804-Afumigatus@EDP53140':0.10352935):0.22353682,((('412133-Tvaginalis@XP_001326479':0.99642755,'Entamoeba-histolytica@XP_648466':2.0296718):0.31998876,'431895-Mbrevicollis@XP_001742225':0.55500999):0.1387037,'4896-Spombe@NP_595158':0.23261655):0.12931876):0.033935993):0.15147537,(('352472-Ddiscoideum@XP_638254':0.35927897,'Spunctatus@02706T0':0.21509587):0.11136295,('5762-Ngruberi@EFC50559':0.46163288,'Bdendrobatidis@jgi_Batde5_87977_GP3.035360':0.54543716):0.055218239):0.073153955):0.096705603,('3702-Athaliana@NP_196175':0.19600869,'39947-Osativa@EEE63377':0.30270573):0.22160755):0.034575898):0.061371283,(('237631-Umaydis@XP_758574':0.47909458,'Cmerolae@CMR081C':0.66379877):0.11952519,(('307796-Scerevisiae@EDN62645':0.69076296,('353151-Chominis@XP_668328':1.6411215,'508771-Tgondii@@XP_002371936':0.85978444):0.14484966):0.2964773,(('412030-Ptetraurelia@XP_001437861':0.84423948,('5911-Tthermophila@XP_001031504':0.40709768,'Oxytricha-trifallax@apc1_WGS':0.38781872):0.063595179):0.13266284,('Cowczarzaki@00022T0':0.45127671,'Ehuxleyi@jgi_Emihu1_119276_fgeneshEH_pg.469__6':0.46373912):0.12004398):0.058855844):1.2336568e-06):0.118286):0.1010738);
((('10228-Tadhaerens@XP_002109033':0.28597587,((((('185431-Tbrucei@XP_845449':0.054238188,(('347515-Lmajor@XP_001684803':0.019819384,'435258-Linfantum@XP_001467045':0):0.33370942,'353153-Tcruzi@XP_811561':0.1615037):0.053476444):0.42767857,(('7955-Drerio@CAX12586':0.033087104,('8364-Xtropicalis@NP_001072866':0.041133367,'9606-Hsapiens@NP_073153':0.028772465):0.01663777):0.094544978,'Cmerolae@CMR081C':0.60711725):0.027057267):0.091510414,('7739-Bfloridae@XP_002610275':8.0975496e-07,(('CVulgaris@jgi_ChlNC64A_1_9822_gw1.13.69.1':0.078628944,'Ehuxleyi@jgi_Emihu1_119276_fgeneshEH_pg.469__6':0.45698879):0.12679615,'Ectocarpus-siliculosus@299115631':0.24069579):0.17241089):0.17437469):0.069788782,'45351-Nvectensis@XP_001632264':0.078781048):0.040663246,(((('296543-Tpseudonana@XP_002292917':0.29663387,'7227-Dmelanogaster@NP_573025':0.072033229):0.077970967,'Helobdella-robusta@JGI':0.34518537):0.12018359,'7460-Amellifera@XP_001122449':0.051415984):0.061804244,'Lgigantea@jgi':0.17148401):0.016760076):0.047477375):0.032564117,((((((('145481-Ppatens@XP_001770276':0.14196689,'Smellendorffii@jgi|Selmo1|126964|e_gw1.85.147.1':0.014287056):0.040530691,('3702-Athaliana@NP_196175':0.21232229,'39947-Osativa@EEE63377':0.19511106):0.14841154):0.04106576,'Galdieria-sulphuraria@apc1':0.63715208):3.5726232e-05,'403677-Pinfestans@EEY66226':0.34976195):0.04746101,(('3055-Creinhardtii@XP_001693798':0.31401262,'564608-Mpusilla@EEH56332':0.079188618):0.096394664,('436017-Olucimarinus@XP_001418248':0.080900983,'70448-Otauri@AAV68612':0.12036029):0.17825933):0.06582807):0.01329548,'Srosetta@04994T0':0.39824378):0.0097433207,('412030-Ptetraurelia@XP_001437861':0.51800056,('5911-Tthermophila@XP_001031504':0.26546281,'Oxytricha-trifallax@apc1_WGS':0.49073051):0.055933419):0.19630011):0.065681252):0.032982448,((((('214684-Cneoformans@XP_570920':0.2089371,'Entamoeba-histolytica@XP_648466':1.6388924):0.17569432,'508771-Tgondii@@XP_002371936':0.87037703):0.016245531,'Bdendrobatidis@jgi_Batde5_87977_GP3.035360':0.49007152):0.050779903,(('237631-Umaydis@XP_758574':0.55269111,'Spunctatus@02706T0':0.29834871):0.096619676,(('307796-Scerevisiae@EDN62645':0.67752606,'Cowczarzaki@00022T0':0.49414557):0.15676805,(((('353151-Chominis@XP_668328':1.2499337,'412133-Tvaginalis@XP_001326479':1.2486823):0.14778012,('6239-Celegans@NP_496383':0.59987514,'6279-Bmalayi@XP_001893638':0.29625718):0.24383345):0.15475075,'4896-Spombe@NP_595158':0.24148936):0.17250754,('367110-Ncrassa@XP_959459':0.20731261,'451804-Afumigatus@EDP53140':0.099506962):0.025985442):0.091503277):0.078453874):0.047841225):0.035678124,(('352472-Ddiscoideum@XP_638254':0.14220937,'431895-Mbrevicollis@XP_001742225':0.56141491):0.15716008,'5762-Ngruberi@EFC50559':0.42317865):0.096227184):0.014749546,'Ttrahens@11189T0':0.2859435);
(((((('10228-Tadhaerens@XP_002109033':0.33287524,('7955-Drerio@CAX12586':1.7780269e-05,('8364-Xtropicalis@NP_001072866':0.021047029,'9606-Hsapiens@NP_073153':0.030944181):0.073448349):0.15580622):0.080012945,((('7227-Dmelanogaster@NP_573025':0.23376048,('Helobdella-robusta@JGI':0.32976402,'Lgigantea@jgi':0.25952704):0.050812998):0.073752661,'7460-Amellifera@XP_001122449':0.14934928):0.12139445,'7739-Bfloridae@XP_002610275':0.16255352):0.087988311):0.044569831,'45351-Nvectensis@XP_001632264':0.15316767):0.095623252,((((('307796-Scerevisiae@EDN62645':0.79487719,('367110-Ncrassa@XP_959459':0.17484876,'451804-Afumigatus@EDP53140':0.131783):0.076890465):0.13267082,'4896-Spombe@NP_595158':0.39227693):0.15239229,'Cowczarzaki@00022T0':0.38396073):0.036196228,'Galdieria-sulphuraria@apc1':0.46971592):0.023367911,(((('353151-Chominis@XP_668328':1.4307929,'412133-Tvaginalis@XP_001326479':0.91469592):0.22256377,'Cmerolae@CMR081C':0.57816605):0.27049816,(('412030-Ptetraurelia@XP_001437861':0.5789968,'5911-Tthermophila@XP_001031504':0.18926574):0.060647054,'Oxytricha-trifallax@apc1_WGS':0.343506):0.15582366):0.010034251,('431895-Mbrevicollis@XP_001742225':0.50330657,'Bdendrobatidis@jgi_Batde5_87977_GP3.035360':0.55088227):0.11201552):0.052281491):0.11330675):0.10190778,(((('185431-Tbrucei@XP_845449':0.12042554,'353153-Tcruzi@XP_811561':0.13360366):0.12823686,('347515-Lmajor@XP_001684803':0.021378655,'435258-Linfantum@XP_001467045':0.0053090752):0.26926583):0.41373424,'403677-Pinfestans@EEY66226':0.28581931):0.19531232,(((('352472-Ddiscoideum@XP_638254':0.21034207,('5762-Ngruberi@EFC50559':2.9156483e-05,'Entamoeba-histolytica@XP_648466':1.9384561):0.51494589):0.14881479,('3702-Athaliana@NP_196175':0.20901019,'39947-Osativa@EEE63377':0.23823622):0.094709491):0.025065597,('436017-Olucimarinus@XP_001418248':0.079056218,'70448-Otauri@AAV68612':0.12119427):0.20408787):0.080181319,'564608-Mpusilla@EEH56332':0.26295983):0.049124623):0.027433807):0.061606764,('145481-Ppatens@XP_001770276':0.079345787,'Smellendorffii@jgi|Selmo1|126964|e_gw1.85.147.1':0.028369242):0.087258023,((('214684-Cneoformans@XP_570920':0.4536457,('237631-Umaydis@XP_758574':0.47796029,'Spunctatus@02706T0':0.14766531):0.13792127):0.090286499,'Ttrahens@11189T0':0.095392712):0.14503623,(('296543-Tpseudonana@XP_002292917':0.25680118,('Ehuxleyi@jgi_Emihu1_119276_fgeneshEH_pg.469__6':0.36043894,'Srosetta@04994T0':0.25882586):0.04750723):0.052862188,(('3055-Creinhardtii@XP_001693798':0.36210172,('508771-Tgondii@@XP_002371936':0.7699954,(('6239-Celegans@NP_496383':0.66696881,'6279-Bmalayi@XP_001893638':0.38801951):0.28689621,'CVulgaris@jgi_ChlNC64A_1_9822_gw1.13.69.1':0.22528669):2.3648872e-07):0.12572021):0.047590576,'Ectocarpus-siliculosus@299115631':0.19457281):0.10896827):0.11774559):0.055772982);
(((('10228-Tadhaerens@XP_002109033':0.37754095,(((('214684-Cneoformans@XP_570920':0.45794626,'237631-Umaydis@XP_758574':0.74661941):0.13929652,('307796-Scerevisiae@EDN62645':0.81290234,'Spunctatus@02706T0':0.14582382):0.034031895):0.082677353,'Srosetta@04994T0':0.38479138):0.066324965,'Cowczarzaki@00022T0':0.51176311):0.041658789):0.038804478,('5762-Ngruberi@EFC50559':0.35647563,'Oxytricha-trifallax@apc1_WGS':0.26135235):0.10156279):0.046938913,(((('145481-Ppatens@XP_001770276':0.097762762,'Smellendorffii@jgi|Selmo1|126964|e_gw1.85.147.1':0.049730975):0.087434022,((('185431-Tbrucei@XP_845449':0.021829585,'353153-Tcruzi@XP_811561':0.19908089):0.095013416,('347515-Lmajor@XP_001684803':0.0404926,'435258-Linfantum@XP_001467045':0.018937228):0.23983539):0.39682313,(('436017-Olucimarinus@XP_001418248':0.091254848,'70448-Otauri@AAV68612':0.063814375):0.22312503,'564608-Mpusilla@EEH56332':0.23058683):0.08447474):0.0054460519):0.030719829,(((('353151-Chominis@XP_668328':1.2321213,'412133-Tvaginalis@XP_001326479':0.80372995):0.57053816,'403677-Pinfestans@EEY66226':0.22109413):0.036900428,((('412030-Ptetraurelia@XP_001437861':0.31967327,'Entamoeba-histolytica@XP_648466':1.9834688):0.21355508,'5911-Tthermophila@XP_001031504':0.38279838):0.14056091,'Galdieria-sulphuraria@apc1':0.46501894):0.11255138):0.12014317,('3702-Athaliana@NP_196175':0.29059175,'39947-Osativa@EEE63377':0.13554087):0.18171879):0.010368242):0.11101379,(('352472-Ddiscoideum@XP_638254':0.16970193,'Bdendrobatidis@jgi_Batde5_87977_GP3.035360':0.68744882):0.066750678,(('367110-Ncrassa@XP_959459':0.20920849,'451804-Afumigatus@EDP53140':0.078931194):0.067764709,('431895-Mbrevicollis@XP_001742225':0.61938362,'4896-Spombe@NP_595158':0.28769646):0.22064302):0.18766878):0.10830353):0.013130096):0.10896355,((('296543-Tpseudonana@XP_002292917':0.25989983,'Ectocarpus-siliculosus@299115631':0.2624155):0.090725336,(((('45351-Nvectensis@XP_001632264':0.17027841,'7739-Bfloridae@XP_002610275':0.12031592):0.034192335,((('7227-Dmelanogaster@NP_573025':0.12226876,'Helobdella-robusta@JGI':0.29995236):0.059722036,'7460-Amellifera@XP_001122449':0.078028651):0.030611716,'Lgigantea@jgi':0.18407682):0.067971305):0.00913734,('7955-Drerio@CAX12586':0.021514894,('8364-Xtropicalis@NP_001072866':0.034368979,'9606-Hsapiens@NP_073153':7.2550303e-05):0.033994181):0.14722008):0.085473811,(('508771-Tgondii@@XP_002371936':0.82592998,'Ehuxleyi@jgi_Emihu1_119276_fgeneshEH_pg.469__6':0.48314755):0.072407833,'Cmerolae@CMR081C':0.6185329):0.10190648):0.044507134):0.039404304,'Ttrahens@11189T0':0.30062185):2.3196234e-07,('3055-Creinhardtii@XP_001693798':0.22104697,(('6239-Celegans@NP_496383':0.98689888,'6279-Bmalayi@XP_001893638':0.29077463):0.21323561,'CVulgaris@jgi_ChlNC64A_1_9822_gw1.13.69.1':0.23251479):0.11246723):0.16831864);
(((((('10228-Tadhaerens@XP_002109033':0.28357811,'508771-Tgondii@@XP_002371936':0.77038348):0.042396206,(('45351-Nvectensis@XP_001632264':0.12031192,('7739-Bfloridae@XP_002610275':0.14340895,('7955-Drerio@CAX12586':0.014834764,('8364-Xtropicalis@NP_001072866':0.023503057,'9606-Hsapiens@NP_073153':0.016508572):0.031257638):0.10145953):0.035290791):0.067088497,(('7227-Dmelanogaster@NP_573025':0.25658127,('Helobdella-robusta@JGI':0.38317262,'Lgigantea@jgi':0.10168379):0.076659078):0.090673198,'7460-Amellifera@XP_001122449':0.10041727):0.040087058):0.039692868):0.12809776,(((('307796-Scerevisiae@EDN62645':0.61325048,('367110-Ncrassa@XP_959459':0.22925009,'451804-Afumigatus@EDP53140':0.12783421):0.21574488):0.080568741,('431895-Mbrevicollis@XP_001742225':0.54321147,'4896-Spombe@NP_595158':0.27727228):0.12676708):0.076678435,(('412133-Tvaginalis@XP_001326479':0.99091334,('6239-Celegans@NP_496383':0.58219672,'6279-Bmalayi@XP_001893638':0.62599932):0.074822797):0.17731317,'Cmerolae@CMR081C':0.53144782):0.096432072):0.14454274,'Srosetta@04994T0':0.24626073):2.2836279e-05):0.018410765,(((('353151-Chominis@XP_668328':1.6394226,'412030-Ptetraurelia@XP_001437861':0.31963533):0.28419426,'5911-Tthermophila@XP_001031504':0.28893061):0.16870667,'Oxytricha-trifallax@apc1_WGS':0.43159645):0.20295584,('Cowczarzaki@00022T0':0.42021033,'Ehuxleyi@jgi_Emihu1_119276_fgeneshEH_pg.469__6':0.35576207):0.13035587):0.068774008):0.052344117,((('214684-Cneoformans@XP_570920':0.13511589,'Entamoeba-histolytica@XP_648466':1.9451177):0.12473961,'237631-Umaydis@XP_758574':0.50029118):0.095267176,('352472-Ddiscoideum@XP_638254':0.31299009,('Bdendrobatidis@jgi_Batde5_87977_GP3.035360':0.64484509,'Spunctatus@02706T0':0.25644251):0.036964796):0.092875049):0.078164798):0.081118283,((((('145481-Ppatens@XP_001770276':0.064380576,'Smellendorffii@jgi|Selmo1|126964|e_gw1.85.147.1':0.097853091):0.10221922,(('436017-Olucimarinus@XP_001418248':0.095317561,'70448-Otauri@AAV68612':0.064832251):0.14178094,'564608-Mpusilla@EEH56332':0.19076899):0.18757481):0.01463371,('3055-Creinhardtii@XP_001693798':0.2497431,('3702-Athaliana@NP_196175':0.28685663,'39947-Osativa@EEE63377':0.28842349):0.064380697):0.097653804):0.068735596,(((((('185431-Tbrucei@XP_845449':0.07981467,'353153-Tcruzi@XP_811561':0.094958862):0.098166803,('347515-Lmajor@XP_001684803':0.014895524,'435258-Linfantum@XP_001467045':0.0064397914):0.096900794):0.37435039,'CVulgaris@jgi_ChlNC64A_1_9822_gw1.13.69.1':0.14791731):0.035425995,'5762-Ngruberi@EFC50559':0.60514796):1.2608165e-05,('296543-Tpseudonana@XP_002292917':0.30235257,'Ectocarpus-siliculosus@299115631':0.1607422):0.1432967):0.059105105,'Ttrahens@11189T0':0.27308236):0.016323922):0.068696464,'403677-Pinfestans@EEY66226':0.27156062):0.0084375981,'Galdieria-sulphuraria@apc1':0.52154169);
(((((('10228-Tadhaerens@XP_002109033':0.19689619,('45351-Nvectensis@XP_001632264':0.1303853,(('7227-Dmelanogaster@NP_573025':0.18251068,('7460-Amellifera@XP_001122449':0.16050888,('Helobdella-robusta@JGI':0.36110295,'Lgigantea@jgi':0.097441192):0.11093194):0.026249953):0.090797592,('7739-Bfloridae@XP_002610275':0.13516693,('7955-Drerio@CAX12586':0.027137326,('8364-Xtropicalis@NP_001072866':0.014345579,'9606-Hsapiens@NP_073153':0.0072353199):0.054519986):0.10968555):0.069744769):0.029731543):0.066225515):0.039473393,('237631-Umaydis@XP_758574':0.52742902,'352472-Ddiscoideum@XP_638254':0.19767709):0.095236056):0.058919882,(((('412030-Ptetraurelia@XP_001437861':0.40057086,'5911-Tthermophila@XP_001031504':0.21033992):0.10938799,'Oxytricha-trifallax@apc1_WGS':0.35728893):0.10361882,'Galdieria-sulphuraria@apc1':0.50067079):0.038624512,'Cowczarzaki@00022T0':0.45111073):0.069870056):0.026432518,(('214684-Cneoformans@XP_570920':0.29265348,((((('307796-Scerevisiae@EDN62645':0.85501159,'451804-Afumigatus@EDP53140':1.8789396e-05):0.05949482,'367110-Ncrassa@XP_959459':0.15552496):0.16088921,'4896-Spombe@NP_595158':0.26858033):0.1768611,(('353151-Chominis@XP_668328':1.5390215,'6279-Bmalayi@XP_001893638':0.35925094):0.11999173,'6239-Celegans@NP_496383':0.58461784):0.18294425):0.070900492,'Spunctatus@02706T0':0.19989395):0.04448648):0.034774845,('508771-Tgondii@@XP_002371936':0.61361365,'Cmerolae@CMR081C':0.3990283):0.13172472):0.07683875):0.057220525,(('CVulgaris@jgi_ChlNC64A_1_9822_gw1.13.69.1':0.060641491,'Ectocarpus-siliculosus@299115631':0.22235565):0.053666636,'Srosetta@04994T0':0.18440836):0.052315307):0.041463625,(((('145481-Ppatens@XP_001770276':0.031010076,'Smellendorffii@jgi|Selmo1|126964|e_gw1.85.147.1':0.069769238):0.086372288,((((((('185431-Tbrucei@XP_845449':0.071970363,'353153-Tcruzi@XP_811561':0.21887263):0.11484126,('347515-Lmajor@XP_001684803':4.8027791e-06,'435258-Linfantum@XP_001467045':0.013605543):0.16890923):0.18261394,('431895-Mbrevicollis@XP_001742225':0.34676628,'Entamoeba-histolytica@XP_648466':1.5154457):0.34426739):0.076614619,('5762-Ngruberi@EFC50559':0.26726878,'Bdendrobatidis@jgi_Batde5_87977_GP3.035360':0.42264063):0.16943974):0.0046739186,('3702-Athaliana@NP_196175':0.17177777,'39947-Osativa@EEE63377':0.22271818):0.11798707):0.0779341,(('436017-Olucimarinus@XP_001418248':0.081617941,'70448-Otauri@AAV68612':0.06186752):0.17394549,'564608-Mpusilla@EEH56332':0.17565504):0.079311357):2.1381006e-07,('3055-Creinhardtii@XP_001693798':0.11113593,'412133-Tvaginalis@XP_001326479':1.0976196):0.22701965):0.033844346):0.04764897,'Ttrahens@11189T0':0.26885449):0.01633778,'296543-Tpseudonana@XP_002292917':0.29119278):0.011365032,('403677-Pinfestans@EEY66226':0.2846752,'Ehuxleyi@jgi_Emihu1_119276_fgeneshEH_pg.469__6':0.2957987):0.023557712);
((((((((('10228-Tadhaerens@XP_002109033':0.4268787,'45351-Nvectensis@XP_001632264':0.13794861):0.033753217,'7227-Dmelanogaster@NP_573025':0.32930452):0.050231353,('Helobdella-robusta@JGI':0.50557809,'Lgigantea@jgi':0.20356361):0.11278255):0.097818596,('7739-Bfloridae@XP_002610275':0.17256814,('7955-Drerio@CAX12586':0.036509361,('8364-Xtropicalis@NP_001072866':0.025531136,'9606-Hsapiens@NP_073153':0.0080839171):0.085267278):0.12731376):0.11509485):0.11345546,'7460-Amellifera@XP_001122449':0.16600714):0.13313741,'214684-Cneoformans@XP_570920':0.51803322):4.6188557e-05,'Ttrahens@11189T0':0.19936298):0.13991041,(((('145481-Ppatens@XP_001770276':0.049591316,'Smellendorffii@jgi|Selmo1|126964|e_gw1.85.147.1':0.050474142):0.085582053,(('436017-Olucimarinus@XP_001418248':0.14828804,'70448-Otauri@AAV68612':5.0341089e-06):0.2660644,'564608-Mpusilla@EEH56332':0.24510204):0.17251442):0.016274358,('3055-Creinhardtii@XP_001693798':0.42632296,('Cowczarzaki@00022T0':0.58150418,'Ehuxleyi@jgi_Emihu1_119276_fgeneshEH_pg.469__6':0.42530159):0.098843516):0.11877208):0.084082118,('296543-Tpseudonana@XP_002292917':0.2570225,'Ectocarpus-siliculosus@299115631':0.32130868):0.13347531):0.005876191):0.11184214,(((('185431-Tbrucei@XP_845449':0.10253143,(('347515-Lmajor@XP_001684803':0.01958737,'435258-Linfantum@XP_001467045':0.017873379):0.4367656,'353153-Tcruzi@XP_811561':0.1537153):0.091670161):0.58400649,'403677-Pinfestans@EEY66226':0.24272421):0.145857,'Srosetta@04994T0':0.22134779):0.04560396,((((('352472-Ddiscoideum@XP_638254':0.30763969,'5762-Ngruberi@EFC50559':0.5758551):0.14377712,('Bdendrobatidis@jgi_Batde5_87977_GP3.035360':0.68271047,'Spunctatus@02706T0':0.35975692):0.016953483):0.048691771,((('412030-Ptetraurelia@XP_001437861':0.67723574,'5911-Tthermophila@XP_001031504':0.096023464):0.18462498,'Oxytricha-trifallax@apc1_WGS':0.57936714):0.069349232,'Galdieria-sulphuraria@apc1':0.57474577):0.14869643):0.014172467,('3702-Athaliana@NP_196175':0.22391133,'39947-Osativa@EEE63377':0.25213496):0.22912131):0.12986435,((('367110-Ncrassa@XP_959459':0.16606156,'451804-Afumigatus@EDP53140':0.176595):0.30154175,'4896-Spombe@NP_595158':0.35770848):0.16151247,(('412133-Tvaginalis@XP_001326479':1.1963499,'431895-Mbrevicollis@XP_001742225':0.50663166):0.20172518,'Cmerolae@CMR081C':0.76856415):0.15198372):0.066035667):0.13091748):0.026620051,(('237631-Umaydis@XP_758574':0.26579629,'307796-Scerevisiae@EDN62645':1.163148):0.2003637,(('353151-Chominis@XP_668328':1.6399307,(('6239-Celegans@NP_496383':0.68555094,'Entamoeba-histolytica@XP_648466':1.9938347):0.082587114,'6279-Bmalayi@XP_001893638':0.62721121):0.15666271):0.24171058,('508771-Tgondii@@XP_002371936':0.77030553,'CVulgaris@jgi_ChlNC64A_1_9822_gw1.13.69.1':0.42648535):0.0062609013):0.04139914):0.089767743);
((((('10228-Tadhaerens@XP_002109033':0.21373745,'45351-Nvectensis@XP_001632264':0.07056748):0.063256018,((((('7227-Dmelanogaster@NP_573025':0.14171166,'Oxytricha-trifallax@apc1_WGS':0.3805546):0.076593778,'Lgigantea@jgi':0.17586415):0.036404147,'Helobdella-robusta@JGI':0.31242412):0.053900566,'7460-Amellifera@XP_001122449':0.13244598):0.026896902,('7739-Bfloridae@XP_002610275':0.095228354,('7955-Drerio@CAX12586':0.022093858,('8364-Xtropicalis@NP_001072866':0.043490631,'9606-Hsapiens@NP_073153':0.0074235694):0.0070628039):0.082071211):0.05228564):0.058137241):0.085450832,('237631-Umaydis@XP_758574':0.42917955,('Cowczarzaki@00022T0':0.48475537,'Ehuxleyi@jgi_Emihu1_119276_fgeneshEH_pg.469__6':0.24365315):0.067096116):0.015357038):0.025481402,('296543-Tpseudonana@XP_002292917':0.2461489,'Spunctatus@02706T0':0.23798817):0.083742382):0.048282252,((((('145481-Ppatens@XP_001770276':0.10679348,'Smellendorffii@jgi|Selmo1|126964|e_gw1.85.147.1':0.021315944):0.069086395,('352472-Ddiscoideum@XP_638254':0.31293964,'39947-Osativa@EEE63377':0.21538797):0.080007045):0.056584867,((((('214684-Cneoformans@XP_570920':0.14636977,'Entamoeba-histolytica@XP_648466':1.8193583):0.27853186,('5762-Ngruberi@EFC50559':0.29663319,'Bdendrobatidis@jgi_Batde5_87977_GP3.035360':0.47118854):0.14007941):0.087436797,(('436017-Olucimarinus@XP_001418248':0.075253777,'70448-Otauri@AAV68612':0.098296127):0.22755846,'564608-Mpusilla@EEH56332':0.075404615):0.10560408):0.11491822,(('3055-Creinhardtii@XP_001693798':0.18076635,('6239-Celegans@NP_496383':0.73194317,'6279-Bmalayi@XP_001893638':0.34409162):0.27434531):0.023338723,'Ttrahens@11189T0':0.29894078):0.020338055):4.4570841e-05,('CVulgaris@jgi_ChlNC64A_1_9822_gw1.13.69.1':0.13530396,'Ectocarpus-siliculosus@299115631':0.14536541):0.076235594):0.03741301):0.012939434,((((('185431-Tbrucei@XP_845449':0.09280247,'353153-Tcruzi@XP_811561':0.15797636):0.16046813,('347515-Lmajor@XP_001684803':0.024527483,'435258-Linfantum@XP_001467045':0.0020647188):0.21478838):0.34892434,'403677-Pinfestans@EEY66226':0.20006298):0.070502786,'508771-Tgondii@@XP_002371936':0.60982267):0.050911607,'3702-Athaliana@NP_196175':0.33934228):0.081256434):0.018906298,('412133-Tvaginalis@XP_001326479':1.3825642,'Cmerolae@CMR081C':0.42434942):0.21451786):0.012610878,((((('307796-Scerevisiae@EDN62645':0.38570144,'353151-Chominis@XP_668328':1.5285108):0.3967994,('367110-Ncrassa@XP_959459':0.18422483,'451804-Afumigatus@EDP53140':0.071838919):0.14134242):0.031856889,('431895-Mbrevicollis@XP_001742225':0.43493809,'4896-Spombe@NP_595158':0.23994888):0.087660503):0.14429357,(('412030-Ptetraurelia@XP_001437861':0.54024154,'5911-Tthermophila@XP_001031504':0.19051694):0.094480989,'Galdieria-sulphuraria@apc1':0.50447234):0.13468135):0.024674267,'Srosetta@04994T0':0.26635264):0.041399321);
((((((((('10228-Tadhaerens@XP_002109033':0.1775107,('7955-Drerio@CAX12586':0.040378297,('8364-Xtropicalis@NP_001072866':0.027960486,'9606-Hsapiens@NP_073153':0.014443446):0.073821836):0.1394536):0.081485264,((('296543-Tpseudonana@XP_002292917':0.25279613,'7227-Dmelanogaster@NP_573025':0.078092384):0.15715201,('Helobdella-robusta@JGI':0.37682201,'Lgigantea@jgi':0.13092515):0.063789602):0.034780287,'7460-Amellifera@XP_001122449':0.20397646):0.065727016):0.028166898,'7739-Bfloridae@XP_002610275':0.20685476):0.030061222,'Ehuxleyi@jgi_Emihu1_119276_fgeneshEH_pg.469__6':0.44727731):0.025648707,'45351-Nvectensis@XP_001632264':0.11416658):0.11683928,'Ttrahens@11189T0':0.2050361):0.10715936,(('436017-Olucimarinus@XP_001418248':0.075675672,'70448-Otauri@AAV68612':0.071740349):0.13619866,'564608-Mpusilla@EEH56332':0.22703847):0.10719662):0.025701155,('3055-Creinhardtii@XP_001693798':0.35382392,('CVulgaris@jgi_ChlNC64A_1_9822_gw1.13.69.1':0.15349093,'Ectocarpus-siliculosus@299115631':0.23899686):0.068259918):0.063207579):0.013068857,('145481-Ppatens@XP_001770276':0.028377594,'Smellendorffii@jgi|Selmo1|126964|e_gw1.85.147.1':0.055152285):0.09325941,(((((('185431-Tbrucei@XP_845449':0.015302233,'353153-Tcruzi@XP_811561':0.30758717):0.1353849,('347515-Lmajor@XP_001684803':2.4553326e-05,'435258-Linfantum@XP_001467045':0.032748115):0.32837094):0.41654891,('403677-Pinfestans@EEY66226':0.26295277,'508771-Tgondii@@XP_002371936':0.77031929):0.10498043):0.070530003,((((('214684-Cneoformans@XP_570920':0.1399723,'Entamoeba-histolytica@XP_648466':2.0557289):0.26960168,'Bdendrobatidis@jgi_Batde5_87977_GP3.035360':0.56093052):0.065432526,'5762-Ngruberi@EFC50559':0.48682421):1.3242541e-05,'6239-Celegans@NP_496383':1.0538872):0.1178576,(('237631-Umaydis@XP_758574':0.30932136,((('307796-Scerevisiae@EDN62645':0.85549853,('367110-Ncrassa@XP_959459':0.16009865,'451804-Afumigatus@EDP53140':0.057614145):0.033204095):0.19429115,'4896-Spombe@NP_595158':0.2492858):0.20183873,('353151-Chominis@XP_668328':1.3295319,('412133-Tvaginalis@XP_001326479':1.00797,'6279-Bmalayi@XP_001893638':0.42457395):0.17956278):0.15725134):0.11258735):0.065697131,'Srosetta@04994T0':0.13497007):0.073922093):0.03600156):0.028562704,'Cmerolae@CMR081C':0.7825062):0.087728856,(((('352472-Ddiscoideum@XP_638254':0.2418441,'Spunctatus@02706T0':0.24120812):0.110989,('3702-Athaliana@NP_196175':0.1530794,'39947-Osativa@EEE63377':0.2899304):0.084108062):0.013376497,('431895-Mbrevicollis@XP_001742225':0.68165903,'Galdieria-sulphuraria@apc1':0.41282218):0.07540792):0.032416648,((('412030-Ptetraurelia@XP_001437861':0.42980076,'Cowczarzaki@00022T0':0.58893173):0.094508925,'5911-Tthermophila@XP_001031504':0.2638473):0.055878421,'Oxytricha-trifallax@apc1_WGS':0.37605319):0.10424025):0.053477417):0.081274384);
(((((('10228-Tadhaerens@XP_002109033':0.30640146,'45351-Nvectensis@XP_001632264':0.080892673):0.067614394,((((('431895-Mbrevicollis@XP_001742225':0.6319335,'Cmerolae@CMR081C':0.77001799):0.054178466,('7955-Drerio@CAX12586':0.071942273,('8364-Xtropicalis@NP_001072866':0.025878282,'9606-Hsapiens@NP_073153':0.033878946):0.044674794):0.020749192):0.095386912,('Cowczarzaki@00022T0':0.38461446,'Ehuxleyi@jgi_Emihu1_119276_fgeneshEH_pg.469__6':0.34370919):0.24429952):0.00059927872,'7739-Bfloridae@XP_002610275':0.1242643):0.042233553,((('7227-Dmelanogaster@NP_573025':0.17959629,'Helobdella-robusta@JGI':0.2048093):0.10416078,'Lgigantea@jgi':0.13170858):0.055595891,'7460-Amellifera@XP_001122449':0.08756283):0.096122989):0.020694489):0.028987456,(('214684-Cneoformans@XP_570920':0.43094117,('237631-Umaydis@XP_758574':0.43584141,'Spunctatus@02706T0':0.21726753):0.10487711):0.094736466,((((('307796-Scerevisiae@EDN62645':0.68847595,'4896-Spombe@NP_595158':0.214428):0.030425442,('6239-Celegans@NP_496383':0.59579305,'6279-Bmalayi@XP_001893638':0.59902534):0.12942282):8.3780252e-05,(('353151-Chominis@XP_668328':0.96829349,'412133-Tvaginalis@XP_001326479':0.93095998):0.45551788,'508771-Tgondii@@XP_002371936':0.6893035):0.19473842):0.12793461,('367110-Ncrassa@XP_959459':0.21400331,'451804-Afumigatus@EDP53140':0.087782505):0.10289319):0.0646542,'Bdendrobatidis@jgi_Batde5_87977_GP3.035360':0.52286881):0.014398199):0.17018828):0.043855714,'Srosetta@04994T0':0.35308193):0.085949168,(('412030-Ptetraurelia@XP_001437861':0.61179296,'5911-Tthermophila@XP_001031504':0.13752772):0.1991,'Oxytricha-trifallax@apc1_WGS':0.23772847):0.23188062):3.3473956e-05,((('145481-Ppatens@XP_001770276':0.077960115,'Smellendorffii@jgi|Selmo1|126964|e_gw1.85.147.1':0.049760608):0.11733212,(((((('185431-Tbrucei@XP_845449':0.014116957,(('347515-Lmajor@XP_001684803':0.019270839,'435258-Linfantum@XP_001467045':8.2606692e-06):0.30213553,'353153-Tcruzi@XP_811561':0.19286281):0.065173237):0.37025526,'Ectocarpus-siliculosus@299115631':0.19350526):0.053103269,'CVulgaris@jgi_ChlNC64A_1_9822_gw1.13.69.1':0.13418185):0.13553837,'403677-Pinfestans@EEY66226':0.29621179):0.10941471,(('296543-Tpseudonana@XP_002292917':0.29168021,('5762-Ngruberi@EFC50559':0.05541076,'Entamoeba-histolytica@XP_648466':1.6340677):0.3854588):0.094535119,'Ttrahens@11189T0':0.15831773):0.069632717):0.048418243,(('3055-Creinhardtii@XP_001693798':0.3356006,'564608-Mpusilla@EEH56332':0.16745886):0.032183518,('436017-Olucimarinus@XP_001418248':0.096277834,'70448-Otauri@AAV68612':0.060675743):0.20656976):0.053737603):1.7990152e-05):0.034212769,('3702-Athaliana@NP_196175':0.2187559,'39947-Osativa@EEE63377':0.2660529):0.17047883):0.11330692,('352472-Ddiscoideum@XP_638254':0.25637678,'Galdieria-sulphuraria@apc1':0.47810873):0.072650791);
(((((((('10228-Tadhaerens@XP_002109033':0.33945892,'45351-Nvectensis@XP_001632264':0.040103829):0.054632381,'7227-Dmelanogaster@NP_573025':0.23367861):0.055645675,('7739-Bfloridae@XP_002610275':0.15730989,('7955-Drerio@CAX12586':0.070425233,('8364-Xtropicalis@NP_001072866':0.022632142,'9606-Hsapiens@NP_073153':0.038443563):0.026098896):0.13652833):0.031671056):0.076605047,'7460-Amellifera@XP_001122449':0.082618131):0.02679042,('Helobdella-robusta@JGI':0.44554398,'Lgigantea@jgi':0.067409872):0.10307559):0.07605842,('296543-Tpseudonana@XP_002292917':0.24489684,'Ectocarpus-siliculosus@299115631':0.22855049):0.1036151):0.039749835,('431895-Mbrevicollis@XP_001742225':0.80604811,'Ttrahens@11189T0':0.15527167):0.037123734):0.068058791,(((('145481-Ppatens@XP_001770276':0.08038602,'Smellendorffii@jgi|Selmo1|126964|e_gw1.85.147.1':0.030623806):0.06220782,('3055-Creinhardtii@XP_001693798':0.25637463,(('436017-Olucimarinus@XP_001418248':0.075397691,'70448-Otauri@AAV68612':0.081784831):0.12493999,'564608-Mpusilla@EEH56332':0.15162249):0.10148602):0.11189482):0.0090506352,(('185431-Tbrucei@XP_845449':0.05669768,(('347515-Lmajor@XP_001684803':0.031189422,'435258-Linfantum@XP_001467045':0.0092606375):0.23798873,'353153-Tcruzi@XP_811561':0.15283796):0.08302073):0.38184693,'403677-Pinfestans@EEY66226':0.30015687):0.2082326):0.014905892,(('352472-Ddiscoideum@XP_638254':0.23211364,(('412133-Tvaginalis@XP_001326479':0.91508551,'Entamoeba-histolytica@XP_648466':2.1762639):0.47988649,'Galdieria-sulphuraria@apc1':0.36027371):0.17904722):2.5858732e-06,(('3702-Athaliana@NP_196175':0.26188429,'39947-Osativa@EEE63377':0.18635077):0.13846724,'5762-Ngruberi@EFC50559':0.4281485):0.11105581):0.091326805):0.027289642,(((((('214684-Cneoformans@XP_570920':0.36909661,(('237631-Umaydis@XP_758574':0.49391771,'508771-Tgondii@@XP_002371936':0.87483282):3.1660652e-06,'Bdendrobatidis@jgi_Batde5_87977_GP3.035360':0.42881856):0.081991712):0.015211714,'Srosetta@04994T0':0.26096325):0.067456831,(('307796-Scerevisiae@EDN62645':0.59713617,'6239-Celegans@NP_496383':0.89042113):0.088776977,((('353151-Chominis@XP_668328':1.0916649,'6279-Bmalayi@XP_001893638':0.84450044):0.03851762,'Spunctatus@02706T0':0.10831483):0.17685651,(('367110-Ncrassa@XP_959459':0.15283415,'451804-Afumigatus@EDP53140':0.062332105):0.19045962,'4896-Spombe@NP_595158':0.2317707):0.10036103):0.1113062):0.10481905):0.10175611,'Cmerolae@CMR081C':0.44520564):0.076895559,((('412030-Ptetraurelia@XP_001437861':0.61254086,'5911-Tthermophila@XP_001031504':0.24132581):0.078668412,('Cowczarzaki@00022T0':0.25203462,'Ehuxleyi@jgi_Emihu1_119276_fgeneshEH_pg.469__6':0.51233533):0.1934846):0.06188987,'Oxytricha-trifallax@apc1_WGS':0.23703392):0.14105191):0.070822981,'CVulgaris@jgi_ChlNC64A_1_9822_gw1.13.69.1':0.32906501):5.4818936e-05);
(((((('10228-Tadhaerens@XP_002109033':0.3683943,('7955-Drerio@CAX12586':0.0047887636,('8364-Xtropicalis@NP_001072866':0.030863837,'9606-Hsapiens@NP_073153':0.034420741):0.085370266):0.070349483):0.11020215,('7739-Bfloridae@XP_002610275':0.0089729463,'Ectocarpus-siliculosus@299115631':0.44380665):0.13502382):0.048329807,(((('296543-Tpseudonana@XP_002292917':0.28792573,'Ehuxleyi@jgi_Emihu1_119276_fgeneshEH_pg.469__6':0.69721066):0.12362787,'7227-Dmelanogaster@NP_573025':0.20401395):0.052561344,'Lgigantea@jgi':0.20617573):0.035099721,'7460-Amellifera@XP_001122449':0.1339145):0.073854221):0.074210008,'45351-Nvectensis@XP_001632264':0.096011045):0.080249187,(((((('145481-Ppatens@XP_001770276':0.093078101,'Smellendorffii@jgi|Selmo1|126964|e_gw1.85.147.1':0.051633522):0.12855919,('3055-Creinhardtii@XP_001693798':0.48380941,('3702-Athaliana@NP_196175':0.24430628,'39947-Osativa@EEE63377':0.24306791):0.13968163):0.11041509):0.0040398271,(('436017-Olucimarinus@XP_001418248':0.15810856,'70448-Otauri@AAV68612':0.125728):0.14760118,'564608-Mpusilla@EEH56332':0.115516):0.10851869):0.039003762,((('237631-Umaydis@XP_758574':0.49079949,('403677-Pinfestans@EEY66226':0.28586814,'508771-Tgondii@@XP_002371936':1.059618):0.13953763):0.047514325,(('412133-Tvaginalis@XP_001326479':1.9603874,('6239-Celegans@NP_496383':0.81156276,'6279-Bmalayi@XP_001893638':0.44976769):0.27670048):0.2702121,'Srosetta@04994T0':0.21649939):0.093211615):0.091512317,'CVulgaris@jgi_ChlNC64A_1_9822_gw1.13.69.1':0.20747308):0.063620925):0.0098516773,'214684-Cneoformans@XP_570920':0.58761338):0.057222314,((('185431-Tbrucei@XP_845449':0.035659884,(('347515-Lmajor@XP_001684803':0.014920998,'435258-Linfantum@XP_001467045':0.014006195):0.37655485,'353153-Tcruzi@XP_811561':0.17534621):0.045742895):0.637428,'Ttrahens@11189T0':0.1135865):0.15285384,'Cmerolae@CMR081C':0.70565669):0.1238069):0.047289961):0.059885797,(((((((('307796-Scerevisiae@EDN62645':0.94068668,('353151-Chominis@XP_668328':1.6813594,'412030-Ptetraurelia@XP_001437861':0.45003469):0.18804344):0.27307454,'5911-Tthermophila@XP_001031504':0.33209953):0.2081753,'Oxytricha-trifallax@apc1_WGS':0.3577002):0.087224028,'Cowczarzaki@00022T0':0.44380881):0.084624166,'5762-Ngruberi@EFC50559':0.48862488):0.048370211,(('431895-Mbrevicollis@XP_001742225':0.74919873,'4896-Spombe@NP_595158':0.53621701):8.9452703e-05,'Entamoeba-histolytica@XP_648466':2.5579127):0.27374953):0.049763656,'Helobdella-robusta@JGI':0.72356546):0.046499646,(('352472-Ddiscoideum@XP_638254':0.2284473,'Galdieria-sulphuraria@apc1':0.54112673):0.17007881,('Bdendrobatidis@jgi_Batde5_87977_GP3.035360':0.61961284,'Spunctatus@02706T0':0.30679673):0.094068492):0.040394915):0.092196036,('367110-Ncrassa@XP_959459':0.39675689,'451804-Afumigatus@EDP53140':0.14141651):0.30401707);
