# Supplementary material for: The phylogenomic analysis of the anaphase promoting complex and its targets points to complex and modern-like control of the cell cycle in the last common ancestor of eukaryotes
Source: BMC Evol Biol. 2011 Sep 23;11:265. doi: 10.1186/1471-2148-11-265 (PMC3195147; doi:10.1186/1471-2148-11-265)
Supplement: Additional file 3 — Data S1. Bayesian phylogenetic trees inferred MrBayes (*.con files) and ML phylogenetic trees inferred with TreeFinder (*.tre files = ML topologies; *.boot.trees = topologies generated by the bootstrap analysis) for each APC/C subunit, activator and main target (except Apc9, Apc14, Apc15 and Apc16 due to a too restricted number of homologues). [file 1471-2148-11-265-S3.ZIP › APC1s_10.tre]

#NEXUS

begin trees;
 tree t1 = ((((((((('10228-Tadhaerens@XP_002109033':0.34295451,('7955-Drerio@CAX12586':0.026287685,('8364-Xtropicalis@NP_001072866':0.02051351,'9606-Hsapiens@NP_073153':0.014669598)96.025121:0.050818506)91.403157:0.077518124)85.449642:0.086293842,'7739-Bfloridae@XP_002610275':0.16273133)56.613183:0.038046653,(('7227-Dmelanogaster@NP_573025':0.24153796,('Helobdella-robusta@JGI':0.33354,'Lgigantea@jgi':0.14672532)56.615984:0.061472064)44.976297:0.025442516,'7460-Amellifera@XP_001122449':0.13920923)82.292551:0.058121894)54.14021:0.040407043,'45351-Nvectensis@XP_001632264':0.11291591)97.199661:0.14940746,'296543-Tpseudonana@XP_002292917':0.30224419)53.37286:0.05392891,'Ttrahens@11189T0':0.22582368)88.855815:0.094072006,('145481-Ppatens@XP_001770276':0.073926207,'Smellendorffii@jgi|Selmo1|126964|e_gw1.85.147.1':0.052285782)95.828342:0.055590116)42.666212:0.022777192,('3055-Creinhardtii@XP_001693798':0.3200089,('CVulgaris@jgi_ChlNC64A_1_9822_gw1.13.69.1':0.22521419,'Ectocarpus-siliculosus@299115631':0.21624957)63.422459:0.089395535)70.669436:0.070593878)34.084833:0.0040332767,((((((('185431-Tbrucei@XP_845449':0.05494893,'353153-Tcruzi@XP_811561':0.17667216)61.252332:0.064488896,('347515-Lmajor@XP_001684803':0.023959969,'435258-Linfantum@XP_001467045':0.0081541094)100:0.26919835)100:0.35382117,'403677-Pinfestans@EEY66226':0.24592255)88.837206:0.11734202,((('237631-Umaydis@XP_758574':0.48759373,'Spunctatus@02706T0':0.24619287)60.074651:0.10670185,((('307796-Scerevisiae@EDN62645':0.84639405,('367110-Ncrassa@XP_959459':0.16095401,'451804-Afumigatus@EDP53140':0.13383551)60.776979:0.08470381)67.36052:0.099334158,'4896-Spombe@NP_595158':0.26274366)86.894757:0.1448211,(('353151-Chominis@XP_668328':1.2226886,'412133-Tvaginalis@XP_001326479':0.97483808)60.199898:0.22126315,('6239-Celegans@NP_496383':0.69917813,'6279-Bmalayi@XP_001893638':0.41684751)63.869274:0.13385548)85.207874:0.14883312)50.120783:0.055497432)74.135667:0.090741464,'Srosetta@04994T0':0.23155897)44.967723:0.035706034)57.261372:0.075830035,((((('214684-Cneoformans@XP_570920':0.30387313,'Entamoeba-histolytica@XP_648466':2.0233383)57.781076:0.12969119,'Bdendrobatidis@jgi_Batde5_87977_GP3.035360':0.5690273)57.231003:0.068329805,'431895-Mbrevicollis@XP_001742225':0.715602)42.973506:0.019722897,('352472-Ddiscoideum@XP_638254':0.23446407,'5762-Ngruberi@EFC50559':0.40328713)76.295358:0.099615211)71.258134:0.050536711,(((('412030-Ptetraurelia@XP_001437861':0.56332725,'5911-Tthermophila@XP_001031504':0.20780147)74.972647:0.11136569,'Oxytricha-trifallax@apc1_WGS':0.32476028)88.033521:0.11073193,('Cowczarzaki@00022T0':0.41184964,'Ehuxleyi@jgi_Emihu1_119276_fgeneshEH_pg.469__6':0.39603261)69.041687:0.10091731)70.571536:0.055407119,'Galdieria-sulphuraria@apc1':0.4749103)62.78646:0.02545473)64.93448:0.040949098)55.346048:0.053817552,('508771-Tgondii@@XP_002371936':0.74045351,'Cmerolae@CMR081C':0.5370218)74.920517:0.15382001)59.696847:0.049284318,('3702-Athaliana@NP_196175':0.20530993,'39947-Osativa@EEE63377':0.18809122)98.90275:0.1631743)81.030113:0.060682483,(('436017-Olucimarinus@XP_001418248':0.077741852,'70448-Otauri@AAV68612':0.067441012)99.175936:0.16721024,'564608-Mpusilla@EEH56332':0.18148731)96.928799:0.13262043);
end;
