# Supplementary material for: The phylogenomic analysis of the anaphase promoting complex and its targets points to complex and modern-like control of the cell cycle in the last common ancestor of eukaryotes
Source: BMC Evol Biol. 2011 Sep 23;11:265. doi: 10.1186/1471-2148-11-265 (PMC3195147; doi:10.1186/1471-2148-11-265)
Supplement: Additional file 3 — Data S1. Bayesian phylogenetic trees inferred MrBayes (*.con files) and ML phylogenetic trees inferred with TreeFinder (*.tre files = ML topologies; *.boot.trees = topologies generated by the bootstrap analysis) for each APC/C subunit, activator and main target (except Apc9, Apc14, Apc15 and Apc16 due to a too restricted number of homologues). [file 1471-2148-11-265-S3.ZIP › APC2s_10.boot.trees]

100
((('10228_Tadhaerens@XP_002114958                                                  ':0.29897751,('Gsulphuraria@stig_40.Gs43990.1                                                 ':0.59275563,'Oxytricha_trifallax@apc2_WGS                                                   ':0.60246474):0.06856082):0.065492464,((((('145481_Ppatens@XP_001758242                                                    ':0.06557388,(('3702_Athaliana@NP_178543                                                       ':0.033021762,'39947_Osativa@BAG91185                                                         ':0.10526288):0.20569956,'5762_Ngruberi@EFC48750                                                         ':0.65559008):0.061165274):2.1662317e-06,((('412030_Ptetraurelia@XP_001426605                                               ':0.35251783,'5911_Tthermophila@XP_001031380                                                 ':0.4974001):0.66044815,'Ttrahens@10992T0                                                               ':0.43205251):0.07716102,'Smellendorffii@jgi|Selmo1|79209|e_gw1.2.1059.1                                 ':0.053240995):0.029229414):0.042827561,(((('185431_Tbrucei@XP_827412                                                       ':0.19578161,'353153_Tcruzi@XP_821644                                                        ':0.025281849):0.26753732,('347515_Lmajor@XP_843480                                                        ':0.01080296,'435258_Linfantum@XP_001469183                                                  ':0.0090975282):0.43758464):1.4873051,'Ectocarpus_siliculosus@299472550                                               ':0.13376158):0.17839629,((('296543_Tpseudonana@XP_002291443                                                ':0.1601473,'556484_Ptricornutum@XP_002181491                                               ':0.18288999):0.15056921,'Aanophagefferens@jgi                                                           ':0.27333049):0.053887541,('403677_Pinfestans@EEY69744                                                     ':0.028029049,'Pramorum@jgi                                                                   ':0.015747444):0.31831752):0.0078356122):0.086591951):0.031118299,((('3055_Creinhardtii@XP_001698597                                                 ':0.080114516,'Vcarteri@jgi|Volca1|80889|estExt_Genewise1Plus.C_160183                        ':0.064688507):0.44844381,((('436017_Olucimarinus@XP_001420260                                               ':0.033092987,'70448_Otauri@AAV68613                                                          ':0.018270993):0.11187262,'564608_Mpusilla@EEH54093                                                       ':0.23865395):0.066506822,'Emiliana_huxleyi@jgi                                                           ':0.44944456):0.042029733):0.033579296,'Cvulgaris@jgi|ChlNC64A_1|19379|e_gw1.2.70.1                                    ':0.20299031):0.037527471):0.077260243,((('45351_Nvectensis@XP_001625156                                                  ':0.16867523,(('7955_Drerio@CAX13097                                                           ':0.081167877,('9606_Hsapiens@NP_037498                                                        ':0.14618487,'Xenopus_tropicalis@281065                                                      ':0.060742379):0.012653584):0.15078542,'Lgigantea@jgi                                                                  ':0.15308593):0.052760399):0.051029046,(((('7227_Dmelanogaster@NP_611862                                                   ':0.21399159,'7460_Amellifera@XP_395411                                                      ':0.20962124):0.046262935,'Hrobusta@jgi                                                                   ':0.14554856):0.019434371,'Daphnia_pulex@jgi                                                              ':0.32911566):0.024434655,'7739_Bfloridae@XP_002600222                                                    ':0.37735865):0.0099508753):0.040669105,'Srosetta@01885T0                                                               ':0.6580485):0.053295053):0.051803467):0.056588094,((((('214684_Cneoformans@XP_568721                                                   ':0.59629618,(('330879_Afumigatus@XP_749651                                                    ':0.17760125,'367110_Ncrassa@XP_964316                                                       ':0.50838329):0.23091498,('4896_Spombe@NP_001018806                                                       ':0.45288223,'574961_Scerevisiae@EEU06984                                                    ':1.268354):0.12941918):0.03277987):0.028640397,'237631_Umaydis@XP_759373                                                       ':0.99128252):0.036604925,('6239_Celegans@NP_498762                                                        ':0.57023805,'6279_Bmalayi@XP_001894849                                                      ':0.12689414):0.65858186):0.061932022,'Spunctatus@04663T0                                                             ':0.87225009):0.069087426,(('412133_Tvaginalis@XP_001306780                                                 ':1.2459345,'Cowczarzaki@03030T0                                                            ':0.44014731):0.14588804,('431895_Mbrevicollis@XP_001749209                                               ':0.38796327,'Bdendrobatidis@jgi|Batde5|92557|GP3.081160                                     ':1.4365269):0.10291874):0.082814268):0.032883649,('352472_Ddiscoideum@XP_643183                                                   ':0.24354733,'Cmerolae@CMC102C                                                               ':0.86260723):0.11873913);
(((((('10228_Tadhaerens@XP_002114958                                                  ':0.45619882,'Cowczarzaki@03030T0                                                            ':0.63491212):0.14353648,(((('7227_Dmelanogaster@NP_611862                                                   ':0.32196991,'7460_Amellifera@XP_395411                                                      ':0.15145817):0.082616443,'Hrobusta@jgi                                                                   ':0.21599504):0.053055601,'Lgigantea@jgi                                                                  ':0.18565078):0.040292416,('7955_Drerio@CAX13097                                                           ':0.18132463,('9606_Hsapiens@NP_037498                                                        ':0.23669641,'Xenopus_tropicalis@281065                                                      ':0.048788197):0.029603396):0.1890894):0.029407418):0.026317669,'45351_Nvectensis@XP_001625156                                                  ':0.28549625):0.090148468,('7739_Bfloridae@XP_002600222                                                    ':0.41390079,'Daphnia_pulex@jgi                                                              ':0.26496507):0.10672719):0.10251907,(((((('185431_Tbrucei@XP_827412                                                       ':0.1084504,'353153_Tcruzi@XP_821644                                                        ':0.11185996):0.24133182,('347515_Lmajor@XP_843480                                                        ':1.9798804e-06,'435258_Linfantum@XP_001469183                                                  ':0.010698366):0.50686752):1.3916908,'Bdendrobatidis@jgi|Batde5|92557|GP3.081160                                     ':1.1648008):0.34646637,('403677_Pinfestans@EEY69744                                                     ':0.12803933,'Pramorum@jgi                                                                   ':9.9134839e-06):0.17819356):0.28737212,(('412030_Ptetraurelia@XP_001426605                                               ':0.47343121,'5911_Tthermophila@XP_001031380                                                 ':0.67649003):0.58456505,'Oxytricha_trifallax@apc2_WGS                                                   ':0.51210733):0.35389916):0.077367397,'Ttrahens@10992T0                                                               ':0.3947234):0.043947726):0.057176408,((((((('145481_Ppatens@XP_001758242                                                    ':0.056068903,'Smellendorffii@jgi|Selmo1|79209|e_gw1.2.1059.1                                 ':0.068008227):0.03752469,(('3702_Athaliana@NP_178543                                                       ':0.086961851,'39947_Osativa@BAG91185                                                         ':0.052501727):0.20094771,'Ectocarpus_siliculosus@299472550                                               ':0.56560808):0.094025468):0.10707692,(('3055_Creinhardtii@XP_001698597                                                 ':0.034057409,'Vcarteri@jgi|Volca1|80889|estExt_Genewise1Plus.C_160183                        ':0.097133093):0.41869322,(('436017_Olucimarinus@XP_001420260                                               ':0.079362897,'70448_Otauri@AAV68613                                                          ':0.055731141):0.086888982,'564608_Mpusilla@EEH54093                                                       ':0.30667633):0.17066982):0.055392364):0.046781673,'Cvulgaris@jgi|ChlNC64A_1|19379|e_gw1.2.70.1                                    ':0.29272429):0.057730345,(('6239_Celegans@NP_498762                                                        ':0.90761864,'6279_Bmalayi@XP_001894849                                                      ':0.1705467):0.86528027,'Cmerolae@CMC102C                                                               ':0.83963649):0.12284735):0.021465219,'5762_Ngruberi@EFC48750                                                         ':1.0894491):0.050274216,(((('214684_Cneoformans@XP_568721                                                   ':0.64808608,(('237631_Umaydis@XP_759373                                                       ':1.1378072,('330879_Afumigatus@XP_749651                                                    ':0.30231414,'367110_Ncrassa@XP_964316                                                       ':0.47040763):0.23986669):0.11715241,'4896_Spombe@NP_001018806                                                       ':0.81485353):0.023115072):0.060810683,('574961_Scerevisiae@EEU06984                                                    ':1.4389516,'Spunctatus@04663T0                                                             ':0.71340913):0.21363177):0.17356538,'Srosetta@01885T0                                                               ':0.71177125):0.062678307,('352472_Ddiscoideum@XP_643183                                                   ':0.43238729,(('412133_Tvaginalis@XP_001306780                                                 ':1.6052949,'431895_Mbrevicollis@XP_001749209                                               ':0.37423577):0.23438144,'Gsulphuraria@stig_40.Gs43990.1                                                 ':0.70014241):0.1928853):0.078454087):0.064000058):3.2907875e-07,((('296543_Tpseudonana@XP_002291443                                                ':0.18343331,'556484_Ptricornutum@XP_002181491                                               ':0.3268644):0.19530571,'Emiliana_huxleyi@jgi                                                           ':0.52860183):0.033546765,'Aanophagefferens@jgi                                                           ':0.56786705):0.103343);
(((((('10228_Tadhaerens@XP_002114958                                                  ':0.50088064,('7955_Drerio@CAX13097                                                           ':0.085256834,('9606_Hsapiens@NP_037498                                                        ':0.14321162,'Xenopus_tropicalis@281065                                                      ':0.04571515):0.066163251):0.19702861):0.074699536,(('6239_Celegans@NP_498762                                                        ':0.75357385,'6279_Bmalayi@XP_001894849                                                      ':0.06688875):0.89881474,('7227_Dmelanogaster@NP_611862                                                   ':0.34162988,'7460_Amellifera@XP_395411                                                      ':0.11034795):0.046703147):0.0038810022):0.05958625,(('45351_Nvectensis@XP_001625156                                                  ':0.23232433,'Lgigantea@jgi                                                                  ':0.13489807):0.099467753,'Hrobusta@jgi                                                                   ':0.22208814):0.047978587):0.049089235,('7739_Bfloridae@XP_002600222                                                    ':0.31949049,'Daphnia_pulex@jgi                                                              ':0.29627968):0.068586328):0.061269259,'Cowczarzaki@03030T0                                                            ':0.54395862):0.10754327,((((((('145481_Ppatens@XP_001758242                                                    ':0.050221215,'Smellendorffii@jgi|Selmo1|79209|e_gw1.2.1059.1                                 ':0.048449948):0.016719448,('3702_Athaliana@NP_178543                                                       ':0.074734881,'39947_Osativa@BAG91185                                                         ':0.055350399):0.11132509):0.031787672,(('436017_Olucimarinus@XP_001420260                                               ':0.043000594,'70448_Otauri@AAV68613                                                          ':0.018463735):0.15554017,'564608_Mpusilla@EEH54093                                                       ':0.31372555):0.1499417):0.043630743,(('3055_Creinhardtii@XP_001698597                                                 ':0.018746125,'Vcarteri@jgi|Volca1|80889|estExt_Genewise1Plus.C_160183                        ':0.088659241):0.49513457,'Cvulgaris@jgi|ChlNC64A_1|19379|e_gw1.2.70.1                                    ':0.21320292):0.088580802):0.072444905,((('296543_Tpseudonana@XP_002291443                                                ':0.19538956,'556484_Ptricornutum@XP_002181491                                               ':0.35125744):0.17890343,('Aanophagefferens@jgi                                                           ':0.49398676,'Ectocarpus_siliculosus@299472550                                               ':0.42551464):6.4016728e-05):0.11562874,('403677_Pinfestans@EEY69744                                                     ':0.091458897,('Bdendrobatidis@jgi|Batde5|92557|GP3.081160                                     ':1.7193489,'Pramorum@jgi                                                                   ':2.3966122e-05):0.024474878):0.30808338):0.09634674):0.014042934,('Emiliana_huxleyi@jgi                                                           ':0.3955423,'Ttrahens@10992T0                                                               ':0.31986829):0.16068841):0.078927805,(((('237631_Umaydis@XP_759373                                                       ':1.1451985,(('412030_Ptetraurelia@XP_001426605                                               ':0.44656773,'5911_Tthermophila@XP_001031380                                                 ':0.41429708):0.65675207,'Oxytricha_trifallax@apc2_WGS                                                   ':0.6944568):0.11681248):0.085556235,'5762_Ngruberi@EFC48750                                                         ':0.72092397):0.04288014,('412133_Tvaginalis@XP_001306780                                                 ':1.1617113,'Gsulphuraria@stig_40.Gs43990.1                                                 ':0.28073345):0.35162579):0.074841878,'352472_Ddiscoideum@XP_643183                                                   ':0.48747651):0.056143473):0.028060452,((((('185431_Tbrucei@XP_827412                                                       ':0.11737621,'353153_Tcruzi@XP_821644                                                        ':0.10847391):0.30871011,('347515_Lmajor@XP_843480                                                        ':0.016699237,'435258_Linfantum@XP_001469183                                                  ':0.01970479):0.42841049):0.92792649,('574961_Scerevisiae@EEU06984                                                    ':1.4616112,'Cmerolae@CMC102C                                                               ':0.78082205):0.2183382):0.089833655,'431895_Mbrevicollis@XP_001749209                                               ':0.76183725):9.0470641e-05,((('214684_Cneoformans@XP_568721                                                   ':0.47303003,'Srosetta@01885T0                                                               ':0.64411317):0.13099771,'Spunctatus@04663T0                                                             ':0.92595311):0.048577262,(('330879_Afumigatus@XP_749651                                                    ':0.28268305,'367110_Ncrassa@XP_964316                                                       ':0.48331347):0.26458077,'4896_Spombe@NP_001018806                                                       ':0.72814976):0.054061515):0.045103247):0.099437558);
((((('10228_Tadhaerens@XP_002114958                                                  ':0.47411478,(((((('185431_Tbrucei@XP_827412                                                       ':0.033417823,'353153_Tcruzi@XP_821644                                                        ':0.16871575):0.42601057,('347515_Lmajor@XP_843480                                                        ':0.021839677,'435258_Linfantum@XP_001469183                                                  ':0):0.39515782):1.1915632,'431895_Mbrevicollis@XP_001749209                                               ':0.54362612):0.19796538,('Bdendrobatidis@jgi|Batde5|92557|GP3.081160                                     ':1.2421194,'Spunctatus@04663T0                                                             ':0.74453276):0.24638835):0.070246999,'Emiliana_huxleyi@jgi                                                           ':0.51025008):0.06414711,(('330879_Afumigatus@XP_749651                                                    ':0.28776237,'367110_Ncrassa@XP_964316                                                       ':0.66579943):0.1721543,'574961_Scerevisiae@EEU06984                                                    ':1.3969474):0.17983171):0.05636958):0.034589587,(('3055_Creinhardtii@XP_001698597                                                 ':0.044217142,'Vcarteri@jgi|Volca1|80889|estExt_Genewise1Plus.C_160183                        ':0.05760727):0.51879777,(('436017_Olucimarinus@XP_001420260                                               ':2.9399852e-06,'70448_Otauri@AAV68613                                                          ':0.065246452):0.19103135,'564608_Mpusilla@EEH54093                                                       ':0.28441219):0.0820579):0.044006484):0.048080622,((('403677_Pinfestans@EEY69744                                                     ':0.072128816,'Pramorum@jgi                                                                   ':0.0051896041):0.30462947,'Cmerolae@CMC102C                                                               ':1.0773912):0.052374779,('5762_Ngruberi@EFC48750                                                         ':0.64268262,'Gsulphuraria@stig_40.Gs43990.1                                                 ':0.52672619):0.19107112):0.066525629):0.018691963,((('145481_Ppatens@XP_001758242                                                    ':0.054540713,'Smellendorffii@jgi|Selmo1|79209|e_gw1.2.1059.1                                 ':0.047982004):0.0016964617,(('3702_Athaliana@NP_178543                                                       ':0.019858186,'39947_Osativa@BAG91185                                                         ':0.075555177):0.086688792,'4896_Spombe@NP_001018806                                                       ':0.99130761):0.1446849):0.099114023,(('352472_Ddiscoideum@XP_643183                                                   ':0.40375402,'Ectocarpus_siliculosus@299472550                                               ':0.50204807):0.10620074,'Cvulgaris@jgi|ChlNC64A_1|19379|e_gw1.2.70.1                                    ':0.25245908):0.07693101):0.034441257):0.031077854,(((('214684_Cneoformans@XP_568721                                                   ':0.41750079,('237631_Umaydis@XP_759373                                                       ':0.84278512,'412133_Tvaginalis@XP_001306780                                                 ':1.2446326):0.27554016):0.16824241,'Cowczarzaki@03030T0                                                            ':0.47836659):0.18459172,((('45351_Nvectensis@XP_001625156                                                  ':0.15459976,'Hrobusta@jgi                                                                   ':0.26827316):0.0596834,((((('6239_Celegans@NP_498762                                                        ':0.68523855,'6279_Bmalayi@XP_001894849                                                      ':0.11716156):0.68983132,'Srosetta@01885T0                                                               ':0.73986655):0.16192376,'Lgigantea@jgi                                                                  ':0.089229066):0.065901687,('7227_Dmelanogaster@NP_611862                                                   ':0.26882733,'7460_Amellifera@XP_395411                                                      ':0.1490323):0.11290524):0.015266698,('7739_Bfloridae@XP_002600222                                                    ':0.40073599,(('7955_Drerio@CAX13097                                                           ':0.13106858,'9606_Hsapiens@NP_037498                                                        ':0.1865658):0.021246869,'Xenopus_tropicalis@281065                                                      ':0.038905154):0.082626074):0.060200739):0.038028129):0.030175674,'Daphnia_pulex@jgi                                                              ':0.40843775):0.067775006):0.091370391,'Ttrahens@10992T0                                                               ':0.44819402):0.027846164,((('296543_Tpseudonana@XP_002291443                                                ':0.20373631,'556484_Ptricornutum@XP_002181491                                               ':0.29804099):0.19417275,'Aanophagefferens@jgi                                                           ':0.31850835):0.064516782,(('412030_Ptetraurelia@XP_001426605                                               ':0.70072305,'5911_Tthermophila@XP_001031380                                                 ':0.27781053):0.47835214,'Oxytricha_trifallax@apc2_WGS                                                   ':0.58986862):0.28413205):0.068022722);
((((((('10228_Tadhaerens@XP_002114958                                                  ':0.3920487,(('412030_Ptetraurelia@XP_001426605                                               ':0.57790823,'5911_Tthermophila@XP_001031380                                                 ':0.53775195):0.47133586,'Oxytricha_trifallax@apc2_WGS                                                   ':0.55727452):0.32927674):0.10833191,('237631_Umaydis@XP_759373                                                       ':0.59784943,'412133_Tvaginalis@XP_001306780                                                 ':1.1826109):0.22029041):0.015352365,'Srosetta@01885T0                                                               ':0.6880846):0.044284051,(('214684_Cneoformans@XP_568721                                                   ':0.5465524,(('330879_Afumigatus@XP_749651                                                    ':0.33180994,'367110_Ncrassa@XP_964316                                                       ':0.57237935):0.17319128,'4896_Spombe@NP_001018806                                                       ':0.61731133):0.09157445):0.043196684,'Spunctatus@04663T0                                                             ':0.83048605):0.10910065):0.0096329143,(('431895_Mbrevicollis@XP_001749209                                               ':0.40205262,'574961_Scerevisiae@EEU06984                                                    ':1.4634846):0.15765843,('6239_Celegans@NP_498762                                                        ':0.8438848,'6279_Bmalayi@XP_001894849                                                      ':0.11987068):0.93188938):0.068282389):0.085854969,(((((('145481_Ppatens@XP_001758242                                                    ':0.036017492,'Smellendorffii@jgi|Selmo1|79209|e_gw1.2.1059.1                                 ':0.058003433):0.020115258,(('3702_Athaliana@NP_178543                                                       ':0.048407818,'39947_Osativa@BAG91185                                                         ':0.081206951):0.068354385,'Ectocarpus_siliculosus@299472550                                               ':0.58959361):0.18704357):0.11751071,(('436017_Olucimarinus@XP_001420260                                               ':0.030193892,'70448_Otauri@AAV68613                                                          ':0.048436245):0.120323,'564608_Mpusilla@EEH54093                                                       ':0.28383502):0.1609986):0.036563078,'Cvulgaris@jgi|ChlNC64A_1|19379|e_gw1.2.70.1                                    ':0.26156919):0.061082791,(('3055_Creinhardtii@XP_001698597                                                 ':0.094268313,'Vcarteri@jgi|Volca1|80889|estExt_Genewise1Plus.C_160183                        ':0.15367007):0.22863166,'Cmerolae@CMC102C                                                               ':1.1124686):0.078076915):0.049822435,(((('296543_Tpseudonana@XP_002291443                                                ':0.23395939,'556484_Ptricornutum@XP_002181491                                               ':0.35370283):0.17555532,'Aanophagefferens@jgi                                                           ':0.50154801):0.095735308,'Gsulphuraria@stig_40.Gs43990.1                                                 ':0.74997838):0.050259586,('5762_Ngruberi@EFC48750                                                         ':0.65525516,'Emiliana_huxleyi@jgi                                                           ':0.40662049):0.087356171):0.055064866):0.028037445):0.051960436,(((((('185431_Tbrucei@XP_827412                                                       ':0.011839684,('347515_Lmajor@XP_843480                                                        ':0,'435258_Linfantum@XP_001469183                                                  ':0.015104122):0.55133843):0.14114812,'353153_Tcruzi@XP_821644                                                        ':0.088921477):1.0087567,'Bdendrobatidis@jgi|Batde5|92557|GP3.081160                                     ':1.4225407):0.39422477,('403677_Pinfestans@EEY69744                                                     ':0.016337114,'Pramorum@jgi                                                                   ':0.063401041):0.18968047):0.31984515,(((((('45351_Nvectensis@XP_001625156                                                  ':0.26844839,'Hrobusta@jgi                                                                   ':0.14570494):0.058168529,'Lgigantea@jgi                                                                  ':0.18848934):0.054395839,('7227_Dmelanogaster@NP_611862                                                   ':0.33389646,'7460_Amellifera@XP_395411                                                      ':0.11594607):0.048027496):0.0082371579,('7955_Drerio@CAX13097                                                           ':0.079914512,('9606_Hsapiens@NP_037498                                                        ':0.17654271,'Xenopus_tropicalis@281065                                                      ':0.059984781):0.026786076):0.25427708):0.074809559,'Daphnia_pulex@jgi                                                              ':0.50685144):0.014743326,'7739_Bfloridae@XP_002600222                                                    ':0.3237163):0.08824244):0.042573606,'352472_Ddiscoideum@XP_643183                                                   ':0.42689345):0.048202493,('Cowczarzaki@03030T0                                                            ':0.60495175,'Ttrahens@10992T0                                                               ':0.40299206):0.12403435);
((('10228_Tadhaerens@XP_002114958                                                  ':0.44170816,(((((('185431_Tbrucei@XP_827412                                                       ':0.080218382,'353153_Tcruzi@XP_821644                                                        ':0.11746742):0.13826866,('347515_Lmajor@XP_843480                                                        ':0,'435258_Linfantum@XP_001469183                                                  ':0.0046772044):0.36122729):1.12999,'Spunctatus@04663T0                                                             ':0.75162717):0.29802053,'Bdendrobatidis@jgi|Batde5|92557|GP3.081160                                     ':1.2429492):6.8301331e-05,('431895_Mbrevicollis@XP_001749209                                               ':0.63893296,'Gsulphuraria@stig_40.Gs43990.1                                                 ':0.49979438):0.081336241):0.094108733,'352472_Ddiscoideum@XP_643183                                                   ':0.35017234):0.018292947):0.043680962,((((('214684_Cneoformans@XP_568721                                                   ':0.31907756,('237631_Umaydis@XP_759373                                                       ':0.90043978,'412133_Tvaginalis@XP_001306780                                                 ':0.83605095):0.3390922):0.11726439,('Cmerolae@CMC102C                                                               ':1.0089921,'Srosetta@01885T0                                                               ':0.35763051):0.14842008):0.02863288,('6239_Celegans@NP_498762                                                        ':0.61958566,'6279_Bmalayi@XP_001894849                                                      ':0.198743):0.64818733):0.059129898,'Cowczarzaki@03030T0                                                            ':0.44735571):0.043616112,(((('330879_Afumigatus@XP_749651                                                    ':0.26374484,'367110_Ncrassa@XP_964316                                                       ':0.39657901):0.1284716,'574961_Scerevisiae@EEU06984                                                    ':1.4161828):0.21187579,'4896_Spombe@NP_001018806                                                       ':0.57252004):0.16517583,'Oxytricha_trifallax@apc2_WGS                                                   ':0.65750953):0.04822216):0.014756846):0.069912305,((((('145481_Ppatens@XP_001758242                                                    ':0.044511657,(('3702_Athaliana@NP_178543                                                       ':0.019158361,'39947_Osativa@BAG91185                                                         ':0.063310654):0.31131047,'Smellendorffii@jgi|Selmo1|79209|e_gw1.2.1059.1                                 ':0.066065763):0.012145281):0.074333599,'5762_Ngruberi@EFC48750                                                         ':0.71135829):7.6901648e-05,((('296543_Tpseudonana@XP_002291443                                                ':0.072610859,'556484_Ptricornutum@XP_002181491                                               ':0.30445576):0.10036111,'3055_Creinhardtii@XP_001698597                                                 ':0.36272026):0.11527019,('Aanophagefferens@jgi                                                           ':0.29347189,'Ectocarpus_siliculosus@299472550                                               ':0.26233023):0.063644584):0.079023632):0.026135366,(('403677_Pinfestans@EEY69744                                                     ':0.070571624,'Pramorum@jgi                                                                   ':0.018653475):0.34325391,(('412030_Ptetraurelia@XP_001426605                                               ':0.40127757,'5911_Tthermophila@XP_001031380                                                 ':0.46359832):0.50833884,'Ttrahens@10992T0                                                               ':0.27013896):2.3136439e-05):0.11889571):0.036451068,(((('436017_Olucimarinus@XP_001420260                                               ':0.079323401,'70448_Otauri@AAV68613                                                          ':0.017322759):0.078616996,'564608_Mpusilla@EEH54093                                                       ':0.36236849):0.1061137,('Cvulgaris@jgi|ChlNC64A_1|19379|e_gw1.2.70.1                                    ':0.20696473,'Vcarteri@jgi|Volca1|80889|estExt_Genewise1Plus.C_160183                        ':0.42909413):0.085730426):0.0212511,'Emiliana_huxleyi@jgi                                                           ':0.52092604):0.026271431):0.08191716,((((('45351_Nvectensis@XP_001625156                                                  ':0.16993363,'Hrobusta@jgi                                                                   ':0.15064524):0.044227414,'7460_Amellifera@XP_395411                                                      ':0.14192428):0.015978693,'Lgigantea@jgi                                                                  ':0.20026786):0.015228338,('7227_Dmelanogaster@NP_611862                                                   ':0.32644354,'Daphnia_pulex@jgi                                                              ':0.29659434):0.057371407):0.029807695,('7739_Bfloridae@XP_002600222                                                    ':0.31586552,('7955_Drerio@CAX13097                                                           ':0.084801114,('9606_Hsapiens@NP_037498                                                        ':0.15140272,'Xenopus_tropicalis@281065                                                      ':0.032746169):0.039871509):0.11280447):0.01426565):0.096275074);
((('10228_Tadhaerens@XP_002114958                                                  ':0.33811091,((('237631_Umaydis@XP_759373                                                       ':0.65327203,'412133_Tvaginalis@XP_001306780                                                 ':1.1554527):0.28930419,('431895_Mbrevicollis@XP_001749209                                               ':0.53796286,('574961_Scerevisiae@EEU06984                                                    ':1.6955635,'Cmerolae@CMC102C                                                               ':0.76433555):0.17151201):0.094689103):0.084460679,(((('330879_Afumigatus@XP_749651                                                    ':0.3280838,'367110_Ncrassa@XP_964316                                                       ':0.5187148):0.060890972,'4896_Spombe@NP_001018806                                                       ':0.7158065):0.038637081,'Spunctatus@04663T0                                                             ':0.87968478):0.065567398,('6239_Celegans@NP_498762                                                        ':0.55046113,'6279_Bmalayi@XP_001894849                                                      ':0.24203901):0.58205934):0.080488257):0.0092821564):0.046733767,('352472_Ddiscoideum@XP_643183                                                   ':0.35454457,'Gsulphuraria@stig_40.Gs43990.1                                                 ':0.62418887):0.033272853):0.077440379,(((((('145481_Ppatens@XP_001758242                                                    ':0.0064104559,'Smellendorffii@jgi|Selmo1|79209|e_gw1.2.1059.1                                 ':0.074558753):0.037668474,(('3702_Athaliana@NP_178543                                                       ':0.068949427,'39947_Osativa@BAG91185                                                         ':0.054109238):0.14809392,('5762_Ngruberi@EFC48750                                                         ':0.6106865,'Ectocarpus_siliculosus@299472550                                               ':0.44515514):4.39256e-06):0.030792672):0.053096394,(('3055_Creinhardtii@XP_001698597                                                 ':0.071139947,'Vcarteri@jgi|Volca1|80889|estExt_Genewise1Plus.C_160183                        ':0.13489189):0.27665525,'Cvulgaris@jgi|ChlNC64A_1|19379|e_gw1.2.70.1                                    ':0.1842235):0.094661774):0.014351284,(('436017_Olucimarinus@XP_001420260                                               ':0.043131459,'70448_Otauri@AAV68613                                                          ':0.040885394):0.10666889,'564608_Mpusilla@EEH54093                                                       ':0.31516195):0.14832613):0.017068925,((((('185431_Tbrucei@XP_827412                                                       ':0.065523257,'353153_Tcruzi@XP_821644                                                        ':0.094012997):0.19029846,('347515_Lmajor@XP_843480                                                        ':0.0058839512,'435258_Linfantum@XP_001469183                                                  ':0.018867162):0.38529755):1.0244399,'Emiliana_huxleyi@jgi                                                           ':0.27575551):0.10142362,((('296543_Tpseudonana@XP_002291443                                                ':0.087439127,'556484_Ptricornutum@XP_002181491                                               ':0.22815986):0.21654107,'Aanophagefferens@jgi                                                           ':0.2626818):0.0495355,('403677_Pinfestans@EEY69744                                                     ':0.081430332,'Pramorum@jgi                                                                   ':0.032345912):0.37240511):0.0422563):0.038954532,('Srosetta@01885T0                                                               ':0.89328361,'Ttrahens@10992T0                                                               ':0.16390283):0.10843343):0.031483843):0.058707087,((((('412030_Ptetraurelia@XP_001426605                                               ':0.40686636,'5911_Tthermophila@XP_001031380                                                 ':0.39810012):0.66085891,'Oxytricha_trifallax@apc2_WGS                                                   ':0.4355648):0.19248698,'Daphnia_pulex@jgi                                                              ':0.20911989):0.063514466,'7739_Bfloridae@XP_002600222                                                    ':0.19981876):0.11794465,((((('45351_Nvectensis@XP_001625156                                                  ':0.31399282,'7227_Dmelanogaster@NP_611862                                                   ':0.30828521):0.037477214,'Hrobusta@jgi                                                                   ':0.16562767):0.036094616,'7460_Amellifera@XP_395411                                                      ':0.16195648):0.037646541,'Lgigantea@jgi                                                                  ':0.094425236):0.039323333,(('7955_Drerio@CAX13097                                                           ':0.12780263,'9606_Hsapiens@NP_037498                                                        ':0.064079992):0.041544904,'Xenopus_tropicalis@281065                                                      ':0.038974129):0.16537617):6.6520627e-05):0.083699828):0.0063263336,(('214684_Cneoformans@XP_568721                                                   ':0.30237789,'Bdendrobatidis@jgi|Batde5|92557|GP3.081160                                     ':1.3267498):0.17368342,'Cowczarzaki@03030T0                                                            ':0.30479376):0.13644907);
((((('10228_Tadhaerens@XP_002114958                                                  ':0.39492461,((('3055_Creinhardtii@XP_001698597                                                 ':0.065821389,'Vcarteri@jgi|Volca1|80889|estExt_Genewise1Plus.C_160183                        ':0.11037919):0.33351519,'Gsulphuraria@stig_40.Gs43990.1                                                 ':0.76652047):0.12984014,('352472_Ddiscoideum@XP_643183                                                   ':0.22484156,'Ectocarpus_siliculosus@299472550                                               ':0.52474225):0.12952438):0.023775994):0.02465995,(('214684_Cneoformans@XP_568721                                                   ':0.4061778,'Bdendrobatidis@jgi|Batde5|92557|GP3.081160                                     ':1.4026745):0.17063796,'Cowczarzaki@03030T0                                                            ':0.48992183):0.10690878):0.078850556,(((('145481_Ppatens@XP_001758242                                                    ':0.050598162,'Smellendorffii@jgi|Selmo1|79209|e_gw1.2.1059.1                                 ':0.099068224):0.017485544,('3702_Athaliana@NP_178543                                                       ':0.059384371,'39947_Osativa@BAG91185                                                         ':0.022606321):0.17395957):0.11042981,(('436017_Olucimarinus@XP_001420260                                               ':0.028384881,'70448_Otauri@AAV68613                                                          ':0.071176532):0.072586326,'564608_Mpusilla@EEH54093                                                       ':0.33173955):0.1570578):0.013445841,'Cvulgaris@jgi|ChlNC64A_1|19379|e_gw1.2.70.1                                    ':0.28499127):0.056497063):0.030939558,'Ttrahens@10992T0                                                               ':0.35792518):0.016407798,(((('185431_Tbrucei@XP_827412                                                       ':0.09210218,'353153_Tcruzi@XP_821644                                                        ':0.11340599):0.18111572,('347515_Lmajor@XP_843480                                                        ':0,'435258_Linfantum@XP_001469183                                                  ':0.021289036):0.52797574):1.590811,'Emiliana_huxleyi@jgi                                                           ':0.26064706):0.39065656,(((((('237631_Umaydis@XP_759373                                                       ':0.9127906,'367110_Ncrassa@XP_964316                                                       ':0.39318601):0.18951523,'330879_Afumigatus@XP_749651                                                    ':0.31305703):0.14682175,('4896_Spombe@NP_001018806                                                       ':0.62462153,'574961_Scerevisiae@EEU06984                                                    ':1.7362698):0.094875835):0.10220085,'Spunctatus@04663T0                                                             ':0.86279976):0.071828636,('6239_Celegans@NP_498762                                                        ':0.76013719,'6279_Bmalayi@XP_001894849                                                      ':0.18523448):0.74451889):0.038233393,((((('412030_Ptetraurelia@XP_001426605                                               ':0.61516098,'5911_Tthermophila@XP_001031380                                                 ':0.39088087):0.32349232,'Oxytricha_trifallax@apc2_WGS                                                   ':0.84077285):0.1413965,'5762_Ngruberi@EFC48750                                                         ':0.80810649):0.22113761,(('412133_Tvaginalis@XP_001306780                                                 ':0.8347182,'Cmerolae@CMC102C                                                               ':1.0354764):0.18193023,'431895_Mbrevicollis@XP_001749209                                               ':0.36344693):0.11459483):0.062387698,'Srosetta@01885T0                                                               ':0.81194982):0.038944291):0.023614521):0.061813124,(((('296543_Tpseudonana@XP_002291443                                                ':0.1937559,'556484_Ptricornutum@XP_002181491                                               ':0.30461344):0.22302254,'Aanophagefferens@jgi                                                           ':0.38456353):0.024050003,('403677_Pinfestans@EEY69744                                                     ':0.030967973,'Pramorum@jgi                                                                   ':0.027076687):0.51021286):0.10404507,((((('45351_Nvectensis@XP_001625156                                                  ':0.22791465,'Hrobusta@jgi                                                                   ':0.14014112):0.069850393,'Lgigantea@jgi                                                                  ':0.21081005):0.055546956,('7227_Dmelanogaster@NP_611862                                                   ':0.34762692,'7460_Amellifera@XP_395411                                                      ':0.14744081):0.058926915):0.041269489,('7955_Drerio@CAX13097                                                           ':0.11096395,('9606_Hsapiens@NP_037498                                                        ':0.22190368,'Xenopus_tropicalis@281065                                                      ':0.056691891):0.037701044):0.13699037):0.085028168,('7739_Bfloridae@XP_002600222                                                    ':0.29537006,'Daphnia_pulex@jgi                                                              ':0.35364097):0.096337874):0.087910603):0.060459125);
(((((('10228_Tadhaerens@XP_002114958                                                  ':0.58717361,(('7955_Drerio@CAX13097                                                           ':0.14596408,'9606_Hsapiens@NP_037498                                                        ':0.15328915):0.025138397,'Xenopus_tropicalis@281065                                                      ':0.023919465):0.17420974):0.079746109,'7739_Bfloridae@XP_002600222                                                    ':0.37974924):0.0075898033,((((('45351_Nvectensis@XP_001625156                                                  ':0.1946739,'Lgigantea@jgi                                                                  ':0.2119197):0.076601111,'Hrobusta@jgi                                                                   ':0.1960565):7.9302769e-07,'Daphnia_pulex@jgi                                                              ':0.55138252):0.038595066,'7460_Amellifera@XP_395411                                                      ':0.18205553):0.065041438,(('6239_Celegans@NP_498762                                                        ':0.90558496,'6279_Bmalayi@XP_001894849                                                      ':0.072146151):1.0276244,'7227_Dmelanogaster@NP_611862                                                   ':0.45093188):0.10636323):0.044786657):0.11489187,'Cowczarzaki@03030T0                                                            ':0.82265749):0.090341339,((('412030_Ptetraurelia@XP_001426605                                               ':0.64047426,'5911_Tthermophila@XP_001031380                                                 ':0.44311243):0.55226078,'Oxytricha_trifallax@apc2_WGS                                                   ':0.79611263):0.33514227,'Ttrahens@10992T0                                                               ':0.38990491):0.10098881):0.0058620029,((((('145481_Ppatens@XP_001758242                                                    ':0.041445852,'Smellendorffii@jgi|Selmo1|79209|e_gw1.2.1059.1                                 ':0.060113245):0.011196078,('3702_Athaliana@NP_178543                                                       ':0.075782881,'39947_Osativa@BAG91185                                                         ':0.037932664):0.18046633):0.084357547,(('3055_Creinhardtii@XP_001698597                                                 ':0.02969994,'Vcarteri@jgi|Volca1|80889|estExt_Genewise1Plus.C_160183                        ':0.17927276):0.373958,(('436017_Olucimarinus@XP_001420260                                               ':0.017652208,'70448_Otauri@AAV68613                                                          ':0.056107095):0.15256651,'564608_Mpusilla@EEH54093                                                       ':0.34788859):0.1087928):0.041379181):0.032578572,'Cvulgaris@jgi|ChlNC64A_1|19379|e_gw1.2.70.1                                    ':0.37151558):0.1330221,(('296543_Tpseudonana@XP_002291443                                                ':0.09569715,'556484_Ptricornutum@XP_002181491                                               ':0.38353755):0.23110927,('Aanophagefferens@jgi                                                           ':0.39766592,'Ectocarpus_siliculosus@299472550                                               ':0.43232468):0.046695392):0.14951438):0.029121162,(((((((('185431_Tbrucei@XP_827412                                                       ':0.10439248,'353153_Tcruzi@XP_821644                                                        ':0.11080951):0.25751877,('347515_Lmajor@XP_843480                                                        ':3.0273215e-05,'435258_Linfantum@XP_001469183                                                  ':0.011225126):0.41023373):1.0408032,'431895_Mbrevicollis@XP_001749209                                               ':0.56581354):0.064347657,(('330879_Afumigatus@XP_749651                                                    ':0.057840426,'574961_Scerevisiae@EEU06984                                                    ':2.0488947):0.36587985,'367110_Ncrassa@XP_964316                                                       ':0.47416864):0.33121963):0.16756881,'Gsulphuraria@stig_40.Gs43990.1                                                 ':0.67319573):0.03777717,(((('237631_Umaydis@XP_759373                                                       ':0.79842957,'412133_Tvaginalis@XP_001306780                                                 ':1.3464712):0.32463131,('4896_Spombe@NP_001018806                                                       ':0.90684721,'Srosetta@01885T0                                                               ':0.60816494):0.074014162):0.080152434,'Spunctatus@04663T0                                                             ':1.0967749):0.061135961,('352472_Ddiscoideum@XP_643183                                                   ':0.4822863,'Cmerolae@CMC102C                                                               ':0.97870058):0.028135463):0.074595755):0.078690836,'Emiliana_huxleyi@jgi                                                           ':0.4811024):0.049542875,(('214684_Cneoformans@XP_568721                                                   ':0.58291898,(('403677_Pinfestans@EEY69744                                                     ':0.074924622,'Pramorum@jgi                                                                   ':0.063623041):0.20280284,'Bdendrobatidis@jgi|Batde5|92557|GP3.081160                                     ':1.8928315):0.18818067):0.0019460088,'5762_Ngruberi@EFC48750                                                         ':0.74434396):0.21259655):0.062692436);
(((((('10228_Tadhaerens@XP_002114958                                                  ':0.25459939,'Gsulphuraria@stig_40.Gs43990.1                                                 ':0.68255729):0.084998312,'352472_Ddiscoideum@XP_643183                                                   ':0.34449791):0.063599579,'5762_Ngruberi@EFC48750                                                         ':0.68677033):0.031160279,'Srosetta@01885T0                                                               ':0.64090359):2.302361e-06,((((('145481_Ppatens@XP_001758242                                                    ':0.046993552,(('3702_Athaliana@NP_178543                                                       ':0.066285785,'39947_Osativa@BAG91185                                                         ':0.048079787):0.2458628,'Smellendorffii@jgi|Selmo1|79209|e_gw1.2.1059.1                                 ':0.059271965):0.013301997):0.12191611,(('436017_Olucimarinus@XP_001420260                                               ':0.056104187,'70448_Otauri@AAV68613                                                          ':0.033073834):0.097187042,'564608_Mpusilla@EEH54093                                                       ':0.24199115):0.13489788):0.033417758,(('3055_Creinhardtii@XP_001698597                                                 ':0.048631427,'Vcarteri@jgi|Volca1|80889|estExt_Genewise1Plus.C_160183                        ':0.082368912):0.3832313,'Cvulgaris@jgi|ChlNC64A_1|19379|e_gw1.2.70.1                                    ':0.16038606):0.062403016):0.040630069,((((('296543_Tpseudonana@XP_002291443                                                ':0.093879318,'556484_Ptricornutum@XP_002181491                                               ':0.31043488):0.12083258,'Ectocarpus_siliculosus@299472550                                               ':0.22853881):0.016546738,'Aanophagefferens@jgi                                                           ':0.39869395):0.080506628,('403677_Pinfestans@EEY69744                                                     ':0.05659195,'Pramorum@jgi                                                                   ':0.035244295):0.23181263):0.084731039,'Ttrahens@10992T0                                                               ':0.37333092):0.074400982):0.025358515,((((('185431_Tbrucei@XP_827412                                                       ':0.12398035,'353153_Tcruzi@XP_821644                                                        ':0.090725586):0.27291149,('347515_Lmajor@XP_843480                                                        ':0.014446148,'435258_Linfantum@XP_001469183                                                  ':0):0.47150237):0.91716308,'Spunctatus@04663T0                                                             ':0.75057854):0.17802286,('431895_Mbrevicollis@XP_001749209                                               ':0.4681904,'Bdendrobatidis@jgi|Batde5|92557|GP3.081160                                     ':1.1679385):0.12180756):0.035046906,'Emiliana_huxleyi@jgi                                                           ':0.34905143):0.15454324):0.097106311):0.030986623,((((('214684_Cneoformans@XP_568721                                                   ':0.33553183,((('330879_Afumigatus@XP_749651                                                    ':0.31137379,'367110_Ncrassa@XP_964316                                                       ':0.5027685):0.088672942,'574961_Scerevisiae@EEU06984                                                    ':1.5435657):0.19499953,'4896_Spombe@NP_001018806                                                       ':0.57263582):0.16048707):0.064175888,(('237631_Umaydis@XP_759373                                                       ':0.50212519,'412133_Tvaginalis@XP_001306780                                                 ':1.2454066):0.14745697,'Cmerolae@CMC102C                                                               ':0.65059578):0.11181509):0.13084923,'7739_Bfloridae@XP_002600222                                                    ':0.29281945):0.050164944,('6239_Celegans@NP_498762                                                        ':0.71477296,'6279_Bmalayi@XP_001894849                                                      ':0.13530737):0.67443454):0.011894709,'Daphnia_pulex@jgi                                                              ':0.3905141):0.06546447,(((((((('412030_Ptetraurelia@XP_001426605                                               ':0.50579361,'5911_Tthermophila@XP_001031380                                                 ':0.3105475):0.49261072,'Oxytricha_trifallax@apc2_WGS                                                   ':0.46586983):0.27174356,'7227_Dmelanogaster@NP_611862                                                   ':0.31720304):0.091841595,'Hrobusta@jgi                                                                   ':0.16212286):0.03733518,'7460_Amellifera@XP_395411                                                      ':0.15217283):0.053278372,'Lgigantea@jgi                                                                  ':0.18884458):0.049044145,(('7955_Drerio@CAX13097                                                           ':0.086266399,('9606_Hsapiens@NP_037498                                                        ':0.096747485,'Xenopus_tropicalis@281065                                                      ':0.064190132):0.020681437):0.10904658,'Cowczarzaki@03030T0                                                            ':0.54877771):0.033945076):0.03721288,'45351_Nvectensis@XP_001625156                                                  ':0.15992685):0.028571367);
((((('10228_Tadhaerens@XP_002114958                                                  ':0.25467968,((('6239_Celegans@NP_498762                                                        ':0.64305143,'6279_Bmalayi@XP_001894849                                                      ':0.10336713):0.60194425,(('7227_Dmelanogaster@NP_611862                                                   ':0.2585281,'7460_Amellifera@XP_395411                                                      ':0.12621169):0.039871884,('Hrobusta@jgi                                                                   ':0.22905628,'Lgigantea@jgi                                                                  ':0.16340509):0.044006205):6.4613516e-05):0.034777084,(('7955_Drerio@CAX13097                                                           ':0.11158935,('9606_Hsapiens@NP_037498                                                        ':0.10459214,'Xenopus_tropicalis@281065                                                      ':0.024209467):0.036193763):0.044004213,'Spunctatus@04663T0                                                             ':1.0039209):0.15706775):0.037830678):0.038670643,(('45351_Nvectensis@XP_001625156                                                  ':0.16290288,'Gsulphuraria@stig_40.Gs43990.1                                                 ':0.56444637):0.093494809,'Cowczarzaki@03030T0                                                            ':0.37925349):1.0199185e-05):0.066649246,((('214684_Cneoformans@XP_568721                                                   ':0.29074869,'Srosetta@01885T0                                                               ':0.60178561):0.13894011,('237631_Umaydis@XP_759373                                                       ':0.63551476,'412133_Tvaginalis@XP_001306780                                                 ':1.1115157):0.20339836):0.042791674,'7739_Bfloridae@XP_002600222                                                    ':0.2815603):0.06755403):0.011347615,((((('296543_Tpseudonana@XP_002291443                                                ':0.096964589,'556484_Ptricornutum@XP_002181491                                               ':0.28220186):0.15045633,(('412030_Ptetraurelia@XP_001426605                                               ':0.35654793,'5911_Tthermophila@XP_001031380                                                 ':0.38060824):0.49714455,'Oxytricha_trifallax@apc2_WGS                                                   ':0.50349485):0.26196952):0.0041730801,'Aanophagefferens@jgi                                                           ':0.42079279):0.073483369,'Emiliana_huxleyi@jgi                                                           ':0.33907875):0.056641402,'352472_Ddiscoideum@XP_643183                                                   ':0.27865319):0.045561281):0.027431849,(((((('145481_Ppatens@XP_001758242                                                    ':0.015809716,'Smellendorffii@jgi|Selmo1|79209|e_gw1.2.1059.1                                 ':0.044533886):0.035636509,(('3702_Athaliana@NP_178543                                                       ':0.05043769,'39947_Osativa@BAG91185                                                         ':0.042291531):0.18070079,('431895_Mbrevicollis@XP_001749209                                               ':0.68858682,'Ectocarpus_siliculosus@299472550                                               ':0.30994912):0.14012266):0.034886684):0.032990076,(('3055_Creinhardtii@XP_001698597                                                 ':0.024901562,'Vcarteri@jgi|Volca1|80889|estExt_Genewise1Plus.C_160183                        ':0.088425242):0.31270782,(('436017_Olucimarinus@XP_001420260                                               ':0.033310509,'70448_Otauri@AAV68613                                                          ':0.0058098944):0.1543286,'564608_Mpusilla@EEH54093                                                       ':0.17318431):0.089620735):0.064323395):0.023171958,'Cvulgaris@jgi|ChlNC64A_1|19379|e_gw1.2.70.1                                    ':0.24861802):0.047220801,(((('185431_Tbrucei@XP_827412                                                       ':0.078852768,'353153_Tcruzi@XP_821644                                                        ':0.085226594):0.15969325,('347515_Lmajor@XP_843480                                                        ':4.1048236e-05,'435258_Linfantum@XP_001469183                                                  ':0.014791808):0.30153564):0.76917123,'Bdendrobatidis@jgi|Batde5|92557|GP3.081160                                     ':1.4185034):0.27911289,('403677_Pinfestans@EEY69744                                                     ':0.020761655,'Pramorum@jgi                                                                   ':0.056755307):0.1766256):0.19993474):0.0031121893,('330879_Afumigatus@XP_749651                                                    ':0.30175262,'367110_Ncrassa@XP_964316                                                       ':0.67856834):0.41360929):0.02164906,((('4896_Spombe@NP_001018806                                                       ':0.77537775,(('574961_Scerevisiae@EEU06984                                                    ':1.4277793,'Cmerolae@CMC102C                                                               ':0.68854606):0.17884004,'5762_Ngruberi@EFC48750                                                         ':0.79934554):0.060064949):0.09859647,'Daphnia_pulex@jgi                                                              ':0.35103918):0.012019253,'Ttrahens@10992T0                                                               ':0.3084482):0.034851329);
((((((((('10228_Tadhaerens@XP_002114958                                                  ':0.3287729,('6239_Celegans@NP_498762                                                        ':0.82274457,'6279_Bmalayi@XP_001894849                                                      ':0.18362607):0.84768141):5.6382315e-05,(('412030_Ptetraurelia@XP_001426605                                               ':0.7116397,'5911_Tthermophila@XP_001031380                                                 ':0.45256911):0.42856698,'Oxytricha_trifallax@apc2_WGS                                                   ':0.50900728):0.38357916):0.14566838,('7955_Drerio@CAX13097                                                           ':0.15102144,('9606_Hsapiens@NP_037498                                                        ':0.18637396,'Xenopus_tropicalis@281065                                                      ':0.059712584):0.04071743):0.054249261):0.017013483,'45351_Nvectensis@XP_001625156                                                  ':0.27957679):0.055998365,'Lgigantea@jgi                                                                  ':0.17840993):0.098698623,((('7227_Dmelanogaster@NP_611862                                                   ':0.34348333,'7460_Amellifera@XP_395411                                                      ':0.17607934):0.11692135,'Daphnia_pulex@jgi                                                              ':0.39409815):0.008640208,'Hrobusta@jgi                                                                   ':0.22172964):0.025239191):0.030646241,'7739_Bfloridae@XP_002600222                                                    ':0.40508549):0.092004733,(('214684_Cneoformans@XP_568721                                                   ':0.36949317,('412133_Tvaginalis@XP_001306780                                                 ':1.2175111,'Cowczarzaki@03030T0                                                            ':0.4067772):0.096687588):0.10983909,'Srosetta@01885T0                                                               ':0.64415387):0.053276297):0.09671294,((((((('145481_Ppatens@XP_001758242                                                    ':0.035966002,(('3702_Athaliana@NP_178543                                                       ':0.029422383,'39947_Osativa@BAG91185                                                         ':0.055369732):0.25780813,'Smellendorffii@jgi|Selmo1|79209|e_gw1.2.1059.1                                 ':0.10094903):0.014440654):0.039118468,(('436017_Olucimarinus@XP_001420260                                               ':0.017349269,'70448_Otauri@AAV68613                                                          ':0.04623849):0.15476882,'564608_Mpusilla@EEH54093                                                       ':0.33120475):0.095065908):0.013334908,(('3055_Creinhardtii@XP_001698597                                                 ':0.015297469,'Vcarteri@jgi|Volca1|80889|estExt_Genewise1Plus.C_160183                        ':0.13463808):0.43006656,('Cvulgaris@jgi|ChlNC64A_1|19379|e_gw1.2.70.1                                    ':0.13315887,'Ectocarpus_siliculosus@299472550                                               ':0.60146959):0.14961315):0.0092774003):0.061938864,('352472_Ddiscoideum@XP_643183                                                   ':0.51083996,(('574961_Scerevisiae@EEU06984                                                    ':1.6548134,'5762_Ngruberi@EFC48750                                                         ':0.4273506):0.35223923,'Gsulphuraria@stig_40.Gs43990.1                                                 ':0.6294072):0.051022325):0.069789904):0.091966814,(('403677_Pinfestans@EEY69744                                                     ':0.10803161,'Pramorum@jgi                                                                   ':0.0021276761):0.24246599,'Cmerolae@CMC102C                                                               ':1.2442433):0.16263473):0.027804784,('Emiliana_huxleyi@jgi                                                           ':0.53035208,'Ttrahens@10992T0                                                               ':0.2957029):0.10772379):0.027073187,(('296543_Tpseudonana@XP_002291443                                                ':0.16767588,'556484_Ptricornutum@XP_002181491                                               ':0.23304394):0.18322423,'Aanophagefferens@jgi                                                           ':0.37389897):0.17544403):0.052982324,(((((('185431_Tbrucei@XP_827412                                                       ':0.07496237,'353153_Tcruzi@XP_821644                                                        ':0.12757917):0.41175551,('347515_Lmajor@XP_843480                                                        ':0,'435258_Linfantum@XP_001469183                                                  ':0.0048075309):0.35014405):0.91844135,'Spunctatus@04663T0                                                             ':0.68848298):0.17384495,('330879_Afumigatus@XP_749651                                                    ':0.31495223,'367110_Ncrassa@XP_964316                                                       ':0.71238489):0.274211):0.033101712,'4896_Spombe@NP_001018806                                                       ':0.77024261):1.2725884e-05,('237631_Umaydis@XP_759373                                                       ':0.91542151,('431895_Mbrevicollis@XP_001749209                                               ':0.57948046,'Bdendrobatidis@jgi|Batde5|92557|GP3.081160                                     ':1.4447948):0.060810167):0.18745193):0.12793572);
(((((((('10228_Tadhaerens@XP_002114958                                                  ':0.42070367,'45351_Nvectensis@XP_001625156                                                  ':0.27815155):2.3912361e-06,((('6239_Celegans@NP_498762                                                        ':0.76365888,'6279_Bmalayi@XP_001894849                                                      ':0.23490045):0.75715901,'Lgigantea@jgi                                                                  ':0.2637291):0.0013276814,(('7227_Dmelanogaster@NP_611862                                                   ':0.35961772,'7460_Amellifera@XP_395411                                                      ':0.20518709):0.062160285,'Hrobusta@jgi                                                                   ':0.1599346):0.055885718):0.1139004):0.0501599,('7739_Bfloridae@XP_002600222                                                    ':0.33417321,('7955_Drerio@CAX13097                                                           ':0.12354387,('9606_Hsapiens@NP_037498                                                        ':0.17954725,'Xenopus_tropicalis@281065                                                      ':0.054275017):0.031161249):0.19283484):0.014343714):0.059031244,'Aanophagefferens@jgi                                                           ':0.58065575):0.056973306,('352472_Ddiscoideum@XP_643183                                                   ':0.4619064,'Cowczarzaki@03030T0                                                            ':0.55091357):0.081282308):0.075464449,(((('214684_Cneoformans@XP_568721                                                   ':0.54588788,'Srosetta@01885T0                                                               ':0.53643935):0.19754864,(('237631_Umaydis@XP_759373                                                       ':0.6602056,'412133_Tvaginalis@XP_001306780                                                 ':1.2988587):0.484606,('330879_Afumigatus@XP_749651                                                    ':0.39177094,'367110_Ncrassa@XP_964316                                                       ':0.51512663):0.30777037):0.12857718):0.15730726,((('296543_Tpseudonana@XP_002291443                                                ':0.11701611,'556484_Ptricornutum@XP_002181491                                               ':0.39971427):0.22749012,('412030_Ptetraurelia@XP_001426605                                               ':0.61797008,'5911_Tthermophila@XP_001031380                                                 ':0.53563568):0.87278782):0.041242569,'Emiliana_huxleyi@jgi                                                           ':0.4948926):0.036071217):0.060502201,((('403677_Pinfestans@EEY69744                                                     ':0.072921028,'Pramorum@jgi                                                                   ':0.019346689):0.22000867,'Oxytricha_trifallax@apc2_WGS                                                   ':0.94709924):0.18089358,'5762_Ngruberi@EFC48750                                                         ':0.96621422):0.14070765):0.0085777819):0.023198351,((('4896_Spombe@NP_001018806                                                       ':0.52825222,'574961_Scerevisiae@EEU06984                                                    ':1.3990918):0.33562237,'Ttrahens@10992T0                                                               ':0.29800633):0.039096227,'Daphnia_pulex@jgi                                                              ':0.46688064):0.11562428):0.01666922,(((('145481_Ppatens@XP_001758242                                                    ':0.013418281,'Smellendorffii@jgi|Selmo1|79209|e_gw1.2.1059.1                                 ':0.088950456):0.024243092,(('3702_Athaliana@NP_178543                                                       ':0.011625751,'39947_Osativa@BAG91185                                                         ':0.067212507):0.071568229,'Ectocarpus_siliculosus@299472550                                               ':0.58195003):0.084684738):0.07997773,(((((('185431_Tbrucei@XP_827412                                                       ':0.096900626,'353153_Tcruzi@XP_821644                                                        ':0.13367907):0.16170399,('347515_Lmajor@XP_843480                                                        ':0.016192984,'435258_Linfantum@XP_001469183                                                  ':4.5832919e-05):0.6510462):0.87912518,'Bdendrobatidis@jgi|Batde5|92557|GP3.081160                                     ':1.272133):0.38166072,'Spunctatus@04663T0                                                             ':1.0887706):3.4813319e-05,'431895_Mbrevicollis@XP_001749209                                               ':0.69187621):0.16397897,(('436017_Olucimarinus@XP_001420260                                               ':0.031404516,'70448_Otauri@AAV68613                                                          ':0.069962732):0.13268729,'564608_Mpusilla@EEH54093                                                       ':0.31611664):0.068342897):0.1437642):0.014927412,(('3055_Creinhardtii@XP_001698597                                                 ':0.065185205,'Vcarteri@jgi|Volca1|80889|estExt_Genewise1Plus.C_160183                        ':0.14352755):0.4157796,('Cvulgaris@jgi|ChlNC64A_1|19379|e_gw1.2.70.1                                    ':0.17822152,'Gsulphuraria@stig_40.Gs43990.1                                                 ':0.72746883):0.01223975):0.091294721):0.063157646,'Cmerolae@CMC102C                                                               ':1.1179054);
(((((('10228_Tadhaerens@XP_002114958                                                  ':0.56703676,('7955_Drerio@CAX13097                                                           ':0.10240788,('9606_Hsapiens@NP_037498                                                        ':0.13125079,'Xenopus_tropicalis@281065                                                      ':0.051364394):0.042924502):0.12931354):0.03026671,'45351_Nvectensis@XP_001625156                                                  ':0.14663598):0.041097578,(('6239_Celegans@NP_498762                                                        ':0.88643076,'6279_Bmalayi@XP_001894849                                                      ':0.038504492):1.1570273,((('7227_Dmelanogaster@NP_611862                                                   ':0.36445159,'7460_Amellifera@XP_395411                                                      ':0.15385669):0.035177075,'Hrobusta@jgi                                                                   ':0.19381973):0.10368603,'Lgigantea@jgi                                                                  ':0.096756659):0.034335445):0.032257732):0.039454932,(((('412030_Ptetraurelia@XP_001426605                                               ':0.53233458,'5911_Tthermophila@XP_001031380                                                 ':0.48204735):0.73507297,'Oxytricha_trifallax@apc2_WGS                                                   ':0.46219107):0.39916852,'7739_Bfloridae@XP_002600222                                                    ':0.30165167):0.09966208,('Cowczarzaki@03030T0                                                            ':0.46913993,'Daphnia_pulex@jgi                                                              ':0.43028104):1.6643762e-05):0.021698413):0.085799638,(((((('185431_Tbrucei@XP_827412                                                       ':0.081350512,'353153_Tcruzi@XP_821644                                                        ':0.088196797):0.24932306,('347515_Lmajor@XP_843480                                                        ':0,'435258_Linfantum@XP_001469183                                                  ':0.020528931):0.33899611):1.1388357,'Bdendrobatidis@jgi|Batde5|92557|GP3.081160                                     ':1.0938294):0.37749244,('214684_Cneoformans@XP_568721                                                   ':0.58350105,'Srosetta@01885T0                                                               ':0.66228193):0.10075424):0.010493733,('412133_Tvaginalis@XP_001306780                                                 ':1.2012167,'431895_Mbrevicollis@XP_001749209                                               ':0.65605278):0.12253458):0.043421413,((('237631_Umaydis@XP_759373                                                       ':0.74630306,'Cmerolae@CMC102C                                                               ':0.80589429):0.34765736,(('330879_Afumigatus@XP_749651                                                    ':0.18991363,'367110_Ncrassa@XP_964316                                                       ':0.56872017):0.25786916,('4896_Spombe@NP_001018806                                                       ':0.66091782,'574961_Scerevisiae@EEU06984                                                    ':1.4848552):0.1412346):0.1413907):0.042808002,'Spunctatus@04663T0                                                             ':0.90454749):0.054284547):0.28659705):0.034024193,((('145481_Ppatens@XP_001758242                                                    ':0.035055209,(('3702_Athaliana@NP_178543                                                       ':0.036561074,'39947_Osativa@BAG91185                                                         ':0.045503883):0.23492854,'Smellendorffii@jgi|Selmo1|79209|e_gw1.2.1059.1                                 ':0.072117149):0.013773576):0.10045135,(((('3055_Creinhardtii@XP_001698597                                                 ':0.010382151,'Vcarteri@jgi|Volca1|80889|estExt_Genewise1Plus.C_160183                        ':0.15302811):0.40128683,(('5762_Ngruberi@EFC48750                                                         ':0.65932362,'Gsulphuraria@stig_40.Gs43990.1                                                 ':0.76325531):0.11517516,'Emiliana_huxleyi@jgi                                                           ':0.39872396):0.090713681):6.2350687e-06,(('436017_Olucimarinus@XP_001420260                                               ':0.029552783,'70448_Otauri@AAV68613                                                          ':0.018533686):0.12307642,'564608_Mpusilla@EEH54093                                                       ':0.36657709):0.15474348):0.025707163,'Cvulgaris@jgi|ChlNC64A_1|19379|e_gw1.2.70.1                                    ':0.28937671):0.066794302):0.046887316,(((('296543_Tpseudonana@XP_002291443                                                ':0.17021216,'556484_Ptricornutum@XP_002181491                                               ':0.31023037):0.18295747,('Aanophagefferens@jgi                                                           ':0.30229907,'Ectocarpus_siliculosus@299472550                                               ':0.20403867):0.051559973):0.05949802,('403677_Pinfestans@EEY69744                                                     ':0.05325854,'Pramorum@jgi                                                                   ':0.014971822):0.38280155):0.12994709,'Ttrahens@10992T0                                                               ':0.49222756):0.056410243):0.053391797,'352472_Ddiscoideum@XP_643183                                                   ':0.42534661);
(('10228_Tadhaerens@XP_002114958                                                  ':0.40588279,(((((('185431_Tbrucei@XP_827412                                                       ':0.0031294166,'353153_Tcruzi@XP_821644                                                        ':0.18516213):0.26616488,('347515_Lmajor@XP_843480                                                        ':0.010468879,'435258_Linfantum@XP_001469183                                                  ':9.1715081e-05):0.25700887):1.306017,'431895_Mbrevicollis@XP_001749209                                               ':0.34018645):0.2344984,('Gsulphuraria@stig_40.Gs43990.1                                                 ':0.46736941,'Spunctatus@04663T0                                                             ':0.76464636):0.024788878):0.095077519,((('214684_Cneoformans@XP_568721                                                   ':0.52439861,(('412030_Ptetraurelia@XP_001426605                                               ':0.50963625,'5911_Tthermophila@XP_001031380                                                 ':0.30586723):0.42702627,'Oxytricha_trifallax@apc2_WGS                                                   ':0.34511704):0.29281982):0.092424364,'Emiliana_huxleyi@jgi                                                           ':0.30319268):0.05062017,('237631_Umaydis@XP_759373                                                       ':0.72286118,'Srosetta@01885T0                                                               ':0.64083661):0.11514971):0.088969151):5.0954125e-06,('412133_Tvaginalis@XP_001306780                                                 ':0.97988403,'Cmerolae@CMC102C                                                               ':0.88745656):0.19758497):0.034359212):0.032573284,(((((('145481_Ppatens@XP_001758242                                                    ':0.0097304755,'Smellendorffii@jgi|Selmo1|79209|e_gw1.2.1059.1                                 ':0.078443606):0.053462455,(('3702_Athaliana@NP_178543                                                       ':0.050359567,'39947_Osativa@BAG91185                                                         ':0.061627217):0.17560378,'5762_Ngruberi@EFC48750                                                         ':0.73780691):0.016020891):0.059837241,(('436017_Olucimarinus@XP_001420260                                               ':0.024841134,'70448_Otauri@AAV68613                                                          ':0.040999514):0.095208821,'564608_Mpusilla@EEH54093                                                       ':0.35826364):0.14663386):0.039451789,('3055_Creinhardtii@XP_001698597                                                 ':0.08201342,'Vcarteri@jgi|Volca1|80889|estExt_Genewise1Plus.C_160183                        ':0.1138785):0.42455072):0.054910118,'Cvulgaris@jgi|ChlNC64A_1|19379|e_gw1.2.70.1                                    ':0.19584213):0.081648031,(((('296543_Tpseudonana@XP_002291443                                                ':0.1072666,'556484_Ptricornutum@XP_002181491                                               ':0.33200586):0.19339166,((('403677_Pinfestans@EEY69744                                                     ':0.047882619,'Pramorum@jgi                                                                   ':0.024320468):0.32895299,'Ectocarpus_siliculosus@299472550                                               ':0.18400607):0.011367255,'Aanophagefferens@jgi                                                           ':0.28007067):0.054203796):0.036091946,('Bdendrobatidis@jgi|Batde5|92557|GP3.081160                                     ':1.4533592,'Ttrahens@10992T0                                                               ':0.25773379):0.052375805):0.064514228,((((('330879_Afumigatus@XP_749651                                                    ':0.18528703,'367110_Ncrassa@XP_964316                                                       ':0.55937291):0.095362468,'574961_Scerevisiae@EEU06984                                                    ':1.186201):0.13870181,'4896_Spombe@NP_001018806                                                       ':0.76953288):0.13158799,('6239_Celegans@NP_498762                                                        ':0.72437262,'6279_Bmalayi@XP_001894849                                                      ':0.14653428):0.72998392):0.089322462,((((('45351_Nvectensis@XP_001625156                                                  ':0.16376423,'Hrobusta@jgi                                                                   ':0.21443493):0.038256687,'Lgigantea@jgi                                                                  ':0.12451286):0.073932868,('7227_Dmelanogaster@NP_611862                                                   ':0.32290341,'7460_Amellifera@XP_395411                                                      ':0.10604361):0.054184475):0.027004341,((('7955_Drerio@CAX13097                                                           ':0.084372456,'Xenopus_tropicalis@281065                                                      ':0.032344707):0.015096461,'9606_Hsapiens@NP_037498                                                        ':0.1195824):0.15093521,'Cowczarzaki@03030T0                                                            ':0.44689881):0.015845342):0.03692439,('7739_Bfloridae@XP_002600222                                                    ':0.29363749,'Daphnia_pulex@jgi                                                              ':0.31707087):0.073460175):0.055134833):0.014779545):0.038297169):0.046878851,'352472_Ddiscoideum@XP_643183                                                   ':0.3040134);
(('10228_Tadhaerens@XP_002114958                                                  ':0.78462282,'352472_Ddiscoideum@XP_643183                                                   ':0.20345223):0.21462225,((((('145481_Ppatens@XP_001758242                                                    ':0.032142517,((((('185431_Tbrucei@XP_827412                                                       ':5.5183587e-05,'353153_Tcruzi@XP_821644                                                        ':0.16106109):0.26050966,('347515_Lmajor@XP_843480                                                        ':0,'435258_Linfantum@XP_001469183                                                  ':0.012161932):0.39746866):1.7114936,'39947_Osativa@BAG91185                                                         ':0.036578867):0.0078512605,'3702_Athaliana@NP_178543                                                       ':0.027929051):0.30271901,'Smellendorffii@jgi|Selmo1|79209|e_gw1.2.1059.1                                 ':0.069020828):0.01014844):0.079240154,((('3055_Creinhardtii@XP_001698597                                                 ':0.09959882,'Vcarteri@jgi|Volca1|80889|estExt_Genewise1Plus.C_160183                        ':0.061936755):0.47887516,(('436017_Olucimarinus@XP_001420260                                               ':0.035544957,'70448_Otauri@AAV68613                                                          ':0.048058813):0.094262288,'564608_Mpusilla@EEH54093                                                       ':0.51215758):0.25717338):0.02574188,('5762_Ngruberi@EFC48750                                                         ':0.76619263,('6239_Celegans@NP_498762                                                        ':1.1130421,'6279_Bmalayi@XP_001894849                                                      ':0.13286644):1.0704422):0.15180695):0.058126802):0.049450412,'Cvulgaris@jgi|ChlNC64A_1|19379|e_gw1.2.70.1                                    ':0.33819126):0.10867888,(('296543_Tpseudonana@XP_002291443                                                ':0.24916356,('556484_Ptricornutum@XP_002181491                                               ':0.26627708,'Ectocarpus_siliculosus@299472550                                               ':0.40782458):0.15800577):0.15729659,'Aanophagefferens@jgi                                                           ':0.48099964):0.24283723):2.9682753e-06,(((('403677_Pinfestans@EEY69744                                                     ':0.08447235,'Pramorum@jgi                                                                   ':2.0688955e-06):0.49430948,(('412030_Ptetraurelia@XP_001426605                                               ':0.83661066,'5911_Tthermophila@XP_001031380                                                 ':0.64395384):0.61079812,'Oxytricha_trifallax@apc2_WGS                                                   ':0.57573562):0.27422996):0.086901983,'Ttrahens@10992T0                                                               ':0.48058621):0.070608058,(('45351_Nvectensis@XP_001625156                                                  ':0.2977274,((((('7227_Dmelanogaster@NP_611862                                                   ':0.4740224,'7460_Amellifera@XP_395411                                                      ':0.1941031):0.13069893,'Daphnia_pulex@jgi                                                              ':0.61798531):0.022256003,'Hrobusta@jgi                                                                   ':0.39138095):0.042095634,'Lgigantea@jgi                                                                  ':0.30654446):0.04467618,('7739_Bfloridae@XP_002600222                                                    ':0.44779455,(('7955_Drerio@CAX13097                                                           ':0.16506775,'Xenopus_tropicalis@281065                                                      ':0.043693315):0.017617307,'9606_Hsapiens@NP_037498                                                        ':0.26686101):0.20217013):0.11110059):0.068649151):0.063320433,'Cowczarzaki@03030T0                                                            ':0.84715347):0.09477504):0.03828596):0.13856961,(((((((('214684_Cneoformans@XP_568721                                                   ':0.50285364,'Bdendrobatidis@jgi|Batde5|92557|GP3.081160                                     ':2.1907108):0.25029304,(('237631_Umaydis@XP_759373                                                       ':1.1032294,('330879_Afumigatus@XP_749651                                                    ':0.28940961,'367110_Ncrassa@XP_964316                                                       ':0.6452487):0.42442798):0.060689772,('4896_Spombe@NP_001018806                                                       ':1.0229006,'574961_Scerevisiae@EEU06984                                                    ':1.8150293):0.067647241):0.017006679):0.085526164,('412133_Tvaginalis@XP_001306780                                                 ':1.5533284,'Spunctatus@04663T0                                                             ':0.84907302):0.32356286):8.874636e-05,'Srosetta@01885T0                                                               ':1.2359175):0.086687535,'Cmerolae@CMC102C                                                               ':1.1411925):1.0827013e-05,'431895_Mbrevicollis@XP_001749209                                               ':0.92903684):0.051498171,'Emiliana_huxleyi@jgi                                                           ':0.64687487):0.032580444,'Gsulphuraria@stig_40.Gs43990.1                                                 ':0.93368625):0.12129605);
(((('10228_Tadhaerens@XP_002114958                                                  ':0.3838803,(('352472_Ddiscoideum@XP_643183                                                   ':0.34622092,(('412030_Ptetraurelia@XP_001426605                                               ':0.46085856,'5911_Tthermophila@XP_001031380                                                 ':0.35633182):0.52916052,'Gsulphuraria@stig_40.Gs43990.1                                                 ':0.2576889):0.17778176):0.0057169449,'Spunctatus@04663T0                                                             ':0.88516136):0.05654229):0.077012422,(((('185431_Tbrucei@XP_827412                                                       ':0.06239983,'353153_Tcruzi@XP_821644                                                        ':0.090772871):0.19054067,('347515_Lmajor@XP_843480                                                        ':0.013380647,'435258_Linfantum@XP_001469183                                                  ':0.0051103755):0.4497564):0.86967209,'Srosetta@01885T0                                                               ':0.44546652):0.089147629,('431895_Mbrevicollis@XP_001749209                                               ':0.40923917,'Bdendrobatidis@jgi|Batde5|92557|GP3.081160                                     ':1.4053757):0.14715289):0.10747635):0.0077523881,((('214684_Cneoformans@XP_568721                                                   ':0.53466289,'4896_Spombe@NP_001018806                                                       ':0.59689418):0.030928266,(('330879_Afumigatus@XP_749651                                                    ':0.1882015,'367110_Ncrassa@XP_964316                                                       ':0.51857191):0.052315156,'574961_Scerevisiae@EEU06984                                                    ':1.4643956):0.19200715):0.15904749,(((('237631_Umaydis@XP_759373                                                       ':0.61445742,'Cmerolae@CMC102C                                                               ':0.56584401):0.22908045,'412133_Tvaginalis@XP_001306780                                                 ':1.0132559):0.072445014,('6239_Celegans@NP_498762                                                        ':0.64403661,'6279_Bmalayi@XP_001894849                                                      ':0.19659467):0.63869643):0.048247707,'Cowczarzaki@03030T0                                                            ':0.46780097):0.053901184):0.035850722):0.066668043,(((('145481_Ppatens@XP_001758242                                                    ':0.019562693,'Smellendorffii@jgi|Selmo1|79209|e_gw1.2.1059.1                                 ':0.069807594):0.059574589,((('3702_Athaliana@NP_178543                                                       ':0.041216313,'39947_Osativa@BAG91185                                                         ':0.075682246):0.065270049,'5762_Ngruberi@EFC48750                                                         ':0.68337411):0.026985593,'Ectocarpus_siliculosus@299472550                                               ':0.38688135):0.068350396):0.079218809,((('3055_Creinhardtii@XP_001698597                                                 ':0.055564806,'Vcarteri@jgi|Volca1|80889|estExt_Genewise1Plus.C_160183                        ':0.18151837):0.25022758,'Cvulgaris@jgi|ChlNC64A_1|19379|e_gw1.2.70.1                                    ':0.20308226):0.049316983,(('436017_Olucimarinus@XP_001420260                                               ':0.031243993,'70448_Otauri@AAV68613                                                          ':0.026628541):0.13749369,'564608_Mpusilla@EEH54093                                                       ':0.23881844):0.067549455):0.035487613):0.066543258,((('296543_Tpseudonana@XP_002291443                                                ':0.17833555,'556484_Ptricornutum@XP_002181491                                               ':0.26926514):0.17620434,'Emiliana_huxleyi@jgi                                                           ':0.39884778):0.012764253,'Aanophagefferens@jgi                                                           ':0.49114201):0.069371862):1.201144e-05,((('403677_Pinfestans@EEY69744                                                     ':0.062422907,'Pramorum@jgi                                                                   ':0.056552653):0.28341141,('Oxytricha_trifallax@apc2_WGS                                                   ':0.64930875,'Ttrahens@10992T0                                                               ':0.19355915):0.064967629):0.038595962,((((('45351_Nvectensis@XP_001625156                                                  ':0.2032351,'Hrobusta@jgi                                                                   ':0.16637157):0.050048772,'Lgigantea@jgi                                                                  ':0.14896897):0.031014109,'7460_Amellifera@XP_395411                                                      ':0.19079573):0.026425542,('7227_Dmelanogaster@NP_611862                                                   ':0.26897278,('7739_Bfloridae@XP_002600222                                                    ':0.2867376,(('7955_Drerio@CAX13097                                                           ':0.15472897,'9606_Hsapiens@NP_037498                                                        ':0.15360454):0.014154418,'Xenopus_tropicalis@281065                                                      ':0.038227556):0.14563678):0.064763181):0.030330033):0.033993925,'Daphnia_pulex@jgi                                                              ':0.2965547):0.091707955):0.059220105);
((((('10228_Tadhaerens@XP_002114958                                                  ':0.4324385,'45351_Nvectensis@XP_001625156                                                  ':0.12579203):0.037783498,(((('7227_Dmelanogaster@NP_611862                                                   ':0.36232871,'7460_Amellifera@XP_395411                                                      ':0.10576076):0.039521014,('Hrobusta@jgi                                                                   ':0.21042363,'Lgigantea@jgi                                                                  ':0.14110883):0.018928912):0.05275764,'Daphnia_pulex@jgi                                                              ':0.34009696):0.074585362,('7955_Drerio@CAX13097                                                           ':0.089324774,('9606_Hsapiens@NP_037498                                                        ':0.16161098,'Xenopus_tropicalis@281065                                                      ':0.049251492):0.023093986):0.16390981):0.058973666):5.6846775e-06,'7739_Bfloridae@XP_002600222                                                    ':0.35320691):0.096708438,((((('214684_Cneoformans@XP_568721                                                   ':0.59792159,(('330879_Afumigatus@XP_749651                                                    ':0.2922477,'367110_Ncrassa@XP_964316                                                       ':0.51881686):0.36722359,'4896_Spombe@NP_001018806                                                       ':0.8150679):0.07226142):0.054371065,(('574961_Scerevisiae@EEU06984                                                    ':1.3271933,'Spunctatus@04663T0                                                             ':0.72622958):4.159765e-05,('6239_Celegans@NP_498762                                                        ':0.90256188,'6279_Bmalayi@XP_001894849                                                      ':0.15089268):0.54513057):0.13506274):1.074217e-05,'Cowczarzaki@03030T0                                                            ':0.53811449):0.083230194,(('237631_Umaydis@XP_759373                                                       ':0.79621108,'431895_Mbrevicollis@XP_001749209                                               ':0.57187193):0.13011349,('412133_Tvaginalis@XP_001306780                                                 ':1.2871442,'Gsulphuraria@stig_40.Gs43990.1                                                 ':0.39947291):0.14712268):0.11082656):0.016533996,('352472_Ddiscoideum@XP_643183                                                   ':0.31940892,'Cmerolae@CMC102C                                                               ':0.91814561):0.090509766):0.048859234):0.038512879,(((((('145481_Ppatens@XP_001758242                                                    ':0.027886998,'Smellendorffii@jgi|Selmo1|79209|e_gw1.2.1059.1                                 ':0.064061002):0.013537534,('3702_Athaliana@NP_178543                                                       ':0.012498966,'39947_Osativa@BAG91185                                                         ':0.058721831):0.24831758):0.10243742,(('436017_Olucimarinus@XP_001420260                                               ':0.02964619,'70448_Otauri@AAV68613                                                          ':0.052675493):0.12735839,'564608_Mpusilla@EEH54093                                                       ':0.26140897):0.1343613):0.032823266,(('3055_Creinhardtii@XP_001698597                                                 ':0.018001194,'Vcarteri@jgi|Volca1|80889|estExt_Genewise1Plus.C_160183                        ':0.12089592):0.29895721,'Cvulgaris@jgi|ChlNC64A_1|19379|e_gw1.2.70.1                                    ':0.30117912):0.03648788):0.010509309,'Srosetta@01885T0                                                               ':0.56241679):0.040479666,((((((('185431_Tbrucei@XP_827412                                                       ':0.056937663,'353153_Tcruzi@XP_821644                                                        ':0.10135882):0.42142716,('347515_Lmajor@XP_843480                                                        ':5.295942e-06,'435258_Linfantum@XP_001469183                                                  ':0.027160399):0.21277947):0.99894107,('403677_Pinfestans@EEY69744                                                     ':0.0077623199,'Pramorum@jgi                                                                   ':0.062404085):0.12264008):0.2008611,'Ectocarpus_siliculosus@299472550                                               ':0.18748215):0.079623953,('296543_Tpseudonana@XP_002291443                                                ':0.040048525,'556484_Ptricornutum@XP_002181491                                               ':0.25460132):0.13935006):0.068767386,'Aanophagefferens@jgi                                                           ':0.39545343):0.099448223,((('412030_Ptetraurelia@XP_001426605                                               ':0.67798902,'5911_Tthermophila@XP_001031380                                                 ':0.43693414):0.32061191,'Oxytricha_trifallax@apc2_WGS                                                   ':0.40601679):0.26903687,'5762_Ngruberi@EFC48750                                                         ':0.65212108):0.19770191):2.3087679e-05):0.034284627,(('Bdendrobatidis@jgi|Batde5|92557|GP3.081160                                     ':1.4024709,'Emiliana_huxleyi@jgi                                                           ':0.17597014):0.14016766,'Ttrahens@10992T0                                                               ':0.31417408):0.092049676);
(((((('10228_Tadhaerens@XP_002114958                                                  ':0.38409868,'Cowczarzaki@03030T0                                                            ':0.56912332):0.066760974,(((('45351_Nvectensis@XP_001625156                                                  ':0.19286571,'Lgigantea@jgi                                                                  ':0.14148284):0.031180771,('7955_Drerio@CAX13097                                                           ':0.1379985,('9606_Hsapiens@NP_037498                                                        ':0.1367142,'Xenopus_tropicalis@281065                                                      ':0.068482453):0.038321562):0.18817861):0.025055407,'7227_Dmelanogaster@NP_611862                                                   ':0.3862774):0.028055562,('7460_Amellifera@XP_395411                                                      ':0.11274513,'Hrobusta@jgi                                                                   ':0.20703082):0.04300432):0.039174431):0.083890017,('7739_Bfloridae@XP_002600222                                                    ':0.33365875,('Bdendrobatidis@jgi|Batde5|92557|GP3.081160                                     ':1.6291107,'Daphnia_pulex@jgi                                                              ':0.10857806):0.28205026):0.1077903):0.075505784,'Ttrahens@10992T0                                                               ':0.4406086):0.10802182,((((('145481_Ppatens@XP_001758242                                                    ':0.049780604,'Smellendorffii@jgi|Selmo1|79209|e_gw1.2.1059.1                                 ':0.086707294):0.060405117,(('3702_Athaliana@NP_178543                                                       ':0.092255701,'39947_Osativa@BAG91185                                                         ':0.058897359):0.17023514,(('436017_Olucimarinus@XP_001420260                                               ':0.027508353,'70448_Otauri@AAV68613                                                          ':0.017159733):0.10385808,'564608_Mpusilla@EEH54093                                                       ':0.19999442):0.18813735):0.021677298):0.042244392,('3055_Creinhardtii@XP_001698597                                                 ':0.014099179,'Vcarteri@jgi|Volca1|80889|estExt_Genewise1Plus.C_160183                        ':0.15994261):0.418041):0.029358597,'Cvulgaris@jgi|ChlNC64A_1|19379|e_gw1.2.70.1                                    ':0.29375661):0.053661872,(('403677_Pinfestans@EEY69744                                                     ':0.054690312,'Pramorum@jgi                                                                   ':0.049931936):0.41850027,'Ectocarpus_siliculosus@299472550                                               ':0.25974859):0.13795843):0.052040708):0.04328645,(((((('185431_Tbrucei@XP_827412                                                       ':0.14136902,'353153_Tcruzi@XP_821644                                                        ':0.091594995):0.2494141,('347515_Lmajor@XP_843480                                                        ':0.0069334785,'435258_Linfantum@XP_001469183                                                  ':0.028612153):0.40782333):1.0488978,'431895_Mbrevicollis@XP_001749209                                               ':0.63494405):0.14471198,('6239_Celegans@NP_498762                                                        ':0.60824018,'6279_Bmalayi@XP_001894849                                                      ':0.24621863):0.66439819):0.03978638,(((('214684_Cneoformans@XP_568721                                                   ':0.67859267,(('330879_Afumigatus@XP_749651                                                    ':0.33582077,'367110_Ncrassa@XP_964316                                                       ':0.6088837):0.16055148,'4896_Spombe@NP_001018806                                                       ':0.64802147):0.11033545):0.0004383043,'Spunctatus@04663T0                                                             ':0.7235917):0.075673058,('237631_Umaydis@XP_759373                                                       ':0.60334277,'574961_Scerevisiae@EEU06984                                                    ':1.3608231):0.20441656):0.036540073,'Srosetta@01885T0                                                               ':0.67871388):0.018910951):0.10097961,('412133_Tvaginalis@XP_001306780                                                 ':0.8993425,'Cmerolae@CMC102C                                                               ':0.79757135):0.21328119):0.027134403,((((('296543_Tpseudonana@XP_002291443                                                ':0.14265303,'556484_Ptricornutum@XP_002181491                                               ':0.33632006):0.14085449,'Aanophagefferens@jgi                                                           ':0.48707544):3.447416e-05,(('412030_Ptetraurelia@XP_001426605                                               ':0.53345102,'5911_Tthermophila@XP_001031380                                                 ':0.44582534):0.51418266,'Oxytricha_trifallax@apc2_WGS                                                   ':0.64455366):0.35344102):0.065013252,'Emiliana_huxleyi@jgi                                                           ':0.55278976):0.099824705,('352472_Ddiscoideum@XP_643183                                                   ':0.31886728,('5762_Ngruberi@EFC48750                                                         ':0.70529416,'Gsulphuraria@stig_40.Gs43990.1                                                 ':0.6962828):0.046587731):0.082044531):0.031834944);
(((((((('10228_Tadhaerens@XP_002114958                                                  ':0.33309119,(('7955_Drerio@CAX13097                                                           ':0.1452125,'Xenopus_tropicalis@281065                                                      ':0.043124269):0.038436957,'9606_Hsapiens@NP_037498                                                        ':0.12744639):0.13349137):0.011185325,'45351_Nvectensis@XP_001625156                                                  ':0.24233685):0.05178107,'Lgigantea@jgi                                                                  ':0.15145333):0.0080746511,'Cowczarzaki@03030T0                                                            ':0.50699809):0.045406599,('7227_Dmelanogaster@NP_611862                                                   ':0.19404341,'7460_Amellifera@XP_395411                                                      ':0.13004881):0.067773364):0.077264758,'Hrobusta@jgi                                                                   ':0.17969343):0.031899298,('574961_Scerevisiae@EEU06984                                                    ':1.8671471,'Daphnia_pulex@jgi                                                              ':0.12486396):0.21908636):0.073323281,((((((('145481_Ppatens@XP_001758242                                                    ':0.048531022,(('3702_Athaliana@NP_178543                                                       ':0.061768616,'39947_Osativa@BAG91185                                                         ':0.033003843):0.21490983,'Smellendorffii@jgi|Selmo1|79209|e_gw1.2.1059.1                                 ':0.051346941):0.0059014328):0.084808385,(('436017_Olucimarinus@XP_001420260                                               ':0.0056933295,'70448_Otauri@AAV68613                                                          ':0.029809807):0.10474718,'564608_Mpusilla@EEH54093                                                       ':0.36574877):0.16764838):0.05551627,('3055_Creinhardtii@XP_001698597                                                 ':0.11082425,'Vcarteri@jgi|Volca1|80889|estExt_Genewise1Plus.C_160183                        ':0.11454649):0.46181406):0.010963046,'Cvulgaris@jgi|ChlNC64A_1|19379|e_gw1.2.70.1                                    ':0.33988761):0.12722234,((('296543_Tpseudonana@XP_002291443                                                ':0.11335,'556484_Ptricornutum@XP_002181491                                               ':0.29057729):0.16638108,'Ectocarpus_siliculosus@299472550                                               ':0.5405164):0.099239793,((((('330879_Afumigatus@XP_749651                                                    ':0.30105307,'367110_Ncrassa@XP_964316                                                       ':0.60845555):0.43685325,'Ttrahens@10992T0                                                               ':0.33693785):0.050594338,'Emiliana_huxleyi@jgi                                                           ':0.57460245):0.018892121,'Aanophagefferens@jgi                                                           ':0.46415341):0.044782333,(('403677_Pinfestans@EEY69744                                                     ':0.046239684,'Pramorum@jgi                                                                   ':0.080549089):0.30435236,((('412030_Ptetraurelia@XP_001426605                                               ':0.57568774,'5911_Tthermophila@XP_001031380                                                 ':0.56343156):0.46303095,'Oxytricha_trifallax@apc2_WGS                                                   ':0.49371741):0.23159094,'5762_Ngruberi@EFC48750                                                         ':0.8276368):0.11960579):0.10173029):0.055572413):8.5055815e-07):0.076168106,(((((('185431_Tbrucei@XP_827412                                                       ':0.10280905,'353153_Tcruzi@XP_821644                                                        ':0.10874852):0.22705088,('347515_Lmajor@XP_843480                                                        ':1.4429968e-05,'435258_Linfantum@XP_001469183                                                  ':0.004857094):0.40048371):1.6373385,'Spunctatus@04663T0                                                             ':0.58020477):0.25726049,('237631_Umaydis@XP_759373                                                       ':1.1546262,'Gsulphuraria@stig_40.Gs43990.1                                                 ':0.43318713):0.20629985):0.046239696,'4896_Spombe@NP_001018806                                                       ':0.69691897):0.10266402,'352472_Ddiscoideum@XP_643183                                                   ':0.25468821):0.092692623):0.035925156,('6239_Celegans@NP_498762                                                        ':0.95015094,'6279_Bmalayi@XP_001894849                                                      ':0.016219396):0.7608558):0.019835468,((('214684_Cneoformans@XP_568721                                                   ':0.49572056,'Bdendrobatidis@jgi|Batde5|92557|GP3.081160                                     ':1.8588465):0.17563946,'Srosetta@01885T0                                                               ':0.60324681):0.050963004,((('412133_Tvaginalis@XP_001306780                                                 ':1.1888023,'431895_Mbrevicollis@XP_001749209                                               ':0.44428584):0.21584089,'Cmerolae@CMC102C                                                               ':0.88910065):0.072787682,'7739_Bfloridae@XP_002600222                                                    ':0.2030312):0.078090607):0.10409851);
((((('10228_Tadhaerens@XP_002114958                                                  ':0.37099351,((((('45351_Nvectensis@XP_001625156                                                  ':0.26059959,'Hrobusta@jgi                                                                   ':0.22856397):0.023236494,'7460_Amellifera@XP_395411                                                      ':0.23637088):0.066259089,'Lgigantea@jgi                                                                  ':0.1540984):0.0018286622,'7227_Dmelanogaster@NP_611862                                                   ':0.31204031):0.0345806,'Cowczarzaki@03030T0                                                            ':0.48723637):6.7320087e-05):0.053331858,(('7955_Drerio@CAX13097                                                           ':0.15363153,'Xenopus_tropicalis@281065                                                      ':0.0524153):0.02444716,'9606_Hsapiens@NP_037498                                                        ':0.11804664):0.13058266):0.061174706,(((('412030_Ptetraurelia@XP_001426605                                               ':0.62677433,'5911_Tthermophila@XP_001031380                                                 ':0.36730838):0.4611875,'Oxytricha_trifallax@apc2_WGS                                                   ':0.36311642):0.2986608,'7739_Bfloridae@XP_002600222                                                    ':0.24714871):0.034696218,'Daphnia_pulex@jgi                                                              ':0.50412756):0.080105003):0.065274836,'Gsulphuraria@stig_40.Gs43990.1                                                 ':0.70364854):0.039141881,((((('145481_Ppatens@XP_001758242                                                    ':0.030898647,'Smellendorffii@jgi|Selmo1|79209|e_gw1.2.1059.1                                 ':0.030529958):0.011758573,(('3702_Athaliana@NP_178543                                                       ':0.047224242,'39947_Osativa@BAG91185                                                         ':0.060375925):0.078058476,('4896_Spombe@NP_001018806                                                       ':0.90140443,'5762_Ngruberi@EFC48750                                                         ':0.743322):0.1896953):0.12908576):0.11088518,(((('296543_Tpseudonana@XP_002291443                                                ':0.16822371,'556484_Ptricornutum@XP_002181491                                               ':0.17548105):0.13563812,'Emiliana_huxleyi@jgi                                                           ':0.51035176):0.01390728,('Aanophagefferens@jgi                                                           ':0.3809344,'Ectocarpus_siliculosus@299472550                                               ':0.32177387):0.02079515):0.054378457,'Ttrahens@10992T0                                                               ':0.44477671):0.029767066):0.036300496,(((((('185431_Tbrucei@XP_827412                                                       ':0.055644971,'353153_Tcruzi@XP_821644                                                        ':0.11374684):0.35559342,('347515_Lmajor@XP_843480                                                        ':0.014799621,'435258_Linfantum@XP_001469183                                                  ':0):0.21815179):0.81062966,'Bdendrobatidis@jgi|Batde5|92557|GP3.081160                                     ':1.1528224):0.18741827,'Spunctatus@04663T0                                                             ':0.771477):0.11294685,('403677_Pinfestans@EEY69744                                                     ':0.03384576,'Pramorum@jgi                                                                   ':0.03322329):0.37169577):0.052889267,('214684_Cneoformans@XP_568721                                                   ':0.47952649,'Srosetta@01885T0                                                               ':0.55191871):0.18717831):1.2903121e-05):0.033720903,(((('3055_Creinhardtii@XP_001698597                                                 ':0.050299927,'Vcarteri@jgi|Volca1|80889|estExt_Genewise1Plus.C_160183                        ':0.091826889):0.31170831,('6239_Celegans@NP_498762                                                        ':0.58042028,'6279_Bmalayi@XP_001894849                                                      ':0.23409512):0.59004247):0.068624585,(('436017_Olucimarinus@XP_001420260                                               ':0.0047511629,'70448_Otauri@AAV68613                                                          ':0.056572915):0.15313608,'564608_Mpusilla@EEH54093                                                       ':0.28125819):0.18546195):0.027074302,'Cvulgaris@jgi|ChlNC64A_1|19379|e_gw1.2.70.1                                    ':0.2334779):0.031438516):0.057752115,((((('237631_Umaydis@XP_759373                                                       ':0.81336586,'412133_Tvaginalis@XP_001306780                                                 ':1.0553227):0.2905602,('574961_Scerevisiae@EEU06984                                                    ':1.5070218,'Cmerolae@CMC102C                                                               ':0.87133842):0.23054938):2.2413999e-05,('330879_Afumigatus@XP_749651                                                    ':0.30654866,'367110_Ncrassa@XP_964316                                                       ':0.56290589):0.32857857):0.041837799,'431895_Mbrevicollis@XP_001749209                                               ':0.60322571):0.090945752,'352472_Ddiscoideum@XP_643183                                                   ':0.3796346):0.087907556);
((((((('10228_Tadhaerens@XP_002114958                                                  ':0.40343627,'352472_Ddiscoideum@XP_643183                                                   ':0.37346211):0.11881072,((('412030_Ptetraurelia@XP_001426605                                               ':0.63672549,'5911_Tthermophila@XP_001031380                                                 ':0.26546704):0.60788782,'Oxytricha_trifallax@apc2_WGS                                                   ':0.48225366):0.34088016,'45351_Nvectensis@XP_001625156                                                  ':0.211655):0.049164812):5.8461785e-05,(((('7227_Dmelanogaster@NP_611862                                                   ':0.33629945,'7460_Amellifera@XP_395411                                                      ':0.13864405):0.061342894,'Daphnia_pulex@jgi                                                              ':0.42650866):0.01671931,'Hrobusta@jgi                                                                   ':0.30514598):0.01184758,'Lgigantea@jgi                                                                  ':0.19351413):0.068529371):0.041049992,('7739_Bfloridae@XP_002600222                                                    ':0.31017421,(('7955_Drerio@CAX13097                                                           ':0.12620529,'9606_Hsapiens@NP_037498                                                        ':0.12666027):0.019262579,'Xenopus_tropicalis@281065                                                      ':0.049850101):0.1501914):0.048280927):0.076269593,((('412133_Tvaginalis@XP_001306780                                                 ':1.1474213,'Cowczarzaki@03030T0                                                            ':0.23235792):0.20349587,'431895_Mbrevicollis@XP_001749209                                               ':0.60543633):0.07546102,'Srosetta@01885T0                                                               ':0.60325194):0.086917002):0.042868534,(((('145481_Ppatens@XP_001758242                                                    ':0.034974629,(('3702_Athaliana@NP_178543                                                       ':0.037617378,'39947_Osativa@BAG91185                                                         ':0.03846628):0.23434102,'Smellendorffii@jgi|Selmo1|79209|e_gw1.2.1059.1                                 ':0.073530158):0.0045654792):0.078478135,(('436017_Olucimarinus@XP_001420260                                               ':0.014249765,'70448_Otauri@AAV68613                                                          ':0.042446453):0.10997798,'564608_Mpusilla@EEH54093                                                       ':0.32313434):0.23369078):0.064277889,(((('237631_Umaydis@XP_759373                                                       ':0.78553639,'574961_Scerevisiae@EEU06984                                                    ':1.9369346):0.13002024,'Cmerolae@CMC102C                                                               ':0.90105373):0.16843467,('3055_Creinhardtii@XP_001698597                                                 ':0.03013712,'Vcarteri@jgi|Volca1|80889|estExt_Genewise1Plus.C_160183                        ':0.12791917):0.27177834):0.18792817,('Cvulgaris@jgi|ChlNC64A_1|19379|e_gw1.2.70.1                                    ':0.14729934,'Gsulphuraria@stig_40.Gs43990.1                                                 ':0.67784447):2.4597185e-06):0.070972704):0.068511696,('5762_Ngruberi@EFC48750                                                         ':0.85428229,('6239_Celegans@NP_498762                                                        ':0.75381952,'6279_Bmalayi@XP_001894849                                                      ':0.21164993):0.72774283):0.18939841):0.028190108):0.032340724,((((((('185431_Tbrucei@XP_827412                                                       ':0.07103732,'353153_Tcruzi@XP_821644                                                        ':0.13576755):0.38693811,('347515_Lmajor@XP_843480                                                        ':0.007691785,'435258_Linfantum@XP_001469183                                                  ':0.0090571897):0.37170761):1.3901141,'Spunctatus@04663T0                                                             ':0.66610683):0.17608182,('330879_Afumigatus@XP_749651                                                    ':0.25245013,'367110_Ncrassa@XP_964316                                                       ':0.57438915):0.17375681):0.056560812,'4896_Spombe@NP_001018806                                                       ':0.69286578):0.072128744,('214684_Cneoformans@XP_568721                                                   ':0.28721222,'Bdendrobatidis@jgi|Batde5|92557|GP3.081160                                     ':1.4413001):0.22117459):0.23034637,((('296543_Tpseudonana@XP_002291443                                                ':0.14163215,'556484_Ptricornutum@XP_002181491                                               ':0.21281654):0.17033701,'Emiliana_huxleyi@jgi                                                           ':0.3981584):0.03007578,((('403677_Pinfestans@EEY69744                                                     ':0.064440594,'Pramorum@jgi                                                                   ':0.027143455):0.29984129,'Ectocarpus_siliculosus@299472550                                               ':0.21035213):0.08487896,'Aanophagefferens@jgi                                                           ':0.36728366):0.036692229):0.085308872):0.026010313,'Ttrahens@10992T0                                                               ':0.46319881);
(((('10228_Tadhaerens@XP_002114958                                                  ':0.49063636,'Gsulphuraria@stig_40.Gs43990.1                                                 ':0.68270513):0.01979191,('6239_Celegans@NP_498762                                                        ':0.84924074,'6279_Bmalayi@XP_001894849                                                      ':0.12528874):0.97886874):1.3969548e-06,(((((('214684_Cneoformans@XP_568721                                                   ':0.48769392,'4896_Spombe@NP_001018806                                                       ':0.69550592):0.066429233,'237631_Umaydis@XP_759373                                                       ':1.3273177):0.055459947,(('330879_Afumigatus@XP_749651                                                    ':0.43922717,'367110_Ncrassa@XP_964316                                                       ':0.62621588):0.068026003,'574961_Scerevisiae@EEU06984                                                    ':1.7567101):0.28208494):0.11460417,('412133_Tvaginalis@XP_001306780                                                 ':1.4301207,'Cmerolae@CMC102C                                                               ':0.72521102):0.27773246):0.080427272,(('431895_Mbrevicollis@XP_001749209                                               ':0.48210432,'Bdendrobatidis@jgi|Batde5|92557|GP3.081160                                     ':1.4315441):0.22195152,'Spunctatus@04663T0                                                             ':1.0661767):0.019112607):0.096601358,('352472_Ddiscoideum@XP_643183                                                   ':0.34470996,'Cowczarzaki@03030T0                                                            ':0.67300687):0.020981168):0.05568451):0.059649689,((((('145481_Ppatens@XP_001758242                                                    ':0.059696262,'Smellendorffii@jgi|Selmo1|79209|e_gw1.2.1059.1                                 ':0.09504648):0.019163948,(('3702_Athaliana@NP_178543                                                       ':0.06905763,'39947_Osativa@BAG91185                                                         ':0.04437878):0.26647438,'Ectocarpus_siliculosus@299472550                                               ':0.50661025):0.095798715):0.043409531,((('3055_Creinhardtii@XP_001698597                                                 ':0.05891546,'Vcarteri@jgi|Volca1|80889|estExt_Genewise1Plus.C_160183                        ':0.097677647):0.47355253,(('436017_Olucimarinus@XP_001420260                                               ':0.053028601,'70448_Otauri@AAV68613                                                          ':0.044826941):0.16377922,'564608_Mpusilla@EEH54093                                                       ':0.25015991):0.097092808):0.044811823,'Cvulgaris@jgi|ChlNC64A_1|19379|e_gw1.2.70.1                                    ':0.23693785):0.040715165):0.060557405,(((('403677_Pinfestans@EEY69744                                                     ':0.051455404,'Pramorum@jgi                                                                   ':0.045718862):0.23479347,'Oxytricha_trifallax@apc2_WGS                                                   ':0.93168297):0.12344439,('412030_Ptetraurelia@XP_001426605                                               ':0.64496193,'5911_Tthermophila@XP_001031380                                                 ':0.32654794):0.68436165):0.11729422,'Ttrahens@10992T0                                                               ':0.31803197):0.13823542):0.032466858,((('185431_Tbrucei@XP_827412                                                       ':0.086370519,'353153_Tcruzi@XP_821644                                                        ':0.064890307):0.37424343,('347515_Lmajor@XP_843480                                                        ':2.9309105e-05,'435258_Linfantum@XP_001469183                                                  ':0.0053892076):0.31310202):1.2774903,((('296543_Tpseudonana@XP_002291443                                                ':0.10584821,'556484_Ptricornutum@XP_002181491                                               ':0.21345662):0.20519771,'Aanophagefferens@jgi                                                           ':0.42452861):0.060580334,'Emiliana_huxleyi@jgi                                                           ':0.56220637):0.033652582):0.063123813):0.09583942,(((('45351_Nvectensis@XP_001625156                                                  ':0.30797299,('7955_Drerio@CAX13097                                                           ':0.087558746,('9606_Hsapiens@NP_037498                                                        ':0.20905367,'Xenopus_tropicalis@281065                                                      ':0.015832235):0.059155435):0.16531066):0.0099035923,(('7227_Dmelanogaster@NP_611862                                                   ':0.37887056,('7460_Amellifera@XP_395411                                                      ':0.16759813,'Hrobusta@jgi                                                                   ':0.26759324):0.049609619):0.0060634541,'Lgigantea@jgi                                                                  ':0.23860176):0.067547171):0.02603116,(('7739_Bfloridae@XP_002600222                                                    ':0.2259404,'Srosetta@01885T0                                                               ':0.86811413):0.12648802,'Daphnia_pulex@jgi                                                              ':0.39079533):0.069828963):0.07407782,'5762_Ngruberi@EFC48750                                                         ':0.81069304):0.011945282);
((((((('10228_Tadhaerens@XP_002114958                                                  ':0.42917861,'352472_Ddiscoideum@XP_643183                                                   ':0.44066596):0.09621824,((('412030_Ptetraurelia@XP_001426605                                               ':0.46499854,'5911_Tthermophila@XP_001031380                                                 ':0.27748911):0.48206226,'Oxytricha_trifallax@apc2_WGS                                                   ':0.42680392):0.3121075,'45351_Nvectensis@XP_001625156                                                  ':0.21961129):0.078000422):5.3229876e-06,((('7227_Dmelanogaster@NP_611862                                                   ':0.29446826,'7460_Amellifera@XP_395411                                                      ':0.13774021):0.056618593,('Hrobusta@jgi                                                                   ':0.17873094,'Lgigantea@jgi                                                                  ':0.21198343):0.034505303):0.083892527,'Daphnia_pulex@jgi                                                              ':0.4652622):0.048531793):0.027715986,(('7739_Bfloridae@XP_002600222                                                    ':0.29261383,('7955_Drerio@CAX13097                                                           ':0.086748891,('9606_Hsapiens@NP_037498                                                        ':0.10657073,'Xenopus_tropicalis@281065                                                      ':0.030613136):0.032271581):0.16104689):0.061392273,'Srosetta@01885T0                                                               ':0.80929447):1.7964436e-06):0.058631311,'Cowczarzaki@03030T0                                                            ':0.67426773):0.059213372,'Ttrahens@10992T0                                                               ':0.44994709):0.038508453,((('145481_Ppatens@XP_001758242                                                    ':0.030585974,((('3702_Athaliana@NP_178543                                                       ':0.034646293,'39947_Osativa@BAG91185                                                         ':0.068410125):0.1118053,'Ectocarpus_siliculosus@299472550                                               ':0.56666106):0.06342401,'Smellendorffii@jgi|Selmo1|79209|e_gw1.2.1059.1                                 ':0.063643691):0.0041651711):0.035423014,((('3055_Creinhardtii@XP_001698597                                                 ':0.013197222,'Vcarteri@jgi|Volca1|80889|estExt_Genewise1Plus.C_160183                        ':0.15791709):0.40560875,(('436017_Olucimarinus@XP_001420260                                               ':0.029543222,'70448_Otauri@AAV68613                                                          ':0.021092824):0.12038173,'564608_Mpusilla@EEH54093                                                       ':0.21430235):0.14784531):0.017692826,'Cvulgaris@jgi|ChlNC64A_1|19379|e_gw1.2.70.1                                    ':0.21747087):0.033199954):0.10355418,(((('214684_Cneoformans@XP_568721                                                   ':0.34573177,'Bdendrobatidis@jgi|Batde5|92557|GP3.081160                                     ':1.0394834):0.17556581,'Emiliana_huxleyi@jgi                                                           ':0.32166571):0.14886117,('296543_Tpseudonana@XP_002291443                                                ':0.17888861,'556484_Ptricornutum@XP_002181491                                               ':0.27848026):0.17852963):0.046945369,(('403677_Pinfestans@EEY69744                                                     ':0.060376814,'Pramorum@jgi                                                                   ':0.017309956):0.45824724,'Aanophagefferens@jgi                                                           ':0.42112546):8.1970712e-06):0.090299733):9.7635401e-05,((((('185431_Tbrucei@XP_827412                                                       ':0.088492747,'353153_Tcruzi@XP_821644                                                        ':0.076315229):0.34725574,('347515_Lmajor@XP_843480                                                        ':0.016616257,'435258_Linfantum@XP_001469183                                                  ':0.0085858963):0.29021163):0.85918685,'Spunctatus@04663T0                                                             ':0.61602022):0.15263562,('5762_Ngruberi@EFC48750                                                         ':0.67318421,('6239_Celegans@NP_498762                                                        ':0.60585885,'6279_Bmalayi@XP_001894849                                                      ':0.22240537):0.57537863):0.11034473):0.1024776,(((('237631_Umaydis@XP_759373                                                       ':0.71816174,(('330879_Afumigatus@XP_749651                                                    ':0.1237931,'367110_Ncrassa@XP_964316                                                       ':0.80213667):0.31511064,'4896_Spombe@NP_001018806                                                       ':0.60423851):0.081664329):0.069377641,'412133_Tvaginalis@XP_001306780                                                 ':1.349487):0.082392634,('574961_Scerevisiae@EEU06984                                                    ':1.7929294,'Cmerolae@CMC102C                                                               ':0.65809149):0.35983001):0.011961889,('431895_Mbrevicollis@XP_001749209                                               ':0.56052919,'Gsulphuraria@stig_40.Gs43990.1                                                 ':0.432914):0.13112698):0.063982814):0.13367377);
((((('10228_Tadhaerens@XP_002114958                                                  ':0.26056413,((('412030_Ptetraurelia@XP_001426605                                               ':0.52330763,'5911_Tthermophila@XP_001031380                                                 ':0.48832817):0.22642172,'Oxytricha_trifallax@apc2_WGS                                                   ':0.50245545):0.31011118,'Gsulphuraria@stig_40.Gs43990.1                                                 ':0.47322248):0.12758264):0.068661013,'352472_Ddiscoideum@XP_643183                                                   ':0.34689574):0.090071729,(((('45351_Nvectensis@XP_001625156                                                  ':0.25403779,'Lgigantea@jgi                                                                  ':0.15132401):0.058983984,'Hrobusta@jgi                                                                   ':0.14542644):0.040476703,(('7227_Dmelanogaster@NP_611862                                                   ':0.27565846,'Daphnia_pulex@jgi                                                              ':0.38699731):0.032130566,'7460_Amellifera@XP_395411                                                      ':0.12057686):0.029858838):0.05859631,('7739_Bfloridae@XP_002600222                                                    ':0.34377486,(('7955_Drerio@CAX13097                                                           ':0.12273191,'9606_Hsapiens@NP_037498                                                        ':0.094788464):0.045308676,'Xenopus_tropicalis@281065                                                      ':0.04810461):0.13598023):0.023647781):0.082443657):0.079699049,(((('214684_Cneoformans@XP_568721                                                   ':0.57986083,(('237631_Umaydis@XP_759373                                                       ':0.56821432,'412133_Tvaginalis@XP_001306780                                                 ':1.1151707):0.25328045,(('330879_Afumigatus@XP_749651                                                    ':0.43047017,'367110_Ncrassa@XP_964316                                                       ':0.40868342):0.19030891,'4896_Spombe@NP_001018806                                                       ':0.79260165):0.023629305):5.2027902e-05):0.047649089,('431895_Mbrevicollis@XP_001749209                                               ':0.66456554,('574961_Scerevisiae@EEU06984                                                    ':0.90054689,'Cmerolae@CMC102C                                                               ':0.70463485):0.17221457):0.10076161):0.06826616,(('6239_Celegans@NP_498762                                                        ':0.87959039,'6279_Bmalayi@XP_001894849                                                      ':0.070817982):0.80451647,'Cowczarzaki@03030T0                                                            ':0.42331837):0.051831327):0.083982417,(('5762_Ngruberi@EFC48750                                                         ':0.68221649,'Spunctatus@04663T0                                                             ':0.63827487):0.038756665,'Srosetta@01885T0                                                               ':0.61656312):0.11733114):0.063062059):0.061306915,((('145481_Ppatens@XP_001758242                                                    ':0.032164364,'Smellendorffii@jgi|Selmo1|79209|e_gw1.2.1059.1                                 ':0.04451717):0.054716287,(('3702_Athaliana@NP_178543                                                       ':0.060920426,'39947_Osativa@BAG91185                                                         ':0.061159747):0.24013634,'Ttrahens@10992T0                                                               ':0.34996008):0.010504892):0.04301463,((('3055_Creinhardtii@XP_001698597                                                 ':0.076576336,'Vcarteri@jgi|Volca1|80889|estExt_Genewise1Plus.C_160183                        ':0.065862794):0.35074641,'Cvulgaris@jgi|ChlNC64A_1|19379|e_gw1.2.70.1                                    ':0.25581198):0.039605443,(('436017_Olucimarinus@XP_001420260                                               ':0.040695483,'70448_Otauri@AAV68613                                                          ':0.051095325):0.11678341,'564608_Mpusilla@EEH54093                                                       ':0.23078872):0.10698308):0.025783409):0.069973068,((((((('185431_Tbrucei@XP_827412                                                       ':0.037817149,'353153_Tcruzi@XP_821644                                                        ':0.10876106):0.21206336,('347515_Lmajor@XP_843480                                                        ':0.012730581,'435258_Linfantum@XP_001469183                                                  ':0.030789175):0.35643104):1.0656526,(('403677_Pinfestans@EEY69744                                                     ':2.0636605e-05,'Pramorum@jgi                                                                   ':0.10755439):0.073548156,'Bdendrobatidis@jgi|Batde5|92557|GP3.081160                                     ':1.6633421):0.20919967):0.056481648,'Ectocarpus_siliculosus@299472550                                               ':0.26948776):0.08755802,('296543_Tpseudonana@XP_002291443                                                ':0.15166647,'556484_Ptricornutum@XP_002181491                                               ':0.31288662):0.25924684):0.072887458,'Aanophagefferens@jgi                                                           ':0.52013156):0.062421114,'Emiliana_huxleyi@jgi                                                           ':0.32215135):0.054938155);
(((((('10228_Tadhaerens@XP_002114958                                                  ':0.30680782,(('214684_Cneoformans@XP_568721                                                   ':0.40519611,('330879_Afumigatus@XP_749651                                                    ':0.23418964,'367110_Ncrassa@XP_964316                                                       ':0.5921146):0.32507497):0.13295956,'Cowczarzaki@03030T0                                                            ':0.38357615):0.082790473):0.067418985,((('45351_Nvectensis@XP_001625156                                                  ':0.20727927,'Lgigantea@jgi                                                                  ':0.20415502):0.058151407,'Hrobusta@jgi                                                                   ':0.21438901):0.03430956,('7227_Dmelanogaster@NP_611862                                                   ':0.30034793,'7460_Amellifera@XP_395411                                                      ':0.15816636):0.069236954):0.022711004):0.054283585,'7739_Bfloridae@XP_002600222                                                    ':0.30666013):0.021883523,('7955_Drerio@CAX13097                                                           ':0.070741155,('9606_Hsapiens@NP_037498                                                        ':0.11508594,'Xenopus_tropicalis@281065                                                      ':0.090122273):0.014630713):0.1162348):0.020576529,'352472_Ddiscoideum@XP_643183                                                   ':0.36399093):0.037872777,((((((('145481_Ppatens@XP_001758242                                                    ':0.036609331,'Smellendorffii@jgi|Selmo1|79209|e_gw1.2.1059.1                                 ':0.049001258):0.021525192,('3702_Athaliana@NP_178543                                                       ':0.02929636,'39947_Osativa@BAG91185                                                         ':0.035199973):0.19851886):0.10854854,(('436017_Olucimarinus@XP_001420260                                               ':0.05766585,'70448_Otauri@AAV68613                                                          ':0.017699803):0.14460694,'564608_Mpusilla@EEH54093                                                       ':0.26761832):0.15640955):0.0445135,(('3055_Creinhardtii@XP_001698597                                                 ':0.030681597,'Vcarteri@jgi|Volca1|80889|estExt_Genewise1Plus.C_160183                        ':0.09591349):0.36497555,'Cvulgaris@jgi|ChlNC64A_1|19379|e_gw1.2.70.1                                    ':0.19942226):0.053454823):0.068558499,(('237631_Umaydis@XP_759373                                                       ':0.61019207,('574961_Scerevisiae@EEU06984                                                    ':1.3340948,'Cmerolae@CMC102C                                                               ':0.58185381):0.2826782):0.098719911,(('4896_Spombe@NP_001018806                                                       ':0.67168091,'Daphnia_pulex@jgi                                                              ':0.32890167):0.096271668,(('6239_Celegans@NP_498762                                                        ':0.61018726,'6279_Bmalayi@XP_001894849                                                      ':0.20088088):0.49789996,'Ttrahens@10992T0                                                               ':0.35007423):0.047996883):0.021136501):0.022314658):0.037412992,((((('296543_Tpseudonana@XP_002291443                                                ':0.11826919,'556484_Ptricornutum@XP_002181491                                               ':0.32081697):0.08703856,'Ectocarpus_siliculosus@299472550                                               ':0.33953427):0.044737083,'Aanophagefferens@jgi                                                           ':0.43789362):0.045680995,(('403677_Pinfestans@EEY69744                                                     ':0.049132615,'Pramorum@jgi                                                                   ':0.031434259):0.29034058,(('412030_Ptetraurelia@XP_001426605                                               ':0.59183894,'5911_Tthermophila@XP_001031380                                                 ':0.40216069):0.49638065,'Oxytricha_trifallax@apc2_WGS                                                   ':0.27864814):0.37714482):0.11835745):0.068508051,'Emiliana_huxleyi@jgi                                                           ':0.44286825):0.059172279):0.046397356,((((((('185431_Tbrucei@XP_827412                                                       ':0.090987106,'353153_Tcruzi@XP_821644                                                        ':0.12373744):0.2033241,('347515_Lmajor@XP_843480                                                        ':0.0046585934,'435258_Linfantum@XP_001469183                                                  ':0.01931842):0.39489168):0.76884003,'Bdendrobatidis@jgi|Batde5|92557|GP3.081160                                     ':1.042762):0.24284473,'Spunctatus@04663T0                                                             ':0.43531501):0.086127464,('412133_Tvaginalis@XP_001306780                                                 ':0.9624869,'431895_Mbrevicollis@XP_001749209                                               ':0.58728752):0.12067529):0.01242342,'Gsulphuraria@stig_40.Gs43990.1                                                 ':0.63171283):0.10106283,'5762_Ngruberi@EFC48750                                                         ':0.74651406):0.022343562):0.050223182,'Srosetta@01885T0                                                               ':0.61838725);
(((('10228_Tadhaerens@XP_002114958                                                  ':0.3115637,(('214684_Cneoformans@XP_568721                                                   ':0.5281111,('237631_Umaydis@XP_759373                                                       ':0.89987482,(('330879_Afumigatus@XP_749651                                                    ':0.15353941,'367110_Ncrassa@XP_964316                                                       ':0.65808775):0.1932927,'4896_Spombe@NP_001018806                                                       ':0.58266765):0.18332596):8.4849283e-07):0.11886775,'Cowczarzaki@03030T0                                                            ':0.50442646):0.070618578):0.088403676,(((('45351_Nvectensis@XP_001625156                                                  ':0.16661162,'Hrobusta@jgi                                                                   ':0.12278825):0.044497125,'Lgigantea@jgi                                                                  ':0.16079987):0.030285489,(('7227_Dmelanogaster@NP_611862                                                   ':0.26160508,'7460_Amellifera@XP_395411                                                      ':0.14011612):0.048543776,('7955_Drerio@CAX13097                                                           ':0.10534866,('9606_Hsapiens@NP_037498                                                        ':0.14910403,'Xenopus_tropicalis@281065                                                      ':0.048985993):0.019580195):0.19295833):0.011111904):0.063420569,('7739_Bfloridae@XP_002600222                                                    ':0.42117214,('Cmerolae@CMC102C                                                               ':1.2585806,'Daphnia_pulex@jgi                                                              ':0.2551605):0.047827251):0.098790833):0.045359627):0.026382405,('Emiliana_huxleyi@jgi                                                           ':0.62458169,'Ttrahens@10992T0                                                               ':0.40721103):0.032519245):0.055286952,((((('145481_Ppatens@XP_001758242                                                    ':0.029595247,'Smellendorffii@jgi|Selmo1|79209|e_gw1.2.1059.1                                 ':0.05046193):0.015461867,('3702_Athaliana@NP_178543                                                       ':0.073748603,'39947_Osativa@BAG91185                                                         ':0.044289953):0.19296666):0.082066325,((('436017_Olucimarinus@XP_001420260                                               ':0.022522949,'70448_Otauri@AAV68613                                                          ':0.024818279):0.083091581,'564608_Mpusilla@EEH54093                                                       ':0.28343719):0.11813274,('5762_Ngruberi@EFC48750                                                         ':0.84222843,('6239_Celegans@NP_498762                                                        ':0.62119706,'6279_Bmalayi@XP_001894849                                                      ':0.25090861):0.40241119):0.25315681):0.040762299):0.088399016,((('3055_Creinhardtii@XP_001698597                                                 ':0.0074906835,'Vcarteri@jgi|Volca1|80889|estExt_Genewise1Plus.C_160183                        ':0.14571797):0.37941439,'Srosetta@01885T0                                                               ':0.57768865):0.14883779,'Cvulgaris@jgi|ChlNC64A_1|19379|e_gw1.2.70.1                                    ':0.23396718):0.050340265):0.02752859,(((((('185431_Tbrucei@XP_827412                                                       ':0.09243274,'353153_Tcruzi@XP_821644                                                        ':0.043608719):0.29871404,('347515_Lmajor@XP_843480                                                        ':1.2531068e-06,'435258_Linfantum@XP_001469183                                                  ':0.010783386):0.19622996):1.0339624,'Spunctatus@04663T0                                                             ':0.64021168):0.15187578,((('412133_Tvaginalis@XP_001306780                                                 ':1.352264,'431895_Mbrevicollis@XP_001749209                                               ':0.37072047):0.096366921,'Bdendrobatidis@jgi|Batde5|92557|GP3.081160                                     ':1.3449746):0.19617896,'Gsulphuraria@stig_40.Gs43990.1                                                 ':0.57450364):0.038445702):0.15408221,'352472_Ddiscoideum@XP_643183                                                   ':0.20070775):0.12424963,(((('296543_Tpseudonana@XP_002291443                                                ':0.13457147,'556484_Ptricornutum@XP_002181491                                               ':0.30196492):0.16917619,('574961_Scerevisiae@EEU06984                                                    ':1.6817197,'Ectocarpus_siliculosus@299472550                                               ':0.098807861):0.11374486):0.035141307,'Aanophagefferens@jgi                                                           ':0.41882093):0.024171688,('403677_Pinfestans@EEY69744                                                     ':0.019916824,'Pramorum@jgi                                                                   ':0.030927748):0.27864759):0.10285205):0.045558744):0.029004136,(('412030_Ptetraurelia@XP_001426605                                               ':0.47185547,'5911_Tthermophila@XP_001031380                                                 ':0.42689351):0.47438556,'Oxytricha_trifallax@apc2_WGS                                                   ':0.39226333):0.24004246);
((((('10228_Tadhaerens@XP_002114958                                                  ':0.47035404,(('45351_Nvectensis@XP_001625156                                                  ':0.12475534,((('7955_Drerio@CAX13097                                                           ':0.12477572,'Xenopus_tropicalis@281065                                                      ':0.031080017):0.010829561,'9606_Hsapiens@NP_037498                                                        ':0.096688434):0.23424948,'Lgigantea@jgi                                                                  ':0.13365484):0.050393807):0.051628148,'7739_Bfloridae@XP_002600222                                                    ':0.34673219):0.015054532):0.0087715718,((('7227_Dmelanogaster@NP_611862                                                   ':0.31962013,'7460_Amellifera@XP_395411                                                      ':0.11321627):0.048105895,'Hrobusta@jgi                                                                   ':0.24249439):0.025022314,'Daphnia_pulex@jgi                                                              ':0.41931958):0.057701014):0.095345497,('352472_Ddiscoideum@XP_643183                                                   ':0.41362481,'Cowczarzaki@03030T0                                                            ':0.41026401):0.040420911):0.026367103,(((('145481_Ppatens@XP_001758242                                                    ':0.027541515,(('3702_Athaliana@NP_178543                                                       ':0.065635148,'39947_Osativa@BAG91185                                                         ':0.042993461):0.20454216,'Smellendorffii@jgi|Selmo1|79209|e_gw1.2.1059.1                                 ':0.056910523):0.01177689):0.029295043,((('3055_Creinhardtii@XP_001698597                                                 ':0.044817043,'Vcarteri@jgi|Volca1|80889|estExt_Genewise1Plus.C_160183                        ':0.063345603):0.45360911,'Cvulgaris@jgi|ChlNC64A_1|19379|e_gw1.2.70.1                                    ':0.23789453):0.063860795,(('436017_Olucimarinus@XP_001420260                                               ':9.45444e-08,'70448_Otauri@AAV68613                                                          ':0.056608099):0.10550596,'564608_Mpusilla@EEH54093                                                       ':0.26550282):0.15574345):0.056993895):0.11455459,(('214684_Cneoformans@XP_568721                                                   ':0.51358256,(('403677_Pinfestans@EEY69744                                                     ':0.0049753926,'Pramorum@jgi                                                                   ':0.072110188):0.26401625,(('412030_Ptetraurelia@XP_001426605                                               ':0.5715085,'5911_Tthermophila@XP_001031380                                                 ':0.25043799):0.5779495,'Oxytricha_trifallax@apc2_WGS                                                   ':0.43183382):0.40412378):0.089168593):0.05798382,'Ttrahens@10992T0                                                               ':0.26121711):0.039421566):0.02784919,('296543_Tpseudonana@XP_002291443                                                ':0.20280319,(('556484_Ptricornutum@XP_002181491                                               ':0.1899412,'Ectocarpus_siliculosus@299472550                                               ':0.42540598):0.029546492,'Aanophagefferens@jgi                                                           ':0.28277577):0.07438541):0.16656453):0.067284504):0.043593249,(((((((('185431_Tbrucei@XP_827412                                                       ':0.025286195,'353153_Tcruzi@XP_821644                                                        ':0.10616278):0.21794638,('347515_Lmajor@XP_843480                                                        ':0.017371841,'435258_Linfantum@XP_001469183                                                  ':0.0116114):0.26299456):0.88106773,'Spunctatus@04663T0                                                             ':0.66664259):0.17441373,('Bdendrobatidis@jgi|Batde5|92557|GP3.081160                                     ':1.3885238,'Emiliana_huxleyi@jgi                                                           ':0.38384863):0.10755918):3.9012363e-05,(('412133_Tvaginalis@XP_001306780                                                 ':1.146691,'431895_Mbrevicollis@XP_001749209                                               ':0.3778441):0.12629595,'Cmerolae@CMC102C                                                               ':0.84420621):0.078042933):0.070570659,'Gsulphuraria@stig_40.Gs43990.1                                                 ':0.69830747):0.010750057,(('237631_Umaydis@XP_759373                                                       ':0.84179681,(('330879_Afumigatus@XP_749651                                                    ':0.236215,'367110_Ncrassa@XP_964316                                                       ':0.52379531):0.066946379,'574961_Scerevisiae@EEU06984                                                    ':1.6300725):0.00010748856):0.083114875,'4896_Spombe@NP_001018806                                                       ':0.63580356):0.12894902):0.087354197,'Srosetta@01885T0                                                               ':0.65777415):0.033218686,('5762_Ngruberi@EFC48750                                                         ':0.71574233,('6239_Celegans@NP_498762                                                        ':0.7247937,'6279_Bmalayi@XP_001894849                                                      ':0.16987356):0.56006013):0.09750072);
((('10228_Tadhaerens@XP_002114958                                                  ':0.3741479,((((('45351_Nvectensis@XP_001625156                                                  ':0.23023686,'Hrobusta@jgi                                                                   ':0.22921148):0.038535961,'Lgigantea@jgi                                                                  ':0.13188087):0.04789139,((('6239_Celegans@NP_498762                                                        ':0.62360812,'6279_Bmalayi@XP_001894849                                                      ':0.13175102):0.74557539,'7227_Dmelanogaster@NP_611862                                                   ':0.17484196):0.098383144,'7460_Amellifera@XP_395411                                                      ':0.22367318):0.054468055):0.027153602,(('7955_Drerio@CAX13097                                                           ':0.11339674,'Xenopus_tropicalis@281065                                                      ':0.056617442):0.023688337,'9606_Hsapiens@NP_037498                                                        ':0.14828055):0.15481336):0.047893007,'Cowczarzaki@03030T0                                                            ':0.51810267):0.016750225):0.044258243,('7739_Bfloridae@XP_002600222                                                    ':0.27038851,'Daphnia_pulex@jgi                                                              ':0.28149839):0.041742232):0.096201075,((('145481_Ppatens@XP_001758242                                                    ':0.029118662,(('3702_Athaliana@NP_178543                                                       ':0.032169906,'39947_Osativa@BAG91185                                                         ':0.084115859):0.29648184,'Smellendorffii@jgi|Selmo1|79209|e_gw1.2.1059.1                                 ':0.032315695):0.014617707):0.10939347,((((('214684_Cneoformans@XP_568721                                                   ':0.3951351,'237631_Umaydis@XP_759373                                                       ':1.0228169):0.1402725,'Vcarteri@jgi|Volca1|80889|estExt_Genewise1Plus.C_160183                        ':0.38902319):0.13339443,'Cvulgaris@jgi|ChlNC64A_1|19379|e_gw1.2.70.1                                    ':0.2857613):5.3763618e-07,(('436017_Olucimarinus@XP_001420260                                               ':0.028872643,'70448_Otauri@AAV68613                                                          ':0.038121774):0.19843611,'564608_Mpusilla@EEH54093                                                       ':0.28142327):0.091503541):0.019278025,(('5762_Ngruberi@EFC48750                                                         ':0.72287287,'Gsulphuraria@stig_40.Gs43990.1                                                 ':0.4930804):0.12765172,'Emiliana_huxleyi@jgi                                                           ':0.35824799):0.12593421):0.046286743):0.053734721,((((((('330879_Afumigatus@XP_749651                                                    ':0.2558733,'367110_Ncrassa@XP_964316                                                       ':0.54943966):0.21057771,'4896_Spombe@NP_001018806                                                       ':0.68387427):0.16341319,'Oxytricha_trifallax@apc2_WGS                                                   ':0.66814672):0.023817075,'574961_Scerevisiae@EEU06984                                                    ':1.7110474):0.10126579,('412133_Tvaginalis@XP_001306780                                                 ':1.0975317,'431895_Mbrevicollis@XP_001749209                                               ':0.41288656):0.16376418):0.023430758,(('412030_Ptetraurelia@XP_001426605                                               ':0.46259014,'5911_Tthermophila@XP_001031380                                                 ':0.46794322):0.81434101,'Cmerolae@CMC102C                                                               ':1.1368066):2.2315006e-05):0.078310332,'Ttrahens@10992T0                                                               ':0.30617497):0.050785121):0.047215421,(((((('185431_Tbrucei@XP_827412                                                       ':0.10528833,'353153_Tcruzi@XP_821644                                                        ':0.087799246):0.33172145,('347515_Lmajor@XP_843480                                                        ':0,'435258_Linfantum@XP_001469183                                                  ':0.030765121):0.58600709):1.2297458,'Bdendrobatidis@jgi|Batde5|92557|GP3.081160                                     ':1.1224496):0.2905917,'Spunctatus@04663T0                                                             ':0.91479552):0.15911325,('403677_Pinfestans@EEY69744                                                     ':0.044851663,'Pramorum@jgi                                                                   ':0.10431007):0.28509624):0.11631996,(((('296543_Tpseudonana@XP_002291443                                                ':0.18508407,'556484_Ptricornutum@XP_002181491                                               ':0.22181826):0.10260781,('Aanophagefferens@jgi                                                           ':0.24212278,'Ectocarpus_siliculosus@299472550                                               ':0.2070626):0.054164638):0.14672142,('3055_Creinhardtii@XP_001698597                                                 ':0.38067054,'352472_Ddiscoideum@XP_643183                                                   ':0.44329587):0.0067534838):0.070641291,'Srosetta@01885T0                                                               ':0.73403984):0.021770787):0.049682326);
((('10228_Tadhaerens@XP_002114958                                                  ':0.30082414,'352472_Ddiscoideum@XP_643183                                                   ':0.31970705):0.088841062,(('45351_Nvectensis@XP_001625156                                                  ':0.14931015,(((('7227_Dmelanogaster@NP_611862                                                   ':0.3105421,'7460_Amellifera@XP_395411                                                      ':0.16525689):0.071939296,'Daphnia_pulex@jgi                                                              ':0.34434504):0.024815003,'Hrobusta@jgi                                                                   ':0.23284096):0.025215866,'Lgigantea@jgi                                                                  ':0.15168525):0.040134809):0.0098335808,((((('6239_Celegans@NP_498762                                                        ':0.79946437,'6279_Bmalayi@XP_001894849                                                      ':0.043472915):0.65280842,'Ttrahens@10992T0                                                               ':0.33516455):0.069462854,'7739_Bfloridae@XP_002600222                                                    ':0.2669117):0.092505522,(('7955_Drerio@CAX13097                                                           ':0.12749926,'9606_Hsapiens@NP_037498                                                        ':0.15460377):0.037939626,'Xenopus_tropicalis@281065                                                      ':0.046972003):0.14258068):0.030574807,'Cowczarzaki@03030T0                                                            ':0.4938391):0.053708394):0.047693793):0.052958244,(((('145481_Ppatens@XP_001758242                                                    ':0.048538206,'Smellendorffii@jgi|Selmo1|79209|e_gw1.2.1059.1                                 ':0.055943016):0.020075849,('3702_Athaliana@NP_178543                                                       ':0.077569402,'39947_Osativa@BAG91185                                                         ':0.058865805):0.25022498):0.080484935,((((('296543_Tpseudonana@XP_002291443                                                ':0.14783235,'556484_Ptricornutum@XP_002181491                                               ':0.19399366):0.11842177,('412030_Ptetraurelia@XP_001426605                                               ':0.66215795,'5911_Tthermophila@XP_001031380                                                 ':0.30107132):0.92293031):0.063445681,'Aanophagefferens@jgi                                                           ':0.4489052):0.071152698,(('403677_Pinfestans@EEY69744                                                     ':0.021753366,'Pramorum@jgi                                                                   ':0.070193257):0.10924759,'Oxytricha_trifallax@apc2_WGS                                                   ':0.72949013):0.2530717):0.032705684,'Ectocarpus_siliculosus@299472550                                               ':0.35411876):0.15466738):0.04354058,((('3055_Creinhardtii@XP_001698597                                                 ':0.063018069,'Vcarteri@jgi|Volca1|80889|estExt_Genewise1Plus.C_160183                        ':0.14246317):0.42123038,'Cvulgaris@jgi|ChlNC64A_1|19379|e_gw1.2.70.1                                    ':0.25394414):0.048774973,(('436017_Olucimarinus@XP_001420260                                               ':0.019726915,'70448_Otauri@AAV68613                                                          ':0.068726914):0.12973852,'564608_Mpusilla@EEH54093                                                       ':0.18247177):0.12862939):0.072670743):0.072193784,(((((('185431_Tbrucei@XP_827412                                                       ':0.074318269,'353153_Tcruzi@XP_821644                                                        ':0.10800194):0.24065863,('347515_Lmajor@XP_843480                                                        ':0,'435258_Linfantum@XP_001469183                                                  ':0.029676213):0.50687618):1.3031223,'Spunctatus@04663T0                                                             ':0.8328587):0.22753561,(('431895_Mbrevicollis@XP_001749209                                               ':0.69868776,('574961_Scerevisiae@EEU06984                                                    ':1.5133514,'Cmerolae@CMC102C                                                               ':0.88270487):0.12666463):0.057312044,'Gsulphuraria@stig_40.Gs43990.1                                                 ':0.64403991):2.0366333e-05):0.13756967,(('214684_Cneoformans@XP_568721                                                   ':0.42888753,(('330879_Afumigatus@XP_749651                                                    ':0.42701153,'367110_Ncrassa@XP_964316                                                       ':0.67920237):0.13092843,'4896_Spombe@NP_001018806                                                       ':0.64646322):0.059737973):0.0820932,((('237631_Umaydis@XP_759373                                                       ':0.86574863,'Bdendrobatidis@jgi|Batde5|92557|GP3.081160                                     ':1.5171147):0.13193738,'Emiliana_huxleyi@jgi                                                           ':0.43114685):0.061179969,'412133_Tvaginalis@XP_001306780                                                 ':1.7008176):0.076814304):0.13182741):0.073432824,('5762_Ngruberi@EFC48750                                                         ':0.80577371,'Srosetta@01885T0                                                               ':0.6256959):0.03379676):0.050310316);
((((((((('10228_Tadhaerens@XP_002114958                                                  ':0.45589558,'45351_Nvectensis@XP_001625156                                                  ':0.25009902):2.3645221e-05,((('6239_Celegans@NP_498762                                                        ':0.65249658,'6279_Bmalayi@XP_001894849                                                      ':0.22116272):0.91502609,'Lgigantea@jgi                                                                  ':0.2110527):6.988656e-05,(('7227_Dmelanogaster@NP_611862                                                   ':0.31384042,'7460_Amellifera@XP_395411                                                      ':0.2068984):0.060239249,'Hrobusta@jgi                                                                   ':0.16356948):0.030032283):0.060401589):0.075436939,('7739_Bfloridae@XP_002600222                                                    ':0.23379839,(('7955_Drerio@CAX13097                                                           ':0.12915058,'9606_Hsapiens@NP_037498                                                        ':0.13006733):0.036758472,'Xenopus_tropicalis@281065                                                      ':0.032100151):0.19345203):0.051943567):0.11397451,'352472_Ddiscoideum@XP_643183                                                   ':0.28529395):0.023733914,('5762_Ngruberi@EFC48750                                                         ':0.70366488,'Gsulphuraria@stig_40.Gs43990.1                                                 ':0.51496546):0.12889366):0.026167904,((((('296543_Tpseudonana@XP_002291443                                                ':0.10986973,'556484_Ptricornutum@XP_002181491                                               ':0.29354039):0.12941393,(('412030_Ptetraurelia@XP_001426605                                               ':0.43648338,'5911_Tthermophila@XP_001031380                                                 ':0.36279485):0.4184769,'Oxytricha_trifallax@apc2_WGS                                                   ':0.51832539):0.35315204):0.044567622,'Aanophagefferens@jgi                                                           ':0.33033557):0.078130093,'Emiliana_huxleyi@jgi                                                           ':0.46588317):0.05325534,(('403677_Pinfestans@EEY69744                                                     ':0.084440093,'Pramorum@jgi                                                                   ':0.018140443):0.33043469,'Ectocarpus_siliculosus@299472550                                               ':0.21258702):0.083408023):0.079109969):0.012463205,((((('145481_Ppatens@XP_001758242                                                    ':0.010632795,'Smellendorffii@jgi|Selmo1|79209|e_gw1.2.1059.1                                 ':0.11077436):2.6710037e-05,(('3702_Athaliana@NP_178543                                                       ':0.0373994,'39947_Osativa@BAG91185                                                         ':0.051829506):0.23322252,(('436017_Olucimarinus@XP_001420260                                               ':0.036693252,'70448_Otauri@AAV68613                                                          ':0.04872801):0.20634041,'564608_Mpusilla@EEH54093                                                       ':0.249926):0.13363249):0.019079698):0.032901776,('3055_Creinhardtii@XP_001698597                                                 ':0,'Vcarteri@jgi|Volca1|80889|estExt_Genewise1Plus.C_160183                        ':0.096327448):0.435398):0.02743125,'Cvulgaris@jgi|ChlNC64A_1|19379|e_gw1.2.70.1                                    ':0.18538492):0.043933402,'Cmerolae@CMC102C                                                               ':0.96262687):0.064940494):0.076660965,('Daphnia_pulex@jgi                                                              ':0.34654165,'Ttrahens@10992T0                                                               ':0.27693691):0.050654993):0.16170908,((((((((('185431_Tbrucei@XP_827412                                                       ':0.048305315,'353153_Tcruzi@XP_821644                                                        ':0.10606778):0.26390096,('347515_Lmajor@XP_843480                                                        ':0.011671526,'435258_Linfantum@XP_001469183                                                  ':0.012419025):0.3862762):1.286555,'Spunctatus@04663T0                                                             ':0.6806481):0.18286042,('330879_Afumigatus@XP_749651                                                    ':0.24038204,'367110_Ncrassa@XP_964316                                                       ':0.54196778):0.22133883):0.13027135,('4896_Spombe@NP_001018806                                                       ':0.60272339,'574961_Scerevisiae@EEU06984                                                    ':1.3330667):0.13978696):0.041210401,'237631_Umaydis@XP_759373                                                       ':0.88007932):0.037077828,('214684_Cneoformans@XP_568721                                                   ':0.38557078,'Bdendrobatidis@jgi|Batde5|92557|GP3.081160                                     ':1.5120119):0.055082782):0.07672056,('412133_Tvaginalis@XP_001306780                                                 ':1.0272767,'431895_Mbrevicollis@XP_001749209                                               ':0.49541267):0.1417255):0.059934722,'Srosetta@01885T0                                                               ':0.67071411):0.028239317,'Cowczarzaki@03030T0                                                            ':0.35622848);
((((('10228_Tadhaerens@XP_002114958                                                  ':0.45462443,((('7227_Dmelanogaster@NP_611862                                                   ':0.40872745,'7460_Amellifera@XP_395411                                                      ':0.15411781):0.10590488,'Hrobusta@jgi                                                                   ':0.34845746):0.026135883,'Lgigantea@jgi                                                                  ':0.19785364):0.064881005):0.041328012,'45351_Nvectensis@XP_001625156                                                  ':0.27332901):0.017215415,'Cowczarzaki@03030T0                                                            ':0.54470874):0.086625923,(('6239_Celegans@NP_498762                                                        ':1.0060129,'6279_Bmalayi@XP_001894849                                                      ':0.079172113):0.88435862,(('7955_Drerio@CAX13097                                                           ':0.10074202,('9606_Hsapiens@NP_037498                                                        ':0.21836887,'Xenopus_tropicalis@281065                                                      ':0.041401886):0.086716193):0.061432562,'Spunctatus@04663T0                                                             ':0.91200658):0.19078136):0.075299836):0.028222818,((((('145481_Ppatens@XP_001758242                                                    ':0.019360527,(('3702_Athaliana@NP_178543                                                       ':0.096786433,'39947_Osativa@BAG91185                                                         ':0.037004664):0.17151766,'Smellendorffii@jgi|Selmo1|79209|e_gw1.2.1059.1                                 ':0.072383915):0.013873933):0.1136067,(('436017_Olucimarinus@XP_001420260                                               ':0.023969773,'70448_Otauri@AAV68613                                                          ':0.043509108):0.16131981,'564608_Mpusilla@EEH54093                                                       ':0.23781238):0.17097221):0.043220552,(('3055_Creinhardtii@XP_001698597                                                 ':0.080298738,'Vcarteri@jgi|Volca1|80889|estExt_Genewise1Plus.C_160183                        ':0.15572608):0.43260548,('Cvulgaris@jgi|ChlNC64A_1|19379|e_gw1.2.70.1                                    ':0.12145725,'Ectocarpus_siliculosus@299472550                                               ':0.38785619):0.080347894):0.033682856):0.068982436,((('296543_Tpseudonana@XP_002291443                                                ':0.16923675,'556484_Ptricornutum@XP_002181491                                               ':0.25170377):0.18481604,'Aanophagefferens@jgi                                                           ':0.46343289):0.14780478,(('352472_Ddiscoideum@XP_643183                                                   ':0.39085636,'4896_Spombe@NP_001018806                                                       ':0.70433424):0.094187636,((('412030_Ptetraurelia@XP_001426605                                               ':0.7331973,'5911_Tthermophila@XP_001031380                                                 ':0.48003965):0.76716462,'Oxytricha_trifallax@apc2_WGS                                                   ':0.6129073):0.069575114,'5762_Ngruberi@EFC48750                                                         ':0.83197927):0.18976821):0.041214692):0.026177274):0.036175024,(((((('185431_Tbrucei@XP_827412                                                       ':0.11410652,'353153_Tcruzi@XP_821644                                                        ':0.13776618):0.41878435,('347515_Lmajor@XP_843480                                                        ':0,'435258_Linfantum@XP_001469183                                                  ':0.016667254):0.43588648):1.0194889,('403677_Pinfestans@EEY69744                                                     ':0.053262087,('Bdendrobatidis@jgi|Batde5|92557|GP3.081160                                     ':1.8166753,'Pramorum@jgi                                                                   ':4.7638377e-06):0.056446428):0.22058582):0.22268051,'Gsulphuraria@stig_40.Gs43990.1                                                 ':0.85702496):0.020587588,((('214684_Cneoformans@XP_568721                                                   ':0.29866031,'237631_Umaydis@XP_759373                                                       ':1.1042345):0.0020591176,'412133_Tvaginalis@XP_001306780                                                 ':1.6443208):0.26782303,(('330879_Afumigatus@XP_749651                                                    ':0.44971316,'367110_Ncrassa@XP_964316                                                       ':0.69989827):0.17212063,'Emiliana_huxleyi@jgi                                                           ':0.40416165):0.056681908):0.12359877):0.079889747,'Ttrahens@10992T0                                                               ':0.43245592):3.5978101e-06):0.072881489,(((('431895_Mbrevicollis@XP_001749209                                               ':0.74208007,('574961_Scerevisiae@EEU06984                                                    ':1.7328863,'Cmerolae@CMC102C                                                               ':0.64924629):0.19086328):0.15867492,'Daphnia_pulex@jgi                                                              ':0.34746773):0.097209129,'7739_Bfloridae@XP_002600222                                                    ':0.33200647):0.021779568,'Srosetta@01885T0                                                               ':0.65683033):0.097988631);
(((('10228_Tadhaerens@XP_002114958                                                  ':0.41168834,((('412030_Ptetraurelia@XP_001426605                                               ':0.48499239,'5911_Tthermophila@XP_001031380                                                 ':0.30895176):0.53382007,'Oxytricha_trifallax@apc2_WGS                                                   ':0.51541577):0.36294041,'Srosetta@01885T0                                                               ':0.83311216):3.3596773e-06):0.037304914,((('214684_Cneoformans@XP_568721                                                   ':0.56069483,('237631_Umaydis@XP_759373                                                       ':1.1055115,('330879_Afumigatus@XP_749651                                                    ':0.23198827,'367110_Ncrassa@XP_964316                                                       ':0.67824543):0.27539252):0.14786483):0.088188816,'Bdendrobatidis@jgi|Batde5|92557|GP3.081160                                     ':1.2774147):0.038525443,('412133_Tvaginalis@XP_001306780                                                 ':1.2818798,'Cowczarzaki@03030T0                                                            ':0.40732177):0.41744549):0.055153471):0.057249142,('7739_Bfloridae@XP_002600222                                                    ':0.31723124,'Daphnia_pulex@jgi                                                              ':0.34463668):0.093658339):0.037753011,((((('145481_Ppatens@XP_001758242                                                    ':0.049685124,'Smellendorffii@jgi|Selmo1|79209|e_gw1.2.1059.1                                 ':0.051696468):0.0068322117,(('3702_Athaliana@NP_178543                                                       ':0.044540662,'39947_Osativa@BAG91185                                                         ':0.06260241):0.074571044,'Ectocarpus_siliculosus@299472550                                               ':0.48909747):0.052056065):0.090513695,('352472_Ddiscoideum@XP_643183                                                   ':0.40335478,'Cvulgaris@jgi|ChlNC64A_1|19379|e_gw1.2.70.1                                    ':0.21007473):0.10922338):0.033342053,(('3055_Creinhardtii@XP_001698597                                                 ':0.061529962,'Vcarteri@jgi|Volca1|80889|estExt_Genewise1Plus.C_160183                        ':0.14651067):0.40654495,(('436017_Olucimarinus@XP_001420260                                               ':0.047170364,'70448_Otauri@AAV68613                                                          ':0.028364937):0.17577854,'564608_Mpusilla@EEH54093                                                       ':0.30692874):0.071755416):0.066796007):0.044513118,(((((('296543_Tpseudonana@XP_002291443                                                ':0.18424354,'556484_Ptricornutum@XP_002181491                                               ':0.28511486):0.13853259,'Aanophagefferens@jgi                                                           ':0.37739503):0.11764057,'Emiliana_huxleyi@jgi                                                           ':0.58173377):0.013323911,('403677_Pinfestans@EEY69744                                                     ':0.085822794,'Pramorum@jgi                                                                   ':0.017248562):0.28343994):0.081880371,'Ttrahens@10992T0                                                               ':0.45452412):0.041091254,(((('431895_Mbrevicollis@XP_001749209                                               ':0.51008417,'574961_Scerevisiae@EEU06984                                                    ':1.4345674):0.20879036,'Gsulphuraria@stig_40.Gs43990.1                                                 ':0.60534439):0.16260925,('5762_Ngruberi@EFC48750                                                         ':0.5877303,'Cmerolae@CMC102C                                                               ':1.1071795):0.14625829):0.12914366,'4896_Spombe@NP_001018806                                                       ':1.1176616):3.6046193e-05):0.035542196):0.11778704,(((((('185431_Tbrucei@XP_827412                                                       ':0.062052321,'353153_Tcruzi@XP_821644                                                        ':0.11788407):0.40976068,('347515_Lmajor@XP_843480                                                        ':0,'435258_Linfantum@XP_001469183                                                  ':0.016035717):0.28940246):1.0479218,'Spunctatus@04663T0                                                             ':0.72588405):0.36439717,'7460_Amellifera@XP_395411                                                      ':0.11722375):0.069831833,(('45351_Nvectensis@XP_001625156                                                  ':0.2836545,'Hrobusta@jgi                                                                   ':0.1796545):0.052716749,(('7955_Drerio@CAX13097                                                           ':0.1276495,('9606_Hsapiens@NP_037498                                                        ':0.17516532,'Xenopus_tropicalis@281065                                                      ':0.058625495):0.052349523):0.14841368,'Lgigantea@jgi                                                                  ':0.1508573):0.050703783):0.014145369):0.036194474,(('6239_Celegans@NP_498762                                                        ':0.78443782,'6279_Bmalayi@XP_001894849                                                      ':0.071291546):0.74660384,'7227_Dmelanogaster@NP_611862                                                   ':0.34511485):0.096427447):0.077366764);
((('10228_Tadhaerens@XP_002114958                                                  ':0.29545693,('5762_Ngruberi@EFC48750                                                         ':0.75285641,('6239_Celegans@NP_498762                                                        ':0.67791631,'6279_Bmalayi@XP_001894849                                                      ':0.19249101):0.70714701):0.13389908):0.12428534,((('45351_Nvectensis@XP_001625156                                                  ':0.19074823,'Cowczarzaki@03030T0                                                            ':0.65616356):0.043883468,(('7227_Dmelanogaster@NP_611862                                                   ':0.33520983,'7460_Amellifera@XP_395411                                                      ':0.18013351):0.060609843,((('7955_Drerio@CAX13097                                                           ':0.1022833,('9606_Hsapiens@NP_037498                                                        ':0.16223477,'Xenopus_tropicalis@281065                                                      ':0.0081181798):0.060937287):0.17857051,'Daphnia_pulex@jgi                                                              ':0.39090025):0.042032381,('Hrobusta@jgi                                                                   ':0.22732233,'Lgigantea@jgi                                                                  ':0.15994779):0.018881884):0.019646507):0.05964235):0.024314946,'7739_Bfloridae@XP_002600222                                                    ':0.31711401):0.085406321):0.05325341,((((('145481_Ppatens@XP_001758242                                                    ':0.041870507,(('3702_Athaliana@NP_178543                                                       ':0.048707379,'39947_Osativa@BAG91185                                                         ':0.076956485):0.27090198,'Smellendorffii@jgi|Selmo1|79209|e_gw1.2.1059.1                                 ':0.084055474):0.014047909):0.081682512,((('296543_Tpseudonana@XP_002291443                                                ':0.13845635,'556484_Ptricornutum@XP_002181491                                               ':0.30124879):0.14557724,'Aanophagefferens@jgi                                                           ':0.37906714):0.072259995,'Ectocarpus_siliculosus@299472550                                               ':0.34235212):0.15891299):0.040428918,'Ttrahens@10992T0                                                               ':0.40041407):0.024156805,(((('237631_Umaydis@XP_759373                                                       ':0.86103548,'412133_Tvaginalis@XP_001306780                                                 ':1.0310413):0.22479141,'Oxytricha_trifallax@apc2_WGS                                                   ':0.86190008):0.015050345,((('412030_Ptetraurelia@XP_001426605                                               ':0.47025851,'5911_Tthermophila@XP_001031380                                                 ':0.41580152):0.63225133,('574961_Scerevisiae@EEU06984                                                    ':1.4965186,'Cmerolae@CMC102C                                                               ':0.58667572):0.25189249):0.088521005,('431895_Mbrevicollis@XP_001749209                                               ':0.50753198,'Gsulphuraria@stig_40.Gs43990.1                                                 ':0.62664751):0.086365302):0.130217):0.13343205,((('3055_Creinhardtii@XP_001698597                                                 ':0.015375159,'Vcarteri@jgi|Volca1|80889|estExt_Genewise1Plus.C_160183                        ':0.11855215):0.32428451,(('436017_Olucimarinus@XP_001420260                                               ':0.060658436,'70448_Otauri@AAV68613                                                          ':0.035859494):0.19750219,'564608_Mpusilla@EEH54093                                                       ':0.26402372):0.088574781):0.044059576,('352472_Ddiscoideum@XP_643183                                                   ':0.50240655,'Cvulgaris@jgi|ChlNC64A_1|19379|e_gw1.2.70.1                                    ':0.21642295):0.08049079):8.6010888e-06):0.059366061):0.019488154,((((('185431_Tbrucei@XP_827412                                                       ':0.10370073,'353153_Tcruzi@XP_821644                                                        ':0.081825459):0.23374199,('347515_Lmajor@XP_843480                                                        ':0.0091959325,'435258_Linfantum@XP_001469183                                                  ':0):0.37848015):1.3889265,'Emiliana_huxleyi@jgi                                                           ':0.36504113):0.097154691,(('214684_Cneoformans@XP_568721                                                   ':0.33546681,(('330879_Afumigatus@XP_749651                                                    ':0.26505815,'367110_Ncrassa@XP_964316                                                       ':0.62097095):0.40934275,'4896_Spombe@NP_001018806                                                       ':0.7637038):0.049105404):0.040279006,'Spunctatus@04663T0                                                             ':1.001715):0.12966904):0.13273309,(('403677_Pinfestans@EEY69744                                                     ':0.13107522,'Pramorum@jgi                                                                   ':3.9522298e-05):0.15934158,'Bdendrobatidis@jgi|Batde5|92557|GP3.081160                                     ':1.4328885):0.20248971):0.047944907):0.064774501,'Srosetta@01885T0                                                               ':0.71645254);
(((((('10228_Tadhaerens@XP_002114958                                                  ':0.45141625,'352472_Ddiscoideum@XP_643183                                                   ':0.44583171):0.029657381,'Cowczarzaki@03030T0                                                            ':0.47286576):0.063393326,((('45351_Nvectensis@XP_001625156                                                  ':0.13175818,'Lgigantea@jgi                                                                  ':0.18169945):0.047578186,('7955_Drerio@CAX13097                                                           ':0.10494298,('9606_Hsapiens@NP_037498                                                        ':0.11561418,'Xenopus_tropicalis@281065                                                      ':0.060415307):0.029985949):0.11600744):0.058284631,((('7227_Dmelanogaster@NP_611862                                                   ':0.32380462,'7460_Amellifera@XP_395411                                                      ':0.12178829):0.052045738,'Hrobusta@jgi                                                                   ':0.23177327):0.075877614,'7739_Bfloridae@XP_002600222                                                    ':0.37308901):0.060191114):0.011895749):0.067848345,(((('330879_Afumigatus@XP_749651                                                    ':0.33193439,'367110_Ncrassa@XP_964316                                                       ':0.40201991):0.35958437,'4896_Spombe@NP_001018806                                                       ':0.6163526):0.16516248,'Ttrahens@10992T0                                                               ':0.31138605):0.034481882,(('431895_Mbrevicollis@XP_001749209                                               ':0.73391896,'Bdendrobatidis@jgi|Batde5|92557|GP3.081160                                     ':0.86640415):0.22450227,'Daphnia_pulex@jgi                                                              ':0.22676078):0.12391724):0.10028152):0.080401177,(((('185431_Tbrucei@XP_827412                                                       ':0.072823218,'353153_Tcruzi@XP_821644                                                        ':0.10367043):0.22885343,('347515_Lmajor@XP_843480                                                        ':0.0070569691,'435258_Linfantum@XP_001469183                                                  ':0.016028904):0.27842831):0.97554762,('574961_Scerevisiae@EEU06984                                                    ':1.3640731,'Aanophagefferens@jgi                                                           ':0.30583982):0.1230451):0.039209239,(('403677_Pinfestans@EEY69744                                                     ':0.020220315,'Pramorum@jgi                                                                   ':0.05554551):0.36527766,((('412030_Ptetraurelia@XP_001426605                                               ':0.39110805,'5911_Tthermophila@XP_001031380                                                 ':0.37054081):0.45667923,'Gsulphuraria@stig_40.Gs43990.1                                                 ':0.4815174):0.20659961,'Oxytricha_trifallax@apc2_WGS                                                   ':0.58557897):0.13104714):0.065530514):0.079528003):0.026785418,(((('145481_Ppatens@XP_001758242                                                    ':0.052400182,'Smellendorffii@jgi|Selmo1|79209|e_gw1.2.1059.1                                 ':0.046888873):0.018056225,('3702_Athaliana@NP_178543                                                       ':0.039495591,'39947_Osativa@BAG91185                                                         ':0.047174689):0.20329018):0.09490829,'Cvulgaris@jgi|ChlNC64A_1|19379|e_gw1.2.70.1                                    ':0.22868631):0.016342112,(((('296543_Tpseudonana@XP_002291443                                                ':0.12017625,'556484_Ptricornutum@XP_002181491                                               ':0.30321312):0.11806262,'Ectocarpus_siliculosus@299472550                                               ':0.38068003):0.23252064,('3055_Creinhardtii@XP_001698597                                                 ':0.04235651,'Vcarteri@jgi|Volca1|80889|estExt_Genewise1Plus.C_160183                        ':0.22671448):0.13496349):0.1220464,(('436017_Olucimarinus@XP_001420260                                               ':0.027290251,'70448_Otauri@AAV68613                                                          ':0.044103529):0.13442085,'564608_Mpusilla@EEH54093                                                       ':0.24379579):0.061453933):0.025326626):0.067068714,(((('214684_Cneoformans@XP_568721                                                   ':0.42503667,('237631_Umaydis@XP_759373                                                       ':0.81945787,('412133_Tvaginalis@XP_001306780                                                 ':1.1308632,'Cmerolae@CMC102C                                                               ':0.68356165):0.15712072):0.024927781):0.10401825,'Spunctatus@04663T0                                                             ':0.81888488):0.089550445,'Emiliana_huxleyi@jgi                                                           ':0.35200264):0.07781536,(('5762_Ngruberi@EFC48750                                                         ':0.74727466,('6239_Celegans@NP_498762                                                        ':0.71907649,'6279_Bmalayi@XP_001894849                                                      ':0.084503517):0.69197577):0.095656389,'Srosetta@01885T0                                                               ':0.69966532):3.4850298e-06):0.084923355);
(((((((('10228_Tadhaerens@XP_002114958                                                  ':0.31099901,('6239_Celegans@NP_498762                                                        ':0.65275357,'6279_Bmalayi@XP_001894849                                                      ':0.14924411):0.70093916):0.069012827,'45351_Nvectensis@XP_001625156                                                  ':0.18394975):0.037523716,(('7955_Drerio@CAX13097                                                           ':0.14019414,('9606_Hsapiens@NP_037498                                                        ':0.17315552,'Xenopus_tropicalis@281065                                                      ':0.056838203):0.040067783):0.11342418,'Srosetta@01885T0                                                               ':0.78518321):0.0076658539):0.022299615,(('7739_Bfloridae@XP_002600222                                                    ':0.32156204,'Daphnia_pulex@jgi                                                              ':0.32535658):0.028041488,'Cowczarzaki@03030T0                                                            ':0.50734237):0.075920028):0.029148062,((((('412030_Ptetraurelia@XP_001426605                                               ':0.40414206,'5911_Tthermophila@XP_001031380                                                 ':0.42859906):0.48086544,'Oxytricha_trifallax@apc2_WGS                                                   ':0.45211464):0.40050337,'Hrobusta@jgi                                                                   ':0.1988946):9.2620726e-05,('7227_Dmelanogaster@NP_611862                                                   ':0.29352524,'7460_Amellifera@XP_395411                                                      ':0.14328493):0.076602407):0.027377082,'Lgigantea@jgi                                                                  ':0.20071681):0.042969272):0.090562241,(((((('185431_Tbrucei@XP_827412                                                       ':0.045506463,'353153_Tcruzi@XP_821644                                                        ':0.10741158):0.069981271,('347515_Lmajor@XP_843480                                                        ':0,'435258_Linfantum@XP_001469183                                                  ':0.022694717):0.38316739):1.0172253,'Bdendrobatidis@jgi|Batde5|92557|GP3.081160                                     ':1.0930521):0.21743028,'Spunctatus@04663T0                                                             ':0.56899376):0.16064477,'431895_Mbrevicollis@XP_001749209                                               ':0.9047829):0.068534615,(('214684_Cneoformans@XP_568721                                                   ':0.5729368,(('330879_Afumigatus@XP_749651                                                    ':0.29210477,'367110_Ncrassa@XP_964316                                                       ':0.56448531):0.33464414,'4896_Spombe@NP_001018806                                                       ':0.70743229):0.025162595):0.0091777372,('237631_Umaydis@XP_759373                                                       ':0.75639892,'412133_Tvaginalis@XP_001306780                                                 ':1.0761139):0.16819452):0.060972153):0.18457432):0.04771345,('352472_Ddiscoideum@XP_643183                                                   ':0.35520596,('5762_Ngruberi@EFC48750                                                         ':0.60881948,'Gsulphuraria@stig_40.Gs43990.1                                                 ':0.56426355):0.12067503):0.074952718):0.074364373,(((((('145481_Ppatens@XP_001758242                                                    ':0.013073688,(('3702_Athaliana@NP_178543                                                       ':0.037852471,'39947_Osativa@BAG91185                                                         ':0.039793528):0.216264,'Smellendorffii@jgi|Selmo1|79209|e_gw1.2.1059.1                                 ':0.081092063):0.022385759):0.090538353,(('436017_Olucimarinus@XP_001420260                                               ':0.059568644,'70448_Otauri@AAV68613                                                          ':0.01940241):0.12410615,'564608_Mpusilla@EEH54093                                                       ':0.26549776):0.12812392):0.0085140206,('3055_Creinhardtii@XP_001698597                                                 ':0.063047369,'Vcarteri@jgi|Volca1|80889|estExt_Genewise1Plus.C_160183                        ':0.095502063):0.48652423):0.023295217,'Cvulgaris@jgi|ChlNC64A_1|19379|e_gw1.2.70.1                                    ':0.32726323):0.074393525,(('403677_Pinfestans@EEY69744                                                     ':0.040964403,'Pramorum@jgi                                                                   ':0.047370324):0.40829653,'Ttrahens@10992T0                                                               ':0.36405012):0.054241849):0.052701086,('574961_Scerevisiae@EEU06984                                                    ':1.3981315,'Cmerolae@CMC102C                                                               ':0.73553734):0.33337963):0.0053134103,(((('296543_Tpseudonana@XP_002291443                                                ':0.12019501,'556484_Ptricornutum@XP_002181491                                               ':0.34262606):0.086270218,'Ectocarpus_siliculosus@299472550                                               ':0.32555511):0.034391183,'Aanophagefferens@jgi                                                           ':0.49873071):0.069276599,'Emiliana_huxleyi@jgi                                                           ':0.48083217):0.03218342);
(((((('10228_Tadhaerens@XP_002114958                                                  ':0.34848842,'45351_Nvectensis@XP_001625156                                                  ':0.27191679):0.02609717,('7739_Bfloridae@XP_002600222                                                    ':0.37996012,(('7955_Drerio@CAX13097                                                           ':0.088115022,'9606_Hsapiens@NP_037498                                                        ':0.076497144):0.020063053,'Xenopus_tropicalis@281065                                                      ':0.034427098):0.10835763):0.057654168):0.035829392,(('7227_Dmelanogaster@NP_611862                                                   ':0.25660246,'7460_Amellifera@XP_395411                                                      ':0.13589164):0.02430427,('Hrobusta@jgi                                                                   ':0.13444222,'Lgigantea@jgi                                                                  ':0.17369072):0.013375712):0.051141643):0.013015304,'Daphnia_pulex@jgi                                                              ':0.37661531):0.10076685,(((((('185431_Tbrucei@XP_827412                                                       ':0.069533468,'353153_Tcruzi@XP_821644                                                        ':0.071727289):0.10073682,('347515_Lmajor@XP_843480                                                        ':0,'435258_Linfantum@XP_001469183                                                  ':0.022770259):0.43793318):1.05902,'Spunctatus@04663T0                                                             ':0.51956495):0.17183885,(('431895_Mbrevicollis@XP_001749209                                               ':0.46539558,'574961_Scerevisiae@EEU06984                                                    ':1.4146097):0.083938366,'Cmerolae@CMC102C                                                               ':0.9755169):0.085630797):0.064207026,'Srosetta@01885T0                                                               ':0.74667052):0.05447655,(('214684_Cneoformans@XP_568721                                                   ':0.56493072,(('330879_Afumigatus@XP_749651                                                    ':0.3036697,'367110_Ncrassa@XP_964316                                                       ':0.59106354):0.10036179,'4896_Spombe@NP_001018806                                                       ':0.73236554):0.050377598):0.10988616,'Cowczarzaki@03030T0                                                            ':0.33604572):0.036727047):0.096214141):0.07147343,((((('145481_Ppatens@XP_001758242                                                    ':0.033168316,(('3702_Athaliana@NP_178543                                                       ':0.063956123,'39947_Osativa@BAG91185                                                         ':0.042815322):0.2547445,'Smellendorffii@jgi|Selmo1|79209|e_gw1.2.1059.1                                 ':0.02047795):0.014523429):0.095302357,(('3055_Creinhardtii@XP_001698597                                                 ':0.10329908,'Vcarteri@jgi|Volca1|80889|estExt_Genewise1Plus.C_160183                        ':0.035849158):0.37343166,'Cvulgaris@jgi|ChlNC64A_1|19379|e_gw1.2.70.1                                    ':0.23363252):0.056892584):0.03181097,(('436017_Olucimarinus@XP_001420260                                               ':0.029703743,'70448_Otauri@AAV68613                                                          ':0.031689354):0.12740957,'564608_Mpusilla@EEH54093                                                       ':0.24081825):0.11283106):0.083494414,((('237631_Umaydis@XP_759373                                                       ':0.7915371,'Emiliana_huxleyi@jgi                                                           ':0.26166984):0.10895333,'412133_Tvaginalis@XP_001306780                                                 ':0.86236155):0.096945544,(('5762_Ngruberi@EFC48750                                                         ':0.78930585,('6239_Celegans@NP_498762                                                        ':0.88423632,'6279_Bmalayi@XP_001894849                                                      ':1.2149801e-05):0.87594663):0.10803853,'Gsulphuraria@stig_40.Gs43990.1                                                 ':0.61950405):0.10547769):0.034206767):0.019419363,('352472_Ddiscoideum@XP_643183                                                   ':0.23368969,(('403677_Pinfestans@EEY69744                                                     ':0.02789241,'Pramorum@jgi                                                                   ':0.043514626):0.27675352,'Ectocarpus_siliculosus@299472550                                               ':0.22413272):0.13984377):0.10009147):0.0046539692,((((('296543_Tpseudonana@XP_002291443                                                ':0.14672022,'556484_Ptricornutum@XP_002181491                                               ':0.23497022):0.18339638,'Aanophagefferens@jgi                                                           ':0.35991731):0.079846096,(('412030_Ptetraurelia@XP_001426605                                               ':0.50303638,'5911_Tthermophila@XP_001031380                                                 ':0.33888475):0.28819822,'Oxytricha_trifallax@apc2_WGS                                                   ':0.35978158):0.3065642):0.048630225,'Bdendrobatidis@jgi|Batde5|92557|GP3.081160                                     ':1.279691):0.0066829134,'Ttrahens@10992T0                                                               ':0.24508287):0.081495019);
(((((('10228_Tadhaerens@XP_002114958                                                  ':0.27586418,'45351_Nvectensis@XP_001625156                                                  ':0.16422649):0.025959936,('7739_Bfloridae@XP_002600222                                                    ':0.31897028,(('7955_Drerio@CAX13097                                                           ':0.095457943,'9606_Hsapiens@NP_037498                                                        ':0.10495432):0.020059791,'Xenopus_tropicalis@281065                                                      ':0.027025734):0.15324256):0.04386134):0.034867442,((('6239_Celegans@NP_498762                                                        ':0.76676911,'6279_Bmalayi@XP_001894849                                                      ':0.08909989):0.82938494,'Lgigantea@jgi                                                                  ':0.11810525):0.002035161,((('7227_Dmelanogaster@NP_611862                                                   ':0.20081278,'Daphnia_pulex@jgi                                                              ':0.3762509):0.095254197,'7460_Amellifera@XP_395411                                                      ':0.10082872):0.005972037,'Hrobusta@jgi                                                                   ':0.19161922):0.033304567):0.072905641):0.036806922,'Cowczarzaki@03030T0                                                            ':0.58968571):0.11339929,((((('214684_Cneoformans@XP_568721                                                   ':0.36652806,(('330879_Afumigatus@XP_749651                                                    ':0.32570831,'367110_Ncrassa@XP_964316                                                       ':0.50585364):0.26246781,'4896_Spombe@NP_001018806                                                       ':0.60947483):0.046069448):0.030850665,('237631_Umaydis@XP_759373                                                       ':0.62189122,'412133_Tvaginalis@XP_001306780                                                 ':1.1326365):0.34066727):0.0561621,((('412030_Ptetraurelia@XP_001426605                                               ':0.68850658,'5911_Tthermophila@XP_001031380                                                 ':0.30216785):0.46346491,'Oxytricha_trifallax@apc2_WGS                                                   ':0.47012831):0.13439404,'Bdendrobatidis@jgi|Batde5|92557|GP3.081160                                     ':1.3370512):0.29024226):1.2939244e-05,'Srosetta@01885T0                                                               ':0.67410036):0.029846719,('431895_Mbrevicollis@XP_001749209                                               ':0.36413669,'574961_Scerevisiae@EEU06984                                                    ':1.1645702):0.19717251):0.1075865):0.05565538,(((('145481_Ppatens@XP_001758242                                                    ':0.036509433,('3702_Athaliana@NP_178543                                                       ':0.036333623,'39947_Osativa@BAG91185                                                         ':0.077972105):0.22937472):6.5275979e-06,'Smellendorffii@jgi|Selmo1|79209|e_gw1.2.1059.1                                 ':0.071319436):0.10097157,(((('436017_Olucimarinus@XP_001420260                                               ':0.04160393,'70448_Otauri@AAV68613                                                          ':0.048954277):0.13033216,'564608_Mpusilla@EEH54093                                                       ':0.24770718):0.11774393,'Vcarteri@jgi|Volca1|80889|estExt_Genewise1Plus.C_160183                        ':0.43959147):0.023150886,'Cvulgaris@jgi|ChlNC64A_1|19379|e_gw1.2.70.1                                    ':0.24470979):0.065161344):0.026099422,((((((('185431_Tbrucei@XP_827412                                                       ':0.066148349,'353153_Tcruzi@XP_821644                                                        ':0.11495154):0.28665084,('347515_Lmajor@XP_843480                                                        ':0,'435258_Linfantum@XP_001469183                                                  ':0.01007573):0.27906728):0.76954553,'Spunctatus@04663T0                                                             ':0.67866488):0.25561701,('403677_Pinfestans@EEY69744                                                     ':0.020568984,'Pramorum@jgi                                                                   ':0.022232762):0.33117287):0.12381747,'Gsulphuraria@stig_40.Gs43990.1                                                 ':0.63211101):0.013101779,'Cmerolae@CMC102C                                                               ':0.97833739):0.025211138,((('296543_Tpseudonana@XP_002291443                                                ':0.15967651,'556484_Ptricornutum@XP_002181491                                               ':0.27663381):0.19759823,('3055_Creinhardtii@XP_001698597                                                 ':0.014666066,'Ectocarpus_siliculosus@299472550                                               ':0.073692582):0.36600883):0.16105206,(('352472_Ddiscoideum@XP_643183                                                   ':0.24014941,'5762_Ngruberi@EFC48750                                                         ':0.62262735):0.056849371,'Aanophagefferens@jgi                                                           ':0.42138744):0.050558865):0.079569488):0.07430916):0.0073879274,('Emiliana_huxleyi@jgi                                                           ':0.45502841,'Ttrahens@10992T0                                                               ':0.29993508):0.085610075);
((('10228_Tadhaerens@XP_002114958                                                  ':0.35866341,'352472_Ddiscoideum@XP_643183                                                   ':0.4460195):0.074337774,(((((('45351_Nvectensis@XP_001625156                                                  ':0.14630014,('6239_Celegans@NP_498762                                                        ':0.81133461,'6279_Bmalayi@XP_001894849                                                      ':0.17933836):0.69783779):0.027156759,'Lgigantea@jgi                                                                  ':0.17625897):0.065651109,'Hrobusta@jgi                                                                   ':0.15841262):0.027502566,'7460_Amellifera@XP_395411                                                      ':0.23789269):0.041220901,('7227_Dmelanogaster@NP_611862                                                   ':0.25583283,'Daphnia_pulex@jgi                                                              ':0.39718696):0.039794009):0.059473321,('7739_Bfloridae@XP_002600222                                                    ':0.31529506,(('7955_Drerio@CAX13097                                                           ':0.11307847,'Xenopus_tropicalis@281065                                                      ':0.0049808963):0.014613609,'9606_Hsapiens@NP_037498                                                        ':0.16181644):0.16596586):0.031942629):0.040446624):0.091091142,(((('145481_Ppatens@XP_001758242                                                    ':0.018910687,('3702_Athaliana@NP_178543                                                       ':0.053296066,'39947_Osativa@BAG91185                                                         ':0.043797831):0.15540043):7.9934679e-05,'Smellendorffii@jgi|Selmo1|79209|e_gw1.2.1059.1                                 ':0.082833676):0.040754935,((('3055_Creinhardtii@XP_001698597                                                 ':0.039611111,'Vcarteri@jgi|Volca1|80889|estExt_Genewise1Plus.C_160183                        ':0.21328429):0.44705152,(('436017_Olucimarinus@XP_001420260                                               ':0.029291875,'70448_Otauri@AAV68613                                                          ':0.029379966):0.21199609,'564608_Mpusilla@EEH54093                                                       ':0.30356045):0.099842844):0.050461039,'Cvulgaris@jgi|ChlNC64A_1|19379|e_gw1.2.70.1                                    ':0.25061013):0.049241802):0.078680824,('Cowczarzaki@03030T0                                                            ':0.53284197,('Srosetta@01885T0                                                               ':0.5927989,'Ttrahens@10992T0                                                               ':0.37046466):0.036211308):0.079303891):0.016555759,((((('185431_Tbrucei@XP_827412                                                       ':0.078332349,'353153_Tcruzi@XP_821644                                                        ':0.10614672):0.37261429,('347515_Lmajor@XP_843480                                                        ':0.0047291239,'435258_Linfantum@XP_001469183                                                  ':0):0.32933933):1.1697542,('403677_Pinfestans@EEY69744                                                     ':0.025846266,'Pramorum@jgi                                                                   ':0.056910627):0.21990393):0.18362671,((('296543_Tpseudonana@XP_002291443                                                ':0.13650561,'556484_Ptricornutum@XP_002181491                                               ':0.21758904):0.17569607,((('412030_Ptetraurelia@XP_001426605                                               ':0.40050405,'5911_Tthermophila@XP_001031380                                                 ':0.34113681):0.56767189,'Oxytricha_trifallax@apc2_WGS                                                   ':0.72739442):0.30042445,'Aanophagefferens@jgi                                                           ':0.26958806):0.075878213):0.035638618,'Ectocarpus_siliculosus@299472550                                               ':0.22566456):0.10113568):0.082098514,(((('214684_Cneoformans@XP_568721                                                   ':0.37702491,'Gsulphuraria@stig_40.Gs43990.1                                                 ':0.53439191):0.08952501,(('237631_Umaydis@XP_759373                                                       ':0.65827037,'412133_Tvaginalis@XP_001306780                                                 ':1.3254744):0.29846001,'Emiliana_huxleyi@jgi                                                           ':0.34324166):0.12272093):0.072388469,(((('330879_Afumigatus@XP_749651                                                    ':0.31030133,'367110_Ncrassa@XP_964316                                                       ':0.67959855):0.23510014,'4896_Spombe@NP_001018806                                                       ':0.72717055):0.083793376,('Bdendrobatidis@jgi|Batde5|92557|GP3.081160                                     ':1.3346514,'Spunctatus@04663T0                                                             ':0.89153745):0.068723138):0.013084764,('431895_Mbrevicollis@XP_001749209                                               ':0.47798643,('574961_Scerevisiae@EEU06984                                                    ':1.2040445,'Cmerolae@CMC102C                                                               ':0.83994502):0.11221707):0.13883637):0.11339752):0.10886716,'5762_Ngruberi@EFC48750                                                         ':0.84797529):4.4848632e-05):0.042808098);
(((('10228_Tadhaerens@XP_002114958                                                  ':0.40318596,'Gsulphuraria@stig_40.Gs43990.1                                                 ':0.49875053):0.034276974,(('352472_Ddiscoideum@XP_643183                                                   ':0.14613498,'412133_Tvaginalis@XP_001306780                                                 ':1.1826327):0.24639552,('Cmerolae@CMC102C                                                               ':0.75872152,'Spunctatus@04663T0                                                             ':0.71804739):0.10275959):0.032706987):0.062566623,(((((((('185431_Tbrucei@XP_827412                                                       ':0.078314994,'353153_Tcruzi@XP_821644                                                        ':0.063079493):0.29294506,('347515_Lmajor@XP_843480                                                        ':0.0078768067,'435258_Linfantum@XP_001469183                                                  ':0.013591065):0.25068615):1.0430891,'431895_Mbrevicollis@XP_001749209                                               ':0.54880339):0.071197113,('330879_Afumigatus@XP_749651                                                    ':0.30912099,'367110_Ncrassa@XP_964316                                                       ':0.64985116):0.23437598):0.13977847,'Bdendrobatidis@jgi|Batde5|92557|GP3.081160                                     ':1.3440142):2.0534101e-05,('214684_Cneoformans@XP_568721                                                   ':0.41836706,'Vcarteri@jgi|Volca1|80889|estExt_Genewise1Plus.C_160183                        ':0.31226569):0.062830291):0.041305258,'237631_Umaydis@XP_759373                                                       ':0.7673):0.032000908,('6239_Celegans@NP_498762                                                        ':0.71014868,'6279_Bmalayi@XP_001894849                                                      ':0.21029889):0.6087868):0.05356078):0.043116162,((('145481_Ppatens@XP_001758242                                                    ':0.024779542,(('3702_Athaliana@NP_178543                                                       ':0.075022224,'39947_Osativa@BAG91185                                                         ':0.091856366):0.19829594,'5762_Ngruberi@EFC48750                                                         ':0.62340573):0.07332179):1.089396e-05,'Smellendorffii@jgi|Selmo1|79209|e_gw1.2.1059.1                                 ':0.053784345):0.16053441,((('436017_Olucimarinus@XP_001420260                                               ':0.051550818,'70448_Otauri@AAV68613                                                          ':0.030838161):0.11724292,'564608_Mpusilla@EEH54093                                                       ':0.25313804):0.11623273,'Cvulgaris@jgi|ChlNC64A_1|19379|e_gw1.2.70.1                                    ':0.29324473):0.022025273):0.10900004,(((((('296543_Tpseudonana@XP_002291443                                                ':0.12440588,'3055_Creinhardtii@XP_001698597                                                 ':0.27099177):0.055354581,('556484_Ptricornutum@XP_002181491                                               ':0.19382428,'Ectocarpus_siliculosus@299472550                                               ':0.34607053):0.014445886):0.096084465,('403677_Pinfestans@EEY69744                                                     ':0.044303336,'Pramorum@jgi                                                                   ':0.061823778):0.54762788):0.040100906,'Aanophagefferens@jgi                                                           ':0.36803824):0.035592081,'Emiliana_huxleyi@jgi                                                           ':0.45170422):0.070841143,(((((('412030_Ptetraurelia@XP_001426605                                               ':0.64409163,'5911_Tthermophila@XP_001031380                                                 ':0.31460994):0.28965857,'Oxytricha_trifallax@apc2_WGS                                                   ':0.38621793):0.32163522,(((('45351_Nvectensis@XP_001625156                                                  ':0.20449012,'Lgigantea@jgi                                                                  ':0.13372842):0.10410232,'Hrobusta@jgi                                                                   ':0.15494219):0.037151393,'7460_Amellifera@XP_395411                                                      ':0.15557154):0.044743118,'7227_Dmelanogaster@NP_611862                                                   ':0.2464801):0.021410125):0.017980696,(('4896_Spombe@NP_001018806                                                       ':0.58749915,'574961_Scerevisiae@EEU06984                                                    ':1.1729904):0.30859075,'Daphnia_pulex@jgi                                                              ':0.19542693):0.18701275):0.066251706,'Ttrahens@10992T0                                                               ':0.4408725):0.047853775,((('7739_Bfloridae@XP_002600222                                                    ':0.20768591,('7955_Drerio@CAX13097                                                           ':0.102417,('9606_Hsapiens@NP_037498                                                        ':0.12579829,'Xenopus_tropicalis@281065                                                      ':0.067073946):0.020861437):0.20212035):0.086634731,'Srosetta@01885T0                                                               ':0.54356156):3.3860054e-06,'Cowczarzaki@03030T0                                                            ':0.66939984):0.032795205):0.06361608):0.018459188);
(((('10228_Tadhaerens@XP_002114958                                                  ':0.32392196,(((((('185431_Tbrucei@XP_827412                                                       ':0.075038596,'353153_Tcruzi@XP_821644                                                        ':0.11330759):0.29388464,('347515_Lmajor@XP_843480                                                        ':0.0046054916,'435258_Linfantum@XP_001469183                                                  ':0.028370271):0.45797483):1.1351205,'Bdendrobatidis@jgi|Batde5|92557|GP3.081160                                     ':1.2500671):0.2599361,(('214684_Cneoformans@XP_568721                                                   ':0.50007612,(('330879_Afumigatus@XP_749651                                                    ':0.33938996,'367110_Ncrassa@XP_964316                                                       ':0.59450658):0.15288652,'4896_Spombe@NP_001018806                                                       ':0.91598653):0.094728036):0.03529988,'Spunctatus@04663T0                                                             ':0.66634706):0.011054884):0.11212724,('237631_Umaydis@XP_759373                                                       ':0.44045738,'412133_Tvaginalis@XP_001306780                                                 ':1.2177255):0.23717651):0.078096552,'Srosetta@01885T0                                                               ':0.60727444):0.124525):0.077539033,('45351_Nvectensis@XP_001625156                                                  ':0.23445193,('7955_Drerio@CAX13097                                                           ':0.066025522,('9606_Hsapiens@NP_037498                                                        ':0.12581649,'Xenopus_tropicalis@281065                                                      ':0.039497662):0.038162147):0.12036602):0.027641507):0.06231533,(('6239_Celegans@NP_498762                                                        ':0.68370012,'6279_Bmalayi@XP_001894849                                                      ':0.21154408):0.65688537,((('7227_Dmelanogaster@NP_611862                                                   ':0.35893768,'7460_Amellifera@XP_395411                                                      ':0.15354771):0.078777438,'Hrobusta@jgi                                                                   ':0.24238394):0.019532371,'Lgigantea@jgi                                                                  ':0.12308765):0.017288948):0.056863631):8.91969e-05,((((((('145481_Ppatens@XP_001758242                                                    ':0.027225937,'Smellendorffii@jgi|Selmo1|79209|e_gw1.2.1059.1                                 ':0.061721478):0.017062322,(('3702_Athaliana@NP_178543                                                       ':0.048221993,'39947_Osativa@BAG91185                                                         ':0.032893931):0.10520444,'Ectocarpus_siliculosus@299472550                                               ':0.45066213):0.060875913):0.066406194,(('3055_Creinhardtii@XP_001698597                                                 ':0.048688737,'Vcarteri@jgi|Volca1|80889|estExt_Genewise1Plus.C_160183                        ':0.12672435):0.39551767,(('436017_Olucimarinus@XP_001420260                                               ':0.043437567,'70448_Otauri@AAV68613                                                          ':0.035630824):0.060814415,'564608_Mpusilla@EEH54093                                                       ':0.29947141):0.15084566):0.03797867):0.009205622,'Cvulgaris@jgi|ChlNC64A_1|19379|e_gw1.2.70.1                                    ':0.2571129):0.017610201,'Ttrahens@10992T0                                                               ':0.45151225):0.016349269,(((((('296543_Tpseudonana@XP_002291443                                                ':0.12163271,'556484_Ptricornutum@XP_002181491                                               ':0.30826853):0.19915483,'Aanophagefferens@jgi                                                           ':0.33294047):0.046548091,(('403677_Pinfestans@EEY69744                                                     ':0.064653765,'Pramorum@jgi                                                                   ':0.0066061366):0.36563193,(('412030_Ptetraurelia@XP_001426605                                               ':0.48443365,'5911_Tthermophila@XP_001031380                                                 ':0.41930729):0.60664393,'Oxytricha_trifallax@apc2_WGS                                                   ':0.79686995):0.22606967):0.10406291):0.0092129447,'Emiliana_huxleyi@jgi                                                           ':0.49961143):0.046178189,'Gsulphuraria@stig_40.Gs43990.1                                                 ':0.63722137):0.045651245,((('431895_Mbrevicollis@XP_001749209                                               ':0.59663489,'574961_Scerevisiae@EEU06984                                                    ':1.3298702):0.1124462,'Cmerolae@CMC102C                                                               ':0.89808117):0.10589253,'5762_Ngruberi@EFC48750                                                         ':0.55424421):0.15131141):5.648402e-06):0.068426653,'352472_Ddiscoideum@XP_643183                                                   ':0.51616129):0.07191287,(('7739_Bfloridae@XP_002600222                                                    ':0.22653939,'Daphnia_pulex@jgi                                                              ':0.4069397):0.019387249,'Cowczarzaki@03030T0                                                            ':0.58059777):0.097845437);
(((('10228_Tadhaerens@XP_002114958                                                  ':0.65428564,((('45351_Nvectensis@XP_001625156                                                  ':0.22617464,'Hrobusta@jgi                                                                   ':0.30723373):0.04000022,'Lgigantea@jgi                                                                  ':0.19146079):0.055643839,(('6239_Celegans@NP_498762                                                        ':0.77939931,'6279_Bmalayi@XP_001894849                                                      ':0.13128608):0.75786439,(('7227_Dmelanogaster@NP_611862                                                   ':0.37779581,'7460_Amellifera@XP_395411                                                      ':0.074884903):0.13072652,('7955_Drerio@CAX13097                                                           ':0.15019016,('9606_Hsapiens@NP_037498                                                        ':0.099667196,'Xenopus_tropicalis@281065                                                      ':0.051940336):0.061312556):0.18151004):0.055216294):2.6778882e-05):0.03638001):0.056596421,('Cowczarzaki@03030T0                                                            ':0.61048675,'Daphnia_pulex@jgi                                                              ':0.32289254):0.012020723):0.17262243,(('145481_Ppatens@XP_001758242                                                    ':0.017726035,(('3702_Athaliana@NP_178543                                                       ':0.02212208,'39947_Osativa@BAG91185                                                         ':0.062902076):0.18028369,'Smellendorffii@jgi|Selmo1|79209|e_gw1.2.1059.1                                 ':0.061753491):0.021434385):0.090251618,((('3055_Creinhardtii@XP_001698597                                                 ':0.090154049,'Vcarteri@jgi|Volca1|80889|estExt_Genewise1Plus.C_160183                        ':0.069500953):0.44661899,(('436017_Olucimarinus@XP_001420260                                               ':0.048714044,'70448_Otauri@AAV68613                                                          ':0.015361212):0.1319599,'564608_Mpusilla@EEH54093                                                       ':0.27414068):0.18094338):0.088776246,'Cvulgaris@jgi|ChlNC64A_1|19379|e_gw1.2.70.1                                    ':0.26758618):0.050606351):0.095683059):0.024275593,((((('185431_Tbrucei@XP_827412                                                       ':0.083621884,'353153_Tcruzi@XP_821644                                                        ':0.10646151):0.3419534,('347515_Lmajor@XP_843480                                                        ':0,'435258_Linfantum@XP_001469183                                                  ':0.015937084):0.37369135):1.2672405,('352472_Ddiscoideum@XP_643183                                                   ':0.44640743,(((('431895_Mbrevicollis@XP_001749209                                               ':0.77151178,'574961_Scerevisiae@EEU06984                                                    ':1.4119086):0.0073365103,'Cmerolae@CMC102C                                                               ':0.93645192):0.10943731,'Spunctatus@04663T0                                                             ':1.0168397):0.02416188,'Gsulphuraria@stig_40.Gs43990.1                                                 ':0.7840388):0.046198142):0.048445285):0.060374857,(('403677_Pinfestans@EEY69744                                                     ':0.10636122,'Pramorum@jgi                                                                   ':0.015869534):0.33758204,(('5762_Ngruberi@EFC48750                                                         ':0.87348699,'7739_Bfloridae@XP_002600222                                                    ':0.58844354):0.035026367,'Emiliana_huxleyi@jgi                                                           ':0.41146862):0.068062176):0.058227605):0.023723655,(((('214684_Cneoformans@XP_568721                                                   ':0.37553168,'Srosetta@01885T0                                                               ':0.83829574):0.07774377,'237631_Umaydis@XP_759373                                                       ':1.1289223):0.11636319,(('330879_Afumigatus@XP_749651                                                    ':0.2720633,'367110_Ncrassa@XP_964316                                                       ':0.62877646):0.24320663,'4896_Spombe@NP_001018806                                                       ':0.59056929):0.042915586):0.26780394,(((('412030_Ptetraurelia@XP_001426605                                               ':0.59409262,'5911_Tthermophila@XP_001031380                                                 ':0.27071757):0.75102649,'Oxytricha_trifallax@apc2_WGS                                                   ':0.39811425):0.27567779,'412133_Tvaginalis@XP_001306780                                                 ':1.2612308):0.14166843,'Ttrahens@10992T0                                                               ':0.26563251):0.13660528):0.057041833):0.016514834,(((('296543_Tpseudonana@XP_002291443                                                ':0.11465746,'Bdendrobatidis@jgi|Batde5|92557|GP3.081160                                     ':1.9443891):0.10618749,'556484_Ptricornutum@XP_002181491                                               ':0.27045118):0.15813587,'Ectocarpus_siliculosus@299472550                                               ':0.25874319):0.050229619,'Aanophagefferens@jgi                                                           ':0.44387997):0.18409209);
((('10228_Tadhaerens@XP_002114958                                                  ':0.43470972,(((((('45351_Nvectensis@XP_001625156                                                  ':0.16551496,'Lgigantea@jgi                                                                  ':0.10221228):0.017805082,('7955_Drerio@CAX13097                                                           ':0.11203006,('9606_Hsapiens@NP_037498                                                        ':0.10907871,'Xenopus_tropicalis@281065                                                      ':0.054952179):0.049736638):0.15320329):0.0073777776,'7227_Dmelanogaster@NP_611862                                                   ':0.41370352):0.037089681,('7460_Amellifera@XP_395411                                                      ':0.17354271,'Hrobusta@jgi                                                                   ':0.13400741):0.058436647):0.013912858,'Daphnia_pulex@jgi                                                              ':0.39896207):0.041461194,'7739_Bfloridae@XP_002600222                                                    ':0.3963686):0.054382206):0.0087623305,'Cowczarzaki@03030T0                                                            ':0.47695887):0.049085683,((((((('145481_Ppatens@XP_001758242                                                    ':0.044323596,(('3702_Athaliana@NP_178543                                                       ':0.060490681,'39947_Osativa@BAG91185                                                         ':0.064349125):0.2526091,'Smellendorffii@jgi|Selmo1|79209|e_gw1.2.1059.1                                 ':0.039813707):0.015186085):0.064337645,(('436017_Olucimarinus@XP_001420260                                               ':0.030148074,'70448_Otauri@AAV68613                                                          ':0.031771769):0.089398807,'564608_Mpusilla@EEH54093                                                       ':0.25838826):0.11496956):0.026859681,(('3055_Creinhardtii@XP_001698597                                                 ':0.038886079,'Vcarteri@jgi|Volca1|80889|estExt_Genewise1Plus.C_160183                        ':0.19582973):0.35855726,'Cvulgaris@jgi|ChlNC64A_1|19379|e_gw1.2.70.1                                    ':0.31623232):0.081483974):0.046017489,(((('296543_Tpseudonana@XP_002291443                                                ':1.4261063e-05,'Bdendrobatidis@jgi|Batde5|92557|GP3.081160                                     ':1.8005399):0.15795867,('556484_Ptricornutum@XP_002181491                                               ':0.21235769,'Ectocarpus_siliculosus@299472550                                               ':0.38153131):0.10233646):0.21727978,('403677_Pinfestans@EEY69744                                                     ':0.066452916,'Pramorum@jgi                                                                   ':0.015106569):0.34855266):0.10509013,'Ttrahens@10992T0                                                               ':0.37096351):0.025031183):0.054826849,('352472_Ddiscoideum@XP_643183                                                   ':0.43717731,(((('412030_Ptetraurelia@XP_001426605                                               ':0.63913022,'5911_Tthermophila@XP_001031380                                                 ':0.48850805):0.309582,'Oxytricha_trifallax@apc2_WGS                                                   ':0.45665664):0.29175795,'5762_Ngruberi@EFC48750                                                         ':0.67850221):0.041997689,('Aanophagefferens@jgi                                                           ':0.48974662,'Emiliana_huxleyi@jgi                                                           ':0.39012824):0.10964409):7.9341178e-05):0.081634207):0.058242262,((((('185431_Tbrucei@XP_827412                                                       ':0.10888964,'353153_Tcruzi@XP_821644                                                        ':0.070713915):0.17580222,('347515_Lmajor@XP_843480                                                        ':0,'435258_Linfantum@XP_001469183                                                  ':0.02938871):0.36817666):1.1199453,'Spunctatus@04663T0                                                             ':0.44186794):0.15215954,('574961_Scerevisiae@EEU06984                                                    ':1.8410149,'Cmerolae@CMC102C                                                               ':0.77334651):0.31882899):0.003294675,(('412133_Tvaginalis@XP_001306780                                                 ':1.0208704,'431895_Mbrevicollis@XP_001749209                                               ':0.55246641):0.18426217,'Gsulphuraria@stig_40.Gs43990.1                                                 ':0.52917213):0.032742388):0.19124416):0.045750614,((('214684_Cneoformans@XP_568721                                                   ':0.44752571,(('330879_Afumigatus@XP_749651                                                    ':0.34611772,'367110_Ncrassa@XP_964316                                                       ':0.70682259):0.14671298,'4896_Spombe@NP_001018806                                                       ':0.72663064):0.14985433):0.024744786,'237631_Umaydis@XP_759373                                                       ':0.71947845):0.12960806,('6239_Celegans@NP_498762                                                        ':0.5798224,'6279_Bmalayi@XP_001894849                                                      ':0.19663256):0.63310568):0.04744207):0.010056909,'Srosetta@01885T0                                                               ':0.54854002);
(('10228_Tadhaerens@XP_002114958                                                  ':0.35239741,(((((('412030_Ptetraurelia@XP_001426605                                               ':0.53383838,'5911_Tthermophila@XP_001031380                                                 ':0.61235246):0.46783179,'Oxytricha_trifallax@apc2_WGS                                                   ':0.76822353):0.51117914,('7955_Drerio@CAX13097                                                           ':0.071282773,('9606_Hsapiens@NP_037498                                                        ':0.14256677,'Xenopus_tropicalis@281065                                                      ':0.052540519):0.040018192):0.059433942):6.8935408e-06,('6239_Celegans@NP_498762                                                        ':0.89159107,'6279_Bmalayi@XP_001894849                                                      ':0.20625758):0.98878835):0.092256882,'7739_Bfloridae@XP_002600222                                                    ':0.42880423):0.049125684,('45351_Nvectensis@XP_001625156                                                  ':0.086618349,(((('7227_Dmelanogaster@NP_611862                                                   ':0.28271151,'7460_Amellifera@XP_395411                                                      ':0.087803089):0.10154506,'Hrobusta@jgi                                                                   ':0.11040671):0.027390203,'Daphnia_pulex@jgi                                                              ':0.32885983):0.071988189,'Lgigantea@jgi                                                                  ':0.10609142):0.099136374):0.042717897):0.051430495):0.092450729,(((((('145481_Ppatens@XP_001758242                                                    ':0.010543418,('3702_Athaliana@NP_178543                                                       ':0.076340133,'39947_Osativa@BAG91185                                                         ':0.019071528):0.20675935):0.023313242,'Smellendorffii@jgi|Selmo1|79209|e_gw1.2.1059.1                                 ':0.033159901):0.094563806,((('3055_Creinhardtii@XP_001698597                                                 ':0.028321466,'Vcarteri@jgi|Volca1|80889|estExt_Genewise1Plus.C_160183                        ':0.09592804):0.3445745,'Cvulgaris@jgi|ChlNC64A_1|19379|e_gw1.2.70.1                                    ':0.320399):0.040777473,(('436017_Olucimarinus@XP_001420260                                               ':0.029521894,'70448_Otauri@AAV68613                                                          ':0.044376434):0.14255723,'564608_Mpusilla@EEH54093                                                       ':0.31747703):0.14004252):0.068751496):0.074279148,(((('296543_Tpseudonana@XP_002291443                                                ':0.19858382,'556484_Ptricornutum@XP_002181491                                               ':0.19340494):0.14089464,'Aanophagefferens@jgi                                                           ':0.27438494):0.038844807,'Ectocarpus_siliculosus@299472550                                               ':0.28344049):0.1027115,('403677_Pinfestans@EEY69744                                                     ':0.066959908,'Pramorum@jgi                                                                   ':0.0072042298):0.26943328):0.095636385):0.010131765,'Ttrahens@10992T0                                                               ':0.40031868):0.063663044,((((('330879_Afumigatus@XP_749651                                                    ':0.26865974,'367110_Ncrassa@XP_964316                                                       ':0.67746784):0.25328302,'574961_Scerevisiae@EEU06984                                                    ':1.9584921):0.018375915,'4896_Spombe@NP_001018806                                                       ':1.0187269):0.03790559,'Cowczarzaki@03030T0                                                            ':0.3975501):0.10757455,('352472_Ddiscoideum@XP_643183                                                   ':0.36224512,('431895_Mbrevicollis@XP_001749209                                               ':0.45700402,'Bdendrobatidis@jgi|Batde5|92557|GP3.081160                                     ':1.1997463):0.24487073):0.061239049):0.042475136):0.039260505,((((('185431_Tbrucei@XP_827412                                                       ':0.09061819,'353153_Tcruzi@XP_821644                                                        ':0.081894604):0.064444995,('347515_Lmajor@XP_843480                                                        ':0,'435258_Linfantum@XP_001469183                                                  ':0.0054488612):0.5047907):1.3237551,'Spunctatus@04663T0                                                             ':0.55969328):0.23902912,('214684_Cneoformans@XP_568721                                                   ':0.48498339,('237631_Umaydis@XP_759373                                                       ':1.0544336,'412133_Tvaginalis@XP_001306780                                                 ':0.84879821):0.099621785):0.034396336):0.084536404,((('5762_Ngruberi@EFC48750                                                         ':0.91587544,'Gsulphuraria@stig_40.Gs43990.1                                                 ':0.44610138):0.11026833,'Emiliana_huxleyi@jgi                                                           ':0.57943188):6.6590782e-05,('Cmerolae@CMC102C                                                               ':0.92872338,'Srosetta@01885T0                                                               ':0.55752076):0.13860486):0.070650541):0.037248452);
(((((('10228_Tadhaerens@XP_002114958                                                  ':0.46680573,((('6239_Celegans@NP_498762                                                        ':0.97099386,'6279_Bmalayi@XP_001894849                                                      ':0.092413409):0.76737512,'Cowczarzaki@03030T0                                                            ':0.49398493):0.17839953,'7739_Bfloridae@XP_002600222                                                    ':0.27638924):0.038146773):0.040535957,(((('45351_Nvectensis@XP_001625156                                                  ':0.23878702,'Lgigantea@jgi                                                                  ':0.15372264):0.047821831,'7227_Dmelanogaster@NP_611862                                                   ':0.43969944):1.1974002e-06,('7955_Drerio@CAX13097                                                           ':0.069539579,('9606_Hsapiens@NP_037498                                                        ':0.1881778,'Xenopus_tropicalis@281065                                                      ':0.047453348):0.052156924):0.19887079):0.033990725,('7460_Amellifera@XP_395411                                                      ':0.24960657,'Hrobusta@jgi                                                                   ':0.30380044):0.018762998):0.035041625):0.057443477,'352472_Ddiscoideum@XP_643183                                                   ':0.43528674):0.11782488,('Daphnia_pulex@jgi                                                              ':0.41516019,'Oxytricha_trifallax@apc2_WGS                                                   ':0.70531358):0.085978045):0.096019985,(('145481_Ppatens@XP_001758242                                                    ':0.026150848,(('3702_Athaliana@NP_178543                                                       ':0.03102828,'39947_Osativa@BAG91185                                                         ':0.072420596):0.28488361,'Smellendorffii@jgi|Selmo1|79209|e_gw1.2.1059.1                                 ':0.067886483):0.0059070508):0.037040139,(((('3055_Creinhardtii@XP_001698597                                                 ':0.020077582,'Vcarteri@jgi|Volca1|80889|estExt_Genewise1Plus.C_160183                        ':0.11952645):0.43312663,(('431895_Mbrevicollis@XP_001749209                                               ':0.84747768,'Gsulphuraria@stig_40.Gs43990.1                                                 ':0.57940113):0.17840348,'5762_Ngruberi@EFC48750                                                         ':0.75263844):0.071444827):0.028533856,'Cvulgaris@jgi|ChlNC64A_1|19379|e_gw1.2.70.1                                    ':0.28138692):0.12519058,(('436017_Olucimarinus@XP_001420260                                               ':2.8678341e-05,'70448_Otauri@AAV68613                                                          ':0.049204789):0.11228342,'564608_Mpusilla@EEH54093                                                       ':0.32422352):0.23779646):0.04568729):0.10381422):0.052977997,(((((('185431_Tbrucei@XP_827412                                                       ':0.03796179,'353153_Tcruzi@XP_821644                                                        ':0.095341522):0.20922071,('347515_Lmajor@XP_843480                                                        ':0.010680195,'435258_Linfantum@XP_001469183                                                  ':0.021241714):0.44881918):1.0142016,'Bdendrobatidis@jgi|Batde5|92557|GP3.081160                                     ':1.475816):0.43059713,((('214684_Cneoformans@XP_568721                                                   ':0.23670684,'237631_Umaydis@XP_759373                                                       ':1.2434312):0.18245543,(('330879_Afumigatus@XP_749651                                                    ':0.41429563,'367110_Ncrassa@XP_964316                                                       ':0.77698946):0.1398837,'4896_Spombe@NP_001018806                                                       ':0.79906857):0.10717013):0.035005757,'Spunctatus@04663T0                                                             ':0.85694089):0.095858602):0.16455861,('403677_Pinfestans@EEY69744                                                     ':0.055855485,'Pramorum@jgi                                                                   ':2.1170849e-05):0.31435043):0.060133987,(('296543_Tpseudonana@XP_002291443                                                ':0.17707556,(('412030_Ptetraurelia@XP_001426605                                               ':0.6957346,'5911_Tthermophila@XP_001031380                                                 ':0.44147279):1.093203,'556484_Ptricornutum@XP_002181491                                               ':0.18608762):0.047873728):0.16899008,('Aanophagefferens@jgi                                                           ':0.32024422,'Ectocarpus_siliculosus@299472550                                               ':0.20715354):0.065246363):0.19834858):0.027659922,((('412133_Tvaginalis@XP_001306780                                                 ':1.1110831,'Emiliana_huxleyi@jgi                                                           ':0.5245106):0.034632202,'Srosetta@01885T0                                                               ':0.87447743):0.074501665,(('574961_Scerevisiae@EEU06984                                                    ':1.6714623,'Cmerolae@CMC102C                                                               ':0.7508688):0.43740313,'Ttrahens@10992T0                                                               ':0.26880335):0.088445573):0.038912929);
(((((('10228_Tadhaerens@XP_002114958                                                  ':0.50894739,(((('7227_Dmelanogaster@NP_611862                                                   ':0.34035425,'7460_Amellifera@XP_395411                                                      ':0.17559205):0.052976364,'Hrobusta@jgi                                                                   ':0.19690675):0.022646596,'Lgigantea@jgi                                                                  ':0.1781308):0.05571044,('7955_Drerio@CAX13097                                                           ':0.12826752,('9606_Hsapiens@NP_037498                                                        ':0.19345887,'Xenopus_tropicalis@281065                                                      ':0.031668356):0.044630079):0.18143476):0.02026189):0.051712229,'45351_Nvectensis@XP_001625156                                                  ':0.17782708):0.039786316,('6239_Celegans@NP_498762                                                        ':0.91824817,'6279_Bmalayi@XP_001894849                                                      ':0.0039267593):0.88178487):0.014342085,(((('431895_Mbrevicollis@XP_001749209                                               ':0.64542473,'7739_Bfloridae@XP_002600222                                                    ':0.27664632):0.075639327,'Srosetta@01885T0                                                               ':0.5044904):0.052862919,'Cowczarzaki@03030T0                                                            ':0.55905593):0.021436142,'Daphnia_pulex@jgi                                                              ':0.31759434):0.065072946):0.12145071,('Cmerolae@CMC102C                                                               ':0.9476281,'Ttrahens@10992T0                                                               ':0.34389802):9.8367847e-07):0.023191306,(((('145481_Ppatens@XP_001758242                                                    ':0.014386521,(('3702_Athaliana@NP_178543                                                       ':0.025996835,'39947_Osativa@BAG91185                                                         ':0.0683558):0.21041163,'Smellendorffii@jgi|Selmo1|79209|e_gw1.2.1059.1                                 ':0.053151276):0.02527043):0.12500257,(('436017_Olucimarinus@XP_001420260                                               ':0.03125651,'70448_Otauri@AAV68613                                                          ':0.038749571):0.12758242,'564608_Mpusilla@EEH54093                                                       ':0.3026589):0.17340792):0.024773047,'Cvulgaris@jgi|ChlNC64A_1|19379|e_gw1.2.70.1                                    ':0.25884332):0.054966074,((((('296543_Tpseudonana@XP_002291443                                                ':0.17682094,'556484_Ptricornutum@XP_002181491                                               ':0.26604866):0.048599218,'Aanophagefferens@jgi                                                           ':0.35778847):0.14746976,('3055_Creinhardtii@XP_001698597                                                 ':0.11439163,'Ectocarpus_siliculosus@299472550                                               ':0.0022548893):0.22250041):0.017294182,'5762_Ngruberi@EFC48750                                                         ':0.93612231):0.028676829,'352472_Ddiscoideum@XP_643183                                                   ':0.31914095):0.071372517):0.0073033635,(((((((('185431_Tbrucei@XP_827412                                                       ':0.064012201,'353153_Tcruzi@XP_821644                                                        ':0.078305587):0.19909642,('347515_Lmajor@XP_843480                                                        ':0,'435258_Linfantum@XP_001469183                                                  ':0.024785787):0.52944095):0.96513212,'Bdendrobatidis@jgi|Batde5|92557|GP3.081160                                     ':0.9113807):0.13870522,'Spunctatus@04663T0                                                             ':0.67539272):0.18160814,(('214684_Cneoformans@XP_568721                                                   ':0.49557283,((('330879_Afumigatus@XP_749651                                                    ':0.25988396,'367110_Ncrassa@XP_964316                                                       ':0.5966775):0.1387657,'574961_Scerevisiae@EEU06984                                                    ':1.4101501):0.16391079,'4896_Spombe@NP_001018806                                                       ':0.59071347):0.038750385):0.045259699,('237631_Umaydis@XP_759373                                                       ':0.50669569,'412133_Tvaginalis@XP_001306780                                                 ':1.0582896):0.27613323):0.083539596):0.1002287,'Vcarteri@jgi|Volca1|80889|estExt_Genewise1Plus.C_160183                        ':0.41106264):0.10029884,(((('412030_Ptetraurelia@XP_001426605                                               ':0.53255773,'5911_Tthermophila@XP_001031380                                                 ':0.24494049):0.7678757,'Oxytricha_trifallax@apc2_WGS                                                   ':0.69466777):0.1596233,'Gsulphuraria@stig_40.Gs43990.1                                                 ':0.49343593):0.062480665,'Emiliana_huxleyi@jgi                                                           ':0.45283216):0.06071858):0.061757933,('403677_Pinfestans@EEY69744                                                     ':0.055187088,'Pramorum@jgi                                                                   ':0.0732374):0.36271831):0.039839817);
(((('10228_Tadhaerens@XP_002114958                                                  ':0.43230501,'352472_Ddiscoideum@XP_643183                                                   ':0.32240751):0.10241132,((((('145481_Ppatens@XP_001758242                                                    ':0.046252709,'Smellendorffii@jgi|Selmo1|79209|e_gw1.2.1059.1                                 ':0.047747181):0.052010571,('3702_Athaliana@NP_178543                                                       ':0.036924687,'39947_Osativa@BAG91185                                                         ':0.028009172):0.16584191):0.047414528,(('3055_Creinhardtii@XP_001698597                                                 ':0.024381283,'Vcarteri@jgi|Volca1|80889|estExt_Genewise1Plus.C_160183                        ':0.13674038):0.61923957,(('436017_Olucimarinus@XP_001420260                                               ':0.041034835,'70448_Otauri@AAV68613                                                          ':0.012593404):0.11036775,'564608_Mpusilla@EEH54093                                                       ':0.28396046):0.17554289):0.012446817):0.053278555,('Cvulgaris@jgi|ChlNC64A_1|19379|e_gw1.2.70.1                                    ':0.25571549,'Ectocarpus_siliculosus@299472550                                               ':0.59109843):0.076667614):0.07816472,(('412030_Ptetraurelia@XP_001426605                                               ':0.49959463,'5911_Tthermophila@XP_001031380                                                 ':0.57729105):0.66414992,'Oxytricha_trifallax@apc2_WGS                                                   ':0.47823187):0.45951622):9.3246912e-06):0.061494127,(((('296543_Tpseudonana@XP_002291443                                                ':0.11840277,'556484_Ptricornutum@XP_002181491                                               ':0.2366198):0.13979151,'Aanophagefferens@jgi                                                           ':0.42547827):0.048598385,('403677_Pinfestans@EEY69744                                                     ':0.074316739,'Pramorum@jgi                                                                   ':0.025222135):0.45437891):0.19649528,'Ttrahens@10992T0                                                               ':0.41373092):0.064312406):1.6584469e-07,((((('185431_Tbrucei@XP_827412                                                       ':0.13361572,'353153_Tcruzi@XP_821644                                                        ':0.12119764):0.28113264,('347515_Lmajor@XP_843480                                                        ':0.0071172605,'435258_Linfantum@XP_001469183                                                  ':0.017604679):0.36702724):0.98463008,'Bdendrobatidis@jgi|Batde5|92557|GP3.081160                                     ':1.0800399):0.28061324,'431895_Mbrevicollis@XP_001749209                                               ':0.52066167):0.099490529,(((('214684_Cneoformans@XP_568721                                                   ':0.40558312,('330879_Afumigatus@XP_749651                                                    ':0.35841395,'367110_Ncrassa@XP_964316                                                       ':0.63826517):0.2238608):0.078758182,'Spunctatus@04663T0                                                             ':0.86122544):0.11035567,(('237631_Umaydis@XP_759373                                                       ':0.79911483,'Gsulphuraria@stig_40.Gs43990.1                                                 ':0.74402674):0.22310064,'Emiliana_huxleyi@jgi                                                           ':0.40907064):0.088404194):0.071367289,((('412133_Tvaginalis@XP_001306780                                                 ':1.1490037,'Cmerolae@CMC102C                                                               ':0.95454074):0.092746348,'Srosetta@01885T0                                                               ':0.56982755):0.11499665,'Cowczarzaki@03030T0                                                            ':0.47257219):0.064033958):0.041519093):0.157626,(('45351_Nvectensis@XP_001625156                                                  ':0.25377539,'7739_Bfloridae@XP_002600222                                                    ':0.3896199):0.072995112,(((('4896_Spombe@NP_001018806                                                       ':0.85589661,'574961_Scerevisiae@EEU06984                                                    ':1.3820501):0.19338695,'5762_Ngruberi@EFC48750                                                         ':0.74809993):0.19506164,(((('6239_Celegans@NP_498762                                                        ':0.87196203,'6279_Bmalayi@XP_001894849                                                      ':0.15596349):0.77490961,'7227_Dmelanogaster@NP_611862                                                   ':0.24460907):0.17019804,('7460_Amellifera@XP_395411                                                      ':0.17951852,('Hrobusta@jgi                                                                   ':0.27073834,'Lgigantea@jgi                                                                  ':0.18174559):0.030839825):0.047755117):0.026670666,'Daphnia_pulex@jgi                                                              ':0.46099212):0.0085257315):0.035990742,('7955_Drerio@CAX13097                                                           ':0.15156549,('9606_Hsapiens@NP_037498                                                        ':0.13508016,'Xenopus_tropicalis@281065                                                      ':0.045804717):0.05561285):0.13373253):0.037878785):0.085494023);
((((('10228_Tadhaerens@XP_002114958                                                  ':0.38406429,('7955_Drerio@CAX13097                                                           ':0.11940421,('9606_Hsapiens@NP_037498                                                        ':0.14447979,'Xenopus_tropicalis@281065                                                      ':0.028337845):0.052441591):0.061331989):0.04185296,((('412030_Ptetraurelia@XP_001426605                                               ':0.42503506,'5911_Tthermophila@XP_001031380                                                 ':0.63350181):0.62303079,'Srosetta@01885T0                                                               ':0.57632832):0.12600502,'Oxytricha_trifallax@apc2_WGS                                                   ':0.67032193):0.03658979):0.019363555,(((('45351_Nvectensis@XP_001625156                                                  ':0.16146962,'Hrobusta@jgi                                                                   ':0.20541504):0.030319237,'Lgigantea@jgi                                                                  ':0.13340393):0.0078735728,'7739_Bfloridae@XP_002600222                                                    ':0.48825964):0.055205097,(('7227_Dmelanogaster@NP_611862                                                   ':0.33558998,'7460_Amellifera@XP_395411                                                      ':0.19135771):0.089491373,'Daphnia_pulex@jgi                                                              ':0.45719815):0.01364278):0.023027455):0.090253981,((('145481_Ppatens@XP_001758242                                                    ':0.031280459,(('3702_Athaliana@NP_178543                                                       ':0.05666657,'39947_Osativa@BAG91185                                                         ':0.034405228):0.24981997,'Smellendorffii@jgi|Selmo1|79209|e_gw1.2.1059.1                                 ':0.037085189):0.0048910762):0.095190719,(('3055_Creinhardtii@XP_001698597                                                 ':0.12751242,'Vcarteri@jgi|Volca1|80889|estExt_Genewise1Plus.C_160183                        ':0.040661301):0.41096989,((('436017_Olucimarinus@XP_001420260                                               ':0.027115052,'70448_Otauri@AAV68613                                                          ':0.072716483):0.1181167,'564608_Mpusilla@EEH54093                                                       ':0.25864418):0.14162198,'Cvulgaris@jgi|ChlNC64A_1|19379|e_gw1.2.70.1                                    ':0.21058354):0.025904646):0.033471565):0.057806989,((('296543_Tpseudonana@XP_002291443                                                ':0.19149226,'556484_Ptricornutum@XP_002181491                                               ':0.19576115):0.20672745,((('352472_Ddiscoideum@XP_643183                                                   ':0.30003973,('431895_Mbrevicollis@XP_001749209                                               ':0.63314162,'Cmerolae@CMC102C                                                               ':1.2138265):0.22483705):0.18598156,('5762_Ngruberi@EFC48750                                                         ':0.73817497,'Gsulphuraria@stig_40.Gs43990.1                                                 ':0.77668436):0.20893528):0.040800653,((('403677_Pinfestans@EEY69744                                                     ':2.2494194e-06,'Pramorum@jgi                                                                   ':0.073263438):0.31423675,'Ectocarpus_siliculosus@299472550                                               ':0.27160657):0.098535714,'Aanophagefferens@jgi                                                           ':0.45998576):0.0051554503):0.057371513):0.045048389,('Emiliana_huxleyi@jgi                                                           ':0.36307126,'Ttrahens@10992T0                                                               ':0.33659575):0.096412777):0.035338647):0.066240039):2.9283796e-05,(((('185431_Tbrucei@XP_827412                                                       ':0.079965571,'353153_Tcruzi@XP_821644                                                        ':0.059843893):0.077694641,('347515_Lmajor@XP_843480                                                        ':0.0085446253,'435258_Linfantum@XP_001469183                                                  ':0.0056877425):0.51131166):1.1884142,'Bdendrobatidis@jgi|Batde5|92557|GP3.081160                                     ':1.3148246):0.36796993,((('214684_Cneoformans@XP_568721                                                   ':0.52445053,(('237631_Umaydis@XP_759373                                                       ':0.76320154,'412133_Tvaginalis@XP_001306780                                                 ':1.0246406):0.14295396,((('330879_Afumigatus@XP_749651                                                    ':0.41078841,'367110_Ncrassa@XP_964316                                                       ':0.5014872):0.079859259,'574961_Scerevisiae@EEU06984                                                    ':1.2461198):0.15029028,'4896_Spombe@NP_001018806                                                       ':0.57634963):0.15463228):0.005457195):0.13096216,'Cowczarzaki@03030T0                                                            ':0.43012482):0.019148053,'Spunctatus@04663T0                                                             ':0.89856313):0.072334014):0.069104041,('6239_Celegans@NP_498762                                                        ':0.70111773,'6279_Bmalayi@XP_001894849                                                      ':0.055400549):0.86209154);
((((((('10228_Tadhaerens@XP_002114958                                                  ':0.41237435,(('6239_Celegans@NP_498762                                                        ':0.66788858,'6279_Bmalayi@XP_001894849                                                      ':0.18440838):0.76113473,'7227_Dmelanogaster@NP_611862                                                   ':0.19510143):0.11171505):0.052148717,'Lgigantea@jgi                                                                  ':0.16777459):0.033791609,(('45351_Nvectensis@XP_001625156                                                  ':0.27366215,'Hrobusta@jgi                                                                   ':0.11803249):0.094098495,'7460_Amellifera@XP_395411                                                      ':0.14211644):0.0045922125):0.094951272,('7739_Bfloridae@XP_002600222                                                    ':0.22174544,'Cowczarzaki@03030T0                                                            ':0.56717931):0.11200322):0.018880317,(('7955_Drerio@CAX13097                                                           ':0.15344131,'Xenopus_tropicalis@281065                                                      ':0.038260592):0.026836878,'9606_Hsapiens@NP_037498                                                        ':0.093863368):0.18452032):0.085372202,'352472_Ddiscoideum@XP_643183                                                   ':0.34798512):0.067075879,((((((('145481_Ppatens@XP_001758242                                                    ':0.060391462,'Smellendorffii@jgi|Selmo1|79209|e_gw1.2.1059.1                                 ':0.066898422):0.032202203,('3702_Athaliana@NP_178543                                                       ':0.050731076,'39947_Osativa@BAG91185                                                         ':0.055577754):0.14571544):0.035631246,(('3055_Creinhardtii@XP_001698597                                                 ':0.027982447,'Vcarteri@jgi|Volca1|80889|estExt_Genewise1Plus.C_160183                        ':0.1274234):0.38788262,(('436017_Olucimarinus@XP_001420260                                               ':0.031526014,'70448_Otauri@AAV68613                                                          ':0.027539415):0.20051264,'564608_Mpusilla@EEH54093                                                       ':0.35599533):0.16586062):0.053390005):0.055554639,'Cvulgaris@jgi|ChlNC64A_1|19379|e_gw1.2.70.1                                    ':0.29879199):0.039187315,('Ectocarpus_siliculosus@299472550                                               ':0.49090026,'Ttrahens@10992T0                                                               ':0.6067013):3.5373852e-05):0.064053111,((((('214684_Cneoformans@XP_568721                                                   ':0.59648834,'Srosetta@01885T0                                                               ':0.71931808):0.07759455,'412133_Tvaginalis@XP_001306780                                                 ':1.3516572):0.12924732,(('412030_Ptetraurelia@XP_001426605                                               ':0.66148061,'5911_Tthermophila@XP_001031380                                                 ':0.49353973):0.4224387,'Oxytricha_trifallax@apc2_WGS                                                   ':0.72455572):0.19406702):0.13050257,'237631_Umaydis@XP_759373                                                       ':0.88741122):0.11163113,((('296543_Tpseudonana@XP_002291443                                                ':0.1414338,'556484_Ptricornutum@XP_002181491                                               ':0.35592816):0.1438121,(('403677_Pinfestans@EEY69744                                                     ':0.060379092,'Pramorum@jgi                                                                   ':0.0022352692):0.40059746,'Aanophagefferens@jgi                                                           ':0.39823788):0.061203581):0.044621632,'Emiliana_huxleyi@jgi                                                           ':0.56785365):0.084118894):0.045695009):0.059673692,((('4896_Spombe@NP_001018806                                                       ':0.97470767,('574961_Scerevisiae@EEU06984                                                    ':1.1435854,'Cmerolae@CMC102C                                                               ':0.80344029):0.17507089):0.076853602,'5762_Ngruberi@EFC48750                                                         ':0.85614652):0.070156358,'Daphnia_pulex@jgi                                                              ':0.46044972):0.17947151):0.017345952,(((((('185431_Tbrucei@XP_827412                                                       ':0.032511155,'353153_Tcruzi@XP_821644                                                        ':0.13460647):0.22841938,('347515_Lmajor@XP_843480                                                        ':0.0066345676,'435258_Linfantum@XP_001469183                                                  ':0.0091377062):0.37606574):0.67121909,'Bdendrobatidis@jgi|Batde5|92557|GP3.081160                                     ':1.130662):0.30882877,'Spunctatus@04663T0                                                             ':0.69918744):0.20980337,(('330879_Afumigatus@XP_749651                                                    ':0.3448805,'367110_Ncrassa@XP_964316                                                       ':0.51086114):0.25147093,'431895_Mbrevicollis@XP_001749209                                               ':0.58478753):0.1469546):0.082865561,'Gsulphuraria@stig_40.Gs43990.1                                                 ':0.57092987):0.11225807);
((((('10228_Tadhaerens@XP_002114958                                                  ':0.39339913,('352472_Ddiscoideum@XP_643183                                                   ':0.33043674,((('412030_Ptetraurelia@XP_001426605                                               ':0.29279837,'5911_Tthermophila@XP_001031380                                                 ':0.4845248):0.56411884,'Oxytricha_trifallax@apc2_WGS                                                   ':0.62425755):0.24906955,'Gsulphuraria@stig_40.Gs43990.1                                                 ':0.61012064):0.18949121):0.077798314):0.018508089,('412133_Tvaginalis@XP_001306780                                                 ':1.1648961,'Cowczarzaki@03030T0                                                            ':0.29250084):0.16167637):0.11705833,('45351_Nvectensis@XP_001625156                                                  ':0.1670429,((('7227_Dmelanogaster@NP_611862                                                   ':0.42180722,'7460_Amellifera@XP_395411                                                      ':0.11864155):0.034682727,'Hrobusta@jgi                                                                   ':0.2425825):0.025026483,'Lgigantea@jgi                                                                  ':0.16361242):0.053808882):0.044206389):0.025450555,(((('185431_Tbrucei@XP_827412                                                       ':0.07189005,'353153_Tcruzi@XP_821644                                                        ':0.10055798):0.23062566,('347515_Lmajor@XP_843480                                                        ':0.013450663,'435258_Linfantum@XP_001469183                                                  ':0.006997589):0.43135834):0.94783398,'Spunctatus@04663T0                                                             ':0.64555957):0.28770767,('7955_Drerio@CAX13097                                                           ':0.060146659,('9606_Hsapiens@NP_037498                                                        ':0.16432072,'Xenopus_tropicalis@281065                                                      ':0.035993489):0.076551433):0.075360289):0.098932769):0.030559178,(((((((('145481_Ppatens@XP_001758242                                                    ':0.034866351,'Smellendorffii@jgi|Selmo1|79209|e_gw1.2.1059.1                                 ':0.075142979):0.025193536,('3702_Athaliana@NP_178543                                                       ':0.040995176,'39947_Osativa@BAG91185                                                         ':0.042226509):0.14876358):0.031435351,('5762_Ngruberi@EFC48750                                                         ':0.72699813,'Ectocarpus_siliculosus@299472550                                               ':0.38241919):1.9414032e-05):0.075999982,(('3055_Creinhardtii@XP_001698597                                                 ':0.055636132,'Vcarteri@jgi|Volca1|80889|estExt_Genewise1Plus.C_160183                        ':0.10089054):0.38825704,(('436017_Olucimarinus@XP_001420260                                               ':0.041751117,'70448_Otauri@AAV68613                                                          ':0.015354127):0.14619828,'564608_Mpusilla@EEH54093                                                       ':0.23439544):0.05959578):0.074944483):0.030024928,'Cvulgaris@jgi|ChlNC64A_1|19379|e_gw1.2.70.1                                    ':0.27087468):1.2337961e-05,'Srosetta@01885T0                                                               ':0.80673143):0.074692833,'Ttrahens@10992T0                                                               ':0.48317755):0.035141943,(((('214684_Cneoformans@XP_568721                                                   ':0.35066943,'Bdendrobatidis@jgi|Batde5|92557|GP3.081160                                     ':1.7883815):0.36078112,('403677_Pinfestans@EEY69744                                                     ':0.10217269,'Pramorum@jgi                                                                   ':0.010500764):0.13907163):0.23114417,(('296543_Tpseudonana@XP_002291443                                                ':0.16374126,'556484_Ptricornutum@XP_002181491                                               ':0.25239098):0.22731117,'Aanophagefferens@jgi                                                           ':0.34289115):0.073394167):0.079598718,'Emiliana_huxleyi@jgi                                                           ':0.46764996):0.036863595):0.052216796,((((('237631_Umaydis@XP_759373                                                       ':0.88164249,'367110_Ncrassa@XP_964316                                                       ':0.33915307):0.10496574,('330879_Afumigatus@XP_749651                                                    ':0.27603118,'574961_Scerevisiae@EEU06984                                                    ':1.6426734):0.11078351):0.27515626,'4896_Spombe@NP_001018806                                                       ':0.52568357):0.20282735,('6239_Celegans@NP_498762                                                        ':0.70093044,'6279_Bmalayi@XP_001894849                                                      ':0.15699243):0.68540464):0.056857715,((('431895_Mbrevicollis@XP_001749209                                               ':0.57457364,'Cmerolae@CMC102C                                                               ':0.96356507):0.18507474,'7739_Bfloridae@XP_002600222                                                    ':0.20220376):0.13803202,'Daphnia_pulex@jgi                                                              ':0.32385718):0.02002536):0.066280012);
((((((((('10228_Tadhaerens@XP_002114958                                                  ':0.37319491,'45351_Nvectensis@XP_001625156                                                  ':0.25633653):0.0055478437,((('6239_Celegans@NP_498762                                                        ':0.73749938,'6279_Bmalayi@XP_001894849                                                      ':0.038983581):0.90439027,'Lgigantea@jgi                                                                  ':0.15573849):0.024245126,(('7227_Dmelanogaster@NP_611862                                                   ':0.28898834,'7460_Amellifera@XP_395411                                                      ':0.1222033):0.060937446,'Hrobusta@jgi                                                                   ':0.25074129):0.070992835):0.067286431):0.044728768,'Cowczarzaki@03030T0                                                            ':0.72857816):0.022250527,((('412030_Ptetraurelia@XP_001426605                                               ':0.39770388,'5911_Tthermophila@XP_001031380                                                 ':0.38482119):0.52689984,'Oxytricha_trifallax@apc2_WGS                                                   ':0.29554922):0.37821542,('7955_Drerio@CAX13097                                                           ':0.10982918,('9606_Hsapiens@NP_037498                                                        ':0.13985115,'Xenopus_tropicalis@281065                                                      ':0.063723933):0.010383571):0.097996832):0.07335157):0.027120358,(('7739_Bfloridae@XP_002600222                                                    ':0.12960348,'Cmerolae@CMC102C                                                               ':0.80587441):0.14727376,'Daphnia_pulex@jgi                                                              ':0.35627692):0.074372971):0.1129674,'352472_Ddiscoideum@XP_643183                                                   ':0.38759924):0.059976255,((((('296543_Tpseudonana@XP_002291443                                                ':0.14081362,'556484_Ptricornutum@XP_002181491                                               ':0.350475):0.11586294,'Ectocarpus_siliculosus@299472550                                               ':0.4039813):0.021085652,'Aanophagefferens@jgi                                                           ':0.43408964):0.14392089,'Ttrahens@10992T0                                                               ':0.40167483):0.085645666,('Emiliana_huxleyi@jgi                                                           ':0.31935523,'Gsulphuraria@stig_40.Gs43990.1                                                 ':0.53620765):0.20185451):5.3631437e-07):0.058408222,(('403677_Pinfestans@EEY69744                                                     ':0.062471744,'Pramorum@jgi                                                                   ':0.043359997):0.30856089,'Bdendrobatidis@jgi|Batde5|92557|GP3.081160                                     ':1.6011172):0.13512484):0.021650402,(('145481_Ppatens@XP_001758242                                                    ':0.057487009,'Smellendorffii@jgi|Selmo1|79209|e_gw1.2.1059.1                                 ':0.061190862):0.014709798,(('3702_Athaliana@NP_178543                                                       ':0.086896287,'39947_Osativa@BAG91185                                                         ':0.018590775):0.21172445,(('436017_Olucimarinus@XP_001420260                                               ':0.015394911,'70448_Otauri@AAV68613                                                          ':0.037029067):0.14793136,'564608_Mpusilla@EEH54093                                                       ':0.24952839):0.19342417):0.036390371):0.087659456,(((((((('185431_Tbrucei@XP_827412                                                       ':0.063463618,'353153_Tcruzi@XP_821644                                                        ':0.07796735):0.3266493,('347515_Lmajor@XP_843480                                                        ':0.010324633,'435258_Linfantum@XP_001469183                                                  ':0.020765223):0.34151609):0.89665197,'Spunctatus@04663T0                                                             ':0.68756642):0.26103031,(('214684_Cneoformans@XP_568721                                                   ':0.50464573,(('330879_Afumigatus@XP_749651                                                    ':0.28248847,'367110_Ncrassa@XP_964316                                                       ':0.74855017):0.29861131,('4896_Spombe@NP_001018806                                                       ':0.67041606,'574961_Scerevisiae@EEU06984                                                    ':1.5501796):0.14824291):0.15686128):4.6270703e-05,('237631_Umaydis@XP_759373                                                       ':0.61164544,'412133_Tvaginalis@XP_001306780                                                 ':0.98262058):0.27296149):0.094844117):0.13971739,('431895_Mbrevicollis@XP_001749209                                               ':0.67976105,'Srosetta@01885T0                                                               ':0.45165714):0.21191909):0.032846849,'5762_Ngruberi@EFC48750                                                         ':0.72410167):0.046017403,'Cvulgaris@jgi|ChlNC64A_1|19379|e_gw1.2.70.1                                    ':0.17607788):0.055672702,('3055_Creinhardtii@XP_001698597                                                 ':0.095510831,'Vcarteri@jgi|Volca1|80889|estExt_Genewise1Plus.C_160183                        ':0.055754723):0.38738156):0.049739971);
(((('10228_Tadhaerens@XP_002114958                                                  ':0.33443736,'Cowczarzaki@03030T0                                                            ':0.56569227):0.061087454,'352472_Ddiscoideum@XP_643183                                                   ':0.35522261):0.078680965,(((((('145481_Ppatens@XP_001758242                                                    ':0.04395774,'Smellendorffii@jgi|Selmo1|79209|e_gw1.2.1059.1                                 ':0.035121242):0.025536286,('3702_Athaliana@NP_178543                                                       ':0.048713978,'39947_Osativa@BAG91185                                                         ':0.077620332):0.18311777):0.053103914,(('436017_Olucimarinus@XP_001420260                                               ':0.023528222,'70448_Otauri@AAV68613                                                          ':0.057775602):0.087988154,'564608_Mpusilla@EEH54093                                                       ':0.26246484):0.12183069):0.026557041,(('3055_Creinhardtii@XP_001698597                                                 ':0.057440156,'Vcarteri@jgi|Volca1|80889|estExt_Genewise1Plus.C_160183                        ':0.051389102):0.4172183,('Cvulgaris@jgi|ChlNC64A_1|19379|e_gw1.2.70.1                                    ':0.16088667,'Ectocarpus_siliculosus@299472550                                               ':0.4153432):0.1079474):2.8391748e-05):0.04133944,'Ttrahens@10992T0                                                               ':0.2817196):0.04213165,(('412030_Ptetraurelia@XP_001426605                                               ':0.44140858,'5911_Tthermophila@XP_001031380                                                 ':0.21781065):0.34938963,'Oxytricha_trifallax@apc2_WGS                                                   ':0.54772359):0.4497094):5.5399925e-06):0.023348174,(((((('185431_Tbrucei@XP_827412                                                       ':0.11700342,'353153_Tcruzi@XP_821644                                                        ':0.10954549):0.26959907,('347515_Lmajor@XP_843480                                                        ':0.018748793,'435258_Linfantum@XP_001469183                                                  ':0):0.37098847):1.1689363,'Gsulphuraria@stig_40.Gs43990.1                                                 ':0.57390808):0.012676535,'Emiliana_huxleyi@jgi                                                           ':0.37515196):0.093206445,(((('214684_Cneoformans@XP_568721                                                   ':0.31440442,'237631_Umaydis@XP_759373                                                       ':0.86552652):0.15104732,'412133_Tvaginalis@XP_001306780                                                 ':1.1303882):0.094660363,('Cmerolae@CMC102C                                                               ':0.78194733,'Spunctatus@04663T0                                                             ':0.61736465):0.17916007):0.021384839,((('403677_Pinfestans@EEY69744                                                     ':0.083916122,'Pramorum@jgi                                                                   ':3.9892489e-05):0.27862594,'Bdendrobatidis@jgi|Batde5|92557|GP3.081160                                     ':1.4971279):0.17383499,('431895_Mbrevicollis@XP_001749209                                               ':0.4052851,'Srosetta@01885T0                                                               ':0.4952412):0.092661995):0.051831191):0.052204244):0.066989497,'5762_Ngruberi@EFC48750                                                         ':0.77240312):0.011594614,((('296543_Tpseudonana@XP_002291443                                                ':0.13953532,'556484_Ptricornutum@XP_002181491                                               ':0.15384678):0.14543655,'Aanophagefferens@jgi                                                           ':0.35874734):0.13948812,((((('330879_Afumigatus@XP_749651                                                    ':0.43322066,'367110_Ncrassa@XP_964316                                                       ':0.54466982):0.087210761,'574961_Scerevisiae@EEU06984                                                    ':1.3277359):0.14330123,'4896_Spombe@NP_001018806                                                       ':0.73847325):0.13742743,('6239_Celegans@NP_498762                                                        ':0.74965265,'6279_Bmalayi@XP_001894849                                                      ':0.075736318):0.52057547):0.10252682,((((('45351_Nvectensis@XP_001625156                                                  ':0.25156687,'Lgigantea@jgi                                                                  ':0.088829189):0.05257111,('7460_Amellifera@XP_395411                                                      ':0.18846537,'Hrobusta@jgi                                                                   ':0.20743008):0.023970624):0.037690182,'7227_Dmelanogaster@NP_611862                                                   ':0.33526006):0.041917702,('7955_Drerio@CAX13097                                                           ':0.10764752,('9606_Hsapiens@NP_037498                                                        ':0.19099765,'Xenopus_tropicalis@281065                                                      ':0.017250557):0.040518837):0.14443748):0.036313323,('7739_Bfloridae@XP_002600222                                                    ':0.28866225,'Daphnia_pulex@jgi                                                              ':0.38850367):0.057354593):0.12763457):0.037733608):0.011139473);
((((('10228_Tadhaerens@XP_002114958                                                  ':0.49880302,('352472_Ddiscoideum@XP_643183                                                   ':0.32150071,'Cowczarzaki@03030T0                                                            ':0.56081891):0.081326624):0.084826336,((('45351_Nvectensis@XP_001625156                                                  ':0.26007273,'Hrobusta@jgi                                                                   ':0.23638903):0.065589223,(('7460_Amellifera@XP_395411                                                      ':0.18420832,('7955_Drerio@CAX13097                                                           ':0.10448264,('9606_Hsapiens@NP_037498                                                        ':0.16277054,'Xenopus_tropicalis@281065                                                      ':0.049920845):0.036514337):0.14135629):0.03662051,'Lgigantea@jgi                                                                  ':0.18234235):0.039821592):0.032892408,('7227_Dmelanogaster@NP_611862                                                   ':0.38151227,'7739_Bfloridae@XP_002600222                                                    ':0.25041248):0.055455405):0.09272602):0.053574481,((('4896_Spombe@NP_001018806                                                       ':0.73740303,('6239_Celegans@NP_498762                                                        ':0.73241944,'6279_Bmalayi@XP_001894849                                                      ':0.098368354):0.60666269):0.073848458,'Ttrahens@10992T0                                                               ':0.33972715):0.082122126,'Daphnia_pulex@jgi                                                              ':0.4243837):0.14921505):0.10336064,((((('145481_Ppatens@XP_001758242                                                    ':0.04534109,'Gsulphuraria@stig_40.Gs43990.1                                                 ':0.71599967):5.3542028e-05,(('3702_Athaliana@NP_178543                                                       ':0.050139968,'39947_Osativa@BAG91185                                                         ':0.042617941):0.12479464,'Smellendorffii@jgi|Selmo1|79209|e_gw1.2.1059.1                                 ':0.088485612):0.0036096132):0.056250463,('3055_Creinhardtii@XP_001698597                                                 ':0.26287369,(('436017_Olucimarinus@XP_001420260                                               ':0.015013851,'70448_Otauri@AAV68613                                                          ':0.050086685):0.15319164,'564608_Mpusilla@EEH54093                                                       ':0.29681923):0.16774245):5.2621547e-05):0.05447036,('Cvulgaris@jgi|ChlNC64A_1|19379|e_gw1.2.70.1                                    ':0.13190022,'Ectocarpus_siliculosus@299472550                                               ':0.49949811):0.13061335):0.092357048,(((('296543_Tpseudonana@XP_002291443                                                ':0.18531604,'556484_Ptricornutum@XP_002181491                                               ':0.19499026):0.19949537,'Aanophagefferens@jgi                                                           ':0.36052754):0.04719922,(('412030_Ptetraurelia@XP_001426605                                               ':0.55256262,'5911_Tthermophila@XP_001031380                                                 ':0.36916089):0.61783616,'Oxytricha_trifallax@apc2_WGS                                                   ':0.49824702):0.37928541):0.054362485,('403677_Pinfestans@EEY69744                                                     ':0.091453644,'Pramorum@jgi                                                                   ':0.018262002):0.35527193):0.080034891):0.044875107):0.022907004,((((((((('185431_Tbrucei@XP_827412                                                       ':0.07521586,'353153_Tcruzi@XP_821644                                                        ':0.1457032):0.23311168,('347515_Lmajor@XP_843480                                                        ':0,'435258_Linfantum@XP_001469183                                                  ':0.008922106):0.4299124):0.95210804,'Spunctatus@04663T0                                                             ':0.65193081):0.25135292,('237631_Umaydis@XP_759373                                                       ':0.75764739,(('330879_Afumigatus@XP_749651                                                    ':0.44217474,'367110_Ncrassa@XP_964316                                                       ':0.36213778):0.24115376,'574961_Scerevisiae@EEU06984                                                    ':1.4896847):0.048740773):0.13029757):0.080354475,('214684_Cneoformans@XP_568721                                                   ':0.42497284,'Bdendrobatidis@jgi|Batde5|92557|GP3.081160                                     ':1.2481334):0.090023148):0.051704504,('412133_Tvaginalis@XP_001306780                                                 ':0.88929377,'431895_Mbrevicollis@XP_001749209                                               ':0.44381581):0.14487672):0.044760416,'Srosetta@01885T0                                                               ':0.57757503):0.10245457,'Emiliana_huxleyi@jgi                                                           ':0.49489983):0.0078377429,('Cmerolae@CMC102C                                                               ':0.84773587,'Vcarteri@jgi|Volca1|80889|estExt_Genewise1Plus.C_160183                        ':0.35756747):0.19007423):0.064050993,'5762_Ngruberi@EFC48750                                                         ':0.64198661);
((((((('10228_Tadhaerens@XP_002114958                                                  ':0.49959367,(('7955_Drerio@CAX13097                                                           ':0.18265748,'Xenopus_tropicalis@281065                                                      ':0.034429709):0.035835657,'9606_Hsapiens@NP_037498                                                        ':0.1327383):0.15758316):0.052834318,'Cowczarzaki@03030T0                                                            ':0.62678414):0.035792243,'45351_Nvectensis@XP_001625156                                                  ':0.2878277):0.019985014,((('7227_Dmelanogaster@NP_611862                                                   ':0.38059632,'7460_Amellifera@XP_395411                                                      ':0.21860664):0.045262536,'Hrobusta@jgi                                                                   ':0.31580711):0.02844944,'Lgigantea@jgi                                                                  ':0.14930506):0.021105365):0.055983235,('7739_Bfloridae@XP_002600222                                                    ':0.35470053,'Daphnia_pulex@jgi                                                              ':0.37202661):0.15904811):0.053855121,('6239_Celegans@NP_498762                                                        ':0.83043915,'6279_Bmalayi@XP_001894849                                                      ':0.16807846):0.6367078):0.14794704,((((((('145481_Ppatens@XP_001758242                                                    ':0.042395915,'Smellendorffii@jgi|Selmo1|79209|e_gw1.2.1059.1                                 ':0.079856035):0.022537076,('3702_Athaliana@NP_178543                                                       ':0.092696497,'39947_Osativa@BAG91185                                                         ':0.076532243):0.22267322):0.054779425,(('436017_Olucimarinus@XP_001420260                                               ':0.039601706,'70448_Otauri@AAV68613                                                          ':0.019397859):0.15065281,'564608_Mpusilla@EEH54093                                                       ':0.30435186):0.24118336):0.051784891,((('3055_Creinhardtii@XP_001698597                                                 ':0.0022850069,'Vcarteri@jgi|Volca1|80889|estExt_Genewise1Plus.C_160183                        ':0.14714327):0.32303778,'Cmerolae@CMC102C                                                               ':1.3254201):0.10813678,'Cvulgaris@jgi|ChlNC64A_1|19379|e_gw1.2.70.1                                    ':0.31208529):0.036959773):0.080907969,('Oxytricha_trifallax@apc2_WGS                                                   ':1.0214107,'Ttrahens@10992T0                                                               ':0.38403305):0.083873328):0.023376709,(((('296543_Tpseudonana@XP_002291443                                                ':0.19897912,'556484_Ptricornutum@XP_002181491                                               ':0.18668718):0.17801853,'Ectocarpus_siliculosus@299472550                                               ':0.26285344):0.033816489,'Aanophagefferens@jgi                                                           ':0.29077348):0.15847163,('403677_Pinfestans@EEY69744                                                     ':0.11681869,'Pramorum@jgi                                                                   ':0.01965461):0.27769405):0.13587641):0.084085499,((('352472_Ddiscoideum@XP_643183                                                   ':0.18719783,('412030_Ptetraurelia@XP_001426605                                               ':0.39986768,'5911_Tthermophila@XP_001031380                                                 ':0.38155317):0.79121294):0.098587459,('412133_Tvaginalis@XP_001306780                                                 ':1.2480263,'Gsulphuraria@stig_40.Gs43990.1                                                 ':0.66318361):0.21947745):0.038582439,'5762_Ngruberi@EFC48750                                                         ':0.6654473):0.16277347):0.0047941093,(((((('185431_Tbrucei@XP_827412                                                       ':0.14670113,'353153_Tcruzi@XP_821644                                                        ':0.039564718):0.33424978,('347515_Lmajor@XP_843480                                                        ':0.0069522834,'435258_Linfantum@XP_001469183                                                  ':0.0087439959):0.34824769):1.2162805,'431895_Mbrevicollis@XP_001749209                                               ':0.63874833):0.031176279,((('237631_Umaydis@XP_759373                                                       ':1.1836921,('330879_Afumigatus@XP_749651                                                    ':0.36938854,'367110_Ncrassa@XP_964316                                                       ':0.4359673):0.02051372):0.058231313,'574961_Scerevisiae@EEU06984                                                    ':1.6583907):0.25238382,'Spunctatus@04663T0                                                             ':0.77770683):0.05725332):0.11401877,(('214684_Cneoformans@XP_568721                                                   ':0.5335794,'4896_Spombe@NP_001018806                                                       ':0.82556511):0.066685568,'Srosetta@01885T0                                                               ':0.6800874):0.17187042):0.12435773,('Bdendrobatidis@jgi|Batde5|92557|GP3.081160                                     ':1.4004842,'Emiliana_huxleyi@jgi                                                           ':0.46256273):0.19408708):0.10844136);
((('10228_Tadhaerens@XP_002114958                                                  ':0.47593653,'352472_Ddiscoideum@XP_643183                                                   ':0.21997226):0.14967626,((((('145481_Ppatens@XP_001758242                                                    ':0.024238993,('3702_Athaliana@NP_178543                                                       ':0.06293753,'39947_Osativa@BAG91185                                                         ':0.029190131):0.16588769):0.0053996385,'Smellendorffii@jgi|Selmo1|79209|e_gw1.2.1059.1                                 ':0.083153548):0.091394717,(('436017_Olucimarinus@XP_001420260                                               ':0.049663915,'70448_Otauri@AAV68613                                                          ':0.011062691):0.15949176,'564608_Mpusilla@EEH54093                                                       ':0.38321846):0.19043897):0.021553911,(((('3055_Creinhardtii@XP_001698597                                                 ':0.011741145,'Vcarteri@jgi|Volca1|80889|estExt_Genewise1Plus.C_160183                        ':0.14975534):0.41480301,('5762_Ngruberi@EFC48750                                                         ':0.8674475,'Gsulphuraria@stig_40.Gs43990.1                                                 ':0.76534865):0.046185196):0.029011767,'Cvulgaris@jgi|ChlNC64A_1|19379|e_gw1.2.70.1                                    ':0.20702872):0.077252063,'Cmerolae@CMC102C                                                               ':1.0904227):0.061138789):0.056957581,(((((('296543_Tpseudonana@XP_002291443                                                ':0.1151803,'556484_Ptricornutum@XP_002181491                                               ':0.31242665):0.21377598,'Aanophagefferens@jgi                                                           ':0.31321287):0.042881676,'Ectocarpus_siliculosus@299472550                                               ':0.30479245):0.080905523,('403677_Pinfestans@EEY69744                                                     ':0.083412179,'Pramorum@jgi                                                                   ':4.117538e-05):0.32235811):0.01000999,'Emiliana_huxleyi@jgi                                                           ':0.49378524):0.085447921,'Ttrahens@10992T0                                                               ':0.39200909):0.01713187):0.079070862):0.088639555,((((('185431_Tbrucei@XP_827412                                                       ':0.11001494,('347515_Lmajor@XP_843480                                                        ':0,'435258_Linfantum@XP_001469183                                                  ':0.0054399282):0.50041763):0.079342757,'353153_Tcruzi@XP_821644                                                        ':1.0664998e-05):1.3087554,'431895_Mbrevicollis@XP_001749209                                               ':0.41687241):0.18514668,'Srosetta@01885T0                                                               ':0.72890288):0.16935065,((('214684_Cneoformans@XP_568721                                                   ':0.42013332,((('237631_Umaydis@XP_759373                                                       ':0.78296119,('330879_Afumigatus@XP_749651                                                    ':0.14706722,'367110_Ncrassa@XP_964316                                                       ':0.54444488):0.19741966):0.1342245,'Spunctatus@04663T0                                                             ':0.91633707):0.058553254,'4896_Spombe@NP_001018806                                                       ':0.73476081):0.075803624):0.071840257,(('412133_Tvaginalis@XP_001306780                                                 ':1.1877737,'Cowczarzaki@03030T0                                                            ':0.43254609):0.086218781,'574961_Scerevisiae@EEU06984                                                    ':1.5661191):0.082627744):0.017205511,'Bdendrobatidis@jgi|Batde5|92557|GP3.081160                                     ':1.1801845):0.056144936):0.10795754,((((((('412030_Ptetraurelia@XP_001426605                                               ':0.48111666,'5911_Tthermophila@XP_001031380                                                 ':0.36201328):0.64665097,'Oxytricha_trifallax@apc2_WGS                                                   ':0.52163643):0.52494382,('7955_Drerio@CAX13097                                                           ':0.048104623,('9606_Hsapiens@NP_037498                                                        ':0.15519491,'Xenopus_tropicalis@281065                                                      ':0.0060437732):0.075766309):0.078650263):0.0425117,('6239_Celegans@NP_498762                                                        ':0.94481058,'6279_Bmalayi@XP_001894849                                                      ':0.16373173):0.97008855):0.072275107,'7739_Bfloridae@XP_002600222                                                    ':0.28824121):0.07467183,'45351_Nvectensis@XP_001625156                                                  ':0.30811597):0.017943859,((('7227_Dmelanogaster@NP_611862                                                   ':0.33423654,'7460_Amellifera@XP_395411                                                      ':0.091743681):0.061728109,('Hrobusta@jgi                                                                   ':0.14640763,'Lgigantea@jgi                                                                  ':0.22244608):0.068851278):0.051400465,'Daphnia_pulex@jgi                                                              ':0.28136827):0.071155573):0.088753919);
((((((('10228_Tadhaerens@XP_002114958                                                  ':0.39131272,'7227_Dmelanogaster@NP_611862                                                   ':0.20793522):0.097587592,(('45351_Nvectensis@XP_001625156                                                  ':0.21108179,'Hrobusta@jgi                                                                   ':0.20271829):0.065277305,'Lgigantea@jgi                                                                  ':0.12731615):0.021949179):0.012916003,('7739_Bfloridae@XP_002600222                                                    ':0.33584479,('7955_Drerio@CAX13097                                                           ':0.1545228,('9606_Hsapiens@NP_037498                                                        ':0.15850775,'Xenopus_tropicalis@281065                                                      ':0.017165056):0.012035565):0.18115566):0.085553557):0.045361024,'7460_Amellifera@XP_395411                                                      ':0.17254841):0.053051537,'Cowczarzaki@03030T0                                                            ':0.48055136):0.07273826,((('237631_Umaydis@XP_759373                                                       ':0.61658765,'Srosetta@01885T0                                                               ':0.5942049):0.20016215,(((('330879_Afumigatus@XP_749651                                                    ':0.30804986,'367110_Ncrassa@XP_964316                                                       ':0.58913715):0.24028434,'4896_Spombe@NP_001018806                                                       ':0.89973018):0.11564061,'Spunctatus@04663T0                                                             ':0.84369675):0.10058853,((('431895_Mbrevicollis@XP_001749209                                               ':0.44065139,('6239_Celegans@NP_498762                                                        ':0.77009305,'6279_Bmalayi@XP_001894849                                                      ':0.24192221):0.79597996):0.06456928,'574961_Scerevisiae@EEU06984                                                    ':1.4779936):0.031545186,'Cmerolae@CMC102C                                                               ':0.86734636):0.075988711):1.4893283e-05):0.078463558,'Daphnia_pulex@jgi                                                              ':0.43115021):0.035982087):0.022347504,((((((('145481_Ppatens@XP_001758242                                                    ':0.018432529,'Smellendorffii@jgi|Selmo1|79209|e_gw1.2.1059.1                                 ':0.071527514):0.014748497,('3702_Athaliana@NP_178543                                                       ':0.036768623,'39947_Osativa@BAG91185                                                         ':0.050254258):0.18667886):0.061945408,(('436017_Olucimarinus@XP_001420260                                               ':0.023288724,'70448_Otauri@AAV68613                                                          ':0.062707147):0.15522402,'564608_Mpusilla@EEH54093                                                       ':0.22137941):0.11987004):0.047922837,('3055_Creinhardtii@XP_001698597                                                 ':0.013152245,'Vcarteri@jgi|Volca1|80889|estExt_Genewise1Plus.C_160183                        ':0.10935156):0.45109071):0.03486883,('Bdendrobatidis@jgi|Batde5|92557|GP3.081160                                     ':1.9887496,'Cvulgaris@jgi|ChlNC64A_1|19379|e_gw1.2.70.1                                    ':0.072015441):0.13629029):0.042585736,(('352472_Ddiscoideum@XP_643183                                                   ':0.24124659,'Ectocarpus_siliculosus@299472550                                               ':0.28589397):0.096065927,('5762_Ngruberi@EFC48750                                                         ':0.7669645,'Gsulphuraria@stig_40.Gs43990.1                                                 ':0.5204943):0.24266407):0.12058175):0.023089159,(('214684_Cneoformans@XP_568721                                                   ':0.51707692,(('412030_Ptetraurelia@XP_001426605                                               ':0.3825083,'5911_Tthermophila@XP_001031380                                                 ':0.50044249):0.89767746,'Oxytricha_trifallax@apc2_WGS                                                   ':0.423633):0.2539288):0.13484319,('412133_Tvaginalis@XP_001306780                                                 ':1.3695043,'Ttrahens@10992T0                                                               ':0.28132909):0.082338469):0.067545431):0.033863887,(((('185431_Tbrucei@XP_827412                                                       ':0.07304445,'353153_Tcruzi@XP_821644                                                        ':0.13231472):0.24013588,('347515_Lmajor@XP_843480                                                        ':0.027238958,'435258_Linfantum@XP_001469183                                                  ':0):0.3513254):1.230188,('403677_Pinfestans@EEY69744                                                     ':0.050852667,'Pramorum@jgi                                                                   ':0.047058401):0.25978276):0.12689378,((('296543_Tpseudonana@XP_002291443                                                ':0.13037165,'556484_Ptricornutum@XP_002181491                                               ':0.30514283):0.14346286,'Aanophagefferens@jgi                                                           ':0.47192775):0.072767366,'Emiliana_huxleyi@jgi                                                           ':0.38422174):0.085771377):0.040763232);
(((((((((('10228_Tadhaerens@XP_002114958                                                  ':0.56541788,'45351_Nvectensis@XP_001625156                                                  ':0.17532615):0.089047716,(('6239_Celegans@NP_498762                                                        ':0.59024482,'6279_Bmalayi@XP_001894849                                                      ':0.168716):0.82803596,'Lgigantea@jgi                                                                  ':0.11730191):2.2338154e-05):0.089475172,'Hrobusta@jgi                                                                   ':0.20531247):0.067517194,'7460_Amellifera@XP_395411                                                      ':0.14592127):0.023055094,'7227_Dmelanogaster@NP_611862                                                   ':0.37229535):0.069486114,(('7955_Drerio@CAX13097                                                           ':0.17860534,'9606_Hsapiens@NP_037498                                                        ':0.1101832):0.024728886,'Xenopus_tropicalis@281065                                                      ':0.050520777):0.20782285):0.039124214,('Cowczarzaki@03030T0                                                            ':0.49157342,'Ttrahens@10992T0                                                               ':0.43969572):0.029684363):0.06981529,'237631_Umaydis@XP_759373                                                       ':0.90346652):0.012216628,((('296543_Tpseudonana@XP_002291443                                                ':0.14304989,('556484_Ptricornutum@XP_002181491                                               ':0.26523854,'Ectocarpus_siliculosus@299472550                                               ':0.34599761):0.033663227):0.15887471,'Aanophagefferens@jgi                                                           ':0.38064084):0.03853646,'Emiliana_huxleyi@jgi                                                           ':0.48362932):0.080848737):0.026001828,(((('145481_Ppatens@XP_001758242                                                    ':0.013238646,(('3702_Athaliana@NP_178543                                                       ':0.08169312,'39947_Osativa@BAG91185                                                         ':0.024966233):0.2547317,(('436017_Olucimarinus@XP_001420260                                               ':0.021469805,'70448_Otauri@AAV68613                                                          ':0.03894556):0.18035825,'564608_Mpusilla@EEH54093                                                       ':0.24786957):0.11278269):0.051222455):0.0333747,'Smellendorffii@jgi|Selmo1|79209|e_gw1.2.1059.1                                 ':0.056048353):0.061652029,((('3055_Creinhardtii@XP_001698597                                                 ':0.026682736,'Vcarteri@jgi|Volca1|80889|estExt_Genewise1Plus.C_160183                        ':0.13017444):0.36357322,(('352472_Ddiscoideum@XP_643183                                                   ':0.20240776,'412133_Tvaginalis@XP_001306780                                                 ':1.603314):0.14850025,((('412030_Ptetraurelia@XP_001426605                                               ':0.60476046,'5911_Tthermophila@XP_001031380                                                 ':0.569467):0.30011754,'Oxytricha_trifallax@apc2_WGS                                                   ':0.60577574):0.34332868,'Gsulphuraria@stig_40.Gs43990.1                                                 ':0.69301854):0.047755105):0.1253233):0.022935933,'Cvulgaris@jgi|ChlNC64A_1|19379|e_gw1.2.70.1                                    ':0.23703104):0.11383447):0.05405192,(((((((('185431_Tbrucei@XP_827412                                                       ':0.058928353,'353153_Tcruzi@XP_821644                                                        ':0.11354466):0.40523539,('347515_Lmajor@XP_843480                                                        ':0.0081861321,'435258_Linfantum@XP_001469183                                                  ':0.027724621):0.21686622):1.0577663,'Spunctatus@04663T0                                                             ':0.88933697):0.16162995,(('330879_Afumigatus@XP_749651                                                    ':0.23678632,'367110_Ncrassa@XP_964316                                                       ':0.6753971):0.22727879,'4896_Spombe@NP_001018806                                                       ':1.0132868):0.188794):3.9343652e-05,('431895_Mbrevicollis@XP_001749209                                               ':0.70889271,'Srosetta@01885T0                                                               ':0.46503426):0.18434029):0.080114143,'Bdendrobatidis@jgi|Batde5|92557|GP3.081160                                     ':1.8377974):0.02955983,('214684_Cneoformans@XP_568721                                                   ':0.5519472,('403677_Pinfestans@EEY69744                                                     ':0.057746586,'Pramorum@jgi                                                                   ':0.032557527):0.34771201):0.089131963):0.080046704,('574961_Scerevisiae@EEU06984                                                    ':1.7796444,'5762_Ngruberi@EFC48750                                                         ':0.39403713):0.39973543):0.018164793):0.05354279,('7739_Bfloridae@XP_002600222                                                    ':0.31342079,('Cmerolae@CMC102C                                                               ':1.1965265,'Daphnia_pulex@jgi                                                              ':0.43302992):0.042056863):0.11374706);
((((('10228_Tadhaerens@XP_002114958                                                  ':0.33348245,'Gsulphuraria@stig_40.Gs43990.1                                                 ':0.5921952):0.028926443,((((('330879_Afumigatus@XP_749651                                                    ':0.24154784,'367110_Ncrassa@XP_964316                                                       ':0.63219128):0.28311886,('4896_Spombe@NP_001018806                                                       ':0.51469191,'574961_Scerevisiae@EEU06984                                                    ':1.3926629):0.22131127):0.14003333,'Spunctatus@04663T0                                                             ':0.97366844):0.11685987,((('6239_Celegans@NP_498762                                                        ':0.72525445,'6279_Bmalayi@XP_001894849                                                      ':0.13843665):0.74964951,'Cmerolae@CMC102C                                                               ':0.99491575):0.1083006,'Cowczarzaki@03030T0                                                            ':0.37073597):0.092132449):0.09991162,'352472_Ddiscoideum@XP_643183                                                   ':0.30210627):0.030660053):0.068660049,(((((('45351_Nvectensis@XP_001625156                                                  ':0.19918292,'Lgigantea@jgi                                                                  ':0.12268772):0.029669005,'Hrobusta@jgi                                                                   ':0.19317412):0.03457066,'Daphnia_pulex@jgi                                                              ':0.37253598):0.029735559,('7227_Dmelanogaster@NP_611862                                                   ':0.34508735,'7460_Amellifera@XP_395411                                                      ':0.15017861):0.068175305):0.075681022,(('7955_Drerio@CAX13097                                                           ':0.11134457,'Xenopus_tropicalis@281065                                                      ':0.022924405):0.0091860535,'9606_Hsapiens@NP_037498                                                        ':0.098057025):0.12165863):0.026798467,'7739_Bfloridae@XP_002600222                                                    ':0.36175339):0.052082317):0.076051606,(((('296543_Tpseudonana@XP_002291443                                                ':0.098920688,'556484_Ptricornutum@XP_002181491                                               ':0.27192725):0.075682775,'Ectocarpus_siliculosus@299472550                                               ':0.3374912):0.060089656,'Aanophagefferens@jgi                                                           ':0.3863308):0.12285136,'Srosetta@01885T0                                                               ':0.62228239):0.042480084):0.04347004,((((('145481_Ppatens@XP_001758242                                                    ':0.013671829,(('436017_Olucimarinus@XP_001420260                                               ':0.053138393,'70448_Otauri@AAV68613                                                          ':0.057707555):0.10106357,'564608_Mpusilla@EEH54093                                                       ':0.25836385):0.17325645):0.017943837,('3702_Athaliana@NP_178543                                                       ':0.038582925,'39947_Osativa@BAG91185                                                         ':0.036012025):0.26372091):0.015795612,'Smellendorffii@jgi|Selmo1|79209|e_gw1.2.1059.1                                 ':0.059229532):0.050555165,(('3055_Creinhardtii@XP_001698597                                                 ':0.029589792,'Vcarteri@jgi|Volca1|80889|estExt_Genewise1Plus.C_160183                        ':0.095635892):0.43697744,'Cvulgaris@jgi|ChlNC64A_1|19379|e_gw1.2.70.1                                    ':0.22456596):0.059139272):0.068949447,((((('185431_Tbrucei@XP_827412                                                       ':0.051785171,'353153_Tcruzi@XP_821644                                                        ':0.14709553):0.31199105,('347515_Lmajor@XP_843480                                                        ':0.0063501811,'435258_Linfantum@XP_001469183                                                  ':0.0089744279):0.31266323):1.5848524,'403677_Pinfestans@EEY69744                                                     ':3.1508425e-05):0.057794252,'Pramorum@jgi                                                                   ':0.026518539):0.34683396,((('412030_Ptetraurelia@XP_001426605                                               ':0.33511557,'5911_Tthermophila@XP_001031380                                                 ':0.55333596):0.47780321,'Oxytricha_trifallax@apc2_WGS                                                   ':0.48640674):0.28726735,'Ttrahens@10992T0                                                               ':0.26066107):0.069553903):0.1001772):0.014843804,((('214684_Cneoformans@XP_568721                                                   ':0.48760205,((('237631_Umaydis@XP_759373                                                       ':0.99947644,'Bdendrobatidis@jgi|Batde5|92557|GP3.081160                                     ':1.4955254):0.12058673,'431895_Mbrevicollis@XP_001749209                                               ':0.54702773):0.11670376,'412133_Tvaginalis@XP_001306780                                                 ':1.1774644):0.026683348):0.076395862,'Emiliana_huxleyi@jgi                                                           ':0.3982619):0.11294171,'5762_Ngruberi@EFC48750                                                         ':0.84412245):4.7128536e-08);
(((((('10228_Tadhaerens@XP_002114958                                                  ':0.36106479,'45351_Nvectensis@XP_001625156                                                  ':0.22226796):0.059292568,((('7227_Dmelanogaster@NP_611862                                                   ':0.27380873,'7460_Amellifera@XP_395411                                                      ':0.16836121):0.042268225,'Cowczarzaki@03030T0                                                            ':0.47205581):0.036270309,('Hrobusta@jgi                                                                   ':0.21089793,'Lgigantea@jgi                                                                  ':0.12432273):0.053608218):0.033445757):0.040020295,('7955_Drerio@CAX13097                                                           ':0.053059684,('9606_Hsapiens@NP_037498                                                        ':0.12625787,'Xenopus_tropicalis@281065                                                      ':0.018504981):0.054685711):0.13677015):0.019984772,((('237631_Umaydis@XP_759373                                                       ':0.69144459,'412133_Tvaginalis@XP_001306780                                                 ':0.98102114):0.36548917,('412030_Ptetraurelia@XP_001426605                                               ':0.52079918,'5911_Tthermophila@XP_001031380                                                 ':0.42563788):0.39730812):0.10210149,'Srosetta@01885T0                                                               ':0.49473189):0.12273743):0.021985742,((((('185431_Tbrucei@XP_827412                                                       ':0.051267394,'353153_Tcruzi@XP_821644                                                        ':0.13164941):0.33560035,('347515_Lmajor@XP_843480                                                        ':0,'435258_Linfantum@XP_001469183                                                  ':0):0.32285658):0.98325116,'Spunctatus@04663T0                                                             ':0.66924832):0.16717761,'431895_Mbrevicollis@XP_001749209                                               ':0.62420479):0.018745289,((((('330879_Afumigatus@XP_749651                                                    ':0.18829557,'367110_Ncrassa@XP_964316                                                       ':0.51834012):0.10717688,'574961_Scerevisiae@EEU06984                                                    ':1.4735655):0.19694807,('6239_Celegans@NP_498762                                                        ':0.73635222,'6279_Bmalayi@XP_001894849                                                      ':0.19680904):0.49426185):0.059482489,'7739_Bfloridae@XP_002600222                                                    ':0.28952908):4.5470308e-06,('4896_Spombe@NP_001018806                                                       ':0.54038162,'Daphnia_pulex@jgi                                                              ':0.2109824):0.088128141):0.067956101):6.1544709e-05):0.03273139,((((((('145481_Ppatens@XP_001758242                                                    ':0.01460273,'Smellendorffii@jgi|Selmo1|79209|e_gw1.2.1059.1                                 ':0.044349009):0.012668473,('3702_Athaliana@NP_178543                                                       ':0.038622397,'39947_Osativa@BAG91185                                                         ':0.033288639):0.11661961):0.032033369,('5762_Ngruberi@EFC48750                                                         ':0.6434897,'Ectocarpus_siliculosus@299472550                                               ':0.36222537):5.8135026e-05):0.037434777,(('3055_Creinhardtii@XP_001698597                                                 ':0.01172897,'Vcarteri@jgi|Volca1|80889|estExt_Genewise1Plus.C_160183                        ':0.20116791):0.27709633,(('436017_Olucimarinus@XP_001420260                                               ':0.021997185,'70448_Otauri@AAV68613                                                          ':0.011685851):0.12799986,'564608_Mpusilla@EEH54093                                                       ':0.27653127):0.044720277):0.084065351):0.01551342,'Cvulgaris@jgi|ChlNC64A_1|19379|e_gw1.2.70.1                                    ':0.24062959):0.054605321,((((('214684_Cneoformans@XP_568721                                                   ':0.27176512,'Oxytricha_trifallax@apc2_WGS                                                   ':0.55132455):0.048574815,'Bdendrobatidis@jgi|Batde5|92557|GP3.081160                                     ':1.1868115):0.12002235,('403677_Pinfestans@EEY69744                                                     ':0.078934381,'Pramorum@jgi                                                                   ':0.036490438):0.230399):0.015187326,('Emiliana_huxleyi@jgi                                                           ':0.35593123,'Ttrahens@10992T0                                                               ':0.21978688):0.034007142):0.031261441,'Aanophagefferens@jgi                                                           ':0.38058327):0.047760978):0.0066323334,(('296543_Tpseudonana@XP_002291443                                                ':0.076474778,'556484_Ptricornutum@XP_002181491                                               ':0.23953343):0.13390703,'Cmerolae@CMC102C                                                               ':0.8749108):0.16327375):0.033775073,('352472_Ddiscoideum@XP_643183                                                   ':0.31807472,'Gsulphuraria@stig_40.Gs43990.1                                                 ':0.56814898):6.1413656e-05);
((((('10228_Tadhaerens@XP_002114958                                                  ':0.30167402,(('214684_Cneoformans@XP_568721                                                   ':0.35639699,'Srosetta@01885T0                                                               ':0.52364484):0.13072543,'Cowczarzaki@03030T0                                                            ':0.47127816):0.032072975):0.05802479,(((('412030_Ptetraurelia@XP_001426605                                               ':0.79702836,'5911_Tthermophila@XP_001031380                                                 ':0.44807315):0.44378634,'Oxytricha_trifallax@apc2_WGS                                                   ':0.53758629):0.3138123,(((('45351_Nvectensis@XP_001625156                                                  ':0.22313698,'Lgigantea@jgi                                                                  ':0.19959535):0.04929301,'Hrobusta@jgi                                                                   ':0.14031909):0.074061869,'Daphnia_pulex@jgi                                                              ':0.32735643):0.00020705878,('7227_Dmelanogaster@NP_611862                                                   ':0.23373616,'7460_Amellifera@XP_395411                                                      ':0.14858397):0.096378192):0.028726916):0.016753602,(('7955_Drerio@CAX13097                                                           ':0.094621335,'9606_Hsapiens@NP_037498                                                        ':0.11916987):0.020046897,'Xenopus_tropicalis@281065                                                      ':0.017580918):0.16286422):0.0472077):0.048022072,'7739_Bfloridae@XP_002600222                                                    ':0.40816604):0.096158689,('Ectocarpus_siliculosus@299472550                                               ':0.35233171,'Ttrahens@10992T0                                                               ':0.23839071):0.092362427):0.031506557,((((('145481_Ppatens@XP_001758242                                                    ':0.045501566,('3702_Athaliana@NP_178543                                                       ':0.037667825,'39947_Osativa@BAG91185                                                         ':0.043512556):0.15692137):0.023386695,'Smellendorffii@jgi|Selmo1|79209|e_gw1.2.1059.1                                 ':0.057099829):0.057007671,'Cvulgaris@jgi|ChlNC64A_1|19379|e_gw1.2.70.1                                    ':0.23361842):0.062096852,(('3055_Creinhardtii@XP_001698597                                                 ':0.047809648,'Vcarteri@jgi|Volca1|80889|estExt_Genewise1Plus.C_160183                        ':0.090049865):0.40378979,((('436017_Olucimarinus@XP_001420260                                               ':0.038796101,'70448_Otauri@AAV68613                                                          ':0.059538957):0.10927716,'564608_Mpusilla@EEH54093                                                       ':0.28093075):0.15354724,'5762_Ngruberi@EFC48750                                                         ':0.85187201):5.6295184e-05):0.027906837):0.064879164,((((((('185431_Tbrucei@XP_827412                                                       ':0.075907049,('347515_Lmajor@XP_843480                                                        ':0.0051651721,'435258_Linfantum@XP_001469183                                                  ':0):0.52844055):0.062709591,'353153_Tcruzi@XP_821644                                                        ':9.9367875e-07):1.7110971,('6239_Celegans@NP_498762                                                        ':0.6408976,'6279_Bmalayi@XP_001894849                                                      ':0.10123212):0.74872342):4.4699894e-05,(('237631_Umaydis@XP_759373                                                       ':0.89077481,('330879_Afumigatus@XP_749651                                                    ':0.1688368,'367110_Ncrassa@XP_964316                                                       ':0.67867049):0.24241048):0.037074471,('Bdendrobatidis@jgi|Batde5|92557|GP3.081160                                     ':1.1303609,'Spunctatus@04663T0                                                             ':0.50645569):0.35298974):0.042537835):0.075916362,('4896_Spombe@NP_001018806                                                       ':0.80505864,('574961_Scerevisiae@EEU06984                                                    ':1.6589407,'Cmerolae@CMC102C                                                               ':0.77805826):0.1756414):0.14573783):0.050763395,(('412133_Tvaginalis@XP_001306780                                                 ':1.1009799,'431895_Mbrevicollis@XP_001749209                                               ':0.44487003):0.23519694,'Gsulphuraria@stig_40.Gs43990.1                                                 ':0.39818047):0.11599314):0.034986416,'352472_Ddiscoideum@XP_643183                                                   ':0.34800935):0.072445698):2.1250749e-05,(((('296543_Tpseudonana@XP_002291443                                                ':0.15837405,'556484_Ptricornutum@XP_002181491                                               ':0.26563598):0.19499083,'Emiliana_huxleyi@jgi                                                           ':0.29647805):0.046543919,'Aanophagefferens@jgi                                                           ':0.40182529):0.022776338,('403677_Pinfestans@EEY69744                                                     ':0.034093599,'Pramorum@jgi                                                                   ':0.027913199):0.44403765):0.065795609);
(((((('10228_Tadhaerens@XP_002114958                                                  ':0.51943823,'Cowczarzaki@03030T0                                                            ':0.37683004):0.052832395,((('45351_Nvectensis@XP_001625156                                                  ':0.2908398,'Lgigantea@jgi                                                                  ':0.077719555):0.051952775,('7955_Drerio@CAX13097                                                           ':0.095300623,('9606_Hsapiens@NP_037498                                                        ':0.14693096,'Xenopus_tropicalis@281065                                                      ':0.10539691):0.015942764):0.12912308):0.038181911,('7227_Dmelanogaster@NP_611862                                                   ':0.34932977,('7460_Amellifera@XP_395411                                                      ':0.17098265,'Hrobusta@jgi                                                                   ':0.17274662):0.038510884):0.066914262):0.049833863):0.038921851,(('7739_Bfloridae@XP_002600222                                                    ':0.274413,'Daphnia_pulex@jgi                                                              ':0.37437444):0.054258186,'Ttrahens@10992T0                                                               ':0.3883117):0.049649958):0.059889605,((((('237631_Umaydis@XP_759373                                                       ':0.50257625,'Cmerolae@CMC102C                                                               ':0.77625155):0.15031698,('6239_Celegans@NP_498762                                                        ':0.70105529,'6279_Bmalayi@XP_001894849                                                      ':0.068430067):0.75856794):0.043046024,(('330879_Afumigatus@XP_749651                                                    ':0.22714185,'367110_Ncrassa@XP_964316                                                       ':0.58604575):0.46090952,('4896_Spombe@NP_001018806                                                       ':0.49090228,'574961_Scerevisiae@EEU06984                                                    ':1.4093592):0.22171093):0.04971555):0.12427254,('412133_Tvaginalis@XP_001306780                                                 ':1.3018781,'Gsulphuraria@stig_40.Gs43990.1                                                 ':0.34621394):0.055263932):0.053010837,'Spunctatus@04663T0                                                             ':1.073251):0.039126328):0.015104759,((((('296543_Tpseudonana@XP_002291443                                                ':0.16204473,'556484_Ptricornutum@XP_002181491                                               ':0.40042651):0.18555618,'Aanophagefferens@jgi                                                           ':0.41137228):0.011955261,('403677_Pinfestans@EEY69744                                                     ':0.078467324,'Pramorum@jgi                                                                   ':9.93812e-08):0.46677683):0.039314602,'Ectocarpus_siliculosus@299472550                                               ':0.27402962):0.10168085,('352472_Ddiscoideum@XP_643183                                                   ':0.29679101,(((('412030_Ptetraurelia@XP_001426605                                               ':0.47164584,'5911_Tthermophila@XP_001031380                                                 ':0.42049728):0.51558082,'Oxytricha_trifallax@apc2_WGS                                                   ':0.38767111):0.3368018,'5762_Ngruberi@EFC48750                                                         ':0.6225901):0.12122588,'Emiliana_huxleyi@jgi                                                           ':0.41550813):0.056803261):0.053897402):0.0093858724):0.04383035,((('145481_Ppatens@XP_001758242                                                    ':0.049148037,(((('185431_Tbrucei@XP_827412                                                       ':0.043715185,'353153_Tcruzi@XP_821644                                                        ':0.10252696):0.5533421,('347515_Lmajor@XP_843480                                                        ':0,'435258_Linfantum@XP_001469183                                                  ':0.016434952):0.26796868):1.5423575,('3702_Athaliana@NP_178543                                                       ':6.6185837e-05,'39947_Osativa@BAG91185                                                         ':0.060000163):0.019519943):0.17682217,'Smellendorffii@jgi|Selmo1|79209|e_gw1.2.1059.1                                 ':0.057805991):0.0055045294):0.067819201,(('436017_Olucimarinus@XP_001420260                                               ':0.023957222,'70448_Otauri@AAV68613                                                          ':0.029018051):0.11546004,'564608_Mpusilla@EEH54093                                                       ':0.17385786):0.11960102):0.026688147,((('214684_Cneoformans@XP_568721                                                   ':0.51758929,'Bdendrobatidis@jgi|Batde5|92557|GP3.081160                                     ':1.3305349):0.17597724,'Srosetta@01885T0                                                               ':0.47164843):0.030704477,(('3055_Creinhardtii@XP_001698597                                                 ':4.2017002e-05,'Vcarteri@jgi|Volca1|80889|estExt_Genewise1Plus.C_160183                        ':0.088380021):0.35576467,'431895_Mbrevicollis@XP_001749209                                               ':0.55668677):0.058802724):0.10627565):0.01284434,'Cvulgaris@jgi|ChlNC64A_1|19379|e_gw1.2.70.1                                    ':0.20032407);
(((((((((('10228_Tadhaerens@XP_002114958                                                  ':0.40016266,'45351_Nvectensis@XP_001625156                                                  ':0.22968702):0.0077701177,(('7227_Dmelanogaster@NP_611862                                                   ':0.30576464,'7460_Amellifera@XP_395411                                                      ':0.19768657):0.074865364,('Hrobusta@jgi                                                                   ':0.22297959,'Lgigantea@jgi                                                                  ':0.14521887):0.021537523):0.065494396):0.067035935,('7955_Drerio@CAX13097                                                           ':0.10505413,('9606_Hsapiens@NP_037498                                                        ':0.15153372,'Xenopus_tropicalis@281065                                                      ':0.036786681):0.055568099):0.15949111):0.07110349,'7739_Bfloridae@XP_002600222                                                    ':0.34190599):0.030606117,'Daphnia_pulex@jgi                                                              ':0.33037279):0.032034518,(('412133_Tvaginalis@XP_001306780                                                 ':1.2719745,'Cowczarzaki@03030T0                                                            ':0.28926556):0.14758884,('6239_Celegans@NP_498762                                                        ':0.74795094,'6279_Bmalayi@XP_001894849                                                      ':0.16309898):0.53791047):0.11676161):0.058085279,(('412030_Ptetraurelia@XP_001426605                                               ':0.60455761,'5911_Tthermophila@XP_001031380                                                 ':0.3484334):0.52563929,'Oxytricha_trifallax@apc2_WGS                                                   ':0.25967625):0.49972563):9.0527301e-09,('431895_Mbrevicollis@XP_001749209                                               ':0.6623416,('574961_Scerevisiae@EEU06984                                                    ':1.636362,'Cmerolae@CMC102C                                                               ':1.036756):0.075138396):0.23656661):0.051732159,(('214684_Cneoformans@XP_568721                                                   ':0.41130276,(('330879_Afumigatus@XP_749651                                                    ':0.20264287,'367110_Ncrassa@XP_964316                                                       ':0.57555121):0.33351855,'4896_Spombe@NP_001018806                                                       ':0.5425005):0.030640546):0.039155247,'237631_Umaydis@XP_759373                                                       ':0.89458404):0.1058154):0.12847481,((((((('145481_Ppatens@XP_001758242                                                    ':0.017312949,('3702_Athaliana@NP_178543                                                       ':0.059431065,'39947_Osativa@BAG91185                                                         ':0.032786697):0.21997322):0.057203825,'Smellendorffii@jgi|Selmo1|79209|e_gw1.2.1059.1                                 ':0.029785555):0.057500136,'5762_Ngruberi@EFC48750                                                         ':0.93555889):0.028623111,'Ectocarpus_siliculosus@299472550                                               ':0.34507175):0.017120156,(((('3055_Creinhardtii@XP_001698597                                                 ':0.046617888,'Vcarteri@jgi|Volca1|80889|estExt_Genewise1Plus.C_160183                        ':0.15663383):0.29989258,'Cvulgaris@jgi|ChlNC64A_1|19379|e_gw1.2.70.1                                    ':0.1575263):0.044703887,'Gsulphuraria@stig_40.Gs43990.1                                                 ':0.7991781):0.071917069,'352472_Ddiscoideum@XP_643183                                                   ':0.34145858):0.085470477):0.059747727,(((((('185431_Tbrucei@XP_827412                                                       ':0.049835759,('347515_Lmajor@XP_843480                                                        ':0.0054348135,'435258_Linfantum@XP_001469183                                                  ':0.0047317081):0.59910628):0.083883036,'353153_Tcruzi@XP_821644                                                        ':0.022584051):0.99142882,'Spunctatus@04663T0                                                             ':0.73137054):0.34543093,'Emiliana_huxleyi@jgi                                                           ':0.46610943):1.1429398e-05,('403677_Pinfestans@EEY69744                                                     ':0.032527407,'Pramorum@jgi                                                                   ':0.030193285):0.27907018):0.056450569,'Aanophagefferens@jgi                                                           ':0.44604057):0.039028738):0.047941666,((('436017_Olucimarinus@XP_001420260                                               ':0.088340739,'70448_Otauri@AAV68613                                                          ':0.0038804069):0.16164481,'564608_Mpusilla@EEH54093                                                       ':0.3307726):0.13660378,'Srosetta@01885T0                                                               ':0.69714359):0.093109514):3.3463088e-05,((('296543_Tpseudonana@XP_002291443                                                ':1.235668e-05,'Bdendrobatidis@jgi|Batde5|92557|GP3.081160                                     ':1.7847278):0.20012138,'556484_Ptricornutum@XP_002181491                                               ':0.2524713):0.24089819,'Ttrahens@10992T0                                                               ':0.31925596):0.017176146);
(((((('10228_Tadhaerens@XP_002114958                                                  ':0.47211658,'45351_Nvectensis@XP_001625156                                                  ':0.13788836):0.055590844,(((('6239_Celegans@NP_498762                                                        ':0.86490888,'6279_Bmalayi@XP_001894849                                                      ':0.016692727):0.82091344,'Lgigantea@jgi                                                                  ':0.092938254):0.056016351,((('7955_Drerio@CAX13097                                                           ':0.07833939,('9606_Hsapiens@NP_037498                                                        ':0.17785822,'Xenopus_tropicalis@281065                                                      ':0.054663415):0.036922835):0.077539501,'Spunctatus@04663T0                                                             ':1.0208663):0.10595203,'Cowczarzaki@03030T0                                                            ':0.5852429):0.014739009):0.040734297,('7227_Dmelanogaster@NP_611862                                                   ':0.27062781,'7460_Amellifera@XP_395411                                                      ':0.14269825):0.14083243):0.047850893):0.037131819,'Daphnia_pulex@jgi                                                              ':0.26148672):0.060526287,'Hrobusta@jgi                                                                   ':0.22904561):0.059844975,'7739_Bfloridae@XP_002600222                                                    ':0.29935018):0.071323214,((((('145481_Ppatens@XP_001758242                                                    ':0.048345167,('3702_Athaliana@NP_178543                                                       ':0.041653155,'39947_Osativa@BAG91185                                                         ':0.043180331):0.24117391):8.7461188e-05,'Smellendorffii@jgi|Selmo1|79209|e_gw1.2.1059.1                                 ':0.050533056):0.04619503,(('436017_Olucimarinus@XP_001420260                                               ':0.014888263,'70448_Otauri@AAV68613                                                          ':0.054128273):0.15597917,'564608_Mpusilla@EEH54093                                                       ':0.29353463):0.186842):0.078916464,'Cvulgaris@jgi|ChlNC64A_1|19379|e_gw1.2.70.1                                    ':0.29247693):0.061452351,((((((((('185431_Tbrucei@XP_827412                                                       ':0.060098275,'353153_Tcruzi@XP_821644                                                        ':0.070966838):0.26850688,('347515_Lmajor@XP_843480                                                        ':6.4012542e-05,'435258_Linfantum@XP_001469183                                                  ':0.011035755):0.34271137):1.5007228,'431895_Mbrevicollis@XP_001749209                                               ':0.37071207):0.19662592,('214684_Cneoformans@XP_568721                                                   ':0.45269851,'Srosetta@01885T0                                                               ':0.52518948):0.025049395):0.19029386,((('330879_Afumigatus@XP_749651                                                    ':0.37651025,'367110_Ncrassa@XP_964316                                                       ':0.56638281):0.40081622,('4896_Spombe@NP_001018806                                                       ':0.64051945,('574961_Scerevisiae@EEU06984                                                    ':1.4335622,'Cmerolae@CMC102C                                                               ':0.65810186):0.35279827):0.047488552):0.099109062,('412133_Tvaginalis@XP_001306780                                                 ':1.2245674,'Gsulphuraria@stig_40.Gs43990.1                                                 ':0.33270144):0.26700472):0.075988934):1.8391979e-05,('237631_Umaydis@XP_759373                                                       ':0.84373633,'Vcarteri@jgi|Volca1|80889|estExt_Genewise1Plus.C_160183                        ':0.22815001):0.19558741):0.026799479,(((('412030_Ptetraurelia@XP_001426605                                               ':0.69222733,'5911_Tthermophila@XP_001031380                                                 ':0.56027422):0.5325393,'Oxytricha_trifallax@apc2_WGS                                                   ':0.4392265):0.35303309,'5762_Ngruberi@EFC48750                                                         ':0.74868122):0.10076286,('Bdendrobatidis@jgi|Batde5|92557|GP3.081160                                     ':2.0742935,'Emiliana_huxleyi@jgi                                                           ':0.34854588):6.5602623e-07):0.10354261):0.048766687,'Ttrahens@10992T0                                                               ':0.52368947):0.02141825,(((('296543_Tpseudonana@XP_002291443                                                ':0.12232553,'556484_Ptricornutum@XP_002181491                                               ':0.25209486):0.11874075,('3055_Creinhardtii@XP_001698597                                                 ':0.034261698,'Ectocarpus_siliculosus@299472550                                               ':0.013402574):0.2791156):0.043095067,('403677_Pinfestans@EEY69744                                                     ':0.050612683,'Pramorum@jgi                                                                   ':0.031706692):0.34491473):0.03026779,'Aanophagefferens@jgi                                                           ':0.3776672):0.077067926):0.032992805):0.092817703,'352472_Ddiscoideum@XP_643183                                                   ':0.35001296);
((((((('10228_Tadhaerens@XP_002114958                                                  ':0.45902762,'Gsulphuraria@stig_40.Gs43990.1                                                 ':0.61004288):0.11067898,'352472_Ddiscoideum@XP_643183                                                   ':0.28367807):0.16380904,(((('296543_Tpseudonana@XP_002291443                                                ':0.087929958,'556484_Ptricornutum@XP_002181491                                               ':0.27804916):0.18598204,'Aanophagefferens@jgi                                                           ':0.31008538):0.11221879,('3055_Creinhardtii@XP_001698597                                                 ':0.1077377,'Ectocarpus_siliculosus@299472550                                               ':0.00011657225):0.28585386):0.091621859,'5762_Ngruberi@EFC48750                                                         ':0.7284593):0.036528901):0.036420031,(('145481_Ppatens@XP_001758242                                                    ':0.023474578,'Smellendorffii@jgi|Selmo1|79209|e_gw1.2.1059.1                                 ':0.088618501):0.050110441,('3702_Athaliana@NP_178543                                                       ':0.060608761,'39947_Osativa@BAG91185                                                         ':0.06826639):0.19982457):0.090607585):0.04545475,((('436017_Olucimarinus@XP_001420260                                               ':0.058410538,'70448_Otauri@AAV68613                                                          ':0.029773396):0.18510173,'564608_Mpusilla@EEH54093                                                       ':0.30436811):0.14063626,('Cvulgaris@jgi|ChlNC64A_1|19379|e_gw1.2.70.1                                    ':0.14158796,'Vcarteri@jgi|Volca1|80889|estExt_Genewise1Plus.C_160183                        ':0.49994791):0.055094724):0.07492824):4.1814676e-06,(((('185431_Tbrucei@XP_827412                                                       ':0.10550876,'353153_Tcruzi@XP_821644                                                        ':0.066753255):0.15998016,('347515_Lmajor@XP_843480                                                        ':0,'435258_Linfantum@XP_001469183                                                  ':0.026211245):0.45792969):1.2652845,'214684_Cneoformans@XP_568721                                                   ':0.48129902):0.15266737,(('403677_Pinfestans@EEY69744                                                     ':0.11615841,'Pramorum@jgi                                                                   ':1.2122238e-05):0.23590071,'Bdendrobatidis@jgi|Batde5|92557|GP3.081160                                     ':1.3804057):0.07909481):0.13069203):0.084224927,((((('237631_Umaydis@XP_759373                                                       ':1.0829107,'Emiliana_huxleyi@jgi                                                           ':0.13366626):0.16567369,'412133_Tvaginalis@XP_001306780                                                 ':1.0700623):0.10212728,((('330879_Afumigatus@XP_749651                                                    ':0.32269626,'367110_Ncrassa@XP_964316                                                       ':0.52947941):0.23846192,'431895_Mbrevicollis@XP_001749209                                               ':0.5837667):0.21064755,((('4896_Spombe@NP_001018806                                                       ':0.62937632,'574961_Scerevisiae@EEU06984                                                    ':1.8250935):0.13561225,('6239_Celegans@NP_498762                                                        ':0.96120138,'6279_Bmalayi@XP_001894849                                                      ':4.3782174e-06):0.99500772):0.095576372,('Cmerolae@CMC102C                                                               ':0.87179755,'Spunctatus@04663T0                                                             ':0.73411253):0.16512956):0.064805368):0.05806085):0.021502183,'Srosetta@01885T0                                                               ':0.87787849):0.045412778,((('412030_Ptetraurelia@XP_001426605                                               ':0.50979595,'5911_Tthermophila@XP_001031380                                                 ':0.32239459):0.7454546,'Oxytricha_trifallax@apc2_WGS                                                   ':0.66206761):0.25470662,'Ttrahens@10992T0                                                               ':0.20007828):0.065495358):0.016365831,((('45351_Nvectensis@XP_001625156                                                  ':0.27623997,'Cowczarzaki@03030T0                                                            ':0.45931791):0.063717821,((('7227_Dmelanogaster@NP_611862                                                   ':0.36778769,'Daphnia_pulex@jgi                                                              ':0.30543771):0.073544631,'7460_Amellifera@XP_395411                                                      ':0.17127488):0.020753707,('Hrobusta@jgi                                                                   ':0.2594561,'Lgigantea@jgi                                                                  ':0.14329455):0.039331866):0.041828432):0.058418143,('7739_Bfloridae@XP_002600222                                                    ':0.37354707,('7955_Drerio@CAX13097                                                           ':0.11323231,('9606_Hsapiens@NP_037498                                                        ':0.14777277,'Xenopus_tropicalis@281065                                                      ':0.064550392):0.064034223):0.15931175):0.012866054):0.095638165);
(((((((('10228_Tadhaerens@XP_002114958                                                  ':0.23782179,(('412030_Ptetraurelia@XP_001426605                                               ':0.62558757,'5911_Tthermophila@XP_001031380                                                 ':0.32540617):0.17946499,'Oxytricha_trifallax@apc2_WGS                                                   ':0.74371725):0.4017997):0.1109072,('237631_Umaydis@XP_759373                                                       ':0.56416691,'412133_Tvaginalis@XP_001306780                                                 ':1.1034978):0.33748677):0.025457498,'45351_Nvectensis@XP_001625156                                                  ':0.16895973):0.027523047,('7955_Drerio@CAX13097                                                           ':0.090130168,('9606_Hsapiens@NP_037498                                                        ':0.12651042,'Xenopus_tropicalis@281065                                                      ':0.016016635):0.046213289):0.20914707):0.042803372,(('7227_Dmelanogaster@NP_611862                                                   ':0.33664101,'7460_Amellifera@XP_395411                                                      ':0.13191548):0.040979127,('Hrobusta@jgi                                                                   ':0.18524653,'Lgigantea@jgi                                                                  ':0.13649581):0.031563814):0.043084927):0.026705196,(('6239_Celegans@NP_498762                                                        ':0.74246319,'6279_Bmalayi@XP_001894849                                                      ':0.13175394):0.67963208,('7739_Bfloridae@XP_002600222                                                    ':0.29328953,'Daphnia_pulex@jgi                                                              ':0.31546965):0.028065143):0.056178658):0.10483977,(((('185431_Tbrucei@XP_827412                                                       ':0.059851581,'353153_Tcruzi@XP_821644                                                        ':0.071544763):0.1053894,('347515_Lmajor@XP_843480                                                        ':0,'435258_Linfantum@XP_001469183                                                  ':0.019048024):0.32843225):1.1442393,'Bdendrobatidis@jgi|Batde5|92557|GP3.081160                                     ':1.3399856):0.18713028,('403677_Pinfestans@EEY69744                                                     ':0.022715366,'Pramorum@jgi                                                                   ':0.01548305):0.1681241):0.25751497):0.0609652,((((('145481_Ppatens@XP_001758242                                                    ':0.040093214,'Smellendorffii@jgi|Selmo1|79209|e_gw1.2.1059.1                                 ':0.052200194):0.041051489,((('3055_Creinhardtii@XP_001698597                                                 ':0.26128022,'5762_Ngruberi@EFC48750                                                         ':0.54580377):0.059476403,('3702_Athaliana@NP_178543                                                       ':0.033128226,'39947_Osativa@BAG91185                                                         ':0.057687642):0.1938163):3.0855164e-05,'Ectocarpus_siliculosus@299472550                                               ':0.51595281):0.079281311):0.036435182,((('436017_Olucimarinus@XP_001420260                                               ':0.023342072,'70448_Otauri@AAV68613                                                          ':0.079120222):0.066027334,'564608_Mpusilla@EEH54093                                                       ':0.25425319):0.15055024,(('Cmerolae@CMC102C                                                               ':0.8507556,'Vcarteri@jgi|Volca1|80889|estExt_Genewise1Plus.C_160183                        ':0.30007694):0.080363781,'Cvulgaris@jgi|ChlNC64A_1|19379|e_gw1.2.70.1                                    ':0.21155769):5.7644315e-07):0.049695646):0.040220551,'Ttrahens@10992T0                                                               ':0.33469932):0.032218974,('352472_Ddiscoideum@XP_643183                                                   ':0.26994564,'Gsulphuraria@stig_40.Gs43990.1                                                 ':0.60303988):0.059831919):0.049034972,(((((('214684_Cneoformans@XP_568721                                                   ':0.42932,(('330879_Afumigatus@XP_749651                                                    ':0.42906581,'367110_Ncrassa@XP_964316                                                       ':0.4795016):0.14793361,('4896_Spombe@NP_001018806                                                       ':0.61235304,'574961_Scerevisiae@EEU06984                                                    ':1.1488873):0.11307362):0.0475635):0.077914889,'Spunctatus@04663T0                                                             ':0.72712715):0.072223229,('Cowczarzaki@03030T0                                                            ':0.42628246,'Srosetta@01885T0                                                               ':0.6707389):0.038940273):0.046661336,'431895_Mbrevicollis@XP_001749209                                               ':0.55944934):0.045071716,'Emiliana_huxleyi@jgi                                                           ':0.41869204):0.074551229,(('296543_Tpseudonana@XP_002291443                                                ':0.090071709,'556484_Ptricornutum@XP_002181491                                               ':0.146172):0.17454713,'Aanophagefferens@jgi                                                           ':0.31946375):0.18391627):0.0090708114);
((((('10228_Tadhaerens@XP_002114958                                                  ':0.24424717,'352472_Ddiscoideum@XP_643183                                                   ':0.35038972):0.029599143,'Cowczarzaki@03030T0                                                            ':0.49049908):0.092340717,(('45351_Nvectensis@XP_001625156                                                  ':0.18565836,'7739_Bfloridae@XP_002600222                                                    ':0.35331696):0.0649184,(((('7227_Dmelanogaster@NP_611862                                                   ':0.2264071,'Daphnia_pulex@jgi                                                              ':0.35426203):0.068971899,('7460_Amellifera@XP_395411                                                      ':0.1221434,'Hrobusta@jgi                                                                   ':0.19445297):0.031474297):0.026266741,'Lgigantea@jgi                                                                  ':0.1661799):0.027141153,('7955_Drerio@CAX13097                                                           ':0.086772566,('9606_Hsapiens@NP_037498                                                        ':0.077400961,'Xenopus_tropicalis@281065                                                      ':0.013439838):0.042080284):0.16901219):0.051007453):2.7472355e-06):0.083065937,(((('145481_Ppatens@XP_001758242                                                    ':0.040274188,'Smellendorffii@jgi|Selmo1|79209|e_gw1.2.1059.1                                 ':0.048822814):0.010676414,('3702_Athaliana@NP_178543                                                       ':0.049046223,'39947_Osativa@BAG91185                                                         ':0.082953807):0.18195775):0.069008206,(('3055_Creinhardtii@XP_001698597                                                 ':0.0946353,'Vcarteri@jgi|Volca1|80889|estExt_Genewise1Plus.C_160183                        ':0.078669578):0.4095123,(('436017_Olucimarinus@XP_001420260                                               ':0.058717608,'70448_Otauri@AAV68613                                                          ':0.016596333):0.16410672,'564608_Mpusilla@EEH54093                                                       ':0.23262559):0.13969305):2.9891653e-07):0.007488083,'Cvulgaris@jgi|ChlNC64A_1|19379|e_gw1.2.70.1                                    ':0.32250909):0.071235225):0.0723243,((((((('185431_Tbrucei@XP_827412                                                       ':0.09825447,'353153_Tcruzi@XP_821644                                                        ':0.070920341):0.30912956,('347515_Lmajor@XP_843480                                                        ':0,'435258_Linfantum@XP_001469183                                                  ':0.0092292143):0.271884):1.0048292,('403677_Pinfestans@EEY69744                                                     ':0.074323615,'Pramorum@jgi                                                                   ':0.005298779):0.21451522):0.17847459,((('431895_Mbrevicollis@XP_001749209                                               ':0.61785354,'Gsulphuraria@stig_40.Gs43990.1                                                 ':0.46783917):0.044937292,('574961_Scerevisiae@EEU06984                                                    ':1.5153561,'Spunctatus@04663T0                                                             ':0.58292549):0.14595055):0.064024565,'Cmerolae@CMC102C                                                               ':0.76500821):0.11734452):1.8860732e-06,(('237631_Umaydis@XP_759373                                                       ':0.726248,'412133_Tvaginalis@XP_001306780                                                 ':0.99664126):0.19895027,'Emiliana_huxleyi@jgi                                                           ':0.24112605):0.11393862):0.073244454,'Srosetta@01885T0                                                               ':0.59223195):0.03779132,((('214684_Cneoformans@XP_568721                                                   ':0.3411823,(('330879_Afumigatus@XP_749651                                                    ':0.25932588,'367110_Ncrassa@XP_964316                                                       ':0.60871172):0.25295979,'4896_Spombe@NP_001018806                                                       ':0.62760417):0.060917275):0.068834666,'Bdendrobatidis@jgi|Batde5|92557|GP3.081160                                     ':1.1668115):0.11629311,('5762_Ngruberi@EFC48750                                                         ':0.63615983,('6239_Celegans@NP_498762                                                        ':0.54799883,'6279_Bmalayi@XP_001894849                                                      ':0.21787123):0.68510443):0.21651115):1.3596826e-06):0.032452046,((('296543_Tpseudonana@XP_002291443                                                ':0.081070579,('556484_Ptricornutum@XP_002181491                                               ':0.21792513,'Ectocarpus_siliculosus@299472550                                               ':0.35965797):0.047891423):0.049067819,'Aanophagefferens@jgi                                                           ':0.42884101):0.10649482,((('412030_Ptetraurelia@XP_001426605                                               ':0.54114502,'5911_Tthermophila@XP_001031380                                                 ':0.27040288):0.35800411,'Oxytricha_trifallax@apc2_WGS                                                   ':0.34850004):0.39237246,'Ttrahens@10992T0                                                               ':0.19363041):0.10711308):0.085341906);
(((('10228_Tadhaerens@XP_002114958                                                  ':0.35174527,('45351_Nvectensis@XP_001625156                                                  ':0.22891342,(((('6239_Celegans@NP_498762                                                        ':0.71609103,'6279_Bmalayi@XP_001894849                                                      ':0.096579007):0.68230793,'Lgigantea@jgi                                                                  ':0.11587088):3.258575e-07,(('7227_Dmelanogaster@NP_611862                                                   ':0.34040419,'Daphnia_pulex@jgi                                                              ':0.34111396):0.091527334,('7460_Amellifera@XP_395411                                                      ':0.1944284,'Hrobusta@jgi                                                                   ':0.12873973):4.0240365e-05):0.065068395):0.05119506,('7955_Drerio@CAX13097                                                           ':0.071024032,('9606_Hsapiens@NP_037498                                                        ':0.14045388,'Xenopus_tropicalis@281065                                                      ':0.041646797):0.055439816):0.15037469):0.066468102):0.034650875):0.061525264,(('5762_Ngruberi@EFC48750                                                         ':0.84878043,'Emiliana_huxleyi@jgi                                                           ':0.3543687):0.11164144,('7739_Bfloridae@XP_002600222                                                    ':0.38789255,'Ttrahens@10992T0                                                               ':0.32858194):0.033617752):0.089759486):0.023954935,(((('214684_Cneoformans@XP_568721                                                   ':0.55159644,'Srosetta@01885T0                                                               ':0.7921748):0.0031841217,('412133_Tvaginalis@XP_001306780                                                 ':1.0737837,'Bdendrobatidis@jgi|Batde5|92557|GP3.081160                                     ':1.047982):0.32405481):0.096133841,'Cowczarzaki@03030T0                                                            ':0.33830547):0.034596496,'Gsulphuraria@stig_40.Gs43990.1                                                 ':0.58863734):0.041584988):0.037272691,((((('145481_Ppatens@XP_001758242                                                    ':0.061328489,'Smellendorffii@jgi|Selmo1|79209|e_gw1.2.1059.1                                 ':0.062344887):0.008046423,('3702_Athaliana@NP_178543                                                       ':0.023234362,'39947_Osativa@BAG91185                                                         ':0.093111602):0.15509336):0.052574321,(('436017_Olucimarinus@XP_001420260                                               ':0.012605371,'70448_Otauri@AAV68613                                                          ':0.069960632):0.14025158,'564608_Mpusilla@EEH54093                                                       ':0.2518889):0.1585012):0.054321158,(('3055_Creinhardtii@XP_001698597                                                 ':3.804738e-05,'Vcarteri@jgi|Volca1|80889|estExt_Genewise1Plus.C_160183                        ':0.083915869):0.38431091,'Cvulgaris@jgi|ChlNC64A_1|19379|e_gw1.2.70.1                                    ':0.19684567):0.023940075):0.070682327,(((('296543_Tpseudonana@XP_002291443                                                ':0.12586457,'556484_Ptricornutum@XP_002181491                                               ':0.18047944):0.11846628,((('412030_Ptetraurelia@XP_001426605                                               ':0.73884821,'5911_Tthermophila@XP_001031380                                                 ':0.50471052):0.43908998,'Oxytricha_trifallax@apc2_WGS                                                   ':0.55863942):0.362784,'Aanophagefferens@jgi                                                           ':0.24642871):0.11951183):0.092374503,('403677_Pinfestans@EEY69744                                                     ':0.02805548,'Pramorum@jgi                                                                   ':0.019547461):0.381935):0.043207425,'Ectocarpus_siliculosus@299472550                                               ':0.18614013):0.13445069):0.046699077,((((((('185431_Tbrucei@XP_827412                                                       ':0.057692295,'353153_Tcruzi@XP_821644                                                        ':0.069486496):0.22549387,('347515_Lmajor@XP_843480                                                        ':0,'435258_Linfantum@XP_001469183                                                  ':0.015947979):0.42144516):0.91688872,'237631_Umaydis@XP_759373                                                       ':0.45165144):0.12780703,(('330879_Afumigatus@XP_749651                                                    ':0.37417177,'367110_Ncrassa@XP_964316                                                       ':0.58935359):0.30354705,'4896_Spombe@NP_001018806                                                       ':0.70117196):0.035660194):0.03181462,'Spunctatus@04663T0                                                             ':0.59834268):0.079732226,('431895_Mbrevicollis@XP_001749209                                               ':0.46404133,('574961_Scerevisiae@EEU06984                                                    ':1.1489593,'Cmerolae@CMC102C                                                               ':0.79739667):0.087884674):0.13574056):0.039043371,'352472_Ddiscoideum@XP_643183                                                   ':0.25772534):0.047138278);
((((('10228_Tadhaerens@XP_002114958                                                  ':0.41214299,('352472_Ddiscoideum@XP_643183                                                   ':0.23149471,'Gsulphuraria@stig_40.Gs43990.1                                                 ':0.59861624):0.054589915):0.066182791,((((('145481_Ppatens@XP_001758242                                                    ':0.044223661,'Smellendorffii@jgi|Selmo1|79209|e_gw1.2.1059.1                                 ':0.083095582):0.016151434,('3702_Athaliana@NP_178543                                                       ':0.070163243,'39947_Osativa@BAG91185                                                         ':0.04330969):0.18409688):0.046470766,((('3055_Creinhardtii@XP_001698597                                                 ':9.4458477e-07,'Vcarteri@jgi|Volca1|80889|estExt_Genewise1Plus.C_160183                        ':0.18179486):0.2685481,(('436017_Olucimarinus@XP_001420260                                               ':0.041181003,'70448_Otauri@AAV68613                                                          ':0.023174758):0.21200949,'564608_Mpusilla@EEH54093                                                       ':0.25448101):0.10668638):0.034350393,'Cvulgaris@jgi|ChlNC64A_1|19379|e_gw1.2.70.1                                    ':0.19719801):0.054015869):0.097234288,'5762_Ngruberi@EFC48750                                                         ':0.71959297):0.0051384876,((((('296543_Tpseudonana@XP_002291443                                                ':0.11936151,'556484_Ptricornutum@XP_002181491                                               ':0.27247573):0.17861296,'Aanophagefferens@jgi                                                           ':0.36975329):0.072615706,'Ectocarpus_siliculosus@299472550                                               ':0.18990025):0.059337806,('403677_Pinfestans@EEY69744                                                     ':0.079911287,'Pramorum@jgi                                                                   ':0.030994679):0.33216004):0.092332433,'Emiliana_huxleyi@jgi                                                           ':0.51445728):0.049706506):0.071260723):0.084986218,('7739_Bfloridae@XP_002600222                                                    ':0.33997608,(('7955_Drerio@CAX13097                                                           ':0.094172084,'9606_Hsapiens@NP_037498                                                        ':0.10979884):0.043332531,'Xenopus_tropicalis@281065                                                      ':0.034220322):0.16543049):0.02478084):0.018544117,(((('45351_Nvectensis@XP_001625156                                                  ':0.19904086,'7227_Dmelanogaster@NP_611862                                                   ':0.34896799):0.069739304,'Hrobusta@jgi                                                                   ':0.19771615):0.047903979,'Lgigantea@jgi                                                                  ':0.20526274):0.052905023,'7460_Amellifera@XP_395411                                                      ':0.14904467):0.07686907):0.054105351,(((((((((('185431_Tbrucei@XP_827412                                                       ':0.048374858,'353153_Tcruzi@XP_821644                                                        ':0.092144605):0.37889851,('347515_Lmajor@XP_843480                                                        ':0,'435258_Linfantum@XP_001469183                                                  ':0.028661375):0.21629535):1.0193823,'Spunctatus@04663T0                                                             ':0.81045111):0.11457815,('330879_Afumigatus@XP_749651                                                    ':0.28704707,'367110_Ncrassa@XP_964316                                                       ':0.39002888):0.32485505):0.0059058822,'214684_Cneoformans@XP_568721                                                   ':0.67157334):0.067598821,(('412133_Tvaginalis@XP_001306780                                                 ':0.97929871,'Cowczarzaki@03030T0                                                            ':0.50499958):0.17601525,'574961_Scerevisiae@EEU06984                                                    ':1.5756755):0.012249925):0.041118157,('237631_Umaydis@XP_759373                                                       ':0.86006886,'4896_Spombe@NP_001018806                                                       ':0.60707431):0.055542709):0.043542468,(('431895_Mbrevicollis@XP_001749209                                               ':0.5096471,'Bdendrobatidis@jgi|Batde5|92557|GP3.081160                                     ':1.2150037):0.1808668,'Cmerolae@CMC102C                                                               ':0.96728258):0.11778451):0.037935294,(('412030_Ptetraurelia@XP_001426605                                               ':0.45997643,'5911_Tthermophila@XP_001031380                                                 ':0.23940559):0.78143476,('6239_Celegans@NP_498762                                                        ':0.79818614,'6279_Bmalayi@XP_001894849                                                      ':0.16693337):0.52812386):0.052355187):0.056201173,('Srosetta@01885T0                                                               ':0.7583253,'Ttrahens@10992T0                                                               ':0.26968361):0.18438582):0.051603991,('Daphnia_pulex@jgi                                                              ':0.28641293,'Oxytricha_trifallax@apc2_WGS                                                   ':0.81398432):0.098212155);
(((('10228_Tadhaerens@XP_002114958                                                  ':0.43404888,((((('45351_Nvectensis@XP_001625156                                                  ':0.32132253,'Hrobusta@jgi                                                                   ':0.19077965):0.057819517,'Lgigantea@jgi                                                                  ':0.15791996):0.013020271,('7227_Dmelanogaster@NP_611862                                                   ':0.28331427,'7460_Amellifera@XP_395411                                                      ':0.19628211):0.055652283):0.031048769,('7955_Drerio@CAX13097                                                           ':0.1474499,('9606_Hsapiens@NP_037498                                                        ':0.106049,'Xenopus_tropicalis@281065                                                      ':0.06026031):0.01946439):0.17006771):0.046134946,'7739_Bfloridae@XP_002600222                                                    ':0.37854879):2.612839e-06):0.050814546,'Cowczarzaki@03030T0                                                            ':0.53999345):0.079450996,'352472_Ddiscoideum@XP_643183                                                   ':0.40683351):0.034107878,((((('145481_Ppatens@XP_001758242                                                    ':0.03532856,(('3702_Athaliana@NP_178543                                                       ':0.0022880019,'39947_Osativa@BAG91185                                                         ':0.083864134):0.31533257,'Smellendorffii@jgi|Selmo1|79209|e_gw1.2.1059.1                                 ':0.039975972):0.0052697426):0.098812856,((('3055_Creinhardtii@XP_001698597                                                 ':0.061228012,'Vcarteri@jgi|Volca1|80889|estExt_Genewise1Plus.C_160183                        ':0.11616641):0.37282384,'Cvulgaris@jgi|ChlNC64A_1|19379|e_gw1.2.70.1                                    ':0.24270149):0.015213621,((('436017_Olucimarinus@XP_001420260                                               ':0.011012946,'70448_Otauri@AAV68613                                                          ':0.060055102):0.15950309,'564608_Mpusilla@EEH54093                                                       ':0.23402073):0.065990717,'Gsulphuraria@stig_40.Gs43990.1                                                 ':0.69996801):0.045221701):0.055573885):0.027563355,((('185431_Tbrucei@XP_827412                                                       ':0.062271904,'353153_Tcruzi@XP_821644                                                        ':0.14292687):0.37502972,('347515_Lmajor@XP_843480                                                        ':0.0067243817,'435258_Linfantum@XP_001469183                                                  ':0.019744573):0.3219354):1.3884668,'Spunctatus@04663T0                                                             ':0.59914175):0.27499439):0.061452155,(((('214684_Cneoformans@XP_568721                                                   ':0.63764778,('237631_Umaydis@XP_759373                                                       ':0.68813742,('574961_Scerevisiae@EEU06984                                                    ':1.7293645,'Cmerolae@CMC102C                                                               ':0.9159609):0.073900319):0.1364567):0.065388141,(('330879_Afumigatus@XP_749651                                                    ':0.35470078,'367110_Ncrassa@XP_964316                                                       ':0.81835949):0.41241312,'4896_Spombe@NP_001018806                                                       ':0.88788974):0.066556067):0.19802564,('Bdendrobatidis@jgi|Batde5|92557|GP3.081160                                     ':1.3357751,'Daphnia_pulex@jgi                                                              ':0.18117023):0.30118447):0.054978767,(('412133_Tvaginalis@XP_001306780                                                 ':1.175302,'431895_Mbrevicollis@XP_001749209                                               ':0.57648881):0.26760995,'Ttrahens@10992T0                                                               ':0.26440421):0.10793123):0.077133055):4.6178737e-05,((((('296543_Tpseudonana@XP_002291443                                                ':0.14943496,'556484_Ptricornutum@XP_002181491                                               ':0.25944732):0.14329963,(('412030_Ptetraurelia@XP_001426605                                               ':0.48687959,'5911_Tthermophila@XP_001031380                                                 ':0.40026943):0.65199173,'Oxytricha_trifallax@apc2_WGS                                                   ':0.46675435):0.45042066):0.067035013,'Aanophagefferens@jgi                                                           ':0.32252512):0.061107432,(('403677_Pinfestans@EEY69744                                                     ':0.088672368,'Pramorum@jgi                                                                   ':8.2976626e-06):0.39159382,'Ectocarpus_siliculosus@299472550                                               ':0.22569344):0.072543711):0.0032150061,'Emiliana_huxleyi@jgi                                                           ':0.50451636):0.13119214):0.046323757,(('5762_Ngruberi@EFC48750                                                         ':0.83408672,('6239_Celegans@NP_498762                                                        ':0.75240167,'6279_Bmalayi@XP_001894849                                                      ':0.23804599):0.56643203):0.25213879,'Srosetta@01885T0                                                               ':0.77543744):2.9131798e-05);
[truncated: 177,211 more chars]
