# Supplementary material for: The phylogenomic analysis of the anaphase promoting complex and its targets points to complex and modern-like control of the cell cycle in the last common ancestor of eukaryotes
Source: BMC Evol Biol. 2011 Sep 23;11:265. doi: 10.1186/1471-2148-11-265 (PMC3195147; doi:10.1186/1471-2148-11-265)
Supplement: Additional file 3 — Data S1. Bayesian phylogenetic trees inferred MrBayes (*.con files) and ML phylogenetic trees inferred with TreeFinder (*.tre files = ML topologies; *.boot.trees = topologies generated by the bootstrap analysis) for each APC/C subunit, activator and main target (except Apc9, Apc14, Apc15 and Apc16 due to a too restricted number of homologues). [file 1471-2148-11-265-S3.ZIP › APC2s_10.tre]

#NEXUS

begin trees;
 tree t1 = ((((('10228_Tadhaerens@XP_002114958                                                  ':0.46358259,((((('45351_Nvectensis@XP_001625156                                                  ':0.2362314,'Hrobusta@jgi                                                                   ':0.20034321)66.964245:0.039206555,'Lgigantea@jgi                                                                  ':0.16411342)74.975777:0.028902611,('7227_Dmelanogaster@NP_611862                                                   ':0.33001471,'7460_Amellifera@XP_395411                                                      ':0.15330815)90.131593:0.070773489)68.848842:0.035079498,('7955_Drerio@CAX13097                                                           ':0.11086739,('9606_Hsapiens@NP_037498                                                        ':0.15265302,'Xenopus_tropicalis@281065                                                      ':0.041682103)72.648489:0.037560337)100:0.18577496)71.519029:0.032368806,('7739_Bfloridae@XP_002600222                                                    ':0.31851431,'Daphnia_pulex@jgi                                                              ':0.37909219)64.402264:0.078301225)52.448756:0.027359139)61.688703:0.044588859,'Cowczarzaki@03030T0                                                            ':0.55029714)53.050721:0.030315632,('6239_Celegans@NP_498762                                                        ':0.78199729,'6279_Bmalayi@XP_001894849                                                      ':0.10013686)100:0.82273478)44.169521:0.022467252,'Srosetta@01885T0                                                               ':0.74912844)76.190954:0.056111203,(((('145481_Ppatens@XP_001758242                                                    ':0.038452279,(('3702_Athaliana@NP_178543                                                       ':0.04843405,'39947_Osativa@BAG91185                                                         ':0.057372834)100:0.22387082,'Smellendorffii@jgi|Selmo1|79209|e_gw1.2.1059.1                                 ':0.060335383)42.175692:0.0063611992)94.62167:0.076983867,((('3055_Creinhardtii@XP_001698597                                                 ':0.044701856,'Vcarteri@jgi|Volca1|80889|estExt_Genewise1Plus.C_160183                        ':0.11824668)100:0.39254792,'Cvulgaris@jgi|ChlNC64A_1|19379|e_gw1.2.70.1                                    ':0.23804413)46.964064:0.035838442,(('436017_Olucimarinus@XP_001420260                                               ':0.033154144,'70448_Otauri@AAV68613                                                          ':0.039464537)98.570138:0.12893395,'564608_Mpusilla@EEH54093                                                       ':0.28384153)99.090439:0.14164268)56.303197:0.056045885)94.865513:0.086349787,((((('296543_Tpseudonana@XP_002291443                                                ':0.15603239,'556484_Ptricornutum@XP_002181491                                               ':0.26864798)97.708082:0.17036433,'Aanophagefferens@jgi                                                           ':0.37684681)33.462733:0.0016473101,'Ectocarpus_siliculosus@299472550                                               ':0.27848182)75.036818:0.086559973,('403677_Pinfestans@EEY69744                                                     ':0.059212076,'Pramorum@jgi                                                                   ':0.030156681)100:0.36329771)73.348933:0.11594388,((('412030_Ptetraurelia@XP_001426605                                               ':0.50407121,'5911_Tthermophila@XP_001031380                                                 ':0.41700668)99.626225:0.52134248,'Oxytricha_trifallax@apc2_WGS                                                   ':0.52573186)93.589097:0.33455861,'Ttrahens@10992T0                                                               ':0.33684185)63.838518:0.093184974)35.32913:0.015479221)57.3385:0.024672566,'5762_Ngruberi@EFC48750                                                         ':0.84401261)57.551664:0.035991276,(((((((('185431_Tbrucei@XP_827412                                                       ':0.076620969,'353153_Tcruzi@XP_821644                                                        ':0.10136842)94.252586:0.275168,('347515_Lmajor@XP_843480                                                        ':0.0077624593,'435258_Linfantum@XP_001469183                                                  ':0.012340905)98.396164:0.35078323)100:1.0905512,'Spunctatus@04663T0                                                             ':0.68085321)50.852323:0.10659303,'Bdendrobatidis@jgi|Batde5|92557|GP3.081160                                     ':1.4885938)44.252497:0.065547216,(('214684_Cneoformans@XP_568721                                                   ':0.52442818,(('330879_Afumigatus@XP_749651                                                    ':0.32156074,'367110_Ncrassa@XP_964316                                                       ':0.54870715)97.90923:0.23813242,('4896_Spombe@NP_001018806                                                       ':0.63198852,'574961_Scerevisiae@EEU06984                                                    ':1.5183405)48.988107:0.086033343)69.509226:0.06226825)42.830202:0.024956966,('237631_Umaydis@XP_759373                                                       ':0.80329659,'412133_Tvaginalis@XP_001306780                                                 ':1.1918704)48.227009:0.1653614)76.556814:0.060027872)65.84022:0.06919088,'431895_Mbrevicollis@XP_001749209                                               ':0.6588217)67.874038:0.061898994,('Cmerolae@CMC102C                                                               ':1.0404633,('Emiliana_huxleyi@jgi                                                           ':0.50006896,'Gsulphuraria@stig_40.Gs43990.1                                                 ':0.6531406)34.045967:0.011647618)50.958925:0.044360768)85.671806:0.070417122,'352472_Ddiscoideum@XP_643183                                                   ':0.42644625)44.867879:0.023012278);
end;
