# Supplementary material for: The phylogenomic analysis of the anaphase promoting complex and its targets points to complex and modern-like control of the cell cycle in the last common ancestor of eukaryotes
Source: BMC Evol Biol. 2011 Sep 23;11:265. doi: 10.1186/1471-2148-11-265 (PMC3195147; doi:10.1186/1471-2148-11-265)
Supplement: Additional file 3 — Data S1. Bayesian phylogenetic trees inferred MrBayes (*.con files) and ML phylogenetic trees inferred with TreeFinder (*.tre files = ML topologies; *.boot.trees = topologies generated by the bootstrap analysis) for each APC/C subunit, activator and main target (except Apc9, Apc14, Apc15 and Apc16 due to a too restricted number of homologues). [file 1471-2148-11-265-S3.ZIP › APC3s_10.boot.trees]

100
(((((('10228_Tadhaerens@XP_002110345                                                  ':0.55859755,((('45351_Nvectensis@XP_001635851                                                  ':0.14753997,'7227_Dmelanogaster@NP_648093                                                   ':0.44630731):0.06840107,('7739_Bfloridae@XP_002598631                                                    ':0.10253836,('7955_Drerio@NP_958857                                                          ':0.081870207,('8364_Xtropicalis@NP_001072470                                                  ':0.024337649,'9606_Hsapiens@EAW57688                                                         ':0.020206687):0.027580299):0.15581862):0.03618852):0.027963005,('Hribusta@jgi                                                                   ':0.14889683,'Lgigantea@jgi                                                                  ':0.21148817):0.04069657):0.061983237):0.0661657,(('6239_Celegans@NP_001021714                                                     ':0.70513489,'6279_Bmalayi@XP_001898600                                                      ':0.39082507):0.20090429,'Chlamydomonas_reinhardtii@XP_001701084                                         ':1.622286):0.32517583):6.1952864e-05,'Dpulex@jgi                                                                     ':0.37231742):0.13358018,'352472_Ddiscoideum@XP_636853                                                   ':0.5177632):0.023800118,('Gnostochinearum@EST_gi_106799236_gb_EC117613.1_EC117613                        ':0.11500392,'Ttrahens@06230T0                                                               ':0.32927754):0.1594546):0.015493431,((((('126793_Pvivax@XP_001613178                                                     ':0.16793206,'36329_Pfalciparum@XP_001351576                                                 ':0.30966189):2.3838101,'Spunctatus@02761T0                                                             ':0.39198907):0.26307686,'Bdendrobatidis@jgi|Batde5|87926|GP3.034850                                     ':0.89293637):0.11485892,((('185431_Tbrucei@XP_823254                                                       ':0.052169083,'353153_Tcruzi@XP_809564                                                        ':0.16592207):0.30927727,('347515_Lmajor@XP_001687518                                                     ':0,'435258_Linfantum@XP_001463004                                                  ':0.023594865):0.53279587):0.90449797,('Cmerolae@CMR407C                                                               ':0.55253061,'Gsulphuraria@stig_58.Gs55740.1                                                 ':0.42218881):0.17208217):0.0075105798):0.085232831,(((('214684_Cneoformans@XP_566728                                                   ':0.5979548,((('284813_Ecuniculi@NP_586422                                                     ':0.02698247,'Encephalitozoon_intestinalis@XP_003073964                                      ':0.033025085):0.27753338,'Nosema_ceranae@XP_002995969                                                    ':0.7272954):0.71397645,'Enterocytozoon_bieneusi@XP_002650295                                           ':1.6554742):0.87935571):0.06550404,('237631_Umaydis@XP_758236                                                       ':1.0158066,(('353151_Chominis@XP_668239                                                      ':0,'353152_Cparvum@XP_628531                                                       ':0):0.89181205,'412133_Tvaginalis@XP_001312985                                                 ':1.3781771):0.14597397):0.17765218):0.1041327,(('330879_Afumigatus@XP_755196                                                    ':0.37979939,'367110_Ncrassa@XP_956598                                                       ':0.30141825):0.15065112,('4896_Spombe@CAA30532                                                           ':0.34713598,'643680_Scerevisiae@CAY77700                                                    ':0.62483497):0.072920133):0.14369589):0.13033779,'Cowczarzaki@04683T0                                                            ':0.66817012):0.10072707):0.029314823,(((((('145481_Ppatens@XP_001758114                                                    ':0.066759269,'145481_Ppatens@XP_001771285                                                    ':0.012407476):0.11808521,((('3702_Athaliana@NP_188253                                                       ':0.27034401,'39946_Osativa@EAZ01716                                                         ':0.18585683):0.052264826,'3702_Athaliana@NP_849994                                                       ':0.1168763):0.21022461,'Smoellendorffii@jgi|Selmo1|409868|fgenesh2_pg.C_scaffold_11000251              ':0.12497182):0.009062099):0.056009844,((('436017_Olucimarinus@XP_001418358                                               ':0.031759312,'70448_Otauri@CAL53302                                                          ':0.097909033):0.17747335,'564608_Mpusilla@EEH56226                                                       ':0.21931754):0.086931468,'Cvulgaris@jgi                                                                  ':0.23169666):0.039862551):0.11706081,((('296543_Tpseudonana@XP_002287562                                                ':0.12182696,'556484_Ptricornutum@XP_002176724                                               ':0.33366221):0.10528729,(('403677_Pinfestans@EEY65802                                                     ':0.11527976,'Pramorum@jgi                                                                   ':0.037177738):0.18739735,'Aanophagefferens@jgi                                                           ':0.31569034):0.030404945):0.10560744,'Ectocarpus_siliculosus@298711117                                               ':0.23304788):0.12388398):0.026993358,((((((('412030_3_Ptetraurelia@XP_001434341                                             ':0.0068380058,'412030_Ptetraurelia@XP_001430646                                               ':0.029292448):0.057636601,'412030_Ptetraurelia@XP_001461175                                               ':0.055897403):0.025636781,'412030_Ptetraurelia@XP_001460999                                               ':2.1399102e-06):0.42886702,'5911_Tthermophila@XP_001032153                                                 ':0.14782528):0.22496298,'Oxytricha_trifallax@apc3_WGS                                                   ':0.23230481):0.2051866,'Ehuxleyi@jgi                                                                   ':0.41199235):0.11310394,'5762_Ngruberi@EFC50492                                                         ':0.52393876):0.041192895):0.04845334,(('431895_Mbrevicollis@XP_001747295                                               ':0.43843516,'Srosetta@00454T0                                                               ':0.52736562):0.27972384,'Vcarteri@jgi                                                                   ':0.46447741):0.13840308):0.022676088);
((((('10228_Tadhaerens@XP_002110345                                                  ':0.49042493,(('45351_Nvectensis@XP_001635851                                                  ':0.12649666,'Lgigantea@jgi                                                                  ':0.21310411):0.027161503,('7739_Bfloridae@XP_002598631                                                    ':0.17040906,(('7955_Drerio@NP_958857                                                          ':0.05977922,('8364_Xtropicalis@NP_001072470                                                  ':0.024971654,'9606_Hsapiens@EAW57688                                                         ':0.012022517):0.044398862):0.072757645,'Hribusta@jgi                                                                   ':0.18053276):0.032633731):0.014094619):0.067353717):0.028866966,('7227_Dmelanogaster@NP_648093                                                   ':0.28986322,'Dpulex@jgi                                                                     ':0.33913673):0.093012676):0.17452745,(('214684_Cneoformans@XP_566728                                                   ':0.54629119,('237631_Umaydis@XP_758236                                                       ':0.9779034,('353151_Chominis@XP_668239                                                      ':0,'353152_Cparvum@XP_628531                                                       ':0):1.3082525):0.048876651):0.146314,((('330879_Afumigatus@XP_755196                                                    ':0.19460915,'367110_Ncrassa@XP_956598                                                       ':0.35165826):0.091545157,'643680_Scerevisiae@CAY77700                                                    ':0.7016317):0.097547789,'4896_Spombe@CAA30532                                                           ':0.47153258):0.055175712):0.116021):0.035505159,((((((('126793_Pvivax@XP_001613178                                                     ':0.10621583,'36329_Pfalciparum@XP_001351576                                                 ':0.38117776):2.0976419,(('185431_Tbrucei@XP_823254                                                       ':0.1643044,'353153_Tcruzi@XP_809564                                                        ':0.08492744):0.33288921,('347515_Lmajor@XP_001687518                                                     ':0.012319204,'435258_Linfantum@XP_001463004                                                  ':0.011948358):0.56124979):0.62066707):0.43794711,((('284813_Ecuniculi@NP_586422                                                     ':0.029615204,'Encephalitozoon_intestinalis@XP_003073964                                      ':0.01850435):0.031570798,'Nosema_ceranae@XP_002995969                                                    ':0.89498861):0.44992484,'Enterocytozoon_bieneusi@XP_002650295                                           ':1.4070128):0.93936894):0.27438461,(('412133_Tvaginalis@XP_001312985                                                 ':1.5369656,'Cmerolae@CMR407C                                                               ':0.33903101):0.20393029,'Gsulphuraria@stig_58.Gs55740.1                                                 ':0.20580407):0.32679087):0.037914182,(('431895_Mbrevicollis@XP_001747295                                               ':0.50247253,('6239_Celegans@NP_001021714                                                     ':0.66997846,'6279_Bmalayi@XP_001898600                                                      ':0.48304321):0.52474738):0.10956592,'Srosetta@00454T0                                                               ':0.58029483):0.15244411):0.076634002,'Bdendrobatidis@jgi|Batde5|87926|GP3.034850                                     ':0.87825469):0.057079428,(('Cowczarzaki@04683T0                                                            ':0.71023462,'Gnostochinearum@EST_gi_106799236_gb_EC117613.1_EC117613                        ':0.055888371):0.12894936,'Ttrahens@06230T0                                                               ':0.24658837):0.12527516):0.041864687):0.088796372,((((((('145481_Ppatens@XP_001758114                                                    ':0.033987169,'145481_Ppatens@XP_001771285                                                    ':0.013227812):0.09472938,((('3702_Athaliana@NP_188253                                                       ':0.31935434,'3702_Athaliana@NP_849994                                                       ':0.15929023):0.026341465,'39946_Osativa@EAZ01716                                                         ':0.27564132):0.18224177,'Smoellendorffii@jgi|Selmo1|409868|fgenesh2_pg.C_scaffold_11000251              ':0.05153878):0.037578313):0.064801159,'Cvulgaris@jgi                                                                  ':0.34309686):0.069068445,((('436017_Olucimarinus@XP_001418358                                               ':0.039956534,'70448_Otauri@CAL53302                                                          ':0.065596027):0.19398696,'564608_Mpusilla@EEH56226                                                       ':0.13163428):0.10080344,'Vcarteri@jgi                                                                   ':0.43432742):0.090575985):0.058891325,(((((('412030_3_Ptetraurelia@XP_001434341                                             ':0.006220806,'412030_Ptetraurelia@XP_001430646                                               ':0.023903871):0.075716588,'412030_Ptetraurelia@XP_001460999                                               ':0.014567303):0.018425493,'412030_Ptetraurelia@XP_001461175                                               ':0.023299711):0.50358225,'5911_Tthermophila@XP_001032153                                                 ':0.20464445):0.049950819,'Oxytricha_trifallax@apc3_WGS                                                   ':0.30162603):0.33354602,'Ehuxleyi@jgi                                                                   ':0.44191281):0.13501713):0.013192906,(((('296543_Tpseudonana@XP_002287562                                                ':0.19046879,'556484_Ptricornutum@XP_002176724                                               ':0.27738878):0.12447422,'Aanophagefferens@jgi                                                           ':0.34531402):0.013594973,'Ectocarpus_siliculosus@298711117                                               ':0.17666772):0.063961809,('403677_Pinfestans@EEY65802                                                     ':0,'Pramorum@jgi                                                                   ':0.081605744):0.21233285):0.16263847):0.03658275,'5762_Ngruberi@EFC50492                                                         ':0.51151926):2.5106538e-05,(('352472_Ddiscoideum@XP_636853                                                   ':0.52779667,'Chlamydomonas_reinhardtii@XP_001701084                                         ':1.7823732):0.038051083,'Spunctatus@02761T0                                                             ':0.52891035):0.10795694);
((('10228_Tadhaerens@XP_002110345                                                  ':0.57805725,(((('45351_Nvectensis@XP_001635851                                                  ':0.18854196,'Hribusta@jgi                                                                   ':0.22653767):0.027134321,('7955_Drerio@NP_958857                                                          ':0.06341682,('8364_Xtropicalis@NP_001072470                                                  ':0.035392826,'9606_Hsapiens@EAW57688                                                         ':0.023456119):0.034505409):0.1294804):0.044930517,('7227_Dmelanogaster@NP_648093                                                   ':0.42147553,'Lgigantea@jgi                                                                  ':0.26343437):0.029287452):0.021302003,'7739_Bfloridae@XP_002598631                                                    ':0.10950234):0.059332925):0.028972851,'Dpulex@jgi                                                                     ':0.3772041):0.09688747,((('126793_Pvivax@XP_001613178                                                     ':0.26584266,'36329_Pfalciparum@XP_001351576                                                 ':0.22218697):2.8692988,('353151_Chominis@XP_668239                                                      ':0,'353152_Cparvum@XP_628531                                                       ':0):0.82075699):0.56889588,((((((('185431_Tbrucei@XP_823254                                                       ':0.13854663,'353153_Tcruzi@XP_809564                                                        ':0.20981392):0.16339365,('347515_Lmajor@XP_001687518                                                     ':0,'435258_Linfantum@XP_001463004                                                  ':0.033788183):0.72894826):1.1483409,'237631_Umaydis@XP_758236                                                       ':1.1393498):0.21384361,'214684_Cneoformans@XP_566728                                                   ':0.64236146):0.13663554,(('330879_Afumigatus@XP_755196                                                    ':0.25079906,'367110_Ncrassa@XP_956598                                                       ':0.61965108):0.32931429,('4896_Spombe@CAA30532                                                           ':0.35495737,'643680_Scerevisiae@CAY77700                                                    ':0.91307713):0.17130175):0.13376615):0.075238175,(((((('284813_Ecuniculi@NP_586422                                                     ':0.044443807,'Encephalitozoon_intestinalis@XP_003073964                                      ':0.038874883):0.2838072,'Nosema_ceranae@XP_002995969                                                    ':0.58167113):0.35280009,'Enterocytozoon_bieneusi@XP_002650295                                           ':1.2304235):1.0607853,'Chlamydomonas_reinhardtii@XP_001701084                                         ':1.42446):0.44740644,'412133_Tvaginalis@XP_001312985                                                 ':1.387943):0.37788387,('6239_Celegans@NP_001021714                                                     ':0.45921271,'6279_Bmalayi@XP_001898600                                                      ':0.5191196):0.47702858):0.2056678):0.05049233,('Bdendrobatidis@jgi|Batde5|87926|GP3.034850                                     ':1.0528895,'Spunctatus@02761T0                                                             ':0.66844566):0.092193137):0.030120704):0.067251443,(((((((('145481_Ppatens@XP_001758114                                                    ':0.061184441,'145481_Ppatens@XP_001771285                                                    ':0.018842707):0.14382225,'Smoellendorffii@jgi|Selmo1|409868|fgenesh2_pg.C_scaffold_11000251              ':0.11743922):0.052244045,(('3702_Athaliana@NP_188253                                                       ':0.42164786,'3702_Athaliana@NP_849994                                                       ':0.15654542):0.088486255,'39946_Osativa@EAZ01716                                                         ':0.17920855):0.21329466):0.080879842,((('296543_Tpseudonana@XP_002287562                                                ':0.15771905,'556484_Ptricornutum@XP_002176724                                               ':0.24391318):0.075698172,(('403677_Pinfestans@EEY65802                                                     ':0.018568717,'Pramorum@jgi                                                                   ':0.057103669):0.28060369,'Aanophagefferens@jgi                                                           ':0.35434593):0.050060012):0.086910933,'Ectocarpus_siliculosus@298711117                                               ':0.22679793):0.21773958):0.0081590835,(((('431895_Mbrevicollis@XP_001747295                                               ':0.44754773,'Srosetta@00454T0                                                               ':0.75030866):0.46616337,'Vcarteri@jgi                                                                   ':0.39791873):0.11077658,('Cmerolae@CMR407C                                                               ':0.52143367,'Gsulphuraria@stig_58.Gs55740.1                                                 ':0.65076238):0.38939182):0.063020309,((('436017_Olucimarinus@XP_001418358                                               ':0.060916823,'70448_Otauri@CAL53302                                                          ':0.087415162):0.19553343,'564608_Mpusilla@EEH56226                                                       ':0.18035523):0.14581101,'Cvulgaris@jgi                                                                  ':0.34933907):0.055902985):0.058459052):0.025086949,((((('412030_3_Ptetraurelia@XP_001434341                                             ':0.015943741,'412030_Ptetraurelia@XP_001430646                                               ':0.061965416):0.027800492,('412030_Ptetraurelia@XP_001460999                                               ':0.018388796,'412030_Ptetraurelia@XP_001461175                                               ':0.036344194):0.071922728):0.50241521,'5911_Tthermophila@XP_001032153                                                 ':0.20960182):0.14067094,'Oxytricha_trifallax@apc3_WGS                                                   ':0.29425707):0.31670376,'Ehuxleyi@jgi                                                                   ':0.48136893):0.117545):0.11503973,('Cowczarzaki@04683T0                                                            ':0.9258629,('Gnostochinearum@EST_gi_106799236_gb_EC117613.1_EC117613                        ':0.20135548,'Ttrahens@06230T0                                                               ':0.21568637):0.083792181):0.071502574):0.039305076,('352472_Ddiscoideum@XP_636853                                                   ':0.60811728,'5762_Ngruberi@EFC50492                                                         ':0.48910267):0.066301341):0.062811621);
((((('10228_Tadhaerens@XP_002110345                                                  ':0.48799574,((('353151_Chominis@XP_668239                                                      ':0,'353152_Cparvum@XP_628531                                                       ':0):1.2257455,'7227_Dmelanogaster@NP_648093                                                   ':0.16619119):0.21963227,('45351_Nvectensis@XP_001635851                                                  ':0.19036239,('7739_Bfloridae@XP_002598631                                                    ':0.14576605,(('7955_Drerio@NP_958857                                                          ':0.034296778,('8364_Xtropicalis@NP_001072470                                                  ':0.026353722,'9606_Hsapiens@EAW57688                                                         ':0.030148902):0.03186195):0.12843215,('Hribusta@jgi                                                                   ':0.1971785,'Lgigantea@jgi                                                                  ':0.25578101):0.06648976):0.014761026):0.043783705):0.014082475):0.055630409):0.05471855,'Dpulex@jgi                                                                     ':0.36396073):0.18035049,('431895_Mbrevicollis@XP_001747295                                               ':0.73822555,'Vcarteri@jgi                                                                   ':0.41902335):0.10961096):3.3769812e-05,((((((('145481_Ppatens@XP_001758114                                                    ':0.037915776,'145481_Ppatens@XP_001771285                                                    ':0.027061569):0.12990101,'Smoellendorffii@jgi|Selmo1|409868|fgenesh2_pg.C_scaffold_11000251              ':0.064605608):0.043596295,('3702_Athaliana@NP_188253                                                       ':0.330494,('3702_Athaliana@NP_849994                                                       ':0.14710995,'39946_Osativa@EAZ01716                                                         ':0.205477):0.03646699):0.16409307):0.11078536,((((('296543_Tpseudonana@XP_002287562                                                ':0.16964139,'556484_Ptricornutum@XP_002176724                                               ':0.36973128):0.13827258,'Aanophagefferens@jgi                                                           ':0.31008398):0.067133822,('403677_Pinfestans@EEY65802                                                     ':0.032801628,'Pramorum@jgi                                                                   ':0.027015345):0.24571234):0.066462099,'Ectocarpus_siliculosus@298711117                                               ':0.22563107):0.11117585,('352472_Ddiscoideum@XP_636853                                                   ':0.66194473,'5762_Ngruberi@EFC50492                                                         ':0.36581301):0.12245929):0.031146179):0.02753052,(('436017_Olucimarinus@XP_001418358                                               ':0.031942786,'70448_Otauri@CAL53302                                                          ':0.09395212):0.2308025,('564608_Mpusilla@EEH56226                                                       ':0.12702384,'Cvulgaris@jgi                                                                  ':0.27367282):0.091315222):0.0995683):0.023924492,((((('412030_3_Ptetraurelia@XP_001434341                                             ':0.0065948305,'412030_Ptetraurelia@XP_001430646                                               ':0.015428422):0.028090971,('412030_Ptetraurelia@XP_001460999                                               ':0.017327713,'412030_Ptetraurelia@XP_001461175                                               ':0.035755601):0.0321784):0.44269998,'5911_Tthermophila@XP_001032153                                                 ':0.14243788):0.29769186,'Oxytricha_trifallax@apc3_WGS                                                   ':0.17779536):0.17945711,'Ehuxleyi@jgi                                                                   ':0.34678399):0.13670904):0.094080269,('Gnostochinearum@EST_gi_106799236_gb_EC117613.1_EC117613                        ':0.19844248,'Ttrahens@06230T0                                                               ':0.2653033):0.13250934):0.027019049):0.084939971,(((((((('126793_Pvivax@XP_001613178                                                     ':0.28060863,'36329_Pfalciparum@XP_001351576                                                 ':0.20046647):1.9415484,'412133_Tvaginalis@XP_001312985                                                 ':1.3598196):0.15828637,(('185431_Tbrucei@XP_823254                                                       ':0.079809748,'353153_Tcruzi@XP_809564                                                        ':0.18721216):0.24738564,('347515_Lmajor@XP_001687518                                                     ':0.01093368,'435258_Linfantum@XP_001463004                                                  ':0):0.46712789):0.91778359):0.21883303,'Cowczarzaki@04683T0                                                            ':0.84567135):0.083565573,((((('284813_Ecuniculi@NP_586422                                                     ':0.020579813,'Encephalitozoon_intestinalis@XP_003073964                                      ':0.030708693):0.10163684,'Nosema_ceranae@XP_002995969                                                    ':0.82913205):0.46756327,'Enterocytozoon_bieneusi@XP_002650295                                           ':1.2788514):0.88657409,'Chlamydomonas_reinhardtii@XP_001701084                                         ':1.3700391):0.44134833,'Srosetta@00454T0                                                               ':0.75185071):0.12012519):0.062161676,'Bdendrobatidis@jgi|Batde5|87926|GP3.034850                                     ':0.70161464):0.014939167,('Cmerolae@CMR407C                                                               ':0.6705107,'Gsulphuraria@stig_58.Gs55740.1                                                 ':0.52627779):0.17969717):0.13788551,((((('214684_Cneoformans@XP_566728                                                   ':0.41502698,'237631_Umaydis@XP_758236                                                       ':1.0063233):0.22949924,('330879_Afumigatus@XP_755196                                                    ':0.2294599,'367110_Ncrassa@XP_956598                                                       ':0.33048449):0.13765694):0.081146433,'643680_Scerevisiae@CAY77700                                                    ':0.62533334):0.10896603,'4896_Spombe@CAA30532                                                           ':0.38272639):0.11320403,('6239_Celegans@NP_001021714                                                     ':0.33444119,'6279_Bmalayi@XP_001898600                                                      ':0.54879638):0.50849165):0.074692237):4.7048707e-06,'Spunctatus@02761T0                                                             ':0.75249667);
((((((('10228_Tadhaerens@XP_002110345                                                  ':0.50892529,'45351_Nvectensis@XP_001635851                                                  ':0.237725):0.051370653,((('7227_Dmelanogaster@NP_648093                                                   ':0.34002484,'Dpulex@jgi                                                                     ':0.47471666):0.036890769,(('7955_Drerio@NP_958857                                                          ':0.063783846,('8364_Xtropicalis@NP_001072470                                                  ':0.017588744,'9606_Hsapiens@EAW57688                                                         ':0.021421265):0.022353938):0.09350254,'Hribusta@jgi                                                                   ':0.20401809):0.052349092):2.6459788e-05,'Lgigantea@jgi                                                                  ':0.22946369):0.036067511):0.024767841,'7739_Bfloridae@XP_002598631                                                    ':0.11950016):0.0088503573,('6239_Celegans@NP_001021714                                                     ':0.57435138,'6279_Bmalayi@XP_001898600                                                      ':0.56105372):0.52750489):0.21431487,((((((('126793_Pvivax@XP_001613178                                                     ':0.27409959,'36329_Pfalciparum@XP_001351576                                                 ':0.22326255):2.3832606,'431895_Mbrevicollis@XP_001747295                                               ':0.45115789):1.4807739e-07,'Srosetta@00454T0                                                               ':0.42458104):0.21068622,((('185431_Tbrucei@XP_823254                                                       ':0.11066566,'353153_Tcruzi@XP_809564                                                        ':0.10430325):0.20364321,('347515_Lmajor@XP_001687518                                                     ':0.016170288,'435258_Linfantum@XP_001463004                                                  ':0.0080003489):0.58386736):0.73745227,((('284813_Ecuniculi@NP_586422                                                     ':0.04185593,'Encephalitozoon_intestinalis@XP_003073964                                      ':0.02852519):0.12910415,'Nosema_ceranae@XP_002995969                                                    ':0.91718543):0.49192673,'Enterocytozoon_bieneusi@XP_002650295                                           ':1.4257475):0.76907379):0.40109367):0.14691612,'Cowczarzaki@04683T0                                                            ':0.89330973):0.095811236,('Bdendrobatidis@jgi|Batde5|87926|GP3.034850                                     ':0.76929361,'Spunctatus@02761T0                                                             ':0.61901002):0.10619057):0.024579248,(((('214684_Cneoformans@XP_566728                                                   ':0.71617656,('330879_Afumigatus@XP_755196                                                    ':0.18215151,'367110_Ncrassa@XP_956598                                                       ':0.37346124):0.17267505):0.12426081,('237631_Umaydis@XP_758236                                                       ':1.5892916,('4896_Spombe@CAA30532                                                           ':0.34728891,'643680_Scerevisiae@CAY77700                                                    ':0.80753618):0.085655557):0.052262294):0.16153114,('353151_Chominis@XP_668239                                                      ':0,'353152_Cparvum@XP_628531                                                       ':0):1.1319845):0.088141877,(('412133_Tvaginalis@XP_001312985                                                 ':1.2780307,'Chlamydomonas_reinhardtii@XP_001701084                                         ':1.354271):0.320974,('Cmerolae@CMR407C                                                               ':0.7457132,'Gsulphuraria@stig_58.Gs55740.1                                                 ':0.5244286):0.14509974):0.22408115):0.020973204):0.043101189):0.025223514,'352472_Ddiscoideum@XP_636853                                                   ':0.60198068):0.0209176,(((((((('145481_Ppatens@XP_001758114                                                    ':0.046252477,'145481_Ppatens@XP_001771285                                                    ':0.0093399189):0.11137503,(('3702_Athaliana@NP_188253                                                       ':0.3297284,'3702_Athaliana@NP_849994                                                       ':0.20886755):0.050568454,'39946_Osativa@EAZ01716                                                         ':0.2027823):0.17830147):0.0091966273,'Smoellendorffii@jgi|Selmo1|409868|fgenesh2_pg.C_scaffold_11000251              ':0.092167506):0.14554061,'Cvulgaris@jgi                                                                  ':0.27553201):0.02353196,(('436017_Olucimarinus@XP_001418358                                               ':0.076189729,'70448_Otauri@CAL53302                                                          ':0.069776037):0.22629935,'564608_Mpusilla@EEH56226                                                       ':0.15192556):0.11615936):0.053683994,('Ehuxleyi@jgi                                                                   ':0.55634673,'Vcarteri@jgi                                                                   ':0.37101106):0.014240321):0.09727607,(((('296543_Tpseudonana@XP_002287562                                                ':0.15471185,'556484_Ptricornutum@XP_002176724                                               ':0.45119152):0.17368658,'Aanophagefferens@jgi                                                           ':0.28623502):0.034867116,'Ectocarpus_siliculosus@298711117                                               ':0.18563786):0.066999622,('403677_Pinfestans@EEY65802                                                     ':0.028094014,'Pramorum@jgi                                                                   ':0.055268573):0.27589848):0.17490297):0.067426208,(((((('412030_3_Ptetraurelia@XP_001434341                                             ':0.0065205488,'412030_Ptetraurelia@XP_001430646                                               ':0.059467714):0.039759288,'412030_Ptetraurelia@XP_001460999                                               ':0.0062570492):0.032903377,'412030_Ptetraurelia@XP_001461175                                               ':0.046827274):0.3781236,'5911_Tthermophila@XP_001032153                                                 ':0.1934637):0.1748669,'Oxytricha_trifallax@apc3_WGS                                                   ':0.30457969):0.30709063,'5762_Ngruberi@EFC50492                                                         ':0.50384867):0.19157231):0.027992039,('Gnostochinearum@EST_gi_106799236_gb_EC117613.1_EC117613                        ':0.22583339,'Ttrahens@06230T0                                                               ':0.18283718):0.13655407);
((((((('10228_Tadhaerens@XP_002110345                                                  ':0.5026781,'7227_Dmelanogaster@NP_648093                                                   ':0.34143082):0.022486281,((('6239_Celegans@NP_001021714                                                     ':0.50426286,'6279_Bmalayi@XP_001898600                                                      ':0.49685864):0.67347563,'7739_Bfloridae@XP_002598631                                                    ':0.13530652):3.4557871e-07,(('7955_Drerio@NP_958857                                                          ':0.079696379,('8364_Xtropicalis@NP_001072470                                                  ':0.038873585,'9606_Hsapiens@EAW57688                                                         ':0.019474404):0.027954479):0.077852663,('Hribusta@jgi                                                                   ':0.21805916,'Lgigantea@jgi                                                                  ':0.23584275):0.038181092):0.055288919):0.049598779):0.045792053,'45351_Nvectensis@XP_001635851                                                  ':0.17819144):0.082562387,'Dpulex@jgi                                                                     ':0.41729085):0.015866573,'352472_Ddiscoideum@XP_636853                                                   ':0.54724208):0.13924368,((((((('126793_Pvivax@XP_001613178                                                     ':0.17120803,'36329_Pfalciparum@XP_001351576                                                 ':0.19087984):2.4854885,((('284813_Ecuniculi@NP_586422                                                     ':0.0054211129,'Encephalitozoon_intestinalis@XP_003073964                                      ':0.017954753):0.20623819,'Nosema_ceranae@XP_002995969                                                    ':0.60742953):0.53467651,'Enterocytozoon_bieneusi@XP_002650295                                           ':0.95388499):0.69862647):0.085626667,'Chlamydomonas_reinhardtii@XP_001701084                                         ':1.6025296):0.33241642,'412133_Tvaginalis@XP_001312985                                                 ':1.2082846):0.16057937,'643680_Scerevisiae@CAY77700                                                    ':0.71830689):0.22135414,'Bdendrobatidis@jgi|Batde5|87926|GP3.034850                                     ':0.85079053):0.084625421,'5762_Ngruberi@EFC50492                                                         ':0.45192754):9.5150801e-06):0.072819566,((((((('145481_Ppatens@XP_001758114                                                    ':0.039979743,'145481_Ppatens@XP_001771285                                                    ':0.015761297):0.13114246,((('3702_Athaliana@NP_188253                                                       ':0.26239339,'3702_Athaliana@NP_849994                                                       ':0.11011949):0.086739948,'39946_Osativa@EAZ01716                                                         ':0.15596551):0.25160173,'Smoellendorffii@jgi|Selmo1|409868|fgenesh2_pg.C_scaffold_11000251              ':0.078469219):0.027827851):0.087042049,'Cvulgaris@jgi                                                                  ':0.22265916):0.048392985,(('436017_Olucimarinus@XP_001418358                                               ':0.056556776,'70448_Otauri@CAL53302                                                          ':0.076218836):0.26674567,'564608_Mpusilla@EEH56226                                                       ':0.14126535):0.0811246):0.056268469,(('431895_Mbrevicollis@XP_001747295                                               ':0.52547908,'Srosetta@00454T0                                                               ':0.55706274):0.23322906,('Cmerolae@CMR407C                                                               ':0.92177519,'Vcarteri@jgi                                                                   ':0.36967114):0.10635125):0.20981581):0.0081706369,(((('296543_Tpseudonana@XP_002287562                                                ':0.11563904,'556484_Ptricornutum@XP_002176724                                               ':0.39775355):0.08451067,('Aanophagefferens@jgi                                                           ':0.32933077,'Ectocarpus_siliculosus@298711117                                               ':0.24716134):0.040109736):0.030545982,('403677_Pinfestans@EEY65802                                                     ':0.050965299,'Pramorum@jgi                                                                   ':0.024520765):0.31595421):0.0851765,(('Cowczarzaki@04683T0                                                            ':0.76404221,'Gnostochinearum@EST_gi_106799236_gb_EC117613.1_EC117613                        ':0.074914249):0.11111273,'Ttrahens@06230T0                                                               ':0.39193015):0.13363144):0.068779341):0.048721779,(((('353151_Chominis@XP_668239                                                      ':0,'353152_Cparvum@XP_628531                                                       ':0):1.5411615,(((('412030_3_Ptetraurelia@XP_001434341                                             ':0.012903271,'412030_Ptetraurelia@XP_001430646                                               ':0.052923018):0.022289486,('412030_Ptetraurelia@XP_001460999                                               ':0.021944355,'412030_Ptetraurelia@XP_001461175                                               ':0.033416559):0.026720146):0.38870383,'5911_Tthermophila@XP_001032153                                                 ':0.24933748):0.15756203,'Oxytricha_trifallax@apc3_WGS                                                   ':0.20525609):0.093193031):0.1022261,'Spunctatus@02761T0                                                             ':0.78728116):0.059835193,'Ehuxleyi@jgi                                                                   ':0.38640072):0.10780595):0.048061124,(((((('185431_Tbrucei@XP_823254                                                       ':0.14004883,'353153_Tcruzi@XP_809564                                                        ':0.16050301):0.18634777,('347515_Lmajor@XP_001687518                                                     ':0.022729903,'435258_Linfantum@XP_001463004                                                  ':2.6130433e-05):0.63172872):0.90820856,'237631_Umaydis@XP_758236                                                       ':0.90023178):0.43733594,'4896_Spombe@CAA30532                                                           ':0.38858146):0.07150323,('214684_Cneoformans@XP_566728                                                   ':0.71832985,('330879_Afumigatus@XP_755196                                                    ':0.19453811,'367110_Ncrassa@XP_956598                                                       ':0.43139847):0.25488698):0.12727626):0.14342153,'Gsulphuraria@stig_58.Gs55740.1                                                 ':0.80686585):0.14347479);
(((((('10228_Tadhaerens@XP_002110345                                                  ':0.57104855,(((('126793_Pvivax@XP_001613178                                                     ':0.19071822,'36329_Pfalciparum@XP_001351576                                                 ':0.28571944):2.3705367,'Spunctatus@02761T0                                                             ':0.12182653):0.52848266,(((('284813_Ecuniculi@NP_586422                                                     ':0.029854691,'Encephalitozoon_intestinalis@XP_003073964                                      ':0.022011729):0.21966763,'Nosema_ceranae@XP_002995969                                                    ':0.78867851):0.66529437,'Enterocytozoon_bieneusi@XP_002650295                                           ':1.2534741):1.1505268,'Bdendrobatidis@jgi|Batde5|87926|GP3.034850                                     ':0.70115762):0.15455396):0.0070421712,((((('185431_Tbrucei@XP_823254                                                       ':0.094657,'353153_Tcruzi@XP_809564                                                        ':0.20021101):0.17320032,('347515_Lmajor@XP_001687518                                                     ':0.015042663,'435258_Linfantum@XP_001463004                                                  ':0.016678063):0.82219624):1.2201352,(('6239_Celegans@NP_001021714                                                     ':0.43234374,'6279_Bmalayi@XP_001898600                                                      ':0.45764397):0.27435311,'Chlamydomonas_reinhardtii@XP_001701084                                         ':1.6099671):0.14403884):0.13275187,(('214684_Cneoformans@XP_566728                                                   ':0.55256998,'237631_Umaydis@XP_758236                                                       ':1.1274751):0.20653704,(('330879_Afumigatus@XP_755196                                                    ':0.26016077,'367110_Ncrassa@XP_956598                                                       ':0.37839217):0.19304376,('4896_Spombe@CAA30532                                                           ':0.31250753,'643680_Scerevisiae@CAY77700                                                    ':0.63735603):0.10621652):0.037932981):0.15373667):0.040414285,('431895_Mbrevicollis@XP_001747295                                               ':0.5859132,'Srosetta@00454T0                                                               ':0.63873351):0.39316008):0.090747141):0.058521502):5.9068598e-06,(('412133_Tvaginalis@XP_001312985                                                 ':1.3287866,'Cowczarzaki@04683T0                                                            ':0.69463341):0.25836175,('Gnostochinearum@EST_gi_106799236_gb_EC117613.1_EC117613                        ':0.13406532,'Ttrahens@06230T0                                                               ':0.27711721):0.16013028):0.028089541):0.033768679,(((('412030_3_Ptetraurelia@XP_001434341                                             ':0.012604864,'412030_Ptetraurelia@XP_001430646                                               ':0.02921389):0.056891879,('412030_Ptetraurelia@XP_001460999                                               ':0.0060412541,'412030_Ptetraurelia@XP_001461175                                               ':0.052989066):0.022486666):0.36954462,'5911_Tthermophila@XP_001032153                                                 ':0.24725604):0.14346174,'Oxytricha_trifallax@apc3_WGS                                                   ':0.28952123):0.27422534):0.034460398,'Ehuxleyi@jgi                                                                   ':0.48179592):0.026747835,(((('145481_Ppatens@XP_001758114                                                    ':0.050722224,'145481_Ppatens@XP_001771285                                                    ':0.020423061):0.060129187,'Smoellendorffii@jgi|Selmo1|409868|fgenesh2_pg.C_scaffold_11000251              ':0.14082582):0.05249278,(('3702_Athaliana@NP_188253                                                       ':0.31431428,'39946_Osativa@EAZ01716                                                         ':0.15979002):0.075867864,'3702_Athaliana@NP_849994                                                       ':0.10662731):0.23242015):0.074329624,((('436017_Olucimarinus@XP_001418358                                               ':0.091339145,'70448_Otauri@CAL53302                                                          ':0.071388747):0.15553996,('564608_Mpusilla@EEH56226                                                       ':0.12728159,'Cvulgaris@jgi                                                                  ':0.24482327):0.12041931):0.044434704,'Vcarteri@jgi                                                                   ':0.4717112):0.072596151):0.070714118):0.014792683,((('296543_Tpseudonana@XP_002287562                                                ':0.14461565,'556484_Ptricornutum@XP_002176724                                               ':0.37684229):0.16354157,(('403677_Pinfestans@EEY65802                                                     ':0.038496763,'Pramorum@jgi                                                                   ':0.06399321):0.2195874,'Aanophagefferens@jgi                                                           ':0.32586695):0.0097547548):0.078471533,'Ectocarpus_siliculosus@298711117                                               ':0.24340916):0.12573969,(('352472_Ddiscoideum@XP_636853                                                   ':0.59270457,((('45351_Nvectensis@XP_001635851                                                  ':0.17116307,((('7227_Dmelanogaster@NP_648093                                                   ':0.44670187,'Dpulex@jgi                                                                     ':0.43974694):0.1150641,('7739_Bfloridae@XP_002598631                                                    ':0.14640001,('7955_Drerio@NP_958857                                                          ':0.089288946,('8364_Xtropicalis@NP_001072470                                                  ':0.030178278,'9606_Hsapiens@EAW57688                                                         ':0.019840165):0.028492345):0.11330321):0.023889201):0.030135028,('Hribusta@jgi                                                                   ':0.1717119,'Lgigantea@jgi                                                                  ':0.23737835):0.067027442):0.11752754):0.18523948,'5762_Ngruberi@EFC50492                                                         ':0.51078361):0.016383667,('Cmerolae@CMR407C                                                               ':0.5976999,'Gsulphuraria@stig_58.Gs55740.1                                                 ':0.41614416):0.44341085):0.032900508):0.004447135,('353151_Chominis@XP_668239                                                      ':0,'353152_Cparvum@XP_628531                                                       ':0):1.4991362):0.058631209);
(((((((('10228_Tadhaerens@XP_002110345                                                  ':0.65042875,'7227_Dmelanogaster@NP_648093                                                   ':0.47248826):0.0081553802,(('45351_Nvectensis@XP_001635851                                                  ':0.13976877,(('7955_Drerio@NP_958857                                                          ':0.0821247,('8364_Xtropicalis@NP_001072470                                                  ':0.014452277,'9606_Hsapiens@EAW57688                                                         ':0.0265461):0.029281681):0.096469527,'Hribusta@jgi                                                                   ':0.23391518):0.036772803):0.032502832,'Lgigantea@jgi                                                                  ':0.2509399):0.018754202):0.034136968,'412133_Tvaginalis@XP_001312985                                                 ':1.7794243):0.00010249618,'7739_Bfloridae@XP_002598631                                                    ':0.14661264):0.067081814,'Dpulex@jgi                                                                     ':0.47651218):0.11146644,(('6239_Celegans@NP_001021714                                                     ':0.64775968,'6279_Bmalayi@XP_001898600                                                      ':0.48034263):0.22219465,'Chlamydomonas_reinhardtii@XP_001701084                                         ':1.7814225):0.34114864):0.033011626,'Spunctatus@02761T0                                                             ':0.79453978):0.05619919,((((((('126793_Pvivax@XP_001613178                                                     ':0.26594754,'36329_Pfalciparum@XP_001351576                                                 ':0.24405861):2.5533972,'Srosetta@00454T0                                                               ':0.57919588):0.12451906,'431895_Mbrevicollis@XP_001747295                                               ':0.55823941):0.31742658,'Cowczarzaki@04683T0                                                            ':0.77614645):0.022147198,('353151_Chominis@XP_668239                                                      ':0,'353152_Cparvum@XP_628531                                                       ':0):1.7728227):0.029301133,(((('185431_Tbrucei@XP_823254                                                       ':0.19645235,'353153_Tcruzi@XP_809564                                                        ':0.14301812):0.30864938,('347515_Lmajor@XP_001687518                                                     ':0.016374389,'435258_Linfantum@XP_001463004                                                  ':0.014280739):0.58868067):0.73300025,((('284813_Ecuniculi@NP_586422                                                     ':0.03990885,'Encephalitozoon_intestinalis@XP_003073964                                      ':0.042560486):0.40288346,'Nosema_ceranae@XP_002995969                                                    ':0.88772726):0.62558606,'Enterocytozoon_bieneusi@XP_002650295                                           ':1.3667099):0.90268427):0.37922303,((('214684_Cneoformans@XP_566728                                                   ':0.69488152,('330879_Afumigatus@XP_755196                                                    ':0.29430789,'367110_Ncrassa@XP_956598                                                       ':0.55414271):0.084028884):0.14133308,'237631_Umaydis@XP_758236                                                       ':1.4423804):0.059322981,('4896_Spombe@CAA30532                                                           ':0.41254673,'643680_Scerevisiae@CAY77700                                                    ':0.83431545):0.12894372):0.13337366):0.091725376):0.04717239,('Bdendrobatidis@jgi|Batde5|87926|GP3.034850                                     ':0.9775148,('Cmerolae@CMR407C                                                               ':0.76638951,'Gsulphuraria@stig_58.Gs55740.1                                                 ':0.59989878):0.31856678):0.01512783):4.9685184e-05,((((((((('145481_Ppatens@XP_001758114                                                    ':0.045503164,'145481_Ppatens@XP_001771285                                                    ':0.02692827):0.15761336,(('3702_Athaliana@NP_188253                                                       ':0.29241719,'39946_Osativa@EAZ01716                                                         ':0.26365096):0.054670897,'3702_Athaliana@NP_849994                                                       ':0.22179466):0.22056829):0.013773703,'Smoellendorffii@jgi|Selmo1|409868|fgenesh2_pg.C_scaffold_11000251              ':0.13822796):0.13725172,'Cvulgaris@jgi                                                                  ':0.23758938):0.050749378,(('436017_Olucimarinus@XP_001418358                                               ':0.098355975,'70448_Otauri@CAL53302                                                          ':0.10395518):0.18269474,'564608_Mpusilla@EEH56226                                                       ':0.17022652):0.093083484):0.06403346,'Vcarteri@jgi                                                                   ':0.55174472):0.065198328,(((((('412030_3_Ptetraurelia@XP_001434341                                             ':0.025576113,'412030_Ptetraurelia@XP_001430646                                               ':0.038494536):0.07516018,'412030_Ptetraurelia@XP_001461175                                               ':0.045347839):0.0091644729,'412030_Ptetraurelia@XP_001460999                                               ':3.2401018e-06):0.53042279,'5911_Tthermophila@XP_001032153                                                 ':0.18010575):0.24524035,'Oxytricha_trifallax@apc3_WGS                                                   ':0.2620979):0.38958067,'Ehuxleyi@jgi                                                                   ':0.48981629):0.23372748):0.04918426,(((('296543_Tpseudonana@XP_002287562                                                ':0.18194329,'556484_Ptricornutum@XP_002176724                                               ':0.34806077):0.24373484,'Aanophagefferens@jgi                                                           ':0.42235638):0.074589978,('403677_Pinfestans@EEY65802                                                     ':0.03023389,'Pramorum@jgi                                                                   ':0.061116156):0.25511156):0.13292678,'Ectocarpus_siliculosus@298711117                                               ':0.17346142):0.15304242):0.095799283,(('352472_Ddiscoideum@XP_636853                                                   ':0.66782679,'5762_Ngruberi@EFC50492                                                         ':0.56039276):0.10925159,('Gnostochinearum@EST_gi_106799236_gb_EC117613.1_EC117613                        ':0.21159669,'Ttrahens@06230T0                                                               ':0.31342244):0.12392311):0.024532199):0.063565758);
((((((((('10228_Tadhaerens@XP_002110345                                                  ':0.66579391,('7227_Dmelanogaster@NP_648093                                                   ':0.42018843,'Dpulex@jgi                                                                     ':0.47160815):0.024792804):0.077877123,('7739_Bfloridae@XP_002598631                                                    ':0.19882209,('7955_Drerio@NP_958857                                                          ':0.052657846,('8364_Xtropicalis@NP_001072470                                                  ':0.014826762,'9606_Hsapiens@EAW57688                                                         ':0.041622916):0.03991489):0.072598825):0.049228784):3.2376867e-07,'Lgigantea@jgi                                                                  ':0.23807744):0.049241864,'Hribusta@jgi                                                                   ':0.23702985):0.020509809,'45351_Nvectensis@XP_001635851                                                  ':0.20163929):0.13849081,('352472_Ddiscoideum@XP_636853                                                   ':0.65635086,'5762_Ngruberi@EFC50492                                                         ':0.47653433):0.05537517):0.10303738,((((('296543_Tpseudonana@XP_002287562                                                ':0.16806005,'Aanophagefferens@jgi                                                           ':0.49926221):0.072276176,'556484_Ptricornutum@XP_002176724                                               ':0.34463447):0.088505944,'Ectocarpus_siliculosus@298711117                                               ':0.24549251):0.11588564,('403677_Pinfestans@EEY65802                                                     ':0.023626408,'Pramorum@jgi                                                                   ':0.049150788):0.24151913):0.0588349,(('412133_Tvaginalis@XP_001312985                                                 ':1.4214918,'Cmerolae@CMR407C                                                               ':0.4764655):0.21946632,'Gsulphuraria@stig_58.Gs55740.1                                                 ':0.43964478):0.26949535):0.064562945):6.5823303e-05,((((((('145481_Ppatens@XP_001758114                                                    ':0.099122173,'145481_Ppatens@XP_001771285                                                    ':0.010264718):0.10046438,(('3702_Athaliana@NP_188253                                                       ':0.27305159,('3702_Athaliana@NP_849994                                                       ':0.21924989,'39946_Osativa@EAZ01716                                                         ':0.1977253):0.046452494):0.22387524,'Smoellendorffii@jgi|Selmo1|409868|fgenesh2_pg.C_scaffold_11000251              ':0.10577388):0.054701892):0.10005283,'Cvulgaris@jgi                                                                  ':0.1888395):0.051495783,(('436017_Olucimarinus@XP_001418358                                               ':0.07154038,'70448_Otauri@CAL53302                                                          ':0.073595077):0.26571047,'564608_Mpusilla@EEH56226                                                       ':0.078282485):0.070095364):0.075077866,'Vcarteri@jgi                                                                   ':0.44654623):0.022997056,'Ehuxleyi@jgi                                                                   ':0.61927931):0.066574746,(('412030_3_Ptetraurelia@XP_001434341                                             ':0.6131695,'Ttrahens@06230T0                                                               ':0.25899351):0.016416161,'Gnostochinearum@EST_gi_106799236_gb_EC117613.1_EC117613                        ':0.24195916):0.11637625):0.047722735):0.090451862,((((('126793_Pvivax@XP_001613178                                                     ':0.26086948,'36329_Pfalciparum@XP_001351576                                                 ':0.14499318):2.2446709,(('185431_Tbrucei@XP_823254                                                       ':0.11691767,'353153_Tcruzi@XP_809564                                                        ':0.14960674):0.40382332,('347515_Lmajor@XP_001687518                                                     ':0.028245888,'435258_Linfantum@XP_001463004                                                  ':0.0066032851):0.41956881):0.68025062):0.46155365,('6239_Celegans@NP_001021714                                                     ':0.5983974,'6279_Bmalayi@XP_001898600                                                      ':0.5380152):0.39028391):0.14261782,(('214684_Cneoformans@XP_566728                                                   ':0.54181767,'237631_Umaydis@XP_758236                                                       ':1.0165312):0.16864612,(((((('284813_Ecuniculi@NP_586422                                                     ':0.048719969,'Encephalitozoon_intestinalis@XP_003073964                                      ':0.040029218):0.34020253,'Nosema_ceranae@XP_002995969                                                    ':0.55588425):0.32478011,'Enterocytozoon_bieneusi@XP_002650295                                           ':1.0948489):0.7873208,'Chlamydomonas_reinhardtii@XP_001701084                                         ':1.717498):0.51827296,'643680_Scerevisiae@CAY77700                                                    ':0.85484232):0.08748817,(('330879_Afumigatus@XP_755196                                                    ':0.29714647,'367110_Ncrassa@XP_956598                                                       ':0.48128353):0.13819819,'4896_Spombe@CAA30532                                                           ':0.4891576):0.098594311):0.063434596):0.10019887):0.07641175,(('431895_Mbrevicollis@XP_001747295                                               ':0.57020795,'Srosetta@00454T0                                                               ':0.39560894):0.16825338,'Cowczarzaki@04683T0                                                            ':0.88151606):0.18725605):0.073100452,((('353151_Chominis@XP_668239                                                      ':0,'353152_Cparvum@XP_628531                                                       ':0):1.5446125,(((('412030_Ptetraurelia@XP_001430646                                               ':0.0867102,'412030_Ptetraurelia@XP_001460999                                               ':0.035289725):0.0027527998,'412030_Ptetraurelia@XP_001461175                                               ':0.036536216):0.31324655,'5911_Tthermophila@XP_001032153                                                 ':0.19634005):0.13242495,'Oxytricha_trifallax@apc3_WGS                                                   ':0.35212087):0.23598536):0.15446361,('Bdendrobatidis@jgi|Batde5|87926|GP3.034850                                     ':0.92429808,'Spunctatus@02761T0                                                             ':0.69923739):0.18010156):0.060002088);
((((('10228_Tadhaerens@XP_002110345                                                  ':0.48883278,((('45351_Nvectensis@XP_001635851                                                  ':0.30951599,(('7955_Drerio@NP_958857                                                          ':0.079496971,('8364_Xtropicalis@NP_001072470                                                  ':0.041359772,'9606_Hsapiens@EAW57688                                                         ':0.022269187):0.0064025562):0.082574793,'Hribusta@jgi                                                                   ':0.21970813):0.030215441):0.039003807,('7739_Bfloridae@XP_002598631                                                    ':0.16978037,'Lgigantea@jgi                                                                  ':0.25524932):6.7810734e-06):0.041207667,'7227_Dmelanogaster@NP_648093                                                   ':0.4697619):0.078886352):0.044839465,'Dpulex@jgi                                                                     ':0.43005427):2.844401e-05,('6239_Celegans@NP_001021714                                                     ':0.56162124,'6279_Bmalayi@XP_001898600                                                      ':0.48944347):0.61202716):0.10608506,('214684_Cneoformans@XP_566728                                                   ':0.78680517,('353151_Chominis@XP_668239                                                      ':0,'353152_Cparvum@XP_628531                                                       ':0):1.3660858):0.27620333):0.12274157,(((((('126793_Pvivax@XP_001613178                                                     ':0.070912382,'36329_Pfalciparum@XP_001351576                                                 ':0.45361063):2.1676697,(((('284813_Ecuniculi@NP_586422                                                     ':0.034111202,'Encephalitozoon_intestinalis@XP_003073964                                      ':0.049749948):0.068913236,'Nosema_ceranae@XP_002995969                                                    ':1.0710109):0.62585946,'Enterocytozoon_bieneusi@XP_002650295                                           ':1.3629871):0.8924141,'Chlamydomonas_reinhardtii@XP_001701084                                         ':1.5585263):0.098491611):0.11683843,'412133_Tvaginalis@XP_001312985                                                 ':1.3076217):0.22170625,'Cowczarzaki@04683T0                                                            ':1.0536923):0.1043741,((('330879_Afumigatus@XP_755196                                                    ':0.28918947,'367110_Ncrassa@XP_956598                                                       ':0.43468134):0.15838453,('4896_Spombe@CAA30532                                                           ':0.45803018,'643680_Scerevisiae@CAY77700                                                    ':0.74044528):0.068576318):0.2699977,(((('412030_3_Ptetraurelia@XP_001434341                                             ':0.0056142116,'412030_Ptetraurelia@XP_001430646                                               ':0.04069692):0.024272815,('412030_Ptetraurelia@XP_001460999                                               ':0.040863244,'412030_Ptetraurelia@XP_001461175                                               ':0.036558633):0.049024165):0.52204279,'5911_Tthermophila@XP_001032153                                                 ':0.31728064):0.10819251,'Oxytricha_trifallax@apc3_WGS                                                   ':0.30300002):0.31691164):0.0075375771):0.13394915,('Bdendrobatidis@jgi|Batde5|87926|GP3.034850                                     ':0.98113774,'Spunctatus@02761T0                                                             ':0.64371428):0.098747972):0.011576751,(((((((('145481_Ppatens@XP_001758114                                                    ':0.038249605,'145481_Ppatens@XP_001771285                                                    ':0.012622116):0.10199609,(('3702_Athaliana@NP_188253                                                       ':0.28299686,('3702_Athaliana@NP_849994                                                       ':0.15919307,'39946_Osativa@EAZ01716                                                         ':0.19855187):0.033150537):0.19571121,'Smoellendorffii@jgi|Selmo1|409868|fgenesh2_pg.C_scaffold_11000251              ':0.10658501):0.062301077):0.082083493,((('436017_Olucimarinus@XP_001418358                                               ':0.062407491,'70448_Otauri@CAL53302                                                          ':0.079111324):0.28233994,'564608_Mpusilla@EEH56226                                                       ':0.12839921):0.08701466,'Cvulgaris@jgi                                                                  ':0.31868458):0.057181667):0.058865045,'Ehuxleyi@jgi                                                                   ':0.51540681):0.10177498,((('431895_Mbrevicollis@XP_001747295                                               ':0.37743045,'Srosetta@00454T0                                                               ':0.59434067):0.32399885,('Cmerolae@CMR407C                                                               ':0.6385729,'Gsulphuraria@stig_58.Gs55740.1                                                 ':0.62375177):0.37911832):0.097608894,'Vcarteri@jgi                                                                   ':0.47040435):0.080176251):6.3357893e-07,((('296543_Tpseudonana@XP_002287562                                                ':0.1611449,'556484_Ptricornutum@XP_002176724                                               ':0.40526515):0.090254659,(('403677_Pinfestans@EEY65802                                                     ':0.061895222,'Pramorum@jgi                                                                   ':0.018378836):0.21078197,'Aanophagefferens@jgi                                                           ':0.34486235):0.094219985):0.11360831,'Ectocarpus_siliculosus@298711117                                               ':0.25471897):0.15552232):0.064533374,(('352472_Ddiscoideum@XP_636853                                                   ':0.62923201,('Gnostochinearum@EST_gi_106799236_gb_EC117613.1_EC117613                        ':0.28840431,'Ttrahens@06230T0                                                               ':0.35472951):0.15412533):0.04160226,'5762_Ngruberi@EFC50492                                                         ':0.52886512):0.056630762):0.00026202914,((('185431_Tbrucei@XP_823254                                                       ':0.082880865,'353153_Tcruzi@XP_809564                                                        ':0.16810351):0.52065948,('347515_Lmajor@XP_001687518                                                     ':0.006520322,'435258_Linfantum@XP_001463004                                                  ':0.014273147):0.33911183):0.81692642,'237631_Umaydis@XP_758236                                                       ':1.2552115):0.54100304):0.053447495);
(((((('10228_Tadhaerens@XP_002110345                                                  ':0.65026477,((('45351_Nvectensis@XP_001635851                                                  ':0.2782321,('Hribusta@jgi                                                                   ':0.25148349,'Lgigantea@jgi                                                                  ':0.21861415):0.027912106):0.00055725562,('7739_Bfloridae@XP_002598631                                                    ':0.12138898,('7955_Drerio@NP_958857                                                          ':0.13562933,('8364_Xtropicalis@NP_001072470                                                  ':0.042002678,'9606_Hsapiens@EAW57688                                                         ':0.021641588):0.022407495):0.15144856):0.048994392):0.068082205,'7227_Dmelanogaster@NP_648093                                                   ':0.41731105):0.032267366):0.040175938,'Dpulex@jgi                                                                     ':0.41070363):0.059406108,('412133_Tvaginalis@XP_001312985                                                 ':1.4373858,('6239_Celegans@NP_001021714                                                     ':0.69731776,'6279_Bmalayi@XP_001898600                                                      ':0.45165324):0.26616542):0.27214303):0.11722536,('352472_Ddiscoideum@XP_636853                                                   ':0.57410012,('Gnostochinearum@EST_gi_106799236_gb_EC117613.1_EC117613                        ':0.22012578,'Ttrahens@06230T0                                                               ':0.33958149):0.2012051):0.041814294):0.060737662,(((((((('145481_Ppatens@XP_001758114                                                    ':0.045132144,'145481_Ppatens@XP_001771285                                                    ':0.0047513405):0.14745712,'Smoellendorffii@jgi|Selmo1|409868|fgenesh2_pg.C_scaffold_11000251              ':0.13391154):0.02899757,'Cvulgaris@jgi                                                                  ':0.25724484):0.086394785,(('436017_Olucimarinus@XP_001418358                                               ':0.042824488,'70448_Otauri@CAL53302                                                          ':0.078893453):0.21807882,'564608_Mpusilla@EEH56226                                                       ':0.1949935):0.072117263):0.04601852,(('3702_Athaliana@NP_188253                                                       ':0.31244312,'39946_Osativa@EAZ01716                                                         ':0.1444574):0.033932526,'3702_Athaliana@NP_849994                                                       ':0.11644257):0.2844929):0.071870893,'Cowczarzaki@04683T0                                                            ':0.8572001):7.7230618e-05,((('296543_Tpseudonana@XP_002287562                                                ':0.18385517,'556484_Ptricornutum@XP_002176724                                               ':0.34391051):0.1034375,(('403677_Pinfestans@EEY65802                                                     ':0.091223838,'Pramorum@jgi                                                                   ':0.028659987):0.18222155,'Aanophagefferens@jgi                                                           ':0.28448605):0.12007175):0.038531846,'Ectocarpus_siliculosus@298711117                                               ':0.158053):0.18326994):0.028580608,(('431895_Mbrevicollis@XP_001747295                                               ':0.39478877,'Srosetta@00454T0                                                               ':0.56239459):0.20848362,'Vcarteri@jgi                                                                   ':0.46486263):0.14758073):0.022071945):0.033543528,(((((('126793_Pvivax@XP_001613178                                                     ':0.28041386,'36329_Pfalciparum@XP_001351576                                                 ':0.13476851):2.1393429,(('185431_Tbrucei@XP_823254                                                       ':0.12283994,'353153_Tcruzi@XP_809564                                                        ':0.12102348):0.27588411,('347515_Lmajor@XP_001687518                                                     ':0.012065153,'435258_Linfantum@XP_001463004                                                  ':9.7208325e-05):0.50441069):0.74705963):0.28093035,'Spunctatus@02761T0                                                             ':0.59768858):0.040960547,('Cmerolae@CMR407C                                                               ':0.70859556,'Gsulphuraria@stig_58.Gs55740.1                                                 ':0.60568146):0.17553911):0.064371788,('353151_Chominis@XP_668239                                                      ':0,'353152_Cparvum@XP_628531                                                       ':0):1.1567503):0.033692079,((('214684_Cneoformans@XP_566728                                                   ':0.67273874,('330879_Afumigatus@XP_755196                                                    ':0.24131953,'367110_Ncrassa@XP_956598                                                       ':0.50148932):0.18071446):0.16041428,(('237631_Umaydis@XP_758236                                                       ':1.333535,(((('284813_Ecuniculi@NP_586422                                                     ':0.015459665,'Encephalitozoon_intestinalis@XP_003073964                                      ':0.034126043):0.1574028,'Nosema_ceranae@XP_002995969                                                    ':0.79716282):0.75906701,'Enterocytozoon_bieneusi@XP_002650295                                           ':1.3450534):0.41782963,'Chlamydomonas_reinhardtii@XP_001701084                                         ':1.2749937):0.5617959):0.017015461,('4896_Spombe@CAA30532                                                           ':0.35647473,'643680_Scerevisiae@CAY77700                                                    ':0.82013488):0.089135943):0.030422825):0.064401125,'Bdendrobatidis@jgi|Batde5|87926|GP3.034850                                     ':0.98124674):0.089576196):0.046100571,(((((('412030_3_Ptetraurelia@XP_001434341                                             ':0.01399565,'412030_Ptetraurelia@XP_001430646                                               ':0.057915905):1.5935453e-05,('412030_Ptetraurelia@XP_001460999                                               ':8.7987421e-06,'412030_Ptetraurelia@XP_001461175                                               ':0.065614868):0.061135594):0.37492287,'5911_Tthermophila@XP_001032153                                                 ':0.27507796):0.24331402,'Oxytricha_trifallax@apc3_WGS                                                   ':0.32839857):0.14313027,'Ehuxleyi@jgi                                                                   ':0.60984986):0.073593746,'5762_Ngruberi@EFC50492                                                         ':0.60206883):0.052642996);
((((('10228_Tadhaerens@XP_002110345                                                  ':0.62871038,(((('45351_Nvectensis@XP_001635851                                                  ':0.25675217,'Hribusta@jgi                                                                   ':0.22508217):0.026103277,'7739_Bfloridae@XP_002598631                                                    ':0.14492168):0.013338825,(('7955_Drerio@NP_958857                                                          ':0.088061872,('8364_Xtropicalis@NP_001072470                                                  ':0.025444392,'9606_Hsapiens@EAW57688                                                         ':0.020718619):0.013361546):0.087080407,'Lgigantea@jgi                                                                  ':0.2745764):0.049566928):0.068097691,'7227_Dmelanogaster@NP_648093                                                   ':0.37635493):0.025477394):0.037071474,'Dpulex@jgi                                                                     ':0.37776339):0.16305792,('Gnostochinearum@EST_gi_106799236_gb_EC117613.1_EC117613                        ':0.12978451,'Ttrahens@06230T0                                                               ':0.26646679):0.14573412):0.03851879,(((((('126793_Pvivax@XP_001613178                                                     ':0.32128003,'36329_Pfalciparum@XP_001351576                                                 ':0.19212142):2.1422272,'Cowczarzaki@04683T0                                                            ':0.81112546):0.25214908,('431895_Mbrevicollis@XP_001747295                                               ':0.65061247,'Srosetta@00454T0                                                               ':0.60844218):0.21325798):0.13868216,('Bdendrobatidis@jgi|Batde5|87926|GP3.034850                                     ':0.9826367,'Spunctatus@02761T0                                                             ':0.63884228):0.066091928):0.040901711,((('214684_Cneoformans@XP_566728                                                   ':0.56872546,'237631_Umaydis@XP_758236                                                       ':1.2148446):0.1547521,(('330879_Afumigatus@XP_755196                                                    ':0.20911867,'367110_Ncrassa@XP_956598                                                       ':0.35848205):0.23377569,('4896_Spombe@CAA30532                                                           ':0.4477775,'643680_Scerevisiae@CAY77700                                                    ':0.96763184):0.10370137):0.11511532):0.062182338,(('6239_Celegans@NP_001021714                                                     ':0.53308287,'6279_Bmalayi@XP_001898600                                                      ':0.66763005):0.2586746,'Chlamydomonas_reinhardtii@XP_001701084                                         ':1.8669245):0.20385327):0.19574196):0.036826644,((('185431_Tbrucei@XP_823254                                                       ':0.082559743,'353153_Tcruzi@XP_809564                                                        ':0.19180889):0.2859794,('347515_Lmajor@XP_001687518                                                     ':0,'435258_Linfantum@XP_001463004                                                  ':0.012631135):0.61071046):1.0152052,'Gsulphuraria@stig_58.Gs55740.1                                                 ':0.78277891):0.10576385):0.025625051):0.043710546,((((('145481_Ppatens@XP_001758114                                                    ':0.048411414,'145481_Ppatens@XP_001771285                                                    ':0):0.069746891,(('3702_Athaliana@NP_188253                                                       ':0.33103017,('3702_Athaliana@NP_849994                                                       ':0.18406538,'39946_Osativa@EAZ01716                                                         ':0.25204908):0.070570195):0.19395373,'Smoellendorffii@jgi|Selmo1|409868|fgenesh2_pg.C_scaffold_11000251              ':0.099849276):0.023072743):0.13248932,((('436017_Olucimarinus@XP_001418358                                               ':0.10277008,'70448_Otauri@CAL53302                                                          ':0.050927293):0.24501867,'564608_Mpusilla@EEH56226                                                       ':0.15136006):0.081454307,('Cvulgaris@jgi                                                                  ':0.22333039,'Vcarteri@jgi                                                                   ':0.43128959):0.00084929125):0.079273085):0.022720465,'Ehuxleyi@jgi                                                                   ':0.5641165):0.06236062,(((((((('284813_Ecuniculi@NP_586422                                                     ':0.03524128,'Encephalitozoon_intestinalis@XP_003073964                                      ':0.049612061):0.36362166,'Nosema_ceranae@XP_002995969                                                    ':0.8600241):0.49985971,'Enterocytozoon_bieneusi@XP_002650295                                           ':1.194239):1.7205609,(('412030_3_Ptetraurelia@XP_001434341                                             ':6.3430802e-05,'412030_Ptetraurelia@XP_001430646                                               ':0.018726672):0.04397607,('412030_Ptetraurelia@XP_001460999                                               ':0.028482206,'412030_Ptetraurelia@XP_001461175                                               ':0.039426613):0.034974059):0.15143694):0.26606119,'5911_Tthermophila@XP_001032153                                                 ':0.19738529):0.18151182,'Oxytricha_trifallax@apc3_WGS                                                   ':0.27557161):0.24342467,'352472_Ddiscoideum@XP_636853                                                   ':0.59222573):0.090805695,(((('353151_Chominis@XP_668239                                                      ':0,'353152_Cparvum@XP_628531                                                       ':0):1.1872769,'Cmerolae@CMR407C                                                               ':0.72339971):0.1664074,'412133_Tvaginalis@XP_001312985                                                 ':1.2267263):0.2449167,'5762_Ngruberi@EFC50492                                                         ':0.53226207):0.037745921):0.072218108):0.03516382,(((('296543_Tpseudonana@XP_002287562                                                ':0.16657024,'556484_Ptricornutum@XP_002176724                                               ':0.38840204):0.15778169,'Ectocarpus_siliculosus@298711117                                               ':0.23167456):0.044395611,'Aanophagefferens@jgi                                                           ':0.42016067):0.041555799,('403677_Pinfestans@EEY65802                                                     ':0.023157335,'Pramorum@jgi                                                                   ':0.074953459):0.28031895):0.13046327);
(((('10228_Tadhaerens@XP_002110345                                                  ':0.581141,(((('45351_Nvectensis@XP_001635851                                                  ':0.17706026,('Hribusta@jgi                                                                   ':0.20306781,'Lgigantea@jgi                                                                  ':0.22985299):0.025807205):0.021388534,('7739_Bfloridae@XP_002598631                                                    ':0.17193236,('7955_Drerio@NP_958857                                                          ':0.074150111,('8364_Xtropicalis@NP_001072470                                                  ':0.035913244,'9606_Hsapiens@EAW57688                                                         ':0.035395526):0.0058755624):0.09294674):0.042087703):0.062530436,'Dpulex@jgi                                                                     ':0.49523599):0.049865995,'7227_Dmelanogaster@NP_648093                                                   ':0.34844691):0.023762368):0.11426353,((((((('126793_Pvivax@XP_001613178                                                     ':0.18166129,'36329_Pfalciparum@XP_001351576                                                 ':0.4427248):2.9371826,((('284813_Ecuniculi@NP_586422                                                     ':0.028258607,'Encephalitozoon_intestinalis@XP_003073964                                      ':0.054187512):0.34012168,'Nosema_ceranae@XP_002995969                                                    ':0.69498372):0.29375318,'Enterocytozoon_bieneusi@XP_002650295                                           ':1.3580083):0.78592939):7.0601955e-05,'412133_Tvaginalis@XP_001312985                                                 ':1.6181841):0.40438429,((('185431_Tbrucei@XP_823254                                                       ':0.14888935,'353153_Tcruzi@XP_809564                                                        ':0.12432102):0.2665787,('347515_Lmajor@XP_001687518                                                     ':0,'435258_Linfantum@XP_001463004                                                  ':0.017927796):0.58886096):1.0010435,('6239_Celegans@NP_001021714                                                     ':0.6876638,'6279_Bmalayi@XP_001898600                                                      ':0.56445893):0.3324662):0.1525306):0.077521828,((((('214684_Cneoformans@XP_566728                                                   ':0.69765535,'Chlamydomonas_reinhardtii@XP_001701084                                         ':2.7703449):0.2360015,'4896_Spombe@CAA30532                                                           ':0.32291751):0.097490527,('330879_Afumigatus@XP_755196                                                    ':0.257825,'367110_Ncrassa@XP_956598                                                       ':0.41160181):0.15879738):0.085468462,'643680_Scerevisiae@CAY77700                                                    ':0.86690491):0.028257806,'237631_Umaydis@XP_758236                                                       ':1.217379):0.22631136):0.049032931,('Cowczarzaki@04683T0                                                            ':0.77958106,'Gsulphuraria@stig_58.Gs55740.1                                                 ':0.63599886):0.18767829):0.00083196289,('Bdendrobatidis@jgi|Batde5|87926|GP3.034850                                     ':0.94124346,'Spunctatus@02761T0                                                             ':0.57237903):0.059662779):0.061268063):0.0041289856,('431895_Mbrevicollis@XP_001747295                                               ':0.45877364,'Srosetta@00454T0                                                               ':0.59373983):0.36506676):0.038156679,(((((((('145481_Ppatens@XP_001758114                                                    ':0.0728334,'145481_Ppatens@XP_001771285                                                    ':0.011080789):0.075757194,((('3702_Athaliana@NP_188253                                                       ':0.31439474,'3702_Athaliana@NP_849994                                                       ':0.24511813):0.069180676,'39946_Osativa@EAZ01716                                                         ':0.11512189):0.28374379,'Smoellendorffii@jgi|Selmo1|409868|fgenesh2_pg.C_scaffold_11000251              ':0.091606737):0.044786927):0.032932466,'Cvulgaris@jgi                                                                  ':0.27461513):0.05341067,(('436017_Olucimarinus@XP_001418358                                               ':0.00042695907,'70448_Otauri@CAL53302                                                          ':0.12924748):0.23331823,'564608_Mpusilla@EEH56226                                                       ':0.13623023):0.078856713):0.11901967,((((('412030_Ptetraurelia@XP_001430646                                               ':0.091394896,'412030_Ptetraurelia@XP_001461175                                               ':0.047704303):0.017412441,'412030_Ptetraurelia@XP_001460999                                               ':1.0418712e-07):0.46008332,'5911_Tthermophila@XP_001032153                                                 ':0.21677876):0.12453392,'Oxytricha_trifallax@apc3_WGS                                                   ':0.32501176):0.25447728,'Ehuxleyi@jgi                                                                   ':0.49365074):0.1217574):0.096391831,((('353151_Chominis@XP_668239                                                      ':0,'353152_Cparvum@XP_628531                                                       ':0):1.4568709,'Cmerolae@CMR407C                                                               ':0.71339372):0.1830205,'Vcarteri@jgi                                                                   ':0.44787996):0.17499901):0.0087732881,((('296543_Tpseudonana@XP_002287562                                                ':0.1208175,'556484_Ptricornutum@XP_002176724                                               ':0.35053274):0.1769601,(('403677_Pinfestans@EEY65802                                                     ':0.068010775,'Pramorum@jgi                                                                   ':0.036100475):0.31789842,'Aanophagefferens@jgi                                                           ':0.3026407):0.037620933):0.13816003,'Ectocarpus_siliculosus@298711117                                               ':0.22853415):0.20973136):0.064642225,('352472_Ddiscoideum@XP_636853                                                   ':0.55928222,'5762_Ngruberi@EFC50492                                                         ':0.45485552):0.10792503):0.052022305,(('412030_3_Ptetraurelia@XP_001434341                                             ':0.29507104,'Gnostochinearum@EST_gi_106799236_gb_EC117613.1_EC117613                        ':2.360231e-06):0.35264933,'Ttrahens@06230T0                                                               ':0.35696221):0.095929701);
(((((('10228_Tadhaerens@XP_002110345                                                  ':0.57615952,'45351_Nvectensis@XP_001635851                                                  ':0.18225608):0.046083766,('7739_Bfloridae@XP_002598631                                                    ':0.13498809,(((('7955_Drerio@NP_958857                                                          ':0.071898756,'9606_Hsapiens@EAW57688                                                         ':0.015708938):0.0029658737,'8364_Xtropicalis@NP_001072470                                                  ':0.015179849):0.071914554,'Hribusta@jgi                                                                   ':0.23835485):0.054255956,'Lgigantea@jgi                                                                  ':0.26419296):0.017158393):0.064583292):0.051387256,'7227_Dmelanogaster@NP_648093                                                   ':0.39436926):0.081020401,'Dpulex@jgi                                                                     ':0.50579712):0.050528905,((((('185431_Tbrucei@XP_823254                                                       ':0.1027684,'353153_Tcruzi@XP_809564                                                        ':0.12094303):0.26078336,('347515_Lmajor@XP_001687518                                                     ':0.030804579,'435258_Linfantum@XP_001463004                                                  ':0.015890148):0.69953618):0.93273582,('6239_Celegans@NP_001021714                                                     ':0.67312363,'6279_Bmalayi@XP_001898600                                                      ':0.43457631):0.30170747):0.026125837,'Bdendrobatidis@jgi|Batde5|87926|GP3.034850                                     ':0.87001731):0.17637847,((('237631_Umaydis@XP_758236                                                       ':1.2160795,((('330879_Afumigatus@XP_755196                                                    ':0.14642753,'367110_Ncrassa@XP_956598                                                       ':0.31185036):0.20817908,'643680_Scerevisiae@CAY77700                                                    ':0.84378811):0.047741172,'4896_Spombe@CAA30532                                                           ':0.42919204):0.17210944):0.093239669,(((((('284813_Ecuniculi@NP_586422                                                     ':0.038331425,'Encephalitozoon_intestinalis@XP_003073964                                      ':0.04040981):0.32231555,'Nosema_ceranae@XP_002995969                                                    ':0.52575991):0.36976266,'Enterocytozoon_bieneusi@XP_002650295                                           ':1.3287708):1.0796234,'Cowczarzaki@04683T0                                                            ':0.79474317):0.16086552,(('412030_3_Ptetraurelia@XP_001434341                                             ':0.0057886765,'412030_Ptetraurelia@XP_001430646                                               ':0.048745968):0.035464185,('412030_Ptetraurelia@XP_001460999                                               ':0.013011831,'412030_Ptetraurelia@XP_001461175                                               ':0.066926199):0.017224814):0.97179155):8.3414706e-06,('431895_Mbrevicollis@XP_001747295                                               ':0.46860493,'Srosetta@00454T0                                                               ':0.43100878):0.21383739):0.044808062):0.025883361,((('412133_Tvaginalis@XP_001312985                                                 ':1.5487972,'Cmerolae@CMR407C                                                               ':0.45536934):0.17038644,'Gsulphuraria@stig_58.Gs55740.1                                                 ':0.49591634):0.13915638,'Chlamydomonas_reinhardtii@XP_001701084                                         ':1.6365368):0.10307296):0.025117754):0.066771323):0.043704468,(('126793_Pvivax@XP_001613178                                                     ':0.13518105,'36329_Pfalciparum@XP_001351576                                                 ':0.26280561):2.2997366,(('5911_Tthermophila@XP_001032153                                                 ':0.37053841,'Oxytricha_trifallax@apc3_WGS                                                   ':0.3697167):0.38082884,('Gnostochinearum@EST_gi_106799236_gb_EC117613.1_EC117613                        ':0.283594,'Ttrahens@06230T0                                                               ':0.22748992):0.10931381):0.020177775):0.02010759,((((((((('145481_Ppatens@XP_001758114                                                    ':0.04932103,'145481_Ppatens@XP_001771285                                                    ':0.021986052):0.083874522,'Smoellendorffii@jgi|Selmo1|409868|fgenesh2_pg.C_scaffold_11000251              ':0.12483003):0.055572229,'Cvulgaris@jgi                                                                  ':0.22175279):0.047829121,(('436017_Olucimarinus@XP_001418358                                               ':0.050585229,'70448_Otauri@CAL53302                                                          ':0.11216224):0.19801829,'564608_Mpusilla@EEH56226                                                       ':0.12062595):0.10420871):0.059771859,'Vcarteri@jgi                                                                   ':0.46190551):0.038989991,'Ehuxleyi@jgi                                                                   ':0.53422089):5.914427e-05,(((('296543_Tpseudonana@XP_002287562                                                ':0.13246995,'556484_Ptricornutum@XP_002176724                                               ':0.30590973):0.10478249,'Ectocarpus_siliculosus@298711117                                               ':0.21133042):0.013982742,'Aanophagefferens@jgi                                                           ':0.33392634):0.050981311,('403677_Pinfestans@EEY65802                                                     ':0.043196987,'Pramorum@jgi                                                                   ':0.049446766):0.17874373):0.16654833):0.063629369,((('214684_Cneoformans@XP_566728                                                   ':0.59189551,('353151_Chominis@XP_668239                                                      ':0,'353152_Cparvum@XP_628531                                                       ':0):1.2507931):0.14837037,'5762_Ngruberi@EFC50492                                                         ':0.34609692):0.12946498,(('3702_Athaliana@NP_188253                                                       ':0.25646177,'3702_Athaliana@NP_849994                                                       ':0.24750418):0.054797707,'39946_Osativa@EAZ01716                                                         ':0.19431177):0.1725671):0.082192536):0.051231186,('352472_Ddiscoideum@XP_636853                                                   ':0.54746118,'Spunctatus@02761T0                                                             ':0.71338025):0.1060414):0.012518971);
((('10228_Tadhaerens@XP_002110345                                                  ':0.62164227,('45351_Nvectensis@XP_001635851                                                  ':0.18561713,((('7227_Dmelanogaster@NP_648093                                                   ':0.32473932,'Dpulex@jgi                                                                     ':0.36621547):0.049937606,(('7955_Drerio@NP_958857                                                          ':0.07703184,('8364_Xtropicalis@NP_001072470                                                  ':0.025675471,'9606_Hsapiens@EAW57688                                                         ':0.033950837):0.023715225):0.097259452,('Hribusta@jgi                                                                   ':0.16103081,'Lgigantea@jgi                                                                  ':0.18685665):0.059919062):0.022064344):0.0033123802,'7739_Bfloridae@XP_002598631                                                    ':0.11489452):0.03957343):0.059666851):0.33749537,(((((('145481_Ppatens@XP_001758114                                                    ':0.02817813,'145481_Ppatens@XP_001771285                                                    ':0):0.093083215,'Smoellendorffii@jgi|Selmo1|409868|fgenesh2_pg.C_scaffold_11000251              ':0.097105202):0.026688208,(('3702_Athaliana@NP_188253                                                       ':0.32036173,'3702_Athaliana@NP_849994                                                       ':0.12105213):0.066054388,'39946_Osativa@EAZ01716                                                         ':0.21069496):0.16811497):0.080388415,(((('436017_Olucimarinus@XP_001418358                                               ':0.051573549,'70448_Otauri@CAL53302                                                          ':0.057103827):0.26165431,'564608_Mpusilla@EEH56226                                                       ':0.16401962):0.043450863,'Vcarteri@jgi                                                                   ':0.58749765):0.025347519,'Cvulgaris@jgi                                                                  ':0.238177):0.10498391):0.076383768,(((('352472_Ddiscoideum@XP_636853                                                   ':0.48989826,'412030_3_Ptetraurelia@XP_001434341                                             ':0.7793273):0.12235738,('Gnostochinearum@EST_gi_106799236_gb_EC117613.1_EC117613                        ':0.30952468,'Ttrahens@06230T0                                                               ':0.2615288):0.17991611):0.051691327,'5762_Ngruberi@EFC50492                                                         ':0.57966118):0.049204628,((((('412030_Ptetraurelia@XP_001430646                                               ':0.11210354,'412030_Ptetraurelia@XP_001461175                                               ':0.03206906):0.018421116,'412030_Ptetraurelia@XP_001460999                                               ':8.5301025e-06):0.46999903,'5911_Tthermophila@XP_001032153                                                 ':0.21412112):0.17453083,'Oxytricha_trifallax@apc3_WGS                                                   ':0.2610133):0.22565643,'Ehuxleyi@jgi                                                                   ':0.52104793):0.10192151):0.079004624):0.024997726,(('296543_Tpseudonana@XP_002287562                                                ':0.16878684,'556484_Ptricornutum@XP_002176724                                               ':0.25716251):0.11590417,((('403677_Pinfestans@EEY65802                                                     ':0.033336488,'Pramorum@jgi                                                                   ':0.04479955):0.16031712,'Aanophagefferens@jgi                                                           ':0.30688953):0.11003656,'Ectocarpus_siliculosus@298711117                                               ':0.11885558):0.053539071):0.13715185):0.019776211):0.030793859,(((('126793_Pvivax@XP_001613178                                                     ':0.34719287,'36329_Pfalciparum@XP_001351576                                                 ':0.25322015):2.3207552,(((('185431_Tbrucei@XP_823254                                                       ':0.14428635,'353153_Tcruzi@XP_809564                                                        ':0.16065121):0.43307636,('347515_Lmajor@XP_001687518                                                     ':0.019697664,'435258_Linfantum@XP_001463004                                                  ':0):0.46934081):1.0115795,((('284813_Ecuniculi@NP_586422                                                     ':0.033792479,'Encephalitozoon_intestinalis@XP_003073964                                      ':0.033223553):0.30969059,'Nosema_ceranae@XP_002995969                                                    ':0.90992287):0.30691973,'Enterocytozoon_bieneusi@XP_002650295                                           ':1.4765157):1.0094764):0.3884122,('431895_Mbrevicollis@XP_001747295                                               ':0.65729416,'Srosetta@00454T0                                                               ':0.44661389):0.20540317):0.14230353):1.4882259e-05,(('214684_Cneoformans@XP_566728                                                   ':1.0156122,'Cowczarzaki@04683T0                                                            ':0.67492814):0.065200524,'Spunctatus@02761T0                                                             ':0.74152416):0.11407998):0.09575719,(('237631_Umaydis@XP_758236                                                       ':1.3211783,((('6239_Celegans@NP_001021714                                                     ':0.71941787,'6279_Bmalayi@XP_001898600                                                      ':0.56925776):0.5007281,'Chlamydomonas_reinhardtii@XP_001701084                                         ':1.3931476):0.1938565,('Cmerolae@CMR407C                                                               ':0.51868503,'Gsulphuraria@stig_58.Gs55740.1                                                 ':0.39128071):0.26233766):0.027304135):0.099214017,((('330879_Afumigatus@XP_755196                                                    ':0.21403238,'367110_Ncrassa@XP_956598                                                       ':0.46473906):0.14003139,'643680_Scerevisiae@CAY77700                                                    ':0.97346359):0.08964473,'4896_Spombe@CAA30532                                                           ':0.3574572):0.24745736):0.016456253):0.043474258,((('353151_Chominis@XP_668239                                                      ':0,'353152_Cparvum@XP_628531                                                       ':0):1.3814718,'412133_Tvaginalis@XP_001312985                                                 ':1.0271133):0.37530848,'Bdendrobatidis@jgi|Batde5|87926|GP3.034850                                     ':1.2069836):0.02975955);
((((((('10228_Tadhaerens@XP_002110345                                                  ':0.58597713,'Lgigantea@jgi                                                                  ':0.15790107):0.058351625,('45351_Nvectensis@XP_001635851                                                  ':0.20228969,('7227_Dmelanogaster@NP_648093                                                   ':0.45913691,(('7955_Drerio@NP_958857                                                          ':0.058051956,('8364_Xtropicalis@NP_001072470                                                  ':0.031104888,'9606_Hsapiens@EAW57688                                                         ':0.0095383821):0.033390316):0.05632296,'Hribusta@jgi                                                                   ':0.20700633):0.0075170566):0.016615839):0.028680578):0.041503081,'7739_Bfloridae@XP_002598631                                                    ':0.063855141):0.056158149,('6239_Celegans@NP_001021714                                                     ':0.55812919,'6279_Bmalayi@XP_001898600                                                      ':0.62544509):0.56679038):0.072483928,'Dpulex@jgi                                                                     ':0.37468403):0.18863402,('Gnostochinearum@EST_gi_106799236_gb_EC117613.1_EC117613                        ':0.29172014,'Ttrahens@06230T0                                                               ':0.30995374):0.063269871):0.076307219,(((('126793_Pvivax@XP_001613178                                                     ':0.39981959,'36329_Pfalciparum@XP_001351576                                                 ':0.22104937):2.4621436,('Bdendrobatidis@jgi|Batde5|87926|GP3.034850                                     ':0.67811549,'Spunctatus@02761T0                                                             ':0.58981856):0.13388488):0.068703125,((('185431_Tbrucei@XP_823254                                                       ':0.10650581,'353153_Tcruzi@XP_809564                                                        ':0.19362012):0.29925318,('347515_Lmajor@XP_001687518                                                     ':0.019832864,'435258_Linfantum@XP_001463004                                                  ':0):0.57519086):1.2327215,('431895_Mbrevicollis@XP_001747295                                               ':0.39882782,'Srosetta@00454T0                                                               ':0.42464069):0.35077705):0.11643619):0.031918394,((((((('145481_Ppatens@XP_001758114                                                    ':0.023503934,'145481_Ppatens@XP_001771285                                                    ':8.8135993e-07):0.10374938,(('3702_Athaliana@NP_188253                                                       ':0.2868697,'39946_Osativa@EAZ01716                                                         ':0.15743347):0.073495107,'3702_Athaliana@NP_849994                                                       ':0.12927073):0.23439392):0.027722717,'Smoellendorffii@jgi|Selmo1|409868|fgenesh2_pg.C_scaffold_11000251              ':0.088889081):0.073855888,((('436017_Olucimarinus@XP_001418358                                               ':0.041782911,'70448_Otauri@CAL53302                                                          ':0.070506507):0.25685076,'564608_Mpusilla@EEH56226                                                       ':0.10787586):0.078829326,'Cvulgaris@jgi                                                                  ':0.20103989):0.11729643):0.093979152,((('296543_Tpseudonana@XP_002287562                                                ':0.085209362,'556484_Ptricornutum@XP_002176724                                               ':0.36027791):0.10331992,(('403677_Pinfestans@EEY65802                                                     ':0.030477042,'Pramorum@jgi                                                                   ':0.016935224):0.16494177,'Aanophagefferens@jgi                                                           ':0.2718714):0.08911449):0.15504499,'Ectocarpus_siliculosus@298711117                                               ':0.13806322):0.11434575):0.03275823,(('Cmerolae@CMR407C                                                               ':0.46527618,'Gsulphuraria@stig_58.Gs55740.1                                                 ':0.68990152):0.33311116,'Vcarteri@jgi                                                                   ':0.4681876):0.11546749):0.052177853,('352472_Ddiscoideum@XP_636853                                                   ':0.53158425,(((((('412030_3_Ptetraurelia@XP_001434341                                             ':0.020479761,'412030_Ptetraurelia@XP_001430646                                               ':3.7614447e-05):0.086084613,'412030_Ptetraurelia@XP_001460999                                               ':0.020207859):0.0015538562,'412030_Ptetraurelia@XP_001461175                                               ':0.014050571):0.47666572,'5911_Tthermophila@XP_001032153                                                 ':0.24203463):0.13890502,'Oxytricha_trifallax@apc3_WGS                                                   ':0.31405153):0.20502427,'Ehuxleyi@jgi                                                                   ':0.56946032):0.20785837):0.052696732):0.0051976171):4.5250033e-06,((((('214684_Cneoformans@XP_566728                                                   ':0.61599044,'Cowczarzaki@04683T0                                                            ':0.77379542):0.054463937,('237631_Umaydis@XP_758236                                                       ':1.0525234,('353151_Chominis@XP_668239                                                      ':0,'353152_Cparvum@XP_628531                                                       ':0):1.0777092):0.10411383):0.13780447,(((('284813_Ecuniculi@NP_586422                                                     ':0.051865174,'Encephalitozoon_intestinalis@XP_003073964                                      ':0.014145978):0.25539083,'Nosema_ceranae@XP_002995969                                                    ':0.82653338):0.35966151,'Enterocytozoon_bieneusi@XP_002650295                                           ':1.3902185):0.799561,'Chlamydomonas_reinhardtii@XP_001701084                                         ':1.2729764):0.70058199):0.0042836334,((('330879_Afumigatus@XP_755196                                                    ':0.19708497,'367110_Ncrassa@XP_956598                                                       ':0.42513628):0.17447677,'4896_Spombe@CAA30532                                                           ':0.49254593):0.051880886,'643680_Scerevisiae@CAY77700                                                    ':0.83047531):0.13104412):0.16297702,('412133_Tvaginalis@XP_001312985                                                 ':1.5651436,'5762_Ngruberi@EFC50492                                                         ':0.22051931):0.26069367):0.063030082);
((('10228_Tadhaerens@XP_002110345                                                  ':0.52263481,(('45351_Nvectensis@XP_001635851                                                  ':0.1679812,'Lgigantea@jgi                                                                  ':0.19184529):0.018840459,((('7227_Dmelanogaster@NP_648093                                                   ':0.37628174,'Dpulex@jgi                                                                     ':0.37050962):0.082635728,(('7955_Drerio@NP_958857                                                          ':0.069598546,('8364_Xtropicalis@NP_001072470                                                  ':0.020521937,'9606_Hsapiens@EAW57688                                                         ':0.013005861):0.045491932):0.07911333,'Hribusta@jgi                                                                   ':0.19980693):0.041140222):0.030615268,'7739_Bfloridae@XP_002598631                                                    ':0.15587896):0.018172502):0.068056007):0.098500875,'352472_Ddiscoideum@XP_636853                                                   ':0.59671878):0.030211888,(((('126793_Pvivax@XP_001613178                                                     ':0.33352051,'36329_Pfalciparum@XP_001351576                                                 ':0.11685311):2.9749157,('Gnostochinearum@EST_gi_106799236_gb_EC117613.1_EC117613                        ':0.14973431,'Ttrahens@06230T0                                                               ':0.26494903):0.1322583):2.3638413e-06,'Cowczarzaki@04683T0                                                            ':1.0712169):0.07539544,(((((('185431_Tbrucei@XP_823254                                                       ':0.14900222,'353153_Tcruzi@XP_809564                                                        ':0.1271324):0.3343561,('347515_Lmajor@XP_001687518                                                     ':0.022723097,'435258_Linfantum@XP_001463004                                                  ':0.0017325212):0.57057639):1.1610451,(('431895_Mbrevicollis@XP_001747295                                               ':0.48937149,'Srosetta@00454T0                                                               ':0.50530429):0.23341089,('6239_Celegans@NP_001021714                                                     ':0.35197187,'6279_Bmalayi@XP_001898600                                                      ':0.54691335):0.48318258):0.14985642):0.049140165,((('214684_Cneoformans@XP_566728                                                   ':0.79795751,'4896_Spombe@CAA30532                                                           ':0.40870951):0.047639859,(('237631_Umaydis@XP_758236                                                       ':1.2780484,'643680_Scerevisiae@CAY77700                                                    ':0.98240496):4.0285196e-05,('330879_Afumigatus@XP_755196                                                    ':0.2512917,'367110_Ncrassa@XP_956598                                                       ':0.37467379):0.098298474):0.11717538):0.079047697,(((('284813_Ecuniculi@NP_586422                                                     ':0.0047191443,'Encephalitozoon_intestinalis@XP_003073964                                      ':0.047737727):0.32940742,'Nosema_ceranae@XP_002995969                                                    ':0.82666189):0.55219639,'Enterocytozoon_bieneusi@XP_002650295                                           ':1.1963893):1.0370098,'Chlamydomonas_reinhardtii@XP_001701084                                         ':1.1382421):0.5426204):0.077046253):0.08415189,'Spunctatus@02761T0                                                             ':0.78530068):0.0019512404,'Bdendrobatidis@jgi|Batde5|87926|GP3.034850                                     ':1.1060913):0.049778773):0.028166067,(((((('145481_Ppatens@XP_001758114                                                    ':0.030839141,'145481_Ppatens@XP_001771285                                                    ':0.0028471551):0.08185449,'Smoellendorffii@jgi|Selmo1|409868|fgenesh2_pg.C_scaffold_11000251              ':0.096730063):0.058471297,(('3702_Athaliana@NP_188253                                                       ':0.4188315,'3702_Athaliana@NP_849994                                                       ':0.15506936):0.062286802,'39946_Osativa@EAZ01716                                                         ':0.22103223):0.19384007):0.046028631,'5762_Ngruberi@EFC50492                                                         ':0.51937182):0.033727158,(((('296543_Tpseudonana@XP_002287562                                                ':0.17268416,'556484_Ptricornutum@XP_002176724                                               ':0.37310236):0.14472295,(('403677_Pinfestans@EEY65802                                                     ':0.063450962,'Pramorum@jgi                                                                   ':0.019801006):0.20045779,'Aanophagefferens@jgi                                                           ':0.35925805):0.011609785):0.086464504,'Ectocarpus_siliculosus@298711117                                               ':0.16649193):0.15421617,(((((('412030_3_Ptetraurelia@XP_001434341                                             ':0.019444892,'412030_Ptetraurelia@XP_001430646                                               ':0.023810087):0.070721605,'412030_Ptetraurelia@XP_001460999                                               ':0.015065157):0.020853446,'412030_Ptetraurelia@XP_001461175                                               ':0.023329147):0.46655138,'5911_Tthermophila@XP_001032153                                                 ':0.28100523):0.091568376,'Oxytricha_trifallax@apc3_WGS                                                   ':0.25268504):0.22937119,'Ehuxleyi@jgi                                                                   ':0.49115228):0.2079203):0.025648519):0.0046525319,((((('353151_Chominis@XP_668239                                                      ':0,'353152_Cparvum@XP_628531                                                       ':0):1.2791685,'412133_Tvaginalis@XP_001312985                                                 ':1.4287725):0.27706479,('Cmerolae@CMR407C                                                               ':0.47669941,'Gsulphuraria@stig_58.Gs55740.1                                                 ':0.3889175):0.20040653):0.16944446,'Vcarteri@jgi                                                                   ':0.37901601):0.082136656,((('436017_Olucimarinus@XP_001418358                                               ':0.041212783,'70448_Otauri@CAL53302                                                          ':0.065203866):0.17611573,'564608_Mpusilla@EEH56226                                                       ':0.10222291):0.12882836,'Cvulgaris@jgi                                                                  ':0.28499822):0.037593663):0.11874302):0.085965745);
(((('10228_Tadhaerens@XP_002110345                                                  ':0.77478697,(('45351_Nvectensis@XP_001635851                                                  ':0.22581515,(('7739_Bfloridae@XP_002598631                                                    ':0.16332428,('7955_Drerio@NP_958857                                                          ':0.086603338,('8364_Xtropicalis@NP_001072470                                                  ':0.028831108,'9606_Hsapiens@EAW57688                                                         ':0.033503995):0.012874626):0.073422009):2.2914429e-05,('Hribusta@jgi                                                                   ':0.19858124,'Lgigantea@jgi                                                                  ':0.2467343):0.078410281):0.057603406):0.04390435,'7227_Dmelanogaster@NP_648093                                                   ':0.42873063):0.030290092):0.064823606,'Dpulex@jgi                                                                     ':0.42485715):0.19024019,((((('214684_Cneoformans@XP_566728                                                   ':0.89169138,(((('284813_Ecuniculi@NP_586422                                                     ':0.013425608,'Encephalitozoon_intestinalis@XP_003073964                                      ':0.049365199):0.32663004,'Nosema_ceranae@XP_002995969                                                    ':0.80204458):0.32371802,'Enterocytozoon_bieneusi@XP_002650295                                           ':1.8235283):1.41082,'Chlamydomonas_reinhardtii@XP_001701084                                         ':1.4014505):0.4038348):0.13953792,(('237631_Umaydis@XP_758236                                                       ':1.4468339,('330879_Afumigatus@XP_755196                                                    ':0.27488154,'367110_Ncrassa@XP_956598                                                       ':0.62265483):0.11560933):0.19623802,('4896_Spombe@CAA30532                                                           ':0.52177243,'643680_Scerevisiae@CAY77700                                                    ':0.90106031):0.096022608):0.099539293):0.069447349,(('6239_Celegans@NP_001021714                                                     ':0.50589084,'6279_Bmalayi@XP_001898600                                                      ':0.63572183):0.72672372,('Cowczarzaki@04683T0                                                            ':0.98821127,'Srosetta@00454T0                                                               ':0.68529071):0.23234901):0.084110886):0.097282277,'Ttrahens@06230T0                                                               ':0.43959697):0.034508681,'431895_Mbrevicollis@XP_001747295                                               ':1.005446):2.4004798e-06):0.091746705,((((('126793_Pvivax@XP_001613178                                                     ':0.24145749,'36329_Pfalciparum@XP_001351576                                                 ':0.39421904):2.6827585,'Spunctatus@02761T0                                                             ':0.27984352):0.40038811,'Bdendrobatidis@jgi|Batde5|87926|GP3.034850                                     ':0.96331755):0.18369006,(('353151_Chominis@XP_668239                                                      ':0,'353152_Cparvum@XP_628531                                                       ':0):1.6572146,((((('412030_3_Ptetraurelia@XP_001434341                                             ':0.0074957601,'412030_Ptetraurelia@XP_001430646                                               ':1.1931145e-06):0.11136851,'412030_Ptetraurelia@XP_001461175                                               ':0.047949234):0.032279029,'412030_Ptetraurelia@XP_001460999                                               ':0.042060769):0.57130912,'5911_Tthermophila@XP_001032153                                                 ':0.20347559):0.13230617,'Oxytricha_trifallax@apc3_WGS                                                   ':0.34547479):0.31721437):0.10342365):0.057325215,(('412133_Tvaginalis@XP_001312985                                                 ':1.3600677,'Cmerolae@CMR407C                                                               ':0.6318602):0.13273035,'Gsulphuraria@stig_58.Gs55740.1                                                 ':0.8544002):0.29701304):0.027673833,((((((('145481_Ppatens@XP_001758114                                                    ':0.046289322,'145481_Ppatens@XP_001771285                                                    ':0.017468756):0.10253096,(('3702_Athaliana@NP_188253                                                       ':0.28595608,'3702_Athaliana@NP_849994                                                       ':0.1645799):0.11562507,'39946_Osativa@EAZ01716                                                         ':0.23519422):0.25812572):0.043256984,'Smoellendorffii@jgi|Selmo1|409868|fgenesh2_pg.C_scaffold_11000251              ':0.12525676):0.047583337,((((('436017_Olucimarinus@XP_001418358                                               ':0.078780853,'70448_Otauri@CAL53302                                                          ':0.067075826):0.22737587,'564608_Mpusilla@EEH56226                                                       ':0.18005821):0.063229933,'Ehuxleyi@jgi                                                                   ':0.68440926):0.012917633,'Vcarteri@jgi                                                                   ':0.61115858):0.05316156,'Cvulgaris@jgi                                                                  ':0.33381338):0.072498256):0.12272746,((('296543_Tpseudonana@XP_002287562                                                ':0.25116198,'556484_Ptricornutum@XP_002176724                                               ':0.38484212):0.17751641,('Aanophagefferens@jgi                                                           ':0.46600195,'Ectocarpus_siliculosus@298711117                                               ':0.27584049):0.038827531):0.092504983,('403677_Pinfestans@EEY65802                                                     ':0.024011914,'Pramorum@jgi                                                                   ':0.063019704):0.31053032):0.16880246):0.018324874,'Gnostochinearum@EST_gi_106799236_gb_EC117613.1_EC117613                        ':0.5083429):0.033065191,(((('185431_Tbrucei@XP_823254                                                       ':0.10828774,'353153_Tcruzi@XP_809564                                                        ':0.24679892):0.50085033,('347515_Lmajor@XP_001687518                                                     ':0.025799619,'435258_Linfantum@XP_001463004                                                  ':0.0019753116):0.68384129):1.2056101,'5762_Ngruberi@EFC50492                                                         ':0.41454312):0.14674092,'352472_Ddiscoideum@XP_636853                                                   ':0.58418415):0.17752023):0.074413328);
((((((('10228_Tadhaerens@XP_002110345                                                  ':0.52262856,'Lgigantea@jgi                                                                  ':0.16623158):0.10919945,('7739_Bfloridae@XP_002598631                                                    ':0.12501715,('7955_Drerio@NP_958857                                                          ':0.11720428,('8364_Xtropicalis@NP_001072470                                                  ':0.018685574,'9606_Hsapiens@EAW57688                                                         ':0.029422997):0.030879002):0.06854557):0.027135765):0.03150303,'Hribusta@jgi                                                                   ':0.19615524):0.077393771,'45351_Nvectensis@XP_001635851                                                  ':0.1720893):0.045371867,(('353151_Chominis@XP_668239                                                      ':0,'353152_Cparvum@XP_628531                                                       ':0):1.2797365,('7227_Dmelanogaster@NP_648093                                                   ':0.36910407,'Dpulex@jgi                                                                     ':0.42882581):0.052190814):0.098478798):0.12320535,('352472_Ddiscoideum@XP_636853                                                   ':0.56342228,(((((('412030_3_Ptetraurelia@XP_001434341                                             ':0.022863865,('412030_Ptetraurelia@XP_001460999                                               ':0.033855598,'412030_Ptetraurelia@XP_001461175                                               ':0.049116115):0.026330843):0.021039504,'412030_Ptetraurelia@XP_001430646                                               ':0.06153331):0.41732777,'5911_Tthermophila@XP_001032153                                                 ':0.19088328):0.18614566,'Oxytricha_trifallax@apc3_WGS                                                   ':0.23961138):0.23288441,'Ttrahens@06230T0                                                               ':0.41520558):0.027350008,'5762_Ngruberi@EFC50492                                                         ':0.44943712):0.088289897):0.04002506):0.042005158,(((((((('126793_Pvivax@XP_001613178                                                     ':0.070840807,'36329_Pfalciparum@XP_001351576                                                 ':0.42618238):2.6358037,(('284813_Ecuniculi@NP_586422                                                     ':0.0034112837,'Encephalitozoon_intestinalis@XP_003073964                                      ':0.10556642):0.16830166,('Enterocytozoon_bieneusi@XP_002650295                                           ':1.2487903,'Nosema_ceranae@XP_002995969                                                    ':0.59772575):0.33165204):0.83612332):0.41853196,(('185431_Tbrucei@XP_823254                                                       ':0.09363345,'353153_Tcruzi@XP_809564                                                        ':0.17765906):0.31466037,('347515_Lmajor@XP_001687518                                                     ':0.0024020764,'435258_Linfantum@XP_001463004                                                  ':0.037779032):0.53363751):0.53607662):0.19415927,'214684_Cneoformans@XP_566728                                                   ':0.6322072):0.10030291,('237631_Umaydis@XP_758236                                                       ':1.2067081,((('330879_Afumigatus@XP_755196                                                    ':0.24326021,'367110_Ncrassa@XP_956598                                                       ':0.28794861):0.17676108,'643680_Scerevisiae@CAY77700                                                    ':0.70729448):0.096165546,'4896_Spombe@CAA30532                                                           ':0.44795696):0.098097516):0.063136014):0.099045925,(('412133_Tvaginalis@XP_001312985                                                 ':1.7473028,'Chlamydomonas_reinhardtii@XP_001701084                                         ':1.4791503):0.11800582,('6239_Celegans@NP_001021714                                                     ':0.4506541,'6279_Bmalayi@XP_001898600                                                      ':0.49758281):0.17735356):0.19955251):0.10811598,(('Cmerolae@CMR407C                                                               ':0.81527648,'Cowczarzaki@04683T0                                                            ':0.83938133):0.077310762,'Gsulphuraria@stig_58.Gs55740.1                                                 ':0.60553937):0.10881063):8.6558913e-05,(('431895_Mbrevicollis@XP_001747295                                               ':0.48180479,'Srosetta@00454T0                                                               ':0.87072879):0.28182076,('Bdendrobatidis@jgi|Batde5|87926|GP3.034850                                     ':0.81708655,'Spunctatus@02761T0                                                             ':0.48304498):0.095710219):0.099378915):0.050906224,(((((((('145481_Ppatens@XP_001758114                                                    ':0.043597929,'145481_Ppatens@XP_001771285                                                    ':0.02216796):0.092302642,(('3702_Athaliana@NP_188253                                                       ':0.37810427,'3702_Athaliana@NP_849994                                                       ':0.1625341):0.04743715,'39946_Osativa@EAZ01716                                                         ':0.1962198):0.18250772):0.0076616156,'Smoellendorffii@jgi|Selmo1|409868|fgenesh2_pg.C_scaffold_11000251              ':0.093774138):0.12730722,'Cvulgaris@jgi                                                                  ':0.25651735):0.070583862,(('436017_Olucimarinus@XP_001418358                                               ':0.05026732,'70448_Otauri@CAL53302                                                          ':0.064196044):0.22882293,'564608_Mpusilla@EEH56226                                                       ':0.11586493):0.055579915):0.090001209,'Ehuxleyi@jgi                                                                   ':0.43787172):0.016364413,'Vcarteri@jgi                                                                   ':0.41203803):0.074934214,((('296543_Tpseudonana@XP_002287562                                                ':0.18548728,'556484_Ptricornutum@XP_002176724                                               ':0.33315569):0.098565833,((('403677_Pinfestans@EEY65802                                                     ':0.033180723,'Pramorum@jgi                                                                   ':0.026885084):0.27115058,'Ectocarpus_siliculosus@298711117                                               ':0.17979784):0.091148703,'Aanophagefferens@jgi                                                           ':0.359525):0.03433949):0.097076694,'Gnostochinearum@EST_gi_106799236_gb_EC117613.1_EC117613                        ':0.23583147):0.077066773):0.036000598);
(((('10228_Tadhaerens@XP_002110345                                                  ':0.56429597,((((('45351_Nvectensis@XP_001635851                                                  ':0.2301918,'7739_Bfloridae@XP_002598631                                                    ':0.15892638):0.058974128,('7955_Drerio@NP_958857                                                          ':0.081682232,('8364_Xtropicalis@NP_001072470                                                  ':0.025025558,'9606_Hsapiens@EAW57688                                                         ':0.020180694):0.033799012):0.095907884):0.05525725,'Hribusta@jgi                                                                   ':0.18974227):0.020074811,'Lgigantea@jgi                                                                  ':0.27934508):0.077538965,('7227_Dmelanogaster@NP_648093                                                   ':0.33944941,'Dpulex@jgi                                                                     ':0.38725374):0.095865308):0.078273448):0.095260351,(((((((('185431_Tbrucei@XP_823254                                                       ':0.085292582,'353153_Tcruzi@XP_809564                                                        ':0.24015072):0.079586723,('347515_Lmajor@XP_001687518                                                     ':0.024376684,'435258_Linfantum@XP_001463004                                                  ':0):0.99018028):0.76965163,((('284813_Ecuniculi@NP_586422                                                     ':0.042866609,'Encephalitozoon_intestinalis@XP_003073964                                      ':0.010160231):0.33084845,'Nosema_ceranae@XP_002995969                                                    ':0.65743465):0.38202993,'Enterocytozoon_bieneusi@XP_002650295                                           ':1.0010405):0.8669132):0.26177504,'Cowczarzaki@04683T0                                                            ':0.99157375):0.12447892,'237631_Umaydis@XP_758236                                                       ':1.1057904):0.17267837,('4896_Spombe@CAA30532                                                           ':0.48355521,'643680_Scerevisiae@CAY77700                                                    ':0.70186781):1.3371105e-05):0.074677477,('214684_Cneoformans@XP_566728                                                   ':0.66496484,('330879_Afumigatus@XP_755196                                                    ':0.28587922,'367110_Ncrassa@XP_956598                                                       ':0.46547027):0.20155532):0.13318274):0.089155413,(('412133_Tvaginalis@XP_001312985                                                 ':1.2299487,'Chlamydomonas_reinhardtii@XP_001701084                                         ':1.1949054):0.12534448,('6239_Celegans@NP_001021714                                                     ':0.72514731,'6279_Bmalayi@XP_001898600                                                      ':0.60852308):0.15416386):0.22211205):0.11839471):0.013790967,('Gnostochinearum@EST_gi_106799236_gb_EC117613.1_EC117613                        ':0.22305421,'Ttrahens@06230T0                                                               ':0.32821497):0.073806882):0.060108809,((((('126793_Pvivax@XP_001613178                                                     ':0.30918272,'36329_Pfalciparum@XP_001351576                                                 ':0.15736153):2.1582502,('353151_Chominis@XP_668239                                                      ':0,'353152_Cparvum@XP_628531                                                       ':0):1.0903557):0.28190285,'Spunctatus@02761T0                                                             ':0.59065598):0.1002156,'5762_Ngruberi@EFC50492                                                         ':0.489063):0.07445332,((((((('145481_Ppatens@XP_001758114                                                    ':0.048278625,'145481_Ppatens@XP_001771285                                                    ':0.0319456):0.11860362,(('3702_Athaliana@NP_188253                                                       ':0.31337301,'3702_Athaliana@NP_849994                                                       ':0.14147873):0.08457185,'39946_Osativa@EAZ01716                                                         ':0.23209046):0.18137905):0.0097005434,'Smoellendorffii@jgi|Selmo1|409868|fgenesh2_pg.C_scaffold_11000251              ':0.10943451):0.084438404,'Cvulgaris@jgi                                                                  ':0.29778781):0.03281348,((('431895_Mbrevicollis@XP_001747295                                               ':0.53394042,'Srosetta@00454T0                                                               ':0.53431281):0.27406822,'Vcarteri@jgi                                                                   ':0.30225436):0.14386695,(('436017_Olucimarinus@XP_001418358                                               ':0.10485761,'70448_Otauri@CAL53302                                                          ':0.086649398):0.28150992,'564608_Mpusilla@EEH56226                                                       ':0.14149325):0.072741605):0.070848332):0.028883592,((((('296543_Tpseudonana@XP_002287562                                                ':0.17047802,'556484_Ptricornutum@XP_002176724                                               ':0.48503874):0.1429304,(('403677_Pinfestans@EEY65802                                                     ':0.040866236,'Pramorum@jgi                                                                   ':0.023464105):0.23090693,'Aanophagefferens@jgi                                                           ':0.40748952):0.054296951):0.084013089,'Ectocarpus_siliculosus@298711117                                               ':0.22160025):0.042702811,('Cmerolae@CMR407C                                                               ':0.69132861,'Gsulphuraria@stig_58.Gs55740.1                                                 ':0.63731679):0.3232623):0.080205,(((((('412030_3_Ptetraurelia@XP_001434341                                             ':0.017345907,'412030_Ptetraurelia@XP_001430646                                               ':0.048389685):0.078038403,'412030_Ptetraurelia@XP_001461175                                               ':0.077704768):0.018422883,'412030_Ptetraurelia@XP_001460999                                               ':0.0048391474):0.57409306,'5911_Tthermophila@XP_001032153                                                 ':0.28321714):0.18849893,'Oxytricha_trifallax@apc3_WGS                                                   ':0.27972087):0.36121189,'Ehuxleyi@jgi                                                                   ':0.41140469):0.1975137):0.01703532):0.086867406,'Bdendrobatidis@jgi|Batde5|87926|GP3.034850                                     ':0.83614582):0.034546308):1.9425343e-05,'352472_Ddiscoideum@XP_636853                                                   ':0.4852493);
(((((('10228_Tadhaerens@XP_002110345                                                  ':0.34887138,(('353151_Chominis@XP_668239                                                      ':0,'353152_Cparvum@XP_628531                                                       ':0):1.1498919,'412133_Tvaginalis@XP_001312985                                                 ':0.87833795):0.12860503):0.10001031,'Bdendrobatidis@jgi|Batde5|87926|GP3.034850                                     ':1.0495976):0.069176948,(((('45351_Nvectensis@XP_001635851                                                  ':0.20936361,(('7955_Drerio@NP_958857                                                          ':0.07946831,('8364_Xtropicalis@NP_001072470                                                  ':0.026151441,'9606_Hsapiens@EAW57688                                                         ':0.017718487):0.019790275):0.099140294,'Hribusta@jgi                                                                   ':0.1863084):0.041492235):0.01561239,('7227_Dmelanogaster@NP_648093                                                   ':0.39097264,'Lgigantea@jgi                                                                  ':0.16504265):0.040629129):0.049797355,'7739_Bfloridae@XP_002598631                                                    ':0.12528648):0.076978408,'Dpulex@jgi                                                                     ':0.46747139):0.084957656):0.052279787,((('214684_Cneoformans@XP_566728                                                   ':0.686888,('330879_Afumigatus@XP_755196                                                    ':0.11363308,'367110_Ncrassa@XP_956598                                                       ':0.40821251):0.16436234):0.05872945,('237631_Umaydis@XP_758236                                                       ':1.2287479,('4896_Spombe@CAA30532                                                           ':0.40831657,'643680_Scerevisiae@CAY77700                                                    ':0.61019641):0.022601411):0.036373697):0.1226267,((((('284813_Ecuniculi@NP_586422                                                     ':0.020007807,'Encephalitozoon_intestinalis@XP_003073964                                      ':0.014948728):0.21428566,'Nosema_ceranae@XP_002995969                                                    ':0.59055146):0.41564463,'Enterocytozoon_bieneusi@XP_002650295                                           ':1.3099178):0.71689306,'Chlamydomonas_reinhardtii@XP_001701084                                         ':1.2955589):0.33123979,('6239_Celegans@NP_001021714                                                     ':0.61964916,'6279_Bmalayi@XP_001898600                                                      ':0.51547759):0.3034781):0.16033309):0.099603816):0.063245479,((((('126793_Pvivax@XP_001613178                                                     ':0.25025453,'36329_Pfalciparum@XP_001351576                                                 ':0.19867846):1.8790134,(('185431_Tbrucei@XP_823254                                                       ':0.15501772,'353153_Tcruzi@XP_809564                                                        ':0.11701631):0.38042528,('347515_Lmajor@XP_001687518                                                     ':0.021976023,'435258_Linfantum@XP_001463004                                                  ':0.00096897397):0.53543571):0.90796819):0.40575173,'Spunctatus@02761T0                                                             ':0.59269943):0.17278541,((((('412030_3_Ptetraurelia@XP_001434341                                             ':0.020430573,'412030_Ptetraurelia@XP_001430646                                               ':0.013237899):0.096578655,'412030_Ptetraurelia@XP_001460999                                               ':0.011981631):0.011740997,'412030_Ptetraurelia@XP_001461175                                               ':0.020823413):0.41974518,'5911_Tthermophila@XP_001032153                                                 ':0.1862697):0.10811423,'Oxytricha_trifallax@apc3_WGS                                                   ':0.36641076):0.14974246):0.068386239,(('Cmerolae@CMR407C                                                               ':0.53400323,'Gsulphuraria@stig_58.Gs55740.1                                                 ':0.51051527):0.36493133,('Cowczarzaki@04683T0                                                            ':0.56094535,'Gnostochinearum@EST_gi_106799236_gb_EC117613.1_EC117613                        ':0.11097626):0.21738197):0.020582453):0.03649901):0.042223307,((((((('145481_Ppatens@XP_001758114                                                    ':0.034662476,'145481_Ppatens@XP_001771285                                                    ':0.016227211):0.072569373,((('3702_Athaliana@NP_188253                                                       ':0.32453274,'3702_Athaliana@NP_849994                                                       ':0.12603905):0.088136424,'39946_Osativa@EAZ01716                                                         ':0.16832704):0.19368682,'Smoellendorffii@jgi|Selmo1|409868|fgenesh2_pg.C_scaffold_11000251              ':0.081005056):0.012542062):0.086160737,'Cvulgaris@jgi                                                                  ':0.23394043):0.0410042,(('436017_Olucimarinus@XP_001418358                                               ':0.066531838,'70448_Otauri@CAL53302                                                          ':0.077173842):0.15898764,'564608_Mpusilla@EEH56226                                                       ':0.20092139):0.10676981):0.040691375,(('431895_Mbrevicollis@XP_001747295                                               ':0.38456136,'Srosetta@00454T0                                                               ':0.67795979):0.32826296,'Vcarteri@jgi                                                                   ':0.35108346):0.1129124):0.038394213,'Ehuxleyi@jgi                                                                   ':0.5715704):0.019472916,(('296543_Tpseudonana@XP_002287562                                                ':0.16164715,'556484_Ptricornutum@XP_002176724                                               ':0.29029336):0.10087941,((('403677_Pinfestans@EEY65802                                                     ':0.056581955,'Pramorum@jgi                                                                   ':0.044108267):0.26529978,'Aanophagefferens@jgi                                                           ':0.24980636):0.059548334,'Ectocarpus_siliculosus@298711117                                               ':0.25088979):0.08382951):0.12512702):0.069503473,('352472_Ddiscoideum@XP_636853                                                   ':0.57517942,('5762_Ngruberi@EFC50492                                                         ':0.52344143,'Ttrahens@06230T0                                                               ':0.33226492):0.042630781):0.057516955);
((((('10228_Tadhaerens@XP_002110345                                                  ':0.64184725,(((('126793_Pvivax@XP_001613178                                                     ':0.25630422,'36329_Pfalciparum@XP_001351576                                                 ':0.29182605):2.6193558,'7227_Dmelanogaster@NP_648093                                                   ':0.23493903):0.17221266,(('353151_Chominis@XP_668239                                                      ':0,'353152_Cparvum@XP_628531                                                       ':0):1.212936,'412133_Tvaginalis@XP_001312985                                                 ':1.6719324):0.37033147):0.16958425,(('45351_Nvectensis@XP_001635851                                                  ':0.21282288,'7739_Bfloridae@XP_002598631                                                    ':0.10341082):0.012812767,((('7955_Drerio@NP_958857                                                          ':0.089462975,('8364_Xtropicalis@NP_001072470                                                  ':0.042883596,'9606_Hsapiens@EAW57688                                                         ':0.015229327):0.012629413):0.10212878,'Hribusta@jgi                                                                   ':0.26413293):0.061588584,'Lgigantea@jgi                                                                  ':0.29616539):0.031310801):0.049852259):0.020045073):0.055700895,('352472_Ddiscoideum@XP_636853                                                   ':0.63268253,'Dpulex@jgi                                                                     ':0.47651128):3.4720714e-05):0.097018139,('5762_Ngruberi@EFC50492                                                         ':0.62800799,'Ttrahens@06230T0                                                               ':0.30251264):0.057726502):0.02033039,((((((('145481_Ppatens@XP_001758114                                                    ':0.098781459,'145481_Ppatens@XP_001771285                                                    ':1.2555835e-05):0.096488132,(('3702_Athaliana@NP_188253                                                       ':0.41528244,'3702_Athaliana@NP_849994                                                       ':0.1655127):0.060948145,'39946_Osativa@EAZ01716                                                         ':0.30481715):0.26385859):0.031089457,'Smoellendorffii@jgi|Selmo1|409868|fgenesh2_pg.C_scaffold_11000251              ':0.12124124):0.075094519,((('436017_Olucimarinus@XP_001418358                                               ':0.081742558,'70448_Otauri@CAL53302                                                          ':0.058592238):0.19440449,'564608_Mpusilla@EEH56226                                                       ':0.13651646):0.066710692,'Cvulgaris@jgi                                                                  ':0.19101918):0.077178448):0.041425294,((((('412030_3_Ptetraurelia@XP_001434341                                             ':0.0073325183,'412030_Ptetraurelia@XP_001430646                                               ':0.033285061):0.10210644,('412030_Ptetraurelia@XP_001460999                                               ':0.0072112369,'412030_Ptetraurelia@XP_001461175                                               ':0.053889455):3.8544017e-05):0.3299745,'5911_Tthermophila@XP_001032153                                                 ':0.24444489):0.31604006,'Oxytricha_trifallax@apc3_WGS                                                   ':0.25001588):0.26889355,'Ehuxleyi@jgi                                                                   ':0.39314857):0.13568456):0.042796878,'Vcarteri@jgi                                                                   ':0.52214133):0.0082782965,((((('296543_Tpseudonana@XP_002287562                                                ':0.22082526,(('403677_Pinfestans@EEY65802                                                     ':0.041659641,'Pramorum@jgi                                                                   ':0.020394606):0.29645481,'Aanophagefferens@jgi                                                           ':0.32318778):0.038809086):0.041504319,'556484_Ptricornutum@XP_002176724                                               ':0.34033807):0.066570394,'Ectocarpus_siliculosus@298711117                                               ':0.23410738):0.034741697,('Cmerolae@CMR407C                                                               ':0.60464181,'Gsulphuraria@stig_58.Gs55740.1                                                 ':0.5003474):0.3860909):0.049916046,'Gnostochinearum@EST_gi_106799236_gb_EC117613.1_EC117613                        ':0.35489624):0.037842428):0.076034112):0.055883587,(((((('185431_Tbrucei@XP_823254                                                       ':0.11419024,'353153_Tcruzi@XP_809564                                                        ':0.27443435):0.14387224,('347515_Lmajor@XP_001687518                                                     ':0.027469988,'435258_Linfantum@XP_001463004                                                  ':0.0073932487):0.82548403):1.2979764,('214684_Cneoformans@XP_566728                                                   ':0.61243479,('237631_Umaydis@XP_758236                                                       ':1.2471635,((('284813_Ecuniculi@NP_586422                                                     ':0.025537786,'Encephalitozoon_intestinalis@XP_003073964                                      ':0.044721773):0.13014081,'Nosema_ceranae@XP_002995969                                                    ':0.6971923):0.76470672,'Enterocytozoon_bieneusi@XP_002650295                                           ':0.89534208):1.6252479):0.07546897):0.20982647):0.047280672,((('330879_Afumigatus@XP_755196                                                    ':0.20492569,'367110_Ncrassa@XP_956598                                                       ':0.42810307):0.28615418,'643680_Scerevisiae@CAY77700                                                    ':0.77050623):0.079378511,'4896_Spombe@CAA30532                                                           ':0.48965013):0.083146694):0.03998592,(('6239_Celegans@NP_001021714                                                     ':0.42350817,'6279_Bmalayi@XP_001898600                                                      ':0.46268718):0.31377197,'Chlamydomonas_reinhardtii@XP_001701084                                         ':1.5805224):0.35775002):0.10820804,(('431895_Mbrevicollis@XP_001747295                                               ':0.44059531,'Srosetta@00454T0                                                               ':0.58345676):0.2979484,'Cowczarzaki@04683T0                                                            ':0.93741004):0.15744927):0.070126919,('Bdendrobatidis@jgi|Batde5|87926|GP3.034850                                     ':0.61745297,'Spunctatus@02761T0                                                             ':0.7482114):0.10682132);
((((('10228_Tadhaerens@XP_002110345                                                  ':0.55757271,('45351_Nvectensis@XP_001635851                                                  ':0.23662929,('7739_Bfloridae@XP_002598631                                                    ':0.14330372,((('7955_Drerio@NP_958857                                                          ':0.095850424,('8364_Xtropicalis@NP_001072470                                                  ':0.025016515,'9606_Hsapiens@EAW57688                                                         ':0.015225871):0.016190418):0.085361763,'Hribusta@jgi                                                                   ':0.26626081):0.037130148,'Lgigantea@jgi                                                                  ':0.28497024):0.023320639):0.035043633):0.030771055):0.011036543,(('353151_Chominis@XP_668239                                                      ':0,'353152_Cparvum@XP_628531                                                       ':0):1.1579435,'7227_Dmelanogaster@NP_648093                                                   ':0.27078585):0.19458184):0.11569396,'Dpulex@jgi                                                                     ':0.47818033):0.1194534,('352472_Ddiscoideum@XP_636853                                                   ':0.5537731,'Ttrahens@06230T0                                                               ':0.38595769):2.7368166e-05):0.038428521,(((((((('126793_Pvivax@XP_001613178                                                     ':0.10844986,'36329_Pfalciparum@XP_001351576                                                 ':0.26525208):2.0670433,((('284813_Ecuniculi@NP_586422                                                     ':0.049714677,'Encephalitozoon_intestinalis@XP_003073964                                      ':0.03219744):0.26043886,'Nosema_ceranae@XP_002995969                                                    ':0.61862906):0.49350768,'Enterocytozoon_bieneusi@XP_002650295                                           ':1.5282689):0.5918458):0.56038976,'Cowczarzaki@04683T0                                                            ':0.86883489):7.5387764e-05,((('185431_Tbrucei@XP_823254                                                       ':0.060112996,'353153_Tcruzi@XP_809564                                                        ':0.24255342):0.17082,('347515_Lmajor@XP_001687518                                                     ':0.012654335,'435258_Linfantum@XP_001463004                                                  ':0.0084391316):0.6141884):0.86272398,('237631_Umaydis@XP_758236                                                       ':1.2174235,'412133_Tvaginalis@XP_001312985                                                 ':1.2565136):0.090525151):0.10736521):0.13109681,((((('214684_Cneoformans@XP_566728                                                   ':0.54801368,'Chlamydomonas_reinhardtii@XP_001701084                                         ':1.7792372):0.078995213,('330879_Afumigatus@XP_755196                                                    ':0.2005461,'367110_Ncrassa@XP_956598                                                       ':0.50515846):0.14985275):0.1306645,'643680_Scerevisiae@CAY77700                                                    ':0.89845611):0.13210332,'4896_Spombe@CAA30532                                                           ':0.49168053):0.17341728,('431895_Mbrevicollis@XP_001747295                                               ':0.53174832,'Srosetta@00454T0                                                               ':0.54282285):0.34973298):0.04075405):0.057771063,('6239_Celegans@NP_001021714                                                     ':0.48124288,'6279_Bmalayi@XP_001898600                                                      ':0.48747425):0.74358717):0.022952422,(('Cmerolae@CMR407C                                                               ':0.71310422,'Gsulphuraria@stig_58.Gs55740.1                                                 ':0.65945753):0.20124857,'Spunctatus@02761T0                                                             ':0.91729835):0.065420016):8.4809179e-05,'Bdendrobatidis@jgi|Batde5|87926|GP3.034850                                     ':0.94039113):0.075492564,(((((((('145481_Ppatens@XP_001758114                                                    ':0.10304815,'145481_Ppatens@XP_001771285                                                    ':9.2970308e-05):0.11321144,'Smoellendorffii@jgi|Selmo1|409868|fgenesh2_pg.C_scaffold_11000251              ':0.12246419):0.12539753,'Cvulgaris@jgi                                                                  ':0.21154476):0.04760288,(('436017_Olucimarinus@XP_001418358                                               ':0.05836725,'70448_Otauri@CAL53302                                                          ':0.065704502):0.17736464,'564608_Mpusilla@EEH56226                                                       ':0.10692828):0.13050923):0.05020109,'Vcarteri@jgi                                                                   ':0.45907252):0.081475393,((((('412030_3_Ptetraurelia@XP_001434341                                             ':0,'412030_Ptetraurelia@XP_001430646                                               ':0.044754339):1.023127e-05,('412030_Ptetraurelia@XP_001460999                                               ':0.018341571,'412030_Ptetraurelia@XP_001461175                                               ':0.034108185):0.068124006):0.45325074,'5911_Tthermophila@XP_001032153                                                 ':0.19843885):0.2840221,'Oxytricha_trifallax@apc3_WGS                                                   ':0.1121991):0.34125149,'Ehuxleyi@jgi                                                                   ':0.44574574):0.13828884):2.0100316e-06,((((('296543_Tpseudonana@XP_002287562                                                ':0.15001281,'556484_Ptricornutum@XP_002176724                                               ':0.29794469):0.12012818,'Aanophagefferens@jgi                                                           ':0.33329605):0.036021245,('403677_Pinfestans@EEY65802                                                     ':0.053256212,'Pramorum@jgi                                                                   ':0.040217784):0.20380245):0.061469169,'Ectocarpus_siliculosus@298711117                                               ':0.1832875):0.15208883,'Gnostochinearum@EST_gi_106799236_gb_EC117613.1_EC117613                        ':0.23258637):0.019137376):0.064882771,(('3702_Athaliana@NP_188253                                                       ':0.2089058,('3702_Athaliana@NP_849994                                                       ':0.19560161,'39946_Osativa@EAZ01716                                                         ':0.16873611):0.093496534):0.24321654,'5762_Ngruberi@EFC50492                                                         ':0.50262976):0.10768744):0.032947541);
((('10228_Tadhaerens@XP_002110345                                                  ':0.61640401,('45351_Nvectensis@XP_001635851                                                  ':0.2054323,(((('7227_Dmelanogaster@NP_648093                                                   ':0.35975306,'Dpulex@jgi                                                                     ':0.41245286):0.086373114,'Lgigantea@jgi                                                                  ':0.26881693):0.051216171,(('7955_Drerio@NP_958857                                                          ':0.073936996,('8364_Xtropicalis@NP_001072470                                                  ':0.025763374,'9606_Hsapiens@EAW57688                                                         ':0.042699869):0.025111465):0.068491723,'Hribusta@jgi                                                                   ':0.24938943):0.022312666):0.028624293,'7739_Bfloridae@XP_002598631                                                    ':0.13290915):0.063765182):0.09696754):0.094788658,'352472_Ddiscoideum@XP_636853                                                   ':0.61021044):0.065960447,((((((('126793_Pvivax@XP_001613178                                                     ':0.28016329,'36329_Pfalciparum@XP_001351576                                                 ':0.1183932):2.8963662,'Cmerolae@CMR407C                                                               ':0.60711439):0.074401591,'Gsulphuraria@stig_58.Gs55740.1                                                 ':0.54817275):0.16970591,(((('185431_Tbrucei@XP_823254                                                       ':0.13547778,'353153_Tcruzi@XP_809564                                                        ':0.15884232):0.3403692,('347515_Lmajor@XP_001687518                                                     ':0,'435258_Linfantum@XP_001463004                                                  ':0.033057704):0.52354641):0.98609003,(('284813_Ecuniculi@NP_586422                                                     ':0.026578477,'Encephalitozoon_intestinalis@XP_003073964                                      ':0.037973765):0.1822526,('Enterocytozoon_bieneusi@XP_002650295                                           ':1.4692972,'Nosema_ceranae@XP_002995969                                                    ':0.56798656):0.2271345):1.3024248):0.15562402,'412133_Tvaginalis@XP_001312985                                                 ':1.3853229):0.23274412):0.11402071,(('214684_Cneoformans@XP_566728                                                   ':0.88753016,('330879_Afumigatus@XP_755196                                                    ':0.19416209,'367110_Ncrassa@XP_956598                                                       ':0.52966505):0.13882039):0.15305762,('4896_Spombe@CAA30532                                                           ':0.40177545,'643680_Scerevisiae@CAY77700                                                    ':0.8230025):0.097334784):0.19184324):0.053454543,((('237631_Umaydis@XP_758236                                                       ':1.044738,'Cowczarzaki@04683T0                                                            ':0.89769653):0.16415267,(('353151_Chominis@XP_668239                                                      ':0,'353152_Cparvum@XP_628531                                                       ':0):1.5521003,('431895_Mbrevicollis@XP_001747295                                               ':0.635668,'Srosetta@00454T0                                                               ':0.6922324):0.065909995):0.15005453):0.065856596,(('6239_Celegans@NP_001021714                                                     ':0.47197523,'6279_Bmalayi@XP_001898600                                                      ':0.53444528):0.35744587,'Chlamydomonas_reinhardtii@XP_001701084                                         ':1.6548233):0.3210423):0.036429746):0.021623807,('Bdendrobatidis@jgi|Batde5|87926|GP3.034850                                     ':0.75037881,'Spunctatus@02761T0                                                             ':0.64712114):0.12075695):0.058327604,((((((('145481_Ppatens@XP_001758114                                                    ':0.076056492,'145481_Ppatens@XP_001771285                                                    ':7.5995548e-05):0.10059073,'Smoellendorffii@jgi|Selmo1|409868|fgenesh2_pg.C_scaffold_11000251              ':0.15321159):0.032186585,(('3702_Athaliana@NP_188253                                                       ':0.33763959,'3702_Athaliana@NP_849994                                                       ':0.10758907):0.086749544,'39946_Osativa@EAZ01716                                                         ':0.22021834):0.30782882):0.11311111,((('296543_Tpseudonana@XP_002287562                                                ':0.22743701,'556484_Ptricornutum@XP_002176724                                               ':0.44237819):0.23420648,('Aanophagefferens@jgi                                                           ':0.45699937,'Ectocarpus_siliculosus@298711117                                               ':0.29533856):6.9999058e-05):0.077804484,('403677_Pinfestans@EEY65802                                                     ':0.032641621,'Pramorum@jgi                                                                   ':0.053506677):0.29107118):0.16133751):0.050115705,((((('436017_Olucimarinus@XP_001418358                                               ':0.074405173,'70448_Otauri@CAL53302                                                          ':0.054734527):0.31647766,'564608_Mpusilla@EEH56226                                                       ':0.12058072):0.11284405,'Cvulgaris@jgi                                                                  ':0.33225051):0.033413825,'Vcarteri@jgi                                                                   ':0.52496896):0.029912244,'Ehuxleyi@jgi                                                                   ':0.47118634):0.036489151):0.11165573,'Gnostochinearum@EST_gi_106799236_gb_EC117613.1_EC117613                        ':0.36858503):0.033089717,((((((('412030_3_Ptetraurelia@XP_001434341                                             ':0.0074263684,'412030_Ptetraurelia@XP_001430646                                               ':0.033746986):0.050965535,'412030_Ptetraurelia@XP_001461175                                               ':0.04933847):0.013705532,'412030_Ptetraurelia@XP_001460999                                               ':0.028584493):0.55567488,'5911_Tthermophila@XP_001032153                                                 ':0.16395433):0.19396628,'Oxytricha_trifallax@apc3_WGS                                                   ':0.29840387):0.25196465,'Ttrahens@06230T0                                                               ':0.33419531):0.011125159,'5762_Ngruberi@EFC50492                                                         ':0.68480798):0.1271457):0.054237148);
(((((('10228_Tadhaerens@XP_002110345                                                  ':0.58051545,((('45351_Nvectensis@XP_001635851                                                  ':0.19290089,(('7955_Drerio@NP_958857                                                          ':0.079428432,('8364_Xtropicalis@NP_001072470                                                  ':0.034496061,'9606_Hsapiens@EAW57688                                                         ':0.024374795):0.008107036):0.053479434,'Hribusta@jgi                                                                   ':0.18956712):0.038432797):0.040967685,('7227_Dmelanogaster@NP_648093                                                   ':0.52440443,'Lgigantea@jgi                                                                  ':0.12170847):0.073473962):0.015034195,'7739_Bfloridae@XP_002598631                                                    ':0.10366114):0.045940287):0.052184432,'Dpulex@jgi                                                                     ':0.35395573):0.041561411,('353151_Chominis@XP_668239                                                      ':0,'353152_Cparvum@XP_628531                                                       ':0):1.3085585):0.0070738348,'352472_Ddiscoideum@XP_636853                                                   ':0.41327144):0.10341671,(((('145481_Ppatens@XP_001758114                                                    ':0.038418047,'145481_Ppatens@XP_001771285                                                    ':0.015780145):0.081514958,((('3702_Athaliana@NP_188253                                                       ':0.38765078,'39946_Osativa@EAZ01716                                                         ':0.20685932):0.06563522,'3702_Athaliana@NP_849994                                                       ':0.17379635):0.14339379,'Smoellendorffii@jgi|Selmo1|409868|fgenesh2_pg.C_scaffold_11000251              ':0.12933135):0.022930367):0.033138801,'Cvulgaris@jgi                                                                  ':0.25430893):0.039015004,((('436017_Olucimarinus@XP_001418358                                               ':0.091319541,'70448_Otauri@CAL53302                                                          ':0.064605515):0.18248186,'564608_Mpusilla@EEH56226                                                       ':0.17745608):0.08019396,'Ehuxleyi@jgi                                                                   ':0.49695334):0.048043647):0.1168615):0.025250754,((((((((('126793_Pvivax@XP_001613178                                                     ':0.35556847,'36329_Pfalciparum@XP_001351576                                                 ':0.064852352):2.0853665,(('185431_Tbrucei@XP_823254                                                       ':0.15606038,'353153_Tcruzi@XP_809564                                                        ':0.21204467):0.40533766,('347515_Lmajor@XP_001687518                                                     ':0.021896669,'435258_Linfantum@XP_001463004                                                  ':0.0077273113):0.4847196):0.43766066):0.63572668,('Cmerolae@CMR407C                                                               ':0.52384315,'Gsulphuraria@stig_58.Gs55740.1                                                 ':0.65967016):0.20339806):0.10087272,((('284813_Ecuniculi@NP_586422                                                     ':0.064140159,'Encephalitozoon_intestinalis@XP_003073964                                      ':0.022020901):0.24605979,'Nosema_ceranae@XP_002995969                                                    ':0.7944374):0.317872,'Enterocytozoon_bieneusi@XP_002650295                                           ':1.1376732):1.4526207):0.052876441,('431895_Mbrevicollis@XP_001747295                                               ':0.4394109,'Srosetta@00454T0                                                               ':0.51172238):0.28232838):0.1266436,'412133_Tvaginalis@XP_001312985                                                 ':1.3350809):0.068024862,((('214684_Cneoformans@XP_566728                                                   ':0.79250266,'4896_Spombe@CAA30532                                                           ':0.48854761):0.087592161,('330879_Afumigatus@XP_755196                                                    ':0.23909267,('367110_Ncrassa@XP_956598                                                       ':0.51498261,'643680_Scerevisiae@CAY77700                                                    ':0.78164944):0.19331957):0.091942913):0.053287572,'237631_Umaydis@XP_758236                                                       ':1.2836409):0.21975568):0.050672162,('Bdendrobatidis@jgi|Batde5|87926|GP3.034850                                     ':0.78428696,'Spunctatus@02761T0                                                             ':0.54053829):0.14138549):0.041443902,((((((('412030_3_Ptetraurelia@XP_001434341                                             ':0.0070626669,'412030_Ptetraurelia@XP_001430646                                               ':0.066215947):0.018511051,('412030_Ptetraurelia@XP_001460999                                               ':0,'412030_Ptetraurelia@XP_001461175                                               ':0.036363622):0.013973312):0.45323934,'5911_Tthermophila@XP_001032153                                                 ':0.2121425):0.15744426,'Oxytricha_trifallax@apc3_WGS                                                   ':0.38548888):0.29962537,'Cowczarzaki@04683T0                                                            ':0.73945962):0.0024137765,('Gnostochinearum@EST_gi_106799236_gb_EC117613.1_EC117613                        ':0.30499442,'Ttrahens@06230T0                                                               ':0.33170694):0.072811382):0.076927179,('5762_Ngruberi@EFC50492                                                         ':0.48614987,((('6239_Celegans@NP_001021714                                                     ':0.52960002,'6279_Bmalayi@XP_001898600                                                      ':0.59016981):0.38290531,'Chlamydomonas_reinhardtii@XP_001701084                                         ':1.5610363):0.45702088,'Vcarteri@jgi                                                                   ':0.30962082):0.088002246):0.060781657):0.049050317):2.5141236e-06,(('296543_Tpseudonana@XP_002287562                                                ':0.19211091,'556484_Ptricornutum@XP_002176724                                               ':0.25742852):0.15887116,((('403677_Pinfestans@EEY65802                                                     ':0.060823002,'Pramorum@jgi                                                                   ':0.0291473):0.31249712,'Aanophagefferens@jgi                                                           ':0.20990472):0.11131606,'Ectocarpus_siliculosus@298711117                                               ':0.23859001):0.068645997):0.16284946);
(((('10228_Tadhaerens@XP_002110345                                                  ':0.47541944,(('45351_Nvectensis@XP_001635851                                                  ':0.23248519,(('7227_Dmelanogaster@NP_648093                                                   ':0.33977414,'Dpulex@jgi                                                                     ':0.48304586):0.077642755,(('7955_Drerio@NP_958857                                                          ':0.074449678,('8364_Xtropicalis@NP_001072470                                                  ':0.013841203,'9606_Hsapiens@EAW57688                                                         ':0.013378579):0.019838603):0.084237332,('Hribusta@jgi                                                                   ':0.18894876,'Lgigantea@jgi                                                                  ':0.17767006):0.081775279):0.015113407):0.038664429):0.017829805,'7739_Bfloridae@XP_002598631                                                    ':0.15701851):0.067437049):0.12260903,((('214684_Cneoformans@XP_566728                                                   ':0.67899055,(('330879_Afumigatus@XP_755196                                                    ':0.20746633,'367110_Ncrassa@XP_956598                                                       ':0.41384864):0.14242361,('4896_Spombe@CAA30532                                                           ':0.31809297,'643680_Scerevisiae@CAY77700                                                    ':0.8190903):0.093135):0.12723857):0.13744866,(('6239_Celegans@NP_001021714                                                     ':0.47951849,'6279_Bmalayi@XP_001898600                                                      ':0.52835275):0.22610936,'Chlamydomonas_reinhardtii@XP_001701084                                         ':1.4130037):0.24264486):0.030964306,'Bdendrobatidis@jgi|Batde5|87926|GP3.034850                                     ':0.92584513):0.078940513):0.070657577,((((('353151_Chominis@XP_668239                                                      ':0,'353152_Cparvum@XP_628531                                                       ':0):1.3123324,((((('412030_3_Ptetraurelia@XP_001434341                                             ':0.0059409297,'412030_Ptetraurelia@XP_001430646                                               ':0.045959592):0.048798439,'412030_Ptetraurelia@XP_001460999                                               ':0.025984091):0.020336982,'412030_Ptetraurelia@XP_001461175                                               ':0.035746965):0.47413238,'5911_Tthermophila@XP_001032153                                                 ':0.13046817):0.13797496,'Oxytricha_trifallax@apc3_WGS                                                   ':0.26150463):0.24109447):0.02048588,'Ehuxleyi@jgi                                                                   ':0.46634707):0.10028628,'Cvulgaris@jgi                                                                  ':0.38731872):0.044700986,('Gnostochinearum@EST_gi_106799236_gb_EC117613.1_EC117613                        ':0.14487501,'Ttrahens@06230T0                                                               ':0.30457444):0.13319772):0.023359214):0.031507571,(((('126793_Pvivax@XP_001613178                                                     ':0.23782024,'36329_Pfalciparum@XP_001351576                                                 ':0.19226721):2.0305841,'Spunctatus@02761T0                                                             ':0.34300193):0.35800633,((((('145481_Ppatens@XP_001758114                                                    ':0.017142568,'145481_Ppatens@XP_001771285                                                    ':0.019839923):0.11001801,'Smoellendorffii@jgi|Selmo1|409868|fgenesh2_pg.C_scaffold_11000251              ':0.073026424):0.038259878,(('3702_Athaliana@NP_188253                                                       ':0.33809407,'3702_Athaliana@NP_849994                                                       ':0.17459168):0.05149705,'39946_Osativa@EAZ01716                                                         ':0.13448421):0.22701276):0.040432526,(('436017_Olucimarinus@XP_001418358                                               ':0.033483582,'70448_Otauri@CAL53302                                                          ':0.08045246):0.14334116,'564608_Mpusilla@EEH56226                                                       ':0.17976286):0.21537803):0.042544395,((('296543_Tpseudonana@XP_002287562                                                ':0.094819595,'556484_Ptricornutum@XP_002176724                                               ':0.3751392):0.12115602,(('403677_Pinfestans@EEY65802                                                     ':0.066353172,'Pramorum@jgi                                                                   ':0.034185406):0.18912615,'Aanophagefferens@jgi                                                           ':0.41919403):0.02203106):0.064722443,'Ectocarpus_siliculosus@298711117                                               ':0.12562173):0.16376271):0.0074257711):0.0068095358,(('431895_Mbrevicollis@XP_001747295                                               ':0.45888166,'Srosetta@00454T0                                                               ':0.55875887):0.30981299,'Vcarteri@jgi                                                                   ':0.45254314):0.11218388):0.011934492,(((((((('185431_Tbrucei@XP_823254                                                       ':0.090216956,'353153_Tcruzi@XP_809564                                                        ':0.12255189):0.22718197,('347515_Lmajor@XP_001687518                                                     ':0,'435258_Linfantum@XP_001463004                                                  ':0.022735947):0.67442209):0.53654985,((('284813_Ecuniculi@NP_586422                                                     ':0.027037152,'Encephalitozoon_intestinalis@XP_003073964                                      ':0.025006621):0.074793224,'Nosema_ceranae@XP_002995969                                                    ':0.66244236):0.3846672,'Enterocytozoon_bieneusi@XP_002650295                                           ':1.1493172):1.1972903):0.32066975,'237631_Umaydis@XP_758236                                                       ':1.2390949):4.7659911e-06,('412133_Tvaginalis@XP_001312985                                                 ':1.4292845,'Cowczarzaki@04683T0                                                            ':0.66222685):0.091514355):0.1836371,'352472_Ddiscoideum@XP_636853                                                   ':0.46617669):0.0028750927,('Cmerolae@CMR407C                                                               ':0.66325725,'Gsulphuraria@stig_58.Gs55740.1                                                 ':0.53551765):0.3292683):0.015724116,'5762_Ngruberi@EFC50492                                                         ':0.48520355):0.05360397);
((('10228_Tadhaerens@XP_002110345                                                  ':0.5241622,(((('45351_Nvectensis@XP_001635851                                                  ':0.21008632,'Lgigantea@jgi                                                                  ':0.16298777):0.038529573,'Hribusta@jgi                                                                   ':0.25780692):1.1224623e-06,'7227_Dmelanogaster@NP_648093                                                   ':0.51115307):0.061042189,('7955_Drerio@NP_958857                                                          ':0.098476884,('8364_Xtropicalis@NP_001072470                                                  ':0.019545945,'9606_Hsapiens@EAW57688                                                         ':0.012163291):0.059424549):0.079805001):0.0004436389):0.028364571,('7739_Bfloridae@XP_002598631                                                    ':0.10954255,'Dpulex@jgi                                                                     ':0.40830781):0.031049789):0.15279962,(((((((('126793_Pvivax@XP_001613178                                                     ':0.144229,'36329_Pfalciparum@XP_001351576                                                 ':0.2490394):2.1099202,'412133_Tvaginalis@XP_001312985                                                 ':1.2679761):0.28313813,('353151_Chominis@XP_668239                                                      ':0,'353152_Cparvum@XP_628531                                                       ':0):1.3834527):0.20850224,((('185431_Tbrucei@XP_823254                                                       ':0.16630782,'353153_Tcruzi@XP_809564                                                        ':0.13751842):0.21363959,('347515_Lmajor@XP_001687518                                                     ':0.023125763,'435258_Linfantum@XP_001463004                                                  ':0):0.58476957):0.75394495,('6239_Celegans@NP_001021714                                                     ':0.40382837,'6279_Bmalayi@XP_001898600                                                      ':0.37568921):0.39952719):0.20393849):0.081454177,((('214684_Cneoformans@XP_566728                                                   ':0.72434872,'237631_Umaydis@XP_758236                                                       ':1.071199):0.02947917,((('284813_Ecuniculi@NP_586422                                                     ':0.022159836,'Encephalitozoon_intestinalis@XP_003073964                                      ':0.020103022):0.29459428,'Nosema_ceranae@XP_002995969                                                    ':0.72031786):0.71791642,'Enterocytozoon_bieneusi@XP_002650295                                           ':1.118962):0.87083167):0.17338359,((('330879_Afumigatus@XP_755196                                                    ':0.2526033,'367110_Ncrassa@XP_956598                                                       ':0.34549383):0.10950304,'Chlamydomonas_reinhardtii@XP_001701084                                         ':1.4858852):0.12144094,('4896_Spombe@CAA30532                                                           ':0.32295834,'643680_Scerevisiae@CAY77700                                                    ':0.63570663):0.089514394):0.058802888):0.098513591):0.0345544,('431895_Mbrevicollis@XP_001747295                                               ':0.39218814,'Srosetta@00454T0                                                               ':0.45218745):0.31015574):0.052242095,('Bdendrobatidis@jgi|Batde5|87926|GP3.034850                                     ':1.0637862,'Spunctatus@02761T0                                                             ':0.43309609):0.11985841):0.022002906,'Vcarteri@jgi                                                                   ':0.54361975):0.01286955,(((((('145481_Ppatens@XP_001758114                                                    ':0.063149383,'145481_Ppatens@XP_001771285                                                    ':0.0076071856):0.13496942,((('3702_Athaliana@NP_188253                                                       ':0.24254792,'39946_Osativa@EAZ01716                                                         ':0.13182185):0.086106899,'3702_Athaliana@NP_849994                                                       ':0.15092656):0.1564944,'Smoellendorffii@jgi|Selmo1|409868|fgenesh2_pg.C_scaffold_11000251              ':0.12148131):0.0070590789):0.050083212,((('436017_Olucimarinus@XP_001418358                                               ':0.099557905,'70448_Otauri@CAL53302                                                          ':0.064930322):0.22411287,'564608_Mpusilla@EEH56226                                                       ':0.13366867):0.13573106,'Cvulgaris@jgi                                                                  ':0.17959546):0.060702016):0.064120386,(((((('412030_3_Ptetraurelia@XP_001434341                                             ':0.012479012,'412030_Ptetraurelia@XP_001430646                                               ':0.066280599):0.015824841,('412030_Ptetraurelia@XP_001460999                                               ':0,'412030_Ptetraurelia@XP_001461175                                               ':0.026352949):0.031016171):0.47097365,'5911_Tthermophila@XP_001032153                                                 ':0.25868166):0.18236973,'Oxytricha_trifallax@apc3_WGS                                                   ':0.16184323):0.22920023,'Ehuxleyi@jgi                                                                   ':0.49984918):0.1035263,'5762_Ngruberi@EFC50492                                                         ':0.64842845):0.01947085):0.079017106,((((('296543_Tpseudonana@XP_002287562                                                ':0.17651862,'556484_Ptricornutum@XP_002176724                                               ':0.25384627):0.10804622,'Ectocarpus_siliculosus@298711117                                               ':0.18324852):0.011957454,'Aanophagefferens@jgi                                                           ':0.43729671):0.039579118,('403677_Pinfestans@EEY65802                                                     ':0.062448512,'Pramorum@jgi                                                                   ':0.0205354):0.22396289):0.17331474,'352472_Ddiscoideum@XP_636853                                                   ':0.56793969):0.053328758):4.2333057e-05,((('Cmerolae@CMR407C                                                               ':0.69056334,'Gsulphuraria@stig_58.Gs55740.1                                                 ':0.47082474):0.15492206,'Cowczarzaki@04683T0                                                            ':0.74284617):0.11790494,('Gnostochinearum@EST_gi_106799236_gb_EC117613.1_EC117613                        ':0.2590441,'Ttrahens@06230T0                                                               ':0.3078893):0.11288667):0.032906392):0.057818104);
(((((('10228_Tadhaerens@XP_002110345                                                  ':0.54829093,('7227_Dmelanogaster@NP_648093                                                   ':0.40526589,'Dpulex@jgi                                                                     ':0.3736641):0.078517772):0.042218954,(((('6239_Celegans@NP_001021714                                                     ':0.64608389,'6279_Bmalayi@XP_001898600                                                      ':0.5145892):0.64051547,('7955_Drerio@NP_958857                                                          ':0.098689827,('8364_Xtropicalis@NP_001072470                                                  ':0.020994008,'9606_Hsapiens@EAW57688                                                         ':0.034401737):0.020195203):0.048599801):0.04233729,'7739_Bfloridae@XP_002598631                                                    ':0.17089203):0.033698178,('Hribusta@jgi                                                                   ':0.20349144,'Lgigantea@jgi                                                                  ':0.21426754):0.06098281):0.025129696):0.062020234,'45351_Nvectensis@XP_001635851                                                  ':0.19886619):0.26188455,((((('214684_Cneoformans@XP_566728                                                   ':0.60420265,'237631_Umaydis@XP_758236                                                       ':1.3480746):0.22268817,((('284813_Ecuniculi@NP_586422                                                     ':0.0066426577,'Encephalitozoon_intestinalis@XP_003073964                                      ':0.062858447):0.10044567,'Nosema_ceranae@XP_002995969                                                    ':0.90876034):0.83440518,'Enterocytozoon_bieneusi@XP_002650295                                           ':1.1729051):1.0627684):0.12645691,((('330879_Afumigatus@XP_755196                                                    ':0.24388789,'367110_Ncrassa@XP_956598                                                       ':0.35864922):0.15366957,'643680_Scerevisiae@CAY77700                                                    ':0.91445276):0.075232348,'4896_Spombe@CAA30532                                                           ':0.31398932):0.16627465):0.15822774,(('431895_Mbrevicollis@XP_001747295                                               ':0.53858837,'Srosetta@00454T0                                                               ':0.58583689):0.32652084,('Chlamydomonas_reinhardtii@XP_001701084                                         ':1.8100015,'Cowczarzaki@04683T0                                                            ':0.71829603):0.077673896):0.055825507):0.044012419,'Gsulphuraria@stig_58.Gs55740.1                                                 ':0.87936234):0.023828098):0.088271905,((((('126793_Pvivax@XP_001613178                                                     ':0.27095694,'36329_Pfalciparum@XP_001351576                                                 ':0.26920202):1.9873562,(('185431_Tbrucei@XP_823254                                                       ':0.13648112,'353153_Tcruzi@XP_809564                                                        ':0.099829761):0.39203109,('347515_Lmajor@XP_001687518                                                     ':0.013621972,'435258_Linfantum@XP_001463004                                                  ':0.018221174):0.65724111):0.58072888):0.58322887,'5762_Ngruberi@EFC50492                                                         ':0.46611575):0.028320142,'Bdendrobatidis@jgi|Batde5|87926|GP3.034850                                     ':0.96783651):0.13154267,('352472_Ddiscoideum@XP_636853                                                   ':0.64848098,'Spunctatus@02761T0                                                             ':0.60193913):0.093977117):0.000770364):0.027670017,((((('145481_Ppatens@XP_001758114                                                    ':0.075571596,'145481_Ppatens@XP_001771285                                                    ':0.0054487798):0.10134522,((('3702_Athaliana@NP_188253                                                       ':0.36511076,'39946_Osativa@EAZ01716                                                         ':0.19590733):0.077400363,'3702_Athaliana@NP_849994                                                       ':0.14694631):0.21093095,'Smoellendorffii@jgi|Selmo1|409868|fgenesh2_pg.C_scaffold_11000251              ':0.089618838):0.047361377):0.06756907,((('436017_Olucimarinus@XP_001418358                                               ':0.064795173,'70448_Otauri@CAL53302                                                          ':0.081464914):0.25090056,'564608_Mpusilla@EEH56226                                                       ':0.13226571):0.10972994,('Cvulgaris@jgi                                                                  ':0.18563903,'Vcarteri@jgi                                                                   ':0.51297857):0.057006738):0.088385213):0.10542867,((('296543_Tpseudonana@XP_002287562                                                ':0.15931123,'556484_Ptricornutum@XP_002176724                                               ':0.40348529):0.15267137,'Ectocarpus_siliculosus@298711117                                               ':0.20815354):0.096591319,((('403677_Pinfestans@EEY65802                                                     ':0.04046392,'Pramorum@jgi                                                                   ':0.065367418):0.2635435,'Aanophagefferens@jgi                                                           ':0.34347479):0.031745841,'Ehuxleyi@jgi                                                                   ':0.57648829):0.052283717):0.079413612):0.04286981,((('353151_Chominis@XP_668239                                                      ':0,'353152_Cparvum@XP_628531                                                       ':0):1.7861518,((((('412030_3_Ptetraurelia@XP_001434341                                             ':0.0060955449,'412030_Ptetraurelia@XP_001430646                                               ':0.023275335):0.073445516,'412030_Ptetraurelia@XP_001460999                                               ':0.023579024):0.036526172,'412030_Ptetraurelia@XP_001461175                                               ':0.038913203):0.3943645,'5911_Tthermophila@XP_001032153                                                 ':0.19024797):0.20721361,'Oxytricha_trifallax@apc3_WGS                                                   ':0.277508):0.22461073):0.05041014,('412133_Tvaginalis@XP_001312985                                                 ':1.340784,'Cmerolae@CMR407C                                                               ':0.84189923):0.32963369):0.10951077):0.047553239,('Gnostochinearum@EST_gi_106799236_gb_EC117613.1_EC117613                        ':0.27926984,'Ttrahens@06230T0                                                               ':0.34590029):0.23682144);
(('10228_Tadhaerens@XP_002110345                                                  ':0.52900834,((((('353151_Chominis@XP_668239                                                      ':0,'353152_Cparvum@XP_628531                                                       ':0):1.3115896,'Bdendrobatidis@jgi|Batde5|87926|GP3.034850                                     ':1.0441425):0.18839249,'7227_Dmelanogaster@NP_648093                                                   ':0.22355787):0.16242209,('Cmerolae@CMR407C                                                               ':0.98648948,'Dpulex@jgi                                                                     ':0.38014331):0.16987113):0.072587283,((('45351_Nvectensis@XP_001635851                                                  ':0.19311757,'Hribusta@jgi                                                                   ':0.26833842):0.073644673,('7955_Drerio@NP_958857                                                          ':0.079157811,('8364_Xtropicalis@NP_001072470                                                  ':0.021650066,'9606_Hsapiens@EAW57688                                                         ':0.02820338):0.036488516):0.080404262):0.011307729,('7739_Bfloridae@XP_002598631                                                    ':0.15180548,'Lgigantea@jgi                                                                  ':0.27586972):0.024732335):0.081079957):0.037697041):0.14926705,(((((('126793_Pvivax@XP_001613178                                                     ':0.26325164,'36329_Pfalciparum@XP_001351576                                                 ':0.38469902):1.9840118,'Spunctatus@02761T0                                                             ':0.31017711):0.69549583,(((('185431_Tbrucei@XP_823254                                                       ':0.12499505,'353153_Tcruzi@XP_809564                                                        ':0.15144559):0.20166968,('347515_Lmajor@XP_001687518                                                     ':0.010678701,'435258_Linfantum@XP_001463004                                                  ':0.010587236):0.82645504):0.6991381,(('284813_Ecuniculi@NP_586422                                                     ':0.040720045,'Encephalitozoon_intestinalis@XP_003073964                                      ':0.021732883):0.26098415,('Enterocytozoon_bieneusi@XP_002650295                                           ':1.7339362,'Nosema_ceranae@XP_002995969                                                    ':0.74355117):0.20109908):1.1565732):0.3777332,'214684_Cneoformans@XP_566728                                                   ':0.83175986):0.18707159):0.10413513,(('431895_Mbrevicollis@XP_001747295                                               ':0.53026199,'Srosetta@00454T0                                                               ':0.44180515):0.27473175,'Cowczarzaki@04683T0                                                            ':0.95051255):0.071327644):0.038061143,'Gsulphuraria@stig_58.Gs55740.1                                                 ':0.73601392):0.081277695,(('237631_Umaydis@XP_758236                                                       ':1.1597488,(('330879_Afumigatus@XP_755196                                                    ':0.20281128,'367110_Ncrassa@XP_956598                                                       ':0.44610154):0.24871599,('4896_Spombe@CAA30532                                                           ':0.40069909,'643680_Scerevisiae@CAY77700                                                    ':1.0060194):0.088554995):0.040546335):0.10055806,(('412133_Tvaginalis@XP_001312985                                                 ':1.5796882,('6239_Celegans@NP_001021714                                                     ':0.59909582,'6279_Bmalayi@XP_001898600                                                      ':0.56924231):0.24488149):0.23994244,'Chlamydomonas_reinhardtii@XP_001701084                                         ':1.2841255):0.23004266):0.10598466):0.048256027,(((((((('145481_Ppatens@XP_001758114                                                    ':0.044050509,'145481_Ppatens@XP_001771285                                                    ':0.029365563):0.12369845,'Smoellendorffii@jgi|Selmo1|409868|fgenesh2_pg.C_scaffold_11000251              ':0.098775216):0.037848858,('3702_Athaliana@NP_188253                                                       ':0.35027149,('3702_Athaliana@NP_849994                                                       ':0.22452241,'39946_Osativa@EAZ01716                                                         ':0.18601027):0.05997098):0.26194819):0.08150757,((('436017_Olucimarinus@XP_001418358                                               ':0.042641205,'70448_Otauri@CAL53302                                                          ':0.1037):0.23254586,'Vcarteri@jgi                                                                   ':0.53313099):0.016742898,('564608_Mpusilla@EEH56226                                                       ':0.11452974,'Cvulgaris@jgi                                                                  ':0.29913617):0.1039419):0.12174252):0.061276181,(((('296543_Tpseudonana@XP_002287562                                                ':0.18209546,'556484_Ptricornutum@XP_002176724                                               ':0.33810433):0.15119613,'Aanophagefferens@jgi                                                           ':0.49899761):0.038757137,('403677_Pinfestans@EEY65802                                                     ':0.053739036,'Pramorum@jgi                                                                   ':0.080139599):0.21194332):0.09216564,'Ectocarpus_siliculosus@298711117                                               ':0.19569085):0.19176463):0.026187267,('352472_Ddiscoideum@XP_636853                                                   ':0.64931541,'5762_Ngruberi@EFC50492                                                         ':0.52683341):0.078494652):0.07246857,'Ehuxleyi@jgi                                                                   ':0.70633229):8.5704905e-05,((((('412030_3_Ptetraurelia@XP_001434341                                             ':0.007446042,'412030_Ptetraurelia@XP_001430646                                               ':6.5886893e-06):0.062969014,('412030_Ptetraurelia@XP_001460999                                               ':0.013680403,'412030_Ptetraurelia@XP_001461175                                               ':0.048092141):0.051234418):0.49495356,'5911_Tthermophila@XP_001032153                                                 ':0.18879762):0.17754794,'Oxytricha_trifallax@apc3_WGS                                                   ':0.27481885):0.31107667,('Gnostochinearum@EST_gi_106799236_gb_EC117613.1_EC117613                        ':0.25957574,'Ttrahens@06230T0                                                               ':0.28264962):0.19567302):0.086562437):0.036180964);
((('10228_Tadhaerens@XP_002110345                                                  ':0.60491644,(((((('352472_Ddiscoideum@XP_636853                                                   ':0.57950338,'Dpulex@jgi                                                                     ':0.42844543):0.035397457,'Lgigantea@jgi                                                                  ':0.12206238):0.061538823,'7739_Bfloridae@XP_002598631                                                    ':0.12991537):0.023854274,(('7955_Drerio@NP_958857                                                          ':0.12466139,('8364_Xtropicalis@NP_001072470                                                  ':0.022611445,'9606_Hsapiens@EAW57688                                                         ':0.018428019):0.0039135383):0.062119923,'Hribusta@jgi                                                                   ':0.23370196):0.049306269):0.067709712,'45351_Nvectensis@XP_001635851                                                  ':0.17313075):0.053308989,'7227_Dmelanogaster@NP_648093                                                   ':0.35032281):0.011451575):0.12582679,((('296543_Tpseudonana@XP_002287562                                                ':0.13306496,'556484_Ptricornutum@XP_002176724                                               ':0.33147982):0.12281316,(('403677_Pinfestans@EEY65802                                                     ':0.045337562,'Pramorum@jgi                                                                   ':0.029646819):0.23907797,'Aanophagefferens@jgi                                                           ':0.31208713):0.055359225):0.062676276,'Ectocarpus_siliculosus@298711117                                               ':0.19007122):0.13549187):0.016378632,(((('126793_Pvivax@XP_001613178                                                     ':0.32103285,'36329_Pfalciparum@XP_001351576                                                 ':0.2219708):2.2938634,'Spunctatus@02761T0                                                             ':0.59764965):0.17814917,('431895_Mbrevicollis@XP_001747295                                               ':0.477484,'Srosetta@00454T0                                                               ':0.45813821):0.27657052):0.071886443,((((((('185431_Tbrucei@XP_823254                                                       ':0.16221381,'353153_Tcruzi@XP_809564                                                        ':0.13413901):0.37327009,('347515_Lmajor@XP_001687518                                                     ':0,'435258_Linfantum@XP_001463004                                                  ':0.01560096):0.70693493):0.78371047,((('284813_Ecuniculi@NP_586422                                                     ':0.059439355,'Encephalitozoon_intestinalis@XP_003073964                                      ':0.0051610291):0.22183697,'Nosema_ceranae@XP_002995969                                                    ':0.8122653):0.57228409,'Enterocytozoon_bieneusi@XP_002650295                                           ':1.5918737):0.73859642):0.4711115,('237631_Umaydis@XP_758236                                                       ':0.98607199,(('353151_Chominis@XP_668239                                                      ':0,'353152_Cparvum@XP_628531                                                       ':0):1.2047951,'412133_Tvaginalis@XP_001312985                                                 ':1.3061598):0.23757326):3.1843838e-06):0.13010802,('Cmerolae@CMR407C                                                               ':0.5152408,'Gsulphuraria@stig_58.Gs55740.1                                                 ':0.66820789):0.24150147):0.0099196327,'Bdendrobatidis@jgi|Batde5|87926|GP3.034850                                     ':0.94505857):0.077700419,((('214684_Cneoformans@XP_566728                                                   ':0.82129194,('330879_Afumigatus@XP_755196                                                    ':0.15750737,'367110_Ncrassa@XP_956598                                                       ':0.42629276):0.084301252):0.11048932,'4896_Spombe@CAA30532                                                           ':0.50504579):0.12358496,(('6239_Celegans@NP_001021714                                                     ':0.55560677,'6279_Bmalayi@XP_001898600                                                      ':0.63210719):0.45867103,(('643680_Scerevisiae@CAY77700                                                    ':0.69555599,'Chlamydomonas_reinhardtii@XP_001701084                                         ':1.0885266):0.28559836,'Cowczarzaki@04683T0                                                            ':0.91197018):0.021953697):0.14299849):0.033015318):0.051204568):0.058951435,((((('145481_Ppatens@XP_001758114                                                    ':0.018092732,'145481_Ppatens@XP_001771285                                                    ':0.010165926):0.067359529,(('3702_Athaliana@NP_188253                                                       ':0.3568236,'3702_Athaliana@NP_849994                                                       ':0.14415378):0.076919908,'39946_Osativa@EAZ01716                                                         ':0.23741737):0.22699325):0.014857718,'Smoellendorffii@jgi|Selmo1|409868|fgenesh2_pg.C_scaffold_11000251              ':0.12498691):0.055872797,(((('436017_Olucimarinus@XP_001418358                                               ':0.06664505,'70448_Otauri@CAL53302                                                          ':0.092009065):0.19824709,'564608_Mpusilla@EEH56226                                                       ':0.19331963):0.049178511,'Vcarteri@jgi                                                                   ':0.5111185):0.017212952,'Cvulgaris@jgi                                                                  ':0.26257531):0.04697699):0.064612614,(((((((('412030_3_Ptetraurelia@XP_001434341                                             ':0.020586846,'412030_Ptetraurelia@XP_001430646                                               ':0.015908386):0.062680709,'412030_Ptetraurelia@XP_001460999                                               ':0.011173135):0.0034297391,'412030_Ptetraurelia@XP_001461175                                               ':0.050345419):0.50615397,'5911_Tthermophila@XP_001032153                                                 ':0.26833349):0.20034483,'Oxytricha_trifallax@apc3_WGS                                                   ':0.28287231):0.20371066,('5762_Ngruberi@EFC50492                                                         ':0.72164671,'Gnostochinearum@EST_gi_106799236_gb_EC117613.1_EC117613                        ':0.3117468):0.0010452342):0.079953937,'Ttrahens@06230T0                                                               ':0.43694582):0.054893594,'Ehuxleyi@jgi                                                                   ':0.44988855):0.032320021):0.041779508);
(((('10228_Tadhaerens@XP_002110345                                                  ':0.51266918,(((('126793_Pvivax@XP_001613178                                                     ':2.4020271e-05,'36329_Pfalciparum@XP_001351576                                                 ':0.503295):2.7936123,((('284813_Ecuniculi@NP_586422                                                     ':0.026710241,'Encephalitozoon_intestinalis@XP_003073964                                      ':0.026653865):0.17513461,'Nosema_ceranae@XP_002995969                                                    ':0.88192722):0.47446594,'Enterocytozoon_bieneusi@XP_002650295                                           ':1.3720543):1.270854):0.43133655,('6239_Celegans@NP_001021714                                                     ':0.54026496,'6279_Bmalayi@XP_001898600                                                      ':0.4852983):0.46300351):0.21041189,((('45351_Nvectensis@XP_001635851                                                  ':0.21453782,(('7955_Drerio@NP_958857                                                          ':0.098980795,('8364_Xtropicalis@NP_001072470                                                  ':0.019294821,'9606_Hsapiens@EAW57688                                                         ':0.029381417):0.037895686):0.066904278,'Hribusta@jgi                                                                   ':0.16470069):0.026434097):0.021978823,('7739_Bfloridae@XP_002598631                                                    ':0.14334758,'Lgigantea@jgi                                                                  ':0.19022105):8.2936304e-05):0.075171243,('7227_Dmelanogaster@NP_648093                                                   ':0.33190832,'Dpulex@jgi                                                                     ':0.3763101):0.081137061):0.043210263):0.035107129):0.12306071,(((('185431_Tbrucei@XP_823254                                                       ':0.1663911,'353153_Tcruzi@XP_809564                                                        ':0.11527463):0.39183066,('347515_Lmajor@XP_001687518                                                     ':0.019144774,'435258_Linfantum@XP_001463004                                                  ':0.0033069952):0.62178796):1.2193019,((('214684_Cneoformans@XP_566728                                                   ':0.78650317,'237631_Umaydis@XP_758236                                                       ':1.092131):1.1210236e-06,('353151_Chominis@XP_668239                                                      ':0,'353152_Cparvum@XP_628531                                                       ':0):1.2862093):0.092485309,((('330879_Afumigatus@XP_755196                                                    ':0.21008302,'367110_Ncrassa@XP_956598                                                       ':0.44970015):0.20714297,('643680_Scerevisiae@CAY77700                                                    ':0.58392268,'Chlamydomonas_reinhardtii@XP_001701084                                         ':1.3924406):0.32668186):0.084111909,'4896_Spombe@CAA30532                                                           ':0.38089314):0.15134164):0.032884157):0.041299594,'Bdendrobatidis@jgi|Batde5|87926|GP3.034850                                     ':1.0000354):0.061872089):0.047389536,(('431895_Mbrevicollis@XP_001747295                                               ':0.3784362,'Srosetta@00454T0                                                               ':0.55043019):0.3477125,'Vcarteri@jgi                                                                   ':0.37576838):0.082309936):0.037913639,((((((('145481_Ppatens@XP_001758114                                                    ':0.027873291,'145481_Ppatens@XP_001771285                                                    ':0.0033071826):0.11941004,((('3702_Athaliana@NP_188253                                                       ':0.25866039,'3702_Athaliana@NP_849994                                                       ':0.14217988):0.071738699,'39946_Osativa@EAZ01716                                                         ':0.2228914):0.20752677,'Smoellendorffii@jgi|Selmo1|409868|fgenesh2_pg.C_scaffold_11000251              ':0.1059965):0.045899652):0.046355686,'Cvulgaris@jgi                                                                  ':0.34601603):0.042227491,(('296543_Tpseudonana@XP_002287562                                                ':0.21474508,'556484_Ptricornutum@XP_002176724                                               ':0.37325318):0.11550217,((('403677_Pinfestans@EEY65802                                                     ':0.076081912,'Pramorum@jgi                                                                   ':0.002613756):0.22485586,'Aanophagefferens@jgi                                                           ':0.31909734):0.06428559,'Ectocarpus_siliculosus@298711117                                               ':0.25284466):0.071691728):0.20853638):0.032717743,(('436017_Olucimarinus@XP_001418358                                               ':0.04880387,'70448_Otauri@CAL53302                                                          ':0.069377541):0.14290956,'564608_Mpusilla@EEH56226                                                       ':0.17818814):0.12972151):0.021624726,(((((('412030_3_Ptetraurelia@XP_001434341                                             ':0.0153682,'412030_Ptetraurelia@XP_001430646                                               ':0.035256231):0.03357521,'412030_Ptetraurelia@XP_001460999                                               ':0.018774902):0.047056227,'412030_Ptetraurelia@XP_001461175                                               ':0.00067767691):0.53995796,'5911_Tthermophila@XP_001032153                                                 ':0.22760921):0.21691447,'Oxytricha_trifallax@apc3_WGS                                                   ':0.28711326):0.24680476,'Ehuxleyi@jgi                                                                   ':0.45915315):0.17978962):0.097179199,(('5762_Ngruberi@EFC50492                                                         ':0.55391967,'Gnostochinearum@EST_gi_106799236_gb_EC117613.1_EC117613                        ':0.42819095):9.6132822e-05,('Cowczarzaki@04683T0                                                            ':0.75084684,'Spunctatus@02761T0                                                             ':0.63765477):0.10325776):0.12862748):0.034764913,(('352472_Ddiscoideum@XP_636853                                                   ':0.72777341,'Ttrahens@06230T0                                                               ':0.38204074):0.021958595,(('412133_Tvaginalis@XP_001312985                                                 ':1.4579278,'Cmerolae@CMR407C                                                               ':0.52137079):0.24172985,'Gsulphuraria@stig_58.Gs55740.1                                                 ':0.63392282):0.39013498):0.038244167);
((((('10228_Tadhaerens@XP_002110345                                                  ':0.35598802,(('185431_Tbrucei@XP_823254                                                       ':0.10632188,'353153_Tcruzi@XP_809564                                                        ':0.16107299):0.37485145,('347515_Lmajor@XP_001687518                                                     ':0.014268081,'435258_Linfantum@XP_001463004                                                  ':0.010075006):0.49666552):1.0948649):0.21123688,('45351_Nvectensis@XP_001635851                                                  ':0.17264475,(('7739_Bfloridae@XP_002598631                                                    ':0.11656385,'Lgigantea@jgi                                                                  ':0.25613587):0.040461862,(('7955_Drerio@NP_958857                                                          ':0.07547615,('8364_Xtropicalis@NP_001072470                                                  ':0.018150781,'9606_Hsapiens@EAW57688                                                         ':0.015623211):0.029943666):0.038008913,'Hribusta@jgi                                                                   ':0.2407625):0.064799257):0.058844712):0.024541034):0.020498142,((('353151_Chominis@XP_668239                                                      ':0,'353152_Cparvum@XP_628531                                                       ':0):1.4755622,'7227_Dmelanogaster@NP_648093                                                   ':0.11247202):0.27632817,'Dpulex@jgi                                                                     ':0.52329373):0.056832434):0.2220878,(('352472_Ddiscoideum@XP_636853                                                   ':0.61875891,'5762_Ngruberi@EFC50492                                                         ':0.47177826):0.086654452,('Cmerolae@CMR407C                                                               ':0.7547816,'Gsulphuraria@stig_58.Gs55740.1                                                 ':0.62934345):0.32755636):0.018041855):0.067142536,(((('126793_Pvivax@XP_001613178                                                     ':0.3059638,'36329_Pfalciparum@XP_001351576                                                 ':0.1909726):2.1367763,'Cowczarzaki@04683T0                                                            ':0.71269218):0.15925548,(((((('412030_3_Ptetraurelia@XP_001434341                                             ':0.0064875033,'412030_Ptetraurelia@XP_001430646                                               ':0.032561627):0.021980975,('412030_Ptetraurelia@XP_001460999                                               ':0.020245272,'412030_Ptetraurelia@XP_001461175                                               ':0.056373179):0.03290847):0.48813072,'5911_Tthermophila@XP_001032153                                                 ':0.20391124):0.19387398,'Oxytricha_trifallax@apc3_WGS                                                   ':0.34517759):0.1794039,'Spunctatus@02761T0                                                             ':0.79319551):0.041480586,'Ttrahens@06230T0                                                               ':0.46628975):0.047693531):0.025880305,(((('214684_Cneoformans@XP_566728                                                   ':0.71240301,(('237631_Umaydis@XP_758236                                                       ':1.2256243,'412133_Tvaginalis@XP_001312985                                                 ':1.3822698):0.11230352,((('284813_Ecuniculi@NP_586422                                                     ':0.01290238,'Encephalitozoon_intestinalis@XP_003073964                                      ':0.044061822):0.25633648,'Nosema_ceranae@XP_002995969                                                    ':0.5747719):0.66871303,'Enterocytozoon_bieneusi@XP_002650295                                           ':1.1576416):0.90897832):0.30026937):0.191649,((('330879_Afumigatus@XP_755196                                                    ':0.28378243,'367110_Ncrassa@XP_956598                                                       ':0.29447388):0.14307808,'4896_Spombe@CAA30532                                                           ':0.38876528):0.056585333,'643680_Scerevisiae@CAY77700                                                    ':0.73865504):0.074975357):0.066874985,(('6239_Celegans@NP_001021714                                                     ':0.5817917,'Chlamydomonas_reinhardtii@XP_001701084                                         ':1.8726145):0.12964622,'6279_Bmalayi@XP_001898600                                                      ':0.69897103):0.33899152):0.11030303,(('431895_Mbrevicollis@XP_001747295                                               ':0.40004481,'Srosetta@00454T0                                                               ':0.44251919):0.19667285,'Bdendrobatidis@jgi|Batde5|87926|GP3.034850                                     ':0.90403387):0.12603249):0.043060359):0.035540816,(((((((('145481_Ppatens@XP_001758114                                                    ':0.022185119,'145481_Ppatens@XP_001771285                                                    ':0.018121969):0.12065097,(('3702_Athaliana@NP_188253                                                       ':0.29018423,'39946_Osativa@EAZ01716                                                         ':0.1458087):0.051691988,'3702_Athaliana@NP_849994                                                       ':0.20180201):0.16158031):0.0097489398,'Smoellendorffii@jgi|Selmo1|409868|fgenesh2_pg.C_scaffold_11000251              ':0.080113217):0.11087564,((('436017_Olucimarinus@XP_001418358                                               ':8.4990511e-06,'70448_Otauri@CAL53302                                                          ':0.13875163):0.21044732,'564608_Mpusilla@EEH56226                                                       ':0.14642271):0.077772203,'Cvulgaris@jgi                                                                  ':0.23286079):0.07736529):0.10156857,'Vcarteri@jgi                                                                   ':0.52712756):0.016730583,'Ehuxleyi@jgi                                                                   ':0.49329636):0.02787345,(((('296543_Tpseudonana@XP_002287562                                                ':0.15446251,'556484_Ptricornutum@XP_002176724                                               ':0.34318949):0.14216728,('403677_Pinfestans@EEY65802                                                     ':0.053238925,'Pramorum@jgi                                                                   ':0.061849092):0.24451413):0.0058299127,'Aanophagefferens@jgi                                                           ':0.3465389):0.10765617,'Ectocarpus_siliculosus@298711117                                               ':0.25940875):0.1146187):0.052294071,'Gnostochinearum@EST_gi_106799236_gb_EC117613.1_EC117613                        ':0.27644335):0.016965289);
((((('10228_Tadhaerens@XP_002110345                                                  ':0.54723101,'7227_Dmelanogaster@NP_648093                                                   ':0.38460578):0.026512669,('45351_Nvectensis@XP_001635851                                                  ':0.19465103,(('7739_Bfloridae@XP_002598631                                                    ':0.18951982,('7955_Drerio@NP_958857                                                          ':0.070363798,('8364_Xtropicalis@NP_001072470                                                  ':0.020506627,'9606_Hsapiens@EAW57688                                                         ':0.035077177):0.032617641):0.060845132):0.053963947,('Hribusta@jgi                                                                   ':0.1938052,'Lgigantea@jgi                                                                  ':0.21181157):0.02752218):0.031334434):0.049302234):0.11377716,(((('126793_Pvivax@XP_001613178                                                     ':0.2031928,'36329_Pfalciparum@XP_001351576                                                 ':0.31380303):2.4107037,((('284813_Ecuniculi@NP_586422                                                     ':0.0096137039,'Encephalitozoon_intestinalis@XP_003073964                                      ':0.03854346):0.35824862,'Nosema_ceranae@XP_002995969                                                    ':0.6769898):0.29076341,'Enterocytozoon_bieneusi@XP_002650295                                           ':1.207398):0.58193421):0.44993969,(('185431_Tbrucei@XP_823254                                                       ':0.21243052,'353153_Tcruzi@XP_809564                                                        ':0.094777549):0.27459173,('347515_Lmajor@XP_001687518                                                     ':0.032828989,'435258_Linfantum@XP_001463004                                                  ':0):0.68673059):0.94951311):0.34393949,((('412133_Tvaginalis@XP_001312985                                                 ':1.3482666,'Cmerolae@CMR407C                                                               ':0.65615078):0.14588637,'Gsulphuraria@stig_58.Gs55740.1                                                 ':0.75357181):0.29350537,'Dpulex@jgi                                                                     ':0.3044991):0.042077818):0.11225891):0.079227086,('5762_Ngruberi@EFC50492                                                         ':0.53488897,'Vcarteri@jgi                                                                   ':0.56257438):0.0341856):0.025988371,((((('145481_Ppatens@XP_001758114                                                    ':0.019344738,'145481_Ppatens@XP_001771285                                                    ':0.036883038):0.10911147,(('3702_Athaliana@NP_188253                                                       ':0.34593613,'3702_Athaliana@NP_849994                                                       ':0.10382736):0.061212723,'39946_Osativa@EAZ01716                                                         ':0.15189674):0.24592013):0.024236065,'Smoellendorffii@jgi|Selmo1|409868|fgenesh2_pg.C_scaffold_11000251              ':0.077782158):0.14194267,((('237631_Umaydis@XP_758236                                                       ':1.0974083,'Cowczarzaki@04683T0                                                            ':0.71926348):0.27911261,('Gnostochinearum@EST_gi_106799236_gb_EC117613.1_EC117613                        ':0.20416109,'Ttrahens@06230T0                                                               ':0.3078713):0.078989006):0.12189891,((('436017_Olucimarinus@XP_001418358                                               ':0.033550211,'70448_Otauri@CAL53302                                                          ':0.074562807):0.27414974,'564608_Mpusilla@EEH56226                                                       ':0.095191645):0.10618145,'Cvulgaris@jgi                                                                  ':0.22818751):0.038589614):0.095462125):0.058816754,(((('296543_Tpseudonana@XP_002287562                                                ':0.14678403,'556484_Ptricornutum@XP_002176724                                               ':0.36637691):0.11742178,(('403677_Pinfestans@EEY65802                                                     ':0.031978563,'Pramorum@jgi                                                                   ':0.040049961):0.2180863,'Aanophagefferens@jgi                                                           ':0.33560542):0.049600698):0.041971427,'Ectocarpus_siliculosus@298711117                                               ':0.1967553):0.16965133,(((((('412030_3_Ptetraurelia@XP_001434341                                             ':0.012675424,'412030_Ptetraurelia@XP_001430646                                               ':0.043173763):0.037864246,'412030_Ptetraurelia@XP_001460999                                               ':0.028219374):0.0096774334,'412030_Ptetraurelia@XP_001461175                                               ':0.021146947):0.53390503,'5911_Tthermophila@XP_001032153                                                 ':0.1674061):0.25157622,'Oxytricha_trifallax@apc3_WGS                                                   ':0.17175637):0.24990928,'Ehuxleyi@jgi                                                                   ':0.47511508):0.20408725):0.037316161):0.0091061699,(((((('214684_Cneoformans@XP_566728                                                   ':0.81715974,('353151_Chominis@XP_668239                                                      ':0,'353152_Cparvum@XP_628531                                                       ':0):1.3095049):0.22405462,((('330879_Afumigatus@XP_755196                                                    ':0.18183955,'367110_Ncrassa@XP_956598                                                       ':0.35067451):0.19759708,'643680_Scerevisiae@CAY77700                                                    ':0.68078496):0.09279775,'4896_Spombe@CAA30532                                                           ':0.38007433):0.13579745):0.014280358,(('6239_Celegans@NP_001021714                                                     ':0.454734,'6279_Bmalayi@XP_001898600                                                      ':0.49490144):0.32682165,'Chlamydomonas_reinhardtii@XP_001701084                                         ':1.4723366):0.2499427):0.054075829,('431895_Mbrevicollis@XP_001747295                                               ':0.62741378,'Srosetta@00454T0                                                               ':0.41374386):0.410585):0.10231027,('Bdendrobatidis@jgi|Batde5|87926|GP3.034850                                     ':0.71662023,'Spunctatus@02761T0                                                             ':0.60448664):0.16834638):0.060734512,'352472_Ddiscoideum@XP_636853                                                   ':0.69793079):1.1162276e-05);
(((((((('10228_Tadhaerens@XP_002110345                                                  ':0.58213143,'45351_Nvectensis@XP_001635851                                                  ':0.18717548):0.048626346,(('352472_Ddiscoideum@XP_636853                                                   ':0.76298914,(('7955_Drerio@NP_958857                                                          ':0.071738098,('8364_Xtropicalis@NP_001072470                                                  ':0.026984146,'9606_Hsapiens@EAW57688                                                         ':0.01920516):0.031820484):0.12253819,'Hribusta@jgi                                                                   ':0.25407963):0.019765486):0.036067958,('7739_Bfloridae@XP_002598631                                                    ':0.14184205,'Lgigantea@jgi                                                                  ':0.20140321):0.04108621):0.065380377):0.056961494,'7227_Dmelanogaster@NP_648093                                                   ':0.49474278):0.10408796,'Dpulex@jgi                                                                     ':0.38086121):0.10622596,(('431895_Mbrevicollis@XP_001747295                                               ':0.50269859,'Srosetta@00454T0                                                               ':0.73703704):0.47055096,'Cowczarzaki@04683T0                                                            ':0.56136155):0.10192211):0.043288656,('Gnostochinearum@EST_gi_106799236_gb_EC117613.1_EC117613                        ':0.18595535,'Ttrahens@06230T0                                                               ':0.31468058):0.16082415):3.5317745e-05,('Cmerolae@CMR407C                                                               ':0.59262891,'Gsulphuraria@stig_58.Gs55740.1                                                 ':0.65559979):0.43036583):0.056740579,(((((('126793_Pvivax@XP_001613178                                                     ':0.45213458,'36329_Pfalciparum@XP_001351576                                                 ':0.13297877):2.380861,(('185431_Tbrucei@XP_823254                                                       ':0.18331613,'353153_Tcruzi@XP_809564                                                        ':0.12231672):0.15403646,('347515_Lmajor@XP_001687518                                                     ':0.018245045,'435258_Linfantum@XP_001463004                                                  ':0):0.64332613):0.69704513):0.93482695,((('353151_Chominis@XP_668239                                                      ':0,'353152_Cparvum@XP_628531                                                       ':0):1.317099,'412133_Tvaginalis@XP_001312985                                                 ':1.4628091):0.36565807,('6239_Celegans@NP_001021714                                                     ':0.65233454,'6279_Bmalayi@XP_001898600                                                      ':0.46527926):0.47570018):2.3831997e-05):0.096602514,(((('284813_Ecuniculi@NP_586422                                                     ':0.047056229,'Encephalitozoon_intestinalis@XP_003073964                                      ':0.015066787):0.17722138,'Nosema_ceranae@XP_002995969                                                    ':0.96401643):0.49515344,'Enterocytozoon_bieneusi@XP_002650295                                           ':1.8226779):1.303198,'Chlamydomonas_reinhardtii@XP_001701084                                         ':1.2532752):0.83895929):0.007603239,(('214684_Cneoformans@XP_566728                                                   ':0.61666989,'237631_Umaydis@XP_758236                                                       ':1.1961243):0.19822084,(('330879_Afumigatus@XP_755196                                                    ':0.21238776,'367110_Ncrassa@XP_956598                                                       ':0.34850333):0.1525827,('4896_Spombe@CAA30532                                                           ':0.4119223,'643680_Scerevisiae@CAY77700                                                    ':0.78368522):0.14264871):0.097802474):0.12668327):0.10686441,('Bdendrobatidis@jgi|Batde5|87926|GP3.034850                                     ':0.90414909,'Spunctatus@02761T0                                                             ':0.79870294):0.19230243):0.073598905,((((((('145481_Ppatens@XP_001758114                                                    ':0.030894043,'145481_Ppatens@XP_001771285                                                    ':0.010715142):0.11721099,'Smoellendorffii@jgi|Selmo1|409868|fgenesh2_pg.C_scaffold_11000251              ':0.069081399):0.040773373,(('3702_Athaliana@NP_188253                                                       ':0.39150458,'39946_Osativa@EAZ01716                                                         ':0.20181159):0.045757293,'3702_Athaliana@NP_849994                                                       ':0.19412472):0.26412408):0.11906779,((('436017_Olucimarinus@XP_001418358                                               ':0.067767525,'70448_Otauri@CAL53302                                                          ':0.11063658):0.23091515,'564608_Mpusilla@EEH56226                                                       ':0.17830853):0.056734258,'Cvulgaris@jgi                                                                  ':0.25214852):0.10222574):0.07270613,((((((('412030_3_Ptetraurelia@XP_001434341                                             ':0.023767112,'412030_Ptetraurelia@XP_001430646                                               ':0.03045987):0.11563407,'412030_Ptetraurelia@XP_001461175                                               ':0.054235144):0.012399689,'412030_Ptetraurelia@XP_001460999                                               ':0.016408204):0.382886,'5911_Tthermophila@XP_001032153                                                 ':0.27157012):0.127613,'Oxytricha_trifallax@apc3_WGS                                                   ':0.35371368):0.23600825,'Ehuxleyi@jgi                                                                   ':0.62418316):0.12118708,'5762_Ngruberi@EFC50492                                                         ':0.55868375):0.065238448):0.034462084,'Vcarteri@jgi                                                                   ':0.64204357):0.025634207,(('296543_Tpseudonana@XP_002287562                                                ':0.13803365,'556484_Ptricornutum@XP_002176724                                               ':0.40196519):0.074594225,((('403677_Pinfestans@EEY65802                                                     ':0.015810217,'Pramorum@jgi                                                                   ':0.073573687):0.27619682,'Ectocarpus_siliculosus@298711117                                               ':0.18719706):0.14241528,'Aanophagefferens@jgi                                                           ':0.40565086):0.062641586):0.15149519):0.058325616);
((((('10228_Tadhaerens@XP_002110345                                                  ':0.53363894,('45351_Nvectensis@XP_001635851                                                  ':0.15747233,(('7739_Bfloridae@XP_002598631                                                    ':0.15928597,('Dpulex@jgi                                                                     ':0.41107259,'Lgigantea@jgi                                                                  ':0.13943327):0.10898017):0.0037078759,(('7955_Drerio@NP_958857                                                          ':0.10055825,('8364_Xtropicalis@NP_001072470                                                  ':0.017370051,'9606_Hsapiens@EAW57688                                                         ':0.024409623):0.025125294):0.13159187,'Hribusta@jgi                                                                   ':0.20527095):0.03753524):0.063404071):0.067430878):0.076288026,((((('126793_Pvivax@XP_001613178                                                     ':0.45906976,'36329_Pfalciparum@XP_001351576                                                 ':0.020953689):2.1671949,(('185431_Tbrucei@XP_823254                                                       ':0.13341533,'353153_Tcruzi@XP_809564                                                        ':0.1354637):0.066076548,('347515_Lmajor@XP_001687518                                                     ':0,'435258_Linfantum@XP_001463004                                                  ':0.02379321):0.59177648):0.73691578):0.48421737,(('214684_Cneoformans@XP_566728                                                   ':0.42380556,'237631_Umaydis@XP_758236                                                       ':0.93037526):0.31390494,'Ttrahens@06230T0                                                               ':0.26367105):0.018950782):0.07512524,'412133_Tvaginalis@XP_001312985                                                 ':1.7142334):0.0083891332,((('353151_Chominis@XP_668239                                                      ':0,'353152_Cparvum@XP_628531                                                       ':0):1.2884345,('6239_Celegans@NP_001021714                                                     ':0.5160864,'6279_Bmalayi@XP_001898600                                                      ':0.4319177):0.43532836):0.060142066,'7227_Dmelanogaster@NP_648093                                                   ':0.36253724):0.069001851):0.078025064):0.067961513,((((((('284813_Ecuniculi@NP_586422                                                     ':0.03478826,'Encephalitozoon_intestinalis@XP_003073964                                      ':0.026547575):0.14054998,'Nosema_ceranae@XP_002995969                                                    ':0.7403352):0.49530235,'Enterocytozoon_bieneusi@XP_002650295                                           ':1.263554):0.52488943,'Chlamydomonas_reinhardtii@XP_001701084                                         ':1.4128074):0.4329772,('Cmerolae@CMR407C                                                               ':0.57010533,'Gsulphuraria@stig_58.Gs55740.1                                                 ':0.3683998):0.24451945):0.17796694,(((('330879_Afumigatus@XP_755196                                                    ':0.25485277,'367110_Ncrassa@XP_956598                                                       ':0.28248529):0.07589215,'643680_Scerevisiae@CAY77700                                                    ':0.73981412):0.077433273,'4896_Spombe@CAA30532                                                           ':0.4172544):0.2241636,('Bdendrobatidis@jgi|Batde5|87926|GP3.034850                                     ':0.9832607,'Spunctatus@02761T0                                                             ':0.62975076):0.1177386):0.025461097):0.052867247,(('431895_Mbrevicollis@XP_001747295                                               ':0.54436033,'Srosetta@00454T0                                                               ':0.64441017):0.24491517,'Cowczarzaki@04683T0                                                            ':0.78309595):0.16672644):0.012199794):0.058938007,('352472_Ddiscoideum@XP_636853                                                   ':0.52842542,'5762_Ngruberi@EFC50492                                                         ':0.55781342):0.12001578):0.01379471,(((((('145481_Ppatens@XP_001758114                                                    ':0.061156381,'145481_Ppatens@XP_001771285                                                    ':0.0078588672):0.076089083,((('3702_Athaliana@NP_188253                                                       ':0.28472498,'39946_Osativa@EAZ01716                                                         ':0.21057738):0.044166265,'3702_Athaliana@NP_849994                                                       ':0.18787707):0.18428109,'Smoellendorffii@jgi|Selmo1|409868|fgenesh2_pg.C_scaffold_11000251              ':0.040739035):0.041894545):0.057422385,'Cvulgaris@jgi                                                                  ':0.34901175):0.051564337,(('436017_Olucimarinus@XP_001418358                                               ':0.048740938,'70448_Otauri@CAL53302                                                          ':0.065591511):0.24401322,'564608_Mpusilla@EEH56226                                                       ':0.12583962):0.10328241):0.06416063,(('296543_Tpseudonana@XP_002287562                                                ':0.17489077,'556484_Ptricornutum@XP_002176724                                               ':0.28152792):0.10868618,((('403677_Pinfestans@EEY65802                                                     ':0.041155103,'Pramorum@jgi                                                                   ':0.043461143):0.23955543,'Aanophagefferens@jgi                                                           ':0.35668962):0.042364609,'Ectocarpus_siliculosus@298711117                                               ':0.17852493):0.090548676):0.13532396):0.012154274,((((((('412030_3_Ptetraurelia@XP_001434341                                             ':0.026311139,'412030_Ptetraurelia@XP_001430646                                               ':1.4669183e-06):0.092313189,'412030_Ptetraurelia@XP_001460999                                               ':0.036858325):0.015476743,'412030_Ptetraurelia@XP_001461175                                               ':0.018503763):0.35991985,'5911_Tthermophila@XP_001032153                                                 ':0.15572584):0.15010818,'Oxytricha_trifallax@apc3_WGS                                                   ':0.25278501):0.27523102,'Ehuxleyi@jgi                                                                   ':0.53732557):5.8846763e-06,'Gnostochinearum@EST_gi_106799236_gb_EC117613.1_EC117613                        ':0.24578099):0.14192532):0.036669679,'Vcarteri@jgi                                                                   ':0.51728631);
((((('10228_Tadhaerens@XP_002110345                                                  ':0.57558975,'45351_Nvectensis@XP_001635851                                                  ':0.1524834):0.085861883,('7739_Bfloridae@XP_002598631                                                    ':0.16944124,((('7955_Drerio@NP_958857                                                          ':0.077439739,('8364_Xtropicalis@NP_001072470                                                  ':0.025902251,'9606_Hsapiens@EAW57688                                                         ':0.02995833):0.0021843555):0.11520281,'Lgigantea@jgi                                                                  ':0.18066525):0.037710862,('Dpulex@jgi                                                                     ':0.42279762,'Hribusta@jgi                                                                   ':0.17058081):0.066607442):0.0083164201):0.067440929):1.6324889e-05,'7227_Dmelanogaster@NP_648093                                                   ':0.34200447):0.27632824,((('126793_Pvivax@XP_001613178                                                     ':0.18250913,'36329_Pfalciparum@XP_001351576                                                 ':0.31452554):2.280634,(((('214684_Cneoformans@XP_566728                                                   ':0.61498022,'237631_Umaydis@XP_758236                                                       ':0.97109215):0.081814634,(('330879_Afumigatus@XP_755196                                                    ':0.23168318,'367110_Ncrassa@XP_956598                                                       ':0.35920952):0.11178971,('4896_Spombe@CAA30532                                                           ':0.41301999,'643680_Scerevisiae@CAY77700                                                    ':0.99309996):0.099597017):0.13226153):0.19242788,(('6239_Celegans@NP_001021714                                                     ':0.50282677,'6279_Bmalayi@XP_001898600                                                      ':0.51997079):0.38279387,'Chlamydomonas_reinhardtii@XP_001701084                                         ':1.8134863):0.20687569):0.046421913,((((('284813_Ecuniculi@NP_586422                                                     ':0.033990714,'Encephalitozoon_intestinalis@XP_003073964                                      ':0.029080179):0.16215953,'Nosema_ceranae@XP_002995969                                                    ':0.77130053):0.33515352,'Enterocytozoon_bieneusi@XP_002650295                                           ':1.5502319):1.1969501,'Bdendrobatidis@jgi|Batde5|87926|GP3.034850                                     ':0.78533988):0.17411357,(('353151_Chominis@XP_668239                                                      ':0,'353152_Cparvum@XP_628531                                                       ':0):1.2643505,'Spunctatus@02761T0                                                             ':0.63788652):0.043229183):0.10206492):0.027263432):0.049631559,((('185431_Tbrucei@XP_823254                                                       ':0.18146211,'353153_Tcruzi@XP_809564                                                        ':0.07700402):0.38187778,('347515_Lmajor@XP_001687518                                                     ':0.0083816705,'435258_Linfantum@XP_001463004                                                  ':0):0.37994449):1.2942508,(('412133_Tvaginalis@XP_001312985                                                 ':1.3008631,'Cmerolae@CMR407C                                                               ':0.41203833):0.40233457,'Gsulphuraria@stig_58.Gs55740.1                                                 ':0.4682321):0.2230579):0.070426869):0.035470886):1.5912907e-05,(((((('145481_Ppatens@XP_001758114                                                    ':0.021866564,'145481_Ppatens@XP_001771285                                                    ':0.017765817):0.12408428,((('3702_Athaliana@NP_188253                                                       ':0.36848313,'39946_Osativa@EAZ01716                                                         ':0.18432429):0.058269721,'3702_Athaliana@NP_849994                                                       ':0.11767275):0.19116044,'Smoellendorffii@jgi|Selmo1|409868|fgenesh2_pg.C_scaffold_11000251              ':0.10014986):0.025020469):0.10817072,(((('436017_Olucimarinus@XP_001418358                                               ':0.067524034,'70448_Otauri@CAL53302                                                          ':0.030560859):0.25391014,'564608_Mpusilla@EEH56226                                                       ':0.13576321):0.093199672,('Cvulgaris@jgi                                                                  ':0.23295483,'Vcarteri@jgi                                                                   ':0.41424883):0.029175945):0.051714161,(('Cowczarzaki@04683T0                                                            ':0.82305957,'Gnostochinearum@EST_gi_106799236_gb_EC117613.1_EC117613                        ':1.3623481e-06):0.21521052,'Ttrahens@06230T0                                                               ':0.23810922):0.1955626):0.070255559):0.019333785,('5762_Ngruberi@EFC50492                                                         ':0.5076564,'Ehuxleyi@jgi                                                                   ':0.64818479):0.14011323):0.0084088835,('352472_Ddiscoideum@XP_636853                                                   ':0.68850305,(((('412030_3_Ptetraurelia@XP_001434341                                             ':0.023987436,'412030_Ptetraurelia@XP_001430646                                               ':0.026361727):0.0098056892,('412030_Ptetraurelia@XP_001460999                                               ':0.055507089,'412030_Ptetraurelia@XP_001461175                                               ':0.057864944):0.078179475):0.54375975,'5911_Tthermophila@XP_001032153                                                 ':0.22553868):0.20407344,'Oxytricha_trifallax@apc3_WGS                                                   ':0.35565382):0.29341959):0.13627216):1.5216172e-05,(((('296543_Tpseudonana@XP_002287562                                                ':0.11994935,'556484_Ptricornutum@XP_002176724                                               ':0.30511891):0.13263172,'Ectocarpus_siliculosus@298711117                                               ':0.17802347):0.014265785,'Aanophagefferens@jgi                                                           ':0.36473631):0.098410947,('403677_Pinfestans@EEY65802                                                     ':0.023557623,'Pramorum@jgi                                                                   ':0.058109426):0.22969514):0.15997535):0.024755265,('431895_Mbrevicollis@XP_001747295                                               ':0.62373873,'Srosetta@00454T0                                                               ':0.65709138):0.42225377);
(((((('10228_Tadhaerens@XP_002110345                                                  ':0.38399298,('353151_Chominis@XP_668239                                                      ':0,'353152_Cparvum@XP_628531                                                       ':0):1.4055061):0.16659567,(('45351_Nvectensis@XP_001635851                                                  ':0.17412572,('7739_Bfloridae@XP_002598631                                                    ':0.16477341,(('7955_Drerio@NP_958857                                                          ':0.089010787,('8364_Xtropicalis@NP_001072470                                                  ':0.023632585,'9606_Hsapiens@EAW57688                                                         ':0.028000604):0.018941185):0.086707255,('Hribusta@jgi                                                                   ':0.22148198,'Lgigantea@jgi                                                                  ':0.17069348):0.05131889):0.052934432):0.018601044):0.045601161,'7227_Dmelanogaster@NP_648093                                                   ':0.37405595):0.011383896):0.0621252,'Dpulex@jgi                                                                     ':0.40005432):0.11937195,'Cowczarzaki@04683T0                                                            ':0.99041791):0.02241401,'352472_Ddiscoideum@XP_636853                                                   ':0.47124841):0.048137631,((((((('126793_Pvivax@XP_001613178                                                     ':0.1443296,'36329_Pfalciparum@XP_001351576                                                 ':0.31435567):2.2385221,'Spunctatus@02761T0                                                             ':0.31805627):0.45591792,(('185431_Tbrucei@XP_823254                                                       ':0.019783881,(('347515_Lmajor@XP_001687518                                                     ':0.033382363,'435258_Linfantum@XP_001463004                                                  ':0):0.99991172,'353153_Tcruzi@XP_809564                                                        ':0.13126569):0.14676341):1.5140238,('6239_Celegans@NP_001021714                                                     ':0.56324955,'6279_Bmalayi@XP_001898600                                                      ':0.5357):0.6038892):0.077547722):0.029206024,'Bdendrobatidis@jgi|Batde5|87926|GP3.034850                                     ':1.1467168):0.02079595,((((('214684_Cneoformans@XP_566728                                                   ':0.76554555,('330879_Afumigatus@XP_755196                                                    ':0.22843111,'367110_Ncrassa@XP_956598                                                       ':0.41026405):0.14446553):0.10569143,'643680_Scerevisiae@CAY77700                                                    ':0.76006542):0.071697312,'4896_Spombe@CAA30532                                                           ':0.35757933):0.031910865,'237631_Umaydis@XP_758236                                                       ':1.4448471):0.1783405,(((((('284813_Ecuniculi@NP_586422                                                     ':0.037250662,'Encephalitozoon_intestinalis@XP_003073964                                      ':0.040114976):0.23476478,('Enterocytozoon_bieneusi@XP_002650295                                           ':1.3998459,'Nosema_ceranae@XP_002995969                                                    ':0.88064066):0.30906925):0.97662366,'Chlamydomonas_reinhardtii@XP_001701084                                         ':1.9551802):0.33003424,'412133_Tvaginalis@XP_001312985                                                 ':1.315471):0.08481974,'Srosetta@00454T0                                                               ':0.77447425):0.23071631,'431895_Mbrevicollis@XP_001747295                                               ':0.90500159):0.091667092):0.084404635):0.03746451,('Cmerolae@CMR407C                                                               ':0.57804841,'Gsulphuraria@stig_58.Gs55740.1                                                 ':0.51108881):0.3187383):0.055698662,((((((('412030_3_Ptetraurelia@XP_001434341                                             ':0.021641763,'412030_Ptetraurelia@XP_001430646                                               ':0.061434104):0.055769131,'412030_Ptetraurelia@XP_001460999                                               ':0.038375295):0.024201602,'412030_Ptetraurelia@XP_001461175                                               ':0.0084816235):0.54979968,'5911_Tthermophila@XP_001032153                                                 ':0.15409372):0.16361644,'Oxytricha_trifallax@apc3_WGS                                                   ':0.29289621):0.29836518,'5762_Ngruberi@EFC50492                                                         ':0.41915033):0.099808038,'Ttrahens@06230T0                                                               ':0.37661923):0.081650296):0.042088915,((((((('145481_Ppatens@XP_001758114                                                    ':0.019137727,'145481_Ppatens@XP_001771285                                                    ':0.020812285):0.092482527,'Smoellendorffii@jgi|Selmo1|409868|fgenesh2_pg.C_scaffold_11000251              ':0.094001877):0.0081210268,(('3702_Athaliana@NP_188253                                                       ':0.33423426,'3702_Athaliana@NP_849994                                                       ':0.16209608):0.095736143,'39946_Osativa@EAZ01716                                                         ':0.17130255):0.19379753):0.19292443,(('436017_Olucimarinus@XP_001418358                                               ':0.069997329,'70448_Otauri@CAL53302                                                          ':0.041947617):0.18911408,('564608_Mpusilla@EEH56226                                                       ':0.11605626,'Ehuxleyi@jgi                                                                   ':0.56081025):0.078776871):0.027207473):0.046138542,(((('296543_Tpseudonana@XP_002287562                                                ':0.22289232,'556484_Ptricornutum@XP_002176724                                               ':0.31782296):0.11583142,('Aanophagefferens@jgi                                                           ':0.34267247,'Ectocarpus_siliculosus@298711117                                               ':0.25731222):0.024867658):0.074228905,('403677_Pinfestans@EEY65802                                                     ':0.032645662,'Pramorum@jgi                                                                   ':0.025231276):0.27025762):0.13244109,'Cvulgaris@jgi                                                                  ':0.21917147):0.077848072):0.05015618,'Vcarteri@jgi                                                                   ':0.4745412):0.078485656,'Gnostochinearum@EST_gi_106799236_gb_EC117613.1_EC117613                        ':0.33763335):0.028649876);
(((((((('10228_Tadhaerens@XP_002110345                                                  ':0.26887281,'412133_Tvaginalis@XP_001312985                                                 ':1.5754216):0.30951524,'45351_Nvectensis@XP_001635851                                                  ':0.16796363):0.050885755,(('7227_Dmelanogaster@NP_648093                                                   ':0.37598422,('Hribusta@jgi                                                                   ':0.15692355,'Lgigantea@jgi                                                                  ':0.27677831):0.034231186):0.018496756,('7955_Drerio@NP_958857                                                          ':0.066334247,('8364_Xtropicalis@NP_001072470                                                  ':0.0043813446,'9606_Hsapiens@EAW57688                                                         ':0.055168877):0.019705516):0.12543999):1.1186372e-05):0.050534404,'7739_Bfloridae@XP_002598631                                                    ':0.10810395):0.11721933,'Dpulex@jgi                                                                     ':0.43588767):0.062331982,'352472_Ddiscoideum@XP_636853                                                   ':0.61184331):0.092435948,(((('353151_Chominis@XP_668239                                                      ':0,'353152_Cparvum@XP_628531                                                       ':0):1.6710512,('431895_Mbrevicollis@XP_001747295                                               ':0.4856999,'Srosetta@00454T0                                                               ':0.57314582):0.30062787):0.029945844,'Vcarteri@jgi                                                                   ':0.43680095):0.11398324,('Cmerolae@CMR407C                                                               ':0.61036839,'Gsulphuraria@stig_58.Gs55740.1                                                 ':0.49559124):0.53452992):0.067303304):1.78744e-05,(((((('126793_Pvivax@XP_001613178                                                     ':0.35025662,'36329_Pfalciparum@XP_001351576                                                 ':0.34107903):3.3192095,(('185431_Tbrucei@XP_823254                                                       ':0.15885315,'353153_Tcruzi@XP_809564                                                        ':0.12181279):0.34764131,('347515_Lmajor@XP_001687518                                                     ':0,'435258_Linfantum@XP_001463004                                                  ':0.013101365):0.7192147):0.83071116):0.56764384,'Cowczarzaki@04683T0                                                            ':0.8254624):0.11670599,('6239_Celegans@NP_001021714                                                     ':0.7072743,'6279_Bmalayi@XP_001898600                                                      ':0.37904907):0.41998116):0.143686,((('214684_Cneoformans@XP_566728                                                   ':0.65090104,'237631_Umaydis@XP_758236                                                       ':1.1829797):0.17928443,(('330879_Afumigatus@XP_755196                                                    ':0.18908993,'367110_Ncrassa@XP_956598                                                       ':0.45249623):0.18218182,('4896_Spombe@CAA30532                                                           ':0.34925798,'643680_Scerevisiae@CAY77700                                                    ':0.77596677):0.098246158):0.081700271):0.14173992,(((('284813_Ecuniculi@NP_586422                                                     ':0.032531101,'Encephalitozoon_intestinalis@XP_003073964                                      ':0.025485152):0.1867164,'Nosema_ceranae@XP_002995969                                                    ':0.89358003):0.60183194,'Enterocytozoon_bieneusi@XP_002650295                                           ':1.10625):1.3829499,'Chlamydomonas_reinhardtii@XP_001701084                                         ':0.99487466):0.85333923):0.029296298):0.085709788,('Bdendrobatidis@jgi|Batde5|87926|GP3.034850                                     ':1.0098064,'Spunctatus@02761T0                                                             ':0.52939317):0.066453946):0.073817096,(((((('145481_Ppatens@XP_001758114                                                    ':0.049891238,'145481_Ppatens@XP_001771285                                                    ':0.0085921155):0.12592203,'Smoellendorffii@jgi|Selmo1|409868|fgenesh2_pg.C_scaffold_11000251              ':0.096545797):0.037528708,((('436017_Olucimarinus@XP_001418358                                               ':0.025546692,'70448_Otauri@CAL53302                                                          ':0.0906068):0.15498935,'564608_Mpusilla@EEH56226                                                       ':0.20741628):0.079455391,'Cvulgaris@jgi                                                                  ':0.21790863):0.1298872):0.02243897,(('3702_Athaliana@NP_188253                                                       ':0.4180134,'3702_Athaliana@NP_849994                                                       ':0.15289883):0.029822706,'39946_Osativa@EAZ01716                                                         ':0.21471748):0.19648107):0.044326543,((('296543_Tpseudonana@XP_002287562                                                ':0.18059035,'556484_Ptricornutum@XP_002176724                                               ':0.38595218):0.15992875,(('403677_Pinfestans@EEY65802                                                     ':0.018229997,'Pramorum@jgi                                                                   ':0.043334141):0.18607291,'Aanophagefferens@jgi                                                           ':0.28092349):0.034785791):0.078479034,'Ectocarpus_siliculosus@298711117                                               ':0.16234929):0.18201457):0.045874226,((((((('412030_3_Ptetraurelia@XP_001434341                                             ':0.021142541,'412030_Ptetraurelia@XP_001430646                                               ':2.7177659e-06):0.095960614,'412030_Ptetraurelia@XP_001460999                                               ':0.01892749):0.018623812,'412030_Ptetraurelia@XP_001461175                                               ':0.024296518):0.57152052,'5911_Tthermophila@XP_001032153                                                 ':0.19313125):0.13917013,'Oxytricha_trifallax@apc3_WGS                                                   ':0.42256446):0.34954928,('Gnostochinearum@EST_gi_106799236_gb_EC117613.1_EC117613                        ':0.33394529,'Ttrahens@06230T0                                                               ':0.28412508):0.17465575):0.09550099,('5762_Ngruberi@EFC50492                                                         ':0.41238515,'Ehuxleyi@jgi                                                                   ':0.60973275):0.083995109):0.038816284):0.05085503);
((((('10228_Tadhaerens@XP_002110345                                                  ':0.56083957,'7227_Dmelanogaster@NP_648093                                                   ':0.43130631):0.011549275,(('7739_Bfloridae@XP_002598631                                                    ':0.10461338,('7955_Drerio@NP_958857                                                          ':0.081355338,('8364_Xtropicalis@NP_001072470                                                  ':0.0298429,'9606_Hsapiens@EAW57688                                                         ':3.225127e-05):0.036807251):0.10421389):0.019953298,('Hribusta@jgi                                                                   ':0.12835705,'Lgigantea@jgi                                                                  ':0.24093978):0.038588144):0.008745352):0.047926421,'45351_Nvectensis@XP_001635851                                                  ':0.20348846):0.065360545,'Dpulex@jgi                                                                     ':0.42684664):0.13666637,(((((((('126793_Pvivax@XP_001613178                                                     ':0.3278038,'36329_Pfalciparum@XP_001351576                                                 ':0.17391428):1.9634995,((('284813_Ecuniculi@NP_586422                                                     ':0.033646636,'Encephalitozoon_intestinalis@XP_003073964                                      ':0.03788283):0.27608576,'Nosema_ceranae@XP_002995969                                                    ':0.60568918):0.3168479,'Enterocytozoon_bieneusi@XP_002650295                                           ':1.2191201):0.84560981):0.43750797,(('185431_Tbrucei@XP_823254                                                       ':0.09185325,'353153_Tcruzi@XP_809564                                                        ':0.16449804):0.22714405,('347515_Lmajor@XP_001687518                                                     ':3.3484855e-05,'435258_Linfantum@XP_001463004                                                  ':0.034887232):0.74598152):0.89293339):0.1857892,'214684_Cneoformans@XP_566728                                                   ':0.73103336):0.20307591,('237631_Umaydis@XP_758236                                                       ':1.37566,((('330879_Afumigatus@XP_755196                                                    ':0.24529822,'367110_Ncrassa@XP_956598                                                       ':0.41094895):0.1422867,'643680_Scerevisiae@CAY77700                                                    ':0.76228063):0.08676553,'4896_Spombe@CAA30532                                                           ':0.25823416):0.058266175):0.074855777):0.089057653,(('353151_Chominis@XP_668239                                                      ':0,'353152_Cparvum@XP_628531                                                       ':0):1.5233755,('6239_Celegans@NP_001021714                                                     ':0.61777281,'6279_Bmalayi@XP_001898600                                                      ':0.4070856):0.36959068):0.079947634):0.076641714,(((('431895_Mbrevicollis@XP_001747295                                               ':0.43514057,'Srosetta@00454T0                                                               ':0.51182541):0.23999266,'Cowczarzaki@04683T0                                                            ':0.78909595):0.028371346,'Chlamydomonas_reinhardtii@XP_001701084                                         ':2.1711738):0.085068215,('Bdendrobatidis@jgi|Batde5|87926|GP3.034850                                     ':0.90733423,'Spunctatus@02761T0                                                             ':0.77840065):0.11073488):0.016719694):0.058805205,(('412133_Tvaginalis@XP_001312985                                                 ':1.2504516,'Cmerolae@CMR407C                                                               ':0.53743868):0.21428495,'Gsulphuraria@stig_58.Gs55740.1                                                 ':0.37941336):0.3757465):0.0055274683,((((((((('145481_Ppatens@XP_001758114                                                    ':0.049091447,'145481_Ppatens@XP_001771285                                                    ':0.0040293244):0.12535706,(('3702_Athaliana@NP_188253                                                       ':0.28397155,'3702_Athaliana@NP_849994                                                       ':0.11888936):0.031600221,'39946_Osativa@EAZ01716                                                         ':0.22090127):0.19197729):0.037670656,'Smoellendorffii@jgi|Selmo1|409868|fgenesh2_pg.C_scaffold_11000251              ':0.1087014):0.087357955,((('436017_Olucimarinus@XP_001418358                                               ':0.076125153,'70448_Otauri@CAL53302                                                          ':0.10402818):0.11916489,'564608_Mpusilla@EEH56226                                                       ':0.17647175):0.14780098,('Cvulgaris@jgi                                                                  ':0.22687381,'Vcarteri@jgi                                                                   ':0.41380951):0.035574708):0.017367786):0.038714382,'Ehuxleyi@jgi                                                                   ':0.55417649):0.034923069,((('296543_Tpseudonana@XP_002287562                                                ':0.15756332,'556484_Ptricornutum@XP_002176724                                               ':0.37611263):0.095031529,(('403677_Pinfestans@EEY65802                                                     ':0.07834568,'Pramorum@jgi                                                                   ':0.0040014157):0.19511768,'Aanophagefferens@jgi                                                           ':0.33576424):0.054049051):0.092065181,'Ectocarpus_siliculosus@298711117                                               ':0.17830323):0.15763468):0.041180731,'Gnostochinearum@EST_gi_106799236_gb_EC117613.1_EC117613                        ':0.34650816):0.040641018,((((((('412030_3_Ptetraurelia@XP_001434341                                             ':0.02137244,'412030_Ptetraurelia@XP_001430646                                               ':0.031693226):0.061810974,'412030_Ptetraurelia@XP_001460999                                               ':0.016582041):0.031192366,'412030_Ptetraurelia@XP_001461175                                               ':0.010679445):0.43661591,'5911_Tthermophila@XP_001032153                                                 ':0.25050178):0.1240662,'Oxytricha_trifallax@apc3_WGS                                                   ':0.31810132):0.32609609,'Ttrahens@06230T0                                                               ':0.35542346):0.025720676,'5762_Ngruberi@EFC50492                                                         ':0.46738086):0.049708626):0.029632685,'352472_Ddiscoideum@XP_636853                                                   ':0.5411479):0.032044803);
((((('10228_Tadhaerens@XP_002110345                                                  ':0.48925751,(('45351_Nvectensis@XP_001635851                                                  ':0.21615567,((('6239_Celegans@NP_001021714                                                     ':0.48026821,'6279_Bmalayi@XP_001898600                                                      ':0.49589209):0.58118648,('Hribusta@jgi                                                                   ':0.22205516,'Lgigantea@jgi                                                                  ':0.28318884):4.1850607e-05):0.054273928,('7739_Bfloridae@XP_002598631                                                    ':0.15146242,('7955_Drerio@NP_958857                                                          ':0.088143442,('8364_Xtropicalis@NP_001072470                                                  ':0.039921942,'9606_Hsapiens@EAW57688                                                         ':0.032717284):0.034862752):0.11051814):0.018467186):0.062995862):0.031140163,('7227_Dmelanogaster@NP_648093                                                   ':0.42991091,'Dpulex@jgi                                                                     ':0.47915022):0.10137749):0.052984338):0.15947694,'352472_Ddiscoideum@XP_636853                                                   ':0.59659565):0.075157654,(((('431895_Mbrevicollis@XP_001747295                                               ':0.40339723,'Srosetta@00454T0                                                               ':0.72172234):0.28427819,'Cowczarzaki@04683T0                                                            ':0.81308389):0.096019204,('Cmerolae@CMR407C                                                               ':0.62814087,'Gsulphuraria@stig_58.Gs55740.1                                                 ':0.54954231):0.5062053):5.2080988e-06,('Gnostochinearum@EST_gi_106799236_gb_EC117613.1_EC117613                        ':0.17628828,'Ttrahens@06230T0                                                               ':0.3030015):0.10437955):0.054857693):0.064810254,(((('296543_Tpseudonana@XP_002287562                                                ':0.17527241,'556484_Ptricornutum@XP_002176724                                               ':0.2949284):0.19112808,('403677_Pinfestans@EEY65802                                                     ':0.051778482,'Pramorum@jgi                                                                   ':0.04652419):0.2065421):0.011270462,'Aanophagefferens@jgi                                                           ':0.35023414):0.12119681,'Ectocarpus_siliculosus@298711117                                               ':0.14850851):0.23828211):0.015978498,((((('126793_Pvivax@XP_001613178                                                     ':0.34476607,'36329_Pfalciparum@XP_001351576                                                 ':0.18915162):3.0111054,'412133_Tvaginalis@XP_001312985                                                 ':1.3884426):0.41872341,'Spunctatus@02761T0                                                             ':0.77078602):0.10501498,(((((((('185431_Tbrucei@XP_823254                                                       ':0.11063719,'353153_Tcruzi@XP_809564                                                        ':0.19018724):0.14845069,('347515_Lmajor@XP_001687518                                                     ':0.011577928,'435258_Linfantum@XP_001463004                                                  ':0.014788709):0.82267423):1.5165074,'214684_Cneoformans@XP_566728                                                   ':0.57371357):0.38016241,'4896_Spombe@CAA30532                                                           ':0.35058441):0.19991635,('237631_Umaydis@XP_758236                                                       ':1.5771558,'643680_Scerevisiae@CAY77700                                                    ':0.77171624):0.13975296):0.02605615,('330879_Afumigatus@XP_755196                                                    ':0.1851987,'367110_Ncrassa@XP_956598                                                       ':0.53873292):0.14178843):0.066491731,(((('284813_Ecuniculi@NP_586422                                                     ':0.049027627,'Encephalitozoon_intestinalis@XP_003073964                                      ':0.028685502):0.30767631,'Nosema_ceranae@XP_002995969                                                    ':0.74971949):0.44301007,'Enterocytozoon_bieneusi@XP_002650295                                           ':1.2593823):1.5142491,'Chlamydomonas_reinhardtii@XP_001701084                                         ':1.3898013):0.67632645):0.22759757,(('353151_Chominis@XP_668239                                                      ':0,'353152_Cparvum@XP_628531                                                       ':0):1.980074,((((('412030_3_Ptetraurelia@XP_001434341                                             ':0.013309913,'412030_Ptetraurelia@XP_001430646                                               ':0.036514658):0.07866523,'412030_Ptetraurelia@XP_001461175                                               ':0.032660508):0.02411676,'412030_Ptetraurelia@XP_001460999                                               ':0.037306527):0.56528655,'5911_Tthermophila@XP_001032153                                                 ':0.18223413):0.1765693,'Oxytricha_trifallax@apc3_WGS                                                   ':0.29895936):0.105949):0.20921041):0.010335775):0.063668397,('5762_Ngruberi@EFC50492                                                         ':0.32325806,'Bdendrobatidis@jgi|Batde5|87926|GP3.034850                                     ':1.051057):0.11649319):0.049466062,(((('145481_Ppatens@XP_001758114                                                    ':0.046503974,'145481_Ppatens@XP_001771285                                                    ':0.024559762):0.10438047,((('3702_Athaliana@NP_188253                                                       ':0.33196887,'3702_Athaliana@NP_849994                                                       ':0.23251178):0.039488005,'39946_Osativa@EAZ01716                                                         ':0.17237831):0.30405668,'Smoellendorffii@jgi|Selmo1|409868|fgenesh2_pg.C_scaffold_11000251              ':0.047748386):0.025567731):0.091011178,((('436017_Olucimarinus@XP_001418358                                               ':0.047494551,'70448_Otauri@CAL53302                                                          ':0.10432135):0.21395135,'564608_Mpusilla@EEH56226                                                       ':0.087940904):0.083251681,'Cvulgaris@jgi                                                                  ':0.28701249):0.074315413):0.10203537,('Ehuxleyi@jgi                                                                   ':0.53041983,'Vcarteri@jgi                                                                   ':0.62795488):0.023174467):0.10939116);
(((((((('10228_Tadhaerens@XP_002110345                                                  ':0.48064556,'7227_Dmelanogaster@NP_648093                                                   ':0.37307035):0.008645717,('45351_Nvectensis@XP_001635851                                                  ':0.12650033,('7739_Bfloridae@XP_002598631                                                    ':0.19936598,(('7955_Drerio@NP_958857                                                          ':0.058948436,('8364_Xtropicalis@NP_001072470                                                  ':0.019543259,'9606_Hsapiens@EAW57688                                                         ':0.023220963):0.020523006):0.094024674,('Hribusta@jgi                                                                   ':0.19103948,'Lgigantea@jgi                                                                  ':0.17387516):0.028035834):0.044625201):0.024609449):0.035749731):0.05356044,(('6239_Celegans@NP_001021714                                                     ':0.43596978,'6279_Bmalayi@XP_001898600                                                      ':0.35914975):0.074274545,'Chlamydomonas_reinhardtii@XP_001701084                                         ':1.5880488):0.45360612):1.6896473e-05,'Dpulex@jgi                                                                     ':0.51596908):0.10389778,('Gnostochinearum@EST_gi_106799236_gb_EC117613.1_EC117613                        ':0.20974269,'Ttrahens@06230T0                                                               ':0.40724906):0.04756947):0.046768141,(((((('185431_Tbrucei@XP_823254                                                       ':0.10870918,'353153_Tcruzi@XP_809564                                                        ':0.132629):0.25303714,('347515_Lmajor@XP_001687518                                                     ':0.0080320034,'435258_Linfantum@XP_001463004                                                  ':4.1356357e-06):0.66821967):0.63374222,((('284813_Ecuniculi@NP_586422                                                     ':0,'Encephalitozoon_intestinalis@XP_003073964                                      ':0.039345334):0.14425591,'Nosema_ceranae@XP_002995969                                                    ':0.83170254):0.59201827,'Enterocytozoon_bieneusi@XP_002650295                                           ':1.374716):0.75943878):0.33968335,(((('214684_Cneoformans@XP_566728                                                   ':0.74109301,('330879_Afumigatus@XP_755196                                                    ':0.21352604,'367110_Ncrassa@XP_956598                                                       ':0.35407319):0.050043092):0.095374813,'643680_Scerevisiae@CAY77700                                                    ':0.97132613):0.015414978,'4896_Spombe@CAA30532                                                           ':0.44926761):0.11608871,'237631_Umaydis@XP_758236                                                       ':1.071929):0.03980093):0.0092351299,'Cowczarzaki@04683T0                                                            ':0.6931289):0.035368884,(('353151_Chominis@XP_668239                                                      ':0,'353152_Cparvum@XP_628531                                                       ':0):1.324644,(('412133_Tvaginalis@XP_001312985                                                 ':1.3179161,'Cmerolae@CMR407C                                                               ':0.48904285):0.28381297,'Gsulphuraria@stig_58.Gs55740.1                                                 ':0.45370897):0.16745698):0.11588778):0.082603982):0.071685443,((('126793_Pvivax@XP_001613178                                                     ':0.087320332,'36329_Pfalciparum@XP_001351576                                                 ':0.33853921):2.4457285,'Spunctatus@02761T0                                                             ':0.30766634):0.41354346,(('352472_Ddiscoideum@XP_636853                                                   ':0.45345436,'5762_Ngruberi@EFC50492                                                         ':0.4094508):0.071586386,((('431895_Mbrevicollis@XP_001747295                                               ':0.41986158,'Srosetta@00454T0                                                               ':0.61470191):0.17419855,'Bdendrobatidis@jgi|Batde5|87926|GP3.034850                                     ':0.63589341):0.16290735,'Ectocarpus_siliculosus@298711117                                               ':0.20284211):0.069422025):3.7703184e-05):0.038351346):0.032088897,((((('145481_Ppatens@XP_001758114                                                    ':0.041665706,'145481_Ppatens@XP_001771285                                                    ':0.031299592):0.15615101,((('3702_Athaliana@NP_188253                                                       ':0.30684072,'3702_Athaliana@NP_849994                                                       ':0.14872572):0.071533016,'39946_Osativa@EAZ01716                                                         ':0.21554067):0.13331411,'Smoellendorffii@jgi|Selmo1|409868|fgenesh2_pg.C_scaffold_11000251              ':0.021183737):0.017706101):0.085426188,'Cvulgaris@jgi                                                                  ':0.22467782):0.017923937,(('436017_Olucimarinus@XP_001418358                                               ':0.06354107,'70448_Otauri@CAL53302                                                          ':0.031432087):0.23670953,'564608_Mpusilla@EEH56226                                                       ':0.10267572):0.107449):0.048174396,(('296543_Tpseudonana@XP_002287562                                                ':0.13171047,'556484_Ptricornutum@XP_002176724                                               ':0.37278041):0.12923833,(('403677_Pinfestans@EEY65802                                                     ':0.040270851,'Pramorum@jgi                                                                   ':0.046554009):0.22889517,((((((('412030_3_Ptetraurelia@XP_001434341                                             ':0.0062934854,'412030_Ptetraurelia@XP_001430646                                               ':0.049668234):2.0731529e-06,'412030_Ptetraurelia@XP_001460999                                               ':0.046670667):0.03461937,'412030_Ptetraurelia@XP_001461175                                               ':0.015415343):0.40814702,'5911_Tthermophila@XP_001032153                                                 ':0.034790782):0.1524824,'Oxytricha_trifallax@apc3_WGS                                                   ':0.38653122):0.38145303,'Ehuxleyi@jgi                                                                   ':0.39801221):0.1466111,'Aanophagefferens@jgi                                                           ':0.35242547):0.073431922):0.033677274):0.072168023):0.026551629,'Vcarteri@jgi                                                                   ':0.43857751);
((((('10228_Tadhaerens@XP_002110345                                                  ':0.62373375,(((('126793_Pvivax@XP_001613178                                                     ':0.078154209,'36329_Pfalciparum@XP_001351576                                                 ':0.36981451):2.7404078,('353151_Chominis@XP_668239                                                      ':0,'353152_Cparvum@XP_628531                                                       ':0):1.5705639):0.10453201,'7227_Dmelanogaster@NP_648093                                                   ':0.21588935):0.22553739,('45351_Nvectensis@XP_001635851                                                  ':0.17257349,((('7739_Bfloridae@XP_002598631                                                    ':0.168465,'Dpulex@jgi                                                                     ':0.47576222):0.031040246,('7955_Drerio@NP_958857                                                          ':0.074990418,('8364_Xtropicalis@NP_001072470                                                  ':0.01512777,'9606_Hsapiens@EAW57688                                                         ':0.026604047):0.025073811):0.095215215):0.037548544,('Hribusta@jgi                                                                   ':0.26548676,'Lgigantea@jgi                                                                  ':0.22022354):0.04070192):0.051124431):0.033977484):0.014887711):0.12366786,'352472_Ddiscoideum@XP_636853                                                   ':0.64627155):0.026440198,('Gnostochinearum@EST_gi_106799236_gb_EC117613.1_EC117613                        ':0.19120982,'Ttrahens@06230T0                                                               ':0.27925406):0.1518547):0.047212395,(('431895_Mbrevicollis@XP_001747295                                               ':0.41927558,'Srosetta@00454T0                                                               ':0.60279427):0.21645513,'Cowczarzaki@04683T0                                                            ':0.65444917):0.10989119):0.022083675,((((((('145481_Ppatens@XP_001758114                                                    ':0.039783372,'145481_Ppatens@XP_001771285                                                    ':0.01806011):0.097651307,((('3702_Athaliana@NP_188253                                                       ':0.31674373,'3702_Athaliana@NP_849994                                                       ':0.16889816):0.051554984,'39946_Osativa@EAZ01716                                                         ':0.19554244):0.23304321,'Smoellendorffii@jgi|Selmo1|409868|fgenesh2_pg.C_scaffold_11000251              ':0.063585657):0.051764062):0.068763292,(((('436017_Olucimarinus@XP_001418358                                               ':0.042265639,'70448_Otauri@CAL53302                                                          ':0.071136873):0.25146243,'564608_Mpusilla@EEH56226                                                       ':0.095932599):0.057662731,'Vcarteri@jgi                                                                   ':0.49514923):0.020020726,'Cvulgaris@jgi                                                                  ':0.28488977):0.1190945):0.066048748,(('296543_Tpseudonana@XP_002287562                                                ':0.18729574,'556484_Ptricornutum@XP_002176724                                               ':0.3245486):0.13769164,((('403677_Pinfestans@EEY65802                                                     ':0.017196822,'Pramorum@jgi                                                                   ':0.041819911):0.27248732,'Ectocarpus_siliculosus@298711117                                               ':0.13662731):0.036023767,'Aanophagefferens@jgi                                                           ':0.43736401):0.066391498):0.13578498):0.018864506,(((((('412030_3_Ptetraurelia@XP_001434341                                             ':0.027659304,'412030_Ptetraurelia@XP_001430646                                               ':0.071329152):0.036939058,'412030_Ptetraurelia@XP_001461175                                               ':0.032415342):0.02192298,'412030_Ptetraurelia@XP_001460999                                               ':0.0060775521):0.49889914,'5911_Tthermophila@XP_001032153                                                 ':0.2175659):0.16824314,'Oxytricha_trifallax@apc3_WGS                                                   ':0.14717162):0.2259026,'Ehuxleyi@jgi                                                                   ':0.46072029):0.12974304):0.024292032,'5762_Ngruberi@EFC50492                                                         ':0.59158382):0.070652765,('Bdendrobatidis@jgi|Batde5|87926|GP3.034850                                     ':0.78648469,'Spunctatus@02761T0                                                             ':0.63959291):0.14590796):0.054789675,((((((('185431_Tbrucei@XP_823254                                                       ':0.17653388,'353153_Tcruzi@XP_809564                                                        ':0.1576876):0.25763811,('347515_Lmajor@XP_001687518                                                     ':0.014463191,'435258_Linfantum@XP_001463004                                                  ':0.012882925):0.75028068):0.87752097,((('284813_Ecuniculi@NP_586422                                                     ':0.011400962,'Encephalitozoon_intestinalis@XP_003073964                                      ':0.047153209):0.23546906,'Nosema_ceranae@XP_002995969                                                    ':0.87538242):0.41145104,'Enterocytozoon_bieneusi@XP_002650295                                           ':1.0465651):1.1768966):0.45416939,'237631_Umaydis@XP_758236                                                       ':0.935299):0.13387729,('4896_Spombe@CAA30532                                                           ':0.38404942,'643680_Scerevisiae@CAY77700                                                    ':0.74324151):0.040106041):0.049340306,('214684_Cneoformans@XP_566728                                                   ':0.66927153,('330879_Afumigatus@XP_755196                                                    ':0.24127116,'367110_Ncrassa@XP_956598                                                       ':0.47129163):0.15420571):0.081750657):0.15823162,((('412133_Tvaginalis@XP_001312985                                                 ':1.3444532,'Gsulphuraria@stig_58.Gs55740.1                                                 ':0.39053712):0.11567828,'Cmerolae@CMR407C                                                               ':0.6838699):0.19520191,(('6239_Celegans@NP_001021714                                                     ':0.40879866,'6279_Bmalayi@XP_001898600                                                      ':0.63631193):0.34231245,'Chlamydomonas_reinhardtii@XP_001701084                                         ':1.5242762):0.22491807):0.11966986):0.11776111);
(((((('10228_Tadhaerens@XP_002110345                                                  ':0.45854427,((('45351_Nvectensis@XP_001635851                                                  ':0.1394406,'Lgigantea@jgi                                                                  ':0.20525881):0.02426157,(('7955_Drerio@NP_958857                                                          ':0.097061946,('8364_Xtropicalis@NP_001072470                                                  ':0.039738371,'9606_Hsapiens@EAW57688                                                         ':0.026079861):0.028871519):0.077884088,'Hribusta@jgi                                                                   ':0.1904509):0.046397277):9.6725348e-05,'7739_Bfloridae@XP_002598631                                                    ':0.16046625):0.078962532):0.044515895,((('185431_Tbrucei@XP_823254                                                       ':0.069809304,(('347515_Lmajor@XP_001687518                                                     ':0.025446661,'435258_Linfantum@XP_001463004                                                  ':0.0045922785):0.80429441,'353153_Tcruzi@XP_809564                                                        ':0.080933984):0.11211568):1.3696811,('6239_Celegans@NP_001021714                                                     ':0.54453002,'6279_Bmalayi@XP_001898600                                                      ':0.54051314):0.37331126):0.15405191,((('353151_Chominis@XP_668239                                                      ':0,'353152_Cparvum@XP_628531                                                       ':0):0.98413676,'412133_Tvaginalis@XP_001312985                                                 ':1.361094):0.24199032,'7227_Dmelanogaster@NP_648093                                                   ':0.27982613):0.069008631):0.045630476):0.030758245,'Dpulex@jgi                                                                     ':0.48467148):0.1153746,((('Cmerolae@CMR407C                                                               ':0.55294047,'Gsulphuraria@stig_58.Gs55740.1                                                 ':0.47476726):0.31610479,('Cowczarzaki@04683T0                                                            ':0.77942199,'Gnostochinearum@EST_gi_106799236_gb_EC117613.1_EC117613                        ':0.03538947):0.14479385):0.050661588,'Ttrahens@06230T0                                                               ':0.33820245):0.10301366):0.010334472,(((((('126793_Pvivax@XP_001613178                                                     ':0.2941419,'36329_Pfalciparum@XP_001351576                                                 ':0.13985769):2.4734399,'431895_Mbrevicollis@XP_001747295                                               ':0.49684239):0.093958283,'Srosetta@00454T0                                                               ':0.4937291):0.21425195,'Bdendrobatidis@jgi|Batde5|87926|GP3.034850                                     ':0.85479101):0.10670157,'Spunctatus@02761T0                                                             ':0.69072509):0.022554289,((('214684_Cneoformans@XP_566728                                                   ':0.80921781,'237631_Umaydis@XP_758236                                                       ':1.3018887):0.15805272,(('330879_Afumigatus@XP_755196                                                    ':0.2684697,'367110_Ncrassa@XP_956598                                                       ':0.34544333):0.18762447,('4896_Spombe@CAA30532                                                           ':0.40674972,'643680_Scerevisiae@CAY77700                                                    ':0.76954181):0.052084328):0.068311842):0.058215687,(((('284813_Ecuniculi@NP_586422                                                     ':0.03712857,'Encephalitozoon_intestinalis@XP_003073964                                      ':0.010000329):0.10977427,'Nosema_ceranae@XP_002995969                                                    ':0.89987772):0.53325302,'Enterocytozoon_bieneusi@XP_002650295                                           ':1.1071344):0.95002669,'Chlamydomonas_reinhardtii@XP_001701084                                         ':1.4193162):0.42690689):0.058396649):0.066446303):0.047406738,(((((((('145481_Ppatens@XP_001758114                                                    ':0.038619927,'145481_Ppatens@XP_001771285                                                    ':0.020528062):0.10634794,(('3702_Athaliana@NP_188253                                                       ':0.23182211,'3702_Athaliana@NP_849994                                                       ':0.18866616):0.067296439,'39946_Osativa@EAZ01716                                                         ':0.16875187):0.18931078):0.033012417,'Smoellendorffii@jgi|Selmo1|409868|fgenesh2_pg.C_scaffold_11000251              ':0.039377951):0.054301639,((('296543_Tpseudonana@XP_002287562                                                ':0.20269136,'556484_Ptricornutum@XP_002176724                                               ':0.2953433):0.14180775,('Aanophagefferens@jgi                                                           ':0.33836612,'Ectocarpus_siliculosus@298711117                                               ':0.2010647):0.010586309):0.043967207,('403677_Pinfestans@EEY65802                                                     ':0.011279847,'Pramorum@jgi                                                                   ':0.050138642):0.20926879):0.14432119):0.034263748,((('436017_Olucimarinus@XP_001418358                                               ':0.04535727,'70448_Otauri@CAL53302                                                          ':0.049165868):0.21328628,'564608_Mpusilla@EEH56226                                                       ':0.06598924):0.088890222,'Cvulgaris@jgi                                                                  ':0.22178138):0.092887283):0.020959111,(((((('412030_3_Ptetraurelia@XP_001434341                                             ':0.013040544,'412030_Ptetraurelia@XP_001430646                                               ':0.023975392):0.024610027,'412030_Ptetraurelia@XP_001460999                                               ':0.026820049):0.020853953,'412030_Ptetraurelia@XP_001461175                                               ':0.0058264926):0.47044359,'5911_Tthermophila@XP_001032153                                                 ':0.17008975):0.25576809,'Oxytricha_trifallax@apc3_WGS                                                   ':0.17046474):0.24341278,'Ehuxleyi@jgi                                                                   ':0.46362016):0.2232972):0.033672121,'5762_Ngruberi@EFC50492                                                         ':0.45639238):0.048082148,'352472_Ddiscoideum@XP_636853                                                   ':0.55190689):3.9336946e-06,'Vcarteri@jgi                                                                   ':0.43092795);
(((('10228_Tadhaerens@XP_002110345                                                  ':0.49734326,((((('45351_Nvectensis@XP_001635851                                                  ':0.17366576,(('7955_Drerio@NP_958857                                                          ':0.087718469,('8364_Xtropicalis@NP_001072470                                                  ':0.030527685,'9606_Hsapiens@EAW57688                                                         ':0.021674423):0.034559421):0.089380764,'Hribusta@jgi                                                                   ':0.19720531):0.029596272):0.028555649,'Lgigantea@jgi                                                                  ':0.19900138):0.017478821,'7739_Bfloridae@XP_002598631                                                    ':0.14113184):0.05108799,('6239_Celegans@NP_001021714                                                     ':0.48944421,'6279_Bmalayi@XP_001898600                                                      ':0.502264):0.51324502):0.030924007,'Dpulex@jgi                                                                     ':0.35479633):0.034253527):0.084882025,((('126793_Pvivax@XP_001613178                                                     ':4.4463969e-06,'36329_Pfalciparum@XP_001351576                                                 ':0.53508184):3.0801998,'Bdendrobatidis@jgi|Batde5|87926|GP3.034850                                     ':0.88960546):0.12408829,('7227_Dmelanogaster@NP_648093                                                   ':0.3248142,('Gsulphuraria@stig_58.Gs55740.1                                                 ':0.77135811,'Spunctatus@02761T0                                                             ':0.65271242):0.10221799):0.084076099):0.04774206):4.0917053e-05,('353151_Chominis@XP_668239                                                      ':0,'353152_Cparvum@XP_628531                                                       ':0):1.1855794):0.058659762,((((((((('145481_Ppatens@XP_001758114                                                    ':0.048122942,'145481_Ppatens@XP_001771285                                                    ':0.047388835):0.11670755,'Smoellendorffii@jgi|Selmo1|409868|fgenesh2_pg.C_scaffold_11000251              ':0.09386658):0.054746477,(('3702_Athaliana@NP_188253                                                       ':0.27534623,'3702_Athaliana@NP_849994                                                       ':0.19023671):0.037379798,'39946_Osativa@EAZ01716                                                         ':0.13728111):0.15205715):0.097510155,(('436017_Olucimarinus@XP_001418358                                               ':0.041857495,'70448_Otauri@CAL53302                                                          ':0.065297348):0.18878326,('564608_Mpusilla@EEH56226                                                       ':0.139969,'Cvulgaris@jgi                                                                  ':0.22318088):0.10382776):0.067126023):0.07889776,(((((('412030_3_Ptetraurelia@XP_001434341                                             ':0.026419269,'412030_Ptetraurelia@XP_001430646                                               ':1.8988814e-05):0.11332684,'412030_Ptetraurelia@XP_001460999                                               ':0.019111993):0.014135498,'412030_Ptetraurelia@XP_001461175                                               ':0.0072523926):0.42045868,'5911_Tthermophila@XP_001032153                                                 ':0.18752959):0.1204094,'Oxytricha_trifallax@apc3_WGS                                                   ':0.39043474):0.22289428,'Ehuxleyi@jgi                                                                   ':0.56763511):0.071372185):0.040617319,(((('296543_Tpseudonana@XP_002287562                                                ':0.15799777,'556484_Ptricornutum@XP_002176724                                               ':0.3681939):0.13828493,('403677_Pinfestans@EEY65802                                                     ':0.024138347,'Pramorum@jgi                                                                   ':0.024672843):0.19675383):0.029030857,'Aanophagefferens@jgi                                                           ':0.35071307):0.10317809,'Ectocarpus_siliculosus@298711117                                               ':0.19111385):0.10354803):7.8425615e-05,(('214684_Cneoformans@XP_566728                                                   ':0.62409612,((('237631_Umaydis@XP_758236                                                       ':1.1616033,'643680_Scerevisiae@CAY77700                                                    ':0.78866233):0.0035655832,('330879_Afumigatus@XP_755196                                                    ':0.20357668,'367110_Ncrassa@XP_956598                                                       ':0.29809427):0.22526511):0.092037116,'4896_Spombe@CAA30532                                                           ':0.30683971):0.10927329):0.11381017,(((((('284813_Ecuniculi@NP_586422                                                     ':0.041870373,'Encephalitozoon_intestinalis@XP_003073964                                      ':0.027275366):0.27626157,'Nosema_ceranae@XP_002995969                                                    ':1.0373609):0.24901587,'Enterocytozoon_bieneusi@XP_002650295                                           ':1.5833637):0.6261656,'Chlamydomonas_reinhardtii@XP_001701084                                         ':1.4984456):0.58232024,'Srosetta@00454T0                                                               ':0.40383838):0.044043934,'431895_Mbrevicollis@XP_001747295                                               ':0.46988393):0.41258389):0.10779318):0.026687644,((('185431_Tbrucei@XP_823254                                                       ':0.12016937,'353153_Tcruzi@XP_809564                                                        ':0.21112466):0.26273498,('347515_Lmajor@XP_001687518                                                     ':0.016490527,'435258_Linfantum@XP_001463004                                                  ':0):0.54859071):0.7689173,'5762_Ngruberi@EFC50492                                                         ':0.31127211):0.21285464):0.047931345,(('412133_Tvaginalis@XP_001312985                                                 ':1.0986183,'Cmerolae@CMR407C                                                               ':0.52271716):0.20240926,'Vcarteri@jgi                                                                   ':0.41544032):0.25274023):0.017706096,(('352472_Ddiscoideum@XP_636853                                                   ':0.46104837,'Cowczarzaki@04683T0                                                            ':0.78678805):0.043090687,('Gnostochinearum@EST_gi_106799236_gb_EC117613.1_EC117613                        ':0.30551455,'Ttrahens@06230T0                                                               ':0.34847219):0.012335076):0.066202818);
((('10228_Tadhaerens@XP_002110345                                                  ':0.64374254,((((('45351_Nvectensis@XP_001635851                                                  ':0.27342895,'7227_Dmelanogaster@NP_648093                                                   ':0.4299829):0.056209301,'7739_Bfloridae@XP_002598631                                                    ':0.17362567):0.025150608,('7955_Drerio@NP_958857                                                          ':0.088686737,('8364_Xtropicalis@NP_001072470                                                  ':0.022067793,'9606_Hsapiens@EAW57688                                                         ':0.028541088):0.03741652):0.087972422):0.017221081,('Hribusta@jgi                                                                   ':0.21008179,'Lgigantea@jgi                                                                  ':0.29547348):0.045824019):0.064863927,'Dpulex@jgi                                                                     ':0.4421048):0.02194517):0.1202211,'352472_Ddiscoideum@XP_636853                                                   ':0.57357677):0.07302821,(((('126793_Pvivax@XP_001613178                                                     ':0.2332765,'36329_Pfalciparum@XP_001351576                                                 ':0.25123908):1.9001458,('353151_Chominis@XP_668239                                                      ':0,'353152_Cparvum@XP_628531                                                       ':0):1.1951791):0.18803508,('412133_Tvaginalis@XP_001312985                                                 ':1.3158723,'Cmerolae@CMR407C                                                               ':0.72872069):0.20767144):0.23367673,(((((((('185431_Tbrucei@XP_823254                                                       ':0.15648984,'353153_Tcruzi@XP_809564                                                        ':0.14077733):0.20250907,('347515_Lmajor@XP_001687518                                                     ':0.021155521,'435258_Linfantum@XP_001463004                                                  ':0.0084409784):0.56787126):1.1968469,'237631_Umaydis@XP_758236                                                       ':0.89084315):0.27109044,((('330879_Afumigatus@XP_755196                                                    ':0.30336288,'367110_Ncrassa@XP_956598                                                       ':0.34778777):0.18303178,'643680_Scerevisiae@CAY77700                                                    ':0.98544274):0.078047213,'4896_Spombe@CAA30532                                                           ':0.41149176):0.17477095):0.063021584,('214684_Cneoformans@XP_566728                                                   ':0.76298164,'Chlamydomonas_reinhardtii@XP_001701084                                         ':1.544764):0.1902644):0.045661659,('6239_Celegans@NP_001021714                                                     ':0.56774079,'6279_Bmalayi@XP_001898600                                                      ':0.48764503):0.53856479):0.19920769,('Bdendrobatidis@jgi|Batde5|87926|GP3.034850                                     ':1.0943629,'Spunctatus@02761T0                                                             ':0.66689103):0.10495142):3.1581575e-05,((((('284813_Ecuniculi@NP_586422                                                     ':0.01030923,'Encephalitozoon_intestinalis@XP_003073964                                      ':0.058837713):0.42928339,'Nosema_ceranae@XP_002995969                                                    ':0.72867206):0.45549682,'Enterocytozoon_bieneusi@XP_002650295                                           ':1.1822295):0.8536737,'Cowczarzaki@04683T0                                                            ':0.99337153):0.043340554,'Gsulphuraria@stig_58.Gs55740.1                                                 ':0.71391576):0.31930152):0.033186797):0.080541849,(((((((('145481_Ppatens@XP_001758114                                                    ':0.075981166,'145481_Ppatens@XP_001771285                                                    ':1.9767308e-05):0.13077987,(('3702_Athaliana@NP_188253                                                       ':0.42745157,'3702_Athaliana@NP_849994                                                       ':0.11637703):0.081525993,'39946_Osativa@EAZ01716                                                         ':0.24810855):0.29620911):0.03537349,'Smoellendorffii@jgi|Selmo1|409868|fgenesh2_pg.C_scaffold_11000251              ':0.13845452):0.047077228,'Cvulgaris@jgi                                                                  ':0.28215598):0.050926337,(('436017_Olucimarinus@XP_001418358                                               ':0.08493497,'70448_Otauri@CAL53302                                                          ':0.058769722):0.24173168,'564608_Mpusilla@EEH56226                                                       ':0.2203763):0.19884192):0.046004801,((((('296543_Tpseudonana@XP_002287562                                                ':0.19625672,'556484_Ptricornutum@XP_002176724                                               ':0.45035054):0.078120376,('Aanophagefferens@jgi                                                           ':0.46722967,'Ectocarpus_siliculosus@298711117                                               ':0.27171712):0.028920158):0.11262843,('403677_Pinfestans@EEY65802                                                     ':0.011645368,'Pramorum@jgi                                                                   ':0.10300931):0.35883542):0.032362565,'Ehuxleyi@jgi                                                                   ':0.60731019):0.044941129,(('431895_Mbrevicollis@XP_001747295                                               ':0.51370455,'Srosetta@00454T0                                                               ':0.83057458):0.20543568,'Vcarteri@jgi                                                                   ':0.47807806):0.22399443):0.028121737):0.089311284,((((('412030_3_Ptetraurelia@XP_001434341                                             ':0.0066433576,'412030_Ptetraurelia@XP_001430646                                               ':0.03106178):0.082504933,('412030_Ptetraurelia@XP_001460999                                               ':0.015706606,'412030_Ptetraurelia@XP_001461175                                               ':0.039507182):0.039949891):0.46121098,'5911_Tthermophila@XP_001032153                                                 ':0.28053492):0.18694679,'Oxytricha_trifallax@apc3_WGS                                                   ':0.24457509):0.22722918,'5762_Ngruberi@EFC50492                                                         ':0.43314079):0.20486835):0.040756619,('Gnostochinearum@EST_gi_106799236_gb_EC117613.1_EC117613                        ':0.38579515,'Ttrahens@06230T0                                                               ':0.24499645):0.24959017):0.030026146);
((((((((('10228_Tadhaerens@XP_002110345                                                  ':0.31122207,('353151_Chominis@XP_668239                                                      ':0,'353152_Cparvum@XP_628531                                                       ':0):1.5742353):0.28057134,'7227_Dmelanogaster@NP_648093                                                   ':0.46887128):0.037228805,(('7739_Bfloridae@XP_002598631                                                    ':0.2011901,('7955_Drerio@NP_958857                                                          ':0.11101597,('8364_Xtropicalis@NP_001072470                                                  ':0.033730971,'9606_Hsapiens@EAW57688                                                         ':0.005227528):0.042365245):0.11856027):0.065797926,('Hribusta@jgi                                                                   ':0.25049116,'Lgigantea@jgi                                                                  ':0.29611408):0.02536642):0.025656849):0.056713451,'45351_Nvectensis@XP_001635851                                                  ':0.17938543):0.16309238,(((('185431_Tbrucei@XP_823254                                                       ':0.18472118,'353153_Tcruzi@XP_809564                                                        ':0.21162324):0.36942727,('347515_Lmajor@XP_001687518                                                     ':0.0361101,'435258_Linfantum@XP_001463004                                                  ':0):0.57382286):1.0609267,(('412133_Tvaginalis@XP_001312985                                                 ':1.4236683,'Chlamydomonas_reinhardtii@XP_001701084                                         ':1.5608159):0.18556677,('6239_Celegans@NP_001021714                                                     ':0.58008286,'6279_Bmalayi@XP_001898600                                                      ':0.42622463):0.28092268):0.10779975):0.2069506,'Dpulex@jgi                                                                     ':0.3644862):0.088339194):0.080345571,'352472_Ddiscoideum@XP_636853                                                   ':0.63295878):0.050148525,(('Cmerolae@CMR407C                                                               ':0.67903435,'Gsulphuraria@stig_58.Gs55740.1                                                 ':0.45544674):0.37544305,(('Cowczarzaki@04683T0                                                            ':0.67657361,'Gnostochinearum@EST_gi_106799236_gb_EC117613.1_EC117613                        ':0.05858643):0.077056854,'Ttrahens@06230T0                                                               ':0.2843846):0.12206853):0.054359741):0.041077997,((('126793_Pvivax@XP_001613178                                                     ':0.16454778,'36329_Pfalciparum@XP_001351576                                                 ':0.38587763):2.3041803,'Spunctatus@02761T0                                                             ':0.24629136):0.52820245,'Bdendrobatidis@jgi|Batde5|87926|GP3.034850                                     ':0.82839276):0.13530939):0.055656817,((((((('145481_Ppatens@XP_001758114                                                    ':0.074196189,'145481_Ppatens@XP_001771285                                                    ':0):0.15623048,((('3702_Athaliana@NP_188253                                                       ':0.34961639,'3702_Athaliana@NP_849994                                                       ':0.1653999):0.063324658,'39946_Osativa@EAZ01716                                                         ':0.26812628):0.2730952,'Smoellendorffii@jgi|Selmo1|409868|fgenesh2_pg.C_scaffold_11000251              ':0.043497518):0.055533493):0.10672557,'Cvulgaris@jgi                                                                  ':0.25996735):0.041531308,(('436017_Olucimarinus@XP_001418358                                               ':0.073442306,'70448_Otauri@CAL53302                                                          ':0.073882849):0.23369686,'564608_Mpusilla@EEH56226                                                       ':0.16013472):0.11593887):0.089657625,(('431895_Mbrevicollis@XP_001747295                                               ':0.45024141,'Srosetta@00454T0                                                               ':0.64752309):0.34968428,'Vcarteri@jgi                                                                   ':0.37643541):0.17632898):0.058415412,((('296543_Tpseudonana@XP_002287562                                                ':0.14077884,'556484_Ptricornutum@XP_002176724                                               ':0.37401206):0.081704593,(('403677_Pinfestans@EEY65802                                                     ':0.031617915,'Pramorum@jgi                                                                   ':0.06961936):0.30052193,'Aanophagefferens@jgi                                                           ':0.44672902):0.048241958):0.074213638,'Ectocarpus_siliculosus@298711117                                               ':0.22461016):0.18517732):2.1528436e-05,((((((('284813_Ecuniculi@NP_586422                                                     ':0.033256314,'Encephalitozoon_intestinalis@XP_003073964                                      ':0.015069296):0.20692978,'Nosema_ceranae@XP_002995969                                                    ':0.78838175):0.88967167,'Enterocytozoon_bieneusi@XP_002650295                                           ':1.1950393):1.4418068,(('412030_3_Ptetraurelia@XP_001434341                                             ':0.017551482,'412030_Ptetraurelia@XP_001430646                                               ':0.027834372):1.7114063e-08,('412030_Ptetraurelia@XP_001460999                                               ':0.023569498,'412030_Ptetraurelia@XP_001461175                                               ':0.056027641):0.063770906):0.309034):0.29446068,'5911_Tthermophila@XP_001032153                                                 ':0.22183043):0.14051183,'Oxytricha_trifallax@apc3_WGS                                                   ':0.23906009):0.37984488,'Ehuxleyi@jgi                                                                   ':0.57693848):0.21987958):0.042670488,((('214684_Cneoformans@XP_566728                                                   ':0.67402928,'237631_Umaydis@XP_758236                                                       ':1.1120819):0.21185228,((('330879_Afumigatus@XP_755196                                                    ':0.29588811,'367110_Ncrassa@XP_956598                                                       ':0.42411905):0.11686036,'643680_Scerevisiae@CAY77700                                                    ':0.9198071):0.12458187,'4896_Spombe@CAA30532                                                           ':0.47456519):0.085431397):0.2233002,'5762_Ngruberi@EFC50492                                                         ':0.52114573):0.098153442);
((((((('10228_Tadhaerens@XP_002110345                                                  ':0.60427396,'45351_Nvectensis@XP_001635851                                                  ':0.20312517):0.038619845,'7739_Bfloridae@XP_002598631                                                    ':0.15830902):0.053626584,(('7955_Drerio@NP_958857                                                          ':0.07563047,('8364_Xtropicalis@NP_001072470                                                  ':0.022590817,'9606_Hsapiens@EAW57688                                                         ':0.013121783):0.049296075):0.09779975,'Hribusta@jgi                                                                   ':0.19039493):0.029590969):0.031197672,'Lgigantea@jgi                                                                  ':0.19341941):0.067511118,((((('126793_Pvivax@XP_001613178                                                     ':0.16934429,'36329_Pfalciparum@XP_001351576                                                 ':0.30544591):2.3145421,('237631_Umaydis@XP_758236                                                       ':1.2141175,('353151_Chominis@XP_668239                                                      ':0,'353152_Cparvum@XP_628531                                                       ':0):1.0169272):0.19268157):0.11336567,'7227_Dmelanogaster@NP_648093                                                   ':0.3939117):0.11394204,(((('185431_Tbrucei@XP_823254                                                       ':0.096269938,'353153_Tcruzi@XP_809564                                                        ':0.1624916):0.33249711,('347515_Lmajor@XP_001687518                                                     ':2.8287614e-05,'435258_Linfantum@XP_001463004                                                  ':0.024477245):0.57225669):1.0602294,('6239_Celegans@NP_001021714                                                     ':0.50576276,'6279_Bmalayi@XP_001898600                                                      ':0.31222552):0.21710306):0.20377752,'Bdendrobatidis@jgi|Batde5|87926|GP3.034850                                     ':0.99836951):0.10382764):0.039558821,'Dpulex@jgi                                                                     ':0.56817128):0.033404463):0.14985588,('352472_Ddiscoideum@XP_636853                                                   ':0.48107137,'5762_Ngruberi@EFC50492                                                         ':0.47499247):0.058959695):0.0083875838,(((((('145481_Ppatens@XP_001758114                                                    ':0.040429687,'145481_Ppatens@XP_001771285                                                    ':0.014733509):0.13854851,'Smoellendorffii@jgi|Selmo1|409868|fgenesh2_pg.C_scaffold_11000251              ':0.066009532):0.042688414,(('3702_Athaliana@NP_188253                                                       ':0.34598399,'3702_Athaliana@NP_849994                                                       ':0.19769925):0.065603932,'39946_Osativa@EAZ01716                                                         ':0.20116284):0.21369352):0.078500054,((((('412133_Tvaginalis@XP_001312985                                                 ':1.3913465,'Cmerolae@CMR407C                                                               ':0.58552475):0.29712603,'Gsulphuraria@stig_58.Gs55740.1                                                 ':0.58953029):0.21343629,'Chlamydomonas_reinhardtii@XP_001701084                                         ':1.4412109):0.20325174,(('436017_Olucimarinus@XP_001418358                                               ':0.055057731,'70448_Otauri@CAL53302                                                          ':0.08988388):0.16290298,'564608_Mpusilla@EEH56226                                                       ':0.12270281):0.077886986):0.054287902,('Cvulgaris@jgi                                                                  ':0.23718998,'Vcarteri@jgi                                                                   ':0.4831137):0.055599138):0.071307764):0.040121737,((('296543_Tpseudonana@XP_002287562                                                ':0.20802099,(('403677_Pinfestans@EEY65802                                                     ':0.03174981,'Pramorum@jgi                                                                   ':0.03418145):0.22933919,'Aanophagefferens@jgi                                                           ':0.34871278):0.064619943):0.093311742,('556484_Ptricornutum@XP_002176724                                               ':0.33287027,'Ectocarpus_siliculosus@298711117                                               ':0.19917703):0.035689528):0.14660234,(('5911_Tthermophila@XP_001032153                                                 ':0.47035287,'Oxytricha_trifallax@apc3_WGS                                                   ':0.24484452):0.31223212,'Ehuxleyi@jgi                                                                   ':0.34131813):0.16003669):0.03013703):0.10228499,(((('214684_Cneoformans@XP_566728                                                   ':0.96866871,((('330879_Afumigatus@XP_755196                                                    ':0.24936135,'367110_Ncrassa@XP_956598                                                       ':0.42192698):0.12398406,'643680_Scerevisiae@CAY77700                                                    ':0.60120219):0.089168637,'4896_Spombe@CAA30532                                                           ':0.43784095):0.12844252):0.079059566,((('284813_Ecuniculi@NP_586422                                                     ':0.0070838889,'Encephalitozoon_intestinalis@XP_003073964                                      ':0.036660435):0.17602264,'Nosema_ceranae@XP_002995969                                                    ':0.81058665):0.65805048,'Enterocytozoon_bieneusi@XP_002650295                                           ':1.0621358):1.3451118):0.057538397,(('431895_Mbrevicollis@XP_001747295                                               ':0.46744047,'Srosetta@00454T0                                                               ':0.39782137):0.31862859,'Cowczarzaki@04683T0                                                            ':0.80494802):0.084073768):0.052591113,(((('412030_3_Ptetraurelia@XP_001434341                                             ':0.0058418144,'412030_Ptetraurelia@XP_001430646                                               ':0.025557871):0.078519499,'412030_Ptetraurelia@XP_001460999                                               ':0.012092784):0.0098778669,'412030_Ptetraurelia@XP_001461175                                               ':0.019528011):0.7876164,'Spunctatus@02761T0                                                             ':0.52042355):0.055746574):0.1117727):0.054456015,('Gnostochinearum@EST_gi_106799236_gb_EC117613.1_EC117613                        ':0.13050254,'Ttrahens@06230T0                                                               ':0.24973235):0.099873027);
(((((((('10228_Tadhaerens@XP_002110345                                                  ':0.57183951,'45351_Nvectensis@XP_001635851                                                  ':0.10460981):0.096895001,('7227_Dmelanogaster@NP_648093                                                   ':0.45421134,('Hribusta@jgi                                                                   ':0.23596116,'Lgigantea@jgi                                                                  ':0.23130646):0.019889955):0.025591074):0.027593214,(('7739_Bfloridae@XP_002598631                                                    ':0.058858284,'Dpulex@jgi                                                                     ':0.55866976):0.068774232,('7955_Drerio@NP_958857                                                          ':0.06888224,('8364_Xtropicalis@NP_001072470                                                  ':0.029280463,'9606_Hsapiens@EAW57688                                                         ':0.032904726):0.050716657):0.11743163):0.037402762):0.20720922,'352472_Ddiscoideum@XP_636853                                                   ':0.51355082):0.046886169,'Cowczarzaki@04683T0                                                            ':0.90066053):0.10612706,((((((('126793_Pvivax@XP_001613178                                                     ':0.24077197,'36329_Pfalciparum@XP_001351576                                                 ':0.21541176):2.7106375,(('185431_Tbrucei@XP_823254                                                       ':0.14085334,'353153_Tcruzi@XP_809564                                                        ':0.15037609):0.19565373,('347515_Lmajor@XP_001687518                                                     ':0.027062673,'435258_Linfantum@XP_001463004                                                  ':0.0092863913):0.8824468):0.75921372):0.3400747,('6239_Celegans@NP_001021714                                                     ':0.49949368,'6279_Bmalayi@XP_001898600                                                      ':0.59825663):0.5295122):0.050123391,'Bdendrobatidis@jgi|Batde5|87926|GP3.034850                                     ':0.9292589):0.13572899,(('214684_Cneoformans@XP_566728                                                   ':0.90555344,('431895_Mbrevicollis@XP_001747295                                               ':0.61082934,'Srosetta@00454T0                                                               ':0.41909742):0.36406214):0.097849484,('237631_Umaydis@XP_758236                                                       ':1.2130845,(('330879_Afumigatus@XP_755196                                                    ':0.26777538,'367110_Ncrassa@XP_956598                                                       ':0.42795669):0.22669276,('4896_Spombe@CAA30532                                                           ':0.40727978,'643680_Scerevisiae@CAY77700                                                    ':0.88227787):0.06742242):0.10043975):0.092041675):0.069885671):0.076755485,((((('284813_Ecuniculi@NP_586422                                                     ':1.5180422e-05,'Encephalitozoon_intestinalis@XP_003073964                                      ':0.06249328):0.1325791,'Nosema_ceranae@XP_002995969                                                    ':0.85541899):0.74858574,'Enterocytozoon_bieneusi@XP_002650295                                           ':1.1632281):0.70709827,'Chlamydomonas_reinhardtii@XP_001701084                                         ':1.296216):0.54431461,(('412133_Tvaginalis@XP_001312985                                                 ':1.3881467,'Cmerolae@CMR407C                                                               ':0.39216011):0.30314348,'Gsulphuraria@stig_58.Gs55740.1                                                 ':0.47314823):0.0023379137):0.21006272):0.029605433,'Spunctatus@02761T0                                                             ':0.81038723):0.020530979):0.0026743335,'Vcarteri@jgi                                                                   ':0.66085061):0.050956334,((((((('145481_Ppatens@XP_001758114                                                    ':0.048063379,'145481_Ppatens@XP_001771285                                                    ':0.026164548):0.094409987,('Cvulgaris@jgi                                                                  ':0.24780319,'Smoellendorffii@jgi|Selmo1|409868|fgenesh2_pg.C_scaffold_11000251              ':0.14599574):0.02752978):0.04681263,(('436017_Olucimarinus@XP_001418358                                               ':0.054230935,'70448_Otauri@CAL53302                                                          ':0.10022259):0.20241443,'564608_Mpusilla@EEH56226                                                       ':0.10336879):0.13630501):0.068170212,(('3702_Athaliana@NP_188253                                                       ':0.26955324,'3702_Athaliana@NP_849994                                                       ':0.25692105):0.07561122,'39946_Osativa@EAZ01716                                                         ':0.13624867):0.17425952):0.1198094,((('353151_Chominis@XP_668239                                                      ':0,'353152_Cparvum@XP_628531                                                       ':0):1.541856,(((('412030_3_Ptetraurelia@XP_001434341                                             ':0.031462043,'412030_Ptetraurelia@XP_001430646                                               ':9.9436232e-07):0.097401378,('412030_Ptetraurelia@XP_001460999                                               ':0.032211882,'412030_Ptetraurelia@XP_001461175                                               ':0.037569782):0.029658079):0.36815293,'5911_Tthermophila@XP_001032153                                                 ':0.23204379):0.23091723,'Oxytricha_trifallax@apc3_WGS                                                   ':0.27313505):0.11374761):0.15425623,'Ehuxleyi@jgi                                                                   ':0.51103668):0.082129709):0.017933105,'5762_Ngruberi@EFC50492                                                         ':0.56466549):0.061315398,((('296543_Tpseudonana@XP_002287562                                                ':0.27219813,'556484_Ptricornutum@XP_002176724                                               ':0.33035257):0.16278254,(('403677_Pinfestans@EEY65802                                                     ':0.073067375,'Pramorum@jgi                                                                   ':0.020814256):0.2772776,'Aanophagefferens@jgi                                                           ':0.37691375):0.062897001):0.10098091,'Ectocarpus_siliculosus@298711117                                               ':0.23269578):0.16223969):0.011655896,('Gnostochinearum@EST_gi_106799236_gb_EC117613.1_EC117613                        ':0.18095646,'Ttrahens@06230T0                                                               ':0.38517744):0.16929215);
(((((('10228_Tadhaerens@XP_002110345                                                  ':0.5771796,((('45351_Nvectensis@XP_001635851                                                  ':0.15380383,'7739_Bfloridae@XP_002598631                                                    ':0.15697659):0.050046285,(('7955_Drerio@NP_958857                                                          ':0.10232697,('8364_Xtropicalis@NP_001072470                                                  ':0.041721488,'9606_Hsapiens@EAW57688                                                         ':0.02044755):0.0098760208):0.10675217,'Hribusta@jgi                                                                   ':0.26924565):0.05205818):0.0029627152,'Lgigantea@jgi                                                                  ':0.27906572):0.031560549):0.020128729,((('353151_Chominis@XP_668239                                                      ':0,'353152_Cparvum@XP_628531                                                       ':0):1.6279007,'7227_Dmelanogaster@NP_648093                                                   ':0.2659589):0.17703235,'Dpulex@jgi                                                                     ':0.40513543):0.050496209):0.10329047,(((('214684_Cneoformans@XP_566728                                                   ':0.65116395,'237631_Umaydis@XP_758236                                                       ':1.045928):0.24954184,(('330879_Afumigatus@XP_755196                                                    ':0.18662898,'367110_Ncrassa@XP_956598                                                       ':0.43418408):0.19971589,('4896_Spombe@CAA30532                                                           ':0.29901934,'643680_Scerevisiae@CAY77700                                                    ':0.67027435):0.083075637):0.080557198):0.098759457,(('6239_Celegans@NP_001021714                                                     ':0.52278072,'6279_Bmalayi@XP_001898600                                                      ':0.65674971):0.33641204,'Chlamydomonas_reinhardtii@XP_001701084                                         ':1.5695125):0.25985504):0.07329466,'Bdendrobatidis@jgi|Batde5|87926|GP3.034850                                     ':1.2135847):0.054033654):0.024142447,'352472_Ddiscoideum@XP_636853                                                   ':0.64541705):0.055202068,(('Cmerolae@CMR407C                                                               ':0.60858722,'Gsulphuraria@stig_58.Gs55740.1                                                 ':0.43426165):0.34887481,(('Cowczarzaki@04683T0                                                            ':0.64898388,'Gnostochinearum@EST_gi_106799236_gb_EC117613.1_EC117613                        ':0.086601213):0.06707054,'Ttrahens@06230T0                                                               ':0.30359014):0.056413694):0.064764032):0.048477381,(((((('126793_Pvivax@XP_001613178                                                     ':0.21083448,'36329_Pfalciparum@XP_001351576                                                 ':0.35330228):2.0487677,'412133_Tvaginalis@XP_001312985                                                 ':1.1965136):0.25867643,(('185431_Tbrucei@XP_823254                                                       ':0.16849601,'353153_Tcruzi@XP_809564                                                        ':0.10382417):0.27701363,('347515_Lmajor@XP_001687518                                                     ':0.025633482,'435258_Linfantum@XP_001463004                                                  ':0.0079037831):0.54025802):0.92314419):0.13060359,'5762_Ngruberi@EFC50492                                                         ':0.32680741):0.26218531,(((('296543_Tpseudonana@XP_002287562                                                ':0.14941685,'556484_Ptricornutum@XP_002176724                                               ':0.35219681):0.095980957,'Aanophagefferens@jgi                                                           ':0.3212764):0.051019244,'Ectocarpus_siliculosus@298711117                                               ':0.18761349):0.088472951,('403677_Pinfestans@EEY65802                                                     ':0.011046694,'Pramorum@jgi                                                                   ':0.091426966):0.24637424):0.12909624):0.077759876,((((((('145481_Ppatens@XP_001758114                                                    ':0.081809045,'145481_Ppatens@XP_001771285                                                    ':0.0053937573):0.11132203,(('3702_Athaliana@NP_188253                                                       ':0.37450609,'3702_Athaliana@NP_849994                                                       ':0.1011186):0.07237534,'39946_Osativa@EAZ01716                                                         ':0.20918852):0.23677735):0.012956004,'Smoellendorffii@jgi|Selmo1|409868|fgenesh2_pg.C_scaffold_11000251              ':0.11112043):0.092626634,'Cvulgaris@jgi                                                                  ':0.2983801):0.034414318,(('436017_Olucimarinus@XP_001418358                                               ':0.032037986,'70448_Otauri@CAL53302                                                          ':0.074992102):0.18723761,'564608_Mpusilla@EEH56226                                                       ':0.16627298):0.097604837):0.056183979,((((('412030_3_Ptetraurelia@XP_001434341                                             ':0.0062005478,'412030_Ptetraurelia@XP_001430646                                               ':0.042401054):0.027641412,('412030_Ptetraurelia@XP_001460999                                               ':0.0065988594,'412030_Ptetraurelia@XP_001461175                                               ':0.025563478):0.037831126):0.45112015,'5911_Tthermophila@XP_001032153                                                 ':0.14006093):0.16105678,'Oxytricha_trifallax@apc3_WGS                                                   ':0.32395706):0.28091831,'Ehuxleyi@jgi                                                                   ':0.43824394):0.139451):0.019018671,'Vcarteri@jgi                                                                   ':0.51329919):0.039905631):0.079371951,((((('284813_Ecuniculi@NP_586422                                                     ':0.029841211,'Encephalitozoon_intestinalis@XP_003073964                                      ':0.0533957):0.32780779,'Nosema_ceranae@XP_002995969                                                    ':0.65309718):0.42671356,'Enterocytozoon_bieneusi@XP_002650295                                           ':1.1063339):1.098898,'Spunctatus@02761T0                                                             ':0.42816663):0.23416012,('431895_Mbrevicollis@XP_001747295                                               ':0.49483819,'Srosetta@00454T0                                                               ':0.44708341):0.35880614):0.093872544);
((((((((('10228_Tadhaerens@XP_002110345                                                  ':0.58545663,'7227_Dmelanogaster@NP_648093                                                   ':0.386032):0.04388534,'45351_Nvectensis@XP_001635851                                                  ':0.19550895):0.014611074,(('7955_Drerio@NP_958857                                                          ':0.066777497,('8364_Xtropicalis@NP_001072470                                                  ':0.028545291,'9606_Hsapiens@EAW57688                                                         ':0.030924253):0.021152255):0.093125752,('Hribusta@jgi                                                                   ':0.17121356,'Lgigantea@jgi                                                                  ':0.22362428):0.026263523):0.036564904):0.015947361,'7739_Bfloridae@XP_002598631                                                    ':0.13932462):0.089047037,'Dpulex@jgi                                                                     ':0.42716931):0.08135205,(((('214684_Cneoformans@XP_566728                                                   ':0.67642098,'Chlamydomonas_reinhardtii@XP_001701084                                         ':1.657188):0.12567757,(((('284813_Ecuniculi@NP_586422                                                     ':0.027631781,'Encephalitozoon_intestinalis@XP_003073964                                      ':0.048191004):0.34330128,'Nosema_ceranae@XP_002995969                                                    ':0.82898074):0.29664705,'Enterocytozoon_bieneusi@XP_002650295                                           ':1.7793837):1.6794156,'Srosetta@00454T0                                                               ':0.54919718):0.43064897):0.031832938,('6239_Celegans@NP_001021714                                                     ':0.59676346,'6279_Bmalayi@XP_001898600                                                      ':0.45962029):0.33609189):0.16057953,(((('237631_Umaydis@XP_758236                                                       ':1.3969707,'367110_Ncrassa@XP_956598                                                       ':0.33018425):0.073041153,'330879_Afumigatus@XP_755196                                                    ':0.34039789):0.13500925,'643680_Scerevisiae@CAY77700                                                    ':0.86149818):0.075736397,'4896_Spombe@CAA30532                                                           ':0.36465548):0.16201795):0.16557519):0.032405613,'352472_Ddiscoideum@XP_636853                                                   ':0.52166026):0.033665184,('Gnostochinearum@EST_gi_106799236_gb_EC117613.1_EC117613                        ':0.31300154,'Ttrahens@06230T0                                                               ':0.22132412):0.1785705):0.064647317,(((('126793_Pvivax@XP_001613178                                                     ':0.27453355,'36329_Pfalciparum@XP_001351576                                                 ':0.20283252):2.811171,'Cowczarzaki@04683T0                                                            ':0.95748445):0.21657813,('Bdendrobatidis@jgi|Batde5|87926|GP3.034850                                     ':0.90611397,'Spunctatus@02761T0                                                             ':0.75140431):0.058516468):0.061634365,((((((('145481_Ppatens@XP_001758114                                                    ':0.038143415,'145481_Ppatens@XP_001771285                                                    ':0.0085483558):0.028433129,(('3702_Athaliana@NP_188253                                                       ':0.3436051,'39946_Osativa@EAZ01716                                                         ':0.18144304):0.11676992,'3702_Athaliana@NP_849994                                                       ':0.17147294):0.2788998):0.063697573,'Smoellendorffii@jgi|Selmo1|409868|fgenesh2_pg.C_scaffold_11000251              ':0.10397986):0.074911565,(((('353151_Chominis@XP_668239                                                      ':0,'353152_Cparvum@XP_628531                                                       ':0):1.8379736,'Cvulgaris@jgi                                                                  ':0.052727695):0.18175546,((('412133_Tvaginalis@XP_001312985                                                 ':1.5657035,'Cmerolae@CMR407C                                                               ':0.34319572):0.17947822,'Gsulphuraria@stig_58.Gs55740.1                                                 ':0.59112379):0.39566057,'Vcarteri@jgi                                                                   ':0.34324124):0.068443051):0.06314187,(('436017_Olucimarinus@XP_001418358                                               ':0.037415525,'70448_Otauri@CAL53302                                                          ':0.08918595):0.22545172,'564608_Mpusilla@EEH56226                                                       ':0.11300105):0.10417588):0.096511605):0.063710628,(((((('412030_3_Ptetraurelia@XP_001434341                                             ':0.026461881,'412030_Ptetraurelia@XP_001430646                                               ':2.9280983e-07):0.099513715,'412030_Ptetraurelia@XP_001461175                                               ':0.027702982):0.020794433,'412030_Ptetraurelia@XP_001460999                                               ':0.0059590518):0.47093677,'5911_Tthermophila@XP_001032153                                                 ':0.18515568):0.16911387,'Oxytricha_trifallax@apc3_WGS                                                   ':0.3309937):0.23943893,'Ehuxleyi@jgi                                                                   ':0.48710133):0.15817345):0.037499424,(('185431_Tbrucei@XP_823254                                                       ':0.07716121,'353153_Tcruzi@XP_809564                                                        ':0.28989635):0.38326677,('347515_Lmajor@XP_001687518                                                     ':0.017849202,'435258_Linfantum@XP_001463004                                                  ':0.0068186964):0.58245341):1.6388438):0.010005559,((((('296543_Tpseudonana@XP_002287562                                                ':0.22516483,'556484_Ptricornutum@XP_002176724                                               ':0.25065777):0.12371881,'Aanophagefferens@jgi                                                           ':0.41938969):0.044208107,'Ectocarpus_siliculosus@298711117                                               ':0.21617382):0.034688624,'431895_Mbrevicollis@XP_001747295                                               ':0.77820415):0.048116835,('403677_Pinfestans@EEY65802                                                     ':0.0082763408,'Pramorum@jgi                                                                   ':0.062867741):0.24379661):0.12501096):0.033684411):0.029706765,'5762_Ngruberi@EFC50492                                                         ':0.53112315);
(((((('10228_Tadhaerens@XP_002110345                                                  ':0.49583914,((('45351_Nvectensis@XP_001635851                                                  ':0.17889702,('7227_Dmelanogaster@NP_648093                                                   ':0.45806179,('Hribusta@jgi                                                                   ':0.22136144,'Lgigantea@jgi                                                                  ':0.16547513):0.046046159):0.011486121):0.027911228,('7955_Drerio@NP_958857                                                          ':0.080978753,('8364_Xtropicalis@NP_001072470                                                  ':0.013071228,'9606_Hsapiens@EAW57688                                                         ':0.017020616):0.032602473):0.094971264):0.032632366,'7739_Bfloridae@XP_002598631                                                    ':0.085270848):0.051559231):0.038472785,'Dpulex@jgi                                                                     ':0.3727711):4.1580767e-05,(((('126793_Pvivax@XP_001613178                                                     ':0.073171681,'36329_Pfalciparum@XP_001351576                                                 ':0.5316494):2.3301302,'412133_Tvaginalis@XP_001312985                                                 ':0.98325387):0.30567651,(('185431_Tbrucei@XP_823254                                                       ':0.106893,'353153_Tcruzi@XP_809564                                                        ':0.14727733):0.23895118,('347515_Lmajor@XP_001687518                                                     ':0.0060449031,'435258_Linfantum@XP_001463004                                                  ':0.002359138):0.57094878):1.0864007):0.089277709,('6239_Celegans@NP_001021714                                                     ':0.52064987,'6279_Bmalayi@XP_001898600                                                      ':0.5118737):0.34888624):0.32247614):0.10231512,'352472_Ddiscoideum@XP_636853                                                   ':0.633912):0.084591598,('Gnostochinearum@EST_gi_106799236_gb_EC117613.1_EC117613                        ':0.16790035,'Ttrahens@06230T0                                                               ':0.24190836):0.16387883):0.046858338,(((((('145481_Ppatens@XP_001758114                                                    ':0.056782137,'145481_Ppatens@XP_001771285                                                    ':0.018476332):0.16886877,'Smoellendorffii@jgi|Selmo1|409868|fgenesh2_pg.C_scaffold_11000251              ':0.057725887):0.056643667,(('3702_Athaliana@NP_188253                                                       ':0.30847301,'39946_Osativa@EAZ01716                                                         ':0.18206901):0.046833154,'3702_Athaliana@NP_849994                                                       ':0.21444918):0.12218264):0.049415364,((('436017_Olucimarinus@XP_001418358                                               ':0.045207889,'70448_Otauri@CAL53302                                                          ':0.039181411):0.12027598,'564608_Mpusilla@EEH56226                                                       ':0.13412133):0.068695686,('Cvulgaris@jgi                                                                  ':0.19741042,'Vcarteri@jgi                                                                   ':0.45740247):0.012078974):0.096207278):0.032096444,((((((('412030_3_Ptetraurelia@XP_001434341                                             ':0.014095996,'412030_Ptetraurelia@XP_001430646                                               ':0.025292208):0.063379806,'412030_Ptetraurelia@XP_001460999                                               ':0.005839861):0.032832575,'412030_Ptetraurelia@XP_001461175                                               ':0.00081947796):0.5489506,'5911_Tthermophila@XP_001032153                                                 ':0.1318867):0.18375005,'Oxytricha_trifallax@apc3_WGS                                                   ':0.33045777):0.34124786,'Ehuxleyi@jgi                                                                   ':0.54902291):0.049213392,'5762_Ngruberi@EFC50492                                                         ':0.62088764):0.064518719):0.050677177,(((('296543_Tpseudonana@XP_002287562                                                ':0.1285185,'556484_Ptricornutum@XP_002176724                                               ':0.29676198):0.14465606,'Aanophagefferens@jgi                                                           ':0.32557306):0.019818378,'Ectocarpus_siliculosus@298711117                                               ':0.21016262):0.07737766,('403677_Pinfestans@EEY65802                                                     ':0.018604709,'Pramorum@jgi                                                                   ':0.03427436):0.2329483):0.17997053):0.07359357,(((((('214684_Cneoformans@XP_566728                                                   ':0.50250298,'237631_Umaydis@XP_758236                                                       ':1.3155171):0.14878022,('353151_Chominis@XP_668239                                                      ':0,'353152_Cparvum@XP_628531                                                       ':0):1.2398371):0.1309774,((((('284813_Ecuniculi@NP_586422                                                     ':0.010367795,'Encephalitozoon_intestinalis@XP_003073964                                      ':0.034949134):0.13077128,'Nosema_ceranae@XP_002995969                                                    ':0.76654866):0.63691263,'Enterocytozoon_bieneusi@XP_002650295                                           ':1.5735537):0.93261018,'Chlamydomonas_reinhardtii@XP_001701084                                         ':1.436699):0.39088317,((('330879_Afumigatus@XP_755196                                                    ':0.21103645,'367110_Ncrassa@XP_956598                                                       ':0.33307691):0.14816678,'643680_Scerevisiae@CAY77700                                                    ':1.0339944):0.11529048,'4896_Spombe@CAA30532                                                           ':0.3675957):0.092623011):0.028638876):0.15509438,('Bdendrobatidis@jgi|Batde5|87926|GP3.034850                                     ':0.97800606,'Spunctatus@02761T0                                                             ':0.63436495):0.063333506):0.056281329,(('431895_Mbrevicollis@XP_001747295                                               ':0.45359843,'Srosetta@00454T0                                                               ':0.55730619):0.24868198,'Cowczarzaki@04683T0                                                            ':0.70331403):0.086645116):0.034904716,('Cmerolae@CMR407C                                                               ':0.62130725,'Gsulphuraria@stig_58.Gs55740.1                                                 ':0.36013949):0.50978576):0.030463943);
(((('10228_Tadhaerens@XP_002110345                                                  ':0.55827795,(('45351_Nvectensis@XP_001635851                                                  ':0.20600976,(('7739_Bfloridae@XP_002598631                                                    ':0.150248,(('7955_Drerio@NP_958857                                                          ':0.10607861,('8364_Xtropicalis@NP_001072470                                                  ':0.020146612,'9606_Hsapiens@EAW57688                                                         ':0.035217433):0.067474323):0.078545723,'Hribusta@jgi                                                                   ':0.22541424):0.05322571):0.011915306,('Dpulex@jgi                                                                     ':0.48224285,'Lgigantea@jgi                                                                  ':0.20300941):0.076002931):0.047661537):0.060023291,'7227_Dmelanogaster@NP_648093                                                   ':0.51382538):0.043122663):0.075773427,(('412133_Tvaginalis@XP_001312985                                                 ':1.4124296,'6279_Bmalayi@XP_001898600                                                      ':0.59077739):0.075273065,'6239_Celegans@NP_001021714                                                     ':0.66689378):0.40194595):0.13230697,((('214684_Cneoformans@XP_566728                                                   ':0.8255263,(('431895_Mbrevicollis@XP_001747295                                               ':0.62728781,'Srosetta@00454T0                                                               ':0.56152398):0.12264146,'Bdendrobatidis@jgi|Batde5|87926|GP3.034850                                     ':0.94324767):0.053259623):0.18467072,((('237631_Umaydis@XP_758236                                                       ':1.4228245,('330879_Afumigatus@XP_755196                                                    ':0.23329654,'367110_Ncrassa@XP_956598                                                       ':0.32218841):0.20710294):0.098739734,'643680_Scerevisiae@CAY77700                                                    ':0.95701333):0.080713651,'4896_Spombe@CAA30532                                                           ':0.58259461):0.11102687):0.038025451,('353151_Chominis@XP_668239                                                      ':0,'353152_Cparvum@XP_628531                                                       ':0):1.7128342):0.025329156):0.047204762,(((('126793_Pvivax@XP_001613178                                                     ':0.20203378,'36329_Pfalciparum@XP_001351576                                                 ':0.2338861):1.5211847,((('284813_Ecuniculi@NP_586422                                                     ':0.034281331,'Encephalitozoon_intestinalis@XP_003073964                                      ':0.041677915):0.21696981,'Nosema_ceranae@XP_002995969                                                    ':1.0096582):0.49594979,'Enterocytozoon_bieneusi@XP_002650295                                           ':1.650787):1.2494415):0.25068491,((('185431_Tbrucei@XP_823254                                                       ':0.091863774,'353153_Tcruzi@XP_809564                                                        ':0.2154736):0.3784394,('347515_Lmajor@XP_001687518                                                     ':0,'435258_Linfantum@XP_001463004                                                  ':0.033345978):0.44272335):1.2030193,('Cmerolae@CMR407C                                                               ':0.60312096,'Gsulphuraria@stig_58.Gs55740.1                                                 ':0.60029271):0.31242278):0.13179321):0.15391853,'Cowczarzaki@04683T0                                                            ':0.99151478):0.0066286749,(((((((('145481_Ppatens@XP_001758114                                                    ':0.076148176,'145481_Ppatens@XP_001771285                                                    ':0.021443623):0.13782084,(('3702_Athaliana@NP_188253                                                       ':0.30430403,('3702_Athaliana@NP_849994                                                       ':0.15988609,'39946_Osativa@EAZ01716                                                         ':0.25320797):0.030747544):0.20159566,'Smoellendorffii@jgi|Selmo1|409868|fgenesh2_pg.C_scaffold_11000251              ':0.076655899):0.03403443):0.13168086,((('436017_Olucimarinus@XP_001418358                                               ':0.10426999,'70448_Otauri@CAL53302                                                          ':0.12257625):0.23025332,'564608_Mpusilla@EEH56226                                                       ':0.12843152):0.082851713,('Cvulgaris@jgi                                                                  ':0.2803235,'Vcarteri@jgi                                                                   ':0.51001288):0.026568486):0.078046494):0.10755643,'Ehuxleyi@jgi                                                                   ':0.59375613):0.034703059,(('352472_Ddiscoideum@XP_636853                                                   ':0.52309899,'Chlamydomonas_reinhardtii@XP_001701084                                         ':1.6943528):0.31150007,'5762_Ngruberi@EFC50492                                                         ':0.50556297):0.087490417):0.038716009,((('296543_Tpseudonana@XP_002287562                                                ':0.22155108,'556484_Ptricornutum@XP_002176724                                               ':0.46350032):0.11155579,(('403677_Pinfestans@EEY65802                                                     ':0.060661778,'Pramorum@jgi                                                                   ':0.060675163):0.25322099,'Aanophagefferens@jgi                                                           ':0.40380772):0.057114698):0.083463098,'Ectocarpus_siliculosus@298711117                                               ':0.25799543):0.11305917):0.037874725,(((((('412030_3_Ptetraurelia@XP_001434341                                             ':0.02440523,'412030_Ptetraurelia@XP_001430646                                               ':0.026230542):0.13940967,'412030_Ptetraurelia@XP_001460999                                               ':1.0347231e-07):0.016104856,'412030_Ptetraurelia@XP_001461175                                               ':0.056431366):0.42856371,'5911_Tthermophila@XP_001032153                                                 ':0.26601439):0.2801935,'Oxytricha_trifallax@apc3_WGS                                                   ':0.18914471):0.23155978,'Spunctatus@02761T0                                                             ':0.82265439):0.13209688):0.0042930833,('Gnostochinearum@EST_gi_106799236_gb_EC117613.1_EC117613                        ':0.24597101,'Ttrahens@06230T0                                                               ':0.29505348):0.21424496):0.038169167);
(((('10228_Tadhaerens@XP_002110345                                                  ':0.60703301,(((('214684_Cneoformans@XP_566728                                                   ':0.7626697,('353151_Chominis@XP_668239                                                      ':0,'353152_Cparvum@XP_628531                                                       ':0):1.4063713):0.28869132,('6239_Celegans@NP_001021714                                                     ':0.60200107,'6279_Bmalayi@XP_001898600                                                      ':0.44603396):0.35805848):0.21438406,('45351_Nvectensis@XP_001635851                                                  ':0.21023268,((('7227_Dmelanogaster@NP_648093                                                   ':0.25827874,'Bdendrobatidis@jgi|Batde5|87926|GP3.034850                                     ':0.9430087):0.2021064,(('7955_Drerio@NP_958857                                                          ':0.089049243,('8364_Xtropicalis@NP_001072470                                                  ':0.011433402,'9606_Hsapiens@EAW57688                                                         ':0.0038425394):0.047252):0.037316958,'Dpulex@jgi                                                                     ':0.46708159):0.044321234):1.371915e-05,('Hribusta@jgi                                                                   ':0.1902847,'Lgigantea@jgi                                                                  ':0.19468972):0.039671856):0.024730153):0.038232701):0.0093608261,'7739_Bfloridae@XP_002598631                                                    ':0.12515236):0.073441814):0.10188153,'352472_Ddiscoideum@XP_636853                                                   ':0.50410327):0.041755685,((('126793_Pvivax@XP_001613178                                                     ':0.20051614,'36329_Pfalciparum@XP_001351576                                                 ':0.1996042):2.4008828,((('185431_Tbrucei@XP_823254                                                       ':0.18492468,'353153_Tcruzi@XP_809564                                                        ':0.11425803):0.26296701,('347515_Lmajor@XP_001687518                                                     ':0.034644803,'435258_Linfantum@XP_001463004                                                  ':0):0.67312398):0.82302127,'412133_Tvaginalis@XP_001312985                                                 ':1.0999948):0.21705186):0.079228827,'5762_Ngruberi@EFC50492                                                         ':0.40283651):0.19418934):0.053847042,(((((((('145481_Ppatens@XP_001758114                                                    ':0.02798059,'145481_Ppatens@XP_001771285                                                    ':0.032551795):0.07611527,((('3702_Athaliana@NP_188253                                                       ':0.25343534,'3702_Athaliana@NP_849994                                                       ':0.18396253):0.047371944,'39946_Osativa@EAZ01716                                                         ':0.19640508):0.22913473,'Smoellendorffii@jgi|Selmo1|409868|fgenesh2_pg.C_scaffold_11000251              ':0.062470113):0.046909087):0.079612441,'Cvulgaris@jgi                                                                  ':0.23918682):0.027316502,(('436017_Olucimarinus@XP_001418358                                               ':0.067628855,'70448_Otauri@CAL53302                                                          ':0.060442736):0.15752287,'564608_Mpusilla@EEH56226                                                       ':0.18274449):0.1255203):0.038657655,'Vcarteri@jgi                                                                   ':0.57388868):0.044475567,(((('296543_Tpseudonana@XP_002287562                                                ':0.11873327,'556484_Ptricornutum@XP_002176724                                               ':0.37957633):0.13547541,(('403677_Pinfestans@EEY65802                                                     ':0.045643345,'Pramorum@jgi                                                                   ':0.036215871):0.20210063,'Aanophagefferens@jgi                                                           ':0.34930102):0.061669584):0.035908604,'Ectocarpus_siliculosus@298711117                                               ':0.1899886):0.099849162,(((((('412030_3_Ptetraurelia@XP_001434341                                             ':0.017616417,'412030_Ptetraurelia@XP_001430646                                               ':0.044926367):0.055261986,'412030_Ptetraurelia@XP_001460999                                               ':0.009389881):0.035870738,'412030_Ptetraurelia@XP_001461175                                               ':1.2045248e-05):0.43076246,'5911_Tthermophila@XP_001032153                                                 ':0.19784835):0.12581088,'Oxytricha_trifallax@apc3_WGS                                                   ':0.29214075):0.21121586,'Ehuxleyi@jgi                                                                   ':0.51240695):0.088223313):0.052543714):0.059803418,'Gnostochinearum@EST_gi_106799236_gb_EC117613.1_EC117613                        ':0.34372049):0.007088818,(((('237631_Umaydis@XP_758236                                                       ':0.86139679,((('284813_Ecuniculi@NP_586422                                                     ':0.0074174268,'Encephalitozoon_intestinalis@XP_003073964                                      ':0.042070116):0.29628112,'Nosema_ceranae@XP_002995969                                                    ':0.59323904):0.28948375,'Enterocytozoon_bieneusi@XP_002650295                                           ':1.0290653):1.0616882):0.20634234,((('330879_Afumigatus@XP_755196                                                    ':0.14187951,'367110_Ncrassa@XP_956598                                                       ':0.45105503):0.24366661,'4896_Spombe@CAA30532                                                           ':0.3146648):0.01018642,'643680_Scerevisiae@CAY77700                                                    ':0.73579468):0.17431269):0.1192809,(('431895_Mbrevicollis@XP_001747295                                               ':0.47784677,'Srosetta@00454T0                                                               ':0.4247853):0.34036268,'Cowczarzaki@04683T0                                                            ':0.75075422):0.041608661):0.064931897,((('Chlamydomonas_reinhardtii@XP_001701084                                         ':1.7630304,'Cmerolae@CMR407C                                                               ':0.62493304):0.044903574,'Gsulphuraria@stig_58.Gs55740.1                                                 ':0.53375):0.16747056,'Spunctatus@02761T0                                                             ':0.62691691):0.062604222):0.071084522):0.028313708,'Ttrahens@06230T0                                                               ':0.37984777);
(((((('10228_Tadhaerens@XP_002110345                                                  ':0.46539509,'45351_Nvectensis@XP_001635851                                                  ':0.1390259):0.073737581,(('7739_Bfloridae@XP_002598631                                                    ':0.16150175,('7955_Drerio@NP_958857                                                          ':0.068202593,('8364_Xtropicalis@NP_001072470                                                  ':0.037020271,'9606_Hsapiens@EAW57688                                                         ':0.010940612):0.047211789):0.10299096):0.02494704,('Hribusta@jgi                                                                   ':0.14554546,'Lgigantea@jgi                                                                  ':0.22883902):0.053878104):0.029313624):0.020868116,('7227_Dmelanogaster@NP_648093                                                   ':0.3660563,'Dpulex@jgi                                                                     ':0.42919069):0.1019209):0.25500533,'352472_Ddiscoideum@XP_636853                                                   ':0.53484936):0.06155395,(((((('145481_Ppatens@XP_001758114                                                    ':0.048873045,'145481_Ppatens@XP_001771285                                                    ':0.0066666121):0.092469681,((('3702_Athaliana@NP_188253                                                       ':0.31018505,'39946_Osativa@EAZ01716                                                         ':0.14706167):0.064094966,'3702_Athaliana@NP_849994                                                       ':0.14376294):0.19814117,'Smoellendorffii@jgi|Selmo1|409868|fgenesh2_pg.C_scaffold_11000251              ':0.11102983):0.020493021):0.09380758,((('436017_Olucimarinus@XP_001418358                                               ':0.063510405,'70448_Otauri@CAL53302                                                          ':0.10145704):0.22104945,'564608_Mpusilla@EEH56226                                                       ':0.16168384):0.12532042,'Cvulgaris@jgi                                                                  ':0.23493195):0.072716977):0.054104977,'Ehuxleyi@jgi                                                                   ':0.61128105):0.073386335,(((('296543_Tpseudonana@XP_002287562                                                ':0.098567546,'556484_Ptricornutum@XP_002176724                                               ':0.38259052):0.17469628,'Aanophagefferens@jgi                                                           ':0.44621848):1.6632626e-05,'Ectocarpus_siliculosus@298711117                                               ':0.22059038):0.050629428,('403677_Pinfestans@EEY65802                                                     ':0.025520334,'Pramorum@jgi                                                                   ':0.085507535):0.1862235):0.15685418):0.048860533,(((((('412030_3_Ptetraurelia@XP_001434341                                             ':0.014254657,'412030_Ptetraurelia@XP_001430646                                               ':0.021239842):0.082385279,('412030_Ptetraurelia@XP_001460999                                               ':0.022206076,'412030_Ptetraurelia@XP_001461175                                               ':0.052628007):0.0082408279):0.50867805,'5911_Tthermophila@XP_001032153                                                 ':0.20743772):0.1530594,'Oxytricha_trifallax@apc3_WGS                                                   ':0.29063048):0.27750462,'5762_Ngruberi@EFC50492                                                         ':0.50965781):0.052243096,(('Gnostochinearum@EST_gi_106799236_gb_EC117613.1_EC117613                        ':0.13835996,'Ttrahens@06230T0                                                               ':0.21829968):0.13502059,'Vcarteri@jgi                                                                   ':0.59159095):0.068333451):0.050642568):0.019811894):0.024641807,((((('126793_Pvivax@XP_001613178                                                     ':0.46741648,'36329_Pfalciparum@XP_001351576                                                 ':7.9370218e-05):2.9972683,'Cowczarzaki@04683T0                                                            ':0.73602958):0.14324566,('431895_Mbrevicollis@XP_001747295                                               ':0.66144501,'Srosetta@00454T0                                                               ':0.56238886):0.24687645):0.12248743,('Bdendrobatidis@jgi|Batde5|87926|GP3.034850                                     ':1.0296926,'Spunctatus@02761T0                                                             ':0.76070581):0.049768106):0.044107711,(((('185431_Tbrucei@XP_823254                                                       ':0.048826858,(('347515_Lmajor@XP_001687518                                                     ':0.0049109761,'435258_Linfantum@XP_001463004                                                  ':0.011212242):0.83606797,'353153_Tcruzi@XP_809564                                                        ':0.10977276):0.11930723):1.2456046,((('284813_Ecuniculi@NP_586422                                                     ':0.031342751,'Encephalitozoon_intestinalis@XP_003073964                                      ':0.034597522):0.20929876,'Nosema_ceranae@XP_002995969                                                    ':0.851183):0.63601164,'Enterocytozoon_bieneusi@XP_002650295                                           ':1.4498046):1.184482):0.2617408,('214684_Cneoformans@XP_566728                                                   ':0.8430181,(('237631_Umaydis@XP_758236                                                       ':1.5428071,('330879_Afumigatus@XP_755196                                                    ':0.2860493,('367110_Ncrassa@XP_956598                                                       ':0.3441742,('643680_Scerevisiae@CAY77700                                                    ':0.73140964,'Chlamydomonas_reinhardtii@XP_001701084                                         ':1.638289):0.18824208):0.056230872):0.13100362):0.12773958,'4896_Spombe@CAA30532                                                           ':0.31568136):0.055330087):0.10555729):0.034526269,(('353151_Chominis@XP_668239                                                      ':0,'353152_Cparvum@XP_628531                                                       ':0):1.1966794,('6239_Celegans@NP_001021714                                                     ':0.59519415,'6279_Bmalayi@XP_001898600                                                      ':0.49933867):0.62811768):0.095920312):0.11437775):0.032961016,(('412133_Tvaginalis@XP_001312985                                                 ':1.492696,'Cmerolae@CMR407C                                                               ':0.51969239):0.31709511,'Gsulphuraria@stig_58.Gs55740.1                                                 ':0.65992961):0.24875003);
(((((((((('10228_Tadhaerens@XP_002110345                                                  ':0.48364167,'45351_Nvectensis@XP_001635851                                                  ':0.16228196):0.066290023,('7227_Dmelanogaster@NP_648093                                                   ':0.42824191,('Hribusta@jgi                                                                   ':0.14533994,'Lgigantea@jgi                                                                  ':0.25273033):0.04722442):0.017124213):0.042827774,('7955_Drerio@NP_958857                                                          ':0.040607649,('8364_Xtropicalis@NP_001072470                                                  ':0.013335537,'9606_Hsapiens@EAW57688                                                         ':0.026751324):0.021920247):0.11191417):0.028363197,'7739_Bfloridae@XP_002598631                                                    ':0.1012092):0.072231385,('6239_Celegans@NP_001021714                                                     ':0.4369504,'6279_Bmalayi@XP_001898600                                                      ':0.45151534):0.48001593):9.773853e-05,'Dpulex@jgi                                                                     ':0.46220215):0.16428044,'352472_Ddiscoideum@XP_636853                                                   ':0.59762189):0.047114941,(((('126793_Pvivax@XP_001613178                                                     ':0.33205937,'36329_Pfalciparum@XP_001351576                                                 ':0.12391558):2.0327772,(('185431_Tbrucei@XP_823254                                                       ':0.10752773,'353153_Tcruzi@XP_809564                                                        ':0.11367869):0.33128806,('347515_Lmajor@XP_001687518                                                     ':0,'435258_Linfantum@XP_001463004                                                  ':0.0082134044):0.34706431):0.86870945):0.32228289,(('Cmerolae@CMR407C                                                               ':0.59029338,'Gsulphuraria@stig_58.Gs55740.1                                                 ':0.52703177):0.23883546,'Cowczarzaki@04683T0                                                            ':0.7849781):0.10060064):2.2723872e-05,'Ttrahens@06230T0                                                               ':0.47108879):0.035721814):0.084700187,((('296543_Tpseudonana@XP_002287562                                                ':0.11559295,'556484_Ptricornutum@XP_002176724                                               ':0.39269782):0.1236711,(('403677_Pinfestans@EEY65802                                                     ':0.064551845,'Pramorum@jgi                                                                   ':0.030825191):0.19730095,'Aanophagefferens@jgi                                                           ':0.28088704):0.022022514):0.10992079,'Ectocarpus_siliculosus@298711117                                               ':0.134992):0.1315563):0.023569539,(((((('145481_Ppatens@XP_001758114                                                    ':0.054165371,'145481_Ppatens@XP_001771285                                                    ':0.006459557):0.13394713,(('3702_Athaliana@NP_188253                                                       ':0.31133904,'39946_Osativa@EAZ01716                                                         ':0.22306437):0.054508775,'3702_Athaliana@NP_849994                                                       ':0.086395795):0.21044721):0.009030937,'Smoellendorffii@jgi|Selmo1|409868|fgenesh2_pg.C_scaffold_11000251              ':0.087723833):0.091319062,((('436017_Olucimarinus@XP_001418358                                               ':0.051524572,'70448_Otauri@CAL53302                                                          ':0.085181104):0.12863094,'564608_Mpusilla@EEH56226                                                       ':0.085199422):0.11089084,'Cvulgaris@jgi                                                                  ':0.19623913):0.08611352):0.060163414,'Vcarteri@jgi                                                                   ':0.48393167):0.051349837,(((((('214684_Cneoformans@XP_566728                                                   ':0.78113245,'4896_Spombe@CAA30532                                                           ':0.34404418):0.11661711,(('237631_Umaydis@XP_758236                                                       ':1.2250012,'643680_Scerevisiae@CAY77700                                                    ':0.5691215):0.085719966,('330879_Afumigatus@XP_755196                                                    ':0.24627678,'367110_Ncrassa@XP_956598                                                       ':0.37333353):0.16156589):0.076342152):0.18724628,('431895_Mbrevicollis@XP_001747295                                               ':0.53486228,'Srosetta@00454T0                                                               ':0.37326532):0.35124919):0.034904107,(((((('284813_Ecuniculi@NP_586422                                                     ':0.049040778,'Encephalitozoon_intestinalis@XP_003073964                                      ':0.022847376):0.19588864,'Nosema_ceranae@XP_002995969                                                    ':0.83567652):0.50407074,'Enterocytozoon_bieneusi@XP_002650295                                           ':1.1518407):0.84006047,'Chlamydomonas_reinhardtii@XP_001701084                                         ':1.4449857):0.55502249,'412133_Tvaginalis@XP_001312985                                                 ':1.2857673):0.16377338,('353151_Chominis@XP_668239                                                      ':0,'353152_Cparvum@XP_628531                                                       ':0):1.1361002):0.059330453):0.069442905,((((('412030_3_Ptetraurelia@XP_001434341                                             ':0.027402808,'412030_Ptetraurelia@XP_001430646                                               ':0.012772553):0.030939073,('412030_Ptetraurelia@XP_001460999                                               ':0.020440282,'412030_Ptetraurelia@XP_001461175                                               ':0.02448489):0.026774982):0.32438927,'5911_Tthermophila@XP_001032153                                                 ':0.1970271):0.17979,'Oxytricha_trifallax@apc3_WGS                                                   ':0.28352051):0.1662634,('Ehuxleyi@jgi                                                                   ':0.44002129,'Spunctatus@02761T0                                                             ':0.58621246):0.077628246):0.074169409):0.10073985,('5762_Ngruberi@EFC50492                                                         ':0.37328008,'Bdendrobatidis@jgi|Batde5|87926|GP3.034850                                     ':0.93424315):0.093004554):0.021981361):6.2551965e-07,'Gnostochinearum@EST_gi_106799236_gb_EC117613.1_EC117613                        ':0.37870116);
(((((((('10228_Tadhaerens@XP_002110345                                                  ':0.56811758,'7227_Dmelanogaster@NP_648093                                                   ':0.46564988):6.4946254e-05,(('7739_Bfloridae@XP_002598631                                                    ':0.11819684,('7955_Drerio@NP_958857                                                          ':0.079746197,('8364_Xtropicalis@NP_001072470                                                  ':0.023638158,'9606_Hsapiens@EAW57688                                                         ':0.028129142):0.036420373):0.088311457):0.062418272,('Hribusta@jgi                                                                   ':0.1762866,'Lgigantea@jgi                                                                  ':0.25750469):0.096395523):0.037840637):0.083004118,'45351_Nvectensis@XP_001635851                                                  ':0.23613137):0.10684646,'Dpulex@jgi                                                                     ':0.52085455):0.16496968,(((('214684_Cneoformans@XP_566728                                                   ':0.76018141,('6239_Celegans@NP_001021714                                                     ':0.64825434,'6279_Bmalayi@XP_001898600                                                      ':0.51817544):0.54225126):0.18806265,(((('237631_Umaydis@XP_758236                                                       ':0.84719447,'Chlamydomonas_reinhardtii@XP_001701084                                         ':1.6250123):0.35324709,('330879_Afumigatus@XP_755196                                                    ':0.41454385,'367110_Ncrassa@XP_956598                                                       ':0.39275155):0.076069901):0.089317985,'643680_Scerevisiae@CAY77700                                                    ':0.71420956):0.10485,'4896_Spombe@CAA30532                                                           ':0.46627496):0.070063337):0.20449922,('431895_Mbrevicollis@XP_001747295                                               ':0.5562548,'Srosetta@00454T0                                                               ':0.61811269):0.44931034):0.049833593,((('412133_Tvaginalis@XP_001312985                                                 ':1.7398866,'Cmerolae@CMR407C                                                               ':0.50994841):0.33237707,'Cowczarzaki@04683T0                                                            ':1.0431584):0.1285322,'Gsulphuraria@stig_58.Gs55740.1                                                 ':0.70923611):0.10353241):0.01352022):0.016961776,('Gnostochinearum@EST_gi_106799236_gb_EC117613.1_EC117613                        ':0.22498095,'Ttrahens@06230T0                                                               ':0.24469435):0.33138819):0.040513662,(((('353151_Chominis@XP_668239                                                      ':0,'353152_Cparvum@XP_628531                                                       ':0):1.4482194,((('412030_3_Ptetraurelia@XP_001434341                                             ':0.023523221,'412030_Ptetraurelia@XP_001430646                                               ':1.0790782e-07):0.053117624,('412030_Ptetraurelia@XP_001460999                                               ':0.02739612,'412030_Ptetraurelia@XP_001461175                                               ':0.053889285):0.047951319):0.6933426,'5911_Tthermophila@XP_001032153                                                 ':0.19684587):0.1092601):0.08525631,'Oxytricha_trifallax@apc3_WGS                                                   ':0.40032274):0.15998138,'Ehuxleyi@jgi                                                                   ':0.71189937):0.17057973):0.079481842,((((((('126793_Pvivax@XP_001613178                                                     ':0.2368904,'36329_Pfalciparum@XP_001351576                                                 ':0.36929651):1.9835485,((('284813_Ecuniculi@NP_586422                                                     ':0.057220938,'Encephalitozoon_intestinalis@XP_003073964                                      ':0.017902078):0.092324281,'Nosema_ceranae@XP_002995969                                                    ':1.2868414):0.94378465,'Enterocytozoon_bieneusi@XP_002650295                                           ':1.5970229):0.72149894):0.26825109,(('185431_Tbrucei@XP_823254                                                       ':0.14835856,'353153_Tcruzi@XP_809564                                                        ':0.20251803):0.1746867,('347515_Lmajor@XP_001687518                                                     ':0.0032162616,'435258_Linfantum@XP_001463004                                                  ':0.028665328):0.95858226):0.93314296):0.44961684,'Bdendrobatidis@jgi|Batde5|87926|GP3.034850                                     ':0.97772566):0.13649244,'Spunctatus@02761T0                                                             ':0.62419135):0.095667744,((((('145481_Ppatens@XP_001758114                                                    ':0.021661921,'145481_Ppatens@XP_001771285                                                    ':0.0054420698):0.13558249,('Cvulgaris@jgi                                                                  ':0.42308367,'Smoellendorffii@jgi|Selmo1|409868|fgenesh2_pg.C_scaffold_11000251              ':0.11072869):0.06196774):0.072319061,(('436017_Olucimarinus@XP_001418358                                               ':0.042472248,'70448_Otauri@CAL53302                                                          ':0.083630227):0.20644609,'564608_Mpusilla@EEH56226                                                       ':0.18383317):0.24073067):0.051439404,(('3702_Athaliana@NP_188253                                                       ':0.30823339,'39946_Osativa@EAZ01716                                                         ':0.24994061):0.083610233,'3702_Athaliana@NP_849994                                                       ':0.20789727):0.24949212):0.15356147,((('296543_Tpseudonana@XP_002287562                                                ':0.16115899,'556484_Ptricornutum@XP_002176724                                               ':0.35149381):0.19319016,(('403677_Pinfestans@EEY65802                                                     ':0.032831756,'Pramorum@jgi                                                                   ':0.11641261):0.21664934,'Aanophagefferens@jgi                                                           ':0.5941029):0.097312987):0.13496769,'Ectocarpus_siliculosus@298711117                                               ':0.22428078):0.20839722):0.029962069):0.013803166,'Vcarteri@jgi                                                                   ':0.69991871):0.042447603,('352472_Ddiscoideum@XP_636853                                                   ':0.5999567,'5762_Ngruberi@EFC50492                                                         ':0.40199861):0.10969468);
[truncated: 311,450 more chars]
