# Supplementary material for: The phylogenomic analysis of the anaphase promoting complex and its targets points to complex and modern-like control of the cell cycle in the last common ancestor of eukaryotes
Source: BMC Evol Biol. 2011 Sep 23;11:265. doi: 10.1186/1471-2148-11-265 (PMC3195147; doi:10.1186/1471-2148-11-265)
Supplement: Additional file 3 — Data S1. Bayesian phylogenetic trees inferred MrBayes (*.con files) and ML phylogenetic trees inferred with TreeFinder (*.tre files = ML topologies; *.boot.trees = topologies generated by the bootstrap analysis) for each APC/C subunit, activator and main target (except Apc9, Apc14, Apc15 and Apc16 due to a too restricted number of homologues). [file 1471-2148-11-265-S3.ZIP › APC3s_10.tre]

#NEXUS

begin trees;
 tree t1 = (((('10228_Tadhaerens@XP_002110345                                                  ':0.5636042,(('45351_Nvectensis@XP_001635851                                                  ':0.21988316,(('7739_Bfloridae@XP_002598631                                                    ':0.14619062,('7955_Drerio@NP_958857                                                          ':0.078450698,('8364_Xtropicalis@NP_001072470                                                  ':0.022818311,'9606_Hsapiens@EAW57688                                                         ':0.024430836)88.535005:0.032638167)99.96956:0.09745086)52.684772:0.02851086,('Hribusta@jgi                                                                   ':0.21085053,'Lgigantea@jgi                                                                  ':0.23327562)76.948404:0.042333108)55.084926:0.020073382)75.11155:0.03584683,'7227_Dmelanogaster@NP_648093                                                   ':0.42888172)48.445258:0.020446238)71.356708:0.057055838,'Dpulex@jgi                                                                     ':0.45776753)99.562752:0.16750828,(((((((('145481_Ppatens@XP_001758114                                                    ':0.048316001,'145481_Ppatens@XP_001771285                                                    ':0.011706282)99.93462:0.10871118,((('3702_Athaliana@NP_188253                                                       ':0.32930951,'3702_Athaliana@NP_849994                                                       ':0.16651831)44.708803:0.036898178,'39946_Osativa@EAZ01716                                                         ':0.20184137)99.937636:0.22808704,'Smoellendorffii@jgi|Selmo1|409868|fgenesh2_pg.C_scaffold_11000251              ':0.088876499)42.023662:0.025937325)99.807417:0.1063606,((('436017_Olucimarinus@XP_001418358                                               ':0.055727402,'70448_Otauri@CAL53302                                                          ':0.072835532)100:0.20149888,'564608_Mpusilla@EEH56226                                                       ':0.13595096)98.000669:0.079866951,('Cvulgaris@jgi                                                                  ':0.22504602,'Vcarteri@jgi                                                                   ':0.49119374)51.158357:0.027623901)96.347082:0.073290366)94.683605:0.074473161,((((('412030_3_Ptetraurelia@XP_001434341                                             ':0.013632685,'412030_Ptetraurelia@XP_001430646                                               ':0.032547751)62.842083:0.049518848,('412030_Ptetraurelia@XP_001460999                                               ':0.019173805,'412030_Ptetraurelia@XP_001461175                                               ':0.040755933)38.028213:0.022214122)100:0.46488487,'5911_Tthermophila@XP_001032153                                                 ':0.2126365)99.08402:0.17547355,'Oxytricha_trifallax@apc3_WGS                                                   ':0.28088446)99.829239:0.27164607,'Ehuxleyi@jgi                                                                   ':0.48037981)87.217778:0.11884132)48.235232:0.019321192,((('296543_Tpseudonana@XP_002287562                                                ':0.15883093,'556484_Ptricornutum@XP_002176724                                               ':0.34709526)97.726214:0.13315816,(('403677_Pinfestans@EEY65802                                                     ':0.045285201,'Pramorum@jgi                                                                   ':0.037910355)100:0.23597219,'Aanophagefferens@jgi                                                           ':0.34955327)49.477312:0.033911236)67.46484:0.069986137,'Ectocarpus_siliculosus@298711117                                               ':0.2050069)99.935043:0.17031447)67.249006:0.052542614,'5762_Ngruberi@EFC50492                                                         ':0.55870795)48.608452:0.040506356,'352472_Ddiscoideum@XP_636853                                                   ':0.61688239)41.217312:0.012790011,('Gnostochinearum@EST_gi_106799236_gb_EC117613.1_EC117613                        ':0.25104184,'Ttrahens@06230T0                                                               ':0.28697058)91.686004:0.1669777)52.002496:0.023808957)93.456638:0.059616181,((((((('126793_Pvivax@XP_001613178                                                     ':0.19687455,'36329_Pfalciparum@XP_001351576                                                 ':0.284278)100:2.5077022,(((('284813_Ecuniculi@NP_586422                                                     ':0.028024431,'Encephalitozoon_intestinalis@XP_003073964                                      ':0.034362333)82.442731:0.22399019,'Nosema_ceranae@XP_002995969                                                    ':0.79169343)90.533084:0.47754708,'Enterocytozoon_bieneusi@XP_002650295                                           ':1.3341528)99.64819:0.94198181,'Chlamydomonas_reinhardtii@XP_001701084                                         ':1.4067544)42.054981:0.10932708)57.160723:0.12578261,'412133_Tvaginalis@XP_001312985                                                 ':1.434085)67.01563:0.15345014,('6239_Celegans@NP_001021714                                                     ':0.52773317,'6279_Bmalayi@XP_001898600                                                      ':0.52381066)99.812388:0.47537249)42.234951:0.050715347,(('185431_Tbrucei@XP_823254                                                       ':0.12467196,'353153_Tcruzi@XP_809564                                                        ':0.15472827)86.725587:0.26994446,('347515_Lmajor@XP_001687518                                                     ':0.016795949,'435258_Linfantum@XP_001463004                                                  ':0.007740333)99.801683:0.62386552)100:1.1135244)67.461491:0.1032629,((('214684_Cneoformans@XP_566728                                                   ':0.79815752,('330879_Afumigatus@XP_755196                                                    ':0.23270503,'367110_Ncrassa@XP_956598                                                       ':0.39812248)89.4099:0.15901885)62.730795:0.097272372,('4896_Spombe@CAA30532                                                           ':0.37565095,'643680_Scerevisiae@CAY77700                                                    ':0.83312231)45.829457:0.066863212)61.912668:0.082229986,'237631_Umaydis@XP_758236                                                       ':1.2869354)82.281476:0.13751439)62.7415:0.039740815,(('431895_Mbrevicollis@XP_001747295                                               ':0.50940543,'Srosetta@00454T0                                                               ':0.52566773)97.923309:0.29145479,'Cowczarzaki@04683T0                                                            ':0.84827314)84.90628:0.11216354)64.703351:0.03848087,((('353151_Chominis@XP_668239                                                      ':0,'353152_Cparvum@XP_628531                                                       ':0)100:1.5236754,('Bdendrobatidis@jgi|Batde5|87926|GP3.034850                                     ':0.93060566,'Spunctatus@02761T0                                                             ':0.68388684)64.439124:0.080004109)37.88628:0.022999513,('Cmerolae@CMR407C                                                               ':0.68810254,'Gsulphuraria@stig_58.Gs55740.1                                                 ':0.50846124)99.076051:0.35499662)41.307101:0.017127605);
end;
