# Supplementary material for: The phylogenomic analysis of the anaphase promoting complex and its targets points to complex and modern-like control of the cell cycle in the last common ancestor of eukaryotes
Source: BMC Evol Biol. 2011 Sep 23;11:265. doi: 10.1186/1471-2148-11-265 (PMC3195147; doi:10.1186/1471-2148-11-265)
Supplement: Additional file 3 — Data S1. Bayesian phylogenetic trees inferred MrBayes (*.con files) and ML phylogenetic trees inferred with TreeFinder (*.tre files = ML topologies; *.boot.trees = topologies generated by the bootstrap analysis) for each APC/C subunit, activator and main target (except Apc9, Apc14, Apc15 and Apc16 due to a too restricted number of homologues). [file 1471-2148-11-265-S3.ZIP › APC4s_10.boot.trees]

100
(((((('10228_Tadhaerens@XP_002111892                                                  ':0.67731956,'45351_Nvectensis@XP_001624909                                                  ':0.23674509):0.18603591,((('7227_Dmelanogaster@NP_572522                                                   ':0.74570872,'Dpulex@jgi                                                                     ':0.73944114):0.19719745,'7460_Amellifera@XP_393301                                                      ':0.30468271):0.1083931,('Hrobusta@jgi                                                                   ':0.79913831,'Lgigantea@jgi                                                                  ':0.025317042):0.15681697):0.1558405):0.14265547,'7739_Bfloridae@XP_002609002                                                    ':0.078620977):0.081900406,('7955_Drerio@NP_001008589                                                       ':0.081556438,('8364_Xtropicalis@NP_001135602                                                  ':0.056928356,'9606_Hsapiens@NP_037499                                                        ':0.052645259):0.02420314):0.025608847):0.51455726,'Ttrahens@05595T0                                                               ':0.73890022):0.17990045,((((('145481_Ppatens@XP_001774147                                                    ':5.5770656e-05,'Ectocarpus_siliculosus@298711419                                               ':0.97770864):0.075478328,'Ehuxleyi@jgi                                                                   ':0.836678):0.28668862,(((('3055_Creinhardtii@XP_001694053                                                 ':0.037978585,'Vcarteri@jgi                                                                   ':0.20407917):0.47143493,'Cvulgaris@jgi                                                                  ':0.82284782):0.12804128,('431895_Mbrevicollis@XP_001744221                                               ':2.3293138,'Cowczarzaki@05504T0                                                            ':1.0498411):0.48719368):8.7481916e-06,(('436017_Olucimarinus@XP_001416348                                               ':0.16409116,'70448_Otauri@CAL52461                                                          ':0.33589322):0.46099067,'564608_Mpusilla@EEH58620                                                       ':0.2819497):0.99522301):0.15725897):0.13203203,(('3702_Athaliana@NP_193884                                                       ':0.23649723,'39946_Osativa@EEC74136                                                         ':0.23535142):0.2541687,'Smellendorffii@jgi                                                             ':0.44220304):0.27234298):0.13732496,(('237631_Umaydis@XP_761900                                                       ':0.98134728,'403677_Pinfestans@EEY60933                                                     ':1.3898648):0.19068726,(('330879_Afumigatus@XP_752937                                                    ':0.64569988,'367110_Ncrassa@XP_956179                                                       ':0.27624395):0.50166611,('4896_Spombe@XP_001713100                                                       ':1.4772975,'Saccharomyces_cerevisiae@NP_010403                                             ':1.7410072):0.71885418):0.23408417):0.35116801):0.041003997,(((('214684_Cneoformans@XP_572593                                                   ':1.1202956,'Paramecium_tetraurelia@XP_001458727                                            ':0.80807334):0.34178065,'5911_Tthermophila@XP_001021620                                                 ':0.83434992):0.11851692,('6239_Celegans@NP_499074                                                        ':2.0486201,'6279_Bmalayi@XP_001900733                                                      ':0.88569343):0.39328186):0.46907146,('352472_Ddiscoideum@XP_638336                                                   ':1.0660688,'Spunctatus@01166T0                                                             ':0.71208966):0.34100159):0.080222353);
(((((('10228_Tadhaerens@XP_002111892                                                  ':0.63747806,'45351_Nvectensis@XP_001624909                                                  ':0.26032416):0.2159652,(('7460_Amellifera@XP_393301                                                      ':0.20915243,('Hrobusta@jgi                                                                   ':0.51839912,'Lgigantea@jgi                                                                  ':0.051277824):0.14819988):0.063336119,'Dpulex@jgi                                                                     ':0.48462288):0.041210195):0.086717997,('7739_Bfloridae@XP_002609002                                                    ':0.069999519,('7955_Drerio@NP_001008589                                                       ':0.025871085,('8364_Xtropicalis@NP_001135602                                                  ':0.050384499,'9606_Hsapiens@NP_037499                                                        ':0.034605627):0.10201288):0.23761604):0.019436041):3.6551742e-05,'7227_Dmelanogaster@NP_572522                                                   ':0.72728005):0.073157263,'6279_Bmalayi@XP_001900733                                                      ':1.2778681):0.13793952,(((('145481_Ppatens@XP_001774147                                                    ':4.0891945e-05,'Ectocarpus_siliculosus@298711419                                               ':1.0442101):0.26926648,(((('3055_Creinhardtii@XP_001694053                                                 ':0.056293345,'Vcarteri@jgi                                                                   ':0.23121862):0.43703597,'Cvulgaris@jgi                                                                  ':0.58433253):0.23791384,(('436017_Olucimarinus@XP_001416348                                               ':0.30748342,'70448_Otauri@CAL52461                                                          ':0.52617191):0.71023105,'564608_Mpusilla@EEH58620                                                       ':0.55412275):0.66339832):0.059789732,((('3702_Athaliana@NP_193884                                                       ':0.017575326,'Saccharomyces_cerevisiae@NP_010403                                             ':1.9189359):0.33310169,('39946_Osativa@EEC74136                                                         ':0.26418995,'431895_Mbrevicollis@XP_001744221                                               ':1.5128114):0.1876142):0.2330609,'Smellendorffii@jgi                                                             ':0.25947184):0.13226761):0.064480059):5.9338835e-05,'Cowczarzaki@05504T0                                                            ':1.2158559):0.24759974,'Ttrahens@05595T0                                                               ':0.80970351):0.15769099,(((('214684_Cneoformans@XP_572593                                                   ':1.1758771,'Spunctatus@01166T0                                                             ':0.31055513):0.27062686,((('330879_Afumigatus@XP_752937                                                    ':0.66857207,'367110_Ncrassa@XP_956179                                                       ':0.2075037):0.54138615,'4896_Spombe@XP_001713100                                                       ':0.62438197):0.4431411,'Ehuxleyi@jgi                                                                   ':0.98328914):0.16590206):0.10500355,'352472_Ddiscoideum@XP_638336                                                   ':0.96115912):0.23259531,(('237631_Umaydis@XP_761900                                                       ':0.92221837,'403677_Pinfestans@EEY60933                                                     ':1.3577435):0.3247037,('5911_Tthermophila@XP_001021620                                                 ':0.65904101,('6239_Celegans@NP_499074                                                        ':1.8144393,'Paramecium_tetraurelia@XP_001458727                                            ':0.66997538):0.27038794):0.46064089):0.17726585):0.035717353);
((((('10228_Tadhaerens@XP_002111892                                                  ':1.0223598,(('45351_Nvectensis@XP_001624909                                                  ':0.69450722,('6239_Celegans@NP_499074                                                        ':2.4671693,'7739_Bfloridae@XP_002609002                                                    ':0.034581523):7.3015899e-05):0.05530498,(('7460_Amellifera@XP_393301                                                      ':0.17653238,'Dpulex@jgi                                                                     ':0.6310325):0.18331061,('Hrobusta@jgi                                                                   ':0.77896994,'Lgigantea@jgi                                                                  ':3.2780377e-07):0.24525207):0.19304793):5.8038527e-06):0.03121398,(('7955_Drerio@NP_001008589                                                       ':0.05828084,'8364_Xtropicalis@NP_001135602                                                  ':0.039112336):0.067605592,'9606_Hsapiens@NP_037499                                                        ':0.036124075):0.07229814):0.0077727363,'7227_Dmelanogaster@NP_572522                                                   ':1.0995909):0.52812965,('237631_Umaydis@XP_761900                                                       ':1.0315548,((('431895_Mbrevicollis@XP_001744221                                               ':2.6450284,'5911_Tthermophila@XP_001021620                                                 ':0.69631988):0.15925837,'Paramecium_tetraurelia@XP_001458727                                            ':0.62572485):0.30829683,('6279_Bmalayi@XP_001900733                                                      ':1.3856277,'Saccharomyces_cerevisiae@NP_010403                                             ':1.5434602):0.51738762):0.23798796):0.13815461):0.17387829,(((('145481_Ppatens@XP_001774147                                                    ':0.023849025,('403677_Pinfestans@EEY60933                                                     ':1.0512009,'Ectocarpus_siliculosus@298711419                                               ':0.84611943):0.29553737):0.11594549,(('3702_Athaliana@NP_193884                                                       ':0.31494312,'39946_Osativa@EEC74136                                                         ':0.28864342):0.12448893,'Smellendorffii@jgi                                                             ':0.30541321):0.31521054):0.074275529,(((('3055_Creinhardtii@XP_001694053                                                 ':0.20471615,'Vcarteri@jgi                                                                   ':0.21701815):0.31659702,(('436017_Olucimarinus@XP_001416348                                               ':0.088461017,'70448_Otauri@CAL52461                                                          ':0.47569804):0.87061615,'564608_Mpusilla@EEH58620                                                       ':0.51641556):0.48328348):0.12313464,'Cvulgaris@jgi                                                                  ':0.46658937):0.28895962,('Cowczarzaki@05504T0                                                            ':1.2956669,'Ehuxleyi@jgi                                                                   ':1.4832298):0.065276408):0.078626138):0.3222928,('352472_Ddiscoideum@XP_638336                                                   ':1.2458337,'Ttrahens@05595T0                                                               ':0.57785831):0.18086372):0.20900638,(('214684_Cneoformans@XP_572593                                                   ':1.0904839,('4896_Spombe@XP_001713100                                                       ':1.3766714,'Spunctatus@01166T0                                                             ':0.11749669):0.57721986):0.17122208,('330879_Afumigatus@XP_752937                                                    ':0.30140739,'367110_Ncrassa@XP_956179                                                       ':0.56363253):0.66946663):0.24224485);
((((('10228_Tadhaerens@XP_002111892                                                  ':0.81048706,((('45351_Nvectensis@XP_001624909                                                  ':0.28458063,'7739_Bfloridae@XP_002609002                                                    ':0.25009382):0.095415237,('7227_Dmelanogaster@NP_572522                                                   ':1.3325512,'7460_Amellifera@XP_393301                                                      ':0.13603963):0.10199752):0.097682297,('Hrobusta@jgi                                                                   ':0.69728729,'Lgigantea@jgi                                                                  ':0.07875869):0.13692995):0.0082999766):0.082749768,(('7955_Drerio@NP_001008589                                                       ':0.12678143,('8364_Xtropicalis@NP_001135602                                                  ':0.034902609,'9606_Hsapiens@NP_037499                                                        ':0.059829444):0.038288115):0.16829158,'Dpulex@jgi                                                                     ':0.45306625):0.058081328):0.32925261,'352472_Ddiscoideum@XP_638336                                                   ':0.93214724):0.51077829,(('436017_Olucimarinus@XP_001416348                                               ':0.26469677,'70448_Otauri@CAL52461                                                          ':0.27566805):0.68069371,'564608_Mpusilla@EEH58620                                                       ':0.54048719):0.76645878):4.386423e-07,(((('145481_Ppatens@XP_001774147                                                    ':0,'431895_Mbrevicollis@XP_001744221                                               ':3.2006221):0.13052342,((('3055_Creinhardtii@XP_001694053                                                 ':0.055081434,'Vcarteri@jgi                                                                   ':0.24698105):0.68857156,'Cvulgaris@jgi                                                                  ':0.47749304):0.23301805,('3702_Athaliana@NP_193884                                                       ':0.56985568,'39946_Osativa@EEC74136                                                         ':0.39081957):0.41730528):7.1788171e-06):0.04038612,'Smellendorffii@jgi                                                             ':0.4519281):0.16987941,((('214684_Cneoformans@XP_572593                                                   ':1.6135835,'Spunctatus@01166T0                                                             ':0.90581854):0.31748441,(('237631_Umaydis@XP_761900                                                       ':1.3007317,'403677_Pinfestans@EEY60933                                                     ':1.3466892):0.31249581,(('330879_Afumigatus@XP_752937                                                    ':0.81148848,'367110_Ncrassa@XP_956179                                                       ':0.18314119):0.64970434,('4896_Spombe@XP_001713100                                                       ':1.7487899,'Saccharomyces_cerevisiae@NP_010403                                             ':1.4833603):0.29605718):0.16679439):0.58081981):0.33050079,('5911_Tthermophila@XP_001021620                                                 ':0.57475003,'Paramecium_tetraurelia@XP_001458727                                            ':0.98858451):0.69060602):0.22744506):0.22048665,(((('6239_Celegans@NP_499074                                                        ':1.9106367,'Cowczarzaki@05504T0                                                            ':0.41167962):0.92822841,'Ectocarpus_siliculosus@298711419                                               ':1.0345941):0.147097,'Ehuxleyi@jgi                                                                   ':1.2758365):0.18625763,('6279_Bmalayi@XP_001900733                                                      ':2.6445772,'Ttrahens@05595T0                                                               ':0.53218744):0.42202393):0.36225164);
(((((('10228_Tadhaerens@XP_002111892                                                  ':0.70460621,'45351_Nvectensis@XP_001624909                                                  ':0.22034992):0.14553713,('7460_Amellifera@XP_393301                                                      ':0.28503942,('Hrobusta@jgi                                                                   ':0.84546968,'Lgigantea@jgi                                                                  ':0.07559065):0.2093093):0.18704495):0.10532635,('7739_Bfloridae@XP_002609002                                                    ':0.089030565,('7955_Drerio@NP_001008589                                                       ':0.073989549,('8364_Xtropicalis@NP_001135602                                                  ':0.095899386,'9606_Hsapiens@NP_037499                                                        ':0.059085221):0.02835821):0.070668719):0.026925699):0.14192591,('7227_Dmelanogaster@NP_572522                                                   ':0.8181711,'Dpulex@jgi                                                                     ':0.64575409):0.048448784):0.41327629,(((('214684_Cneoformans@XP_572593                                                   ':1.14979,((('330879_Afumigatus@XP_752937                                                    ':0.53464396,'367110_Ncrassa@XP_956179                                                       ':0.2810971):0.81578412,'Spunctatus@01166T0                                                             ':0.83890805):0.28050197,'4896_Spombe@XP_001713100                                                       ':1.0928971):0.40913124):0.0085484853,'Saccharomyces_cerevisiae@NP_010403                                             ':1.8952696):0.17762203,'237631_Umaydis@XP_761900                                                       ':1.4510546):0.19765869,(('431895_Mbrevicollis@XP_001744221                                               ':2.4171103,('5911_Tthermophila@XP_001021620                                                 ':1.1917014,'Paramecium_tetraurelia@XP_001458727                                            ':0.51017306):0.16048635):0.25766724,'6279_Bmalayi@XP_001900733                                                      ':1.0846908):0.17438114):0.13539965):0.1522773,((((('145481_Ppatens@XP_001774147                                                    ':0.13195153,(('3702_Athaliana@NP_193884                                                       ':0.41997142,'39946_Osativa@EEC74136                                                         ':0.2062406):0.19861588,'Smellendorffii@jgi                                                             ':0.26982481):0.33075724):0.231422,(('3055_Creinhardtii@XP_001694053                                                 ':7.9629922e-07,'Vcarteri@jgi                                                                   ':0.17570437):0.46477464,'Cvulgaris@jgi                                                                  ':0.64348301):0.33424762):0.064553823,('Cowczarzaki@05504T0                                                            ':1.1198558,'Ehuxleyi@jgi                                                                   ':1.5844364):0.16683143):0.18162746,(('403677_Pinfestans@EEY60933                                                     ':1.2003957,'Ectocarpus_siliculosus@298711419                                               ':0.98926533):0.34601498,(('436017_Olucimarinus@XP_001416348                                               ':0.071895049,'70448_Otauri@CAL52461                                                          ':0.41013031):0.75523329,'564608_Mpusilla@EEH58620                                                       ':0.51952099):0.57688616):0.12194681):0.051752132,'Ttrahens@05595T0                                                               ':0.85429155):0.24252301,('352472_Ddiscoideum@XP_638336                                                   ':9.3003928e-06,'6239_Celegans@NP_499074                                                        ':3.2973776):1.2249195);
(((((((('10228_Tadhaerens@XP_002111892                                                  ':0.62350145,'Hrobusta@jgi                                                                   ':0.70045702):0.10484947,'Lgigantea@jgi                                                                  ':0.092322265):0.12977574,('7460_Amellifera@XP_393301                                                      ':0.13562934,'Dpulex@jgi                                                                     ':0.54047629):0.08873974):0.18911909,'7227_Dmelanogaster@NP_572522                                                   ':0.72070105):0.17263258,'45351_Nvectensis@XP_001624909                                                  ':0.49006846):0.061916671,'7739_Bfloridae@XP_002609002                                                    ':0.13378456):0.033314382,('7955_Drerio@NP_001008589                                                       ':0.06461975,('8364_Xtropicalis@NP_001135602                                                  ':0.021491626,'9606_Hsapiens@NP_037499                                                        ':0.043620424):0.1333425):0.10390907):0.50440244,((((('145481_Ppatens@XP_001774147                                                    ':0.023735382,'Ectocarpus_siliculosus@298711419                                               ':0.94659093):0.064118175,((('3055_Creinhardtii@XP_001694053                                                 ':0.10632402,'Vcarteri@jgi                                                                   ':0.10473146):0.39030492,'Cvulgaris@jgi                                                                  ':0.47520468):0.30901574,(('436017_Olucimarinus@XP_001416348                                               ':0.089092406,'70448_Otauri@CAL52461                                                          ':0.49044954):0.6801023,'564608_Mpusilla@EEH58620                                                       ':0.40580665):0.54391509):0.37273554):0.13095365,('431895_Mbrevicollis@XP_001744221                                               ':1.6524247,('Cowczarzaki@05504T0                                                            ':1.2328508,'Ehuxleyi@jgi                                                                   ':0.65500306):0.14794525):0.64334186):0.07275263,(('3702_Athaliana@NP_193884                                                       ':0.42782571,'39946_Osativa@EEC74136                                                         ':0.34781828):0.28099836,'Smellendorffii@jgi                                                             ':0.22908112):0.10446635):0.34553427,(((('214684_Cneoformans@XP_572593                                                   ':1.1233744,'Paramecium_tetraurelia@XP_001458727                                            ':1.1100399):0.44721682,'5911_Tthermophila@XP_001021620                                                 ':0.41836768):0.20090617,'6279_Bmalayi@XP_001900733                                                      ':1.3120618):0.63535767,((('237631_Umaydis@XP_761900                                                       ':1.205378,'403677_Pinfestans@EEY60933                                                     ':0.95084495):0.53276997,(('330879_Afumigatus@XP_752937                                                    ':0.97677696,'367110_Ncrassa@XP_956179                                                       ':0.24257413):0.16765972,('4896_Spombe@XP_001713100                                                       ':1.0169079,'Saccharomyces_cerevisiae@NP_010403                                             ':2.4740625):0.22956801):0.46314722):0.22250409,'Ttrahens@05595T0                                                               ':0.77679509):0.4276976):0.095440435):7.7207077e-06,('352472_Ddiscoideum@XP_638336                                                   ':1.2084424,('6239_Celegans@NP_499074                                                        ':1.8012475,'Spunctatus@01166T0                                                             ':0.42433316):0.53657929):0.41315677);
((((((('10228_Tadhaerens@XP_002111892                                                  ':0.73187985,'45351_Nvectensis@XP_001624909                                                  ':0.23953896):0.1970668,('7460_Amellifera@XP_393301                                                      ':0.31077944,('Hrobusta@jgi                                                                   ':0.92142608,'Lgigantea@jgi                                                                  ':0.014490427):0.19936449):0.11837451):0.13791709,'7739_Bfloridae@XP_002609002                                                    ':0.1614114):0.097353093,('7955_Drerio@NP_001008589                                                       ':1.3612974e-05,('8364_Xtropicalis@NP_001135602                                                  ':0.037342093,'9606_Hsapiens@NP_037499                                                        ':0.096979953):0.13489932):0.11099799):0.084841199,'Dpulex@jgi                                                                     ':0.54058129):0.19952276,(('352472_Ddiscoideum@XP_638336                                                   ':1.0085057,('436017_Olucimarinus@XP_001416348                                               ':0.21828961,'70448_Otauri@CAL52461                                                          ':0.20821245):0.85659462):0.13155066,'7227_Dmelanogaster@NP_572522                                                   ':0.80827861):0.04219045):0.20282388,((((('145481_Ppatens@XP_001774147                                                    ':0.16936718,(('3702_Athaliana@NP_193884                                                       ':0.51708696,'39946_Osativa@EEC74136                                                         ':0.21822924):0.027692831,'Smellendorffii@jgi                                                             ':0.52968551):0.27095344):0.30922647,((('3055_Creinhardtii@XP_001694053                                                 ':0.038371801,'Vcarteri@jgi                                                                   ':0.31063005):0.15806708,('564608_Mpusilla@EEH58620                                                       ':0.78288035,'Ehuxleyi@jgi                                                                   ':1.034333):0.44202301):0.086897414,'Cvulgaris@jgi                                                                  ':0.75597657):0.26980846):0.18855217,('431895_Mbrevicollis@XP_001744221                                               ':2.3516591,'Cowczarzaki@05504T0                                                            ':1.1789821):0.10848358):0.24496281,((('214684_Cneoformans@XP_572593                                                   ':1.7046442,(('330879_Afumigatus@XP_752937                                                    ':0.27398988,'367110_Ncrassa@XP_956179                                                       ':0.54901582):0.95106294,'Saccharomyces_cerevisiae@NP_010403                                             ':1.6951707):0.0015831939):0.076706346,('4896_Spombe@XP_001713100                                                       ':1.4239069,'Spunctatus@01166T0                                                             ':0.15646668):0.40845816):0.059805222,('237631_Umaydis@XP_761900                                                       ':1.6922812,(('5911_Tthermophila@XP_001021620                                                 ':0.80315483,'Paramecium_tetraurelia@XP_001458727                                            ':1.0850212):0.24537847,'6239_Celegans@NP_499074                                                        ':2.2345963):0.53649738):3.4071694e-06):0.13965191):0.14608823,(('403677_Pinfestans@EEY60933                                                     ':1.8029414,'6279_Bmalayi@XP_001900733                                                      ':0.99156589):0.16423039,'Ectocarpus_siliculosus@298711419                                               ':1.002996):0.33136896):0.13461198,'Ttrahens@05595T0                                                               ':0.94084109);
(((((((('10228_Tadhaerens@XP_002111892                                                  ':1.026678,'45351_Nvectensis@XP_001624909                                                  ':0.40957001):0.1608406,('7460_Amellifera@XP_393301                                                      ':0.19987985,('Hrobusta@jgi                                                                   ':0.92591346,'Lgigantea@jgi                                                                  ':0.032860588):0.39005039):0.0098910101):0.14674747,((('7955_Drerio@NP_001008589                                                       ':0.19384441,'8364_Xtropicalis@NP_001135602                                                  ':0.054797096):0.0018858103,'9606_Hsapiens@NP_037499                                                        ':0.042884721):0.22369563,'Dpulex@jgi                                                                     ':0.70954928):0.093931153):0.1349721,'7227_Dmelanogaster@NP_572522                                                   ':1.1029733):0.023498337,'7739_Bfloridae@XP_002609002                                                    ':0):0.61582157,('5911_Tthermophila@XP_001021620                                                 ':0.66741314,'Paramecium_tetraurelia@XP_001458727                                            ':0.99825345):0.48131555):0.12933195,(('214684_Cneoformans@XP_572593                                                   ':1.0668492,((('330879_Afumigatus@XP_752937                                                    ':0.45816557,'367110_Ncrassa@XP_956179                                                       ':0.48412192):1.0468619,'4896_Spombe@XP_001713100                                                       ':0.98044821):0.47413039,'Spunctatus@01166T0                                                             ':0.61552685):0.59345522):0.18303109,'Saccharomyces_cerevisiae@NP_010403                                             ':1.6008837):0.33048466):0.10552221,((((('145481_Ppatens@XP_001774147                                                    ':0,(('431895_Mbrevicollis@XP_001744221                                               ':2.4836458,('6239_Celegans@NP_499074                                                        ':2.4109347,'Ectocarpus_siliculosus@298711419                                               ':0.53696327):0.43691353):0.2444565,'Ehuxleyi@jgi                                                                   ':1.1564404):0.18764453):0.16856856,(('3702_Athaliana@NP_193884                                                       ':0.29649594,'39946_Osativa@EEC74136                                                         ':0.34442125):0.14257969,'Smellendorffii@jgi                                                             ':0.44422992):0.19124139):0.13784824,(((('3055_Creinhardtii@XP_001694053                                                 ':0.068479973,'Vcarteri@jgi                                                                   ':0.12201794):0.18334362,'564608_Mpusilla@EEH58620                                                       ':0.88216458):0.34000167,'Cvulgaris@jgi                                                                  ':0.51906792):0.20098343,('436017_Olucimarinus@XP_001416348                                               ':0.12432121,'70448_Otauri@CAL52461                                                          ':0.50010475):0.93475188):0.17678331):0.18599195,('237631_Umaydis@XP_761900                                                       ':1.2922667,'403677_Pinfestans@EEY60933                                                     ':1.0543637):0.71290407):0.1151888,'Cowczarzaki@05504T0                                                            ':1.5124386):4.6890542e-06,(('352472_Ddiscoideum@XP_638336                                                   ':0.52894014,'6279_Bmalayi@XP_001900733                                                      ':1.7667565):0.39751952,'Ttrahens@05595T0                                                               ':1.3394473):0.38597193);
((((('10228_Tadhaerens@XP_002111892                                                  ':0.56129016,'45351_Nvectensis@XP_001624909                                                  ':0.26073029):0.2296076,((((('7227_Dmelanogaster@NP_572522                                                   ':0.60087688,'Dpulex@jgi                                                                     ':0.40419297):0.10817952,('7460_Amellifera@XP_393301                                                      ':0.30117307,('Hrobusta@jgi                                                                   ':0.48981949,'Lgigantea@jgi                                                                  ':0.095308613):0.1161666):0.16998966):0.13434638,'7955_Drerio@NP_001008589                                                       ':0.037481049):0.089776234,('8364_Xtropicalis@NP_001135602                                                  ':0.036440142,'9606_Hsapiens@NP_037499                                                        ':0.097877698):0.064750615):0.015593443,'7739_Bfloridae@XP_002609002                                                    ':0.075428185):0.015392296):0.29366793,'6279_Bmalayi@XP_001900733                                                      ':0.99589353):0.11268724,('403677_Pinfestans@EEY60933                                                     ':1.1740585,'Ttrahens@05595T0                                                               ':0.55472555):0.27274481):0.11606455,(((('145481_Ppatens@XP_001774147                                                    ':0.19032485,(((('3055_Creinhardtii@XP_001694053                                                 ':0.14766487,'Vcarteri@jgi                                                                   ':0.10034845):0.29487811,'Cvulgaris@jgi                                                                  ':0.47952202):0.2218956,(('436017_Olucimarinus@XP_001416348                                               ':0,'70448_Otauri@CAL52461                                                          ':0.50444217):0.5941168,'564608_Mpusilla@EEH58620                                                       ':0.68945827):0.49645316):0.22551751,(('3702_Athaliana@NP_193884                                                       ':0.36051963,('39946_Osativa@EEC74136                                                         ':0.10702708,'431895_Mbrevicollis@XP_001744221                                               ':2.3088035):0.28665421):0.23540816,'Smellendorffii@jgi                                                             ':0.30323637):0.078345533):7.4629696e-05):0.2727885,'Ectocarpus_siliculosus@298711419                                               ':1.0036989):0.13064903,(((((('330879_Afumigatus@XP_752937                                                    ':0.70539319,'367110_Ncrassa@XP_956179                                                       ':0.25776642):0.27513371,'Saccharomyces_cerevisiae@NP_010403                                             ':2.4080679):0.13278643,'4896_Spombe@XP_001713100                                                       ':1.0381735):0.2741785,'Spunctatus@01166T0                                                             ':0.65521719):0.48510238,'352472_Ddiscoideum@XP_638336                                                   ':0.90711887):0.035100142,'Ehuxleyi@jgi                                                                   ':1.7138575):0.23529829):0.083049247,'Cowczarzaki@05504T0                                                            ':1.0382562):3.7056079e-07,(('214684_Cneoformans@XP_572593                                                   ':1.6080288,('5911_Tthermophila@XP_001021620                                                 ':0.82738722,('6239_Celegans@NP_499074                                                        ':1.9177469,'Paramecium_tetraurelia@XP_001458727                                            ':0.64596864):0.17220242):0.16551269):0.25229272,'237631_Umaydis@XP_761900                                                       ':1.2929824):0.15235463);
(((((((('10228_Tadhaerens@XP_002111892                                                  ':0.81642749,'45351_Nvectensis@XP_001624909                                                  ':0.19645713):0.25542645,((('7227_Dmelanogaster@NP_572522                                                   ':0.84595236,('7460_Amellifera@XP_393301                                                      ':0.22433759,'Dpulex@jgi                                                                     ':0.69322694):0.04130334):0.18189596,'Lgigantea@jgi                                                                  ':0.22319424):0.25408093,('7739_Bfloridae@XP_002609002                                                    ':0.14712936,'Hrobusta@jgi                                                                   ':0.87726967):0.13801021):1.6277282e-05):0.1526918,'7955_Drerio@NP_001008589                                                       ':0.061648054):0.042403772,'9606_Hsapiens@NP_037499                                                        ':0.14272482):0.041392685,'8364_Xtropicalis@NP_001135602                                                  ':4.9866767e-05):0.47521746,'352472_Ddiscoideum@XP_638336                                                   ':1.539012):0.2239498,((((('145481_Ppatens@XP_001774147                                                    ':2.4896292e-06,'Ehuxleyi@jgi                                                                   ':1.3436282):0.12241534,(('3702_Athaliana@NP_193884                                                       ':0.38692165,('39946_Osativa@EEC74136                                                         ':0.04720592,'431895_Mbrevicollis@XP_001744221                                               ':2.6755394):0.26300611):0.034597034,'Smellendorffii@jgi                                                             ':0.44073926):0.21709187):4.7667328e-05,(('3055_Creinhardtii@XP_001694053                                                 ':0.14854348,'Vcarteri@jgi                                                                   ':0.28994697):0.26690039,'Cvulgaris@jgi                                                                  ':0.8832814):0.58666837):0.34959098,(('436017_Olucimarinus@XP_001416348                                               ':0.26381941,'70448_Otauri@CAL52461                                                          ':0.47554215):1.0372715,'564608_Mpusilla@EEH58620                                                       ':0.64147334):0.83744252):0.064607879,('6239_Celegans@NP_499074                                                        ':2.0504823,'Ectocarpus_siliculosus@298711419                                               ':6.7871227e-06):0.93308526):0.19649087):0.28619127,((((((((('214684_Cneoformans@XP_572593                                                   ':1.2851856,'Paramecium_tetraurelia@XP_001458727                                            ':0.89756896):0.35705889,'5911_Tthermophila@XP_001021620                                                 ':0.93136013):0.64552625,('4896_Spombe@XP_001713100                                                       ':1.248073,'Saccharomyces_cerevisiae@NP_010403                                             ':1.0696276):0.5481637):0.076016646,'237631_Umaydis@XP_761900                                                       ':1.314356):0.30117793,('330879_Afumigatus@XP_752937                                                    ':0.71105332,'367110_Ncrassa@XP_956179                                                       ':0.24156437):0.23686318):0.17123963,'Spunctatus@01166T0                                                             ':1.0314112):0.30817138,'Ttrahens@05595T0                                                               ':0.65322374):0.2454743,'Cowczarzaki@05504T0                                                            ':1.5718802):0.070766664,'403677_Pinfestans@EEY60933                                                     ':1.3037718):0.031955148,'6279_Bmalayi@XP_001900733                                                      ':1.1350946);
(((((((('10228_Tadhaerens@XP_002111892                                                  ':0.98141032,('7460_Amellifera@XP_393301                                                      ':0.31216252,('Hrobusta@jgi                                                                   ':0.39135553,'Lgigantea@jgi                                                                  ':0.14761549):0.18766141):0.094612373):0.011032857,'45351_Nvectensis@XP_001624909                                                  ':0.39165008):0.1428519,'7227_Dmelanogaster@NP_572522                                                   ':1.3976496):0.08849552,('7739_Bfloridae@XP_002609002                                                    ':0.047473064,(('7955_Drerio@NP_001008589                                                       ':0.017667255,'Dpulex@jgi                                                                     ':0.81008568):0.10185988,('8364_Xtropicalis@NP_001135602                                                  ':0.066083462,'9606_Hsapiens@NP_037499                                                        ':0.039668012):0.016402244):0.11304946):0.031608844):0.84843153,'Smellendorffii@jgi                                                             ':0.15391016):0.23549837,('3702_Athaliana@NP_193884                                                       ':0.28061168,('39946_Osativa@EEC74136                                                         ':0.23961404,'431895_Mbrevicollis@XP_001744221                                               ':2.6621832):0.18886146):0.33092456):0.067811217,'145481_Ppatens@XP_001774147                                                    ':0.17212333):0.069619753,(((((('214684_Cneoformans@XP_572593                                                   ':1.0453601,('4896_Spombe@XP_001713100                                                       ':1.1368253,'Spunctatus@01166T0                                                             ':0.67179183):0.30752661):0.016744524,(('237631_Umaydis@XP_761900                                                       ':0.93728623,('330879_Afumigatus@XP_752937                                                    ':0.5041486,'367110_Ncrassa@XP_956179                                                       ':0.61235626):0.44534374):0.30345799,'Saccharomyces_cerevisiae@NP_010403                                             ':2.2595241):0.090689609):0.13617251,(('5911_Tthermophila@XP_001021620                                                 ':0.85946725,'6239_Celegans@NP_499074                                                        ':2.2715836):0.16254128,'Paramecium_tetraurelia@XP_001458727                                            ':1.1438339):0.75641915):0.13944826,'352472_Ddiscoideum@XP_638336                                                   ':1.2830919):0.18135208,'Ectocarpus_siliculosus@298711419                                               ':1.7461126):0.20967835,(('403677_Pinfestans@EEY60933                                                     ':1.841722,'6279_Bmalayi@XP_001900733                                                      ':1.3665361):0.091168286,'Ttrahens@05595T0                                                               ':1.0663261):0.81080052):0.089421626,((((('3055_Creinhardtii@XP_001694053                                                 ':0.024625758,'Vcarteri@jgi                                                                   ':0.42055975):0.2444569,(('436017_Olucimarinus@XP_001416348                                               ':0.13323271,'70448_Otauri@CAL52461                                                          ':0.49087757):0.88698188,'564608_Mpusilla@EEH58620                                                       ':0.85913977):0.62622143):0.10182092,'Cvulgaris@jgi                                                                  ':0.59076611):0.23425501,'Ehuxleyi@jgi                                                                   ':1.5489978):0.11594701,'Cowczarzaki@05504T0                                                            ':1.114322):0.10948695);
((((((('10228_Tadhaerens@XP_002111892                                                  ':0.86409946,'9606_Hsapiens@NP_037499                                                        ':6.9135588e-05):0.1045729,'8364_Xtropicalis@NP_001135602                                                  ':0.10111186):0.074586442,'7955_Drerio@NP_001008589                                                       ':0.16669301):0.14467391,('45351_Nvectensis@XP_001624909                                                  ':0.29576756,(('7460_Amellifera@XP_393301                                                      ':0.07880371,'Dpulex@jgi                                                                     ':0.68215833):0.1770512,('Hrobusta@jgi                                                                   ':1.0484279,'Lgigantea@jgi                                                                  ':0.039742595):0.43980638):0.18184182):0.27340769):0.037605001,'7739_Bfloridae@XP_002609002                                                    ':4.3443804e-05):0.32568478,(((('214684_Cneoformans@XP_572593                                                   ':1.4136163,(('431895_Mbrevicollis@XP_001744221                                               ':2.4658638,'5911_Tthermophila@XP_001021620                                                 ':3.3810276e-06):0.6091328,'Paramecium_tetraurelia@XP_001458727                                            ':0.92629815):0.62504678):0.10686462,(('237631_Umaydis@XP_761900                                                       ':1.9761813,'Saccharomyces_cerevisiae@NP_010403                                             ':1.4875287):2.1855163e-05,'6279_Bmalayi@XP_001900733                                                      ':1.2860593):0.31025161):0.17650701,('403677_Pinfestans@EEY60933                                                     ':1.9651906,(('4896_Spombe@XP_001713100                                                       ':1.1657081,'Spunctatus@01166T0                                                             ':0.50264451):2.604697e-06,'6239_Celegans@NP_499074                                                        ':2.4706304):0.23229249):0.51298908):7.1486282e-05,('330879_Afumigatus@XP_752937                                                    ':0.28702355,'367110_Ncrassa@XP_956179                                                       ':0.64021):0.92331428):0.46248134):0.099682173,(((('145481_Ppatens@XP_001774147                                                    ':0.17247505,('3702_Athaliana@NP_193884                                                       ':0.41132368,('39946_Osativa@EEC74136                                                         ':0.16261536,('Ectocarpus_siliculosus@298711419                                               ':1.5682524,'Smellendorffii@jgi                                                             ':0.84058384):5.0921366e-05):0.034606589):0.16962534):0.40348578,((('3055_Creinhardtii@XP_001694053                                                 ':0.033191908,'Vcarteri@jgi                                                                   ':0.262594):0.3748205,'Cvulgaris@jgi                                                                  ':0.49266056):0.2453923,('564608_Mpusilla@EEH58620                                                       ':0.77780788,'Ehuxleyi@jgi                                                                   ':1.3036941):0.46943881):5.8393367e-07):0.20690894,'Cowczarzaki@05504T0                                                            ':1.3013933):0.25212278,(('352472_Ddiscoideum@XP_638336                                                   ':1.0979425,'7227_Dmelanogaster@NP_572522                                                   ':0.7752196):0.17070089,('436017_Olucimarinus@XP_001416348                                               ':0.19309406,'70448_Otauri@CAL52461                                                          ':0.4020755):0.82400066):0.10129314):0.096614933,'Ttrahens@05595T0                                                               ':1.2163399);
(((('10228_Tadhaerens@XP_002111892                                                  ':0.74189231,'352472_Ddiscoideum@XP_638336                                                   ':1.1460514):0.11360295,'6279_Bmalayi@XP_001900733                                                      ':1.7370871):0.16090078,((('45351_Nvectensis@XP_001624909                                                  ':0.51179858,(('7460_Amellifera@XP_393301                                                      ':0.17992297,'Hrobusta@jgi                                                                   ':0.60820909):0.13038743,'Lgigantea@jgi                                                                  ':0.16154956):0.20392302):0.046042469,((('7739_Bfloridae@XP_002609002                                                    ':0.20114479,('8364_Xtropicalis@NP_001135602                                                  ':0.10124991,'9606_Hsapiens@NP_037499                                                        ':0.060795471):0.017178935):0.135851,'7955_Drerio@NP_001008589                                                       ':1.0948636e-05):0.1223166,'Dpulex@jgi                                                                     ':0.34931508):0.063124254):0.21828069,'7227_Dmelanogaster@NP_572522                                                   ':0.73674677):0.09496748):0.40619517,((((('145481_Ppatens@XP_001774147                                                    ':0.15522912,(('3702_Athaliana@NP_193884                                                       ':0.57945494,'39946_Osativa@EEC74136                                                         ':0.26297247):0.006382706,'Smellendorffii@jgi                                                             ':0.3731036):0.17438057):0.2420861,((('3055_Creinhardtii@XP_001694053                                                 ':0.013632342,'Vcarteri@jgi                                                                   ':0.27636831):0.26544236,('564608_Mpusilla@EEH58620                                                       ':0.80254433,'Ehuxleyi@jgi                                                                   ':1.2807516):0.50857788):0.1305567,'Cvulgaris@jgi                                                                  ':0.59815358):0.30577954):0.33311202,('403677_Pinfestans@EEY60933                                                     ':1.6324881,'Ttrahens@05595T0                                                               ':0.8954955):0.19977441):2.5175877e-05,(('6239_Celegans@NP_499074                                                        ':2.0504854,'Ectocarpus_siliculosus@298711419                                               ':0.46587594):0.64204213,'Cowczarzaki@05504T0                                                            ':1.1020121):0.13619481):0.22333839,((('214684_Cneoformans@XP_572593                                                   ':1.2653791,'237631_Umaydis@XP_761900                                                       ':1.0712943):0.29731498,((('330879_Afumigatus@XP_752937                                                    ':0.48894496,'367110_Ncrassa@XP_956179                                                       ':0.76722534):0.54277702,('4896_Spombe@XP_001713100                                                       ':1.7780369,'Paramecium_tetraurelia@XP_001458727                                            ':1.1924007):0.42171464):0.3116205,('Saccharomyces_cerevisiae@NP_010403                                             ':2.1192041,'Spunctatus@01166T0                                                             ':0.99039484):0.0843299):0.15577897):0.10233466,('431895_Mbrevicollis@XP_001744221                                               ':2.6833339,'5911_Tthermophila@XP_001021620                                                 ':0.46719056):0.89051879):0.50798066):0.056681106,('436017_Olucimarinus@XP_001416348                                               ':0.33559379,'70448_Otauri@CAL52461                                                          ':0.22069579):1.2449123);
((((((((('10228_Tadhaerens@XP_002111892                                                  ':0.5229258,'45351_Nvectensis@XP_001624909                                                  ':0.27353314):0.12573543,('7460_Amellifera@XP_393301                                                      ':0.18848615,('Hrobusta@jgi                                                                   ':0.68171576,'Lgigantea@jgi                                                                  ':0.049841749):0.1431418):0.17974445):0.02170544,'7739_Bfloridae@XP_002609002                                                    ':0.16083007):0.13829751,('7227_Dmelanogaster@NP_572522                                                   ':0.83731333,'Dpulex@jgi                                                                     ':0.51537903):0.20714343):1.7766535e-05,('7955_Drerio@NP_001008589                                                       ':2.7381221e-05,('8364_Xtropicalis@NP_001135602                                                  ':0.052247482,'9606_Hsapiens@NP_037499                                                        ':0.089678541):0.035986585):0.10555315):0.31242524,'6279_Bmalayi@XP_001900733                                                      ':1.1598993):0.41542973,'Ttrahens@05595T0                                                               ':0.49936598):0.19759067,(('431895_Mbrevicollis@XP_001744221                                               ':2.0485197,'Ectocarpus_siliculosus@298711419                                               ':0.4021079):0.45595777,('6239_Celegans@NP_499074                                                        ':2.1160185,'Cowczarzaki@05504T0                                                            ':0.57932475):0.33165473):0.076148309):1.6691148e-05,(('145481_Ppatens@XP_001774147                                                    ':0.19746295,(('3702_Athaliana@NP_193884                                                       ':0.24676149,'39946_Osativa@EEC74136                                                         ':0.16884113):0.097545464,'Smellendorffii@jgi                                                             ':0.64723044):0.090872157):0.42238373,((((('214684_Cneoformans@XP_572593                                                   ':1.6917494,'Spunctatus@01166T0                                                             ':0.27056408):0.19441281,((('330879_Afumigatus@XP_752937                                                    ':0.50632168,'367110_Ncrassa@XP_956179                                                       ':0.23859253):0.34047265,'Saccharomyces_cerevisiae@NP_010403                                             ':1.7812204):0.2808658,'4896_Spombe@XP_001713100                                                       ':1.078784):0.1535363):0.21860341,('352472_Ddiscoideum@XP_638336                                                   ':0.8188578,'Ehuxleyi@jgi                                                                   ':1.0336516):0.0636753):0.1796985,('237631_Umaydis@XP_761900                                                       ':0.86781009,'403677_Pinfestans@EEY60933                                                     ':0.92491893):0.3051997):5.1328517e-05,((('3055_Creinhardtii@XP_001694053                                                 ':0.05502701,'Vcarteri@jgi                                                                   ':0.16603181):0.31315471,'Cvulgaris@jgi                                                                  ':0.47988763):0.11045957,(('436017_Olucimarinus@XP_001416348                                               ':3.4931523e-05,'70448_Otauri@CAL52461                                                          ':0.37827541):0.9865636,'564608_Mpusilla@EEH58620                                                       ':0.63135303):0.6233701):0.22855254):0.13545115):0.050943973,('5911_Tthermophila@XP_001021620                                                 ':0.48964015,'Paramecium_tetraurelia@XP_001458727                                            ':1.3841251):0.96406196);
((((((('10228_Tadhaerens@XP_002111892                                                  ':0.80282342,'45351_Nvectensis@XP_001624909                                                  ':0.2791619):0.16834408,(((('7227_Dmelanogaster@NP_572522                                                   ':0.85249257,'Dpulex@jgi                                                                     ':0.63950642):0.19808768,'7460_Amellifera@XP_393301                                                      ':0.23896051):0.25142731,'Lgigantea@jgi                                                                  ':0.03233925):0.21997126,'Hrobusta@jgi                                                                   ':0.45198752):0.25558943):0.097023413,'7739_Bfloridae@XP_002609002                                                    ':0.13072209):0.064052195,'7955_Drerio@NP_001008589                                                       ':0.026067095):3.9184959e-06,('8364_Xtropicalis@NP_001135602                                                  ':0.063833855,'9606_Hsapiens@NP_037499                                                        ':0.02764577):0.02890885):0.33509619,('6239_Celegans@NP_499074                                                        ':2.6467094,'6279_Bmalayi@XP_001900733                                                      ':0.801295):0.40322426):0.2126913,((('145481_Ppatens@XP_001774147                                                    ':0.18727994,((('3055_Creinhardtii@XP_001694053                                                 ':0.17645799,'Vcarteri@jgi                                                                   ':0.26033303):0.29727653,((('436017_Olucimarinus@XP_001416348                                               ':0.08141705,'70448_Otauri@CAL52461                                                          ':0.35035897):1.0598925,'564608_Mpusilla@EEH58620                                                       ':0.41235538):0.66131941,'Cvulgaris@jgi                                                                  ':0.46932551):0.26627826):0.35433087,(('3702_Athaliana@NP_193884                                                       ':0.44927366,'39946_Osativa@EEC74136                                                         ':0.39135655):0.29167041,'Smellendorffii@jgi                                                             ':0.11879491):0.16026259):0.077586198):0.31558895,'Ectocarpus_siliculosus@298711419                                               ':0.99909191):0.1417046,((((('214684_Cneoformans@XP_572593                                                   ':0.88040228,('5911_Tthermophila@XP_001021620                                                 ':0.57805104,'Paramecium_tetraurelia@XP_001458727                                            ':1.1667427):0.50327525):0.076891125,'237631_Umaydis@XP_761900                                                       ':1.2181068):0.18857087,'Saccharomyces_cerevisiae@NP_010403                                             ':1.6254928):0.077804245,('330879_Afumigatus@XP_752937                                                    ':0.41255689,'367110_Ncrassa@XP_956179                                                       ':0.55989989):0.71415565):0.21383756,(('352472_Ddiscoideum@XP_638336                                                   ':1.322621,(('431895_Mbrevicollis@XP_001744221                                               ':2.7015376,'Cowczarzaki@05504T0                                                            ':0.60207925):0.53225563,'Ehuxleyi@jgi                                                                   ':0.81598667):0.44755865):7.696155e-05,('4896_Spombe@XP_001713100                                                       ':1.7020792,'Spunctatus@01166T0                                                             ':0.28957542):0.40493061):0.12422122):0.096488503):0.26201141,('403677_Pinfestans@EEY60933                                                     ':1.6016712,'Ttrahens@05595T0                                                               ':0.79432232):2.9095217e-06);
((((((((('10228_Tadhaerens@XP_002111892                                                  ':0.7913495,'9606_Hsapiens@NP_037499                                                        ':1.2594631e-06):0.083241459,'8364_Xtropicalis@NP_001135602                                                  ':0.090380811):0.02669568,'7955_Drerio@NP_001008589                                                       ':0.1362149):0.14386307,(('45351_Nvectensis@XP_001624909                                                  ':0.29113919,'7739_Bfloridae@XP_002609002                                                    ':0.18890914):0.027379402,(('7460_Amellifera@XP_393301                                                      ':0.14140296,'Dpulex@jgi                                                                     ':0.70064883):0.07762479,'Lgigantea@jgi                                                                  ':0.16505085):0.20859092):9.3328117e-07):0.041132852,'6279_Bmalayi@XP_001900733                                                      ':1.3427036):0.045082055,'7227_Dmelanogaster@NP_572522                                                   ':0.92185151):0.038041365,'Hrobusta@jgi                                                                   ':0.33612376):0.37364273,((('214684_Cneoformans@XP_572593                                                   ':1.0603663,'Spunctatus@01166T0                                                             ':0.61334117):0.25664746,('237631_Umaydis@XP_761900                                                       ':1.4277452,('330879_Afumigatus@XP_752937                                                    ':0.52173323,('367110_Ncrassa@XP_956179                                                       ':0.24357491,('4896_Spombe@XP_001713100                                                       ':0.73553344,'Saccharomyces_cerevisiae@NP_010403                                             ':1.5007062):0.96215696):0.26834624):0.38526907):0.41837362):0.2181989,('5911_Tthermophila@XP_001021620                                                 ':0.69794464,'Paramecium_tetraurelia@XP_001458727                                            ':0.8505713):0.16301894):0.15072272):0.090250235,(((((('145481_Ppatens@XP_001774147                                                    ':0.13754382,('3702_Athaliana@NP_193884                                                       ':0.25343783,('39946_Osativa@EEC74136                                                         ':0.060676005,'431895_Mbrevicollis@XP_001744221                                               ':2.4991635):0.23525636):0.1164561):0.10260272,'Smellendorffii@jgi                                                             ':0.32843568):0.073915816,(('3055_Creinhardtii@XP_001694053                                                 ':0.0865661,'Vcarteri@jgi                                                                   ':0.2383715):0.22937219,'Cvulgaris@jgi                                                                  ':0.70120179):0.43324585):0.087582488,'Ehuxleyi@jgi                                                                   ':1.4601386):0.24355227,('403677_Pinfestans@EEY60933                                                     ':0.84303432,(('436017_Olucimarinus@XP_001416348                                               ':0.22158196,'70448_Otauri@CAL52461                                                          ':0.17014801):0.54247709,'564608_Mpusilla@EEH58620                                                       ':0.60336324):0.7354369):0.17382168):2.0303531e-08,'Ectocarpus_siliculosus@298711419                                               ':0.92463786):0.28304998,('352472_Ddiscoideum@XP_638336                                                   ':1.2039838,(('6239_Celegans@NP_499074                                                        ':1.8542801,'Cowczarzaki@05504T0                                                            ':0.4473677):0.51141925,'Ttrahens@05595T0                                                               ':0.56357486):0.18222952):0.18030975);
(((((((('10228_Tadhaerens@XP_002111892                                                  ':0.83496087,('Hrobusta@jgi                                                                   ':0.53969574,'Lgigantea@jgi                                                                  ':0.11177273):0.068284853):0.098140466,(('7227_Dmelanogaster@NP_572522                                                   ':0.86030356,'Dpulex@jgi                                                                     ':0.5144162):0.14232539,'7460_Amellifera@XP_393301                                                      ':0.15227693):0.11968538):0.052498997,'7739_Bfloridae@XP_002609002                                                    ':0.08511149):0.023889514,'45351_Nvectensis@XP_001624909                                                  ':0.35840996):0.10856246,('7955_Drerio@NP_001008589                                                       ':3.8069038e-06,('8364_Xtropicalis@NP_001135602                                                  ':0.085636661,'9606_Hsapiens@NP_037499                                                        ':0.058627297):0.02980936):0.10768308):0.46871585,(('214684_Cneoformans@XP_572593                                                   ':1.2600494,'5911_Tthermophila@XP_001021620                                                 ':0.82969329):0.31095658,'237631_Umaydis@XP_761900                                                       ':1.1772931):0.34668218):0.074671524,(((((('330879_Afumigatus@XP_752937                                                    ':0.79811147,('367110_Ncrassa@XP_956179                                                       ':6.5756777e-05,'Saccharomyces_cerevisiae@NP_010403                                             ':2.3552725):0.026919195):0.35160139,'4896_Spombe@XP_001713100                                                       ':1.3870527):0.22761182,'Spunctatus@01166T0                                                             ':0.7064494):0.081762383,'352472_Ddiscoideum@XP_638336                                                   ':0.77058358):0.14476974,(('6239_Celegans@NP_499074                                                        ':1.8604124,'6279_Bmalayi@XP_001900733                                                      ':1.1010331):0.55697166,'Paramecium_tetraurelia@XP_001458727                                            ':1.1131482):0.33124594):0.079284358,'403677_Pinfestans@EEY60933                                                     ':1.1425458):0.10202152):0.12995218,(((('145481_Ppatens@XP_001774147                                                    ':9.2856898e-07,('Ectocarpus_siliculosus@298711419                                               ':0.82844477,'Ehuxleyi@jgi                                                                   ':0.78488728):0.1195518):0.45530183,((('3055_Creinhardtii@XP_001694053                                                 ':0.0068127338,'Vcarteri@jgi                                                                   ':0.18943953):0.3476305,(('436017_Olucimarinus@XP_001416348                                               ':0.12853722,'70448_Otauri@CAL52461                                                          ':0.40113381):0.95857276,'564608_Mpusilla@EEH58620                                                       ':0.36698319):0.82605519):0.11117776,'Ttrahens@05595T0                                                               ':0.60316995):0.15213281):0.10546384,'Cvulgaris@jgi                                                                  ':0.74657006):0.034728542,((('3702_Athaliana@NP_193884                                                       ':0.17029456,'431895_Mbrevicollis@XP_001744221                                               ':2.0355103):0.30645586,'39946_Osativa@EEC74136                                                         ':0.24099808):0.16672048,'Smellendorffii@jgi                                                             ':0.51611022):0.23002398):0.18446956,'Cowczarzaki@05504T0                                                            ':0.98436746);
(((((((('10228_Tadhaerens@XP_002111892                                                  ':0.87898448,'45351_Nvectensis@XP_001624909                                                  ':0.30739368):0.2366547,('7460_Amellifera@XP_393301                                                      ':0.28339536,('Hrobusta@jgi                                                                   ':0.63255537,'Lgigantea@jgi                                                                  ':0.17978994):0.20038473):0.13558313):0.080228575,('7739_Bfloridae@XP_002609002                                                    ':0.080278537,('7955_Drerio@NP_001008589                                                       ':0.07085321,('8364_Xtropicalis@NP_001135602                                                  ':0.056855974,'9606_Hsapiens@NP_037499                                                        ':0.072766769):0.11106997):0.11459458):0.074288307):2.1561093e-06,('7227_Dmelanogaster@NP_572522                                                   ':0.98332627,'Dpulex@jgi                                                                     ':0.39050871):0.23402776):0.1927986,'6279_Bmalayi@XP_001900733                                                      ':1.5825383):0.43048849,(('352472_Ddiscoideum@XP_638336                                                   ':1.0631843,'6239_Celegans@NP_499074                                                        ':2.130648):0.55059945,'Spunctatus@01166T0                                                             ':0.58786716):0.26528167):0.11519685,((('237631_Umaydis@XP_761900                                                       ':0.78616972,'Saccharomyces_cerevisiae@NP_010403                                             ':2.2698153):0.4342505,('330879_Afumigatus@XP_752937                                                    ':0.71670995,('367110_Ncrassa@XP_956179                                                       ':1.8419171e-05,'4896_Spombe@XP_001713100                                                       ':1.6508049):0.43531183):0.37435722):0.21072555,'403677_Pinfestans@EEY60933                                                     ':2.2379501):0.19793881):0.16394592,(((('145481_Ppatens@XP_001774147                                                    ':2.1066411e-06,'Ectocarpus_siliculosus@298711419                                               ':1.4330089):0.16359682,(((('3055_Creinhardtii@XP_001694053                                                 ':0.093386574,'Vcarteri@jgi                                                                   ':0.23213941):0.59479508,'Cvulgaris@jgi                                                                  ':0.40923195):0.12137835,(('436017_Olucimarinus@XP_001416348                                               ':0.59497434,'70448_Otauri@CAL52461                                                          ':0.17374744):1.0367506,'564608_Mpusilla@EEH58620                                                       ':0.28143037):1.1014061):0.29904952,(('3702_Athaliana@NP_193884                                                       ':0.46676838,'39946_Osativa@EEC74136                                                         ':0.39628529):0.3151004,'Smellendorffii@jgi                                                             ':0.23268952):0.26931043):0.023624597):6.5283473e-05,'431895_Mbrevicollis@XP_001744221                                               ':2.6809216):0.026901261,('Cowczarzaki@05504T0                                                            ':1.2478915,'Ehuxleyi@jgi                                                                   ':0.71950054):0.4855625):0.33368703,(('214684_Cneoformans@XP_572593                                                   ':0.87557298,('5911_Tthermophila@XP_001021620                                                 ':0.6744589,'Paramecium_tetraurelia@XP_001458727                                            ':1.3021428):0.5994926):0.072294332,'Ttrahens@05595T0                                                               ':1.0673969):0.22493852);
((((((('10228_Tadhaerens@XP_002111892                                                  ':0.78053147,'45351_Nvectensis@XP_001624909                                                  ':0.47855221):0.02971469,'Hrobusta@jgi                                                                   ':0.64949475):1.0890155e-05,('7460_Amellifera@XP_393301                                                      ':0.31618457,'Lgigantea@jgi                                                                  ':0.17909552):0.13780618):0.098008954,('7227_Dmelanogaster@NP_572522                                                   ':1.0905529,((('7739_Bfloridae@XP_002609002                                                    ':0.29507845,('8364_Xtropicalis@NP_001135602                                                  ':0.061215468,'9606_Hsapiens@NP_037499                                                        ':0.071394121):0.047110099):0.073890766,'7955_Drerio@NP_001008589                                                       ':0.054493511):0.21724542,'Dpulex@jgi                                                                     ':0.68317183):0.12851444):0.047757417):0.47813508,((('214684_Cneoformans@XP_572593                                                   ':0.88004072,('5911_Tthermophila@XP_001021620                                                 ':0.73314783,'Paramecium_tetraurelia@XP_001458727                                            ':0.94703159):0.4041361):0.3988549,('237631_Umaydis@XP_761900                                                       ':1.4745932,((('330879_Afumigatus@XP_752937                                                    ':0.85240099,'367110_Ncrassa@XP_956179                                                       ':0.3484895):0.28549283,'Saccharomyces_cerevisiae@NP_010403                                             ':2.4372246):0.39269836,'4896_Spombe@XP_001713100                                                       ':1.6169127):0.38010751):0.47321755):0.19229302,'Spunctatus@01166T0                                                             ':0.6338445):0.325651):0.055126014,('352472_Ddiscoideum@XP_638336                                                   ':1.1236896,(('6239_Celegans@NP_499074                                                        ':1.6099314,'Cowczarzaki@05504T0                                                            ':0.45584415):0.5203524,('6279_Bmalayi@XP_001900733                                                      ':1.788029,'Ttrahens@05595T0                                                               ':0.17983691):0.67909034):0.46294042):0.062010925):4.1121462e-05,((('145481_Ppatens@XP_001774147                                                    ':2.8264089e-05,'431895_Mbrevicollis@XP_001744221                                               ':2.7304864):0.28779183,((('3055_Creinhardtii@XP_001694053                                                 ':0.11426212,'Vcarteri@jgi                                                                   ':0.097896143):0.44711482,((('436017_Olucimarinus@XP_001416348                                               ':0.03466199,'70448_Otauri@CAL52461                                                          ':0.57898755):0.68524247,'564608_Mpusilla@EEH58620                                                       ':0.67822591):0.79448843,'Cvulgaris@jgi                                                                  ':0.52586151):0.16622556):0.50108881,('3702_Athaliana@NP_193884                                                       ':0.26134722,'39946_Osativa@EEC74136                                                         ':0.24648845):0.18999293):0.10277243):0.2339726,'Smellendorffii@jgi                                                             ':0.033863091):0.53971163,(('403677_Pinfestans@EEY60933                                                     ':1.1174089,'Ehuxleyi@jgi                                                                   ':1.3932274):0.12918043,'Ectocarpus_siliculosus@298711419                                               ':1.6839969):0.078080936);
(((((('10228_Tadhaerens@XP_002111892                                                  ':0.91562467,('7460_Amellifera@XP_393301                                                      ':0.26046371,('Hrobusta@jgi                                                                   ':0.83634018,'Lgigantea@jgi                                                                  ':0.27765503):0.10063086):0.17159836):5.7683348e-06,(('7955_Drerio@NP_001008589                                                       ':0.090746307,('8364_Xtropicalis@NP_001135602                                                  ':0.11973977,'9606_Hsapiens@NP_037499                                                        ':0.031280599):0.028862405):0.11473124,'Dpulex@jgi                                                                     ':0.47034369):0.02838116):0.061457354,('45351_Nvectensis@XP_001624909                                                  ':0.43879653,'7739_Bfloridae@XP_002609002                                                    ':0.14472514):0.05716497):0.65048028,('6239_Celegans@NP_499074                                                        ':1.2025607,'Cowczarzaki@05504T0                                                            ':1.4728197):1.1852055):0.10026435,((('214684_Cneoformans@XP_572593                                                   ':0.96471403,'237631_Umaydis@XP_761900                                                       ':1.3044266):0.42878723,(('330879_Afumigatus@XP_752937                                                    ':0.66994308,'367110_Ncrassa@XP_956179                                                       ':0.51270851):0.72857895,('4896_Spombe@XP_001713100                                                       ':1.3881269,'Saccharomyces_cerevisiae@NP_010403                                             ':2.2558908):0.1895397):0.44374275):0.18018399,'Spunctatus@01166T0                                                             ':0.71644718):0.30419699):0.13477705,(((('145481_Ppatens@XP_001774147                                                    ':7.6160561e-06,((('436017_Olucimarinus@XP_001416348                                               ':0.070480428,'70448_Otauri@CAL52461                                                          ':0.27717779):0.44451218,'564608_Mpusilla@EEH58620                                                       ':0.57181665):0.69572702,'Ectocarpus_siliculosus@298711419                                               ':0.78495041):0.21439918):0.12913424,(((('3055_Creinhardtii@XP_001694053                                                 ':0.043163836,'Vcarteri@jgi                                                                   ':0.17677283):0.3207183,'352472_Ddiscoideum@XP_638336                                                   ':1.0988472):0.15983318,'Cvulgaris@jgi                                                                  ':0.54275699):0.1065213,(('3702_Athaliana@NP_193884                                                       ':0.60250984,'39946_Osativa@EEC74136                                                         ':0.20157067):0.15782628,('431895_Mbrevicollis@XP_001744221                                               ':1.701843,'7227_Dmelanogaster@NP_572522                                                   ':0.84243986):0.59971026):0.088642518):0.14592908):0.10961586,'Smellendorffii@jgi                                                             ':0.46024603):0.2135592,(('5911_Tthermophila@XP_001021620                                                 ':1.0137185,'Paramecium_tetraurelia@XP_001458727                                            ':0.87517135):0.70679462,('6279_Bmalayi@XP_001900733                                                      ':1.9777045,'Ehuxleyi@jgi                                                                   ':0.3985342):0.973164):0.043141412):0.099860376,('403677_Pinfestans@EEY60933                                                     ':0.82055076,'Ttrahens@05595T0                                                               ':0.80122665):0.37477929);
((((((('10228_Tadhaerens@XP_002111892                                                  ':1.3156607,((('7227_Dmelanogaster@NP_572522                                                   ':1.3104197,'Dpulex@jgi                                                                     ':0.63780516):0.004270386,'7460_Amellifera@XP_393301                                                      ':0.28705836):0.21430344,('Hrobusta@jgi                                                                   ':0.79061233,'Lgigantea@jgi                                                                  ':0.19865952):0.10720938):1.9501318e-06):0.11378437,('7739_Bfloridae@XP_002609002                                                    ':0.24919322,('7955_Drerio@NP_001008589                                                       ':0.053264586,('8364_Xtropicalis@NP_001135602                                                  ':0.079332757,'9606_Hsapiens@NP_037499                                                        ':0.015542777):0.067772007):0.17101716):0.19379135):3.0959324e-05,'45351_Nvectensis@XP_001624909                                                  ':0.33952681):0.27612231,('5911_Tthermophila@XP_001021620                                                 ':0.59858539,'Paramecium_tetraurelia@XP_001458727                                            ':1.0879412):1.0258292):0.066929942,(('214684_Cneoformans@XP_572593                                                   ':1.3867215,'Spunctatus@01166T0                                                             ':0.38250094):0.14440052,(('330879_Afumigatus@XP_752937                                                    ':0.61321274,'367110_Ncrassa@XP_956179                                                       ':0.42889262):0.92926843,(('4896_Spombe@XP_001713100                                                       ':1.2898544,'Saccharomyces_cerevisiae@NP_010403                                             ':2.0972196):0.35373058,'6279_Bmalayi@XP_001900733                                                      ':1.9619346):0.4445279):0.35680083):0.54610116):0.11329313,(('237631_Umaydis@XP_761900                                                       ':1.3967237,'403677_Pinfestans@EEY60933                                                     ':0.96713493):0.61181331,('352472_Ddiscoideum@XP_638336                                                   ':0.59102757,'431895_Mbrevicollis@XP_001744221                                               ':2.3359163):0.84305552):0.16109149):2.5370021e-06,(((('145481_Ppatens@XP_001774147                                                    ':0.30628548,(('3055_Creinhardtii@XP_001694053                                                 ':0.18697164,'Vcarteri@jgi                                                                   ':0.085288633):0.69354876,((('436017_Olucimarinus@XP_001416348                                               ':0.27776516,'70448_Otauri@CAL52461                                                          ':0.3584372):0.37323709,'564608_Mpusilla@EEH58620                                                       ':1.0828676):1.0086472,'Cvulgaris@jgi                                                                  ':0.16299284):0.29892858):0.51646102):0.069288948,('3702_Athaliana@NP_193884                                                       ':0.57193864,'39946_Osativa@EEC74136                                                         ':0.26689759):0.16687908):0.24819996,'Smellendorffii@jgi                                                             ':0.15859307):0.34567779,(('6239_Celegans@NP_499074                                                        ':2.0094004,'Cowczarzaki@05504T0                                                            ':0.54525492):0.42384336,'Ectocarpus_siliculosus@298711419                                               ':1.3945301):0.5061607):0.20666921,('Ehuxleyi@jgi                                                                   ':1.3380287,'Ttrahens@05595T0                                                               ':1.1066774):0.42926104);
((((((('10228_Tadhaerens@XP_002111892                                                  ':0.75423313,'7460_Amellifera@XP_393301                                                      ':0.24761587):0.10413844,('45351_Nvectensis@XP_001624909                                                  ':0.29367245,('Dpulex@jgi                                                                     ':0.6035559,('Hrobusta@jgi                                                                   ':0.65224399,'Lgigantea@jgi                                                                  ':0.10515526):0.14925942):0.029221777):0.060732645):0.065189337,('7955_Drerio@NP_001008589                                                       ':0.042553975,('8364_Xtropicalis@NP_001135602                                                  ':0.05068163,'9606_Hsapiens@NP_037499                                                        ':0.048610877):0.076916347):0.10495406):0.082360096,'7739_Bfloridae@XP_002609002                                                    ':0.10253607):0.054846023,'7227_Dmelanogaster@NP_572522                                                   ':1.0012977):0.51527391,((('145481_Ppatens@XP_001774147                                                    ':0.1657697,(('3702_Athaliana@NP_193884                                                       ':0.35667346,'39946_Osativa@EEC74136                                                         ':0.14027587):0.10014132,'Smellendorffii@jgi                                                             ':0.48551839):0.27709927):0.12810675,((('3055_Creinhardtii@XP_001694053                                                 ':0.07826793,'Vcarteri@jgi                                                                   ':0.066691704):0.59105737,'Cvulgaris@jgi                                                                  ':0.32525679):0.10775895,'431895_Mbrevicollis@XP_001744221                                               ':2.3809446):0.25331306):0.41081529,(('436017_Olucimarinus@XP_001416348                                               ':8.1111731e-05,'70448_Otauri@CAL52461                                                          ':0.55332423):0.65760827,'564608_Mpusilla@EEH58620                                                       ':0.64576231):0.79243442):5.6615754e-05):0.067184604,(((('214684_Cneoformans@XP_572593                                                   ':1.5035364,((('330879_Afumigatus@XP_752937                                                    ':0.26288821,'367110_Ncrassa@XP_956179                                                       ':0.47215285):0.63629752,'4896_Spombe@XP_001713100                                                       ':1.1582411):0.1096504,'Saccharomyces_cerevisiae@NP_010403                                             ':1.4615487):0.26639454):0.24772941,'Spunctatus@01166T0                                                             ':0.27981904):0.65610801,('237631_Umaydis@XP_761900                                                       ':1.7284166,'403677_Pinfestans@EEY60933                                                     ':0.37763534):0.73602106):0.076099139,((('5911_Tthermophila@XP_001021620                                                 ':0.91006898,'Paramecium_tetraurelia@XP_001458727                                            ':0.77592168):0.53285726,'6279_Bmalayi@XP_001900733                                                      ':1.0150494):0.36373862,((('6239_Celegans@NP_499074                                                        ':1.9257686,'Ectocarpus_siliculosus@298711419                                               ':0.76846888):0.085408981,'Ehuxleyi@jgi                                                                   ':1.5566176):0.17483901,'Cowczarzaki@05504T0                                                            ':1.1895048):0.2526524):0.068581881):0.31750479,('352472_Ddiscoideum@XP_638336                                                   ':1.1815069,'Ttrahens@05595T0                                                               ':0.42016474):0.3031947);
(((((('10228_Tadhaerens@XP_002111892                                                  ':0.98332672,'45351_Nvectensis@XP_001624909                                                  ':0.20966647):0.19295352,((('7227_Dmelanogaster@NP_572522                                                   ':0.80236084,'Dpulex@jgi                                                                     ':0.40426688):0.14610438,'7460_Amellifera@XP_393301                                                      ':0.10721688):0.14957079,('Hrobusta@jgi                                                                   ':0.74581268,'Lgigantea@jgi                                                                  ':0.076837029):0.12666752):0.24239083):0.050437849,'7739_Bfloridae@XP_002609002                                                    ':0.15472137):0.056995711,('7955_Drerio@NP_001008589                                                       ':0.018131162,('8364_Xtropicalis@NP_001135602                                                  ':0.052063671,'9606_Hsapiens@NP_037499                                                        ':0.050920813):0.046717728):0.017156263):0.25565649,'237631_Umaydis@XP_761900                                                       ':1.923676):0.069757502,((('145481_Ppatens@XP_001774147                                                    ':0.14678846,(('3702_Athaliana@NP_193884                                                       ':0.50404789,('39946_Osativa@EEC74136                                                         ':0.22546676,'431895_Mbrevicollis@XP_001744221                                               ':2.5328154):0.11914719):0.1083303,'Smellendorffii@jgi                                                             ':0.37700897):0.15793796):0.0019962806,((('3055_Creinhardtii@XP_001694053                                                 ':0.15274482,'Vcarteri@jgi                                                                   ':0.13100678):0.33579252,'Cvulgaris@jgi                                                                  ':0.52390272):0.075104458,(('436017_Olucimarinus@XP_001416348                                               ':0.2105681,'70448_Otauri@CAL52461                                                          ':0.39414701):0.26742477,'564608_Mpusilla@EEH58620                                                       ':0.98629283):1.2021198):0.4622134):0.34227181,'Ectocarpus_siliculosus@298711419                                               ':0.96381877):0.3190342,((((((('214684_Cneoformans@XP_572593                                                   ':1.0335741,'Ehuxleyi@jgi                                                                   ':1.030457):0.3633595,('5911_Tthermophila@XP_001021620                                                 ':0.63729561,'Paramecium_tetraurelia@XP_001458727                                            ':0.97642283):0.34249665):3.2244119e-05,('330879_Afumigatus@XP_752937                                                    ':0.31681378,'367110_Ncrassa@XP_956179                                                       ':0.54139858):0.96673402):0.16125266,'6279_Bmalayi@XP_001900733                                                      ':1.5904308):0.17919205,(('352472_Ddiscoideum@XP_638336                                                   ':0.98749761,'403677_Pinfestans@EEY60933                                                     ':1.634758):0.05472055,('Cowczarzaki@05504T0                                                            ':0.66171388,'Ttrahens@05595T0                                                               ':1.0658518):0.25406949):0.35284398):2.2597271e-05,'Saccharomyces_cerevisiae@NP_010403                                             ':2.2822015):2.4764725e-05,('4896_Spombe@XP_001713100                                                       ':1.2481362,('6239_Celegans@NP_499074                                                        ':2.2229152,'Spunctatus@01166T0                                                             ':4.7687858e-06):0.69440646):0.41722949):0.12764374);
(((((((('10228_Tadhaerens@XP_002111892                                                  ':1.0391507,'45351_Nvectensis@XP_001624909                                                  ':0.37569863):0.12303569,('7739_Bfloridae@XP_002609002                                                    ':0.078974197,('7955_Drerio@NP_001008589                                                       ':0.07397926,('8364_Xtropicalis@NP_001135602                                                  ':0.08583316,'9606_Hsapiens@NP_037499                                                        ':0.10403681):0.075620318):0.10284097):0.087346213):0.16628761,'7460_Amellifera@XP_393301                                                      ':0.24550937):0.15787115,('Hrobusta@jgi                                                                   ':0.9177324,'Lgigantea@jgi                                                                  ':2.0413308e-07):0.24082931):0.051969121,'Dpulex@jgi                                                                     ':0.50388934):0.28509675,('6239_Celegans@NP_499074                                                        ':2.80998,'7227_Dmelanogaster@NP_572522                                                   ':0.40652276):0.16747424):0.40447137,'352472_Ddiscoideum@XP_638336                                                   ':1.1149155):0.18071999,((((('145481_Ppatens@XP_001774147                                                    ':3.1235867e-05,(('3702_Athaliana@NP_193884                                                       ':0.41695313,('39946_Osativa@EEC74136                                                         ':0.033404221,'431895_Mbrevicollis@XP_001744221                                               ':2.3696282):0.31696546):0.21037352,'Smellendorffii@jgi                                                             ':0.31356587):0.28773654):0.10631886,((('3055_Creinhardtii@XP_001694053                                                 ':0.14571999,'Vcarteri@jgi                                                                   ':0.19817447):0.10295635,('Cowczarzaki@05504T0                                                            ':0.67356844,'Ehuxleyi@jgi                                                                   ':1.2807588):0.80615906):0.26987074,'Cvulgaris@jgi                                                                  ':0.44649933):0.44252953):0.50291898,(('436017_Olucimarinus@XP_001416348                                               ':0.370105,'70448_Otauri@CAL52461                                                          ':0.24699345):0.61271243,'564608_Mpusilla@EEH58620                                                       ':0.96135736):0.4226128):0.013627395,'Ectocarpus_siliculosus@298711419                                               ':0.97762727):0.13060368,((((('214684_Cneoformans@XP_572593                                                   ':1.7048613,'Spunctatus@01166T0                                                             ':0.44277337):0.068271067,(('237631_Umaydis@XP_761900                                                       ':1.0373625,'Saccharomyces_cerevisiae@NP_010403                                             ':0.96908227):0.44730632,(('330879_Afumigatus@XP_752937                                                    ':0.55113551,'367110_Ncrassa@XP_956179                                                       ':0.48936087):0.34674252,'4896_Spombe@XP_001713100                                                       ':0.92236967):0.33774773):0.36991265):0.21559322,('5911_Tthermophila@XP_001021620                                                 ':0.66798804,'Paramecium_tetraurelia@XP_001458727                                            ':1.084742):0.5149883):0.091287443,'Ttrahens@05595T0                                                               ':1.3875702):0.23164392,'403677_Pinfestans@EEY60933                                                     ':1.2973134):0.028683023):0.22003882,'6279_Bmalayi@XP_001900733                                                      ':1.836628);
((((((('10228_Tadhaerens@XP_002111892                                                  ':0.39938674,'45351_Nvectensis@XP_001624909                                                  ':0.22337568):0.072771505,((('7227_Dmelanogaster@NP_572522                                                   ':0.95114351,'Dpulex@jgi                                                                     ':0.57935738):0.17369048,'7460_Amellifera@XP_393301                                                      ':0.13566002):0.16584195,('Hrobusta@jgi                                                                   ':0.70807501,'Lgigantea@jgi                                                                  ':0.10325616):0.2100932):0.21787918):0.076682133,'7739_Bfloridae@XP_002609002                                                    ':0.063051618):0.1577066,('8364_Xtropicalis@NP_001135602                                                  ':0.1077756,'9606_Hsapiens@NP_037499                                                        ':0.081112067):0.046313039):0.031103972,'7955_Drerio@NP_001008589                                                       ':0.029410312):0.45963489,('6279_Bmalayi@XP_001900733                                                      ':1.3690252,'Paramecium_tetraurelia@XP_001458727                                            ':1.1057382):0.69195033):0.091942943,((((('145481_Ppatens@XP_001774147                                                    ':6.9884776e-07,'Ectocarpus_siliculosus@298711419                                               ':1.0993231):0.05958128,'Ehuxleyi@jgi                                                                   ':0.76766129):0.15226878,(('3702_Athaliana@NP_193884                                                       ':0.2637419,'39946_Osativa@EEC74136                                                         ':0.18259386):0.28680026,'Smellendorffii@jgi                                                             ':0.63176467):0.1098701):0.025368719,('352472_Ddiscoideum@XP_638336                                                   ':1.0086455,'403677_Pinfestans@EEY60933                                                     ':0.87110681):0.28158677):0.15499178,((('3055_Creinhardtii@XP_001694053                                                 ':0.012028037,'Vcarteri@jgi                                                                   ':0.22601832):0.3167866,'Cvulgaris@jgi                                                                  ':0.61761302):0.28448563,(((('431895_Mbrevicollis@XP_001744221                                               ':2.0510948,('5911_Tthermophila@XP_001021620                                                 ':0.55855971,'6239_Celegans@NP_499074                                                        ':2.1286102):0.1204692):0.63875884,'Cowczarzaki@05504T0                                                            ':1.188398):0.097745835,'Ttrahens@05595T0                                                               ':0.610145):0.25273096,(('436017_Olucimarinus@XP_001416348                                               ':0.19682913,'70448_Otauri@CAL52461                                                          ':0.33797358):0.74825043,'564608_Mpusilla@EEH58620                                                       ':0.35066616):0.80697638):0.0058552459):0.082307968):0.15248786,(('214684_Cneoformans@XP_572593                                                   ':1.1743633,'Spunctatus@01166T0                                                             ':0.81605553):0.28745208,(('237631_Umaydis@XP_761900                                                       ':0.68948709,'Saccharomyces_cerevisiae@NP_010403                                             ':2.1618348):0.29592029,(('330879_Afumigatus@XP_752937                                                    ':0.45473005,'367110_Ncrassa@XP_956179                                                       ':0.078150754):0.30198295,'4896_Spombe@XP_001713100                                                       ':1.2769622):0.4203018):0.14965566):0.31304587);
(((((('10228_Tadhaerens@XP_002111892                                                  ':0.89531531,(('7955_Drerio@NP_001008589                                                       ':0.06067885,'8364_Xtropicalis@NP_001135602                                                  ':0.071363822):0.023807628,'9606_Hsapiens@NP_037499                                                        ':1.481212e-05):0.062941942):0.10008272,(('45351_Nvectensis@XP_001624909                                                  ':0.3992201,('Dpulex@jgi                                                                     ':0.67679991,('Hrobusta@jgi                                                                   ':0.43896795,'Lgigantea@jgi                                                                  ':0.093723091):0.23882081):0.019635745):0.082349071,'7460_Amellifera@XP_393301                                                      ':0.40460622):0.036151667):0.01894432,'7739_Bfloridae@XP_002609002                                                    ':0.084812579):2.5201039e-05,'7227_Dmelanogaster@NP_572522                                                   ':1.1949498):0.31798595,'431895_Mbrevicollis@XP_001744221                                               ':2.7109423):0.0096496753,(((((('145481_Ppatens@XP_001774147                                                    ':0.030160289,(('3702_Athaliana@NP_193884                                                       ':0.30119232,'39946_Osativa@EEC74136                                                         ':0.53233251):0.19507564,'Smellendorffii@jgi                                                             ':0.35533391):0.34413179):0.12239918,('403677_Pinfestans@EEY60933                                                     ':1.389733,'Ectocarpus_siliculosus@298711419                                               ':0.76628683):0.42340564):0.1045113,('Cowczarzaki@05504T0                                                            ':1.2120609,'Ehuxleyi@jgi                                                                   ':0.93295966):0.26708117):0.31930359,((('3055_Creinhardtii@XP_001694053                                                 ':0.064648661,'Vcarteri@jgi                                                                   ':0.26896376):0.27510805,'Cvulgaris@jgi                                                                  ':0.46003993):0.20296118,(('436017_Olucimarinus@XP_001416348                                               ':0.26003194,'70448_Otauri@CAL52461                                                          ':0.30476857):0.93404755,'564608_Mpusilla@EEH58620                                                       ':0.47350992):0.68692955):1.5147396e-05):0.14308714,'Ttrahens@05595T0                                                               ':0.55988383):0.5025631,(('214684_Cneoformans@XP_572593                                                   ':1.386295,('5911_Tthermophila@XP_001021620                                                 ':0.86510521,'Paramecium_tetraurelia@XP_001458727                                            ':0.85072259):0.34645427):0.32311518,((((('237631_Umaydis@XP_761900                                                       ':1.4716656,'Saccharomyces_cerevisiae@NP_010403                                             ':1.5065182):0.96704304,'4896_Spombe@XP_001713100                                                       ':0.94438086):0.23288752,('330879_Afumigatus@XP_752937                                                    ':0.72429285,'367110_Ncrassa@XP_956179                                                       ':0.16120067):0.65970678):0.54467343,'Spunctatus@01166T0                                                             ':0.38854347):0.30518841,'352472_Ddiscoideum@XP_638336                                                   ':1.1934425):0.035538522):4.6633274e-06):0.4296839,('6239_Celegans@NP_499074                                                        ':2.8122197,'6279_Bmalayi@XP_001900733                                                      ':0.71308041):0.55466829);
((((((('10228_Tadhaerens@XP_002111892                                                  ':0.55461493,'45351_Nvectensis@XP_001624909                                                  ':0.35000219):0.22885578,('7460_Amellifera@XP_393301                                                      ':0.19800515,('Hrobusta@jgi                                                                   ':0.97152624,'Lgigantea@jgi                                                                  ':0.26093083):0.13526371):0.17861456):0.084495329,'Dpulex@jgi                                                                     ':0.71413908):0.089396236,('7955_Drerio@NP_001008589                                                       ':0.057210828,('8364_Xtropicalis@NP_001135602                                                  ':0.063690012,'9606_Hsapiens@NP_037499                                                        ':0.076444515):0.037033325):0.17694571):0.10241373,'7739_Bfloridae@XP_002609002                                                    ':0.066713981):0.080967434,'6279_Bmalayi@XP_001900733                                                      ':1.2899126):0.23237952,(('145481_Ppatens@XP_001774147                                                    ':0.24843663,((('3055_Creinhardtii@XP_001694053                                                 ':0.15494966,'Vcarteri@jgi                                                                   ':0.1657246):0.46600009,((('436017_Olucimarinus@XP_001416348                                               ':0.12500133,'70448_Otauri@CAL52461                                                          ':0.65934888):0.73944791,'564608_Mpusilla@EEH58620                                                       ':0.68644216):0.54014678,'Cvulgaris@jgi                                                                  ':0.60234861):0.17824574):0.54999385,(('3702_Athaliana@NP_193884                                                       ':0.17856562,'39946_Osativa@EEC74136                                                         ':0.35598924):0.36576872,'Smellendorffii@jgi                                                             ':0.41153092):0.15928428):0.043858475):0.26197624,(((((('214684_Cneoformans@XP_572593                                                   ':1.2748813,'237631_Umaydis@XP_761900                                                       ':0.86322275):0.24437289,('5911_Tthermophila@XP_001021620                                                 ':0.54066208,'Paramecium_tetraurelia@XP_001458727                                            ':0.85315906):0.45989375):0.29653335,'Saccharomyces_cerevisiae@NP_010403                                             ':1.9180845):0.16906362,('330879_Afumigatus@XP_752937                                                    ':0.71780392,'367110_Ncrassa@XP_956179                                                       ':0.45452295):0.42777442):0.051130665,'403677_Pinfestans@EEY60933                                                     ':1.2057265):0.095498404,((((('431895_Mbrevicollis@XP_001744221                                               ':3.2132038,'Cowczarzaki@05504T0                                                            ':0.15192828):0.57109486,'6239_Celegans@NP_499074                                                        ':2.0838485):0.29552719,'Ectocarpus_siliculosus@298711419                                               ':1.0375746):0.64844523,'Ttrahens@05595T0                                                               ':0.7377296):0.059765037,(('4896_Spombe@XP_001713100                                                       ':1.1553695,'Spunctatus@01166T0                                                             ':0.58714802):0.46972023,'Ehuxleyi@jgi                                                                   ':1.1946819):0.36817828):0.092647619):0.25523696):0.209029,('352472_Ddiscoideum@XP_638336                                                   ':1.3904191,'7227_Dmelanogaster@NP_572522                                                   ':0.8444367):0.14312849);
(((((('10228_Tadhaerens@XP_002111892                                                  ':0.85118513,'45351_Nvectensis@XP_001624909                                                  ':0.46122298):0.17595372,((('352472_Ddiscoideum@XP_638336                                                   ':1.0869521,'Dpulex@jgi                                                                     ':0.4397318):0.30268793,('Hrobusta@jgi                                                                   ':1.0484866,'Lgigantea@jgi                                                                  ':0.082128991):0.18441797):0.12817645,'7460_Amellifera@XP_393301                                                      ':0.2906181):0.11022836):0.10748142,'7227_Dmelanogaster@NP_572522                                                   ':0.80161193):0.076760525,'7739_Bfloridae@XP_002609002                                                    ':0.022029662):3.6821231e-08,('7955_Drerio@NP_001008589                                                       ':0.095254578,('8364_Xtropicalis@NP_001135602                                                  ':0.074418642,'9606_Hsapiens@NP_037499                                                        ':0.048242694):0.02610967):0.31018649):0.67144488,((((('145481_Ppatens@XP_001774147                                                    ':0,'431895_Mbrevicollis@XP_001744221                                               ':1.9459527):0.13285921,(('3702_Athaliana@NP_193884                                                       ':0.39879456,'39946_Osativa@EEC74136                                                         ':0.398518):0.30105211,'Smellendorffii@jgi                                                             ':0.54741186):0.17795428):0.1806415,((('3055_Creinhardtii@XP_001694053                                                 ':0.089956141,'Vcarteri@jgi                                                                   ':0.1716346):0.29046928,'Cvulgaris@jgi                                                                  ':0.53889747):0.21811513,('564608_Mpusilla@EEH58620                                                       ':0.65652863,'Ehuxleyi@jgi                                                                   ':1.4041621):0.43331728):0.28099441):0.18630905,'Ttrahens@05595T0                                                               ':0.86099623):0.15406256,(((('214684_Cneoformans@XP_572593                                                   ':2.685427,('4896_Spombe@XP_001713100                                                       ':1.0917734,'Spunctatus@01166T0                                                             ':0.60746506):0.13025371):0.21679541,(('330879_Afumigatus@XP_752937                                                    ':0.77271206,'367110_Ncrassa@XP_956179                                                       ':0.2367686):0.51138934,('Cowczarzaki@05504T0                                                            ':1.7116,'Saccharomyces_cerevisiae@NP_010403                                             ':1.1716557):0.78968454):2.1102262e-06):0.31003032,(('237631_Umaydis@XP_761900                                                       ':1.6555131,'403677_Pinfestans@EEY60933                                                     ':0.8138424):0.711869,(('5911_Tthermophila@XP_001021620                                                 ':0.87083241,'Paramecium_tetraurelia@XP_001458727                                            ':0.87121825):0.38166052,'6279_Bmalayi@XP_001900733                                                      ':1.3844658):0.25911895):0.26770166):0.070713577,('6239_Celegans@NP_499074                                                        ':2.340222,'Ectocarpus_siliculosus@298711419                                               ':0.48462986):0.46284461):0.1174533):0.034675587,('436017_Olucimarinus@XP_001416348                                               ':0.47710262,'70448_Otauri@CAL52461                                                          ':0.18534396):0.94296269);
(((('10228_Tadhaerens@XP_002111892                                                  ':0.81659955,'45351_Nvectensis@XP_001624909                                                  ':0.079982507):0.37031341,(('352472_Ddiscoideum@XP_638336                                                   ':1.6369529,(('7227_Dmelanogaster@NP_572522                                                   ':0.93373871,('7460_Amellifera@XP_393301                                                      ':0.38108049,'Dpulex@jgi                                                                     ':0.49616897):0.088266752):0.14564912,'Lgigantea@jgi                                                                  ':0.1470765):0.051915384):0.087953847,'Hrobusta@jgi                                                                   ':1.0643998):0.12442277):0.20726436,('7955_Drerio@NP_001008589                                                       ':0.187923,('8364_Xtropicalis@NP_001135602                                                  ':0.026593678,'9606_Hsapiens@NP_037499                                                        ':0.069500907):0.01818232):0.038894208):0.061574778,(((('145481_Ppatens@XP_001774147                                                    ':0.047535766,(('431895_Mbrevicollis@XP_001744221                                               ':2.5150723,'Ectocarpus_siliculosus@298711419                                               ':0.98220167):0.041097577,(('436017_Olucimarinus@XP_001416348                                               ':0.19727024,'70448_Otauri@CAL52461                                                          ':0.33441994):0.37331215,'564608_Mpusilla@EEH58620                                                       ':0.52530102):0.54097476):0.25915914):0.2155258,(('3055_Creinhardtii@XP_001694053                                                 ':0.21028726,'Vcarteri@jgi                                                                   ':0.12814592):0.66087334,'Cvulgaris@jgi                                                                  ':0.51857347):0.26819459):0.20843334,(('3702_Athaliana@NP_193884                                                       ':0.53148433,'39946_Osativa@EEC74136                                                         ':0.18815753):0.23212438,'Smellendorffii@jgi                                                             ':0.45443126):0.08061136):0.40607933,((((('214684_Cneoformans@XP_572593                                                   ':1.401518,('5911_Tthermophila@XP_001021620                                                 ':0.6120905,'Paramecium_tetraurelia@XP_001458727                                            ':1.2186227):0.57714606):0.43106488,('Ehuxleyi@jgi                                                                   ':1.5809428,'Saccharomyces_cerevisiae@NP_010403                                             ':1.5103599):0.56445958):0.081955585,((('330879_Afumigatus@XP_752937                                                    ':0.71550811,'367110_Ncrassa@XP_956179                                                       ':0.35757668):0.62684927,'6279_Bmalayi@XP_001900733                                                      ':1.585511):0.26446123,(('4896_Spombe@XP_001713100                                                       ':2.6354083,'Spunctatus@01166T0                                                             ':0.50591527):0.48096344,('6239_Celegans@NP_499074                                                        ':1.3720759,'Ttrahens@05595T0                                                               ':1.4344123):0.50230269):0.53633511):0.44338514):3.9952201e-05,'Cowczarzaki@05504T0                                                            ':1.4058691):0.14160242,('237631_Umaydis@XP_761900                                                       ':0.59999808,'403677_Pinfestans@EEY60933                                                     ':1.9603574):0.57228881):0.048605315):0.47971014,'7739_Bfloridae@XP_002609002                                                    ':0.029736723);
((((('10228_Tadhaerens@XP_002111892                                                  ':0.48826843,((('45351_Nvectensis@XP_001624909                                                  ':0.50718947,'7739_Bfloridae@XP_002609002                                                    ':0.12043046):0.1799121,('7955_Drerio@NP_001008589                                                       ':0.045873853,('8364_Xtropicalis@NP_001135602                                                  ':0.046227913,'9606_Hsapiens@NP_037499                                                        ':0.063671319):0.11041746):0.080033701):0.085305329,(('7227_Dmelanogaster@NP_572522                                                   ':1.0426707,'7460_Amellifera@XP_393301                                                      ':0.2285029):0.10306224,('Hrobusta@jgi                                                                   ':0.60556938,'Lgigantea@jgi                                                                  ':0.01026677):0.14339891):0.12499818):0.017067263):0.025309261,'Dpulex@jgi                                                                     ':0.51011241):0.44658875,((('214684_Cneoformans@XP_572593                                                   ':1.225118,('5911_Tthermophila@XP_001021620                                                 ':0.54828917,('6279_Bmalayi@XP_001900733                                                      ':1.0936728,'Paramecium_tetraurelia@XP_001458727                                            ':0.67118837):0.51677648):0.14749885):0.14044736,('237631_Umaydis@XP_761900                                                       ':0.9080095,'Saccharomyces_cerevisiae@NP_010403                                             ':2.3361189):0.52202599):0.09162446,('6239_Celegans@NP_499074                                                        ':1.2105032,'Cowczarzaki@05504T0                                                            ':0.54608236):0.99025686):0.081470392):0.26435995,((('330879_Afumigatus@XP_752937                                                    ':0.4265653,'367110_Ncrassa@XP_956179                                                       ':0.32729025):0.18439577,'4896_Spombe@XP_001713100                                                       ':1.2575928):0.48100645,'Spunctatus@01166T0                                                             ':0.419326):0.21801512):0.036860457,((((('145481_Ppatens@XP_001774147                                                    ':0.074317656,((('3055_Creinhardtii@XP_001694053                                                 ':0.073764638,'Vcarteri@jgi                                                                   ':0.12915889):0.21832851,'Cvulgaris@jgi                                                                  ':0.69980428):0.350876,(('3702_Athaliana@NP_193884                                                       ':0.30086439,'39946_Osativa@EEC74136                                                         ':0.27803796):0.045865574,'Smellendorffii@jgi                                                             ':0.44250216):0.27608557):0.016158383):0.06508318,('431895_Mbrevicollis@XP_001744221                                               ':1.5187086,'Ehuxleyi@jgi                                                                   ':0.24346446):0.56240263):0.071553585,'Ectocarpus_siliculosus@298711419                                               ':0.81071077):1.9516571e-06,('403677_Pinfestans@EEY60933                                                     ':0.80574098,(('436017_Olucimarinus@XP_001416348                                               ':0.027950903,'70448_Otauri@CAL52461                                                          ':0.68122645):0.56464425,'564608_Mpusilla@EEH58620                                                       ':0.24829631):0.12643027):0.22420837):0.28101065,'Ttrahens@05595T0                                                               ':0.62439041):0.17645357,'352472_Ddiscoideum@XP_638336                                                   ':0.69900266);
((((('10228_Tadhaerens@XP_002111892                                                  ':0.90170862,'45351_Nvectensis@XP_001624909                                                  ':0.2492658):0.1226465,(((('352472_Ddiscoideum@XP_638336                                                   ':1.3685435,('7227_Dmelanogaster@NP_572522                                                   ':0.79110274,'Dpulex@jgi                                                                     ':0.59522785):0.1940745):8.2047307e-07,'7460_Amellifera@XP_393301                                                      ':0.2616628):0.055376241,('6279_Bmalayi@XP_001900733                                                      ':1.8105109,'Hrobusta@jgi                                                                   ':0.40482728):0.26798852):0.034907302,'Lgigantea@jgi                                                                  ':0.20887576):0.14603233):0.14875843,'7739_Bfloridae@XP_002609002                                                    ':0.084818879):6.9244366e-05,('7955_Drerio@NP_001008589                                                       ':0.11432244,('8364_Xtropicalis@NP_001135602                                                  ':0.047940193,'9606_Hsapiens@NP_037499                                                        ':0.049104856):0.067354511):0.13582241):0.14730133,((((('145481_Ppatens@XP_001774147                                                    ':3.2195591e-05,(('6239_Celegans@NP_499074                                                        ':2.186125,'Ectocarpus_siliculosus@298711419                                               ':0.043013916):1.0574329,'Ehuxleyi@jgi                                                                   ':1.2680317):0.13317335):0.11379766,((('436017_Olucimarinus@XP_001416348                                               ':0.20754123,'70448_Otauri@CAL52461                                                          ':0.38229019):0.78148337,'564608_Mpusilla@EEH58620                                                       ':0.78276739):0.99759466,'Paramecium_tetraurelia@XP_001458727                                            ':1.2693221):0.32174212):0.34006842,((('3055_Creinhardtii@XP_001694053                                                 ':0.073189998,'Vcarteri@jgi                                                                   ':0.15030047):0.56359529,'Cvulgaris@jgi                                                                  ':0.7301344):0.47219285,('3702_Athaliana@NP_193884                                                       ':0.35030834,'39946_Osativa@EEC74136                                                         ':0.45763416):0.13301337):0.047758817):0.12980829,'Smellendorffii@jgi                                                             ':0.22971338):0.36566884,(((('214684_Cneoformans@XP_572593                                                   ':0.99536657,'Spunctatus@01166T0                                                             ':0.76459428):0.28916317,(('330879_Afumigatus@XP_752937                                                    ':0.76961576,'367110_Ncrassa@XP_956179                                                       ':0.12228837):0.60311251,('4896_Spombe@XP_001713100                                                       ':1.2027004,'Saccharomyces_cerevisiae@NP_010403                                             ':2.5115927):0.14095167):0.56372097):0.23776767,('237631_Umaydis@XP_761900                                                       ':0.73958853,'403677_Pinfestans@EEY60933                                                     ':1.619127):0.59413989):0.1084271,(('431895_Mbrevicollis@XP_001744221                                               ':2.8051355,'Cowczarzaki@05504T0                                                            ':1.6348752):0.039171557,'5911_Tthermophila@XP_001021620                                                 ':0.94014283):0.46770497):0.26176561):0.25699571,'Ttrahens@05595T0                                                               ':1.1677361);
(((('10228_Tadhaerens@XP_002111892                                                  ':1.1785158,(('45351_Nvectensis@XP_001624909                                                  ':0.26973949,((('7227_Dmelanogaster@NP_572522                                                   ':1.0578447,'Dpulex@jgi                                                                     ':0.57219336):0.18861232,'7460_Amellifera@XP_393301                                                      ':0.18439311):0.21967567,('Hrobusta@jgi                                                                   ':0.5171856,'Lgigantea@jgi                                                                  ':0.19271506):0.27522421):0.093245401):0.064028829,'7739_Bfloridae@XP_002609002                                                    ':0.16963966):2.7915168e-05):0.091706969,('7955_Drerio@NP_001008589                                                       ':0.07236421,('8364_Xtropicalis@NP_001135602                                                  ':0.011974278,'9606_Hsapiens@NP_037499                                                        ':0.061881627):0.014681358):0.10876788):0.20307848,'6279_Bmalayi@XP_001900733                                                      ':1.5596914):0.17780024,(((('145481_Ppatens@XP_001774147                                                    ':0,('431895_Mbrevicollis@XP_001744221                                               ':2.3624352,'Ehuxleyi@jgi                                                                   ':1.3697186):2.2308039e-05):0.18112167,(('3702_Athaliana@NP_193884                                                       ':0.2481804,'39946_Osativa@EEC74136                                                         ':0.32967622):0.11462308,'Smellendorffii@jgi                                                             ':0.51230811):0.18044443):0.11984563,((('3055_Creinhardtii@XP_001694053                                                 ':0.11872126,'Vcarteri@jgi                                                                   ':0.13348356):0.42402008,((('6239_Celegans@NP_499074                                                        ':1.5120075,'Ectocarpus_siliculosus@298711419                                               ':0.92996051):0.82014546,'Cowczarzaki@05504T0                                                            ':1.0452232):0.30148023,'Ttrahens@05595T0                                                               ':0.4868779):0.27902265):0.28677413,((('436017_Olucimarinus@XP_001416348                                               ':0.36482707,'70448_Otauri@CAL52461                                                          ':0.37169007):0.54222772,'564608_Mpusilla@EEH58620                                                       ':0.46560432):0.91225324,'Cvulgaris@jgi                                                                  ':0.33170444):0.30783714):0.24430753):0.35084726,'352472_Ddiscoideum@XP_638336                                                   ':1.1886448):0.025898184,(((('214684_Cneoformans@XP_572593                                                   ':1.2211107,'Spunctatus@01166T0                                                             ':0.46499653):0.27979848,(('330879_Afumigatus@XP_752937                                                    ':0.76545459,'367110_Ncrassa@XP_956179                                                       ':0.22095325):0.76236393,('4896_Spombe@XP_001713100                                                       ':1.0779166,'Saccharomyces_cerevisiae@NP_010403                                             ':1.815945):0.46211613):0.093565214):0.20682688,('237631_Umaydis@XP_761900                                                       ':1.0081342,'403677_Pinfestans@EEY60933                                                     ':1.0124858):0.56473873):3.8065769e-05,('5911_Tthermophila@XP_001021620                                                 ':0.71082814,'Paramecium_tetraurelia@XP_001458727                                            ':0.99881231):0.60040297):0.26277072);
((((((((('10228_Tadhaerens@XP_002111892                                                  ':0.79101658,'45351_Nvectensis@XP_001624909                                                  ':0.25087464):0.19998146,('7460_Amellifera@XP_393301                                                      ':0.35113177,('Hrobusta@jgi                                                                   ':0.56967205,'Lgigantea@jgi                                                                  ':0.074960904):0.21864088):5.4395082e-06):0.16933589,'Dpulex@jgi                                                                     ':0.86926576):0.18877305,('7955_Drerio@NP_001008589                                                       ':0.079853312,('8364_Xtropicalis@NP_001135602                                                  ':0.012928217,'9606_Hsapiens@NP_037499                                                        ':0.038043329):0.021093605):0.093878816):0.10167931,'7739_Bfloridae@XP_002609002                                                    ':0):0.070785697,'7227_Dmelanogaster@NP_572522                                                   ':0.95677212):0.184861,('6279_Bmalayi@XP_001900733                                                      ':1.2067452,'Ttrahens@05595T0                                                               ':0.71423228):0.12930576):0.41882759,(((('145481_Ppatens@XP_001774147                                                    ':0.10459064,('431895_Mbrevicollis@XP_001744221                                               ':1.7677069,'Ectocarpus_siliculosus@298711419                                               ':0.70728805):0.55403427):0.11328177,'39946_Osativa@EEC74136                                                         ':0.24049374):6.3237524e-05,'Smellendorffii@jgi                                                             ':0.38499328):0.097652889,'3702_Athaliana@NP_193884                                                       ':0.33106743):0.23413845):9.1841561e-05,(((((('214684_Cneoformans@XP_572593                                                   ':1.254971,('352472_Ddiscoideum@XP_638336                                                   ':0.98825823,('403677_Pinfestans@EEY60933                                                     ':1.733632,('4896_Spombe@XP_001713100                                                       ':1.2321478,'Spunctatus@01166T0                                                             ':0.084449075):0.13905674):0.26564958):0.18354703):4.3535009e-06,(('5911_Tthermophila@XP_001021620                                                 ':0.97037028,'Paramecium_tetraurelia@XP_001458727                                            ':0.90946914):0.53623058,'6239_Celegans@NP_499074                                                        ':1.6682924):0.60365067):0.1879635,('237631_Umaydis@XP_761900                                                       ':0.92799019,'Saccharomyces_cerevisiae@NP_010403                                             ':0.77146653):0.32744007):0.15349532,('330879_Afumigatus@XP_752937                                                    ':0.16799153,'367110_Ncrassa@XP_956179                                                       ':0.70370492):0.85087173):0.074133599,('Cowczarzaki@05504T0                                                            ':0.77585095,'Ehuxleyi@jgi                                                                   ':0.97758833):0.28178133):0.14575321,((('3055_Creinhardtii@XP_001694053                                                 ':0.14127143,'Vcarteri@jgi                                                                   ':0.38659232):0.21737205,'Cvulgaris@jgi                                                                  ':0.53595352):0.29953957,('436017_Olucimarinus@XP_001416348                                               ':0.13874759,'70448_Otauri@CAL52461                                                          ':0.29363999):0.9794214):8.434884e-05):0.15061801,'564608_Mpusilla@EEH58620                                                       ':1.0377188);
(((((((('10228_Tadhaerens@XP_002111892                                                  ':1.3233844,(('7460_Amellifera@XP_393301                                                      ':0.40265906,'Lgigantea@jgi                                                                  ':0.17723071):0.1502653,'Hrobusta@jgi                                                                   ':0.61660968):0.070425638):5.5081486e-06,'45351_Nvectensis@XP_001624909                                                  ':0.39576489):0.060510129,'Dpulex@jgi                                                                     ':0.66736512):0.02970363,('7739_Bfloridae@XP_002609002                                                    ':0.13406175,(('7955_Drerio@NP_001008589                                                       ':0.085935987,'8364_Xtropicalis@NP_001135602                                                  ':0.094868414):0.04750567,'9606_Hsapiens@NP_037499                                                        ':0.024097666):0.084894689):0.054489321):0.19278303,'7227_Dmelanogaster@NP_572522                                                   ':0.69280642):0.18505294,'6279_Bmalayi@XP_001900733                                                      ':1.1976956):0.36454974,((('145481_Ppatens@XP_001774147                                                    ':0.16515641,(('3055_Creinhardtii@XP_001694053                                                 ':0.090068236,'Vcarteri@jgi                                                                   ':0.17851333):0.47785741,('Cowczarzaki@05504T0                                                            ':0.75305561,'Ehuxleyi@jgi                                                                   ':1.4008494):0.21586168):0.26255192):0.0078321998,(('3702_Athaliana@NP_193884                                                       ':0.27063481,('39946_Osativa@EEC74136                                                         ':9.9916844e-06,'431895_Mbrevicollis@XP_001744221                                               ':1.6185097):0.42311522):0.20238525,'Smellendorffii@jgi                                                             ':0.26023457):0.17826367):0.24395409,('6239_Celegans@NP_499074                                                        ':1.591106,'Ectocarpus_siliculosus@298711419                                               ':0.78979556):0.22356139):0.062909107):0.10959139,(((((('214684_Cneoformans@XP_572593                                                   ':0.66619214,(('330879_Afumigatus@XP_752937                                                    ':0.21561743,'367110_Ncrassa@XP_956179                                                       ':0.94069721):0.74415743,('4896_Spombe@XP_001713100                                                       ':0.80382899,'Saccharomyces_cerevisiae@NP_010403                                             ':1.1412496):0.80857786):0.25820857):0.028586511,'Spunctatus@01166T0                                                             ':0.93000075):0.17627392,('5911_Tthermophila@XP_001021620                                                 ':0.54688622,'Paramecium_tetraurelia@XP_001458727                                            ':0.74615105):0.31835868):0.24403659,('237631_Umaydis@XP_761900                                                       ':0.5822305,'403677_Pinfestans@EEY60933                                                     ':0.98746493):0.32843393):0.17411603,'Ttrahens@05595T0                                                               ':0.59705626):0.16105042,((('436017_Olucimarinus@XP_001416348                                               ':0.14599959,'70448_Otauri@CAL52461                                                          ':0.40494227):0.33110536,'564608_Mpusilla@EEH58620                                                       ':0.62230391):0.76748855,'Cvulgaris@jgi                                                                  ':0.58273754):0.36700048):0.078920918,'352472_Ddiscoideum@XP_638336                                                   ':1.0262023);
((((('10228_Tadhaerens@XP_002111892                                                  ':1.0998069,'9606_Hsapiens@NP_037499                                                        ':0.046712754):0.023714831,'8364_Xtropicalis@NP_001135602                                                  ':0.063828369):0.03775347,'7955_Drerio@NP_001008589                                                       ':0.091260382):0.061409632,(('45351_Nvectensis@XP_001624909                                                  ':0.41106559,('7227_Dmelanogaster@NP_572522                                                   ':0.95290879,(('7460_Amellifera@XP_393301                                                      ':0.27061134,'Dpulex@jgi                                                                     ':0.68338416):0.13185588,('Hrobusta@jgi                                                                   ':0.99029207,'Lgigantea@jgi                                                                  ':0.00042677296):0.27741409):0.095129461):0.17667241):0.10585143,'7739_Bfloridae@XP_002609002                                                    ':0.12082075):0.06399911):0.39054081,(((('145481_Ppatens@XP_001774147                                                    ':6.4010633e-08,'Ectocarpus_siliculosus@298711419                                               ':1.117501):0.14685583,(('3702_Athaliana@NP_193884                                                       ':0.53257924,'39946_Osativa@EEC74136                                                         ':0.18005502):0.12582128,'Smellendorffii@jgi                                                             ':0.42687071):0.27397852):0.25342126,((('3055_Creinhardtii@XP_001694053                                                 ':0.073126178,'Vcarteri@jgi                                                                   ':0.17276284):0.36912785,'Cvulgaris@jgi                                                                  ':0.47793016):0.090209372,(('436017_Olucimarinus@XP_001416348                                               ':0.16126987,'70448_Otauri@CAL52461                                                          ':0.31569566):0.79802969,'564608_Mpusilla@EEH58620                                                       ':0.25352174):0.70892992):0.22172675):0.051075559,((('6239_Celegans@NP_499074                                                        ':2.0717927,'Cowczarzaki@05504T0                                                            ':0.59952898):0.67050616,'Ttrahens@05595T0                                                               ':0.69624069):0.11137672,'Ehuxleyi@jgi                                                                   ':1.0962166):0.33835343):0.29846636,(((('214684_Cneoformans@XP_572593                                                   ':1.1368613,('4896_Spombe@XP_001713100                                                       ':1.3411759,'Saccharomyces_cerevisiae@NP_010403                                             ':1.5375445):0.45614965):0.088031156,'237631_Umaydis@XP_761900                                                       ':1.1845123):0.030122485,(('431895_Mbrevicollis@XP_001744221                                               ':2.5291118,'5911_Tthermophila@XP_001021620                                                 ':0.69859477):0.21184175,('6279_Bmalayi@XP_001900733                                                      ':1.3916911,'Paramecium_tetraurelia@XP_001458727                                            ':1.1017509):0.22497961):0.22398913):0.22060883,((('330879_Afumigatus@XP_752937                                                    ':0.21243518,'367110_Ncrassa@XP_956179                                                       ':0.52926588):1.4160453,('352472_Ddiscoideum@XP_638336                                                   ':0.88649465,'403677_Pinfestans@EEY60933                                                     ':1.5074602):0.37637811):0.21265574,'Spunctatus@01166T0                                                             ':0.5152502):0.31523809):0.3096792);
((((('10228_Tadhaerens@XP_002111892                                                  ':1.1110063,'45351_Nvectensis@XP_001624909                                                  ':0.44765335):0.04362219,'431895_Mbrevicollis@XP_001744221                                               ':2.9053229):0.062053092,((('6279_Bmalayi@XP_001900733                                                      ':1.3104622,'7227_Dmelanogaster@NP_572522                                                   ':0.64176474):0.34072351,(('7460_Amellifera@XP_393301                                                      ':0.26461015,('Hrobusta@jgi                                                                   ':0.58115748,'Lgigantea@jgi                                                                  ':0.12009284):0.11743944):0.13819317,'Dpulex@jgi                                                                     ':0.39124001):0.077463192):0.14987274,('7739_Bfloridae@XP_002609002                                                    ':0.16730548,('7955_Drerio@NP_001008589                                                       ':0.03729475,('8364_Xtropicalis@NP_001135602                                                  ':0.05227898,'9606_Hsapiens@NP_037499                                                        ':0.043564876):0.03254825):0.13530141):0.023125665):0.047649887):0.59343769,(((('214684_Cneoformans@XP_572593                                                   ':1.4545733,('4896_Spombe@XP_001713100                                                       ':1.4105739,'Saccharomyces_cerevisiae@NP_010403                                             ':1.9157525):0.28518609):0.22400496,('330879_Afumigatus@XP_752937                                                    ':0.45085979,'367110_Ncrassa@XP_956179                                                       ':0.74662619):0.3667899):0.24197435,('5911_Tthermophila@XP_001021620                                                 ':0.73260704,'Paramecium_tetraurelia@XP_001458727                                            ':1.1236464):0.26410829):0.36915852,('Cowczarzaki@05504T0                                                            ':0.9944107,'Ttrahens@05595T0                                                               ':0.37198293):0.17894445):0.31661883):0.034713097,(('145481_Ppatens@XP_001774147                                                    ':0.092041622,(('3702_Athaliana@NP_193884                                                       ':0.30943969,'39946_Osativa@EEC74136                                                         ':0.21489076):0.080514042,'Smellendorffii@jgi                                                             ':0.28980444):0.12383042):0.2089508,(((('237631_Umaydis@XP_761900                                                       ':1.1551674,'403677_Pinfestans@EEY60933                                                     ':0.77643562):0.18380445,(('436017_Olucimarinus@XP_001416348                                               ':0.29478479,'70448_Otauri@CAL52461                                                          ':0.32438731):0.46530407,'564608_Mpusilla@EEH58620                                                       ':0.74191595):0.39965833):0.324786,(('3055_Creinhardtii@XP_001694053                                                 ':0.049843489,'Vcarteri@jgi                                                                   ':0.20841611):0.5162401,'Cvulgaris@jgi                                                                  ':0.37329166):0.24032805):0.10076288,(('352472_Ddiscoideum@XP_638336                                                   ':0.69868747,'Spunctatus@01166T0                                                             ':0.74182079):0.25460232,'Ehuxleyi@jgi                                                                   ':1.7796944):0.14700028):0.16662318):0.13530334,('6239_Celegans@NP_499074                                                        ':1.4835875,'Ectocarpus_siliculosus@298711419                                               ':0.43669938):0.65723751);
((((((('10228_Tadhaerens@XP_002111892                                                  ':1.0047443,'45351_Nvectensis@XP_001624909                                                  ':0.21378497):0.29394186,('7955_Drerio@NP_001008589                                                       ':0.091428159,('8364_Xtropicalis@NP_001135602                                                  ':0.088711781,'9606_Hsapiens@NP_037499                                                        ':0.035923137):0.035784849):0.21315448):0.11114693,'7739_Bfloridae@XP_002609002                                                    ':0.098780268):0.051393076,(('7460_Amellifera@XP_393301                                                      ':0.30300754,('Dpulex@jgi                                                                     ':0.60508381,'Lgigantea@jgi                                                                  ':0.10139103):0.095323944):0.16184703,'Hrobusta@jgi                                                                   ':0.79842327):0.092134395):0.18126452,'7227_Dmelanogaster@NP_572522                                                   ':0.75634724):0.010522394,'6279_Bmalayi@XP_001900733                                                      ':1.647906):0.31065485,((((((('145481_Ppatens@XP_001774147                                                    ':1.4874248e-05,'Ectocarpus_siliculosus@298711419                                               ':1.233572):7.5825949e-05,'431895_Mbrevicollis@XP_001744221                                               ':2.3385624):0.29324275,(('3702_Athaliana@NP_193884                                                       ':0.52183939,'39946_Osativa@EEC74136                                                         ':0.47255579):0.28228674,'Smellendorffii@jgi                                                             ':0.21772206):0.27552677):0.25860309,((('3055_Creinhardtii@XP_001694053                                                 ':0.050491998,'Vcarteri@jgi                                                                   ':0.36464025):0.49283002,'Cvulgaris@jgi                                                                  ':0.68234888):0.25819911,('564608_Mpusilla@EEH58620                                                       ':0.62089681,'Ehuxleyi@jgi                                                                   ':1.1864769):0.59376557):0.28171488):0.14407665,('Cowczarzaki@05504T0                                                            ':1.1539176,'Ttrahens@05595T0                                                               ':0.7949162):0.26050094):0.35255884,'352472_Ddiscoideum@XP_638336                                                   ':1.2974194):3.7971053e-05,('436017_Olucimarinus@XP_001416348                                               ':0.76863903,'70448_Otauri@CAL52461                                                          ':8.2707816e-05):1.0735508):0.089805696,(((('214684_Cneoformans@XP_572593                                                   ':1.2649568,(('330879_Afumigatus@XP_752937                                                    ':0.59959337,'367110_Ncrassa@XP_956179                                                       ':0.3778151):0.54047798,('4896_Spombe@XP_001713100                                                       ':1.0017252,'Saccharomyces_cerevisiae@NP_010403                                             ':1.8117358):0.68984851):0.58609501):0.19034524,'Spunctatus@01166T0                                                             ':0.88957233):0.16370316,('237631_Umaydis@XP_761900                                                       ':0.74622546,'403677_Pinfestans@EEY60933                                                     ':1.1547306):0.84005262):0.12213051,('5911_Tthermophila@XP_001021620                                                 ':0.89561476,('6239_Celegans@NP_499074                                                        ':2.477901,'Paramecium_tetraurelia@XP_001458727                                            ':0.60449249):0.24124304):0.59245251):0.23987502);
((((((((('10228_Tadhaerens@XP_002111892                                                  ':0.80297864,'45351_Nvectensis@XP_001624909                                                  ':0.2831623):0.26716818,'Hrobusta@jgi                                                                   ':0.51306901):1.5790374e-05,((('7227_Dmelanogaster@NP_572522                                                   ':1.0379172,'7460_Amellifera@XP_393301                                                      ':0.28664975):0.078041849,'Dpulex@jgi                                                                     ':0.81764482):0.15447251,'Lgigantea@jgi                                                                  ':0.0782308):0.23880529):0.04180464,('7739_Bfloridae@XP_002609002                                                    ':0.17834658,('7955_Drerio@NP_001008589                                                       ':0.090132539,('8364_Xtropicalis@NP_001135602                                                  ':0.018877914,'9606_Hsapiens@NP_037499                                                        ':0.083442663):0.018764702):0.062588818):0.1572277):0.50082981,('352472_Ddiscoideum@XP_638336                                                   ':0.84767211,'Ttrahens@05595T0                                                               ':0.74747264):0.16989614):0.14245004,'6279_Bmalayi@XP_001900733                                                      ':1.2510724):0.066421152,'Spunctatus@01166T0                                                             ':0.91545841):0.13422672,(('214684_Cneoformans@XP_572593                                                   ':1.0521278,('5911_Tthermophila@XP_001021620                                                 ':0.62183287,'Paramecium_tetraurelia@XP_001458727                                            ':0.60019419):0.33660068):0.050321089,'4896_Spombe@XP_001713100                                                       ':1.4052535):0.41464046):0.18913971,((((((('145481_Ppatens@XP_001774147                                                    ':6.3526745e-05,('6239_Celegans@NP_499074                                                        ':1.7084167,'Ectocarpus_siliculosus@298711419                                               ':3.8656525e-05):0.73441717):0.17529058,'431895_Mbrevicollis@XP_001744221                                               ':3.0405553):0.10350544,'Cowczarzaki@05504T0                                                            ':1.429258):0.032499013,((('3055_Creinhardtii@XP_001694053                                                 ':0.14217327,'Vcarteri@jgi                                                                   ':0.20097716):0.38362924,'Cvulgaris@jgi                                                                  ':0.4211589):0.17819723,(('436017_Olucimarinus@XP_001416348                                               ':0.03276445,'70448_Otauri@CAL52461                                                          ':0.51999133):0.59403809,'564608_Mpusilla@EEH58620                                                       ':0.65672695):0.64614542):7.1741895e-05):0.055252074,('3702_Athaliana@NP_193884                                                       ':0.49656501,('39946_Osativa@EEC74136                                                         ':0.22389623,'Smellendorffii@jgi                                                             ':0.6189505):8.9469039e-07):0.19167731):0.34708667,'Ehuxleyi@jgi                                                                   ':1.0793728):0.15188552,('237631_Umaydis@XP_761900                                                       ':0.94602837,'403677_Pinfestans@EEY60933                                                     ':0.77320689):0.3708473):0.078146403,(('330879_Afumigatus@XP_752937                                                    ':0.4440898,'367110_Ncrassa@XP_956179                                                       ':0.43470452):0.58422951,'Saccharomyces_cerevisiae@NP_010403                                             ':1.6273704):1.3141728e-06);
(((((((((('10228_Tadhaerens@XP_002111892                                                  ':1.1022457,'7460_Amellifera@XP_393301                                                      ':0.14291066):0.061276346,'Lgigantea@jgi                                                                  ':0.35815325):0.15730471,'45351_Nvectensis@XP_001624909                                                  ':0.35318224):0.093032969,((('7955_Drerio@NP_001008589                                                       ':0.11113411,'8364_Xtropicalis@NP_001135602                                                  ':0.14512471):0.01099322,'9606_Hsapiens@NP_037499                                                        ':3.3331917e-05):0.20408707,'Dpulex@jgi                                                                     ':0.75640732):0.092670202):0.082340305,'7739_Bfloridae@XP_002609002                                                    ':0.12293125):0.00437966,'7227_Dmelanogaster@NP_572522                                                   ':1.6103854):0.22297119,'Hrobusta@jgi                                                                   ':0.67310534):0.47175345,((('5911_Tthermophila@XP_001021620                                                 ':0.94750739,'Paramecium_tetraurelia@XP_001458727                                            ':1.1175348):0.4201289,'6239_Celegans@NP_499074                                                        ':2.0642377):0.31580321,'6279_Bmalayi@XP_001900733                                                      ':1.0514262):0.40245464):0.14971423,'431895_Mbrevicollis@XP_001744221                                               ':2.5580073):0.53201825,(('145481_Ppatens@XP_001774147                                                    ':0.059634563,(('3702_Athaliana@NP_193884                                                       ':0.52493765,'39946_Osativa@EEC74136                                                         ':0.29807451):0.24231026,'Smellendorffii@jgi                                                             ':0.68315794):0.11614228):0.16176089,((((((('214684_Cneoformans@XP_572593                                                   ':1.3164987,('330879_Afumigatus@XP_752937                                                    ':0.46261696,'367110_Ncrassa@XP_956179                                                       ':0.36599258):0.74377595):0.13274407,('4896_Spombe@XP_001713100                                                       ':1.402805,'Saccharomyces_cerevisiae@NP_010403                                             ':1.427134):0.50434294):0.19174007,'237631_Umaydis@XP_761900                                                       ':0.91152758):0.33790187,'Spunctatus@01166T0                                                             ':0.90906566):0.23032075,'403677_Pinfestans@EEY60933                                                     ':1.0727795):0.46236885,'Cvulgaris@jgi                                                                  ':0.31524337):0.24466227,((('3055_Creinhardtii@XP_001694053                                                 ':0.10233735,'Vcarteri@jgi                                                                   ':0.25134428):0.032706512,('352472_Ddiscoideum@XP_638336                                                   ':0.82392987,'Ehuxleyi@jgi                                                                   ':1.303077):0.72494567):0.15965228,('Cowczarzaki@05504T0                                                            ':1.6058365,'Ttrahens@05595T0                                                               ':0.51575689):0.53406789):0.12776383):0.26644095):5.7928111e-05,((('436017_Olucimarinus@XP_001416348                                               ':0.17000993,'70448_Otauri@CAL52461                                                          ':0.20316868):0.78306776,'564608_Mpusilla@EEH58620                                                       ':0.21841736):0.62406111,'Ectocarpus_siliculosus@298711419                                               ':1.0651088):0.11884657);
(((((('10228_Tadhaerens@XP_002111892                                                  ':1.2561199,'45351_Nvectensis@XP_001624909                                                  ':0.49901005):0.14158018,(('7460_Amellifera@XP_393301                                                      ':0.18192862,('Dpulex@jgi                                                                     ':0.47875874,'Lgigantea@jgi                                                                  ':0.16504194):0.10321008):2.5279275e-05,'Hrobusta@jgi                                                                   ':0.81525147):0.13419473):0.10704992,('7955_Drerio@NP_001008589                                                       ':0.0046441534,('8364_Xtropicalis@NP_001135602                                                  ':0.14114707,'9606_Hsapiens@NP_037499                                                        ':0.032285453):0.065999169):0.1353895):0.097390818,'7739_Bfloridae@XP_002609002                                                    ':0.099777696):0.25067257,'7227_Dmelanogaster@NP_572522                                                   ':1.0127763):0.28982357,((('145481_Ppatens@XP_001774147                                                    ':2.9976031e-05,'Ectocarpus_siliculosus@298711419                                               ':0.77851444):0.30317831,(((('3055_Creinhardtii@XP_001694053                                                 ':0.17863186,'Vcarteri@jgi                                                                   ':0.084938551):0.47147852,'Cvulgaris@jgi                                                                  ':0.61551376):0.24247402,('6239_Celegans@NP_499074                                                        ':2.2194201,'Cowczarzaki@05504T0                                                            ':0.76867379):0.92692268):0.056996185,(('3702_Athaliana@NP_193884                                                       ':0.42065588,('39946_Osativa@EEC74136                                                         ':0.063370179,'431895_Mbrevicollis@XP_001744221                                               ':1.6176034):0.14445873):0.19575171,'Smellendorffii@jgi                                                             ':0.25312806):0.13578798):2.7891037e-05):0.25457756,(((('214684_Cneoformans@XP_572593                                                   ':1.4241292,'Spunctatus@01166T0                                                             ':0.34022716):0.36046131,(('330879_Afumigatus@XP_752937                                                    ':0.40623656,'367110_Ncrassa@XP_956179                                                       ':0.4354801):0.58979793,('4896_Spombe@XP_001713100                                                       ':1.0960084,'Saccharomyces_cerevisiae@NP_010403                                             ':1.69303):1.4718962e-06):0.37892397):0.37482662,(('237631_Umaydis@XP_761900                                                       ':1.8685592,'403677_Pinfestans@EEY60933                                                     ':0.27063196):0.95656774,(('5911_Tthermophila@XP_001021620                                                 ':0.604816,'Paramecium_tetraurelia@XP_001458727                                            ':0.85770343):0.24160685,'6279_Bmalayi@XP_001900733                                                      ':0.9590223):0.21573548):0.19525719):6.5756318e-05,'Ehuxleyi@jgi                                                                   ':1.2634046):0.27138776):0.18427801,(('352472_Ddiscoideum@XP_638336                                                   ':0.68033161,'Ttrahens@05595T0                                                               ':1.0567719):0.32181627,(('436017_Olucimarinus@XP_001416348                                               ':0.3405523,'70448_Otauri@CAL52461                                                          ':0.35516458):0.33953212,'564608_Mpusilla@EEH58620                                                       ':1.1560045):0.72037392):9.3383133e-06);
(((((((((('10228_Tadhaerens@XP_002111892                                                  ':0.66709732,'7460_Amellifera@XP_393301                                                      ':0.23854898):0.090377148,('Hrobusta@jgi                                                                   ':0.42982033,'Lgigantea@jgi                                                                  ':0.10106853):0.18695768):0.02212001,'45351_Nvectensis@XP_001624909                                                  ':0.30420067):0.13949749,'Dpulex@jgi                                                                     ':0.4946312):0.17377776,('7955_Drerio@NP_001008589                                                       ':0.012320196,('8364_Xtropicalis@NP_001135602                                                  ':0.051489867,'9606_Hsapiens@NP_037499                                                        ':0.05356496):0.078744526):0.14178498):0.061118035,'7739_Bfloridae@XP_002609002                                                    ':0.038669597):0.085763005,'7227_Dmelanogaster@NP_572522                                                   ':0.9926901):0.19388831,'6279_Bmalayi@XP_001900733                                                      ':1.2079916):0.23416153,(('145481_Ppatens@XP_001774147                                                    ':0.14991584,(((('3055_Creinhardtii@XP_001694053                                                 ':0.16459817,'Vcarteri@jgi                                                                   ':0.065446418):0.46710908,'Cvulgaris@jgi                                                                  ':0.45742182):0.1375246,(('436017_Olucimarinus@XP_001416348                                               ':0.096699453,'70448_Otauri@CAL52461                                                          ':0.59971813):0.47282311,'564608_Mpusilla@EEH58620                                                       ':0.54190821):0.65186162):0.16984393,(('3702_Athaliana@NP_193884                                                       ':0.33609005,('39946_Osativa@EEC74136                                                         ':0.1027275,'431895_Mbrevicollis@XP_001744221                                               ':1.4577773):0.11773479):0.20366918,'Smellendorffii@jgi                                                             ':0.31460748):0.13334529):0.0094770321):0.3422834,'Ectocarpus_siliculosus@298711419                                               ':1.3072366):0.016105779):0.050908233,(((((((('214684_Cneoformans@XP_572593                                                   ':1.9338382,'330879_Afumigatus@XP_752937                                                    ':0.25691736):0.3492107,'Saccharomyces_cerevisiae@NP_010403                                             ':1.5942018):0.24925058,'367110_Ncrassa@XP_956179                                                       ':0.35278314):0.3208053,'4896_Spombe@XP_001713100                                                       ':1.2689326):0.52130872,'237631_Umaydis@XP_761900                                                       ':1.1770656):0.17773667,'403677_Pinfestans@EEY60933                                                     ':1.202255):0.11859445,'Ehuxleyi@jgi                                                                   ':1.361334):0.1707159,('352472_Ddiscoideum@XP_638336                                                   ':0.70201496,'Spunctatus@01166T0                                                             ':0.67827077):0.021449926):0.24447075,(((('5911_Tthermophila@XP_001021620                                                 ':0.7199122,'Paramecium_tetraurelia@XP_001458727                                            ':0.72376244):0.76424252,'6239_Celegans@NP_499074                                                        ':0.82001714):0.41750682,'Ttrahens@05595T0                                                               ':0.48069356):0.29120267,'Cowczarzaki@05504T0                                                            ':0.90537149):0.23184879);
(((((('10228_Tadhaerens@XP_002111892                                                  ':0.65727956,'45351_Nvectensis@XP_001624909                                                  ':0.14281729):0.25460978,((('7227_Dmelanogaster@NP_572522                                                   ':0.93086701,'Dpulex@jgi                                                                     ':0.47684593):0.087711805,'7460_Amellifera@XP_393301                                                      ':0.187428):0.14145441,('Hrobusta@jgi                                                                   ':0.5366934,'Lgigantea@jgi                                                                  ':7.1047024e-05):0.22420535):0.091064962):0.025770144,'7739_Bfloridae@XP_002609002                                                    ':0.068694436):0.081251639,('7955_Drerio@NP_001008589                                                       ':0.08255774,('8364_Xtropicalis@NP_001135602                                                  ':0.040575112,'9606_Hsapiens@NP_037499                                                        ':0.038217965):0.029080268):0.035562987):0.2963151,((('214684_Cneoformans@XP_572593                                                   ':1.2531038,'Spunctatus@01166T0                                                             ':0.64047777):0.081995296,(((('237631_Umaydis@XP_761900                                                       ':1.0665084,'403677_Pinfestans@EEY60933                                                     ':1.4954862):0.19509581,('330879_Afumigatus@XP_752937                                                    ':0.38768539,'367110_Ncrassa@XP_956179                                                       ':0.49350758):0.56530844):0.051709113,'Saccharomyces_cerevisiae@NP_010403                                             ':1.7715598):0.23551585,('4896_Spombe@XP_001713100                                                       ':1.0873272,'Paramecium_tetraurelia@XP_001458727                                            ':1.1624704):0.54581934):0.014278376):0.26646268,((('431895_Mbrevicollis@XP_001744221                                               ':1.8030507,'5911_Tthermophila@XP_001021620                                                 ':0.26276977):0.61473137,'6279_Bmalayi@XP_001900733                                                      ':0.98404629):0.17438722,'6239_Celegans@NP_499074                                                        ':1.7623051):0.42280077):0.081152628):0.22164655,((((('145481_Ppatens@XP_001774147                                                    ':0.03031402,(('3702_Athaliana@NP_193884                                                       ':0.43512167,'39946_Osativa@EEC74136                                                         ':0.24306593):0.079346855,'Smellendorffii@jgi                                                             ':0.4947949):0.50264125):0.28168264,((('436017_Olucimarinus@XP_001416348                                               ':0.20668998,'70448_Otauri@CAL52461                                                          ':0.57418723):0.69536078,'564608_Mpusilla@EEH58620                                                       ':0.68444116):0.63778032,'Ectocarpus_siliculosus@298711419                                               ':1.1198262):0.43178581):2.6014173e-07,((('3055_Creinhardtii@XP_001694053                                                 ':0.09030977,'Vcarteri@jgi                                                                   ':0.31280526):0.20387747,'Cvulgaris@jgi                                                                  ':0.84065047):0.37358336,'Ehuxleyi@jgi                                                                   ':1.3072277):0.092783706):0.46453285,'Cowczarzaki@05504T0                                                            ':1.3297362):0.066886331,'352472_Ddiscoideum@XP_638336                                                   ':1.1079529):0.15599067,'Ttrahens@05595T0                                                               ':0.8880782);
(((((((('10228_Tadhaerens@XP_002111892                                                  ':1.1067187,'45351_Nvectensis@XP_001624909                                                  ':0.39276248):0.046347116,('7460_Amellifera@XP_393301                                                      ':0.18098522,('Hrobusta@jgi                                                                   ':0.56064388,'Lgigantea@jgi                                                                  ':0.18886001):0.14639883):0.099605333):0.065007622,'Dpulex@jgi                                                                     ':0.61635136):0.089164331,(('7955_Drerio@NP_001008589                                                       ':0.06176023,'9606_Hsapiens@NP_037499                                                        ':0.064663409):5.3722577e-06,'8364_Xtropicalis@NP_001135602                                                  ':0.034153259):0.1302995):0.034840142,'7739_Bfloridae@XP_002609002                                                    ':0.082168307):0.10044082,'7227_Dmelanogaster@NP_572522                                                   ':1.0375898):0.090732405,'6279_Bmalayi@XP_001900733                                                      ':0.96489129):0.30966645,((((((('145481_Ppatens@XP_001774147                                                    ':6.6453695e-05,'Ehuxleyi@jgi                                                                   ':1.6691557):0.21363566,(('3702_Athaliana@NP_193884                                                       ':0.26496587,'39946_Osativa@EEC74136                                                         ':0.27447562):0.098083183,'Smellendorffii@jgi                                                             ':0.39983974):0.31919841):0.30870054,(('3055_Creinhardtii@XP_001694053                                                 ':0.057018381,'Vcarteri@jgi                                                                   ':0.32586714):0.37075546,'Cvulgaris@jgi                                                                  ':0.6036211):0.26716177):0.13085759,(('431895_Mbrevicollis@XP_001744221                                               ':1.9146838,('6239_Celegans@NP_499074                                                        ':2.2319621,'Ectocarpus_siliculosus@298711419                                               ':0.37302722):0.8738366):0.066382696,'Cowczarzaki@05504T0                                                            ':0.91009494):0.52824488):0.17614873,(('436017_Olucimarinus@XP_001416348                                               ':0.2058759,'70448_Otauri@CAL52461                                                          ':0.32834732):0.7489537,'564608_Mpusilla@EEH58620                                                       ':0.81104336):0.67750268):1.4144665e-05,'Ttrahens@05595T0                                                               ':0.94052688):0.28196306,('352472_Ddiscoideum@XP_638336                                                   ':0.79901352,'403677_Pinfestans@EEY60933                                                     ':1.7185802):0.79075652):0.10468693,(((('214684_Cneoformans@XP_572593                                                   ':1.5226993,('4896_Spombe@XP_001713100                                                       ':1.1210076,'Spunctatus@01166T0                                                             ':0.36116576):0.32893361):0.58785045,'Saccharomyces_cerevisiae@NP_010403                                             ':1.7905598):8.7418354e-05,('330879_Afumigatus@XP_752937                                                    ':0.67421148,'367110_Ncrassa@XP_956179                                                       ':0.47222746):0.49073657):0.10505016,('237631_Umaydis@XP_761900                                                       ':1.5435615,('5911_Tthermophila@XP_001021620                                                 ':0.85333642,'Paramecium_tetraurelia@XP_001458727                                            ':0.84716823):0.85060873):4.8071102e-05):0.48300804);
((((((('10228_Tadhaerens@XP_002111892                                                  ':0.91860967,'45351_Nvectensis@XP_001624909                                                  ':0.49908368):0.11115559,('7460_Amellifera@XP_393301                                                      ':0.2812858,('Hrobusta@jgi                                                                   ':0.78326375,'Lgigantea@jgi                                                                  ':0.005633395):0.30117742):0.14279234):0.046333541,(('7739_Bfloridae@XP_002609002                                                    ':0.20102202,('7955_Drerio@NP_001008589                                                       ':0.069562885,('8364_Xtropicalis@NP_001135602                                                  ':0.065048007,'9606_Hsapiens@NP_037499                                                        ':0.049965532):0.055694765):0.10043937):0.036050995,'Dpulex@jgi                                                                     ':0.56806965):0.029315542):0.10213422,'7227_Dmelanogaster@NP_572522                                                   ':0.95300212):0.34167501,'6279_Bmalayi@XP_001900733                                                      ':1.4833309):0.18177823,((('214684_Cneoformans@XP_572593                                                   ':1.3494712,(('330879_Afumigatus@XP_752937                                                    ':0.17365588,'367110_Ncrassa@XP_956179                                                       ':0.70451139):0.77074593,(('4896_Spombe@XP_001713100                                                       ':1.0481189,'Saccharomyces_cerevisiae@NP_010403                                             ':1.5741015):0.38842492,('5911_Tthermophila@XP_001021620                                                 ':0.96244593,'Paramecium_tetraurelia@XP_001458727                                            ':0.76228748):0.55869452):0.094512684):0.23476071):0.29081824,('237631_Umaydis@XP_761900                                                       ':1.2989636,'403677_Pinfestans@EEY60933                                                     ':0.94212754):0.5885787):0.25126086,('6239_Celegans@NP_499074                                                        ':2.4851672,'Spunctatus@01166T0                                                             ':0.59207068):0.066852415):0.32556741):0.21894471,(('145481_Ppatens@XP_001774147                                                    ':0.087066101,((((('3055_Creinhardtii@XP_001694053                                                 ':0.10049124,'Vcarteri@jgi                                                                   ':0.18093743):0.33675855,'Cvulgaris@jgi                                                                  ':0.78331941):0.14616747,(('436017_Olucimarinus@XP_001416348                                               ':0.1832746,'70448_Otauri@CAL52461                                                          ':0.49707175):0.78423078,'564608_Mpusilla@EEH58620                                                       ':0.47022638):1.0259974):0.3049222,'431895_Mbrevicollis@XP_001744221                                               ':2.1296363):0.22781667,(('3702_Athaliana@NP_193884                                                       ':0.42074856,'39946_Osativa@EEC74136                                                         ':0.29140285):0.14979013,'Smellendorffii@jgi                                                             ':0.33794039):0.39997784):3.4667455e-05):0.29648329,'Ectocarpus_siliculosus@298711419                                               ':1.1863319):0.31476346,(('352472_Ddiscoideum@XP_638336                                                   ':0.97921256,('Cowczarzaki@05504T0                                                            ':1.3798366,'Ehuxleyi@jgi                                                                   ':1.0642673):0.29353796):0.48343504,'Ttrahens@05595T0                                                               ':0.6248419):0.073939197);
(((((((('10228_Tadhaerens@XP_002111892                                                  ':1.0123361,'7460_Amellifera@XP_393301                                                      ':0.077404098):0.1727292,('Hrobusta@jgi                                                                   ':0.71649093,'Lgigantea@jgi                                                                  ':0.10259328):0.27073876):0.081460687,'45351_Nvectensis@XP_001624909                                                  ':0.32601598):0.06189918,('7739_Bfloridae@XP_002609002                                                    ':0.18592243,('7955_Drerio@NP_001008589                                                       ':6.940883e-05,('8364_Xtropicalis@NP_001135602                                                  ':0.076646493,'9606_Hsapiens@NP_037499                                                        ':0.065996862):0.068260453):0.14064818):0.064551122):1.355022e-06,('7227_Dmelanogaster@NP_572522                                                   ':1.0611862,'Dpulex@jgi                                                                     ':0.46962749):0.32246618):0.35382043,('6279_Bmalayi@XP_001900733                                                      ':1.0222678,'Ehuxleyi@jgi                                                                   ':1.6016924):0.26692155):0.13467601,('352472_Ddiscoideum@XP_638336                                                   ':1.0062359,'Ttrahens@05595T0                                                               ':0.94040075):0.33068539):0.25211544,((((('145481_Ppatens@XP_001774147                                                    ':1.295994e-05,('431895_Mbrevicollis@XP_001744221                                               ':2.7101436,'Ectocarpus_siliculosus@298711419                                               ':0.83062676):0.14492299):0.38708757,(('3055_Creinhardtii@XP_001694053                                                 ':0.076351543,'Vcarteri@jgi                                                                   ':0.21592488):0.32797702,'Cvulgaris@jgi                                                                  ':0.70142113):0.3363101):0.054559273,'Smellendorffii@jgi                                                             ':0.54775539):0.2283738,('3702_Athaliana@NP_193884                                                       ':0.32836162,'39946_Osativa@EEC74136                                                         ':0.46363721):0.19088549):0.14158304,('6239_Celegans@NP_499074                                                        ':1.1140657,'Cowczarzaki@05504T0                                                            ':0.93666704):0.37044887):0.29493779,((((('214684_Cneoformans@XP_572593                                                   ':0.86813755,'237631_Umaydis@XP_761900                                                       ':1.0582595):0.13088872,'5911_Tthermophila@XP_001021620                                                 ':0.4154977):0.20637232,((('436017_Olucimarinus@XP_001416348                                               ':0.10276028,'70448_Otauri@CAL52461                                                          ':0.28519388):0.069517808,'564608_Mpusilla@EEH58620                                                       ':0.80314074):1.1683591,'Paramecium_tetraurelia@XP_001458727                                            ':0.30597952):0.41873981):0.39073165,((('330879_Afumigatus@XP_752937                                                    ':0.7245072,'367110_Ncrassa@XP_956179                                                       ':0.09492222):0.56802272,('4896_Spombe@XP_001713100                                                       ':1.1122434,'Saccharomyces_cerevisiae@NP_010403                                             ':3.7898322):0.25328769):0.46152888,'Spunctatus@01166T0                                                             ':1.1224262):0.3604542):8.0741161e-05,'403677_Pinfestans@EEY60933                                                     ':1.1814543):2.0228461e-05);
(((((('10228_Tadhaerens@XP_002111892                                                  ':1.1009286,(('7460_Amellifera@XP_393301                                                      ':0.11893411,'Dpulex@jgi                                                                     ':0.65331797):0.09048152,('Hrobusta@jgi                                                                   ':0.90015022,'Lgigantea@jgi                                                                  ':1.1217693e-05):0.34853247):6.8522637e-06):0.22389237,('45351_Nvectensis@XP_001624909                                                  ':0.44626601,('7955_Drerio@NP_001008589                                                       ':0.041858967,('8364_Xtropicalis@NP_001135602                                                  ':0.091599319,'9606_Hsapiens@NP_037499                                                        ':0.050844243):0.06635226):0.076430877):0.031227704):0.045687473,'7739_Bfloridae@XP_002609002                                                    ':0.034636867):0.2097925,'7227_Dmelanogaster@NP_572522                                                   ':0.63848525):0.29856496,'6279_Bmalayi@XP_001900733                                                      ':1.2004999):0.13464764,((('145481_Ppatens@XP_001774147                                                    ':0.076514312,((('3055_Creinhardtii@XP_001694053                                                 ':0.089431278,'Vcarteri@jgi                                                                   ':0.17025678):0.25789989,((('436017_Olucimarinus@XP_001416348                                               ':0.21939213,'70448_Otauri@CAL52461                                                          ':0.43053311):0.44170617,'564608_Mpusilla@EEH58620                                                       ':0.55141548):0.49246561,'Cvulgaris@jgi                                                                  ':0.22775687):0.21013545):0.45462771,(('3702_Athaliana@NP_193884                                                       ':0.51162616,'39946_Osativa@EEC74136                                                         ':0.2131702):1.1374189e-05,'Smellendorffii@jgi                                                             ':0.46390508):0.46535017):0.0157114):1.7150104e-05,('431895_Mbrevicollis@XP_001744221                                               ':1.3485053,('Cowczarzaki@05504T0                                                            ':0.90460717,'Ehuxleyi@jgi                                                                   ':1.0634972):0.44791887):0.47848879):0.29067833,'Ectocarpus_siliculosus@298711419                                               ':0.62545149):0.32123866,(((('214684_Cneoformans@XP_572593                                                   ':1.0866558,('5911_Tthermophila@XP_001021620                                                 ':0.81831479,'Paramecium_tetraurelia@XP_001458727                                            ':0.80700463):0.24836315):0.33437607,((((('237631_Umaydis@XP_761900                                                       ':0.74860452,'Saccharomyces_cerevisiae@NP_010403                                             ':1.9534888):0.21051234,('330879_Afumigatus@XP_752937                                                    ':0.51711076,'367110_Ncrassa@XP_956179                                                       ':0.36615671):0.756089):0.26903359,'4896_Spombe@XP_001713100                                                       ':1.2565787):0.12680674,'403677_Pinfestans@EEY60933                                                     ':1.1093608):0.21302089,'Ttrahens@05595T0                                                               ':0.92146186):0.17535988):0.11252927,('6239_Celegans@NP_499074                                                        ':1.4613945,'Spunctatus@01166T0                                                             ':0.47479231):0.38563781):0.27506975,'352472_Ddiscoideum@XP_638336                                                   ':1.1081647):0.27558765);
(((((((('10228_Tadhaerens@XP_002111892                                                  ':0.90493955,('7227_Dmelanogaster@NP_572522                                                   ':1.4046712,'7460_Amellifera@XP_393301                                                      ':5.8199569e-05):0.13555348):0.18619315,('Hrobusta@jgi                                                                   ':0.6823002,'Lgigantea@jgi                                                                  ':0.14547924):0.15691835):0.073375009,'45351_Nvectensis@XP_001624909                                                  ':0.38476307):0.11822338,'Dpulex@jgi                                                                     ':0.54904925):0.15381831,('7739_Bfloridae@XP_002609002                                                    ':0.14870332,('7955_Drerio@NP_001008589                                                       ':0.073562907,('8364_Xtropicalis@NP_001135602                                                  ':0.021066371,'9606_Hsapiens@NP_037499                                                        ':0.052679532):0.032349426):0.13244378):0.012019596):0.28982089,'6279_Bmalayi@XP_001900733                                                      ':0.90945916):0.30150121,(('214684_Cneoformans@XP_572593                                                   ':1.0886711,(((('330879_Afumigatus@XP_752937                                                    ':0.72081325,'367110_Ncrassa@XP_956179                                                       ':0.55134973):0.44024837,'4896_Spombe@XP_001713100                                                       ':0.82035144):0.38566936,'Spunctatus@01166T0                                                             ':0.58423144):0.34155715,'Saccharomyces_cerevisiae@NP_010403                                             ':1.6362698):3.195073e-08):0.12396698,('237631_Umaydis@XP_761900                                                       ':1.345757,(('5911_Tthermophila@XP_001021620                                                 ':0.86670719,'Paramecium_tetraurelia@XP_001458727                                            ':1.1168786):0.35143537,'6239_Celegans@NP_499074                                                        ':2.082016):0.69188923):8.1672277e-06):0.32003643):0.13934858,((((('145481_Ppatens@XP_001774147                                                    ':0.1739362,('3702_Athaliana@NP_193884                                                       ':0.46489677,'39946_Osativa@EEC74136                                                         ':0.24341655):0.23686536):2.8375632e-05,'Smellendorffii@jgi                                                             ':0.50004235):0.26684067,((('3055_Creinhardtii@XP_001694053                                                 ':0.2086086,'Vcarteri@jgi                                                                   ':0.26037276):0.34179391,'Cvulgaris@jgi                                                                  ':0.38208489):0.23751273,(('431895_Mbrevicollis@XP_001744221                                               ':1.8979655,'Ectocarpus_siliculosus@298711419                                               ':0.86768776):0.17375602,(('436017_Olucimarinus@XP_001416348                                               ':0.16869746,'70448_Otauri@CAL52461                                                          ':0.24922785):0.78552632,'564608_Mpusilla@EEH58620                                                       ':0.52785584):0.46336916):0.15279157):0.053279806):0.28497815,('403677_Pinfestans@EEY60933                                                     ':1.7524793,'Ttrahens@05595T0                                                               ':0.771366):0.27886714):0.019947841,'Ehuxleyi@jgi                                                                   ':1.3925522):0.17449038,('352472_Ddiscoideum@XP_638336                                                   ':1.2555886,'Cowczarzaki@05504T0                                                            ':1.0693302):0.25428161);
((((('10228_Tadhaerens@XP_002111892                                                  ':0.91013889,'45351_Nvectensis@XP_001624909                                                  ':0.16547719):0.14796564,((('7227_Dmelanogaster@NP_572522                                                   ':1.2669903,('7460_Amellifera@XP_393301                                                      ':0.22753375,'Dpulex@jgi                                                                     ':0.58100538):0.079012517):0.15162215,'Lgigantea@jgi                                                                  ':0.079607319):0.058776917,'Hrobusta@jgi                                                                   ':0.79580528):0.14726849):0.074920329,'7739_Bfloridae@XP_002609002                                                    ':0.15641394):0.10345766,('7955_Drerio@NP_001008589                                                       ':0.040302538,('8364_Xtropicalis@NP_001135602                                                  ':0.054513871,'9606_Hsapiens@NP_037499                                                        ':0.039077427):0.014734272):5.6043135e-06):0.2207894,(((((('145481_Ppatens@XP_001774147                                                    ':1.234554e-06,'Ectocarpus_siliculosus@298711419                                               ':1.265373):0.11345164,('431895_Mbrevicollis@XP_001744221                                               ':1.8896508,'Ehuxleyi@jgi                                                                   ':1.1547565):0.21933882):0.090211012,(('3702_Athaliana@NP_193884                                                       ':0.29679008,'39946_Osativa@EEC74136                                                         ':0.14544921):0.20007028,'Smellendorffii@jgi                                                             ':0.48955588):0.1923977):0.075573577,(('3055_Creinhardtii@XP_001694053                                                 ':0.08428151,'Vcarteri@jgi                                                                   ':0.1938528):0.44454263,((('436017_Olucimarinus@XP_001416348                                               ':0.15871518,'70448_Otauri@CAL52461                                                          ':0.31411582):0.66828064,'564608_Mpusilla@EEH58620                                                       ':0.30256065):0.71787642,'Cvulgaris@jgi                                                                  ':0.36105701):0.26241673):0.27478781):0.40938714,('403677_Pinfestans@EEY60933                                                     ':1.5503409,(('6239_Celegans@NP_499074                                                        ':1.5432274,'Cowczarzaki@05504T0                                                            ':0.86583911):0.58263106,'Ttrahens@05595T0                                                               ':0.43067647):0.40546284):0.11008782):0.095797685,((((('214684_Cneoformans@XP_572593                                                   ':1.4094392,'237631_Umaydis@XP_761900                                                       ':1.4751259):3.1411206e-05,('5911_Tthermophila@XP_001021620                                                 ':0.62366345,'Paramecium_tetraurelia@XP_001458727                                            ':1.1329907):0.5482555):0.56719546,'Saccharomyces_cerevisiae@NP_010403                                             ':1.743249):0.069239711,('330879_Afumigatus@XP_752937                                                    ':0.43969801,'367110_Ncrassa@XP_956179                                                       ':0.55836273):0.75403167):0.36876987,('352472_Ddiscoideum@XP_638336                                                   ':0.89890586,('4896_Spombe@XP_001713100                                                       ':1.6449628,'Spunctatus@01166T0                                                             ':0.28687172):0.22652475):0.16884457):0.22113855):0.20202819,'6279_Bmalayi@XP_001900733                                                      ':1.3617556);
((((((('10228_Tadhaerens@XP_002111892                                                  ':0.80055459,'45351_Nvectensis@XP_001624909                                                  ':0.18999335):0.097715506,((('7227_Dmelanogaster@NP_572522                                                   ':1.1439432,'7460_Amellifera@XP_393301                                                      ':0.14357308):0.15273516,'Dpulex@jgi                                                                     ':0.76504976):0.13283202,'Lgigantea@jgi                                                                  ':0.20311862):0.14356701):0.062549203,'Hrobusta@jgi                                                                   ':0.71453669):0.037041875,('7739_Bfloridae@XP_002609002                                                    ':0.25737414,('7955_Drerio@NP_001008589                                                       ':0.14728003,('8364_Xtropicalis@NP_001135602                                                  ':0.092069367,'9606_Hsapiens@NP_037499                                                        ':0.053032387):0.017488943):0.21098866):0.07821146):0.069229585,(('4896_Spombe@XP_001713100                                                       ':1.6516455,'Saccharomyces_cerevisiae@NP_010403                                             ':2.3031392):0.57505836,'6279_Bmalayi@XP_001900733                                                      ':0.77988674):0.5579218):0.46326937,('352472_Ddiscoideum@XP_638336                                                   ':0.85478668,'Spunctatus@01166T0                                                             ':1.2299036):0.34791403):0.013484127,(((('145481_Ppatens@XP_001774147                                                    ':0.18781787,(('3055_Creinhardtii@XP_001694053                                                 ':0.053171588,'Vcarteri@jgi                                                                   ':0.26909197):0.72441063,((('436017_Olucimarinus@XP_001416348                                               ':0.044911965,'70448_Otauri@CAL52461                                                          ':0.53631859):0.77625114,'564608_Mpusilla@EEH58620                                                       ':0.51054098):0.80408201,'Cvulgaris@jgi                                                                  ':0.5298011):0.32905364):0.28052731):2.0875634e-06,'Smellendorffii@jgi                                                             ':0.25163871):0.1729588,('3702_Athaliana@NP_193884                                                       ':0.25935106,('39946_Osativa@EEC74136                                                         ':0.11111897,'431895_Mbrevicollis@XP_001744221                                               ':2.4167472):0.293988):0.12266566):0.20452019,(('214684_Cneoformans@XP_572593                                                   ':1.3731955,('5911_Tthermophila@XP_001021620                                                 ':0.48761918,'Paramecium_tetraurelia@XP_001458727                                            ':1.0397709):0.15514934):0.7251467,(('237631_Umaydis@XP_761900                                                       ':1.5577619,'403677_Pinfestans@EEY60933                                                     ':0.67279603):0.26653002,('330879_Afumigatus@XP_752937                                                    ':0.64875612,'367110_Ncrassa@XP_956179                                                       ':0.36866387):0.83127555):0.30756843):0.065701937):0.20676113,(('6239_Celegans@NP_499074                                                        ':2.012471,'Cowczarzaki@05504T0                                                            ':0.49816605):0.51938308,('Ectocarpus_siliculosus@298711419                                               ':1.0345538,('Ehuxleyi@jgi                                                                   ':1.4318014,'Ttrahens@05595T0                                                               ':0.64771206):0.1050219):0.28714605):0.45835241);
((('10228_Tadhaerens@XP_002111892                                                  ':0.45499661,'6279_Bmalayi@XP_001900733                                                      ':1.3637652):0.35956713,(((((('45351_Nvectensis@XP_001624909                                                  ':0.35206255,'7739_Bfloridae@XP_002609002                                                    ':0.023764317):0.094555841,(('7460_Amellifera@XP_393301                                                      ':0.2426429,'Hrobusta@jgi                                                                   ':0.61446585):0.16531322,'Lgigantea@jgi                                                                  ':0.23956116):0.15736562):2.1007418e-05,('7227_Dmelanogaster@NP_572522                                                   ':1.0503682,'Dpulex@jgi                                                                     ':0.57010975):0.11363686):0.089044747,'7955_Drerio@NP_001008589                                                       ':0.062889227):0.06657417,'8364_Xtropicalis@NP_001135602                                                  ':0.072820555):0.066521514,'9606_Hsapiens@NP_037499                                                        ':6.2115421e-06):1.6458623e-06):0.60131572,(((((('145481_Ppatens@XP_001774147                                                    ':3.9480773e-06,('403677_Pinfestans@EEY60933                                                     ':1.5247021,('6239_Celegans@NP_499074                                                        ':2.118647,'Ectocarpus_siliculosus@298711419                                               ':8.0681021e-06):0.47909866):0.84675999):0.10040522,'Ehuxleyi@jgi                                                                   ':1.4935285):0.20277301,(('3702_Athaliana@NP_193884                                                       ':0.40365111,'39946_Osativa@EEC74136                                                         ':0.24810536):0.2621274,'Smellendorffii@jgi                                                             ':0.45130786):0.086502238):0.1284889,('3055_Creinhardtii@XP_001694053                                                 ':0.0044824932,'Vcarteri@jgi                                                                   ':0.35587661):0.76166754):0.32795155,'Cvulgaris@jgi                                                                  ':0.69638027):0.081642743,(('352472_Ddiscoideum@XP_638336                                                   ':1.2611246,'Ttrahens@05595T0                                                               ':0.7742847):1.6306411e-05,(('436017_Olucimarinus@XP_001416348                                               ':0.14506982,'70448_Otauri@CAL52461                                                          ':0.39782915):0.70779607,'564608_Mpusilla@EEH58620                                                       ':0.7584088):0.57997876):0.30506237):0.2887274,((((('214684_Cneoformans@XP_572593                                                   ':1.3100445,((('330879_Afumigatus@XP_752937                                                    ':0.88865858,'367110_Ncrassa@XP_956179                                                       ':0.032807526):0.83800382,'4896_Spombe@XP_001713100                                                       ':1.1159911):0.51945052,'Spunctatus@01166T0                                                             ':0.27199161):1.0279552):0.0260474,'Saccharomyces_cerevisiae@NP_010403                                             ':1.9158915):0.17124417,'237631_Umaydis@XP_761900                                                       ':1.0082809):0.25510026,('5911_Tthermophila@XP_001021620                                                 ':0.5365315,'Paramecium_tetraurelia@XP_001458727                                            ':1.3544466):0.47379502):0.077551959,('431895_Mbrevicollis@XP_001744221                                               ':1.9527567,'Cowczarzaki@05504T0                                                            ':0.72983453):0.57007727):0.24035539);
(((((('10228_Tadhaerens@XP_002111892                                                  ':0.64393616,'7460_Amellifera@XP_393301                                                      ':0.47081539):0.0032198156,('45351_Nvectensis@XP_001624909                                                  ':0.36007796,('Dpulex@jgi                                                                     ':0.75772603,('Hrobusta@jgi                                                                   ':0.65134275,'Lgigantea@jgi                                                                  ':0.022531115):0.15915725):0.11831735):0.11090565):0.058336109,'7227_Dmelanogaster@NP_572522                                                   ':1.079123):3.5568473e-07,('7739_Bfloridae@XP_002609002                                                    ':0.083786713,('7955_Drerio@NP_001008589                                                       ':0.12234534,('8364_Xtropicalis@NP_001135602                                                  ':0.038108263,'9606_Hsapiens@NP_037499                                                        ':0.024185144):0.059584783):0.09439167):0.11108932):0.11799009,'6239_Celegans@NP_499074                                                        ':2.8473578):0.54362055,((((('145481_Ppatens@XP_001774147                                                    ':1.7092532e-05,(('3702_Athaliana@NP_193884                                                       ':0.32566005,'39946_Osativa@EEC74136                                                         ':0.47575705):0.30748275,'Smellendorffii@jgi                                                             ':0.26686781):0.3071279):0.1254798,('237631_Umaydis@XP_761900                                                       ':2.0881496,('3055_Creinhardtii@XP_001694053                                                 ':0.061127917,('Cvulgaris@jgi                                                                  ':0.52950135,'Vcarteri@jgi                                                                   ':0.13998042):0.19148277):0.093190735):0.67828921):0.2543695,((('436017_Olucimarinus@XP_001416348                                               ':0.20432969,'70448_Otauri@CAL52461                                                          ':0.42499095):0.62132103,'564608_Mpusilla@EEH58620                                                       ':0.92275324):0.38994851,'Ectocarpus_siliculosus@298711419                                               ':1.1517189):0.3442505):0.15754013,'Ttrahens@05595T0                                                               ':0.74720671):0.067099414,(((((('330879_Afumigatus@XP_752937                                                    ':0.8076069,'367110_Ncrassa@XP_956179                                                       ':0.26875609):0.81511286,('4896_Spombe@XP_001713100                                                       ':0.46300421,'Saccharomyces_cerevisiae@NP_010403                                             ':2.3993146):0.83593939):0.027678398,'Spunctatus@01166T0                                                             ':0.38624169):0.57082972,'403677_Pinfestans@EEY60933                                                     ':1.215079):0.0040773593,'352472_Ddiscoideum@XP_638336                                                   ':0.97705975):0.12526261,('Cowczarzaki@05504T0                                                            ':0.55209871,'Ehuxleyi@jgi                                                                   ':1.3282404):0.69602762):0.21844234):0.24591544,(('214684_Cneoformans@XP_572593                                                   ':1.7347865,(('431895_Mbrevicollis@XP_001744221                                               ':2.1060234,'5911_Tthermophila@XP_001021620                                                 ':0.55074972):0.34315928,'Paramecium_tetraurelia@XP_001458727                                            ':1.1441637):0.31432747):1.8142722e-05,'6279_Bmalayi@XP_001900733                                                      ':1.3961656):0.53951396);
((((((((('10228_Tadhaerens@XP_002111892                                                  ':0.53730038,'352472_Ddiscoideum@XP_638336                                                   ':0.96717767):0.30253762,'7460_Amellifera@XP_393301                                                      ':0.14259454):0.054546557,('Hrobusta@jgi                                                                   ':0.61762737,'Lgigantea@jgi                                                                  ':0.01852685):0.17612873):0.13787008,'45351_Nvectensis@XP_001624909                                                  ':0.35668882):0.036795252,('7227_Dmelanogaster@NP_572522                                                   ':0.79212859,'Dpulex@jgi                                                                     ':0.50556246):0.16706389):0.14078115,('7955_Drerio@NP_001008589                                                       ':0.079586593,('8364_Xtropicalis@NP_001135602                                                  ':0.07613919,'9606_Hsapiens@NP_037499                                                        ':0.02297313):0.040399545):0.16878858):0.02023988,'7739_Bfloridae@XP_002609002                                                    ':0.13504258):0.37160661,'6279_Bmalayi@XP_001900733                                                      ':1.4058796):0.34028596,(('145481_Ppatens@XP_001774147                                                    ':4.4650198e-05,('6239_Celegans@NP_499074                                                        ':1.8398942,'Ectocarpus_siliculosus@298711419                                               ':0.47783131):0.7496131):0.28256698,(('3702_Athaliana@NP_193884                                                       ':0.37354386,('39946_Osativa@EEC74136                                                         ':0.00020015408,'431895_Mbrevicollis@XP_001744221                                               ':2.543234):0.4350538):0.37599679,'Smellendorffii@jgi                                                             ':0.33341411):0.064547744):0.091590878,((((('214684_Cneoformans@XP_572593                                                   ':1.3112126,(('4896_Spombe@XP_001713100                                                       ':0.70371453,'Saccharomyces_cerevisiae@NP_010403                                             ':1.5089498):1.1290816,'Spunctatus@01166T0                                                             ':0.61348109):0.12664958):0.40647941,(('237631_Umaydis@XP_761900                                                       ':1.1357541,'403677_Pinfestans@EEY60933                                                     ':1.0232404):0.35574602,('330879_Afumigatus@XP_752937                                                    ':0.3538097,'367110_Ncrassa@XP_956179                                                       ':0.54481036):0.35589138):0.33698121):0.073866311,('5911_Tthermophila@XP_001021620                                                 ':0.67465344,'Paramecium_tetraurelia@XP_001458727                                            ':0.88211286):0.79526841):0.21327789,(('Cowczarzaki@05504T0                                                            ':1.0991807,'Ehuxleyi@jgi                                                                   ':1.3319438):0.03911821,'Ttrahens@05595T0                                                               ':0.58860955):0.26020195):0.079550407,((('3055_Creinhardtii@XP_001694053                                                 ':0.022840258,'Vcarteri@jgi                                                                   ':0.29080852):0.37318191,(('436017_Olucimarinus@XP_001416348                                               ':0.057422202,'70448_Otauri@CAL52461                                                          ':0.50596975):0.52141009,'564608_Mpusilla@EEH58620                                                       ':0.60938992):0.47452189):0.11017993,'Cvulgaris@jgi                                                                  ':0.49417776):0.27904246):0.23629213);
((((((('10228_Tadhaerens@XP_002111892                                                  ':0.84220834,'45351_Nvectensis@XP_001624909                                                  ':0.27058472):0.24229666,('7739_Bfloridae@XP_002609002                                                    ':0.16871374,('7955_Drerio@NP_001008589                                                       ':0.00795368,('8364_Xtropicalis@NP_001135602                                                  ':0.066957117,'9606_Hsapiens@NP_037499                                                        ':0.039077396):0.019873687):0.16556901):0.078627763):0.12924483,(((('7227_Dmelanogaster@NP_572522                                                   ':0.64586306,'Dpulex@jgi                                                                     ':0.40226969):0.072751239,'7460_Amellifera@XP_393301                                                      ':0.26649757):0.16613026,'Lgigantea@jgi                                                                  ':0.0076486088):0.071558086,'Hrobusta@jgi                                                                   ':0.52136199):0.10655921):0.38796179,('6239_Celegans@NP_499074                                                        ':2.2519744,'6279_Bmalayi@XP_001900733                                                      ':0.71891172):1.2610136):0.1669242,(((('214684_Cneoformans@XP_572593                                                   ':1.0724763,'Paramecium_tetraurelia@XP_001458727                                            ':0.75843713):0.26391418,'5911_Tthermophila@XP_001021620                                                 ':1.0152856):0.33011115,((('237631_Umaydis@XP_761900                                                       ':1.2576595,'403677_Pinfestans@EEY60933                                                     ':0.72898389):0.74487593,('330879_Afumigatus@XP_752937                                                    ':0.23773271,'367110_Ncrassa@XP_956179                                                       ':0.51220102):0.33506684):0.092562822,'Saccharomyces_cerevisiae@NP_010403                                             ':2.1425782):4.4387527e-06):0.24296917,('4896_Spombe@XP_001713100                                                       ':1.3049172,'Spunctatus@01166T0                                                             ':0.47297728):0.33970353):0.034330375):0.17665863,('352472_Ddiscoideum@XP_638336                                                   ':1.1536531,'Ttrahens@05595T0                                                               ':1.1480996):4.0173102e-05):0.19141447,((('145481_Ppatens@XP_001774147                                                    ':0.090527026,(('3702_Athaliana@NP_193884                                                       ':0.30910709,'39946_Osativa@EEC74136                                                         ':0.30217257):0.15279637,'Smellendorffii@jgi                                                             ':0.39054769):0.25600361):0.10425637,((('3055_Creinhardtii@XP_001694053                                                 ':0.19275106,'Vcarteri@jgi                                                                   ':0.18699981):0.3412822,((('436017_Olucimarinus@XP_001416348                                               ':0.21352298,'70448_Otauri@CAL52461                                                          ':0.458817):0.75744557,'564608_Mpusilla@EEH58620                                                       ':0.72909583):0.6796938,'Cvulgaris@jgi                                                                  ':0.20281305):0.31473292):0.31830417,'431895_Mbrevicollis@XP_001744221                                               ':1.716649):0.24832624):0.24264456,('Cowczarzaki@05504T0                                                            ':0.98879788,'Ectocarpus_siliculosus@298711419                                               ':0.8203197):0.1848062):0.2609403,'Ehuxleyi@jgi                                                                   ':1.4313709);
((((((('10228_Tadhaerens@XP_002111892                                                  ':0.76137866,'45351_Nvectensis@XP_001624909                                                  ':0.30621719):0.25026024,('7739_Bfloridae@XP_002609002                                                    ':0.14060701,(('7955_Drerio@NP_001008589                                                       ':0.064736145,'8364_Xtropicalis@NP_001135602                                                  ':0.089905322):0.028346667,'9606_Hsapiens@NP_037499                                                        ':1.7334206e-06):0.17154939):0.13246745):0.1736938,(('7460_Amellifera@XP_393301                                                      ':0.34305419,'Dpulex@jgi                                                                     ':0.40535936):0.025521386,'Lgigantea@jgi                                                                  ':0.12450606):0.16476766):3.5374994e-05,'Hrobusta@jgi                                                                   ':0.57165339):0.08442153,'7227_Dmelanogaster@NP_572522                                                   ':0.63292002):0.080048363,'6279_Bmalayi@XP_001900733                                                      ':1.2196293):0.40050512,(((('145481_Ppatens@XP_001774147                                                    ':3.2251615e-05,(('3702_Athaliana@NP_193884                                                       ':0.27655465,'39946_Osativa@EEC74136                                                         ':0.24426578):0.29073752,'Smellendorffii@jgi                                                             ':0.28236628):0.14016175):0.45011346,((('431895_Mbrevicollis@XP_001744221                                               ':1.9619976,'Cowczarzaki@05504T0                                                            ':7.1167358e-05):0.64701848,'6239_Celegans@NP_499074                                                        ':1.4797033):0.28629434,('Ectocarpus_siliculosus@298711419                                               ':0.41360243,'Ehuxleyi@jgi                                                                   ':1.7579683):0.19134934):0.3703878):0.053359804,((((('214684_Cneoformans@XP_572593                                                   ':0.91779613,'Paramecium_tetraurelia@XP_001458727                                            ':0.76819494):0.3677001,'5911_Tthermophila@XP_001021620                                                 ':0.54247566):0.47283397,('330879_Afumigatus@XP_752937                                                    ':0.1968705,('367110_Ncrassa@XP_956179                                                       ':0.42682247,'Saccharomyces_cerevisiae@NP_010403                                             ':2.0838041):0.42610078):0.50474274):0.22406353,((('237631_Umaydis@XP_761900                                                       ':0.96098819,'403677_Pinfestans@EEY60933                                                     ':0.68347582):0.26936601,(('436017_Olucimarinus@XP_001416348                                               ':0.25774968,'70448_Otauri@CAL52461                                                          ':0.37648203):0.74021523,'564608_Mpusilla@EEH58620                                                       ':0.70328144):0.26920903):0.31179824,(('3055_Creinhardtii@XP_001694053                                                 ':0.065450951,'Vcarteri@jgi                                                                   ':0.20316689):0.75692237,'Cvulgaris@jgi                                                                  ':0.18541693):0.36517692):0.15160556):0.10710476,'Ttrahens@05595T0                                                               ':0.77934931):0.17401182):0.37043,'352472_Ddiscoideum@XP_638336                                                   ':0.88796408):0.11077208,('4896_Spombe@XP_001713100                                                       ':1.5034466,'Spunctatus@01166T0                                                             ':0.46188585):0.50640263);
((((((('10228_Tadhaerens@XP_002111892                                                  ':1.4825278,(('7460_Amellifera@XP_393301                                                      ':0.24257076,'Dpulex@jgi                                                                     ':0.81645641):0.11947578,('Hrobusta@jgi                                                                   ':0.66897322,'Lgigantea@jgi                                                                  ':0.13118968):0.15796631):0.082112782):0.15004478,'45351_Nvectensis@XP_001624909                                                  ':0.36747246):0.15209364,'7739_Bfloridae@XP_002609002                                                    ':0.0090662731):0.072161008,('7955_Drerio@NP_001008589                                                       ':0.038664727,('8364_Xtropicalis@NP_001135602                                                  ':0.04612918,'9606_Hsapiens@NP_037499                                                        ':0.054364223):0.069148739):0.11901871):0.26259605,('431895_Mbrevicollis@XP_001744221                                               ':1.8170442,'7227_Dmelanogaster@NP_572522                                                   ':0.90367457):0.0011472898):0.31473374,((('145481_Ppatens@XP_001774147                                                    ':4.1986634e-05,'Ectocarpus_siliculosus@298711419                                               ':1.1023542):0.27116396,('3702_Athaliana@NP_193884                                                       ':0.49442136,('39946_Osativa@EEC74136                                                         ':0.17630325,'Smellendorffii@jgi                                                             ':0.35136931):8.6595816e-05):0.19425962):0.066478912,((('3055_Creinhardtii@XP_001694053                                                 ':0.055958751,'Vcarteri@jgi                                                                   ':0.25115841):0.32599387,'Cvulgaris@jgi                                                                  ':0.54185163):0.097128837,('Cowczarzaki@05504T0                                                            ':0.98607775,'Ehuxleyi@jgi                                                                   ':1.2740758):0.20977206):0.12979425):0.2678985):0.032820412,(((((('214684_Cneoformans@XP_572593                                                   ':1.1988182,(('330879_Afumigatus@XP_752937                                                    ':0.55275424,'367110_Ncrassa@XP_956179                                                       ':0.60856195):0.70253551,('4896_Spombe@XP_001713100                                                       ':1.1275578,'Saccharomyces_cerevisiae@NP_010403                                             ':1.7265976):0.17934797):0.31324827):0.10815946,('5911_Tthermophila@XP_001021620                                                 ':0.40773222,'Paramecium_tetraurelia@XP_001458727                                            ':1.4147014):0.92596754):0.1152921,('237631_Umaydis@XP_761900                                                       ':0.75346179,'403677_Pinfestans@EEY60933                                                     ':1.6653926):0.45062214):0.12879958,(('352472_Ddiscoideum@XP_638336                                                   ':1.0768379,'6239_Celegans@NP_499074                                                        ':2.0025823):0.27594639,'Spunctatus@01166T0                                                             ':0.52389115):0.14050054):0.42969263,'Ttrahens@05595T0                                                               ':0.87233966):0.12534313,'6279_Bmalayi@XP_001900733                                                      ':1.5745411):0.032004524,(('436017_Olucimarinus@XP_001416348                                               ':0.27349573,'70448_Otauri@CAL52461                                                          ':0.24278431):0.56401472,'564608_Mpusilla@EEH58620                                                       ':0.33729112):0.4482713);
(((((('10228_Tadhaerens@XP_002111892                                                  ':1.0037286,'45351_Nvectensis@XP_001624909                                                  ':0.10221715):0.28608604,(('7460_Amellifera@XP_393301                                                      ':0.29759634,'Lgigantea@jgi                                                                  ':0.30341769):0.1515098,'Hrobusta@jgi                                                                   ':0.8651301):0.0065872926):0.096049861,(('6279_Bmalayi@XP_001900733                                                      ':1.2307178,'Dpulex@jgi                                                                     ':0.87605115):1.4632399e-05,('7739_Bfloridae@XP_002609002                                                    ':0.058406793,('7955_Drerio@NP_001008589                                                       ':0.11815619,('8364_Xtropicalis@NP_001135602                                                  ':0.052123505,'9606_Hsapiens@NP_037499                                                        ':0.10243068):0.077196084):0.1963194):0.05302271):0.082598429):0.27709575,'7227_Dmelanogaster@NP_572522                                                   ':1.0150993):0.38822603,'352472_Ddiscoideum@XP_638336                                                   ':1.0553801):0.13669667,((((('145481_Ppatens@XP_001774147                                                    ':0.18952166,'Smellendorffii@jgi                                                             ':0.38026981):2.6228432e-05,(((('3055_Creinhardtii@XP_001694053                                                 ':0.051520919,'Vcarteri@jgi                                                                   ':0.18059418):0.54383335,'Cvulgaris@jgi                                                                  ':0.70422619):0.16006666,'431895_Mbrevicollis@XP_001744221                                               ':2.0369918):6.8047007e-05,('3702_Athaliana@NP_193884                                                       ':0.43942297,'39946_Osativa@EEC74136                                                         ':0.33859467):0.22407759):0.081623728):0.24871397,'Ehuxleyi@jgi                                                                   ':1.91859):0.02719258,'Cowczarzaki@05504T0                                                            ':1.3806347):0.11708614,((('436017_Olucimarinus@XP_001416348                                               ':0.20250785,'70448_Otauri@CAL52461                                                          ':0.25745632):0.60305972,'564608_Mpusilla@EEH58620                                                       ':0.55315653):0.42141187,'Ectocarpus_siliculosus@298711419                                               ':0.8579429):0.43200375):0.20092971,((((('214684_Cneoformans@XP_572593                                                   ':1.2562531,(('330879_Afumigatus@XP_752937                                                    ':0.65193893,('367110_Ncrassa@XP_956179                                                       ':0.26313463,'4896_Spombe@XP_001713100                                                       ':1.1563301):0.35864284):0.55883464,'Saccharomyces_cerevisiae@NP_010403                                             ':1.4604742):0.1592972):0.20573401,'237631_Umaydis@XP_761900                                                       ':1.4265295):0.094148369,('5911_Tthermophila@XP_001021620                                                 ':0.46820052,'Paramecium_tetraurelia@XP_001458727                                            ':1.1148847):0.71894435):0.21394669,'Spunctatus@01166T0                                                             ':0.79560763):0.15099567,('403677_Pinfestans@EEY60933                                                     ':1.6728421,('6239_Celegans@NP_499074                                                        ':1.729943,'Ttrahens@05595T0                                                               ':0.63204678):0.32006776):0.15914381):0.15965469);
(((('10228_Tadhaerens@XP_002111892                                                  ':0.80838721,'Hrobusta@jgi                                                                   ':0.58489341):1.3634252e-06,((((('352472_Ddiscoideum@XP_638336                                                   ':1.2084182,'Dpulex@jgi                                                                     ':0.5300582):0.095459044,'Lgigantea@jgi                                                                  ':0.24676357):0.089776509,'7460_Amellifera@XP_393301                                                      ':0.32103591):0.1119459,('45351_Nvectensis@XP_001624909                                                  ':0.39796941,'7227_Dmelanogaster@NP_572522                                                   ':1.0396465):0.15805029):0.066396338,('7739_Bfloridae@XP_002609002                                                    ':0.14121369,('7955_Drerio@NP_001008589                                                       ':0.12396968,('8364_Xtropicalis@NP_001135602                                                  ':0.025618343,'9606_Hsapiens@NP_037499                                                        ':0.028252547):0.048266268):0.15529948):0.081147354):0.16674754):0.38865885,((('214684_Cneoformans@XP_572593                                                   ':0.91614972,((('330879_Afumigatus@XP_752937                                                    ':0.76823721,'367110_Ncrassa@XP_956179                                                       ':0.5035634):0.38301069,'4896_Spombe@XP_001713100                                                       ':1.414016):0.46976261,'Spunctatus@01166T0                                                             ':0.6646443):0.40710882):1.5538297e-05,'Saccharomyces_cerevisiae@NP_010403                                             ':2.1133839):0.29065922,('237631_Umaydis@XP_761900                                                       ':1.7545278,((('431895_Mbrevicollis@XP_001744221                                               ':2.4257792,'Paramecium_tetraurelia@XP_001458727                                            ':0.50129644):0.3724219,'5911_Tthermophila@XP_001021620                                                 ':0.48176712):0.17206839,'6279_Bmalayi@XP_001900733                                                      ':1.3357406):0.85684451):1.8024375e-05):0.24551425):0.19629284,((('145481_Ppatens@XP_001774147                                                    ':0.12870882,(('3702_Athaliana@NP_193884                                                       ':0.69858595,'39946_Osativa@EEC74136                                                         ':0.31436245):0.33630483,'Smellendorffii@jgi                                                             ':0.36108506):0.11516924):0.15350134,((('3055_Creinhardtii@XP_001694053                                                 ':0.083358472,'Vcarteri@jgi                                                                   ':0.37853098):0.49575082,(('436017_Olucimarinus@XP_001416348                                               ':0.21166215,'70448_Otauri@CAL52461                                                          ':0.36985227):0.69696528,'564608_Mpusilla@EEH58620                                                       ':0.77077301):0.40160889):0.12953492,'Cvulgaris@jgi                                                                  ':0.60817881):0.25481591):0.17953759,(('403677_Pinfestans@EEY60933                                                     ':1.566085,('6239_Celegans@NP_499074                                                        ':2.8853805,'Ectocarpus_siliculosus@298711419                                               ':0.30945206):0.48438968):0.47083271,('Cowczarzaki@05504T0                                                            ':1.2911461,'Ttrahens@05595T0                                                               ':0.94705011):0.19828111):0.0060121462):0.3070824,'Ehuxleyi@jgi                                                                   ':2.0701916);
(((((('10228_Tadhaerens@XP_002111892                                                  ':0.67779962,'45351_Nvectensis@XP_001624909                                                  ':0.25729661):0.12409742,('7739_Bfloridae@XP_002609002                                                    ':0.095194871,('7955_Drerio@NP_001008589                                                       ':0.097910209,('8364_Xtropicalis@NP_001135602                                                  ':0.056034053,'9606_Hsapiens@NP_037499                                                        ':0.041671624):0.033144098):0.038383329):0.17015348):0.13806574,(('7227_Dmelanogaster@NP_572522                                                   ':1.0830137,'Hrobusta@jgi                                                                   ':0.65652417):0.16618009,(('7460_Amellifera@XP_393301                                                      ':0.30690025,'Dpulex@jgi                                                                     ':0.64565525):0.073804812,'Lgigantea@jgi                                                                  ':0.2048011):0.10447464):0.065529539):0.37124514,((('214684_Cneoformans@XP_572593                                                   ':1.3314755,('5911_Tthermophila@XP_001021620                                                 ':0.72985433,'Paramecium_tetraurelia@XP_001458727                                            ':0.84558377):0.2968895):0.23045407,(('330879_Afumigatus@XP_752937                                                    ':0.40117713,'367110_Ncrassa@XP_956179                                                       ':0.76521928):0.94797651,'Saccharomyces_cerevisiae@NP_010403                                             ':1.8418077):0.29860417):0.48100181,(('4896_Spombe@XP_001713100                                                       ':1.5167264,'Spunctatus@01166T0                                                             ':0.47651165):0.25459209,('6239_Celegans@NP_499074                                                        ':1.3195918,'6279_Bmalayi@XP_001900733                                                      ':1.3853806):0.5133156):0.20174857):7.2296524e-05):0.12615663,('237631_Umaydis@XP_761900                                                       ':1.3450206,'403677_Pinfestans@EEY60933                                                     ':0.78022527):0.94618434):3.4576412e-05,(((((('145481_Ppatens@XP_001774147                                                    ':4.5138435e-06,'Ectocarpus_siliculosus@298711419                                               ':1.0648631):0.20375256,'431895_Mbrevicollis@XP_001744221                                               ':2.1498838):0.058559114,((('3055_Creinhardtii@XP_001694053                                                 ':3.5817144e-06,'Vcarteri@jgi                                                                   ':0.10356254):0.33629023,'Cvulgaris@jgi                                                                  ':0.57027766):0.19644178,(('436017_Olucimarinus@XP_001416348                                               ':0.20479995,'70448_Otauri@CAL52461                                                          ':0.47925171):0.44990438,'564608_Mpusilla@EEH58620                                                       ':0.34376223):0.91913514):0.14878829):0.14974677,(('3702_Athaliana@NP_193884                                                       ':0.23324279,'39946_Osativa@EEC74136                                                         ':0.19616138):0.20038438,'Smellendorffii@jgi                                                             ':0.50690448):0.29989034):0.082491937,'Ehuxleyi@jgi                                                                   ':1.1773324):0.4104977,('Cowczarzaki@05504T0                                                            ':1.1379397,'Ttrahens@05595T0                                                               ':0.67399671):0.4156568):0.17119675,'352472_Ddiscoideum@XP_638336                                                   ':0.9026273);
((((((((('10228_Tadhaerens@XP_002111892                                                  ':0.64398473,'45351_Nvectensis@XP_001624909                                                  ':0.18482531):0.11617579,'7460_Amellifera@XP_393301                                                      ':0.27285042):0.084547963,('Hrobusta@jgi                                                                   ':0.52670952,'Lgigantea@jgi                                                                  ':0.11903083):0.16174165):0.051269813,((('7739_Bfloridae@XP_002609002                                                    ':0.26542425,'9606_Hsapiens@NP_037499                                                        ':0.087525355):0.019217579,'8364_Xtropicalis@NP_001135602                                                  ':0.067607179):0.0516815,'7955_Drerio@NP_001008589                                                       ':0.016571192):0.082783024):0.047881319,'Dpulex@jgi                                                                     ':0.55823827):0.1935464,'7227_Dmelanogaster@NP_572522                                                   ':1.2203377):0.29666851,'6239_Celegans@NP_499074                                                        ':2.4742666):0.00076878587,(('431895_Mbrevicollis@XP_001744221                                               ':1.9910751,('5911_Tthermophila@XP_001021620                                                 ':0.71502018,'Paramecium_tetraurelia@XP_001458727                                            ':0.71600066):0.28971147):2.7706952e-05,'6279_Bmalayi@XP_001900733                                                      ':0.97858928):0.20922109):0.29908892,((((('145481_Ppatens@XP_001774147                                                    ':2.7805917e-05,'Ehuxleyi@jgi                                                                   ':1.3309953):0.080844998,(('3702_Athaliana@NP_193884                                                       ':0.35489275,'39946_Osativa@EEC74136                                                         ':0.1114208):0.09301241,'Smellendorffii@jgi                                                             ':0.70715195):0.22678235):0.17161115,(('3055_Creinhardtii@XP_001694053                                                 ':0.0063319905,'Vcarteri@jgi                                                                   ':0.26894104):0.31073795,((('436017_Olucimarinus@XP_001416348                                               ':4.024845e-06,'70448_Otauri@CAL52461                                                          ':0.35114346):0.89776189,'564608_Mpusilla@EEH58620                                                       ':0.86319323):0.70372668,'Cvulgaris@jgi                                                                  ':0.27262687):0.18552625):0.30845381):0.37191418,'Ectocarpus_siliculosus@298711419                                               ':1.0015958):0.18694153,((((('214684_Cneoformans@XP_572593                                                   ':1.1057973,('4896_Spombe@XP_001713100                                                       ':0.88167044,'Saccharomyces_cerevisiae@NP_010403                                             ':1.8843816):0.16053737):0.0433508,('330879_Afumigatus@XP_752937                                                    ':0.17956519,'367110_Ncrassa@XP_956179                                                       ':0.65874899):0.94470417):0.32044818,'Spunctatus@01166T0                                                             ':0.30053245):0.42137503,'352472_Ddiscoideum@XP_638336                                                   ':0.79049501):0.00182677,('237631_Umaydis@XP_761900                                                       ':1.3525003,'403677_Pinfestans@EEY60933                                                     ':0.80787899):0.11086908):0.22835276):0.15443109,('Cowczarzaki@05504T0                                                            ':1.1900585,'Ttrahens@05595T0                                                               ':0.24424723):0.22929386);
(((((('10228_Tadhaerens@XP_002111892                                                  ':0.85246452,'45351_Nvectensis@XP_001624909                                                  ':0.23289497):0.1385013,('7460_Amellifera@XP_393301                                                      ':0.20364967,('Dpulex@jgi                                                                     ':0.65619551,('Hrobusta@jgi                                                                   ':0.5070442,'Lgigantea@jgi                                                                  ':0.13451356):0.0064381798):0.15725544):0.047412794):0.24682852,('7955_Drerio@NP_001008589                                                       ':9.8119714e-07,('8364_Xtropicalis@NP_001135602                                                  ':0.071692901,'9606_Hsapiens@NP_037499                                                        ':0.039948988):0.0195832):0.19642194):0.060861699,'7739_Bfloridae@XP_002609002                                                    ':0.060562201):0.33497513,'7227_Dmelanogaster@NP_572522                                                   ':0.60876608):0.018831474,((((('145481_Ppatens@XP_001774147                                                    ':0.10500592,(('6239_Celegans@NP_499074                                                        ':1.3576124,'Cowczarzaki@05504T0                                                            ':0.70164282):0.42370232,'Ectocarpus_siliculosus@298711419                                               ':0.6415708):0.440383):0.14485808,(('3702_Athaliana@NP_193884                                                       ':0.29620145,('39946_Osativa@EEC74136                                                         ':5.9370282e-06,'431895_Mbrevicollis@XP_001744221                                               ':1.5902295):0.22367847):0.08887305,'Smellendorffii@jgi                                                             ':0.30831267):0.29342548):0.26708366,((('3055_Creinhardtii@XP_001694053                                                 ':0.008823867,'Vcarteri@jgi                                                                   ':0.24810312):0.21823624,('564608_Mpusilla@EEH58620                                                       ':0.62890943,'Ehuxleyi@jgi                                                                   ':0.89157863):0.49877802):0.063659515,'Cvulgaris@jgi                                                                  ':0.58817917):0.3153739):0.13392426,((((('214684_Cneoformans@XP_572593                                                   ':1.3032382,'4896_Spombe@XP_001713100                                                       ':0.83288285):0.57547727,'Spunctatus@01166T0                                                             ':0.13032668):0.48864289,('403677_Pinfestans@EEY60933                                                     ':1.3557556,('5911_Tthermophila@XP_001021620                                                 ':0.4776262,'Paramecium_tetraurelia@XP_001458727                                            ':0.70505101):0.2752324):0.44362665):0.088361701,'Ttrahens@05595T0                                                               ':0.79527571):0.088975418,(('237631_Umaydis@XP_761900                                                       ':0.85662786,'Saccharomyces_cerevisiae@NP_010403                                             ':1.6041703):0.13914304,('330879_Afumigatus@XP_752937                                                    ':0.40981744,'367110_Ncrassa@XP_956179                                                       ':0.40195665):0.62038197):0.26857683):0.087770421):0.15747877,('352472_Ddiscoideum@XP_638336                                                   ':0.86525899,('436017_Olucimarinus@XP_001416348                                               ':0.29414403,'70448_Otauri@CAL52461                                                          ':0.39453676):0.69373968):2.042027e-06):0.17039391,'6279_Bmalayi@XP_001900733                                                      ':1.5459346);
(((((('10228_Tadhaerens@XP_002111892                                                  ':1.0793582,'45351_Nvectensis@XP_001624909                                                  ':0.07931614):0.32205692,('7460_Amellifera@XP_393301                                                      ':0.22598269,('Hrobusta@jgi                                                                   ':0.55394774,'Lgigantea@jgi                                                                  ':0.11695327):0.13437879):0.058419872):0.061468155,(('7227_Dmelanogaster@NP_572522                                                   ':1.2009324,'Dpulex@jgi                                                                     ':0.41136829):0.20971525,('7739_Bfloridae@XP_002609002                                                    ':0.14221795,('7955_Drerio@NP_001008589                                                       ':0.039963778,('8364_Xtropicalis@NP_001135602                                                  ':0.051348349,'9606_Hsapiens@NP_037499                                                        ':0.054380125):0.024077339):0.18442475):0.11531567):0.0043889221):0.23658244,'6279_Bmalayi@XP_001900733                                                      ':1.1802879):0.16814038,((('214684_Cneoformans@XP_572593                                                   ':1.4997922,((('330879_Afumigatus@XP_752937                                                    ':0.37547848,'367110_Ncrassa@XP_956179                                                       ':0.59371558):0.63268341,'4896_Spombe@XP_001713100                                                       ':1.1145683):0.14363202,'Saccharomyces_cerevisiae@NP_010403                                             ':1.6240153):0.22807557):0.15365317,'Spunctatus@01166T0                                                             ':0.67545288):0.288613,('5911_Tthermophila@XP_001021620                                                 ':0.70272457,'Paramecium_tetraurelia@XP_001458727                                            ':0.63637462):0.50732921):0.018414726):0.10623967,((('145481_Ppatens@XP_001774147                                                    ':0.26451196,(('3702_Athaliana@NP_193884                                                       ':0.30895679,('39946_Osativa@EEC74136                                                         ':0.059105244,'431895_Mbrevicollis@XP_001744221                                               ':3.3197672):0.35198468):0.1320805,'Smellendorffii@jgi                                                             ':0.4465825):0.31117675):0.05718637,(('3055_Creinhardtii@XP_001694053                                                 ':0.079526079,'Vcarteri@jgi                                                                   ':0.090207895):0.35108081,'Cvulgaris@jgi                                                                  ':0.49217175):0.51061378):0.31646472,((('6239_Celegans@NP_499074                                                        ':2.3015152,'Cowczarzaki@05504T0                                                            ':0.30066608):0.40831983,('Ectocarpus_siliculosus@298711419                                               ':1.196933,'Ehuxleyi@jgi                                                                   ':1.1199747):0.25312151):0.12702238,'Ttrahens@05595T0                                                               ':0.66787628):0.27548869):0.28138348,((('237631_Umaydis@XP_761900                                                       ':1.3886602,'403677_Pinfestans@EEY60933                                                     ':0.66836942):0.14447922,(('436017_Olucimarinus@XP_001416348                                               ':0.16991724,'70448_Otauri@CAL52461                                                          ':0.46413959):0.66231697,'564608_Mpusilla@EEH58620                                                       ':0.74242033):1.0136818):0.34663549,'352472_Ddiscoideum@XP_638336                                                   ':0.9516751):0.020351384);
(((((('10228_Tadhaerens@XP_002111892                                                  ':0.66384134,'45351_Nvectensis@XP_001624909                                                  ':0.33725128):0.085330351,(('7227_Dmelanogaster@NP_572522                                                   ':1.0817833,('7460_Amellifera@XP_393301                                                      ':0.24605678,'Dpulex@jgi                                                                     ':0.63919634):0.073853982):0.14195095,('Hrobusta@jgi                                                                   ':0.83575932,'Lgigantea@jgi                                                                  ':0.045538782):0.1073244):0.094626664):0.071427668,'7739_Bfloridae@XP_002609002                                                    ':0.12154813):0.080679526,(('6239_Celegans@NP_499074                                                        ':1.7293419,'6279_Bmalayi@XP_001900733                                                      ':0.9089068):0.86124509,('7955_Drerio@NP_001008589                                                       ':0.047464585,('8364_Xtropicalis@NP_001135602                                                  ':0.10024085,'9606_Hsapiens@NP_037499                                                        ':0.065867181):0.12206593):0.04204523):0.095301758):0.40616439,((('214684_Cneoformans@XP_572593                                                   ':1.0527559,('237631_Umaydis@XP_761900                                                       ':1.5271376,('5911_Tthermophila@XP_001021620                                                 ':0.72835334,'Paramecium_tetraurelia@XP_001458727                                            ':0.6354989):0.39959245):2.1310029e-06):0.32624811,(('330879_Afumigatus@XP_752937                                                    ':0.31544566,'367110_Ncrassa@XP_956179                                                       ':0.43768543):0.12652231,('4896_Spombe@XP_001713100                                                       ':0.52373318,'Saccharomyces_cerevisiae@NP_010403                                             ':2.1770126):0.49997414):0.66883259):0.051699991,'Spunctatus@01166T0                                                             ':0.65372502):0.19772727):0.068431299,(((('145481_Ppatens@XP_001774147                                                    ':6.3319462e-05,'Ectocarpus_siliculosus@298711419                                               ':1.3177047):0.14028862,(('3702_Athaliana@NP_193884                                                       ':0.21069973,('39946_Osativa@EEC74136                                                         ':0.25498818,'431895_Mbrevicollis@XP_001744221                                               ':2.6168228):0.17138483):0.21761567,'Smellendorffii@jgi                                                             ':0.32287166):0.18114513):0.085250025,(((('3055_Creinhardtii@XP_001694053                                                 ':0.04560458,'Vcarteri@jgi                                                                   ':0.26366752):0.51059662,'Cvulgaris@jgi                                                                  ':0.62792881):0.15640088,(('436017_Olucimarinus@XP_001416348                                               ':2.1674802e-05,'70448_Otauri@CAL52461                                                          ':0.66910587):0.93399814,'564608_Mpusilla@EEH58620                                                       ':0.35440961):0.74996782):0.13247053,'Ehuxleyi@jgi                                                                   ':1.1915472):7.8662696e-05):0.19487696,('403677_Pinfestans@EEY60933                                                     ':1.038924,'Ttrahens@05595T0                                                               ':0.89257576):0.24739802):0.12469646,('352472_Ddiscoideum@XP_638336                                                   ':0.80144037,'Cowczarzaki@05504T0                                                            ':1.0368835):0.1024758);
(((('10228_Tadhaerens@XP_002111892                                                  ':0.74773461,'45351_Nvectensis@XP_001624909                                                  ':0.060914654):0.297237,((((('352472_Ddiscoideum@XP_638336                                                   ':1.2465697,'Dpulex@jgi                                                                     ':0.54584667):0.20388107,('7227_Dmelanogaster@NP_572522                                                   ':0.88750415,'7460_Amellifera@XP_393301                                                      ':0.26638415):0.098211827):0.038424826,'Lgigantea@jgi                                                                  ':0.17615958):0.094929309,'Hrobusta@jgi                                                                   ':0.61404457):5.1215265e-06,'6279_Bmalayi@XP_001900733                                                      ':1.2515185):0.046235367):0.097796395,('7955_Drerio@NP_001008589                                                       ':0.078399901,('8364_Xtropicalis@NP_001135602                                                  ':0.022137462,'9606_Hsapiens@NP_037499                                                        ':0.10005801):0.012562106):0.11550362):0.022606359,((((('145481_Ppatens@XP_001774147                                                    ':0.25814563,(('3702_Athaliana@NP_193884                                                       ':0.35308336,'39946_Osativa@EEC74136                                                         ':0.34481672):0.037274699,'Smellendorffii@jgi                                                             ':0.48113086):0.12872877):0.10033308,((('3055_Creinhardtii@XP_001694053                                                 ':0.11080452,'Vcarteri@jgi                                                                   ':0.18626929):0.42622534,'Cvulgaris@jgi                                                                  ':0.61057652):0.21122151,(('436017_Olucimarinus@XP_001416348                                               ':0.17620431,'70448_Otauri@CAL52461                                                          ':0.32889969):0.6738069,'564608_Mpusilla@EEH58620                                                       ':0.60127977):0.73583312):0.12287908):6.5480867e-05,'Ehuxleyi@jgi                                                                   ':1.6935942):0.3219675,((('431895_Mbrevicollis@XP_001744221                                               ':2.4530004,'Cowczarzaki@05504T0                                                            ':0.95470291):0.09219404,'Ectocarpus_siliculosus@298711419                                               ':1.1194141):0.13599797,('6239_Celegans@NP_499074                                                        ':2.5599251,'Ttrahens@05595T0                                                               ':0.12631364):0.49984778):0.25029148):0.087893074,((('214684_Cneoformans@XP_572593                                                   ':1.3903644,'5911_Tthermophila@XP_001021620                                                 ':0.37753284):0.12615167,'Paramecium_tetraurelia@XP_001458727                                            ':0.93195338):0.41557809,(('237631_Umaydis@XP_761900                                                       ':1.0215995,'403677_Pinfestans@EEY60933                                                     ':1.0170858):0.18700819,((('330879_Afumigatus@XP_752937                                                    ':0.60835106,'367110_Ncrassa@XP_956179                                                       ':0.38040309):0.53083389,('4896_Spombe@XP_001713100                                                       ':1.3195054,'Spunctatus@01166T0                                                             ':0.68395318):0.4212675):0.081808041,'Saccharomyces_cerevisiae@NP_010403                                             ':1.383265):0.15603217):0.14883105):0.26297588):0.35872961,'7739_Bfloridae@XP_002609002                                                    ':0.019149256);
(((((('10228_Tadhaerens@XP_002111892                                                  ':0.88056141,'45351_Nvectensis@XP_001624909                                                  ':0.2748319):0.17693861,(('7227_Dmelanogaster@NP_572522                                                   ':1.1560225,('7460_Amellifera@XP_393301                                                      ':0.20415245,'Dpulex@jgi                                                                     ':0.62857688):0.056732958):0.091064995,('Hrobusta@jgi                                                                   ':0.81293978,'Lgigantea@jgi                                                                  ':0.091095112):0.22354739):0.16911728):0.060240434,('7739_Bfloridae@XP_002609002                                                    ':0.067854028,('7955_Drerio@NP_001008589                                                       ':0.091518266,('8364_Xtropicalis@NP_001135602                                                  ':0.075603293,'9606_Hsapiens@NP_037499                                                        ':0.051517058):0.012917183):0.13212083):0.097682179):0.32700058,(((('214684_Cneoformans@XP_572593                                                   ':1.1782166,'Spunctatus@01166T0                                                             ':0.84073978):3.0608591e-05,'6239_Celegans@NP_499074                                                        ':1.5810651):0.43826284,('237631_Umaydis@XP_761900                                                       ':0.90869184,(('330879_Afumigatus@XP_752937                                                    ':0.38463353,'367110_Ncrassa@XP_956179                                                       ':0.44549156):0.79616863,'403677_Pinfestans@EEY60933                                                     ':1.1218336):0.22513571):0.53414383):2.2333846e-06,(('431895_Mbrevicollis@XP_001744221                                               ':2.6824421,'4896_Spombe@XP_001713100                                                       ':0.72826829):0.61654626,('5911_Tthermophila@XP_001021620                                                 ':0.70688453,'Paramecium_tetraurelia@XP_001458727                                            ':1.0425031):0.39394836):0.53423653):0.25895654):0.41604582,(('352472_Ddiscoideum@XP_638336                                                   ':1.094263,('Cowczarzaki@05504T0                                                            ':0.93102506,'Ehuxleyi@jgi                                                                   ':1.401354):0.068621127):0.39968081,('6279_Bmalayi@XP_001900733                                                      ':1.1566529,'Ttrahens@05595T0                                                               ':0.6224551):0.60278244):0.051984302):0.26886295,(((('145481_Ppatens@XP_001774147                                                    ':4.7061162e-05,'Ectocarpus_siliculosus@298711419                                               ':1.3381863):0.38639472,((('436017_Olucimarinus@XP_001416348                                               ':0.20696126,'70448_Otauri@CAL52461                                                          ':0.37165973):0.68121579,'564608_Mpusilla@EEH58620                                                       ':0.32394552):0.25130185,'Saccharomyces_cerevisiae@NP_010403                                             ':1.7936796):0.35695181):0.40505191,('3055_Creinhardtii@XP_001694053                                                 ':0.074162931,'Vcarteri@jgi                                                                   ':0.15352315):0.22489194):0.22481216,'Cvulgaris@jgi                                                                  ':0.55585566):0.38785157,(('3702_Athaliana@NP_193884                                                       ':0.27668397,'39946_Osativa@EEC74136                                                         ':0.2325763):0.27558475,'Smellendorffii@jgi                                                             ':0.27686637):0.3573309);
((((((('10228_Tadhaerens@XP_002111892                                                  ':0.46846567,'45351_Nvectensis@XP_001624909                                                  ':0.3818302):0.18555601,('7460_Amellifera@XP_393301                                                      ':0.30630014,('Hrobusta@jgi                                                                   ':0.47752032,'Lgigantea@jgi                                                                  ':0.072611253):0.04748579):0.047381652):0.086856053,(('7739_Bfloridae@XP_002609002                                                    ':0.20930359,(('7955_Drerio@NP_001008589                                                       ':0.084808728,'8364_Xtropicalis@NP_001135602                                                  ':0.023265463):0.045435916,'9606_Hsapiens@NP_037499                                                        ':4.4843816e-07):0.09472286):0.078975369,'Dpulex@jgi                                                                     ':0.52396184):0.093830209):2.5941683e-05,'7227_Dmelanogaster@NP_572522                                                   ':0.8881325):0.49601901,('214684_Cneoformans@XP_572593                                                   ':0.98647055,((('431895_Mbrevicollis@XP_001744221                                               ':2.0072677,'5911_Tthermophila@XP_001021620                                                 ':0.32741407):0.42616248,'Paramecium_tetraurelia@XP_001458727                                            ':0.82145659):0.090433528,'6279_Bmalayi@XP_001900733                                                      ':1.1024276):0.29409075):0.41188985):0.25142026,((('330879_Afumigatus@XP_752937                                                    ':0.61665926,'367110_Ncrassa@XP_956179                                                       ':0.51217294):0.14240368,('4896_Spombe@XP_001713100                                                       ':1.1453117,'Saccharomyces_cerevisiae@NP_010403                                             ':1.7640436):0.21790995):0.30773121,'Spunctatus@01166T0                                                             ':0.53903076):0.042610169):0.092369405,((((('145481_Ppatens@XP_001774147                                                    ':6.4642477e-05,'Ectocarpus_siliculosus@298711419                                               ':1.1411333):0.02540017,(('3702_Athaliana@NP_193884                                                       ':0.30565942,'39946_Osativa@EEC74136                                                         ':0.172632):0.35055006,'Smellendorffii@jgi                                                             ':0.2568296):0.22256992):0.085144098,(((('3055_Creinhardtii@XP_001694053                                                 ':0.04729286,'Vcarteri@jgi                                                                   ':0.21777518):0.14513695,(('436017_Olucimarinus@XP_001416348                                               ':1.7587368e-06,'70448_Otauri@CAL52461                                                          ':0.6079075):0.70056608,'564608_Mpusilla@EEH58620                                                       ':0.76529843):0.34317389):0.16798908,'Cvulgaris@jgi                                                                  ':0.55731623):0.25085756,('Cowczarzaki@05504T0                                                            ':0.84236662,'Ttrahens@05595T0                                                               ':0.62803943):0.045474747):0.25619277):0.11689623,'Ehuxleyi@jgi                                                                   ':0.88361076):0.2959042,('237631_Umaydis@XP_761900                                                       ':1.1712878,'403677_Pinfestans@EEY60933                                                     ':1.2906221):0.16441159):2.7324518e-05,('352472_Ddiscoideum@XP_638336                                                   ':0.16075989,'6239_Celegans@NP_499074                                                        ':1.6155115):0.48709263);
(((((('10228_Tadhaerens@XP_002111892                                                  ':0.91007573,(('7460_Amellifera@XP_393301                                                      ':0.24586613,'Dpulex@jgi                                                                     ':0.51014069):0.084305676,('Hrobusta@jgi                                                                   ':0.67028776,'Lgigantea@jgi                                                                  ':0.097224109):0.22610813):0.036391358):0.091978149,'45351_Nvectensis@XP_001624909                                                  ':0.45998631):0.020157028,('7227_Dmelanogaster@NP_572522                                                   ':1.1908382,('7739_Bfloridae@XP_002609002                                                    ':0.15943344,('7955_Drerio@NP_001008589                                                       ':0.045082807,('8364_Xtropicalis@NP_001135602                                                  ':0.07024644,'9606_Hsapiens@NP_037499                                                        ':0.050548523):0.046258497):0.13868964):0.10765908):0.029023213):0.33099562,('6279_Bmalayi@XP_001900733                                                      ':1.4827061,'Ehuxleyi@jgi                                                                   ':1.1894596):0.41069689):0.31278599,(('352472_Ddiscoideum@XP_638336                                                   ':1.0578805,('431895_Mbrevicollis@XP_001744221                                               ':2.2429787,'5911_Tthermophila@XP_001021620                                                 ':0.66856172):0.87651909):4.8057906e-07,('Cowczarzaki@05504T0                                                            ':1.9894918,'Ttrahens@05595T0                                                               ':0.72175063):0.38381425):0.26749133):0.21518313,(((('145481_Ppatens@XP_001774147                                                    ':0.09115624,(('3702_Athaliana@NP_193884                                                       ':0.52311971,'39946_Osativa@EEC74136                                                         ':0.26090041):0.27012653,'Smellendorffii@jgi                                                             ':0.23354992):0.18183201):0.0042939571,(('3055_Creinhardtii@XP_001694053                                                 ':0.14816923,'Vcarteri@jgi                                                                   ':0.24272361):0.73061614,((('436017_Olucimarinus@XP_001416348                                               ':4.5275386e-06,'70448_Otauri@CAL52461                                                          ':0.56629115):0.69404165,'564608_Mpusilla@EEH58620                                                       ':0.71481901):0.93588723,'Cvulgaris@jgi                                                                  ':0.41059505):0.098272216):0.50145008):0.3294371,(('6239_Celegans@NP_499074                                                        ':1.8272745,'Ectocarpus_siliculosus@298711419                                               ':0.72447807):0.26548569,'Paramecium_tetraurelia@XP_001458727                                            ':1.5194223):0.22368452):0.23089214,'403677_Pinfestans@EEY60933                                                     ':1.6779909):0.037159837,((('214684_Cneoformans@XP_572593                                                   ':1.1918122,'237631_Umaydis@XP_761900                                                       ':1.0195651):0.23299168,(('330879_Afumigatus@XP_752937                                                    ':0.47281639,'367110_Ncrassa@XP_956179                                                       ':0.61178776):0.90942367,('4896_Spombe@XP_001713100                                                       ':1.0073315,'Saccharomyces_cerevisiae@NP_010403                                             ':2.0840598):0.3280749):0.31574469):0.24341306,'Spunctatus@01166T0                                                             ':0.52240665):0.39879503);
(((((((('10228_Tadhaerens@XP_002111892                                                  ':0.55405372,'7460_Amellifera@XP_393301                                                      ':0.16306785):0.10599959,('Hrobusta@jgi                                                                   ':0.56597244,'Lgigantea@jgi                                                                  ':0.078887351):0.1395494):0.049422662,'45351_Nvectensis@XP_001624909                                                  ':0.42400662):0.12430393,(('7739_Bfloridae@XP_002609002                                                    ':0.126251,('7955_Drerio@NP_001008589                                                       ':0.082924113,('8364_Xtropicalis@NP_001135602                                                  ':0.10276697,'9606_Hsapiens@NP_037499                                                        ':4.5880226e-06):5.2970344e-05):0.1344905):0.14890664,'Dpulex@jgi                                                                     ':0.44790301):0.13411339):3.4828658e-06,'7227_Dmelanogaster@NP_572522                                                   ':0.55159742):0.60185361,'352472_Ddiscoideum@XP_638336                                                   ':1.0646201):0.31429364,'Spunctatus@01166T0                                                             ':1.0314307):0.20939089,((('145481_Ppatens@XP_001774147                                                    ':0,((('431895_Mbrevicollis@XP_001744221                                               ':3.3895006,'Ectocarpus_siliculosus@298711419                                               ':0.19632882):0.52956714,('Cowczarzaki@05504T0                                                            ':0.50621355,'Ehuxleyi@jgi                                                                   ':1.2724006):0.40010372):0.53524566,'Saccharomyces_cerevisiae@NP_010403                                             ':3.0012069):1.1100958e-05):0.13191503,(('3702_Athaliana@NP_193884                                                       ':0.39012426,'39946_Osativa@EEC74136                                                         ':0.42893992):0.13210216,'Smellendorffii@jgi                                                             ':0.42067411):0.1663035):0.11747851,('3055_Creinhardtii@XP_001694053                                                 ':0.0027437173,'Vcarteri@jgi                                                                   ':0.35160319):0.48793802):0.27909264,(((((('214684_Cneoformans@XP_572593                                                   ':0.70899718,'5911_Tthermophila@XP_001021620                                                 ':0.87058432):0.22228701,(('6239_Celegans@NP_499074                                                        ':1.7111541,'6279_Bmalayi@XP_001900733                                                      ':1.5269149):0.94912161,'Paramecium_tetraurelia@XP_001458727                                            ':0.75222981):0.76905188):0.54981066,('237631_Umaydis@XP_761900                                                       ':0.82866338,('330879_Afumigatus@XP_752937                                                    ':0.49608523,'367110_Ncrassa@XP_956179                                                       ':0.3487648):0.52069296):0.11951841):0.11198909,'Ttrahens@05595T0                                                               ':0.99862781):0.034871593,(('436017_Olucimarinus@XP_001416348                                               ':0.17172041,'70448_Otauri@CAL52461                                                          ':0.49178593):0.51109944,'564608_Mpusilla@EEH58620                                                       ':0.4599924):0.6049336):0.013165725,(('403677_Pinfestans@EEY60933                                                     ':0.97031964,'4896_Spombe@XP_001713100                                                       ':1.2688064):0.24655084,'Cvulgaris@jgi                                                                  ':0.47535619):0.49035896):0.11173035);
(((((((('10228_Tadhaerens@XP_002111892                                                  ':0.82954555,'7460_Amellifera@XP_393301                                                      ':0.26063865):0.059850707,('Hrobusta@jgi                                                                   ':1.0431351,'Lgigantea@jgi                                                                  ':0.22357358):0.21096583):0.05411697,'45351_Nvectensis@XP_001624909                                                  ':0.36302041):0.14707482,('7227_Dmelanogaster@NP_572522                                                   ':1.2079802,'Dpulex@jgi                                                                     ':0.36631648):0.40097411):0.21089519,('7955_Drerio@NP_001008589                                                       ':0.10876104,('8364_Xtropicalis@NP_001135602                                                  ':0.13729518,'9606_Hsapiens@NP_037499                                                        ':0.064947577):0.033306466):0.31557404):0.06151978,'7739_Bfloridae@XP_002609002                                                    ':0.023973408):0.23603626,'6279_Bmalayi@XP_001900733                                                      ':1.6657532):0.15264864,((((('145481_Ppatens@XP_001774147                                                    ':0.46920273,(('3702_Athaliana@NP_193884                                                       ':0.34480134,'39946_Osativa@EEC74136                                                         ':0.2660351):0.15673092,'Smellendorffii@jgi                                                             ':0.56775949):0.028629768):0.28338708,('3055_Creinhardtii@XP_001694053                                                 ':0.14489568,'Vcarteri@jgi                                                                   ':0.18036616):0.60226191):0.1925685,(('564608_Mpusilla@EEH58620                                                       ':0.25183008,'Ehuxleyi@jgi                                                                   ':1.951916):1.2423361,'Cvulgaris@jgi                                                                  ':0.6313143):0.17677798):0.2563445,(('237631_Umaydis@XP_761900                                                       ':1.2364919,'403677_Pinfestans@EEY60933                                                     ':1.3807795):0.43757052,'352472_Ddiscoideum@XP_638336                                                   ':1.1770219):0.14308837):0.26009893,((('431895_Mbrevicollis@XP_001744221                                               ':1.4239128,('6239_Celegans@NP_499074                                                        ':2.6990935,'Ectocarpus_siliculosus@298711419                                               ':0.69851664):0.39720931):0.24107147,'Cowczarzaki@05504T0                                                            ':0.75678324):0.61041658,'Ttrahens@05595T0                                                               ':1.2569839):0.29882238):0.13366138,((('214684_Cneoformans@XP_572593                                                   ':1.4069607,('4896_Spombe@XP_001713100                                                       ':0.89962881,'Spunctatus@01166T0                                                             ':0.61466648):0.065106922):1.2496604,(('330879_Afumigatus@XP_752937                                                    ':0.68480447,'367110_Ncrassa@XP_956179                                                       ':0.40014252):0.51182878,'Saccharomyces_cerevisiae@NP_010403                                             ':2.3707175):3.454716e-05):0.75541115,(('436017_Olucimarinus@XP_001416348                                               ':0.30198635,'70448_Otauri@CAL52461                                                          ':0.23181183):1.0225742,('5911_Tthermophila@XP_001021620                                                 ':1.1186852,'Paramecium_tetraurelia@XP_001458727                                            ':0.70071941):0.74633545):0.33920131):0.06546665);
(((((('10228_Tadhaerens@XP_002111892                                                  ':0.42316156,('352472_Ddiscoideum@XP_638336                                                   ':1.0585796,'6279_Bmalayi@XP_001900733                                                      ':1.6135209):0.31112001):0.29508816,(((('7227_Dmelanogaster@NP_572522                                                   ':0.88958077,'7460_Amellifera@XP_393301                                                      ':0.11297657):0.05822354,'Dpulex@jgi                                                                     ':0.54954178):0.032289121,'Hrobusta@jgi                                                                   ':0.48380902):0.070797351,'Lgigantea@jgi                                                                  ':0.17604486):0.041882416):8.6060046e-05,'45351_Nvectensis@XP_001624909                                                  ':0.31164488):0.080981496,'7739_Bfloridae@XP_002609002                                                    ':0.12725494):0.0094254954,('7955_Drerio@NP_001008589                                                       ':0.05542359,('8364_Xtropicalis@NP_001135602                                                  ':0.089641912,'9606_Hsapiens@NP_037499                                                        ':0.032628216):0.0089970447):0.087825951):0.2791778,(((('145481_Ppatens@XP_001774147                                                    ':1.4524493e-05,(('6239_Celegans@NP_499074                                                        ':2.5433859,'Ectocarpus_siliculosus@298711419                                               ':3.9324899e-05):1.237941,'Ehuxleyi@jgi                                                                   ':1.274169):0.25919679):0.23903098,(((('3055_Creinhardtii@XP_001694053                                                 ':0.21411784,'Vcarteri@jgi                                                                   ':0.19110439):0.30411909,(('436017_Olucimarinus@XP_001416348                                               ':0.048599132,'70448_Otauri@CAL52461                                                          ':0.48990838):0.53285264,'564608_Mpusilla@EEH58620                                                       ':0.32489479):0.41618518):0.24136819,'Cvulgaris@jgi                                                                  ':0.53829483):0.17266815,'Cowczarzaki@05504T0                                                            ':1.4051596):5.4981148e-07):0.064109962,('3702_Athaliana@NP_193884                                                       ':0.30696073,('39946_Osativa@EEC74136                                                         ':0.060672732,'431895_Mbrevicollis@XP_001744221                                               ':1.3037438):0.19156638):0.2721696):0.23446411,'Smellendorffii@jgi                                                             ':0.1379971):0.49864894,(((((('214684_Cneoformans@XP_572593                                                   ':0.89011311,('4896_Spombe@XP_001713100                                                       ':1.0050513,'Spunctatus@01166T0                                                             ':0.67551405):0.46982695):0.24614634,(('330879_Afumigatus@XP_752937                                                    ':0.31639789,'367110_Ncrassa@XP_956179                                                       ':0.60643641):0.66786154,'Saccharomyces_cerevisiae@NP_010403                                             ':2.068244):0.078070947):0.2205866,'Paramecium_tetraurelia@XP_001458727                                            ':0.70567032):3.8744551e-06,'Ttrahens@05595T0                                                               ':1.4608492):0.15895455,'5911_Tthermophila@XP_001021620                                                 ':1.2662238):1.1286169e-06,('237631_Umaydis@XP_761900                                                       ':1.1491588,'403677_Pinfestans@EEY60933                                                     ':1.1153843):0.54372266):0.47721814);
((((((((('10228_Tadhaerens@XP_002111892                                                  ':0.88106251,'7460_Amellifera@XP_393301                                                      ':0.10519432):0.14292092,'45351_Nvectensis@XP_001624909                                                  ':0.36566523):9.0439432e-07,('Hrobusta@jgi                                                                   ':0.66207541,'Lgigantea@jgi                                                                  ':0.10576032):0.2147721):0.15870874,'Dpulex@jgi                                                                     ':0.69380744):0.11801113,('7739_Bfloridae@XP_002609002                                                    ':0.05181711,(('7955_Drerio@NP_001008589                                                       ':0.086238356,'8364_Xtropicalis@NP_001135602                                                  ':0.032639361):0.032089803,'9606_Hsapiens@NP_037499                                                        ':0.069566427):0.18937886):0.092804192):0.25726582,'7227_Dmelanogaster@NP_572522                                                   ':0.79581789):0.19454203,'6279_Bmalayi@XP_001900733                                                      ':0.94471047):0.20003564,'Ttrahens@05595T0                                                               ':0.60168376):0.11319233,((((('145481_Ppatens@XP_001774147                                                    ':0.040109689,(('436017_Olucimarinus@XP_001416348                                               ':0.17578392,'70448_Otauri@CAL52461                                                          ':0.3170758):0.85501606,'Ectocarpus_siliculosus@298711419                                               ':0.84091972):0.29345286):0.15705203,((('3055_Creinhardtii@XP_001694053                                                 ':1.9188143e-07,'Vcarteri@jgi                                                                   ':0.33114469):0.28778785,('564608_Mpusilla@EEH58620                                                       ':0.4307657,'Ehuxleyi@jgi                                                                   ':1.0920244):0.54683019):0.1489392,'Cvulgaris@jgi                                                                  ':0.40394762):0.38456224):0.12803425,(('3702_Athaliana@NP_193884                                                       ':0.25848858,('39946_Osativa@EEC74136                                                         ':0.060082098,'431895_Mbrevicollis@XP_001744221                                               ':1.966854):0.096156731):0.16154823,'Smellendorffii@jgi                                                             ':0.49858973):0.078576595):0.24135285,(((('214684_Cneoformans@XP_572593                                                   ':0.95830667,('4896_Spombe@XP_001713100                                                       ':0.78158492,'Spunctatus@01166T0                                                             ':0.68752408):0.42508695):0.21910734,(('330879_Afumigatus@XP_752937                                                    ':0.38474998,'367110_Ncrassa@XP_956179                                                       ':0.50621526):0.26759614,'Saccharomyces_cerevisiae@NP_010403                                             ':1.6769937):0.14122807):0.29141969,('5911_Tthermophila@XP_001021620                                                 ':0.56272081,'Paramecium_tetraurelia@XP_001458727                                            ':0.42354237):1.0022772):0.11926266,('237631_Umaydis@XP_761900                                                       ':0.84242747,'403677_Pinfestans@EEY60933                                                     ':0.84057215):0.39783607):0.27870892):0.29505778,('6239_Celegans@NP_499074                                                        ':1.4651096,'Cowczarzaki@05504T0                                                            ':0.20393259):0.80300764):0.1000057,'352472_Ddiscoideum@XP_638336                                                   ':0.7580297);
((((((('10228_Tadhaerens@XP_002111892                                                  ':0.49320947,'Hrobusta@jgi                                                                   ':0.43605812):0.12821144,('7460_Amellifera@XP_393301                                                      ':0.293089,'Lgigantea@jgi                                                                  ':0.099610395):0.1494986):0.12608135,('45351_Nvectensis@XP_001624909                                                  ':0.38751633,'7739_Bfloridae@XP_002609002                                                    ':0.076910755):0.063430778):0.098672607,(('7955_Drerio@NP_001008589                                                       ':0.0045931857,('8364_Xtropicalis@NP_001135602                                                  ':0.057297111,'9606_Hsapiens@NP_037499                                                        ':0.021180256):0.09733565):0.13442086,'Dpulex@jgi                                                                     ':0.67498384):0.084845607):0.020896846,'7227_Dmelanogaster@NP_572522                                                   ':0.92305435):0.1723155,(((('214684_Cneoformans@XP_572593                                                   ':1.0577016,((('330879_Afumigatus@XP_752937                                                    ':0.4426026,'367110_Ncrassa@XP_956179                                                       ':0.51880587):0.8228397,'4896_Spombe@XP_001713100                                                       ':0.75893626):0.22608275,'Saccharomyces_cerevisiae@NP_010403                                             ':1.5297659):0.44898015):0.023387015,'Spunctatus@01166T0                                                             ':0.26669112):0.26174157,('237631_Umaydis@XP_761900                                                       ':1.715439,'6239_Celegans@NP_499074                                                        ':2.5577428):2.5291338e-07):0.39249293,'352472_Ddiscoideum@XP_638336                                                   ':1.0700329):0.36538187):0.045789487,(((((('145481_Ppatens@XP_001774147                                                    ':0.16337914,(('3702_Athaliana@NP_193884                                                       ':0.57082089,'39946_Osativa@EEC74136                                                         ':0.23943054):0.073533401,'Smellendorffii@jgi                                                             ':0.39294709):0.14632824):0.33865365,(('3055_Creinhardtii@XP_001694053                                                 ':0.058582769,'Vcarteri@jgi                                                                   ':0.16869985):0.22585936,'Cvulgaris@jgi                                                                  ':0.57847882):0.38614253):0.19954501,('564608_Mpusilla@EEH58620                                                       ':0.8345095,'Ehuxleyi@jgi                                                                   ':1.2127453):0.054114911):0.27758723,'Cowczarzaki@05504T0                                                            ':1.7996936):4.9654835e-06,('403677_Pinfestans@EEY60933                                                     ':1.4294959,'Ectocarpus_siliculosus@298711419                                               ':0.90356874):0.46955691):0.077215099,'Ttrahens@05595T0                                                               ':0.76875399):0.31590963,((('431895_Mbrevicollis@XP_001744221                                               ':1.629698,'5911_Tthermophila@XP_001021620                                                 ':0.50739348):0.77360726,('6279_Bmalayi@XP_001900733                                                      ':1.0488161,'Paramecium_tetraurelia@XP_001458727                                            ':0.92724179):0.024193143):0.6689248,('436017_Olucimarinus@XP_001416348                                               ':0.23100338,'70448_Otauri@CAL52461                                                          ':0.24623661):0.90103046):0.25595163);
(((((((('10228_Tadhaerens@XP_002111892                                                  ':1.0637867,('7739_Bfloridae@XP_002609002                                                    ':0.1259158,('7955_Drerio@NP_001008589                                                       ':0.078622118,('8364_Xtropicalis@NP_001135602                                                  ':0.12033875,'9606_Hsapiens@NP_037499                                                        ':0.065941147):0.016888928):0.11776384):0.091188736):0.059194849,'45351_Nvectensis@XP_001624909                                                  ':0.36801622):0.11150533,(('7227_Dmelanogaster@NP_572522                                                   ':1.2822774,'7460_Amellifera@XP_393301                                                      ':0.1350461):0.13806916,'Lgigantea@jgi                                                                  ':0.22841701):0.13193426):9.2006444e-06,'6279_Bmalayi@XP_001900733                                                      ':1.775491):0.099850633,'Dpulex@jgi                                                                     ':0.56569825):0.13924249,'Hrobusta@jgi                                                                   ':0.59710152):0.50478489,('5911_Tthermophila@XP_001021620                                                 ':1.0082605,'Paramecium_tetraurelia@XP_001458727                                            ':0.58859281):0.39049916):0.18248412,(((((('145481_Ppatens@XP_001774147                                                    ':7.4921288e-06,((('436017_Olucimarinus@XP_001416348                                               ':0.35217084,'70448_Otauri@CAL52461                                                          ':0.38038692):0.83153873,'564608_Mpusilla@EEH58620                                                       ':0.52560002):0.89528759,('6239_Celegans@NP_499074                                                        ':2.514559,'Ectocarpus_siliculosus@298711419                                               ':3.3413131e-05):0.86987227):0.15717837):0.032104621,(('3702_Athaliana@NP_193884                                                       ':0.10731606,'39946_Osativa@EEC74136                                                         ':0.28436892):0.33122452,'Smellendorffii@jgi                                                             ':0.42174753):0.33410617):0.093927562,(('3055_Creinhardtii@XP_001694053                                                 ':0.037963491,'Vcarteri@jgi                                                                   ':0.13313713):0.33463226,'Cvulgaris@jgi                                                                  ':0.50553179):0.55534908):0.1320934,(('431895_Mbrevicollis@XP_001744221                                               ':1.4915874,'Cowczarzaki@05504T0                                                            ':1.0916065):0.2620914,'Ehuxleyi@jgi                                                                   ':0.78092505):0.28466517):0.27207834,'Ttrahens@05595T0                                                               ':0.92068454):0.21224354,('352472_Ddiscoideum@XP_638336                                                   ':0.89868975,'403677_Pinfestans@EEY60933                                                     ':0.80749324):0.25219844):0.13820516,((('214684_Cneoformans@XP_572593                                                   ':1.1596049,'237631_Umaydis@XP_761900                                                       ':1.4045432):0.2444072,(('330879_Afumigatus@XP_752937                                                    ':0.22573606,'367110_Ncrassa@XP_956179                                                       ':0.62873828):0.79382912,('4896_Spombe@XP_001713100                                                       ':0.68313111,'Saccharomyces_cerevisiae@NP_010403                                             ':1.651806):0.2634389):0.23796516):0.16522703,'Spunctatus@01166T0                                                             ':0.50698814):0.20453557);
(((((('10228_Tadhaerens@XP_002111892                                                  ':1.2587195,'45351_Nvectensis@XP_001624909                                                  ':0.27011739):0.11632847,('7460_Amellifera@XP_393301                                                      ':0.13382854,('Dpulex@jgi                                                                     ':0.66523419,('Hrobusta@jgi                                                                   ':0.88240954,'Lgigantea@jgi                                                                  ':0.13830681):0.17646012):0.13799537):0.25925895):0.1640471,(('7955_Drerio@NP_001008589                                                       ':0.099824806,'8364_Xtropicalis@NP_001135602                                                  ':0.087976339):4.1545731e-05,'9606_Hsapiens@NP_037499                                                        ':0.11906737):0.18144423):0.053411786,'7739_Bfloridae@XP_002609002                                                    ':0.018725645):0.50109083,(('145481_Ppatens@XP_001774147                                                    ':0.016511457,(('431895_Mbrevicollis@XP_001744221                                               ':2.0023315,'Saccharomyces_cerevisiae@NP_010403                                             ':1.2682638):1.0368444,'Ehuxleyi@jgi                                                                   ':1.2517389):0.29902322):0.29895178,(('3702_Athaliana@NP_193884                                                       ':0.15092088,'39946_Osativa@EEC74136                                                         ':0.24760882):0.16525374,'Smellendorffii@jgi                                                             ':0.78607804):0.016655732):0.35310905):0.19898537,((((('214684_Cneoformans@XP_572593                                                   ':1.5817706,'4896_Spombe@XP_001713100                                                       ':1.6524755):0.26711228,'Spunctatus@01166T0                                                             ':0.39988058):0.75350565,'237631_Umaydis@XP_761900                                                       ':0.73881041):2.6869743e-07,('330879_Afumigatus@XP_752937                                                    ':0.68617865,'367110_Ncrassa@XP_956179                                                       ':0.64079802):0.70728903):0.29895525,(('403677_Pinfestans@EEY60933                                                     ':0.82332856,'Ectocarpus_siliculosus@298711419                                               ':1.2342041):0.1350741,(('5911_Tthermophila@XP_001021620                                                 ':0.83465001,'Paramecium_tetraurelia@XP_001458727                                            ':0.61189015):0.55361619,'6279_Bmalayi@XP_001900733                                                      ':1.1152731):0.15240191):0.44322316):0.10028247,(((((('3055_Creinhardtii@XP_001694053                                                 ':0.051000587,'Vcarteri@jgi                                                                   ':0.10613192):0.33094896,'352472_Ddiscoideum@XP_638336                                                   ':1.5778028):0.20427003,'Cvulgaris@jgi                                                                  ':0.42296688):0.46720438,('Cowczarzaki@05504T0                                                            ':1.4771668,'Ttrahens@05595T0                                                               ':0.24575515):0.20208454):0.15838256,('6239_Celegans@NP_499074                                                        ':1.6803855,'7227_Dmelanogaster@NP_572522                                                   ':0.91341028):0.5115081):0.20582731,(('436017_Olucimarinus@XP_001416348                                               ':0.49825512,'70448_Otauri@CAL52461                                                          ':0.21344126):0.57915049,'564608_Mpusilla@EEH58620                                                       ':0.64956909):0.86075636):3.3624757e-06);
((((((((('10228_Tadhaerens@XP_002111892                                                  ':0.52248348,'Saccharomyces_cerevisiae@NP_010403                                             ':2.0496913):0.86737076,'7460_Amellifera@XP_393301                                                      ':0.23642185):0.090109258,'45351_Nvectensis@XP_001624909                                                  ':0.34400481):0.044551644,('Hrobusta@jgi                                                                   ':0.71604918,'Lgigantea@jgi                                                                  ':0.086429725):0.14507206):0.089150955,(('7955_Drerio@NP_001008589                                                       ':0.021757742,('8364_Xtropicalis@NP_001135602                                                  ':0.063795821,'9606_Hsapiens@NP_037499                                                        ':0.071983237):0.066843199):0.12697406,'Dpulex@jgi                                                                     ':0.63076731):0.02734577):0.024110881,'7739_Bfloridae@XP_002609002                                                    ':0.12671669):0.11406997,'7227_Dmelanogaster@NP_572522                                                   ':0.90419294):0.17966778,'6279_Bmalayi@XP_001900733                                                      ':1.7701341):0.4418729,((((('145481_Ppatens@XP_001774147                                                    ':2.0089576e-05,'431895_Mbrevicollis@XP_001744221                                               ':2.6566053):6.5546833e-05,('6239_Celegans@NP_499074                                                        ':1.9620383,'Ectocarpus_siliculosus@298711419                                               ':0.57496632):0.7301187):0.14089957,(('3055_Creinhardtii@XP_001694053                                                 ':0.21352168,'Vcarteri@jgi                                                                   ':0.11274667):0.7059248,'Cvulgaris@jgi                                                                  ':0.40602218):0.51480274):0.023239101,(('3702_Athaliana@NP_193884                                                       ':0.27414292,'39946_Osativa@EEC74136                                                         ':0.30276837):0.093474182,'Smellendorffii@jgi                                                             ':0.35340138):0.16518969):0.11490477,(('436017_Olucimarinus@XP_001416348                                               ':0.31051455,'70448_Otauri@CAL52461                                                          ':0.22829379):0.84259984,'564608_Mpusilla@EEH58620                                                       ':0.46186759):0.79337312):0.11390045,(((((('214684_Cneoformans@XP_572593                                                   ':1.599507,(('330879_Afumigatus@XP_752937                                                    ':0.49535875,'367110_Ncrassa@XP_956179                                                       ':0.2373518):0.6186022,'4896_Spombe@XP_001713100                                                       ':1.1397955):0.23781734):0.23575969,'Spunctatus@01166T0                                                             ':0.43003985):0.42042423,('352472_Ddiscoideum@XP_638336                                                   ':1.0544605,'Ehuxleyi@jgi                                                                   ':1.4830166):0.0045745868):0.14711061,'403677_Pinfestans@EEY60933                                                     ':1.0161377):0.072806142,'237631_Umaydis@XP_761900                                                       ':1.1387123):0.1408601,(('5911_Tthermophila@XP_001021620                                                 ':0.46944372,'Paramecium_tetraurelia@XP_001458727                                            ':0.82563563):0.55921129,('Cowczarzaki@05504T0                                                            ':0.98770407,'Ttrahens@05595T0                                                               ':0.65788006):0.10580404):0.22485158):0.092759272);
((((((((('10228_Tadhaerens@XP_002111892                                                  ':0.70922404,'45351_Nvectensis@XP_001624909                                                  ':0.14711501):0.25290506,'7460_Amellifera@XP_393301                                                      ':0.29036509):0.017293513,('Hrobusta@jgi                                                                   ':0.64201575,'Lgigantea@jgi                                                                  ':0.12660695):0.23178882):0.096664295,('7739_Bfloridae@XP_002609002                                                    ':0.10575342,(('7955_Drerio@NP_001008589                                                       ':0.088639038,'8364_Xtropicalis@NP_001135602                                                  ':0.068696388):0.011753116,'9606_Hsapiens@NP_037499                                                        ':0.04736555):0.28918381):0.1319127):0.084000539,('7227_Dmelanogaster@NP_572522                                                   ':0.93482278,'Dpulex@jgi                                                                     ':0.33835567):0.11553711):0.36667935,(('5911_Tthermophila@XP_001021620                                                 ':1.2171255,'Paramecium_tetraurelia@XP_001458727                                            ':0.93961371):0.12056003,'6279_Bmalayi@XP_001900733                                                      ':1.0542001):0.34188072):0.081386334,(('214684_Cneoformans@XP_572593                                                   ':1.4537809,(('330879_Afumigatus@XP_752937                                                    ':0.73968793,'367110_Ncrassa@XP_956179                                                       ':0.52156981):0.3863177,('4896_Spombe@XP_001713100                                                       ':0.99154683,'Saccharomyces_cerevisiae@NP_010403                                             ':1.6863021):0.22468648):0.055684505):0.18204474,'Spunctatus@01166T0                                                             ':0.76252856):0.24869928):0.11343008,('352472_Ddiscoideum@XP_638336                                                   ':0.74704606,'403677_Pinfestans@EEY60933                                                     ':1.1835709):0.3693842):0.071431377,((((('145481_Ppatens@XP_001774147                                                    ':5.1947757e-06,(('3702_Athaliana@NP_193884                                                       ':0.33496237,'39946_Osativa@EEC74136                                                         ':0.32711621):0.21129218,'Smellendorffii@jgi                                                             ':0.41818551):0.28313194):0.1194842,((('3055_Creinhardtii@XP_001694053                                                 ':0.12691017,'Vcarteri@jgi                                                                   ':0.2153153):0.51235401,'Cvulgaris@jgi                                                                  ':0.48474382):0.13963532,('564608_Mpusilla@EEH58620                                                       ':0.53638673,'Ehuxleyi@jgi                                                                   ':1.0143584):0.3275194):0.23198393):0.10144328,('431895_Mbrevicollis@XP_001744221                                               ':1.6071534,'Ectocarpus_siliculosus@298711419                                               ':1.1037205):0.11181395):0.070268809,'Ttrahens@05595T0                                                               ':0.78633267):0.1466108,'Cowczarzaki@05504T0                                                            ':1.4839173):0.19299909,('237631_Umaydis@XP_761900                                                       ':1.3223487,(('436017_Olucimarinus@XP_001416348                                               ':0.45285678,'70448_Otauri@CAL52461                                                          ':0.13639615):0.54255485,'6239_Celegans@NP_499074                                                        ':2.1722459):0.30027209):8.0966882e-06);
((((('10228_Tadhaerens@XP_002111892                                                  ':1.0659608,'45351_Nvectensis@XP_001624909                                                  ':0.20813858):0.11888779,(('7460_Amellifera@XP_393301                                                      ':0.24242796,('Dpulex@jgi                                                                     ':0.77754526,'Lgigantea@jgi                                                                  ':0.24207712):0.052603468):0.20781763,'Hrobusta@jgi                                                                   ':0.77044308):0.043310362):0.029384318,(('6279_Bmalayi@XP_001900733                                                      ':1.1851005,'7227_Dmelanogaster@NP_572522                                                   ':1.0727241):2.2116635e-05,('7739_Bfloridae@XP_002609002                                                    ':0.053917321,('7955_Drerio@NP_001008589                                                       ':0.13682715,('8364_Xtropicalis@NP_001135602                                                  ':0.069361246,'9606_Hsapiens@NP_037499                                                        ':0.076405513):0.08045582):0.2182716):0.083662341):0.048421302):0.35471616,(((('214684_Cneoformans@XP_572593                                                   ':1.952213,(('330879_Afumigatus@XP_752937                                                    ':0.76381314,'367110_Ncrassa@XP_956179                                                       ':0.45099971):0.62968954,('4896_Spombe@XP_001713100                                                       ':0.59341348,'Saccharomyces_cerevisiae@NP_010403                                             ':2.0041918):0.18503687):0.66952131):0.16758708,'Spunctatus@01166T0                                                             ':0.39434625):0.35552956,'352472_Ddiscoideum@XP_638336                                                   ':1.0793841):1.8088708e-06,'Paramecium_tetraurelia@XP_001458727                                            ':1.4493136):0.26068452):0.13906637,(((('145481_Ppatens@XP_001774147                                                    ':0.12997467,('3702_Athaliana@NP_193884                                                       ':0.26582841,'39946_Osativa@EEC74136                                                         ':0.35708117):0.34177497):8.0568845e-06,((('3055_Creinhardtii@XP_001694053                                                 ':0.13249095,'Vcarteri@jgi                                                                   ':0.1019049):0.49684864,'Cvulgaris@jgi                                                                  ':0.33789104):0.26566812,((('436017_Olucimarinus@XP_001416348                                               ':0.12515808,'70448_Otauri@CAL52461                                                          ':0.45538135):0.755113,'564608_Mpusilla@EEH58620                                                       ':1.0498817):0.52130805,'Ehuxleyi@jgi                                                                   ':1.4026021):1.9855514e-05):0.43347658):0.20858104,'Smellendorffii@jgi                                                             ':0.18398648):0.20745967,('6239_Celegans@NP_499074                                                        ':1.747278,'Ectocarpus_siliculosus@298711419                                               ':0.63012253):0.67624299):0.034520207,(('237631_Umaydis@XP_761900                                                       ':1.3657353,'403677_Pinfestans@EEY60933                                                     ':0.66672398):0.89294638,((('431895_Mbrevicollis@XP_001744221                                               ':2.0270776,'5911_Tthermophila@XP_001021620                                                 ':0.74688285):0.065315636,'Cowczarzaki@05504T0                                                            ':1.6789209):0.013913349,'Ttrahens@05595T0                                                               ':0.84447631):0.23972204):0.13737467);
(((((('10228_Tadhaerens@XP_002111892                                                  ':0.76080235,'45351_Nvectensis@XP_001624909                                                  ':0.19700284):0.25302099,('7460_Amellifera@XP_393301                                                      ':0.28623815,(('Dpulex@jgi                                                                     ':0.62651683,'Lgigantea@jgi                                                                  ':2.1001048e-05):0.098071342,'Hrobusta@jgi                                                                   ':0.62261803):0.19186425):0.089498099):0.1037286,('7955_Drerio@NP_001008589                                                       ':0.051892523,('8364_Xtropicalis@NP_001135602                                                  ':0.1155132,'9606_Hsapiens@NP_037499                                                        ':0.044147761):0.0051180595):0.1243511):0.042004711,'7739_Bfloridae@XP_002609002                                                    ':0.022451984):0.20760268,'7227_Dmelanogaster@NP_572522                                                   ':0.67237461):0.28921372,(((('145481_Ppatens@XP_001774147                                                    ':5.3891135e-05,'Ehuxleyi@jgi                                                                   ':1.6733139):0.15050621,(('3702_Athaliana@NP_193884                                                       ':0.35694942,'39946_Osativa@EEC74136                                                         ':0.2488971):0.083831753,'Smellendorffii@jgi                                                             ':0.29738573):0.25833172):0.046448977,((('3055_Creinhardtii@XP_001694053                                                 ':0.063198079,'Vcarteri@jgi                                                                   ':0.28062342):0.12824451,(('436017_Olucimarinus@XP_001416348                                               ':0.17785201,'70448_Otauri@CAL52461                                                          ':0.50940018):0.83372234,'564608_Mpusilla@EEH58620                                                       ':0.31554579):1.0153614):0.17696736,'Cvulgaris@jgi                                                                  ':0.66709159):0.46648158):0.3072735,(('431895_Mbrevicollis@XP_001744221                                               ':2.0039094,'Ectocarpus_siliculosus@298711419                                               ':0.86785819):0.20475827,'Cowczarzaki@05504T0                                                            ':0.81617012):0.26179551):0.083116406,(((((('214684_Cneoformans@XP_572593                                                   ':1.1905327,('4896_Spombe@XP_001713100                                                       ':1.4258116,'Saccharomyces_cerevisiae@NP_010403                                             ':2.4870153):0.14221297):0.29705718,('5911_Tthermophila@XP_001021620                                                 ':0.96256053,'Paramecium_tetraurelia@XP_001458727                                            ':0.76326329):0.28796539):0.18835936,('330879_Afumigatus@XP_752937                                                    ':0.32349996,'367110_Ncrassa@XP_956179                                                       ':0.54417586):0.53056885):0.39869145,('237631_Umaydis@XP_761900                                                       ':1.1810152,'403677_Pinfestans@EEY60933                                                     ':1.130281):0.26401634):0.23690217,('352472_Ddiscoideum@XP_638336                                                   ':0.95799315,'Spunctatus@01166T0                                                             ':0.93146808):0.32136715):0.21407464,(('6239_Celegans@NP_499074                                                        ':1.9077953,'6279_Bmalayi@XP_001900733                                                      ':0.51624114):0.55701505,'Ttrahens@05595T0                                                               ':0.86718614):0.17880032):0.11761539);
((((((('10228_Tadhaerens@XP_002111892                                                  ':1.0057094,'45351_Nvectensis@XP_001624909                                                  ':0.29007699):0.071894645,(('7460_Amellifera@XP_393301                                                      ':0.25061221,'Lgigantea@jgi                                                                  ':0.086108022):0.094827588,'Hrobusta@jgi                                                                   ':0.54153213):0.058842052):0.12207559,'7739_Bfloridae@XP_002609002                                                    ':0.12282374):0.041113592,((('7955_Drerio@NP_001008589                                                       ':0.057726071,'8364_Xtropicalis@NP_001135602                                                  ':0.078374382):0.02168442,'9606_Hsapiens@NP_037499                                                        ':0.036927428):0.09359969,'Dpulex@jgi                                                                     ':0.5573165):0.16455183):0.13788748,'7227_Dmelanogaster@NP_572522                                                   ':0.71896502):0.13181696,((((('145481_Ppatens@XP_001774147                                                    ':0.00093196693,'431895_Mbrevicollis@XP_001744221                                               ':2.1247395):0.30369224,('3702_Athaliana@NP_193884                                                       ':0.31043017,('39946_Osativa@EEC74136                                                         ':0.32001943,'Smellendorffii@jgi                                                             ':0.38623257):0.073782825):0.16596251):0.012424648,(('3055_Creinhardtii@XP_001694053                                                 ':0,'Vcarteri@jgi                                                                   ':0.19092673):0.40932208,'Cvulgaris@jgi                                                                  ':0.7263034):0.35970737):0.24544647,(('436017_Olucimarinus@XP_001416348                                               ':0.19401027,'70448_Otauri@CAL52461                                                          ':0.32660024):0.75612743,'564608_Mpusilla@EEH58620                                                       ':0.57219487):0.75596915):0.17911507,(('6239_Celegans@NP_499074                                                        ':1.5277753,'Ectocarpus_siliculosus@298711419                                               ':0.70833185):0.37907873,'6279_Bmalayi@XP_001900733                                                      ':1.1563687):0.39603998):6.0456364e-06):0.10189055,((((('214684_Cneoformans@XP_572593                                                   ':1.0664845,(('330879_Afumigatus@XP_752937                                                    ':0.35802596,'367110_Ncrassa@XP_956179                                                       ':0.20123856):0.64597784,('4896_Spombe@XP_001713100                                                       ':0.66714803,'Saccharomyces_cerevisiae@NP_010403                                             ':1.1621084):0.48344897):0.26149312):0.11882531,(('237631_Umaydis@XP_761900                                                       ':0.82556748,'403677_Pinfestans@EEY60933                                                     ':1.4177425):0.17657479,('5911_Tthermophila@XP_001021620                                                 ':0.77328829,'Paramecium_tetraurelia@XP_001458727                                            ':0.38108514):0.70866359):0.14620726):0.30293417,'Cowczarzaki@05504T0                                                            ':1.5600815):0.016078841,'Spunctatus@01166T0                                                             ':0.39297126):0.34001142,('352472_Ddiscoideum@XP_638336                                                   ':0.85442906,'Ehuxleyi@jgi                                                                   ':1.5962596):3.5372138e-05):0.19047295,'Ttrahens@05595T0                                                               ':0.75200951);
((((((('10228_Tadhaerens@XP_002111892                                                  ':0.79510445,'45351_Nvectensis@XP_001624909                                                  ':0.39912552):0.082992227,(('7227_Dmelanogaster@NP_572522                                                   ':0.79750482,'7460_Amellifera@XP_393301                                                      ':0.03425502):0.15271515,('Hrobusta@jgi                                                                   ':0.47353353,'Lgigantea@jgi                                                                  ':0.070261454):0.15037212):0.12731189):0.026830082,('7739_Bfloridae@XP_002609002                                                    ':0.18598352,('7955_Drerio@NP_001008589                                                       ':0.029087036,('8364_Xtropicalis@NP_001135602                                                  ':0.029323452,'9606_Hsapiens@NP_037499                                                        ':0.071630041):0.039447085):0.069299982):0.021995314):1.6995722e-05,'Dpulex@jgi                                                                     ':0.68041704):0.29098021,('352472_Ddiscoideum@XP_638336                                                   ':0.9752923,'6279_Bmalayi@XP_001900733                                                      ':0.90131831):0.1477367):0.17814215,'Ttrahens@05595T0                                                               ':0.65749768):0.14414458,(((('145481_Ppatens@XP_001774147                                                    ':8.540354e-06,('Ectocarpus_siliculosus@298711419                                               ':0.8274277,'Ehuxleyi@jgi                                                                   ':1.1044631):0.20413312):0.26119073,(('3702_Athaliana@NP_193884                                                       ':0.32775096,'39946_Osativa@EEC74136                                                         ':0.37337054):0.07093448,'Smellendorffii@jgi                                                             ':0.27061254):0.14687269):0.099861989,(('3055_Creinhardtii@XP_001694053                                                 ':0.058917858,'Vcarteri@jgi                                                                   ':0.22303426):0.3237779,((('436017_Olucimarinus@XP_001416348                                               ':2.7915212e-05,'70448_Otauri@CAL52461                                                          ':0.45241717):0.97656632,'564608_Mpusilla@EEH58620                                                       ':0.52165473):0.54561015,'Cvulgaris@jgi                                                                  ':0.58542496):0.057092809):0.26232987):0.39733267,'403677_Pinfestans@EEY60933                                                     ':1.316292):0.12325363,((((('214684_Cneoformans@XP_572593                                                   ':1.3113834,(('431895_Mbrevicollis@XP_001744221                                               ':2.5152997,'5911_Tthermophila@XP_001021620                                                 ':0.45482874):0.013926609,'Paramecium_tetraurelia@XP_001458727                                            ':0.99745226):0.44393347):0.1209371,(('237631_Umaydis@XP_761900                                                       ':1.3490199,'Saccharomyces_cerevisiae@NP_010403                                             ':1.4428204):0.1742837,('330879_Afumigatus@XP_752937                                                    ':0.44343595,'367110_Ncrassa@XP_956179                                                       ':0.40293343):0.58851736):0.20722997):0.04910183,('4896_Spombe@XP_001713100                                                       ':1.1594725,'Spunctatus@01166T0                                                             ':0.49651075):0.41157743):0.01406925,'Cowczarzaki@05504T0                                                            ':1.4941551):0.27536105,'6239_Celegans@NP_499074                                                        ':2.8096159):2.6639163e-05);
((((((('10228_Tadhaerens@XP_002111892                                                  ':0.75122086,'45351_Nvectensis@XP_001624909                                                  ':0.49914489):2.0298498e-05,('7739_Bfloridae@XP_002609002                                                    ':0.13099166,('7955_Drerio@NP_001008589                                                       ':0.099489163,('8364_Xtropicalis@NP_001135602                                                  ':0.063219643,'9606_Hsapiens@NP_037499                                                        ':0.051589751):0.063542093):0.16785122):0.16834645):0.066187681,'7460_Amellifera@XP_393301                                                      ':0.28103484):0.26861209,('Hrobusta@jgi                                                                   ':0.87041636,'Lgigantea@jgi                                                                  ':0.034978825):0.12320798):0.18764239,('6239_Celegans@NP_499074                                                        ':2.4543558,'Dpulex@jgi                                                                     ':0.67323801):2.6697911e-05):0.25734366,'7227_Dmelanogaster@NP_572522                                                   ':1.2413374):0.22083813,((((('145481_Ppatens@XP_001774147                                                    ':0.14595192,'431895_Mbrevicollis@XP_001744221                                               ':1.9097422):2.6401402e-06,(((('3055_Creinhardtii@XP_001694053                                                 ':0.17495091,'Vcarteri@jgi                                                                   ':0.2288184):0.33758177,'Cvulgaris@jgi                                                                  ':0.52815855):0.25985881,('Cowczarzaki@05504T0                                                            ':1.0247231,'Ehuxleyi@jgi                                                                   ':0.45041343):0.40243996):0.46076281,(('3702_Athaliana@NP_193884                                                       ':0.30651389,'39946_Osativa@EEC74136                                                         ':0.33259255):0.26727462,'Smellendorffii@jgi                                                             ':0.26506557):0.33200979):6.363255e-07):0.22104824,((('436017_Olucimarinus@XP_001416348                                               ':0.38940164,'70448_Otauri@CAL52461                                                          ':0.42149915):0.49551912,'564608_Mpusilla@EEH58620                                                       ':0.89615718):0.2911892,'Ectocarpus_siliculosus@298711419                                               ':1.1989922):0.18612896):0.33601004,('403677_Pinfestans@EEY60933                                                     ':1.5871177,'Ttrahens@05595T0                                                               ':0.7151331):0.39968215):0.16072882,((('214684_Cneoformans@XP_572593                                                   ':1.272515,('237631_Umaydis@XP_761900                                                       ':1.3649974,'Saccharomyces_cerevisiae@NP_010403                                             ':1.5992238):0.65328953):3.1769743e-06,((('330879_Afumigatus@XP_752937                                                    ':0.6107298,'367110_Ncrassa@XP_956179                                                       ':0.34159037):0.55671734,'4896_Spombe@XP_001713100                                                       ':1.1190927):0.31786163,'Spunctatus@01166T0                                                             ':0.34235942):0.14589713):0.35096784,(('5911_Tthermophila@XP_001021620                                                 ':0.79303727,'Paramecium_tetraurelia@XP_001458727                                            ':0.84635952):0.42900152,'6279_Bmalayi@XP_001900733                                                      ':1.5710809):0.7028745):3.5152569e-07):0.54025543,'352472_Ddiscoideum@XP_638336                                                   ':0.98095338);
((((((('10228_Tadhaerens@XP_002111892                                                  ':0.9801782,'45351_Nvectensis@XP_001624909                                                  ':0.11070597):0.21905872,(('7460_Amellifera@XP_393301                                                      ':0.22415681,'Dpulex@jgi                                                                     ':0.79226586):0.11497231,'Lgigantea@jgi                                                                  ':0.22722435):0.17275738):0.081274095,('6279_Bmalayi@XP_001900733                                                      ':1.1066406,('7955_Drerio@NP_001008589                                                       ':0.13344177,('8364_Xtropicalis@NP_001135602                                                  ':0.068425761,'9606_Hsapiens@NP_037499                                                        ':0.087141524):0.0079428459):0.12383792):0.037018072):0.086263004,('7227_Dmelanogaster@NP_572522                                                   ':1.1306234,'7739_Bfloridae@XP_002609002                                                    ':0.021162011):0.016780297):0.13841689,'Hrobusta@jgi                                                                   ':0.61069992):0.35448376,((('145481_Ppatens@XP_001774147                                                    ':0.11840023,((('3055_Creinhardtii@XP_001694053                                                 ':0.18423541,'Vcarteri@jgi                                                                   ':0.17646917):0.36546733,'Cvulgaris@jgi                                                                  ':0.63571273):0.35639117,('3702_Athaliana@NP_193884                                                       ':0.36625502,('39946_Osativa@EEC74136                                                         ':0.23251523,'431895_Mbrevicollis@XP_001744221                                               ':1.7270394):0.12129125):0.31903354):0.040129388):0.032118292,'Smellendorffii@jgi                                                             ':0.41181338):0.21615072,((('436017_Olucimarinus@XP_001416348                                               ':0.14159351,'70448_Otauri@CAL52461                                                          ':0.36413797):0.9085888,'564608_Mpusilla@EEH58620                                                       ':0.56673286):0.53804003,'Ectocarpus_siliculosus@298711419                                               ':0.57394725):0.33558652):0.28661905):0.28292769,((((('214684_Cneoformans@XP_572593                                                   ':1.6476759,(('330879_Afumigatus@XP_752937                                                    ':0.74636836,'367110_Ncrassa@XP_956179                                                       ':0.35374749):0.58441306,('4896_Spombe@XP_001713100                                                       ':1.1198358,'Spunctatus@01166T0                                                             ':0.74871908):0.035103781):0.33780252):2.3571172e-05,'Saccharomyces_cerevisiae@NP_010403                                             ':1.1192098):0.29397835,'237631_Umaydis@XP_761900                                                       ':1.1099204):0.21008011,('5911_Tthermophila@XP_001021620                                                 ':0.79220385,'Paramecium_tetraurelia@XP_001458727                                            ':0.90978751):0.34031676):0.19959387,(('352472_Ddiscoideum@XP_638336                                                   ':1.0005146,'Ehuxleyi@jgi                                                                   ':1.5783749):0.38610601,'403677_Pinfestans@EEY60933                                                     ':1.4613628):7.360286e-06):0.0030652196,(('6239_Celegans@NP_499074                                                        ':1.617007,'Cowczarzaki@05504T0                                                            ':2.0659344):0.096975436,'Ttrahens@05595T0                                                               ':0.80823466):0.36082212);
((((((('10228_Tadhaerens@XP_002111892                                                  ':0.74837748,'45351_Nvectensis@XP_001624909                                                  ':0.18627138):0.20589912,('7460_Amellifera@XP_393301                                                      ':0.19117986,('Hrobusta@jgi                                                                   ':0.58096531,'Lgigantea@jgi                                                                  ':0.10031841):0.23284314):0.07949772):0.056302202,'Dpulex@jgi                                                                     ':0.53169305):0.049366576,('7955_Drerio@NP_001008589                                                       ':0.025444161,('8364_Xtropicalis@NP_001135602                                                  ':0.12630948,'9606_Hsapiens@NP_037499                                                        ':0.035882159):0.067081134):0.1723803):0.060426568,'7739_Bfloridae@XP_002609002                                                    ':0.033416826):0.10855794,((((('214684_Cneoformans@XP_572593                                                   ':1.3385674,(('330879_Afumigatus@XP_752937                                                    ':0.62607914,'367110_Ncrassa@XP_956179                                                       ':0.55428488):0.60602151,('4896_Spombe@XP_001713100                                                       ':0.81840328,'Saccharomyces_cerevisiae@NP_010403                                             ':1.9533604):0.048555374):0.47182337):0.094375973,'237631_Umaydis@XP_761900                                                       ':1.8497168):0.16005089,('403677_Pinfestans@EEY60933                                                     ':1.9544428,'Spunctatus@01166T0                                                             ':0.57636336):0.27553753):0.24035495,'Paramecium_tetraurelia@XP_001458727                                            ':1.5725744):0.38770863,'6279_Bmalayi@XP_001900733                                                      ':1.3221874):0.10002032):0.44385713,((((('145481_Ppatens@XP_001774147                                                    ':0.21014494,(('3702_Athaliana@NP_193884                                                       ':0.43348275,'39946_Osativa@EEC74136                                                         ':0.30140003):0.16860707,'Smellendorffii@jgi                                                             ':0.37758547):0.14580683):0.32037119,('564608_Mpusilla@EEH58620                                                       ':0.71246261,'Ehuxleyi@jgi                                                                   ':1.1102607):0.40245977):4.9343575e-06,(('3055_Creinhardtii@XP_001694053                                                 ':0.029481607,'Vcarteri@jgi                                                                   ':0.16190003):0.21807963,'Cvulgaris@jgi                                                                  ':0.6833953):0.54889167):0.41766478,(((('431895_Mbrevicollis@XP_001744221                                               ':1.4086234,('5911_Tthermophila@XP_001021620                                                 ':1.0023613,'6239_Celegans@NP_499074                                                        ':2.141469):0.87418164):0.46296749,'Ectocarpus_siliculosus@298711419                                               ':1.5616254):0.067639572,'Cowczarzaki@05504T0                                                            ':1.0164069):0.23004248,'Ttrahens@05595T0                                                               ':0.77232563):2.1049559e-05):0.2778969,'352472_Ddiscoideum@XP_638336                                                   ':0.92651072):0.07776987,(('436017_Olucimarinus@XP_001416348                                               ':0.25149088,'70448_Otauri@CAL52461                                                          ':0.28523299):1.1213494,'7227_Dmelanogaster@NP_572522                                                   ':0.57761087):0.23597755);
(((((('10228_Tadhaerens@XP_002111892                                                  ':0.7220422,'45351_Nvectensis@XP_001624909                                                  ':0.44274303):0.10933767,((('7227_Dmelanogaster@NP_572522                                                   ':1.3021523,'7460_Amellifera@XP_393301                                                      ':0.35066959):0.14198325,('Hrobusta@jgi                                                                   ':1.1038746,'Lgigantea@jgi                                                                  ':0.037226657):0.20120306):0.0977045,'Dpulex@jgi                                                                     ':0.73427802):0.30661804):0.12559507,'7739_Bfloridae@XP_002609002                                                    ':0.12813896):8.8892388e-06,('7955_Drerio@NP_001008589                                                       ':0.14044302,('8364_Xtropicalis@NP_001135602                                                  ':0.065938378,'9606_Hsapiens@NP_037499                                                        ':0.088094816):0.02441593):0.11054072):0.72077882,(('214684_Cneoformans@XP_572593                                                   ':1.4500509,(('431895_Mbrevicollis@XP_001744221                                               ':2.4889294,'5911_Tthermophila@XP_001021620                                                 ':0.10163977):0.85104258,'Paramecium_tetraurelia@XP_001458727                                            ':1.6696961):0.21554811):0.12631969,'6279_Bmalayi@XP_001900733                                                      ':1.3159271):0.4954071):2.3266251e-05,(((('145481_Ppatens@XP_001774147                                                    ':0.18531982,(('3702_Athaliana@NP_193884                                                       ':0.35488788,'39946_Osativa@EEC74136                                                         ':0.28375595):0.21924074,'Smellendorffii@jgi                                                             ':0.24151285):0.22412175):0.27889519,((('3055_Creinhardtii@XP_001694053                                                 ':0.099973515,'Vcarteri@jgi                                                                   ':0.24956971):0.34722652,'Cvulgaris@jgi                                                                  ':0.79579652):0.26289608,((('436017_Olucimarinus@XP_001416348                                               ':0.14962138,'70448_Otauri@CAL52461                                                          ':0.33976677):1.4545892,'564608_Mpusilla@EEH58620                                                       ':0.064288841):0.71949416,'Ehuxleyi@jgi                                                                   ':1.0267306):0.47010985):0.16685668):0.44439553,'237631_Umaydis@XP_761900                                                       ':1.7899354):0.063502052,(('352472_Ddiscoideum@XP_638336                                                   ':0.78366262,'403677_Pinfestans@EEY60933                                                     ':1.2635586):0.45684056,(('6239_Celegans@NP_499074                                                        ':2.8764975,'Cowczarzaki@05504T0                                                            ':0.53490164):0.54524129,('Ectocarpus_siliculosus@298711419                                               ':1.6440362,'Ttrahens@05595T0                                                               ':0.41805617):0.17352122):0.19745689):0.059493449):0.17665761,((('330879_Afumigatus@XP_752937                                                    ':0.53268324,'367110_Ncrassa@XP_956179                                                       ':0.39121835):0.73672058,'Saccharomyces_cerevisiae@NP_010403                                             ':2.291744):0.10172866,('4896_Spombe@XP_001713100                                                       ':1.5585073,'Spunctatus@01166T0                                                             ':0.35032244):0.52253171):0.13069597);
((((((('10228_Tadhaerens@XP_002111892                                                  ':0.99808097,'45351_Nvectensis@XP_001624909                                                  ':0.095860824):0.16948211,(('7460_Amellifera@XP_393301                                                      ':0.16573565,'Dpulex@jgi                                                                     ':0.55609159):0.15429242,('Hrobusta@jgi                                                                   ':0.72139381,'Lgigantea@jgi                                                                  ':0.046463359):0.11559199):0.11842728):0.12040645,('7955_Drerio@NP_001008589                                                       ':0.024842785,('8364_Xtropicalis@NP_001135602                                                  ':0.064227108,'9606_Hsapiens@NP_037499                                                        ':0.028089):0.084282244):0.1975732):0.060092756,'7739_Bfloridae@XP_002609002                                                    ':0.059639626):0.14421438,'7227_Dmelanogaster@NP_572522                                                   ':0.75059137):0.25772357,((((('145481_Ppatens@XP_001774147                                                    ':2.5074656e-07,'Ectocarpus_siliculosus@298711419                                               ':1.0251994):0.22216928,(('3702_Athaliana@NP_193884                                                       ':0.47489001,('39946_Osativa@EEC74136                                                         ':0.075639852,'431895_Mbrevicollis@XP_001744221                                               ':2.0907284):0.11409607):0.1082162,'Smellendorffii@jgi                                                             ':0.53703893):0.19192978):0.1858959,('3055_Creinhardtii@XP_001694053                                                 ':0.08164457,'Vcarteri@jgi                                                                   ':0.11250489):0.38642629):0.10077966,(('436017_Olucimarinus@XP_001416348                                               ':0.077700155,'70448_Otauri@CAL52461                                                          ':0.20013247):0.60739294,'564608_Mpusilla@EEH58620                                                       ':0.3121725):0.70913609):0.0079851739,'Cvulgaris@jgi                                                                  ':0.54226986):0.19848226):0.10662535,((((('214684_Cneoformans@XP_572593                                                   ':1.1253262,(('330879_Afumigatus@XP_752937                                                    ':0.47204867,'367110_Ncrassa@XP_956179                                                       ':0.49733187):0.51370793,('4896_Spombe@XP_001713100                                                       ':0.85396398,'Saccharomyces_cerevisiae@NP_010403                                             ':1.1290989):0.13134843):0.50205031):0.19048832,('237631_Umaydis@XP_761900                                                       ':1.286534,('5911_Tthermophila@XP_001021620                                                 ':0.41354626,'Paramecium_tetraurelia@XP_001458727                                            ':0.91805059):0.49553264):0.19845165):0.41545174,'Spunctatus@01166T0                                                             ':0.37696665):0.22687733,'403677_Pinfestans@EEY60933                                                     ':1.1474675):0.34651919,('352472_Ddiscoideum@XP_638336                                                   ':0.84260372,('6279_Bmalayi@XP_001900733                                                      ':1.2943754,'Ehuxleyi@jgi                                                                   ':1.1033341):0.25771753):0.21295238):5.0922285e-05,(('6239_Celegans@NP_499074                                                        ':1.6141451,'Cowczarzaki@05504T0                                                            ':1.0920751):0.43697415,'Ttrahens@05595T0                                                               ':0.60405344):0.3189056);
(((((('10228_Tadhaerens@XP_002111892                                                  ':0.72713551,'45351_Nvectensis@XP_001624909                                                  ':0.36716911):0.090864549,((('7227_Dmelanogaster@NP_572522                                                   ':1.0792786,'7460_Amellifera@XP_393301                                                      ':0.087338067):0.0048591113,'Dpulex@jgi                                                                     ':0.6339275):0.14443475,('Hrobusta@jgi                                                                   ':0.48919694,'Lgigantea@jgi                                                                  ':0.089295746):0.19339886):0.066822784):0.099179802,('7955_Drerio@NP_001008589                                                       ':0.043175155,('8364_Xtropicalis@NP_001135602                                                  ':0.090718655,'9606_Hsapiens@NP_037499                                                        ':0.043072468):0.029903332):0.10368352):0.076827495,'7739_Bfloridae@XP_002609002                                                    ':4.0767439e-06):0.50997198,(((('145481_Ppatens@XP_001774147                                                    ':0.24819047,(('3702_Athaliana@NP_193884                                                       ':0.48391353,'39946_Osativa@EEC74136                                                         ':0.21656055):0.09827707,'Smellendorffii@jgi                                                             ':0.54299877):0.057373177):0.14938572,(('3055_Creinhardtii@XP_001694053                                                 ':0.033809537,'Vcarteri@jgi                                                                   ':0.34780066):0.50047663,'Cvulgaris@jgi                                                                  ':0.40948101):0.20094846):0.1596618,('403677_Pinfestans@EEY60933                                                     ':1.5226441,(('Cowczarzaki@05504T0                                                            ':0.62137463,'Ehuxleyi@jgi                                                                   ':1.3413761):0.14843193,'Ectocarpus_siliculosus@298711419                                               ':0.89533254):0.29781358):5.7006321e-06):0.23050286,('431895_Mbrevicollis@XP_001744221                                               ':1.8378023,(('436017_Olucimarinus@XP_001416348                                               ':3.2740926e-05,'70448_Otauri@CAL52461                                                          ':0.59742062):0.4316498,'564608_Mpusilla@EEH58620                                                       ':1.0784905):0.23960079):0.71320778):0.18541206):0.23602132,(((('214684_Cneoformans@XP_572593                                                   ':0.79031519,(('330879_Afumigatus@XP_752937                                                    ':0.40478157,'367110_Ncrassa@XP_956179                                                       ':0.39943643):0.74468883,'4896_Spombe@XP_001713100                                                       ':0.99159332):0.74373833):0.052004687,'Spunctatus@01166T0                                                             ':0.72065298):0.041320142,(('237631_Umaydis@XP_761900                                                       ':0.9050796,'Saccharomyces_cerevisiae@NP_010403                                             ':2.1582054):0.23539357,'6239_Celegans@NP_499074                                                        ':2.1038675):0.42674324):0.28159768,('5911_Tthermophila@XP_001021620                                                 ':0.86189645,'Paramecium_tetraurelia@XP_001458727                                            ':0.95683845):0.36623451):0.41309857,(('352472_Ddiscoideum@XP_638336                                                   ':0.85874656,'6279_Bmalayi@XP_001900733                                                      ':1.6726206):0.623183,'Ttrahens@05595T0                                                               ':0.78628144):0.17711408);
((((((('10228_Tadhaerens@XP_002111892                                                  ':0.64953185,'45351_Nvectensis@XP_001624909                                                  ':0.2844611):0.15630734,((('7227_Dmelanogaster@NP_572522                                                   ':0.91317288,'7460_Amellifera@XP_393301                                                      ':0.12396559):0.10165743,'Dpulex@jgi                                                                     ':0.67016978):0.028532831,('Hrobusta@jgi                                                                   ':0.56453932,'Lgigantea@jgi                                                                  ':0.042323572):0.3212179):0.12105812):0.12378356,'7739_Bfloridae@XP_002609002                                                    ':0.10343976):0.11516101,('7955_Drerio@NP_001008589                                                       ':0.080946557,('8364_Xtropicalis@NP_001135602                                                  ':0.065570054,'9606_Hsapiens@NP_037499                                                        ':0.039982209):0.018524164):0.084823745):0.47762273,((('214684_Cneoformans@XP_572593                                                   ':1.0316373,('5911_Tthermophila@XP_001021620                                                 ':0.63437564,'Paramecium_tetraurelia@XP_001458727                                            ':1.14666):0.36683124):0.33247907,('6239_Celegans@NP_499074                                                        ':2.0990347,'6279_Bmalayi@XP_001900733                                                      ':0.52680291):0.51768543):0.28905069,('352472_Ddiscoideum@XP_638336                                                   ':0.93442406,('4896_Spombe@XP_001713100                                                       ':1.4920831,'Spunctatus@01166T0                                                             ':0.66490108):0.267933):0.29252248):0.08471669):0.33575835,'Ttrahens@05595T0                                                               ':0.56744719):0.15067218,((('145481_Ppatens@XP_001774147                                                    ':0.16721665,(('3702_Athaliana@NP_193884                                                       ':0.29055137,'431895_Mbrevicollis@XP_001744221                                               ':1.6586874):0.1175191,'39946_Osativa@EEC74136                                                         ':0.31932954):0.29240544):0.048492215,(((((('237631_Umaydis@XP_761900                                                       ':1.2093271,'403677_Pinfestans@EEY60933                                                     ':1.2664038):0.28222098,('330879_Afumigatus@XP_752937                                                    ':0.76598042,'367110_Ncrassa@XP_956179                                                       ':0.14889852):0.68518543):0.47451448,'Saccharomyces_cerevisiae@NP_010403                                             ':1.8464044):0.15797257,'Ehuxleyi@jgi                                                                   ':0.91184797):0.04412479,(('436017_Olucimarinus@XP_001416348                                               ':0.22451789,'70448_Otauri@CAL52461                                                          ':0.38300311):0.73982807,'564608_Mpusilla@EEH58620                                                       ':0.46606589):0.47741586):0.24191638,(('3055_Creinhardtii@XP_001694053                                                 ':0.051544823,'Vcarteri@jgi                                                                   ':0.29087845):0.20202878,'Cvulgaris@jgi                                                                  ':0.64551146):0.14252005):0.23059392):0.099422906,'Smellendorffii@jgi                                                             ':0.45638675):0.24637463,('Cowczarzaki@05504T0                                                            ':1.0980515,'Ectocarpus_siliculosus@298711419                                               ':0.65837255):0.10728488);
((((((('10228_Tadhaerens@XP_002111892                                                  ':0.91640805,'9606_Hsapiens@NP_037499                                                        ':9.3826079e-06):0.03658254,'8364_Xtropicalis@NP_001135602                                                  ':0.038255784):0.015898696,'7955_Drerio@NP_001008589                                                       ':0.066549708):0.074377499,(('45351_Nvectensis@XP_001624909                                                  ':0.55053041,'7739_Bfloridae@XP_002609002                                                    ':0.081882188):0.12215714,((('7227_Dmelanogaster@NP_572522                                                   ':1.3647629,'7460_Amellifera@XP_393301                                                      ':0.042045885):0.29817097,('Hrobusta@jgi                                                                   ':0.5915711,'Lgigantea@jgi                                                                  ':2.2802028e-07):0.21860294):0.20866666,'Dpulex@jgi                                                                     ':0.4734952):0.14689603):0.017849007):0.27855945,('6279_Bmalayi@XP_001900733                                                      ':0.24949324,'Paramecium_tetraurelia@XP_001458727                                            ':1.8408513):0.9243209):0.12485202,('237631_Umaydis@XP_761900                                                       ':1.4392315,('431895_Mbrevicollis@XP_001744221                                               ':1.9670903,'5911_Tthermophila@XP_001021620                                                 ':1.0987008):0.70452645):0.18318508):5.9890398e-05,(((('145481_Ppatens@XP_001774147                                                    ':0.14407653,(('3702_Athaliana@NP_193884                                                       ':0.40327457,'39946_Osativa@EEC74136                                                         ':0.34048057):0.095818826,'Smellendorffii@jgi                                                             ':0.42794924):0.17531108):0.15965021,(((('3055_Creinhardtii@XP_001694053                                                 ':0.029128073,'Vcarteri@jgi                                                                   ':0.23856796):0.18611769,'Cvulgaris@jgi                                                                  ':0.70939338):0.29594581,('352472_Ddiscoideum@XP_638336                                                   ':0.87337975,'Ehuxleyi@jgi                                                                   ':1.1882807):0.51810314):0.17437208,(('436017_Olucimarinus@XP_001416348                                               ':0.19840068,'70448_Otauri@CAL52461                                                          ':0.25003191):0.65979772,'564608_Mpusilla@EEH58620                                                       ':0.42080368):0.75397497):2.2209262e-05):0.33279445,'Ttrahens@05595T0                                                               ':0.7706211):0.0089739385,((((('214684_Cneoformans@XP_572593                                                   ':2.6130603,('330879_Afumigatus@XP_752937                                                    ':0.4433727,'367110_Ncrassa@XP_956179                                                       ':0.54799801):0.77890776):0.20177223,('4896_Spombe@XP_001713100                                                       ':0.27836398,'Saccharomyces_cerevisiae@NP_010403                                             ':2.8311566):0.72038683):0.3867826,'Spunctatus@01166T0                                                             ':0.28721512):0.6789092,'403677_Pinfestans@EEY60933                                                     ':1.2868109):0.21875145,'Ectocarpus_siliculosus@298711419                                               ':1.0490504):0.17272311):0.26482475,('6239_Celegans@NP_499074                                                        ':2.4480481,'Cowczarzaki@05504T0                                                            ':0.53689963):1.2192147);
((((((('10228_Tadhaerens@XP_002111892                                                  ':0.63705489,'9606_Hsapiens@NP_037499                                                        ':0.023329919):9.2143193e-06,'8364_Xtropicalis@NP_001135602                                                  ':0.090190107):0.033771354,('7955_Drerio@NP_001008589                                                       ':0.035433395,'Dpulex@jgi                                                                     ':0.65220701):0.12212025):0.10721924,((('45351_Nvectensis@XP_001624909                                                  ':0.44096892,('7460_Amellifera@XP_393301                                                      ':0.25944774,('Hrobusta@jgi                                                                   ':0.63314427,'Lgigantea@jgi                                                                  ':0.10149947):0.18397809):0.076585091):0.11404202,'7227_Dmelanogaster@NP_572522                                                   ':0.9431636):0.12450177,'7739_Bfloridae@XP_002609002                                                    ':0.045683442):0.011182895):0.23325882,'6279_Bmalayi@XP_001900733                                                      ':1.1991754):0.17128331,(('214684_Cneoformans@XP_572593                                                   ':1.2815772,('237631_Umaydis@XP_761900                                                       ':0.84198496,'Saccharomyces_cerevisiae@NP_010403                                             ':1.8957768):0.78095691):0.14946121,('5911_Tthermophila@XP_001021620                                                 ':0.77798603,'Paramecium_tetraurelia@XP_001458727                                            ':1.0876983):0.41598722):0.54004675):0.27290214,(((('145481_Ppatens@XP_001774147                                                    ':1.044879e-05,(('3702_Athaliana@NP_193884                                                       ':0.31897386,'39946_Osativa@EEC74136                                                         ':0.32051668):0.17392122,'Smellendorffii@jgi                                                             ':0.38826839):0.3149377):0.25650581,('403677_Pinfestans@EEY60933                                                     ':1.4692954,'Ectocarpus_siliculosus@298711419                                               ':0.91964922):0.18538354):0.37197909,((((('3055_Creinhardtii@XP_001694053                                                 ':0.041262403,'Vcarteri@jgi                                                                   ':0.29550142):0.53528809,('330879_Afumigatus@XP_752937                                                    ':0.44909071,'367110_Ncrassa@XP_956179                                                       ':0.76455196):0.9156881):0.075217263,'Cvulgaris@jgi                                                                  ':0.44346217):0.096851832,('564608_Mpusilla@EEH58620                                                       ':0.60645431,'Ehuxleyi@jgi                                                                   ':1.0555507):0.29443766):0.17046751,('436017_Olucimarinus@XP_001416348                                               ':0.1218345,'70448_Otauri@CAL52461                                                          ':0.45705277):0.8254803):0.084702716):0.1944256,('352472_Ddiscoideum@XP_638336                                                   ':0.76889572,('4896_Spombe@XP_001713100                                                       ':1.4387139,'Spunctatus@01166T0                                                             ':0.29182597):0.62889674):0.65413254):0.15021632,(('431895_Mbrevicollis@XP_001744221                                               ':1.9550742,('6239_Celegans@NP_499074                                                        ':2.0958539,'Cowczarzaki@05504T0                                                            ':0.32123756):0.076869962):0.649407,'Ttrahens@05595T0                                                               ':0.68313455):0.1887937);
((((((('10228_Tadhaerens@XP_002111892                                                  ':0.65735003,'45351_Nvectensis@XP_001624909                                                  ':0.14966107):0.11677749,'7460_Amellifera@XP_393301                                                      ':0.17200048):0.043965305,('Hrobusta@jgi                                                                   ':0.46387744,'Lgigantea@jgi                                                                  ':0.094512249):0.09817753):0.060484207,(('7739_Bfloridae@XP_002609002                                                    ':0.18699705,(('7955_Drerio@NP_001008589                                                       ':0.045737753,'8364_Xtropicalis@NP_001135602                                                  ':0.045253623):0.00081498691,'9606_Hsapiens@NP_037499                                                        ':0.05738131):0.049091835):0.051236374,'Dpulex@jgi                                                                     ':0.40229809):0.073429556):0.38319193,'7227_Dmelanogaster@NP_572522                                                   ':1.271993):1.4391071e-06,((('431895_Mbrevicollis@XP_001744221                                               ':1.8382797,'Cowczarzaki@05504T0                                                            ':0.80715891):0.36185834,('6279_Bmalayi@XP_001900733                                                      ':2.2454885,'Ttrahens@05595T0                                                               ':0.14723373):0.65145885):0.23733481,'Ehuxleyi@jgi                                                                   ':1.4540059):0.18781066):0.19964726,((('145481_Ppatens@XP_001774147                                                    ':5.4487619e-07,'Ectocarpus_siliculosus@298711419                                               ':1.3827782):0.23436311,(('3702_Athaliana@NP_193884                                                       ':0.3480029,'39946_Osativa@EEC74136                                                         ':0.20876051):0.48772658,'Smellendorffii@jgi                                                             ':0.42963177):0.11188431):0.252965,((('3055_Creinhardtii@XP_001694053                                                 ':0,'Vcarteri@jgi                                                                   ':0.37138064):0.40043533,(('436017_Olucimarinus@XP_001416348                                               ':0.13494792,'70448_Otauri@CAL52461                                                          ':0.4199373):0.6305928,'564608_Mpusilla@EEH58620                                                       ':0.60930741):0.6007334):0.26857802,'Cvulgaris@jgi                                                                  ':0.51714126):0.27695379):0.22674864,((((('214684_Cneoformans@XP_572593                                                   ':1.1501096,(('330879_Afumigatus@XP_752937                                                    ':0.42535994,'367110_Ncrassa@XP_956179                                                       ':0.83249589):0.76359848,('4896_Spombe@XP_001713100                                                       ':1.245617,'Saccharomyces_cerevisiae@NP_010403                                             ':1.8837043):0.27747544):0.14669186):0.16264931,'Spunctatus@01166T0                                                             ':0.4431427):0.1993828,'237631_Umaydis@XP_761900                                                       ':1.2784545):0.092419556,('5911_Tthermophila@XP_001021620                                                 ':0.57422378,'Paramecium_tetraurelia@XP_001458727                                            ':0.91978251):1.0004454):0.21630982,(('352472_Ddiscoideum@XP_638336                                                   ':0.38223391,'6239_Celegans@NP_499074                                                        ':2.0268132):0.49455228,'403677_Pinfestans@EEY60933                                                     ':1.7021525):0.08026439):0.20179744);
(((((('10228_Tadhaerens@XP_002111892                                                  ':0.64516155,'45351_Nvectensis@XP_001624909                                                  ':0.22117286):0.037859443,((('7227_Dmelanogaster@NP_572522                                                   ':0.71820813,'Dpulex@jgi                                                                     ':0.4727704):0.11152247,'7460_Amellifera@XP_393301                                                      ':0.098824216):0.053048486,('Hrobusta@jgi                                                                   ':0.85396536,'Lgigantea@jgi                                                                  ':3.0156322e-05):0.24704834):0.14466797):0.094592721,('7955_Drerio@NP_001008589                                                       ':0.10409056,('8364_Xtropicalis@NP_001135602                                                  ':0.09351263,'9606_Hsapiens@NP_037499                                                        ':0.065621384):0.025027119):0.16878485):0.025832738,'7739_Bfloridae@XP_002609002                                                    ':4.5541161e-07):0.1720553,'6279_Bmalayi@XP_001900733                                                      ':1.2222935):0.3829741,(('145481_Ppatens@XP_001774147                                                    ':0.047904528,(('3055_Creinhardtii@XP_001694053                                                 ':0.052916187,'Vcarteri@jgi                                                                   ':0.10485695):0.26463161,'Cvulgaris@jgi                                                                  ':0.54285124):0.60479125):0.031082815,(('3702_Athaliana@NP_193884                                                       ':0.31623749,'39946_Osativa@EEC74136                                                         ':0.16644395):0.32142175,'Smellendorffii@jgi                                                             ':0.58142672):0.10995906):0.46935438,(((((('214684_Cneoformans@XP_572593                                                   ':1.7031732,'Spunctatus@01166T0                                                             ':0.31863558):0.37480748,(('330879_Afumigatus@XP_752937                                                    ':0.8692384,'367110_Ncrassa@XP_956179                                                       ':0.22670071):0.90132967,('4896_Spombe@XP_001713100                                                       ':0.8696078,'Saccharomyces_cerevisiae@NP_010403                                             ':1.8061336):0.13969516):0.38058033):0.34604739,('237631_Umaydis@XP_761900                                                       ':1.1059961,'403677_Pinfestans@EEY60933                                                     ':0.92089852):0.30606705):0.096827605,(('352472_Ddiscoideum@XP_638336                                                   ':0.80679297,'6239_Celegans@NP_499074                                                        ':2.1251869):0.60441535,'Ehuxleyi@jgi                                                                   ':1.5514888):1.6704415e-06):0.40567068,(('5911_Tthermophila@XP_001021620                                                 ':1.4461662,'Paramecium_tetraurelia@XP_001458727                                            ':0.86402438):0.34875947,('Cowczarzaki@05504T0                                                            ':1.5862319,'Ttrahens@05595T0                                                               ':0.58267947):0.44931004):6.8792907e-05):0.11679597,(('431895_Mbrevicollis@XP_001744221                                               ':2.0817842,'Ectocarpus_siliculosus@298711419                                               ':0.79998937):0.14940327,(('436017_Olucimarinus@XP_001416348                                               ':0.20368168,'70448_Otauri@CAL52461                                                          ':0.32747993):0.68597907,'564608_Mpusilla@EEH58620                                                       ':0.50352081):0.51437225):0.1171352):0.15884732);
(((((((('10228_Tadhaerens@XP_002111892                                                  ':0.69132287,('Hrobusta@jgi                                                                   ':0.60822158,'Lgigantea@jgi                                                                  ':0.070079888):0.29556629):0.25614565,(('7227_Dmelanogaster@NP_572522                                                   ':1.2453051,'Dpulex@jgi                                                                     ':0.78035991):0.43423108,'7460_Amellifera@XP_393301                                                      ':7.5208393e-06):0.2963189):1.8169639e-06,'45351_Nvectensis@XP_001624909                                                  ':0.39914213):0.23094186,'7739_Bfloridae@XP_002609002                                                    ':0.079785684):0.17652635,('7955_Drerio@NP_001008589                                                       ':0.12885161,('8364_Xtropicalis@NP_001135602                                                  ':0.061774546,'9606_Hsapiens@NP_037499                                                        ':0.072731534):0.0032768756):0.20919351):0.81363911,(((('3055_Creinhardtii@XP_001694053                                                 ':1.0210353e-06,'Vcarteri@jgi                                                                   ':0.27619237):0.48148367,'Ttrahens@05595T0                                                               ':0.84130592):0.13860835,(('436017_Olucimarinus@XP_001416348                                               ':0.25111378,'70448_Otauri@CAL52461                                                          ':0.45147499):1.0646837,'564608_Mpusilla@EEH58620                                                       ':0.65000894):0.84835083):0.1590823,'352472_Ddiscoideum@XP_638336                                                   ':1.0738926):0.0076057504):0.3442283,((('214684_Cneoformans@XP_572593                                                   ':0.73774066,'Spunctatus@01166T0                                                             ':1.1220778):0.090216391,(('237631_Umaydis@XP_761900                                                       ':1.1974912,(('330879_Afumigatus@XP_752937                                                    ':0.2811119,'4896_Spombe@XP_001713100                                                       ':1.3817303):0.28217327,'367110_Ncrassa@XP_956179                                                       ':0.048022187):0.83381947):0.23461354,'Saccharomyces_cerevisiae@NP_010403                                             ':1.9466414):0.092321923):0.068295801,('5911_Tthermophila@XP_001021620                                                 ':0.67795107,'Paramecium_tetraurelia@XP_001458727                                            ':1.0468101):0.82503421):0.15486692):2.9275533e-05,((((((('145481_Ppatens@XP_001774147                                                    ':6.6361573e-07,'Ehuxleyi@jgi                                                                   ':1.0458473):0.49117298,'3702_Athaliana@NP_193884                                                       ':0.2090753):0.24771337,('431895_Mbrevicollis@XP_001744221                                               ':2.9662631,'Smellendorffii@jgi                                                             ':0.56860379):5.9040386e-05):0.29237669,'39946_Osativa@EEC74136                                                         ':0.065155427):0.31680855,(('6239_Celegans@NP_499074                                                        ':1.8318056,'Ectocarpus_siliculosus@298711419                                               ':0.60681812):1.1814212,'Cowczarzaki@05504T0                                                            ':1.3059162):0.34492938):0.04758682,'403677_Pinfestans@EEY60933                                                     ':1.548551):7.5127832e-06,'Cvulgaris@jgi                                                                  ':0.86024034):0.17205118,'6279_Bmalayi@XP_001900733                                                      ':1.916732);
(((((((('10228_Tadhaerens@XP_002111892                                                  ':0.62261458,'45351_Nvectensis@XP_001624909                                                  ':0.3098533):0.12000122,('7460_Amellifera@XP_393301                                                      ':0.35916665,('Hrobusta@jgi                                                                   ':0.77355024,'Lgigantea@jgi                                                                  ':0.20551235):0.20742593):0.25513993):0.041317656,'7739_Bfloridae@XP_002609002                                                    ':0.091381029):0.099923077,('7227_Dmelanogaster@NP_572522                                                   ':0.69582695,'Dpulex@jgi                                                                     ':0.46968301):0.39380996):7.7621435e-05,('7955_Drerio@NP_001008589                                                       ':0.12284222,('8364_Xtropicalis@NP_001135602                                                  ':0.062631059,'9606_Hsapiens@NP_037499                                                        ':0.054233111):0.076331883):0.10783685):0.25517194,'6279_Bmalayi@XP_001900733                                                      ':1.2906559):0.25773921,'Ttrahens@05595T0                                                               ':1.0244355):0.093492893,((((('145481_Ppatens@XP_001774147                                                    ':1.9708267e-05,'Ectocarpus_siliculosus@298711419                                               ':1.0982):0.15369917,(('3702_Athaliana@NP_193884                                                       ':0.40943403,'39946_Osativa@EEC74136                                                         ':0.34636341):0.29693062,'Smellendorffii@jgi                                                             ':0.51577743):0.050362711):0.10011932,((('3055_Creinhardtii@XP_001694053                                                 ':0.079854042,'Vcarteri@jgi                                                                   ':0.25444546):0.18054392,'Cvulgaris@jgi                                                                  ':0.6164916):0.2606388,(('436017_Olucimarinus@XP_001416348                                               ':0.22145692,'70448_Otauri@CAL52461                                                          ':0.51375682):0.69648635,'564608_Mpusilla@EEH58620                                                       ':0.49595934):0.89229202):0.13498288):0.28562039,(('237631_Umaydis@XP_761900                                                       ':1.1831945,((('330879_Afumigatus@XP_752937                                                    ':0.8577734,'367110_Ncrassa@XP_956179                                                       ':0.10882415):0.30175676,'4896_Spombe@XP_001713100                                                       ':1.5302891):0.19474495,'Saccharomyces_cerevisiae@NP_010403                                             ':1.9938214):0.11598388):0.053298246,'403677_Pinfestans@EEY60933                                                     ':1.014936):0.20912931):0.070055068,('5911_Tthermophila@XP_001021620                                                 ':1.0849548,'Paramecium_tetraurelia@XP_001458727                                            ':1.4598249):0.64723711):1.4048327e-05,(((('214684_Cneoformans@XP_572593                                                   ':0.77366853,'431895_Mbrevicollis@XP_001744221                                               ':3.3809289):0.54067401,('6239_Celegans@NP_499074                                                        ':1.6954228,'Spunctatus@01166T0                                                             ':0.62036813):0.12107138):0.32001155,'352472_Ddiscoideum@XP_638336                                                   ':1.0762236):0.044616573,('Cowczarzaki@05504T0                                                            ':0.84102755,'Ehuxleyi@jgi                                                                   ':1.1975352):0.58442423):0.18339451);
((((((('10228_Tadhaerens@XP_002111892                                                  ':0.89083283,'45351_Nvectensis@XP_001624909                                                  ':0.12480689):0.36165867,('7739_Bfloridae@XP_002609002                                                    ':0.18225803,('7955_Drerio@NP_001008589                                                       ':0.061810413,('8364_Xtropicalis@NP_001135602                                                  ':0.048910935,'9606_Hsapiens@NP_037499                                                        ':0.052946693):0.077054336):0.11097865):0.056418327):0.23327558,'7460_Amellifera@XP_393301                                                      ':0.20985065):0.12989568,'Dpulex@jgi                                                                     ':0.68764809):7.6163881e-06,'Lgigantea@jgi                                                                  ':0.04073149):0.21779051,'Hrobusta@jgi                                                                   ':0.57067799):0.19954725,(((((('145481_Ppatens@XP_001774147                                                    ':0.10654895,(('3702_Athaliana@NP_193884                                                       ':0.61563265,'39946_Osativa@EEC74136                                                         ':0.33772566):0.12040321,'Smellendorffii@jgi                                                             ':0.38575661):0.2704645):0.05187378,(('3055_Creinhardtii@XP_001694053                                                 ':0.12690477,'Vcarteri@jgi                                                                   ':0.10471715):0.46352111,'Cvulgaris@jgi                                                                  ':0.40861857):0.58368177):0.36743643,('431895_Mbrevicollis@XP_001744221                                               ':1.7585793,('Cowczarzaki@05504T0                                                            ':0.75164998,'Ehuxleyi@jgi                                                                   ':1.6428133):0.45420201):0.36927451):0.10564758,((('436017_Olucimarinus@XP_001416348                                               ':0.24955564,'70448_Otauri@CAL52461                                                          ':0.23102865):0.51685033,'564608_Mpusilla@EEH58620                                                       ':0.62414228):0.46962363,'Ectocarpus_siliculosus@298711419                                               ':0.70183542):0.26119202):0.2187332,((((('214684_Cneoformans@XP_572593                                                   ':1.519028,'Paramecium_tetraurelia@XP_001458727                                            ':0.46961666):0.27077907,'5911_Tthermophila@XP_001021620                                                 ':0.73097652):0.32919159,('6239_Celegans@NP_499074                                                        ':2.0851929,'6279_Bmalayi@XP_001900733                                                      ':0.90377978):0.3505379):0.18197325,(('237631_Umaydis@XP_761900                                                       ':1.4575597,'403677_Pinfestans@EEY60933                                                     ':0.80780903):0.40947457,'Ttrahens@05595T0                                                               ':0.89312264):0.28775967):0.20004989,((('330879_Afumigatus@XP_752937                                                    ':0.56586782,'367110_Ncrassa@XP_956179                                                       ':0.46023823):0.53811992,('4896_Spombe@XP_001713100                                                       ':1.2432774,'Saccharomyces_cerevisiae@NP_010403                                             ':1.4200946):0.22067953):0.93742022,'Spunctatus@01166T0                                                             ':0.65959197):0.34649472):0.22944602):0.25148003,'352472_Ddiscoideum@XP_638336                                                   ':1.1153006):0.27670487,'7227_Dmelanogaster@NP_572522                                                   ':0.49635894);
((('10228_Tadhaerens@XP_002111892                                                  ':0.83638435,'Paramecium_tetraurelia@XP_001458727                                            ':1.6771083):1.509632e-05,('45351_Nvectensis@XP_001624909                                                  ':0.348772,((('7227_Dmelanogaster@NP_572522                                                   ':0.99049765,'7460_Amellifera@XP_393301                                                      ':0.15618303):0.12544711,('Hrobusta@jgi                                                                   ':0.51590781,'Lgigantea@jgi                                                                  ':0.1165155):0.16965685):0.071779378,(('7739_Bfloridae@XP_002609002                                                    ':0.0719514,('7955_Drerio@NP_001008589                                                       ':0.093793936,('8364_Xtropicalis@NP_001135602                                                  ':0.010443419,'9606_Hsapiens@NP_037499                                                        ':0.031015267):0.0042482681):0.12731844):0.032896741,'Dpulex@jgi                                                                     ':0.63495965):0.099040435):0.033948502):0.32178034):0.19907337,(((((('145481_Ppatens@XP_001774147                                                    ':4.3791917e-05,('Ectocarpus_siliculosus@298711419                                               ':1.2899968,'Ehuxleyi@jgi                                                                   ':1.5532556):0.41748838):0.1225508,(('3702_Athaliana@NP_193884                                                       ':0.33707635,'39946_Osativa@EEC74136                                                         ':0.27420918):0.055304343,'Smellendorffii@jgi                                                             ':0.41711657):0.33587225):0.24326847,((('3055_Creinhardtii@XP_001694053                                                 ':0.11703453,'Vcarteri@jgi                                                                   ':0.13024033):0.35634717,'Cvulgaris@jgi                                                                  ':0.69905748):0.26546359,(('436017_Olucimarinus@XP_001416348                                               ':0.26797345,'70448_Otauri@CAL52461                                                          ':0.12549915):0.54962875,'564608_Mpusilla@EEH58620                                                       ':0.29728918):0.79521488):2.3991144e-05):0.36812125,'Ttrahens@05595T0                                                               ':0.87892041):0.10371384,(('352472_Ddiscoideum@XP_638336                                                   ':1.1103066,'403677_Pinfestans@EEY60933                                                     ':1.7384075):0.112316,'Cowczarzaki@05504T0                                                            ':0.90502286):0.094880331):0.15544213,(((('214684_Cneoformans@XP_572593                                                   ':1.8196824,('367110_Ncrassa@XP_956179                                                       ':0.93918605,'4896_Spombe@XP_001713100                                                       ':1.1823388):0.23016059):0.32784497,'Spunctatus@01166T0                                                             ':0.51328794):0.17952975,'6239_Celegans@NP_499074                                                        ':1.4772766):0.51888359,('237631_Umaydis@XP_761900                                                       ':1.3131582,(('330879_Afumigatus@XP_752937                                                    ':0.96705472,('431895_Mbrevicollis@XP_001744221                                               ':3.2379778,'Saccharomyces_cerevisiae@NP_010403                                             ':2.0306693e-05):1.4859105):7.0679274e-05,'5911_Tthermophila@XP_001021620                                                 ':1.4161537):0.11058263):5.9099793e-05):0.39478694):0.07078484,'6279_Bmalayi@XP_001900733                                                      ':1.6410477);
((((((((('10228_Tadhaerens@XP_002111892                                                  ':0.60562614,'45351_Nvectensis@XP_001624909                                                  ':0.14228478):0.33571073,(('7460_Amellifera@XP_393301                                                      ':0.33399384,'Lgigantea@jgi                                                                  ':0.10264441):0.15803013,'Hrobusta@jgi                                                                   ':0.57498862):0.035770832):0.10885479,('352472_Ddiscoideum@XP_638336                                                   ':1.2378979,'Dpulex@jgi                                                                     ':0.52593373):0.25890882):0.16913608,('8364_Xtropicalis@NP_001135602                                                  ':0.041389456,'9606_Hsapiens@NP_037499                                                        ':0.027732986):2.366695e-06):0.072360533,'7955_Drerio@NP_001008589                                                       ':0.083745218):0.13818755,'7739_Bfloridae@XP_002609002                                                    ':0.12417945):2.7258145e-06,'7227_Dmelanogaster@NP_572522                                                   ':1.0254792):0.079264794,'6279_Bmalayi@XP_001900733                                                      ':1.3560307):0.26579261,(((('145481_Ppatens@XP_001774147                                                    ':0.16792305,(('3702_Athaliana@NP_193884                                                       ':0.54555978,'39946_Osativa@EEC74136                                                         ':0.39840351):0.35638979,'Smellendorffii@jgi                                                             ':0.30261435):0.083609867):1.0708808e-05,((('3055_Creinhardtii@XP_001694053                                                 ':0.12819606,'Vcarteri@jgi                                                                   ':0.19586394):0.46553295,'Cvulgaris@jgi                                                                  ':0.42960169):0.56443545,'431895_Mbrevicollis@XP_001744221                                               ':2.5248231):8.2644959e-05):0.37547404,((((('214684_Cneoformans@XP_572593                                                   ':1.0682421,'Paramecium_tetraurelia@XP_001458727                                            ':1.698143):0.29477659,(('330879_Afumigatus@XP_752937                                                    ':0.69981338,'367110_Ncrassa@XP_956179                                                       ':0.8743982):0.74230807,'Saccharomyces_cerevisiae@NP_010403                                             ':1.9725598):0.10730401):0.23154326,('4896_Spombe@XP_001713100                                                       ':1.9853483,'Spunctatus@01166T0                                                             ':0.43391628):0.26100276):0.26747545,((('237631_Umaydis@XP_761900                                                       ':1.4183168,'403677_Pinfestans@EEY60933                                                     ':1.4182169):0.070579236,'Ehuxleyi@jgi                                                                   ':1.5356862):0.3115314,('6239_Celegans@NP_499074                                                        ':1.8059506,'Cowczarzaki@05504T0                                                            ':1.0947914):0.49257938):7.5453555e-05):0.11920965,'5911_Tthermophila@XP_001021620                                                 ':1.706389):0.23493685):1.293619e-06,((('436017_Olucimarinus@XP_001416348                                               ':0.1927732,'70448_Otauri@CAL52461                                                          ':0.37400456):0.50830314,'564608_Mpusilla@EEH58620                                                       ':0.80979214):0.76795979,'Ectocarpus_siliculosus@298711419                                               ':0.77538821):0.40675968):0.17936626,'Ttrahens@05595T0                                                               ':0.71512506);
((((((('10228_Tadhaerens@XP_002111892                                                  ':0.54741544,'45351_Nvectensis@XP_001624909                                                  ':0.23649709):0.20432015,('7739_Bfloridae@XP_002609002                                                    ':0.071908597,('7955_Drerio@NP_001008589                                                       ':0.021549595,('8364_Xtropicalis@NP_001135602                                                  ':0.070497181,'9606_Hsapiens@NP_037499                                                        ':0.01350201):0.064175476):0.18804141):0.002369587):0.17532889,('7227_Dmelanogaster@NP_572522                                                   ':0.88554825,('7460_Amellifera@XP_393301                                                      ':0.051842251,'Dpulex@jgi                                                                     ':0.49484046):0.1220158):0.089080993):0.17038397,'Lgigantea@jgi                                                                  ':0.14507526):0.29992306,'Hrobusta@jgi                                                                   ':0.22313506):0.3095859,('6279_Bmalayi@XP_001900733                                                      ':0.93643126,'Paramecium_tetraurelia@XP_001458727                                            ':1.0307942):0.43857426):0.24331835,(((((('145481_Ppatens@XP_001774147                                                    ':2.7146318e-06,'Ectocarpus_siliculosus@298711419                                               ':0.86806007):0.17127953,(('3702_Athaliana@NP_193884                                                       ':0.46567119,'39946_Osativa@EEC74136                                                         ':0.37923616):0.25566435,'Smellendorffii@jgi                                                             ':0.42303782):0.19716737):0.39607528,((('3055_Creinhardtii@XP_001694053                                                 ':0.088997247,'Vcarteri@jgi                                                                   ':0.18992968):0.28161395,'Cvulgaris@jgi                                                                  ':0.57430635):0.42690388,(('436017_Olucimarinus@XP_001416348                                               ':0.2717325,'70448_Otauri@CAL52461                                                          ':0.2361152):0.82741036,'564608_Mpusilla@EEH58620                                                       ':0.57364933):0.48493779):5.0526407e-05):0.26940141,'Ttrahens@05595T0                                                               ':0.52699959):0.15989921,(((('214684_Cneoformans@XP_572593                                                   ':1.0894196,'431895_Mbrevicollis@XP_001744221                                               ':1.627334):0.17786596,'5911_Tthermophila@XP_001021620                                                 ':0.98613791):0.34001218,'Ehuxleyi@jgi                                                                   ':1.327792):0.25517916,((('237631_Umaydis@XP_761900                                                       ':1.8392991,'403677_Pinfestans@EEY60933                                                     ':0.57797542):0.50508839,('330879_Afumigatus@XP_752937                                                    ':0.27008209,('367110_Ncrassa@XP_956179                                                       ':0.07095073,('4896_Spombe@XP_001713100                                                       ':0.65922429,'Saccharomyces_cerevisiae@NP_010403                                             ':1.7993888):1.1309157):0.55037946):0.64841543):0.057094418,'Cowczarzaki@05504T0                                                            ':1.2867892):0.33204064):0.059545857):0.32460757,'352472_Ddiscoideum@XP_638336                                                   ':1.0184182):0.074827906,('6239_Celegans@NP_499074                                                        ':1.9204461,'Spunctatus@01166T0                                                             ':0.4722687):0.51840145);
((((((('10228_Tadhaerens@XP_002111892                                                  ':1.0065928,'45351_Nvectensis@XP_001624909                                                  ':0.24490061):0.086455676,((('7227_Dmelanogaster@NP_572522                                                   ':0.99303292,'Dpulex@jgi                                                                     ':0.54045415):0.47098836,'7460_Amellifera@XP_393301                                                      ':0.12783493):0.10602192,('Hrobusta@jgi                                                                   ':0.70528244,'Lgigantea@jgi                                                                  ':0.11345522):0.39692854):0.15452505):0.0792834,('7739_Bfloridae@XP_002609002                                                    ':0.081793927,('7955_Drerio@NP_001008589                                                       ':0.023765452,('8364_Xtropicalis@NP_001135602                                                  ':0.051370001,'9606_Hsapiens@NP_037499                                                        ':0.079678896):0.062642995):0.29572032):0.15448166):0.24420675,('6279_Bmalayi@XP_001900733                                                      ':1.1106737,'Ehuxleyi@jgi                                                                   ':1.9352703):0.56326864):0.39123369,'352472_Ddiscoideum@XP_638336                                                   ':1.0895532):0.13823967,'Ttrahens@05595T0                                                               ':0.97419837):0.22152968,(((('145481_Ppatens@XP_001774147                                                    ':6.0252721e-05,('6239_Celegans@NP_499074                                                        ':2.0203946,'Ectocarpus_siliculosus@298711419                                               ':0.53076332):0.66103961):0.21687027,(('3702_Athaliana@NP_193884                                                       ':0.46006363,'39946_Osativa@EEC74136                                                         ':0.35185304):0.045637654,'Smellendorffii@jgi                                                             ':0.64203167):0.12853858):0.074677383,((('3055_Creinhardtii@XP_001694053                                                 ':0.098891761,'Vcarteri@jgi                                                                   ':0.25235861):0.62865543,'Cvulgaris@jgi                                                                  ':0.29697003):0.41274511,(('431895_Mbrevicollis@XP_001744221                                               ':1.6382893,('436017_Olucimarinus@XP_001416348                                               ':0.11527171,'70448_Otauri@CAL52461                                                          ':0.41021631):0.50471483):0.2020109,'564608_Mpusilla@EEH58620                                                       ':1.0768455):0.51975373):0.074901501):0.42320406,(((('214684_Cneoformans@XP_572593                                                   ':0.87567633,((('330879_Afumigatus@XP_752937                                                    ':0.54037733,'367110_Ncrassa@XP_956179                                                       ':0.13800246):0.42349509,'4896_Spombe@XP_001713100                                                       ':0.86490154):0.66119532,'Saccharomyces_cerevisiae@NP_010403                                             ':1.9985242):0.064069292):0.1440211,'Spunctatus@01166T0                                                             ':0.86620501):1.745262e-05,'Cowczarzaki@05504T0                                                            ':2.0274617):0.083221301,('237631_Umaydis@XP_761900                                                       ':1.3246944,('5911_Tthermophila@XP_001021620                                                 ':0.57266621,'Paramecium_tetraurelia@XP_001458727                                            ':0.87183665):0.49160934):4.7673026e-05):0.13034935):5.8555884e-05,'403677_Pinfestans@EEY60933                                                     ':1.2228416);
[truncated: 12,299 more chars]
