# Supplementary material for: The phylogenomic analysis of the anaphase promoting complex and its targets points to complex and modern-like control of the cell cycle in the last common ancestor of eukaryotes
Source: BMC Evol Biol. 2011 Sep 23;11:265. doi: 10.1186/1471-2148-11-265 (PMC3195147; doi:10.1186/1471-2148-11-265)
Supplement: Additional file 3 — Data S1. Bayesian phylogenetic trees inferred MrBayes (*.con files) and ML phylogenetic trees inferred with TreeFinder (*.tre files = ML topologies; *.boot.trees = topologies generated by the bootstrap analysis) for each APC/C subunit, activator and main target (except Apc9, Apc14, Apc15 and Apc16 due to a too restricted number of homologues). [file 1471-2148-11-265-S3.ZIP › APC4s_10.tre]

#NEXUS

begin trees;
 tree t1 = (((((('10228_Tadhaerens@XP_002111892                                                  ':0.86096567,'45351_Nvectensis@XP_001624909                                                  ':0.27935676)62.1773:0.14627211,('7460_Amellifera@XP_393301                                                      ':0.30903162,('Hrobusta@jgi                                                                   ':0.69895048,'Lgigantea@jgi                                                                  ':0.10968723)78.076303:0.1828061)70.190126:0.09606703)68.193173:0.058114451,(('7227_Dmelanogaster@NP_572522                                                   ':0.99080427,'Dpulex@jgi                                                                     ':0.54525137)66.107476:0.17675178,('7739_Bfloridae@XP_002609002                                                    ':0.12379248,('7955_Drerio@NP_001008589                                                       ':0.062335023,('8364_Xtropicalis@NP_001135602                                                  ':0.064975951,'9606_Hsapiens@NP_037499                                                        ':0.053385569)68.671715:0.052449412)87.126225:0.14318918)70.806199:0.089295453)33.640122:0.0049962019)70.341986:0.29706456,'6279_Bmalayi@XP_001900733                                                      ':1.5110466)68.351585:0.28575512,'352472_Ddiscoideum@XP_638336                                                   ':1.2175201)51.10833:0.13497589,(((('145481_Ppatens@XP_001774147                                                    ':0.17233984,(('3702_Athaliana@NP_193884                                                       ':0.36630204,'39946_Osativa@EEC74136                                                         ':0.30636048)82.30893:0.20810029,'Smellendorffii@jgi                                                             ':0.38687919)77.229625:0.17770412)53.498524:0.12259478,(((('3055_Creinhardtii@XP_001694053                                                 ':0.082187363,'Vcarteri@jgi                                                                   ':0.20570916)98.461145:0.43782432,'Cvulgaris@jgi                                                                  ':0.53126588)53.000051:0.20434412,(('436017_Olucimarinus@XP_001416348                                               ':0.20416911,'70448_Otauri@CAL52461                                                          ':0.36058216)96.506798:0.68153205,'564608_Mpusilla@EEH58620                                                       ':0.59242396)98.597878:0.79591795)40.872744:0.17647326,'431895_Mbrevicollis@XP_001744221                                               ':2.6027305)33.329654:5.0644906e-05)73.753774:0.23732393,('Cowczarzaki@05504T0                                                            ':1.273153,'Ehuxleyi@jgi                                                                   ':1.3716124)39.798415:0.20451842)46.355972:0.093709027,'Ttrahens@05595T0                                                               ':1.0156925)47.497922:0.16831603,((((('214684_Cneoformans@XP_572593                                                   ':1.492902,(('330879_Afumigatus@XP_752937                                                    ':0.53721859,'367110_Ncrassa@XP_956179                                                       ':0.41811358)95.032102:0.61386801,('4896_Spombe@XP_001713100                                                       ':1.174786,'Saccharomyces_cerevisiae@NP_010403                                             ':1.9642411)40.064916:0.20248092)65.255141:0.35854655)38.045952:0.068799257,'Spunctatus@01166T0                                                             ':0.72830593)65.625024:0.22603535,'237631_Umaydis@XP_761900                                                       ':1.6627092)38.853595:0.075819062,('5911_Tthermophila@XP_001021620                                                 ':0.79723337,'Paramecium_tetraurelia@XP_001458727                                            ':0.94922452)92.043978:0.69677572)47.422436:0.11573211,('403677_Pinfestans@EEY60933                                                     ':1.449454,('6239_Celegans@NP_499074                                                        ':2.1370728,'Ectocarpus_siliculosus@298711419                                               ':0.94565468)50.901091:0.45798487)33.334407:1.006415e-05)42.184001:0.10721251);
end;
