# Supplementary material for: The phylogenomic analysis of the anaphase promoting complex and its targets points to complex and modern-like control of the cell cycle in the last common ancestor of eukaryotes
Source: BMC Evol Biol. 2011 Sep 23;11:265. doi: 10.1186/1471-2148-11-265 (PMC3195147; doi:10.1186/1471-2148-11-265)
Supplement: Additional file 3 — Data S1. Bayesian phylogenetic trees inferred MrBayes (*.con files) and ML phylogenetic trees inferred with TreeFinder (*.tre files = ML topologies; *.boot.trees = topologies generated by the bootstrap analysis) for each APC/C subunit, activator and main target (except Apc9, Apc14, Apc15 and Apc16 due to a too restricted number of homologues). [file 1471-2148-11-265-S3.ZIP › APC5s_10.boot.trees]

100
((((((('10228-Tadhaerens@XP_002109398':1.0072199,'7227-Dmelanogaster@AAM51081':0.3303251):0.088693074,'4896-Spombe@XP_001713082':0.26905587):3.0087701e-06,(('Batrachochytrium-dendrobatidis@JGI_scaffold_2000265':0.64459635,'Vcarteri@jgi':0.18769678):0.080964119,'Cvulgaris@jgi':0.30659756):0.28284641):0.3322103,(('145481-Ppatens@XP_001775896':1.9545309e-06,'Pramorum@jgi':0.26956364):0.047570294,(((('285006-Scerevisiae@EDV10820':1.0365884,'564608-Mpusilla@EEH53809':0.39526847):0.24401988,('436017-Olucimarinus@XP_001418321':0.17419719,'70448-Otauri@AAV68614':0.077176407):0.17595787):0.079008205,(('3702-Athaliana@NP_172146':0.41554693,'39947-Osativa@EEE53648':0.096722237):0.16913722,'Smoellendorffi@jgi':0.051078685):0.07826287):8.8913422e-06,('367110-Ncrassa@XP_964327':0.14231639,'451804-Afumigatus@EDP53116':0.22445127):0.25857299):0.079561713):0.1377337):0.04205203,'45351-Nvectensis@XP_001626465':0.58681682):0.14046385,'Dpulex@jgi':0.4529685):0.037865821,(((('237631-Umaydis@XP_756294':0.49081658,(('6239-Celegans@NP_499485':1.6038716,'6279-Bmalayi@XP_001893623':1.8274016e-05):1.145397,('Aanophagefferens@jgi':0.464496,'Ttrahens@03469T0':0.015328503):0.076417011):0.065387728):0.14889876,(((('283643-Cneoformans@XP_776363':0.40475603,'Cowczarzaki@02636T0':0.78186948):0.23957812,'Ectocarpus-siliculosus@298709617':0.58914753):0.1512933,('296543-Tpseudonana@XP_002294732':0.75943504,'352472-Ddiscoideum@XP_641250':0.45490221):0.24100135):0.10101207,('403677-Pinfestans@EEY59982':0.53545925,'7460-Amellifera@XP_393771':0.3047318):0.0024261318):0.06927104):2.5719751e-06,('7955-Drerio@NP_955916':0.11846471,('8364-Xtropicalis@NP_001007951':0.030455525,'9606-Hsapiens@NP_057321':0.014683727):0.048474439):0.080570156):0.066323777,'Lgigantea@jgi':0.076968625):2.6697893e-06,'7739-Bfloridae@XP_002610040':0.11159302);
(((((('10228-Tadhaerens@XP_002109398':1.1039551,'296543-Tpseudonana@XP_002294732':0.70371909):0.14635239,(('45351-Nvectensis@XP_001626465':0.37008173,'Ectocarpus-siliculosus@298709617':0.82998298):0.14106735,'7227-Dmelanogaster@AAM51081':0.54161077):0.071622183):0.13562037,(('237631-Umaydis@XP_756294':0.66243755,'283643-Cneoformans@XP_776363':0.40235378):0.41207465,('7460-Amellifera@XP_393771':3.7224211e-07,'Cowczarzaki@02636T0':1.3795036):0.16475893):0.045225389):0.044257123,('352472-Ddiscoideum@XP_641250':0.60414612,('403677-Pinfestans@EEY59982':0.05917194,'Pramorum@jgi':4.2281283e-05):0.66316439):0.124918):3.1146346e-06,('6239-Celegans@NP_499485':1.3465545,'6279-Bmalayi@XP_001893623':1.3270158):1.5698625):0.050813412,(((('145481-Ppatens@XP_001775896':0.055812666,(('3702-Athaliana@NP_172146':0.32301254,'39947-Osativa@EEE53648':0.21733973):0.16478358,('564608-Mpusilla@EEH53809':0.41014078,'Smoellendorffi@jgi':0.20418069):0.037249151):0.0083415081):0.19553419,'285006-Scerevisiae@EDV10820':1.3292746):0.034989372,((('367110-Ncrassa@XP_964327':0.19206437,'4896-Spombe@XP_001713082':0.55235562):0.23534936,'451804-Afumigatus@EDP53116':0.14663625):0.2134663,('436017-Olucimarinus@XP_001418321':0.24087743,'70448-Otauri@AAV68614':0.043420959):0.68378513):0.20446334):0.16456961,('Aanophagefferens@jgi':0.74802773,((('Cvulgaris@jgi':5.1872866e-06,'Vcarteri@jgi':0.42384533):0.84160729,'Dpulex@jgi':0.47771653):0.12984028,'Ttrahens@03469T0':0.350934):0.19082871):5.5256126e-06):0.074536865,(('7739-Bfloridae@XP_002610040':0.050288898,'Batrachochytrium-dendrobatidis@JGI_scaffold_2000265':1.9224728):0.14043116,(('7955-Drerio@NP_955916':0.15356264,('8364-Xtropicalis@NP_001007951':0.019990526,'9606-Hsapiens@NP_057321':0.019974108):5.9251015e-06):0.078650794,'Lgigantea@jgi':0.19062104):0.011470794):0.10236111);
(((('10228-Tadhaerens@XP_002109398':0.58356291,('45351-Nvectensis@XP_001626465':0.37764489,('Cvulgaris@jgi':3.1033786e-05,'Vcarteri@jgi':0.29043578):1.3555951):1.485212e-05):0.20037493,((((('285006-Scerevisiae@EDV10820':1.2640187,'564608-Mpusilla@EEH53809':0.34813276):0.46211953,('436017-Olucimarinus@XP_001418321':0.14292163,'70448-Otauri@AAV68614':8.3785162e-08):0.080217343):0.45557573,'Aanophagefferens@jgi':0.40837069):0.22482845,'403677-Pinfestans@EEY59982':0.32905774):0.17206061,(('367110-Ncrassa@XP_964327':0.23317995,('4896-Spombe@XP_001713082':0.58508408,('6239-Celegans@NP_499485':2.5356614,'Dpulex@jgi':0.19235379):0.34893552):0.094125822):0.17817173,'451804-Afumigatus@EDP53116':0.0079064475):0.30432292):0.0077289635):0.12811325,'Ttrahens@03469T0':0.45098511):6.4276926e-05,('145481-Ppatens@XP_001775896':0.026581767,(('3702-Athaliana@NP_172146':2.457049e-06,'Pramorum@jgi':0.10589124):0.39483951,('39947-Osativa@EEE53648':0.28251484,'Smoellendorffi@jgi':0.2530084):0.077947797):0.09043972):0.39399158,(((((('237631-Umaydis@XP_756294':0.41421633,'283643-Cneoformans@XP_776363':0.34280479):0.39789681,'Cowczarzaki@02636T0':0.92950079):2.8996523e-05,('7227-Dmelanogaster@AAM51081':0.39216202,'7460-Amellifera@XP_393771':0.14014491):0.11768788):0.20376776,('296543-Tpseudonana@XP_002294732':0.52671445,'Ectocarpus-siliculosus@298709617':0.38942087):0.15014836):0.048390685,'352472-Ddiscoideum@XP_641250':0.50630428):0.072515471,(((('6279-Bmalayi@XP_001893623':0.46374126,'Batrachochytrium-dendrobatidis@JGI_scaffold_2000265':0.9442412):0.65550051,'7739-Bfloridae@XP_002610040':0.12794255):0.11747586,'Lgigantea@jgi':0.14859416):0.016804516,('7955-Drerio@NP_955916':0.072069676,('8364-Xtropicalis@NP_001007951':0.021281977,'9606-Hsapiens@NP_057321':0.043246746):0.026078347):0.040353895):0.050649239):2.1055833e-05);
(((((('10228-Tadhaerens@XP_002109398':0.71944236,'Vcarteri@jgi':0.23993873):0.47741808,'Cvulgaris@jgi':0.14784462):0.32392873,('296543-Tpseudonana@XP_002294732':1.0104782,((('436017-Olucimarinus@XP_001418321':0.34005048,'70448-Otauri@AAV68614':0):0.50944266,'564608-Mpusilla@EEH53809':0.33941399):0.10082763,('6279-Bmalayi@XP_001893623':0.82580506,'Batrachochytrium-dendrobatidis@JGI_scaffold_2000265':1.0266215):0.20081635):0.17658118):5.1548592e-05):0.065603119,(('145481-Ppatens@XP_001775896':0,'Smoellendorffi@jgi':0.27112919):0.084652815,(('3702-Athaliana@NP_172146':5.1794429e-05,'6239-Celegans@NP_499485':1.5881011):0.24696337,'39947-Osativa@EEE53648':0.22041009):0.18184846):0.12220321):0.32142223,'Dpulex@jgi':0.48052543):0.095477941,((((((('237631-Umaydis@XP_756294':0.070284084,'283643-Cneoformans@XP_776363':1.0379914):0.60130679,'Ectocarpus-siliculosus@298709617':0.34093007):0.17786973,'Aanophagefferens@jgi':0.38431082):0.074493834,'45351-Nvectensis@XP_001626465':0.37973753):0.21903884,((('7227-Dmelanogaster@AAM51081':0.63758992,'7739-Bfloridae@XP_002610040':0.20604693):5.0335014e-05,'Lgigantea@jgi':0.17390767):0.19680632,('7955-Drerio@NP_955916':0.082436082,('8364-Xtropicalis@NP_001007951':0.018811733,'9606-Hsapiens@NP_057321':1.1826846e-05):1.1695213e-05):8.52939e-05):0.15930359):0.0036081789,'Ttrahens@03469T0':0.41441521):0.058991567,'352472-Ddiscoideum@XP_641250':0.33500609):0.11643665,((('285006-Scerevisiae@EDV10820':1.5407932,'Cowczarzaki@02636T0':0.104713):0.36061575,('403677-Pinfestans@EEY59982':0,'Pramorum@jgi':4.27099e-05):0.33447901):0.35205365,((('367110-Ncrassa@XP_964327':0.21852261,'451804-Afumigatus@EDP53116':0.31525083):0.20371718,'4896-Spombe@XP_001713082':0.59981808):0.36511857,'7460-Amellifera@XP_393771':1.0086735e-05):0.090321908):0.054084135);
((((((('10228-Tadhaerens@XP_002109398':0.42459122,('6239-Celegans@NP_499485':1.1256096,'6279-Bmalayi@XP_001893623':0.45867535):0.36835112):0.1565487,'403677-Pinfestans@EEY59982':0.50007476):0.18823202,(((('7227-Dmelanogaster@AAM51081':0.15712809,'Cowczarzaki@02636T0':0.81879867):0.50201332,'7460-Amellifera@XP_393771':0.05748186):0.035009011,'Cvulgaris@jgi':0.50195208):0.16469932,(('Batrachochytrium-dendrobatidis@JGI_scaffold_2000265':1.2613963,('Dpulex@jgi':0.19064883,('Pramorum@jgi':0.031031572,'Vcarteri@jgi':0.19359547):0.62551571):0.0036195246):0.37670921,'Ectocarpus-siliculosus@298709617':0.33887158):3.0689595e-05):4.3878786e-06):0.10190194,'7739-Bfloridae@XP_002610040':0.049412056):0.012106351,(('352472-Ddiscoideum@XP_641250':0.7589342,'Ttrahens@03469T0':0.2006963):1.0077457e-05,'7955-Drerio@NP_955916':0.062712937):0.069949803):4.5869579e-07,'Lgigantea@jgi':0.098413936):0.031793336,((((((('145481-Ppatens@XP_001775896':0,('39947-Osativa@EEE53648':0.35680739,'Smoellendorffi@jgi':0.097548424):0.054670946):0.12460324,'3702-Athaliana@NP_172146':0.24646156):0.025548369,'564608-Mpusilla@EEH53809':0.2360972):0.091331981,((('237631-Umaydis@XP_756294':0.18306567,'283643-Cneoformans@XP_776363':0.85757868):0.48089768,'285006-Scerevisiae@EDV10820':1.1854):0.11595208,((('367110-Ncrassa@XP_964327':0.12737123,'451804-Afumigatus@EDP53116':0.014413692):0.28448723,'4896-Spombe@XP_001713082':0.079065548):0.30559924,('436017-Olucimarinus@XP_001418321':0.23305765,'70448-Otauri@AAV68614':2.3464056e-06):0.32879309):0.28040929):8.5612519e-06):0.12909554,'Aanophagefferens@jgi':0.20140638):0.06945478,'296543-Tpseudonana@XP_002294732':0.68118585):0.062325691,('8364-Xtropicalis@NP_001007951':3.4680592e-14,'9606-Hsapiens@NP_057321':0):0.022153038):0.0110387,'45351-Nvectensis@XP_001626465':0.32750851);
(((((('10228-Tadhaerens@XP_002109398':0.97091848,'7227-Dmelanogaster@AAM51081':0.45631478):0.27553303,'7460-Amellifera@XP_393771':0.051473813):0.10047801,('283643-Cneoformans@XP_776363':0.67878561,((('367110-Ncrassa@XP_964327':0.16398132,'451804-Afumigatus@EDP53116':0.27715186):0.21157332,'4896-Spombe@XP_001713082':0.80189877):0.26920964,'Vcarteri@jgi':1.1622726):0.1268591):0.3095591):2.721862e-05,'Dpulex@jgi':0.93839402):0.13318196,((('352472-Ddiscoideum@XP_641250':0.2983342,('6239-Celegans@NP_499485':1.7509349,'6279-Bmalayi@XP_001893623':1.8256911):0.55428739):0.31936044,'Ectocarpus-siliculosus@298709617':0.40119267):0.32074931,('403677-Pinfestans@EEY59982':0.11101736,'Pramorum@jgi':7.7625801e-05):0.96317791):3.7949683e-06):0.10946348,(('145481-Ppatens@XP_001775896':0.0177981,((((('296543-Tpseudonana@XP_002294732':0.76187921,'564608-Mpusilla@EEH53809':0.25176418):0.52317226,('436017-Olucimarinus@XP_001418321':0.10700298,'70448-Otauri@AAV68614':0.15188334):0.27003027):0.071009203,'Batrachochytrium-dendrobatidis@JGI_scaffold_2000265':1.1504038):0.16391422,'Cvulgaris@jgi':0.71042083):0.081869784,(('3702-Athaliana@NP_172146':0.87582478,'39947-Osativa@EEE53648':0.34115204):0.11629856,'Smoellendorffi@jgi':0.12003868):0.067794703):0.19485557):0.73063764,'7739-Bfloridae@XP_002610040':0.024953559):0.10581397,('237631-Umaydis@XP_756294':0.6862268,((('285006-Scerevisiae@EDV10820':1.5370635,'Cowczarzaki@02636T0':0.86025784):0.52132374,'Lgigantea@jgi':1.0660645e-05):0.03857081,('45351-Nvectensis@XP_001626465':0.54850932,(('7955-Drerio@NP_955916':0.142562,('8364-Xtropicalis@NP_001007951':0.054672964,'9606-Hsapiens@NP_057321':0.017925825):0.034053849):0.0064531179,('Aanophagefferens@jgi':0.41881548,'Ttrahens@03469T0':0.23171593):0.22166147):0.015704238):0.10356656):0.054618355):2.1071226e-05);
(((((((('10228-Tadhaerens@XP_002109398':0.63008816,('6239-Celegans@NP_499485':1.0510783,'6279-Bmalayi@XP_001893623':0.51772288):0.74666373):0.22381008,('45351-Nvectensis@XP_001626465':0.39326865,'Dpulex@jgi':0.70469705):0.077682642):0.043540657,(('352472-Ddiscoideum@XP_641250':0.48597372,('403677-Pinfestans@EEY59982':0.053709099,'Pramorum@jgi':7.3556954e-05):0.43227298):0.15365613,'Ectocarpus-siliculosus@298709617':0.61023486):0.094764696):6.5137702e-06,(('7955-Drerio@NP_955916':0.059194697,'Ttrahens@03469T0':0.38794715):0.032941839,('8364-Xtropicalis@NP_001007951':0.038551813,('9606-Hsapiens@NP_057321':1.1032347e-06,'Aanophagefferens@jgi':0.60608634):0.038833842):0.046778931):1.1484574e-05):0.062907329,'Lgigantea@jgi':0.079671743):0.054330395,'7739-Bfloridae@XP_002610040':0.12276598):0.21687098,(('296543-Tpseudonana@XP_002294732':0.82862196,'7227-Dmelanogaster@AAM51081':0.50992115):1.5183704e-05,'7460-Amellifera@XP_393771':0.19149619):0.041441074):0.080655587,((((('145481-Ppatens@XP_001775896':0,(('3702-Athaliana@NP_172146':0.26341127,'39947-Osativa@EEE53648':0.24842435):0.071322457,'Smoellendorffi@jgi':0.13899361):0.042073431):0.11546106,('Cvulgaris@jgi':0.26191843,'Vcarteri@jgi':0.89716841):0.17047203):8.7497107e-06,((('436017-Olucimarinus@XP_001418321':0.20012321,'70448-Otauri@AAV68614':0.0074097433):0.34891569,'Cowczarzaki@02636T0':1.2991703):0.21727171,'564608-Mpusilla@EEH53809':0.23191292):0.3157431):0.45138194,('285006-Scerevisiae@EDV10820':1.4584914,'4896-Spombe@XP_001713082':0.17487189):0.11183507):0.13640309,(('367110-Ncrassa@XP_964327':0.15333714,'451804-Afumigatus@EDP53116':0.19517662):0.22431884,'Batrachochytrium-dendrobatidis@JGI_scaffold_2000265':1.054494):0.18223202):0.09444241,('237631-Umaydis@XP_756294':0.88995021,'283643-Cneoformans@XP_776363':0.62324575):0.0052425066);
((((('10228-Tadhaerens@XP_002109398':0.54618817,'7227-Dmelanogaster@AAM51081':0.26433733):0.33724579,('45351-Nvectensis@XP_001626465':0.11299739,'Vcarteri@jgi':0.41447092):0.20460157):0.24580407,(('403677-Pinfestans@EEY59982':0.039650724,'Pramorum@jgi':2.5561225e-07):0.75780915,('Cowczarzaki@02636T0':0.60807145,'Ttrahens@03469T0':0.16292316):0.14615881):0.0069083848):0.076660838,((('145481-Ppatens@XP_001775896':0.072072357,(('3702-Athaliana@NP_172146':0.3397687,'39947-Osativa@EEE53648':0.32724891):6.7968753e-06,'Smoellendorffi@jgi':0.13483599):0.13487455):0.11678849,((('436017-Olucimarinus@XP_001418321':0.26966987,'70448-Otauri@AAV68614':0):0.29002111,'564608-Mpusilla@EEH53809':0.38343283):0.16108315,'Cvulgaris@jgi':0.51025849):7.887891e-05):0.10228439,('296543-Tpseudonana@XP_002294732':0.98991055,'Aanophagefferens@jgi':0.45962511):0.079016515):0.23482007):1.7083965e-05,(((('237631-Umaydis@XP_756294':0.87680766,'285006-Scerevisiae@EDV10820':0.93763987):0.63732844,'7460-Amellifera@XP_393771':0.015224881):0.14135957,((('283643-Cneoformans@XP_776363':0.54139677,'Batrachochytrium-dendrobatidis@JGI_scaffold_2000265':1.0478701):7.4508046e-05,(('367110-Ncrassa@XP_964327':0.10985952,'4896-Spombe@XP_001713082':0.48012048):0.036218475,'451804-Afumigatus@EDP53116':0.17434806):0.34147691):0.20412307,'Dpulex@jgi':0.54300679):7.9942917e-05):0.049314459,(('352472-Ddiscoideum@XP_641250':0.40934052,'6239-Celegans@NP_499485':1.2400873):0.13587046,('6279-Bmalayi@XP_001893623':1.0801694,'Ectocarpus-siliculosus@298709617':0.31419593):0.079478116):0.11335676):6.3412807e-06,('7739-Bfloridae@XP_002610040':0.13533444,(('7955-Drerio@NP_955916':0.18886673,('8364-Xtropicalis@NP_001007951':2.0496425e-16,'9606-Hsapiens@NP_057321':0):0.021442209):0.094782827,'Lgigantea@jgi':0.1107096):0.041023956):0.052452068);
((((('10228-Tadhaerens@XP_002109398':1.0974542,'7227-Dmelanogaster@AAM51081':1.2330851e-05):0.47192062,(('237631-Umaydis@XP_756294':1.9189642,'283643-Cneoformans@XP_776363':0.076127589):0.60014757,'Ectocarpus-siliculosus@298709617':0.27840036):0.25912358):2.4015136e-05,'296543-Tpseudonana@XP_002294732':0.94932642):0.17903277,((((('145481-Ppatens@XP_001775896':4.2403801e-06,(('3702-Athaliana@NP_172146':0,'6239-Celegans@NP_499485':1.9970296):0.34283701,'Smoellendorffi@jgi':0.21406306):0.071059264):0.124139,('39947-Osativa@EEE53648':0.18540777,('Batrachochytrium-dendrobatidis@JGI_scaffold_2000265':2.8641925,'Cvulgaris@jgi':0):0.36741772):0.16725108):0.1131786,'564608-Mpusilla@EEH53809':0.35883767):0.099295571,(('436017-Olucimarinus@XP_001418321':0.19511463,'70448-Otauri@AAV68614':0):0.044333909,'Cowczarzaki@02636T0':1.1304977):0.34147453):0.25324998,((('285006-Scerevisiae@EDV10820':1.8154975,'451804-Afumigatus@EDP53116':2.7743372e-06):0.38872315,'367110-Ncrassa@XP_964327':0.1315507):0.31133219,'4896-Spombe@XP_001713082':0.42682795):0.15847522):0.11052262):0.0028083357,(((((('352472-Ddiscoideum@XP_641250':0.70962137,('403677-Pinfestans@EEY59982':1.9250193e-06,'Pramorum@jgi':3.0160656e-05):0.53836744):0.2662032,('45351-Nvectensis@XP_001626465':6.6353035e-06,'Vcarteri@jgi':0.74331643):0.34913444):1.9736065e-08,'Dpulex@jgi':0.39742167):0.18205138,(('7955-Drerio@NP_955916':0.14137675,('8364-Xtropicalis@NP_001007951':0.038685217,'9606-Hsapiens@NP_057321':3.5347384e-05):9.0402926e-05):0.073017049,'Aanophagefferens@jgi':0.68894238):0.058168383):0.095866173,'7739-Bfloridae@XP_002610040':0.057967118):4.7725932e-05,(('6279-Bmalayi@XP_001893623':1.1242349,'Ttrahens@03469T0':0.15205036):0.48177742,'Lgigantea@jgi':0.093010869):0.027310396):0.15904192,'7460-Amellifera@XP_393771':0.24620795);
((((((('10228-Tadhaerens@XP_002109398':0.28741236,'7227-Dmelanogaster@AAM51081':0.82224176):0.31486715,('6239-Celegans@NP_499485':1.1784908,'6279-Bmalayi@XP_001893623':0.88787972):0.17512574):0.13616905,((('367110-Ncrassa@XP_964327':1.6206125e-05,'451804-Afumigatus@EDP53116':0.24897178):0.442323,'4896-Spombe@XP_001713082':0.3069006):0.54253104,('403677-Pinfestans@EEY59982':0,'Pramorum@jgi':0.095345554):0.37717159):0.31236633):2.4761723e-05,'45351-Nvectensis@XP_001626465':0.39257685):0.22188324,('8364-Xtropicalis@NP_001007951':0.015614778,('9606-Hsapiens@NP_057321':5.1567347e-05,'Aanophagefferens@jgi':0.51294696):0.0155924):0.024655681):5.9775104e-06,((('237631-Umaydis@XP_756294':1.174038,'Ttrahens@03469T0':0.27025342):0.06109398,'7955-Drerio@NP_955916':0.046458367):0.046366829,(((('283643-Cneoformans@XP_776363':0.45701128,'Batrachochytrium-dendrobatidis@JGI_scaffold_2000265':0.94787892):0.4561894,'Cowczarzaki@02636T0':0.98448734):0.1577322,'Ectocarpus-siliculosus@298709617':0.33422014):0.24296517,'Lgigantea@jgi':1.1590086e-05):0.092357574):0.042483729):0.055906966,((((((('145481-Ppatens@XP_001775896':0.21777751,'Smoellendorffi@jgi':0.15814868):0.077011845,'3702-Athaliana@NP_172146':0.67467395):0.067957581,'39947-Osativa@EEE53648':0.17830367):0.058267551,('564608-Mpusilla@EEH53809':0.50652635,('Cvulgaris@jgi':6.746641e-05,'Vcarteri@jgi':0.49508305):0.37261454):0.23907791):0.19284873,('285006-Scerevisiae@EDV10820':1.4627043,('436017-Olucimarinus@XP_001418321':0.14216377,'70448-Otauri@AAV68614':5.0179638e-05):0.55589274):0.081973316):0.52143135,('296543-Tpseudonana@XP_002294732':0.88047159,'352472-Ddiscoideum@XP_641250':0.59111101):0.34185722):0.010050626,'7739-Bfloridae@XP_002610040':1.9734829e-05):0.058214648,('7460-Amellifera@XP_393771':0.40155441,'Dpulex@jgi':0.46699448):0.034578639);
(((((((('10228-Tadhaerens@XP_002109398':0.8321965,'7227-Dmelanogaster@AAM51081':0.54391167):2.7314918e-05,'7460-Amellifera@XP_393771':0.33611051):0.074567889,('4896-Spombe@XP_001713082':0.10269503,('Cvulgaris@jgi':0.64642997,'Vcarteri@jgi':0.11934137):0.32574311):0.28193905):0.057255642,'Batrachochytrium-dendrobatidis@JGI_scaffold_2000265':1.3337501):0.13017343,('367110-Ncrassa@XP_964327':0.53054369,'451804-Afumigatus@EDP53116':0.06297133):0.51481659):4.6652175e-06,(((('145481-Ppatens@XP_001775896':0.12540791,(('3702-Athaliana@NP_172146':0.48002339,'39947-Osativa@EEE53648':0.22027804):0.12833754,'Smoellendorffi@jgi':1.1900024e-07):0.099885104):0.065590192,'564608-Mpusilla@EEH53809':0.58940506):0.047042825,('436017-Olucimarinus@XP_001418321':0.18944652,'70448-Otauri@AAV68614':0.029321124):0.31914509):1.326392e-05,'285006-Scerevisiae@EDV10820':1.2833166):0.25634862):0.090137165,('283643-Cneoformans@XP_776363':0.27372204,'Cowczarzaki@02636T0':1.3682443):0.5853178):0.041150733,('237631-Umaydis@XP_756294':0.82373568,(((('45351-Nvectensis@XP_001626465':0.69248416,('7955-Drerio@NP_955916':0.083851361,('8364-Xtropicalis@NP_001007951':0.037354714,'9606-Hsapiens@NP_057321':0.017269947):0.11300515):0.084700273):0.019726403,'Lgigantea@jgi':0.13228582):0.074040852,(('6239-Celegans@NP_499485':2.4968376,'6279-Bmalayi@XP_001893623':1.1553179):0.5193586,'7739-Bfloridae@XP_002610040':4.6672544e-05):0.12764381):0.032830041,('Dpulex@jgi':0.53140016,'Ttrahens@03469T0':0.42292831):0.095861772):1.0451071e-05):0.18280677,(('296543-Tpseudonana@XP_002294732':1.0309863,((('403677-Pinfestans@EEY59982':1.2311035e-06,'Pramorum@jgi':0.047224618):0.93106897,'Aanophagefferens@jgi':0.66325706):0.25276292,'Ectocarpus-siliculosus@298709617':0.47160566):1.2100428e-05):0.18154976,'352472-Ddiscoideum@XP_641250':0.87409142):2.3288946e-05);
((((('10228-Tadhaerens@XP_002109398':1.1251202,'7227-Dmelanogaster@AAM51081':0.14074785):0.53232577,'7460-Amellifera@XP_393771':8.4918779e-06):0.16177884,((((('145481-Ppatens@XP_001775896':0.12673113,(('3702-Athaliana@NP_172146':0.41741372,'39947-Osativa@EEE53648':0.32540232):0.29833113,'Smoellendorffi@jgi':0.1545359):0.089908254):0.1124004,('564608-Mpusilla@EEH53809':0.34616347,'Cvulgaris@jgi':0.23360157):0.16329119):0.070726332,('436017-Olucimarinus@XP_001418321':0.16923919,'70448-Otauri@AAV68614':0.059564199):0.18038445):8.4834383e-05,'296543-Tpseudonana@XP_002294732':1.199484):0.23641071,(((('237631-Umaydis@XP_756294':0.81635687,'283643-Cneoformans@XP_776363':0.46285674):0.38384095,'285006-Scerevisiae@EDV10820':1.4310681):0.23942649,(('367110-Ncrassa@XP_964327':0.34843166,'451804-Afumigatus@EDP53116':3.6505464e-05):0.38459394,'4896-Spombe@XP_001713082':0.25409067):0.27339214):0.12996955,'Batrachochytrium-dendrobatidis@JGI_scaffold_2000265':1.5872942):0.090858409):0.47664777):4.9824628e-06,(((('6239-Celegans@NP_499485':2.4087484,'6279-Bmalayi@XP_001893623':0.39519152):0.82262902,'Ectocarpus-siliculosus@298709617':0.24473446):0.41452991,'Vcarteri@jgi':0.37113065):0.10247675,'Dpulex@jgi':0.3223236):3.8110598e-05):0.055906123,(((((('352472-Ddiscoideum@XP_641250':0.48000353,('Aanophagefferens@jgi':0.21536598,('Cowczarzaki@02636T0':1.1323119,'Ttrahens@03469T0':0.24847736):0.20729125):0.21653412):0.10599545,'45351-Nvectensis@XP_001626465':0.22508621):0.046984985,('403677-Pinfestans@EEY59982':0,'Pramorum@jgi':3.4837278e-05):0.53536878):0.071888133,('8364-Xtropicalis@NP_001007951':3.9726344e-07,'9606-Hsapiens@NP_057321':0.016460073):2.5865415e-05):0.050591661,'7955-Drerio@NP_955916':0.038686244):0.022278389,'Lgigantea@jgi':0.23575344):0.019200794,'7739-Bfloridae@XP_002610040':0.14682243);
((((('10228-Tadhaerens@XP_002109398':0.80246336,'45351-Nvectensis@XP_001626465':0.4591664):0.19270397,('7955-Drerio@NP_955916':0.087403797,('8364-Xtropicalis@NP_001007951':0.019357173,'9606-Hsapiens@NP_057321':0.039902176):0.054429991):0.030003515):0.0068162209,('Aanophagefferens@jgi':0.49864062,'Ttrahens@03469T0':0.11657564):0.29268045):0.053792717,(((('296543-Tpseudonana@XP_002294732':0.61549267,('6239-Celegans@NP_499485':1.5928186,'6279-Bmalayi@XP_001893623':0.4678327):1.0186983):0.48992757,'Ectocarpus-siliculosus@298709617':0.7068031):0.29410208,'352472-Ddiscoideum@XP_641250':0.38474357):0.27508643,('403677-Pinfestans@EEY59982':0.79351865,('Cowczarzaki@02636T0':1.6103071,'Lgigantea@jgi':0.13744189):2.7985494e-05):0.084387525):0.084792821):7.269702e-05,(((('145481-Ppatens@XP_001775896':0.042423653,'Smoellendorffi@jgi':0.3163729):0.08606261,('564608-Mpusilla@EEH53809':0.61723935,('Cvulgaris@jgi':0.30858042,('Pramorum@jgi':0.64519201,'Vcarteri@jgi':3.4799522e-05):0.71279932):0.19222326):8.0195327e-07):0.17347304,('3702-Athaliana@NP_172146':0.60007356,('436017-Olucimarinus@XP_001418321':0.30210045,'70448-Otauri@AAV68614':0.056329304):0.75125367):0.096335517):0.11575858,'39947-Osativa@EEE53648':0.26554166):0.61762405,(((((('237631-Umaydis@XP_756294':1.0440906,'283643-Cneoformans@XP_776363':0.54874203):0.58911693,'Batrachochytrium-dendrobatidis@JGI_scaffold_2000265':1.1439865):0.10364375,(('285006-Scerevisiae@EDV10820':1.6957508,'4896-Spombe@XP_001713082':0.16272369):0.21812187,('367110-Ncrassa@XP_964327':0.40639152,'451804-Afumigatus@EDP53116':0.16026289):0.28617518):0.16837889):0.40598151,('7227-Dmelanogaster@AAM51081':0.75660542,'7460-Amellifera@XP_393771':2.8596737e-05):0.093055493):0.10850921,'Dpulex@jgi':0.5963396):0.23507315,'7739-Bfloridae@XP_002610040':0.18792317):0.065453573);
(((((('10228-Tadhaerens@XP_002109398':0.59907555,('6239-Celegans@NP_499485':1.3525612,'6279-Bmalayi@XP_001893623':0.41364909):0.045421236):0.39201454,'Vcarteri@jgi':0.53285906):0.26464739,('352472-Ddiscoideum@XP_641250':0.53257349,'Ectocarpus-siliculosus@298709617':0.2663966):0.16425408):0.01735806,(((('145481-Ppatens@XP_001775896':0.020070542,(('3702-Athaliana@NP_172146':0.36590328,'39947-Osativa@EEE53648':0.30285701):0.13203477,'Smoellendorffi@jgi':0.091329598):0.053381894):0.23025285,(('436017-Olucimarinus@XP_001418321':0.277017,'70448-Otauri@AAV68614':9.9177153e-05):0.40693141,'564608-Mpusilla@EEH53809':0.45358927):2.9165389e-05):0.078505787,((('237631-Umaydis@XP_756294':0.26246063,'283643-Cneoformans@XP_776363':1.100203):0.35202218,'285006-Scerevisiae@EDV10820':1.3509909):0.11935792,(('367110-Ncrassa@XP_964327':0.18586496,'451804-Afumigatus@EDP53116':0.065131707):0.62417429,'4896-Spombe@XP_001713082':0.32913359):0.47370821):0.16810277):0.094723615,('296543-Tpseudonana@XP_002294732':0.52758654,'Cvulgaris@jgi':0.572992):0.018075746):0.15880158):1.2583289e-05,(('403677-Pinfestans@EEY59982':0.032799395,'Pramorum@jgi':0):0.42849586,'Batrachochytrium-dendrobatidis@JGI_scaffold_2000265':1.1059304):0.16667186):0.13375589,((((('45351-Nvectensis@XP_001626465':0.42746251,('8364-Xtropicalis@NP_001007951':0.015645345,('9606-Hsapiens@NP_057321':2.2150907e-05,'Aanophagefferens@jgi':0.47897423):0.070742048):0.081642587):1.5343741e-05,('7955-Drerio@NP_955916':0.061200896,'Ttrahens@03469T0':0.3461213):0.07971673):0.13583964,'Lgigantea@jgi':0.093516431):0.091958699,'7739-Bfloridae@XP_002610040':0.077571142):0.13511021,(('7227-Dmelanogaster@AAM51081':0.23654818,'Cowczarzaki@02636T0':0.77061388):0.42557176,'7460-Amellifera@XP_393771':7.1897616e-06):0.26850409):8.2624222e-05,'Dpulex@jgi':0.60273411);
(((('10228-Tadhaerens@XP_002109398':0.92645648,((((('352472-Ddiscoideum@XP_641250':0.76289031,'Ttrahens@03469T0':0.31798496):0.024567631,'7955-Drerio@NP_955916':0.10278487):0.068111232,('8364-Xtropicalis@NP_001007951':0.017461333,'9606-Hsapiens@NP_057321':6.028201e-06):0.10244662):0.13607965,'Lgigantea@jgi':0.086930651):2.4782445e-06,'7739-Bfloridae@XP_002610040':0.074502446):8.5159627e-06):0.046155002,((((('237631-Umaydis@XP_756294':0.92968717,'283643-Cneoformans@XP_776363':0.43868832):0.54223181,(('285006-Scerevisiae@EDV10820':2.2138156,'4896-Spombe@XP_001713082':0.092464002):0.39081764,('367110-Ncrassa@XP_964327':0.097192732,'451804-Afumigatus@EDP53116':0.29810721):0.092133872):2.9871915e-05):0.20175102,'Batrachochytrium-dendrobatidis@JGI_scaffold_2000265':1.0300864):0.13133967,'Dpulex@jgi':0.64036573):0.18781523,(('403677-Pinfestans@EEY59982':0,'Pramorum@jgi':1.1699185e-05):0.57759607,'Vcarteri@jgi':0.53851549):0.14665959):5.1184466e-05):0.015802163,'7460-Amellifera@XP_393771':0.17780998):8.7795377e-07,((((('145481-Ppatens@XP_001775896':0.048763329,(('3702-Athaliana@NP_172146':0.33431915,'39947-Osativa@EEE53648':0.3517669):0.11979335,'Smoellendorffi@jgi':0.32359153):0.10879079):0.020413798,(('436017-Olucimarinus@XP_001418321':0.17600383,'70448-Otauri@AAV68614':0):0.33701519,'564608-Mpusilla@EEH53809':0.17593396):0.15592581):0.12298461,'Cvulgaris@jgi':0.35720344):0.22136745,'296543-Tpseudonana@XP_002294732':0.66247272):0.039494818,(((('6239-Celegans@NP_499485':1.2856162,'6279-Bmalayi@XP_001893623':0.67388428):0.78909585,'Ectocarpus-siliculosus@298709617':0.4336377):0.055886232,'Aanophagefferens@jgi':0.49353524):0.23676223,'Cowczarzaki@02636T0':1.426879):1.2073398e-05):0.28593255,('45351-Nvectensis@XP_001626465':0.28176765,'7227-Dmelanogaster@AAM51081':0.27202756):0.17188687);
(((((((('10228-Tadhaerens@XP_002109398':0.90713676,'7227-Dmelanogaster@AAM51081':0.34121614):0.32425775,(('237631-Umaydis@XP_756294':0.67567662,'285006-Scerevisiae@EDV10820':1.2006363):0.625745,'7460-Amellifera@XP_393771':3.962493e-06):0.14554432):0.087607497,((('283643-Cneoformans@XP_776363':0.84635902,('367110-Ncrassa@XP_964327':0.40014769,'451804-Afumigatus@EDP53116':0.061016801):0.20069951):0.10535899,('4896-Spombe@XP_001713082':0.3282746,'Vcarteri@jgi':0.64549071):0.33634162):0.21853675,'Dpulex@jgi':0.43017872):0.044549925):0.25650234,((('6239-Celegans@NP_499485':1.1401936,'6279-Bmalayi@XP_001893623':0.73030548):0.36164546,'Batrachochytrium-dendrobatidis@JGI_scaffold_2000265':2.0189022):0.38956645,'7739-Bfloridae@XP_002610040':1.6085945e-06):0.24197486):6.8099513e-07,((('403677-Pinfestans@EEY59982':2.1554694e-06,'Pramorum@jgi':0):1.2836698,'Cowczarzaki@02636T0':1.1051135):0.21372249,'Lgigantea@jgi':4.1970237e-05):0.13605687):0.077004712,(('352472-Ddiscoideum@XP_641250':0.64030832,'Ttrahens@03469T0':0.34228633):0.054397227,'7955-Drerio@NP_955916':0.10612661):0.023162598):0.072555949,('8364-Xtropicalis@NP_001007951':0.019818386,'9606-Hsapiens@NP_057321':7.7033974e-06):0.02697516):0.10340005,(((((((('145481-Ppatens@XP_001775896':0.05476138,'3702-Athaliana@NP_172146':0.68435754):0.044130703,'Smoellendorffi@jgi':0.15347197):0.063461151,'39947-Osativa@EEE53648':0.49808638):0.024298171,(('436017-Olucimarinus@XP_001418321':0.20952797,'70448-Otauri@AAV68614':9.1273101e-06):0.26819063,'564608-Mpusilla@EEH53809':0.42085923):0.21346678):0.11228374,'Cvulgaris@jgi':0.2548113):0.10096201,'296543-Tpseudonana@XP_002294732':0.38441564):0.35183446,'Aanophagefferens@jgi':0.38311741):3.0839595e-05,'Ectocarpus-siliculosus@298709617':0.41354427):0.1688928,'45351-Nvectensis@XP_001626465':0.30368548);
(((((('10228-Tadhaerens@XP_002109398':0.6374912,'7227-Dmelanogaster@AAM51081':0.25725995):0.26457093,'7460-Amellifera@XP_393771':0.11319679):0.22427826,('352472-Ddiscoideum@XP_641250':0.46953075,'Dpulex@jgi':0.48645478):0.059550135):0.081257984,((((('237631-Umaydis@XP_756294':0.76857517,'283643-Cneoformans@XP_776363':0.55972122):0.5847424,'Batrachochytrium-dendrobatidis@JGI_scaffold_2000265':0.72040614):0.029866761,('367110-Ncrassa@XP_964327':0.25788413,'451804-Afumigatus@EDP53116':0.13141431):0.2354058):0.13454934,(((('403677-Pinfestans@EEY59982':0,'Pramorum@jgi':8.652317e-05):0.30250297,'Ttrahens@03469T0':0.35733914):0.02408083,('7955-Drerio@NP_955916':0.1477208,('8364-Xtropicalis@NP_001007951':4.4563386e-05,'9606-Hsapiens@NP_057321':0.020180013):2.6003251e-07):0.14988006):0.041291463,'45351-Nvectensis@XP_001626465':0.44124147):0.013822955):0.065433967,'Lgigantea@jgi':0.1931697):0.028169888):0.007654333,'7739-Bfloridae@XP_002610040':1.1498992e-05):3.7506932e-05,((((('145481-Ppatens@XP_001775896':4.3529454e-05,'Smoellendorffi@jgi':0.40069744):0.09235936,((('3702-Athaliana@NP_172146':0.41956865,'39947-Osativa@EEE53648':0.19493675):0.27829986,('Cvulgaris@jgi':3.5464717e-05,'Vcarteri@jgi':0.15529143):0.31163537):6.4725168e-06,'564608-Mpusilla@EEH53809':0.38781424):0.080190665):0.13086344,('436017-Olucimarinus@XP_001418321':0.099764817,'70448-Otauri@AAV68614':1.232001e-05):0.30923581):0.25684071,'Aanophagefferens@jgi':0.53150627):0.039101582,(('285006-Scerevisiae@EDV10820':1.4241016,'4896-Spombe@XP_001713082':0.43638959):0.20555347,'296543-Tpseudonana@XP_002294732':1.0547004):9.3459602e-05):0.29955168,((('6239-Celegans@NP_499485':2.015803,'6279-Bmalayi@XP_001893623':0.71686748):0.42419956,'Cowczarzaki@02636T0':0.82797469):0.29869807,'Ectocarpus-siliculosus@298709617':0.50183292):0.41848236);
((((('10228-Tadhaerens@XP_002109398':0.90377205,(('352472-Ddiscoideum@XP_641250':0.60082858,'6239-Celegans@NP_499485':1.536388):0.12571923,'6279-Bmalayi@XP_001893623':0.99063102):0.12968588):0.0046440292,'Dpulex@jgi':0.24867904):0.11409854,((('285006-Scerevisiae@EDV10820':1.5590658,'451804-Afumigatus@EDP53116':0.37869544):1.1995171e-05,'367110-Ncrassa@XP_964327':0.132575):0.26564395,'4896-Spombe@XP_001713082':0.2622808):0.15188333):0.24274085,((((('237631-Umaydis@XP_756294':0.57582602,'283643-Cneoformans@XP_776363':0.52181045):0.21945498,'Ttrahens@03469T0':0.34288277):0.12432359,('403677-Pinfestans@EEY59982':0.58797932,('Aanophagefferens@jgi':0.47288495,'Ectocarpus-siliculosus@298709617':0.28548952):0.25734493):0.060285585):0.029795838,'7460-Amellifera@XP_393771':0.12329429):0.05928048,('45351-Nvectensis@XP_001626465':0.74172965,('7739-Bfloridae@XP_002610040':0.15023323,(('7955-Drerio@NP_955916':0.2918502,('8364-Xtropicalis@NP_001007951':0.038581488,'9606-Hsapiens@NP_057321':2.7819275e-05):0.0055367599):0.22364612,'Lgigantea@jgi':0.10493571):3.5153387e-06):0.082123028):0.1224063):8.0836717e-06):0.083120654,((((('145481-Ppatens@XP_001775896':0.058317262,'Smoellendorffi@jgi':0.089672461):0.036562976,('39947-Osativa@EEE53648':0.17948539,'Cvulgaris@jgi':0.54972719):0.13876452):0.043893492,'564608-Mpusilla@EEH53809':0.62809374):0.065689223,'3702-Athaliana@NP_172146':0.20632543):0.30530393,(('296543-Tpseudonana@XP_002294732':1.0821908,((('436017-Olucimarinus@XP_001418321':0.20995142,'70448-Otauri@AAV68614':0):0.34507958,'7227-Dmelanogaster@AAM51081':0.71976375):0.12513953,'Cowczarzaki@02636T0':1.1147165):0.32165586):6.6898233e-05,'Batrachochytrium-dendrobatidis@JGI_scaffold_2000265':0.83121043):2.406111e-05):5.063232e-05,('Pramorum@jgi':0.1345417,'Vcarteri@jgi':0.21488567):0.62873014);
(((((((('10228-Tadhaerens@XP_002109398':0.79247276,'7460-Amellifera@XP_393771':0.1360269):0.046093192,('237631-Umaydis@XP_756294':0.58624073,'283643-Cneoformans@XP_776363':0.4882684):0.30030151):0.029071535,'7739-Bfloridae@XP_002610040':0.11756873):0.048867967,'Lgigantea@jgi':0.030009281):0.064180235,(('7955-Drerio@NP_955916':0.060209065,('8364-Xtropicalis@NP_001007951':0.035402994,'9606-Hsapiens@NP_057321':4.5353386e-06):0.037166536):0.053582963,'Ttrahens@03469T0':0.33094533):8.222574e-06):0.14753304,((('296543-Tpseudonana@XP_002294732':0.879788,'Ectocarpus-siliculosus@298709617':0.3566049):0.14154376,'Aanophagefferens@jgi':0.45912777):0.30092775,'352472-Ddiscoideum@XP_641250':0.60895601):2.9356682e-05):0.075243249,'45351-Nvectensis@XP_001626465':0.19614734):0.11862358,((((('145481-Ppatens@XP_001775896':0.067881233,(('3702-Athaliana@NP_172146':0.42532328,'39947-Osativa@EEE53648':0.35326328):0.092691564,'Smoellendorffi@jgi':0.18949369):0.064226084):0.12953834,((('436017-Olucimarinus@XP_001418321':0.20694878,'70448-Otauri@AAV68614':0):0.44974643,'564608-Mpusilla@EEH53809':0.14664949):0.24137259,'Cvulgaris@jgi':0.52167793):0.0062930866):0.19671972,('285006-Scerevisiae@EDV10820':0.59218053,'Cowczarzaki@02636T0':0.88291963):0.16952009):0.32557142,(('367110-Ncrassa@XP_964327':0.13012684,'451804-Afumigatus@EDP53116':0.17400573):0.33157264,('4896-Spombe@XP_001713082':0.22416748,'Batrachochytrium-dendrobatidis@JGI_scaffold_2000265':1.4631184):0.2779469):0.082270758):0.11169464,('6239-Celegans@NP_499485':0.83982388,'6279-Bmalayi@XP_001893623':1.0551975):0.21197478):1.4258185e-06,(('403677-Pinfestans@EEY59982':0,'Pramorum@jgi':1.1344303e-05):0.668558,('7227-Dmelanogaster@AAM51081':0.4104095,('Dpulex@jgi':0.32212952,'Vcarteri@jgi':0.69474452):0.08369964):0.0045483556):0.18638406);
((((((('10228-Tadhaerens@XP_002109398':0.58902446,'8364-Xtropicalis@NP_001007951':1.5330446e-05):0.058339315,'9606-Hsapiens@NP_057321':0.038494282):0.019833487,'7955-Drerio@NP_955916':0.061464842):0.068093253,((('6239-Celegans@NP_499485':1.9688746,'6279-Bmalayi@XP_001893623':0.39050728):0.79256439,'7739-Bfloridae@XP_002610040':0.16001091):1.2516013e-05,('Lgigantea@jgi':0.064886208,'Ttrahens@03469T0':0.50303588):0.032963409):3.4144405e-06):0.19572898,('45351-Nvectensis@XP_001626465':0.24494949,('Aanophagefferens@jgi':0.49651669,'Ectocarpus-siliculosus@298709617':0.5030372):0.29104828):0.11972533):0.17185418,('352472-Ddiscoideum@XP_641250':0.28014425,'Dpulex@jgi':0.60973856):0.15062486):6.7873481e-06,(((('145481-Ppatens@XP_001775896':4.7902242e-05,(('3702-Athaliana@NP_172146':0.34314843,'39947-Osativa@EEE53648':0.32622246):0.040815556,'Smoellendorffi@jgi':0.13279174):0.072727701):0.13471733,(('436017-Olucimarinus@XP_001418321':0.16507151,'70448-Otauri@AAV68614':0.029824232):0.25844855,'564608-Mpusilla@EEH53809':0.097085285):0.16383633):0.032951873,('Cvulgaris@jgi':0.32083619,'Vcarteri@jgi':0.057975562):0.23711554):0.33318361,(('403677-Pinfestans@EEY59982':0,'Pramorum@jgi':1.3157372e-05):0.29615066,'Cowczarzaki@02636T0':1.0328921):0.2501184):0.019284669,(((('237631-Umaydis@XP_756294':0.75834246,'283643-Cneoformans@XP_776363':0.7196945):0.30024594,(('285006-Scerevisiae@EDV10820':1.4472457,'4896-Spombe@XP_001713082':0.17832711):0.26785861,('367110-Ncrassa@XP_964327':0.28464269,'451804-Afumigatus@EDP53116':0.038169719):0.28757392):1.7060248e-05):0.098798311,'Batrachochytrium-dendrobatidis@JGI_scaffold_2000265':0.91388655):0.13768864,(('296543-Tpseudonana@XP_002294732':0.58746467,'7227-Dmelanogaster@AAM51081':0.32987244):6.5292261e-06,'7460-Amellifera@XP_393771':0.072855257):0.032832984):0.066084716);
((('10228-Tadhaerens@XP_002109398':0.83837506,(((('145481-Ppatens@XP_001775896':0.090474614,(('3702-Athaliana@NP_172146':0.29170941,'39947-Osativa@EEE53648':0.22994986):0.14770869,'Smoellendorffi@jgi':0.237747):0.039727497):0.058683226,(('436017-Olucimarinus@XP_001418321':0.23201304,'70448-Otauri@AAV68614':6.4400323e-06):0.47941228,'564608-Mpusilla@EEH53809':0.30371605):0.17990231):0.13808029,('Cvulgaris@jgi':0.093104312,'Vcarteri@jgi':0.48276589):0.22876659):0.26347784,'296543-Tpseudonana@XP_002294732':0.56361116):0.28228037):0.10516769,'7227-Dmelanogaster@AAM51081':0.5164821):8.3203096e-06,(((('237631-Umaydis@XP_756294':0.97075164,'283643-Cneoformans@XP_776363':0.46306011):0.4907275,(('367110-Ncrassa@XP_964327':0.14243425,'451804-Afumigatus@EDP53116':0.2342171):0.13803172,('4896-Spombe@XP_001713082':0.31971424,'Batrachochytrium-dendrobatidis@JGI_scaffold_2000265':1.6778675):0.29051346):0.17686459):0.039453877,'285006-Scerevisiae@EDV10820':1.6922062):0.20233806,(('352472-Ddiscoideum@XP_641250':0.38789054,((('403677-Pinfestans@EEY59982':0,'Pramorum@jgi':3.0975486e-06):0.83976193,('Aanophagefferens@jgi':0.38859516,'Ectocarpus-siliculosus@298709617':0.43893235):2.6071824e-05):0.25965913,'45351-Nvectensis@XP_001626465':0.43492527):0.043937124):0.19333279,(((('6239-Celegans@NP_499485':1.62074,'6279-Bmalayi@XP_001893623':1.1898204):0.61351184,'7739-Bfloridae@XP_002610040':0):0.093625084,((('7955-Drerio@NP_955916':0.03418752,('Cowczarzaki@02636T0':1.3436778,'Ttrahens@03469T0':9.043879e-06):0.42733783):0.049326672,('8364-Xtropicalis@NP_001007951':0.019922362,'9606-Hsapiens@NP_057321':0.019869998):0.062230291):0.14021749,'Lgigantea@jgi':0.067992478):0.049543054):0.089716894,'Dpulex@jgi':0.38272086):0.072470952):5.4438747e-07):0.059170003,'7460-Amellifera@XP_393771':0.072157721);
((('10228-Tadhaerens@XP_002109398':0.73650899,('6279-Bmalayi@XP_001893623':1.5480629,'Ectocarpus-siliculosus@298709617':0.562415):0.39800366):0.029509572,((('237631-Umaydis@XP_756294':0.54773917,'283643-Cneoformans@XP_776363':0.63753399):0.39679556,('7227-Dmelanogaster@AAM51081':0.29298761,'7460-Amellifera@XP_393771':0.065935087):0.31999675):0.1076706,((((('367110-Ncrassa@XP_964327':0.25506208,'451804-Afumigatus@EDP53116':0.152506):0.5070126,('403677-Pinfestans@EEY59982':0.063981511,'Pramorum@jgi':7.1773261e-05):0.33969567):0.17641371,(('7955-Drerio@NP_955916':0.038062502,('8364-Xtropicalis@NP_001007951':0.019773233,'9606-Hsapiens@NP_057321':0.061535209):0.031160689):0.0036121792,('Aanophagefferens@jgi':0.69213649,(('Batrachochytrium-dendrobatidis@JGI_scaffold_2000265':0.80267567,'Cowczarzaki@02636T0':0.71883031):0.21291573,'Ttrahens@03469T0':0.20381232):0.11435572):0.26862489):0.0512311):0.022237241,'Lgigantea@jgi':0.055124135):0.091687849,'7739-Bfloridae@XP_002610040':0.041317204):0.015654081):0.19357831):3.6422024e-05,(((((('145481-Ppatens@XP_001775896':0,('3702-Athaliana@NP_172146':0.25577733,'Smoellendorffi@jgi':0.1618181):0.029819975):0.032574152,((('296543-Tpseudonana@XP_002294732':0.62878597,'6239-Celegans@NP_499485':2.2316463):0.30430516,'564608-Mpusilla@EEH53809':0.40775949):0.25854635,('436017-Olucimarinus@XP_001418321':0.2530997,'70448-Otauri@AAV68614':0):0.44317464):0.15783955):0.090923626,('Cvulgaris@jgi':1.1482381e-05,'Vcarteri@jgi':0.49342739):0.27584684):0.11025915,'39947-Osativa@EEE53648':0.13985053):0.20313733,('285006-Scerevisiae@EDV10820':1.1976368,'4896-Spombe@XP_001713082':0.84786232):0.11852308):0.2632313,('352472-Ddiscoideum@XP_641250':0.33537149,'45351-Nvectensis@XP_001626465':0.33915351):0.040599915):0.16939362,'Dpulex@jgi':0.28053183);
(((((('10228-Tadhaerens@XP_002109398':1.0618739,'45351-Nvectensis@XP_001626465':0.37834956):0.30436755,('7955-Drerio@NP_955916':0.076923784,('8364-Xtropicalis@NP_001007951':0.092212291,'9606-Hsapiens@NP_057321':4.1019033e-07):0.054059252):0.10061227):7.7186796e-06,'Lgigantea@jgi':0.20240734):0.042852031,'7739-Bfloridae@XP_002610040':0.047001139):0.051357497,(((('145481-Ppatens@XP_001775896':0,'Smoellendorffi@jgi':0.30731671):0.10448536,(('3702-Athaliana@NP_172146':0.4353437,'39947-Osativa@EEE53648':0.30803136):0.20724468,'Cvulgaris@jgi':0.93221376):2.2982735e-06):0.20685103,('285006-Scerevisiae@EDV10820':1.3497118,'Cowczarzaki@02636T0':0.85257788):0.6281082):0.15811921,('Aanophagefferens@jgi':0.55434132,'Ttrahens@03469T0':0.17133068):0.29553014):1.8630276e-05):0.1941449,(((('237631-Umaydis@XP_756294':1.3324444,'283643-Cneoformans@XP_776363':0.25993068):0.49477555,'Batrachochytrium-dendrobatidis@JGI_scaffold_2000265':0.66259352):1.7089871e-06,'Vcarteri@jgi':0.62181151):0.30276731,(('436017-Olucimarinus@XP_001418321':0.17263359,'70448-Otauri@AAV68614':6.3075455e-06):0.69068161,'564608-Mpusilla@EEH53809':0.24816811):0.67055624):7.846444e-05,((('296543-Tpseudonana@XP_002294732':1.0953468,'Ectocarpus-siliculosus@298709617':0.41355453):0.11389489,('403677-Pinfestans@EEY59982':0.089780386,'Pramorum@jgi':2.0564335e-05):0.4545871):0.14560395,((('352472-Ddiscoideum@XP_641250':0.21429492,(('6239-Celegans@NP_499485':3.1588574,'6279-Bmalayi@XP_001893623':1.1096955):0.77091414,'Dpulex@jgi':0.22269974):0.012232075):0.33314844,(('367110-Ncrassa@XP_964327':0.27527896,'451804-Afumigatus@EDP53116':0.21587075):0.43008003,'4896-Spombe@XP_001713082':0.38077506):0.3069551):0.10390958,('7227-Dmelanogaster@AAM51081':0.51528739,'7460-Amellifera@XP_393771':0.25552386):0.15875548):4.2853106e-06):3.0559782e-06);
((((('10228-Tadhaerens@XP_002109398':0.0069489412,'Vcarteri@jgi':1.1248877):0.88750517,'7227-Dmelanogaster@AAM51081':0.40321192):0.20476314,'7460-Amellifera@XP_393771':0.11884293):0.13256583,(('283643-Cneoformans@XP_776363':0.68013713,'Batrachochytrium-dendrobatidis@JGI_scaffold_2000265':1.2467041):0.0042670766,(('285006-Scerevisiae@EDV10820':1.2523044,'4896-Spombe@XP_001713082':0.098386075):0.66534747,('367110-Ncrassa@XP_964327':0.11615097,'451804-Afumigatus@EDP53116':0.2593881):0.19200954):0.25778947):0.24393885):0.21784494,((((('145481-Ppatens@XP_001775896':0.076700383,(('3702-Athaliana@NP_172146':0.3836345,'39947-Osativa@EEE53648':0.32028351):0.13725427,'Smoellendorffi@jgi':0.31344845):0.053538935):7.7465108e-06,('564608-Mpusilla@EEH53809':0.58853975,'Cvulgaris@jgi':0.45564377):0.0045112324):0.1805497,('436017-Olucimarinus@XP_001418321':0.26081981,'70448-Otauri@AAV68614':0):0.53004189):0.33519091,'296543-Tpseudonana@XP_002294732':1.4165009):0.29982611,(('237631-Umaydis@XP_756294':0.64266768,(('6239-Celegans@NP_499485':1.4789089,'6279-Bmalayi@XP_001893623':1.0110522):0.17803426,'Ectocarpus-siliculosus@298709617':0.38013655):0.60045858):3.210884e-06,('Aanophagefferens@jgi':0.5764396,'Cowczarzaki@02636T0':0.82912151):0.19542237):0.014158402):0.13162478,(((((('352472-Ddiscoideum@XP_641250':0.62950511,('403677-Pinfestans@EEY59982':0.049359701,'Pramorum@jgi':1.2793525e-05):0.64455254):0.16472173,'45351-Nvectensis@XP_001626465':0.35491722):0.099760356,('Dpulex@jgi':0.96475725,'Ttrahens@03469T0':0.28297249):0.10878889):1.3492984e-05,('7955-Drerio@NP_955916':0.15712765,('8364-Xtropicalis@NP_001007951':0,'9606-Hsapiens@NP_057321':0.017219271):0.046967929):0.035603253):0.12204721,'Lgigantea@jgi':0.069179324):0.068803939,'7739-Bfloridae@XP_002610040':0.17862043):8.5505634e-07);
((((('10228-Tadhaerens@XP_002109398':0.69140824,'296543-Tpseudonana@XP_002294732':1.226197):0.037379408,('237631-Umaydis@XP_756294':0.80693065,'285006-Scerevisiae@EDV10820':0.92095908):0.062984913):0.43172548,('352472-Ddiscoideum@XP_641250':0.68192383,'Aanophagefferens@jgi':0.62458936):0.13716077):4.2705581e-07,((((('403677-Pinfestans@EEY59982':0,'Pramorum@jgi':1.4320146e-05):0.87024886,('7955-Drerio@NP_955916':0.23384783,('8364-Xtropicalis@NP_001007951':0,'9606-Hsapiens@NP_057321':2.1247961e-14):6.5553395e-06):0.21033062):9.4638886e-08,'7460-Amellifera@XP_393771':0.21996546):0.060978778,(('Cowczarzaki@02636T0':1.6414282,'Ttrahens@03469T0':1.9054718e-08):0.44848863,'Lgigantea@jgi':0.13125633):0.185713):3.8372735e-05,(((('45351-Nvectensis@XP_001626465':0.29760422,'7227-Dmelanogaster@AAM51081':0.71117391):0.35866564,(('6239-Celegans@NP_499485':1.3275897,'6279-Bmalayi@XP_001893623':0.64757292):0.54847776,'Ectocarpus-siliculosus@298709617':0.58842289):0.52985874):0.044532009,'Dpulex@jgi':0.49870783):6.2508756e-05,'7739-Bfloridae@XP_002610040':0.12734283):4.5658415e-05):0.18576418):0.073614633,(('145481-Ppatens@XP_001775896':0.071161771,((('3702-Athaliana@NP_172146':0.31303734,'39947-Osativa@EEE53648':0.29010213):0.25829304,('564608-Mpusilla@EEH53809':0.34895009,('Cvulgaris@jgi':1.1748865e-05,'Vcarteri@jgi':0.59339399):0.36650322):3.8138846e-05):0.18655617,'Smoellendorffi@jgi':0.39147299):3.0953862e-06):0.04857766,('436017-Olucimarinus@XP_001418321':0.17673519,'70448-Otauri@AAV68614':0.038008709):0.4692871):0.29305998,('283643-Cneoformans@XP_776363':0.61488812,((('367110-Ncrassa@XP_964327':0.16727675,'451804-Afumigatus@EDP53116':0.41742209):0.027803601,'Batrachochytrium-dendrobatidis@JGI_scaffold_2000265':0.92816771):0.32596022,'4896-Spombe@XP_001713082':0.37726711):0.064252047):0.16134605);
(((((('10228-Tadhaerens@XP_002109398':0.50548243,('6239-Celegans@NP_499485':1.7365213,'6279-Bmalayi@XP_001893623':0.76607727):0.36337023):0.3583495,('296543-Tpseudonana@XP_002294732':1.3793376,'Ectocarpus-siliculosus@298709617':0.57183163):0.52349818):6.2853705e-06,'352472-Ddiscoideum@XP_641250':0.36722235):0.085960791,(((('237631-Umaydis@XP_756294':0.99740171,'283643-Cneoformans@XP_776363':0.16377792):0.60547348,(('367110-Ncrassa@XP_964327':0.2772445,'4896-Spombe@XP_001713082':0.32937846):0.032314016,'451804-Afumigatus@EDP53116':0.17879528):0.32369006):0.25203301,'7460-Amellifera@XP_393771':0.28514934):1.1945653e-05,'Dpulex@jgi':0.64598502):0.079441251):3.7738561e-05,(((('45351-Nvectensis@XP_001626465':0.16764624,'7227-Dmelanogaster@AAM51081':0.66114611):0.38033565,('7955-Drerio@NP_955916':0.12557145,'Lgigantea@jgi':0.15622358):0.03161623):0.039291572,('8364-Xtropicalis@NP_001007951':6.9551035e-07,'9606-Hsapiens@NP_057321':0.018950519):5.8373649e-07):0.017289072,'7739-Bfloridae@XP_002610040':0.21001142):0.078063437):1.0499868e-06,((('145481-Ppatens@XP_001775896':0.026285749,(('285006-Scerevisiae@EDV10820':1.5483555,(('436017-Olucimarinus@XP_001418321':0.1780607,'70448-Otauri@AAV68614':0):0.52804284,'564608-Mpusilla@EEH53809':0.56662254):5.2151649e-05):0.23078422,(('3702-Athaliana@NP_172146':0.37698488,'39947-Osativa@EEE53648':0.29872064):0.08082287,'Smoellendorffi@jgi':0.22154423):0.069148491):2.7340425e-06):0.17561362,('Cvulgaris@jgi':5.325896e-05,'Vcarteri@jgi':0.44879686):0.41009171):0.56396843,(('Aanophagefferens@jgi':0.68318297,('Batrachochytrium-dendrobatidis@JGI_scaffold_2000265':0.53963155,'Cowczarzaki@02636T0':1.3883321):0.21044217):5.7856377e-05,'Ttrahens@03469T0':0.48469398):0.17126712):0.077367141,('403677-Pinfestans@EEY59982':0.1183389,'Pramorum@jgi':2.7496682e-06):0.39727587);
((((((('10228-Tadhaerens@XP_002109398':0.2538875,'Vcarteri@jgi':0.42329672):0.23332548,('296543-Tpseudonana@XP_002294732':0.63433547,('6239-Celegans@NP_499485':1.8094837,'6279-Bmalayi@XP_001893623':0.43611047):0.22936526):0.21157923):0.091726681,('45351-Nvectensis@XP_001626465':0.46776563,'7227-Dmelanogaster@AAM51081':0.2817454):0.38906127):0.034788616,'Dpulex@jgi':0.55326393):1.1219264e-05,((('352472-Ddiscoideum@XP_641250':0.82620771,'Aanophagefferens@jgi':0.46637605):0.30735263,('403677-Pinfestans@EEY59982':0.12712915,'Pramorum@jgi':2.1487397e-05):0.5804196):0.056178747,'Ectocarpus-siliculosus@298709617':0.39302486):0.11277087):0.079117412,((((('237631-Umaydis@XP_756294':0.52366271,'283643-Cneoformans@XP_776363':0.47560621):0.43301423,('Cowczarzaki@02636T0':1.0437969,'Ttrahens@03469T0':0.031948025):0.14939166):0.14911925,'7460-Amellifera@XP_393771':0.39938762):2.9535028e-05,('7955-Drerio@NP_955916':0.10721166,('8364-Xtropicalis@NP_001007951':9.3880251e-06,'9606-Hsapiens@NP_057321':0.019528064):0.067931115):0.13131652):0.094487205,'Lgigantea@jgi':0.097438577):0.099658444):1.2640146e-05,((((('145481-Ppatens@XP_001775896':0.085714015,'Smoellendorffi@jgi':0.24945857):0.083388565,(('285006-Scerevisiae@EDV10820':1.3418928,'564608-Mpusilla@EEH53809':0.38672551):0.15775594,'Cvulgaris@jgi':0.45165861):0.23160404):3.1256645e-07,('3702-Athaliana@NP_172146':0.1771663,'39947-Osativa@EEE53648':0.2971613):0.16408518):0.14045123,('436017-Olucimarinus@XP_001418321':0.33949315,'70448-Otauri@AAV68614':0.057168372):0.40696612):0.13020912,((('367110-Ncrassa@XP_964327':0.11157564,'451804-Afumigatus@EDP53116':0.16124246):0.22818389,'4896-Spombe@XP_001713082':0.4378089):0.27476928,'Batrachochytrium-dendrobatidis@JGI_scaffold_2000265':1.1695677):0.057256361):0.13347719,'7739-Bfloridae@XP_002610040':0.050491111);
((((((('10228-Tadhaerens@XP_002109398':0.59562074,('6239-Celegans@NP_499485':1.9522996,'6279-Bmalayi@XP_001893623':0.58848116):0.67516065):0.3665734,(('7955-Drerio@NP_955916':0.15192282,('8364-Xtropicalis@NP_001007951':0.040858982,'9606-Hsapiens@NP_057321':1.9282869e-05):9.4623628e-07):0.086889873,('Ectocarpus-siliculosus@298709617':0.95464156,'Lgigantea@jgi':0.091273246):0.1060635):0.014438168):3.1349595e-05,'7739-Bfloridae@XP_002610040':0.067870151):1.11426e-05,('Aanophagefferens@jgi':0.70975406,('Cowczarzaki@02636T0':1.6475511,'Ttrahens@03469T0':3.8828728e-07):0.30914846):0.28704792):0.094536612,'45351-Nvectensis@XP_001626465':0.51064962):0.081457925,'296543-Tpseudonana@XP_002294732':0.79798733):1.6344648e-05,((((((('145481-Ppatens@XP_001775896':9.0174951e-07,'3702-Athaliana@NP_172146':0.62657353):0.027062623,'Smoellendorffi@jgi':0.42610453):0.11730701,('39947-Osativa@EEE53648':0.40042735,'Cvulgaris@jgi':0.37396446):0.067559686):0.066428026,('564608-Mpusilla@EEH53809':3.9932894e-06,'Vcarteri@jgi':0.2898002):0.3594812):0.084537566,('436017-Olucimarinus@XP_001418321':0.22001396,'70448-Otauri@AAV68614':0):0.52253534):0.26018818,((('237631-Umaydis@XP_756294':0.92052032,'283643-Cneoformans@XP_776363':0.34992758):0.69664238,'Batrachochytrium-dendrobatidis@JGI_scaffold_2000265':1.4335285):9.7878897e-05,('285006-Scerevisiae@EDV10820':1.2763445,(('367110-Ncrassa@XP_964327':0.37462098,'451804-Afumigatus@EDP53116':0.088439818):0.43646363,'4896-Spombe@XP_001713082':0.18223026):0.15092093):6.8091268e-06):0.29707394):0.23043379,(('352472-Ddiscoideum@XP_641250':0.7074339,('7227-Dmelanogaster@AAM51081':0.64742183,'Dpulex@jgi':0.85073213):1.1765753e-05):3.1080161e-05,'7460-Amellifera@XP_393771':0.19989162):0.079560353):0.050805347,('403677-Pinfestans@EEY59982':0.060557396,'Pramorum@jgi':8.142825e-05):0.6148325);
(('10228-Tadhaerens@XP_002109398':0.72628873,'45351-Nvectensis@XP_001626465':0.43446869):0.20619754,((('145481-Ppatens@XP_001775896':1.4617035e-06,((('3702-Athaliana@NP_172146':0.44603641,'39947-Osativa@EEE53648':0.21170731):0.25928975,'Smoellendorffi@jgi':0.23511092):1.1202079e-05,((('436017-Olucimarinus@XP_001418321':0.27982578,'70448-Otauri@AAV68614':1.7567206e-05):0.72846323,'564608-Mpusilla@EEH53809':0.41350726):0.21606328,('Batrachochytrium-dendrobatidis@JGI_scaffold_2000265':2.345738,('Cvulgaris@jgi':8.0460849e-05,'Vcarteri@jgi':0.34687427):0.13033386):0.28350456):4.1292201e-05):0.069256154):0.40863197,('285006-Scerevisiae@EDV10820':1.411643,(('367110-Ncrassa@XP_964327':0.20542795,'451804-Afumigatus@EDP53116':0.1823802):0.21124805,'4896-Spombe@XP_001713082':0.26002499):0.40648388):0.18089529):0.23138025,('7227-Dmelanogaster@AAM51081':0.37746815,'Dpulex@jgi':0.69581236):0.14639727):0.22010083,((((('237631-Umaydis@XP_756294':1.0547989,'283643-Cneoformans@XP_776363':0.58803259):0.76116989,(('296543-Tpseudonana@XP_002294732':0.91902094,'352472-Ddiscoideum@XP_641250':0.73809308):0.19334441,(('6239-Celegans@NP_499485':1.3180821,'6279-Bmalayi@XP_001893623':1.1472561):1.9900696,'Ectocarpus-siliculosus@298709617':0.069056342):0.84828387):0.22679938):5.7499945e-06,('Cowczarzaki@02636T0':1.2758118,'Lgigantea@jgi':0.018773699):0.063793012):0.083265354,(((('403677-Pinfestans@EEY59982':0.097858302,'Pramorum@jgi':0):0.8430022,('Aanophagefferens@jgi':0.41441621,'Ttrahens@03469T0':0.29884803):0.057008599):0.15353708,('7955-Drerio@NP_955916':0.1468294,('8364-Xtropicalis@NP_001007951':0,'9606-Hsapiens@NP_057321':1.1324275e-14):1.1417564e-06):0.0040044472):0.083921376,'7460-Amellifera@XP_393771':0.5531631):0.047297059):9.844929e-06,'7739-Bfloridae@XP_002610040':0.092514382):6.2490883e-05);
((((((('10228-Tadhaerens@XP_002109398':1.1271745,'296543-Tpseudonana@XP_002294732':0.97258549):1.1574071e-05,'7227-Dmelanogaster@AAM51081':0.62319483):0.21276031,'7460-Amellifera@XP_393771':9.2388771e-06):0.11970689,(('237631-Umaydis@XP_756294':0.48039807,'283643-Cneoformans@XP_776363':0.4442149):0.43969086,('403677-Pinfestans@EEY59982':0.51076647,'Cowczarzaki@02636T0':1.1319051):0.12401445):7.3149412e-05):0.026547489,((((('352472-Ddiscoideum@XP_641250':0.58602178,'45351-Nvectensis@XP_001626465':0.27649761):2.0888203e-05,'Aanophagefferens@jgi':0.56917417):0.1543832,(('6239-Celegans@NP_499485':3.1242869,'6279-Bmalayi@XP_001893623':1.3244388):1.105443,'Ectocarpus-siliculosus@298709617':2.9220936e-05):0.62309029):2.8560608e-06,'Dpulex@jgi':0.54796694):0.19299202,(('7955-Drerio@NP_955916':0.062820356,'Ttrahens@03469T0':0.43788415):0.063467296,('8364-Xtropicalis@NP_001007951':0,'9606-Hsapiens@NP_057321':1.6050653e-14):0.090163747):0.013787082):0.10500301):0.058075596,'Lgigantea@jgi':0.079573749):1.0130355e-06,(((((('145481-Ppatens@XP_001775896':8.8451186e-06,'Pramorum@jgi':0.65232647):0.20015889,('564608-Mpusilla@EEH53809':0.28595859,('Cvulgaris@jgi':2.6285474e-06,'Vcarteri@jgi':0.46240968):0.56399619):0.033933623):0.016918764,(('3702-Athaliana@NP_172146':0.42188243,'39947-Osativa@EEE53648':0.25341132):0.19165393,'Smoellendorffi@jgi':0.15502789):0.046264617):0.081265916,'285006-Scerevisiae@EDV10820':1.1696225):2.6295549e-05,((('367110-Ncrassa@XP_964327':0.18255426,'4896-Spombe@XP_001713082':0.59124104):0.23891471,'451804-Afumigatus@EDP53116':0.18036418):0.513062,('436017-Olucimarinus@XP_001418321':0.1827553,'70448-Otauri@AAV68614':0.058655533):0.21498745):0.17558484):0.42002263,'Batrachochytrium-dendrobatidis@JGI_scaffold_2000265':1.0747983):0.50322135,'7739-Bfloridae@XP_002610040':0.13006382);
((((('10228-Tadhaerens@XP_002109398':0.55382117,'296543-Tpseudonana@XP_002294732':0.90431092):0.19478567,('7227-Dmelanogaster@AAM51081':0.28871257,'Cowczarzaki@02636T0':0.78768874):0.32307303):0.16344683,'7460-Amellifera@XP_393771':0.070051537):0.1294414,(((('403677-Pinfestans@EEY59982':0.033591187,'Pramorum@jgi':2.4337048e-05):0.38945597,'6279-Bmalayi@XP_001893623':1.2501603):0.3771404,('Dpulex@jgi':0.50272288,'Vcarteri@jgi':0.64549232):0.16949706):0.023175385,(((('45351-Nvectensis@XP_001626465':0.28763872,('Aanophagefferens@jgi':0.33149748,'Ttrahens@03469T0':0.26703257):0.18780284):0.015628488,('7955-Drerio@NP_955916':0.12820164,('8364-Xtropicalis@NP_001007951':0.018707474,'9606-Hsapiens@NP_057321':0.018696714):0.019523977):0.049870308):0.065674713,'Lgigantea@jgi':0.1005505):0.10756329,'7739-Bfloridae@XP_002610040':0.13235392):0.069049996):3.4253728e-06):0.046949386,(((('145481-Ppatens@XP_001775896':0.043634354,'Smoellendorffi@jgi':0.21535103):0.053566293,(('3702-Athaliana@NP_172146':0.26144613,'39947-Osativa@EEE53648':0.28552081):0.084318454,('564608-Mpusilla@EEH53809':0.40345301,'Cvulgaris@jgi':0.42253258):0.1433228):0.11433858):0.17442391,('436017-Olucimarinus@XP_001418321':0.24475143,'70448-Otauri@AAV68614':0.076065454):0.27119938):0.18612565,((('237631-Umaydis@XP_756294':0.2218258,('285006-Scerevisiae@EDV10820':0.94570443,'6239-Celegans@NP_499485':1.8455207):0.50167643):0.39128003,('283643-Cneoformans@XP_776363':0.66003891,(('367110-Ncrassa@XP_964327':0.070813944,'451804-Afumigatus@EDP53116':0.29478754):0.24158505,'4896-Spombe@XP_001713082':0.57395647):0.28238621):0.10754975):0.067482936,'Batrachochytrium-dendrobatidis@JGI_scaffold_2000265':0.87276357):0.055053338):0.098662796,('352472-Ddiscoideum@XP_641250':0.55043185,'Ectocarpus-siliculosus@298709617':0.38407456):0.11658335);
((('10228-Tadhaerens@XP_002109398':0.57937921,'7227-Dmelanogaster@AAM51081':0.23672703):0.44435586,(((((('285006-Scerevisiae@EDV10820':1.6315134,'451804-Afumigatus@EDP53116':0.0026028921):0.36341862,'367110-Ncrassa@XP_964327':0.027663272):0.23425754,'4896-Spombe@XP_001713082':0.44013757):0.17457062,'Dpulex@jgi':0.5046668):0.059357422,'Batrachochytrium-dendrobatidis@JGI_scaffold_2000265':1.0898671):0.10599201,'352472-Ddiscoideum@XP_641250':0.69337384):0.015562333):7.704759e-05,(((((('145481-Ppatens@XP_001775896':0,'Smoellendorffi@jgi':0.29400928):0.066744373,('3702-Athaliana@NP_172146':0.17198189,'39947-Osativa@EEE53648':0.26672312):0.11537768):0.099498139,('564608-Mpusilla@EEH53809':0.30218664,('Cvulgaris@jgi':0.27160676,'Vcarteri@jgi':0.38057652):0.19388215):0.23072785):0.16781099,('296543-Tpseudonana@XP_002294732':0.75544387,('436017-Olucimarinus@XP_001418321':0.22911097,'70448-Otauri@AAV68614':3.4642892e-05):0.2761504):0.11840367):0.06961786,'Ectocarpus-siliculosus@298709617':0.43595618):0.037579087,((('237631-Umaydis@XP_756294':0.85842091,'283643-Cneoformans@XP_776363':0.35974694):0.24756008,'Cowczarzaki@02636T0':0.594739):0.13005075,('403677-Pinfestans@EEY59982':0.13113229,'Pramorum@jgi':9.3810317e-06):0.44096533):0.098705308):0.086781218,(((('45351-Nvectensis@XP_001626465':0.30030489,(('7955-Drerio@NP_955916':0.070561853,('8364-Xtropicalis@NP_001007951':0.038763002,'9606-Hsapiens@NP_057321':0.01893404):0.033054723):0.062283802,('Aanophagefferens@jgi':0.44934107,'Ttrahens@03469T0':0.32194734):0.20957004):0.032233987):0.06894815,'Lgigantea@jgi':0.11051594):0.058925218,(('6239-Celegans@NP_499485':1.5096112,'6279-Bmalayi@XP_001893623':1.0874824):0.3530528,'7739-Bfloridae@XP_002610040':0):0.063274071):0.11220124,'7460-Amellifera@XP_393771':0.35504793):0.066717847);
((((('10228-Tadhaerens@XP_002109398':0.80389653,'7227-Dmelanogaster@AAM51081':0.5394274):0.10568861,(((('237631-Umaydis@XP_756294':1.7695717,'283643-Cneoformans@XP_776363':0.025048098):0.31633892,'Batrachochytrium-dendrobatidis@JGI_scaffold_2000265':1.1191121):0.32019028,('367110-Ncrassa@XP_964327':0.38716308,'451804-Afumigatus@EDP53116':5.7171531e-05):0.43810537):0.19799854,'4896-Spombe@XP_001713082':0.34528481):0.12146312):0.1696098,'7460-Amellifera@XP_393771':0.084883622):0.12572832,('352472-Ddiscoideum@XP_641250':0.63668048,'Dpulex@jgi':0.26520471):0.083931287):4.4094545e-06,((((('145481-Ppatens@XP_001775896':0.10484882,(('3702-Athaliana@NP_172146':0.2890632,'39947-Osativa@EEE53648':0.31681602):0.42954701,'Smoellendorffi@jgi':0.31779523):0.15402154):0.20213072,('564608-Mpusilla@EEH53809':0.76959348,('Cvulgaris@jgi':0.15717806,'Vcarteri@jgi':0.36588732):0.23635384):0.063579853):0.079663394,((('296543-Tpseudonana@XP_002294732':0.4500132,('6239-Celegans@NP_499485':2.1890238,'6279-Bmalayi@XP_001893623':0.46876507):1.1641704):0.53006813,'Ectocarpus-siliculosus@298709617':0.5509176):0.087092288,('436017-Olucimarinus@XP_001418321':0.37369929,'70448-Otauri@AAV68614':0):0.35612229):0.31581623):3.3131904e-05,('285006-Scerevisiae@EDV10820':1.2028066,'Cowczarzaki@02636T0':1.1326875):0.36189894):0.59267303,('403677-Pinfestans@EEY59982':0.057517501,'Pramorum@jgi':0):0.50360872):0.17747025,(((('45351-Nvectensis@XP_001626465':0.62528798,('Aanophagefferens@jgi':0.59270919,'Ttrahens@03469T0':0.15862481):0.17808842):0.059646982,('7955-Drerio@NP_955916':0.050405171,('8364-Xtropicalis@NP_001007951':0.039867158,'9606-Hsapiens@NP_057321':0.039668329):0.057531292):0.025751591):0.07634085,'Lgigantea@jgi':0.062945607):0.044860572,'7739-Bfloridae@XP_002610040':0.13724792):0.16051445);
(((((('10228-Tadhaerens@XP_002109398':0.2151279,'Vcarteri@jgi':0.45067808):0.46695089,('7227-Dmelanogaster@AAM51081':0.078939772,'Pramorum@jgi':0.53239586):0.2301557):0.13339196,(('285006-Scerevisiae@EDV10820':1.7229383,((('367110-Ncrassa@XP_964327':0.24530825,'4896-Spombe@XP_001713082':0.45297358):0.040408832,'451804-Afumigatus@EDP53116':0.082228253):0.28191381,'Batrachochytrium-dendrobatidis@JGI_scaffold_2000265':1.1485168):0.0664689):4.4827343e-05,'Dpulex@jgi':0.54014682):0.033665579):1.4145925e-05,'7460-Amellifera@XP_393771':0.10962021):0.13764148,'7739-Bfloridae@XP_002610040':0.1669761):9.675314e-05,(((((('145481-Ppatens@XP_001775896':0.062947627,(('3702-Athaliana@NP_172146':0.44351616,'39947-Osativa@EEE53648':0.3898353):0.14989415,'Smoellendorffi@jgi':0.045589527):0.15728549):0.072513224,('564608-Mpusilla@EEH53809':0.41495715,'Cvulgaris@jgi':0.29125394):0.0017669351):0.28914223,('436017-Olucimarinus@XP_001418321':0.27251337,'70448-Otauri@AAV68614':0):0.27138068):0.17499962,('296543-Tpseudonana@XP_002294732':0.15260337,('6239-Celegans@NP_499485':2.4923051,'6279-Bmalayi@XP_001893623':0.37609678):0.94081623):0.45297885):0.24271914,'Ectocarpus-siliculosus@298709617':0.41323951):0.13631628,'Lgigantea@jgi':0.024991382):0.063642615,((((('237631-Umaydis@XP_756294':0.39666861,'283643-Cneoformans@XP_776363':0.61457279):0.51748224,'Ttrahens@03469T0':0.062732166):0.059710773,(('403677-Pinfestans@EEY59982':0.49150214,'Cowczarzaki@02636T0':0.98027786):0.11252456,'Aanophagefferens@jgi':0.26160636):0.16248224):0.20667745,(('352472-Ddiscoideum@XP_641250':0.72386386,'7955-Drerio@NP_955916':8.3496711e-06):0.1680724,('8364-Xtropicalis@NP_001007951':0,'9606-Hsapiens@NP_057321':4.4630966e-14):0.0073684453):0.090123996):0.025661849,'45351-Nvectensis@XP_001626465':0.40385791):0.088144452);
((('10228-Tadhaerens@XP_002109398':0.28600286,('6239-Celegans@NP_499485':1.8972936,'6279-Bmalayi@XP_001893623':0.16208562):0.80944557):0.46899445,(((('367110-Ncrassa@XP_964327':0.21453316,'451804-Afumigatus@EDP53116':0.17519752):0.19060788,'4896-Spombe@XP_001713082':0.23196699):0.36349291,'Dpulex@jgi':0.33436995):0.088067545,'7227-Dmelanogaster@AAM51081':0.77090839):0.2322905):0.22963257,(((((('145481-Ppatens@XP_001775896':0,'Smoellendorffi@jgi':0.11752552):0.031473421,(('285006-Scerevisiae@EDV10820':1.0626182,'564608-Mpusilla@EEH53809':0.53360754):7.8518632e-06,('Cvulgaris@jgi':1.8013468e-07,'Vcarteri@jgi':0.24083182):0.6282288):0.17448344):0.093512113,('3702-Athaliana@NP_172146':0.30752791,'39947-Osativa@EEE53648':0.31787343):0.042236246):0.19749194,('436017-Olucimarinus@XP_001418321':0.30543813,'70448-Otauri@AAV68614':0):0.48463):0.26016409,('296543-Tpseudonana@XP_002294732':0.86965222,'Ectocarpus-siliculosus@298709617':0.70342952):0.27525479):0.022231918,'7739-Bfloridae@XP_002610040':0.057929767):0.052450069,(((('237631-Umaydis@XP_756294':0.40710378,'283643-Cneoformans@XP_776363':0.64032168):0.46468414,('7460-Amellifera@XP_393771':0.43109128,'Cowczarzaki@02636T0':1.3051701):0.095243553):0.014657666,'45351-Nvectensis@XP_001626465':0.49116502):0.12072339,(((((('352472-Ddiscoideum@XP_641250':0.79816637,'7955-Drerio@NP_955916':1.3052605e-05):0.053993293,'Ttrahens@03469T0':0.38465724):0.070979284,(('403677-Pinfestans@EEY59982':0.22972112,'Pramorum@jgi':5.83862e-06):0.26637438,'Aanophagefferens@jgi':0.45581647):0.13080208):0.026799902,('8364-Xtropicalis@NP_001007951':1.1967203e-05,'9606-Hsapiens@NP_057321':0.039428639):7.4310962e-05):0.054843391,'Lgigantea@jgi':0.16675955):1.637994e-05,'Batrachochytrium-dendrobatidis@JGI_scaffold_2000265':0.82552439):0.057847697):1.0896057e-05);
((((('10228-Tadhaerens@XP_002109398':0.95513619,'7227-Dmelanogaster@AAM51081':0.15648516):0.47329606,'45351-Nvectensis@XP_001626465':0.27867171):0.26682248,('7955-Drerio@NP_955916':0.1116519,'Ttrahens@03469T0':0.27248205):0.048279588):7.6827222e-05,((('296543-Tpseudonana@XP_002294732':0.24350012,((('39947-Osativa@EEE53648':0.64425678,'Cvulgaris@jgi':0.51089899):0.039847952,'564608-Mpusilla@EEH53809':0.47632334):0.34676361,('436017-Olucimarinus@XP_001418321':0.35834209,'70448-Otauri@AAV68614':0):0.36199568):0.30420938):0.24468683,'Aanophagefferens@jgi':0.26911621):0.21282548,'Ectocarpus-siliculosus@298709617':0.33026167):0.11641524):0.0099043349,(((('145481-Ppatens@XP_001775896':0,(('3702-Athaliana@NP_172146':0.17678039,'6239-Celegans@NP_499485':2.3362775):0.3139885,'Smoellendorffi@jgi':0.20877665):0.056860141):1.1586043e-05,'Vcarteri@jgi':0.86302155):0.95349662,((('237631-Umaydis@XP_756294':0.88530556,'283643-Cneoformans@XP_776363':0.72465831):1.0947997,('285006-Scerevisiae@EDV10820':2.3641748,'7460-Amellifera@XP_393771':0.067262201):0.14849286):9.0538138e-05,((('403677-Pinfestans@EEY59982':0.10969311,'Pramorum@jgi':1.3146986e-07):0.54161068,('Cowczarzaki@02636T0':0.98022325,'Lgigantea@jgi':2.1857768e-06):0.037154785):0.056693043,'7739-Bfloridae@XP_002610040':0.12835955):7.6336019e-06):2.4914819e-05):0.049493863,('352472-Ddiscoideum@XP_641250':0.26225816,(((('367110-Ncrassa@XP_964327':0.15459917,'451804-Afumigatus@EDP53116':0.22380148):0.16906938,'4896-Spombe@XP_001713082':0.35063158):0.41161221,'Dpulex@jgi':0.31294783):0.099981523,('6279-Bmalayi@XP_001893623':0.66097246,'Batrachochytrium-dendrobatidis@JGI_scaffold_2000265':1.577856):0.28904072):0.089132358):0.16372191):2.5364676e-06,('8364-Xtropicalis@NP_001007951':2.7656889e-14,'9606-Hsapiens@NP_057321':0):0.098311781);
((((((('10228-Tadhaerens@XP_002109398':0.53077109,'Vcarteri@jgi':0.67604066):0.38645772,'7227-Dmelanogaster@AAM51081':0.47308175):0.28144697,'296543-Tpseudonana@XP_002294732':1.0607475):0.0076309834,'Cvulgaris@jgi':0.87195689):0.21409111,'564608-Mpusilla@EEH53809':0.58484352):3.2832724e-05,(((('237631-Umaydis@XP_756294':0.5370022,'Ectocarpus-siliculosus@298709617':0.33620901):0.058500156,'45351-Nvectensis@XP_001626465':0.45695181):0.22711545,(('7739-Bfloridae@XP_002610040':0.22882783,'Lgigantea@jgi':0.010036942):0.029051527,('7955-Drerio@NP_955916':0.035508452,('8364-Xtropicalis@NP_001007951':0.017494865,'9606-Hsapiens@NP_057321':0.03579166):0.059456516):0.021513013):0.068673598):1.7239502e-05,'Ttrahens@03469T0':0.1872793):0.083907893):0.11725184,((((('145481-Ppatens@XP_001775896':0,'Smoellendorffi@jgi':0.23092467):0.022978141,'3702-Athaliana@NP_172146':0.21797521):0.064571925,(('285006-Scerevisiae@EDV10820':0.95167688,'6239-Celegans@NP_499485':1.1154671):0.27338206,'39947-Osativa@EEE53648':0.15680848):0.17350746):0.054069967,'6279-Bmalayi@XP_001893623':0.98562621):0.083246612,'Dpulex@jgi':0.54815362):0.04916218,((('283643-Cneoformans@XP_776363':0.34852032,'Batrachochytrium-dendrobatidis@JGI_scaffold_2000265':1.0054873):0.036989666,(('367110-Ncrassa@XP_964327':0.043772616,'451804-Afumigatus@EDP53116':0.28293875):0.48386745,'4896-Spombe@XP_001713082':0.4093705):0.28407125):0.30040558,(('352472-Ddiscoideum@XP_641250':0.16243351,('403677-Pinfestans@EEY59982':0,'Pramorum@jgi':5.8351885e-07):0.43232098):0.17882231,((('436017-Olucimarinus@XP_001418321':0.39714818,'70448-Otauri@AAV68614':5.752801e-05):0.61615016,('Aanophagefferens@jgi':0.58268469,'Cowczarzaki@02636T0':0.41192846):0.10845465):0.2086451,'7460-Amellifera@XP_393771':0.19161419):0.20449924):0.0044869169):1.8586572e-05);
(((((((('10228-Tadhaerens@XP_002109398':0.27673188,'Vcarteri@jgi':0.9915099):0.13292733,'6279-Bmalayi@XP_001893623':0.53932943):0.37416647,'6239-Celegans@NP_499485':1.5559834):0.097645237,(('403677-Pinfestans@EEY59982':2.7199262e-05,'Pramorum@jgi':3.2184244e-05):0.77188999,'7227-Dmelanogaster@AAM51081':0.59628139):0.20257868):0.085510296,(('367110-Ncrassa@XP_964327':0.32353396,'4896-Spombe@XP_001713082':0.6697984):0.06776734,'451804-Afumigatus@EDP53116':0.17385423):0.49023619):0.0064972008,(((('237631-Umaydis@XP_756294':0.53120954,'283643-Cneoformans@XP_776363':0.83644766):0.42064401,'Lgigantea@jgi':0.10788337):2.5538855e-07,('7460-Amellifera@XP_393771':0.3414401,(('Batrachochytrium-dendrobatidis@JGI_scaffold_2000265':1.3415542,'Cowczarzaki@02636T0':1.1725384):0.41038348,'Dpulex@jgi':0.65505341):0.057645021):2.5595305e-06):0.10017621,'7739-Bfloridae@XP_002610040':0.12022842):1.6613709e-05):7.5473752e-05,(((('352472-Ddiscoideum@XP_641250':0.47205672,'Aanophagefferens@jgi':0.63853828):1.973172e-07,'45351-Nvectensis@XP_001626465':0.35273466):0.16404638,(('7955-Drerio@NP_955916':0.086957454,'Ttrahens@03469T0':0.38471036):0.12987161,('8364-Xtropicalis@NP_001007951':0.022122306,'9606-Hsapiens@NP_057321':3.5186714e-06):0.092831731):1.075588e-06):5.8496998e-05,'Ectocarpus-siliculosus@298709617':0.72439757):0.14421916):0.39564634,((((('145481-Ppatens@XP_001775896':5.0281051e-05,'3702-Athaliana@NP_172146':0.81735864):0.078963047,'Smoellendorffi@jgi':0.2259901):0.035171277,(('285006-Scerevisiae@EDV10820':1.5139812,('436017-Olucimarinus@XP_001418321':0.33000528,'70448-Otauri@AAV68614':0):0.48638731):0.23156155,'564608-Mpusilla@EEH53809':0.38351537):0.27447069):0.017637385,'39947-Osativa@EEE53648':0.47624229):0.15946792,'Cvulgaris@jgi':0.32271716):0.44621128,'296543-Tpseudonana@XP_002294732':0.35073905);
((((((((('10228-Tadhaerens@XP_002109398':1.016285,'7227-Dmelanogaster@AAM51081':0.22976584):0.27032687,'45351-Nvectensis@XP_001626465':0.41138797):0.42737956,'564608-Mpusilla@EEH53809':0.46827147):1.50841e-05,'296543-Tpseudonana@XP_002294732':0.45374411):0.17661131,('Cvulgaris@jgi':0.082159142,'Vcarteri@jgi':0.20181957):0.5789333):0.11463841,('436017-Olucimarinus@XP_001418321':0.33037608,'70448-Otauri@AAV68614':0.024058586):0.22133472):0.16545298,('145481-Ppatens@XP_001775896':0.019236625,(('3702-Athaliana@NP_172146':0.20078002,'39947-Osativa@EEE53648':0.25764937):0.080361809,'Smoellendorffi@jgi':0.077546997):0.16787556):0.10344606):0.045086746,(('285006-Scerevisiae@EDV10820':1.1976466,'Batrachochytrium-dendrobatidis@JGI_scaffold_2000265':1.3978618):3.2458099e-05,(('367110-Ncrassa@XP_964327':0.03507997,'451804-Afumigatus@EDP53116':0.45182208):0.31216867,'4896-Spombe@XP_001713082':0.39674076):0.24087675):0.10215539):0.19927194,(((((('237631-Umaydis@XP_756294':1.2126978,'283643-Cneoformans@XP_776363':0.4866446):0.46655374,(('352472-Ddiscoideum@XP_641250':0.55389961,'Ectocarpus-siliculosus@298709617':0.87824131):0.063416012,('6239-Celegans@NP_499485':2.7439601,'6279-Bmalayi@XP_001893623':0.41147752):0.78158405):0.079475577):3.708587e-05,(('Aanophagefferens@jgi':0.72671681,'Ttrahens@03469T0':0.12215884):0.027297628,'Cowczarzaki@02636T0':0.65877418):0.19403782):0.24085949,('7955-Drerio@NP_955916':0.23813837,('8364-Xtropicalis@NP_001007951':0.018475675,'9606-Hsapiens@NP_057321':0.018601429):7.6375134e-07):0.16092272):0.010846638,(('403677-Pinfestans@EEY59982':0.038966064,'Pramorum@jgi':8.4453223e-07):0.71423413,'7460-Amellifera@XP_393771':0.37326558):0.090735495):0.14090124,'Lgigantea@jgi':0.16483301):0.047996572,('7739-Bfloridae@XP_002610040':0.089316296,'Dpulex@jgi':0.69462993):3.660224e-05);
((((('10228-Tadhaerens@XP_002109398':0.7136309,(((('285006-Scerevisiae@EDV10820':1.2633603,'451804-Afumigatus@EDP53116':2.0008458e-05):0.21354049,'367110-Ncrassa@XP_964327':0.20555888):0.40884589,'4896-Spombe@XP_001713082':0.24788866):0.54077851,'Dpulex@jgi':0.21052673):0.28362719):5.7116107e-05,('352472-Ddiscoideum@XP_641250':0.3759024,'403677-Pinfestans@EEY59982':0.47307797):0.063730118):0.2068123,'45351-Nvectensis@XP_001626465':0.55548327):1.6255526e-05,('7955-Drerio@NP_955916':0.083141163,('8364-Xtropicalis@NP_001007951':0.018842892,('9606-Hsapiens@NP_057321':1.6577874e-05,'Aanophagefferens@jgi':0.48098453):0.058486646):0.051333746):0.037137296):0.089256749,(((((('145481-Ppatens@XP_001775896':0.020904107,'Smoellendorffi@jgi':0.12431751):0.073833923,'3702-Athaliana@NP_172146':0.30931153):0.046096657,(('39947-Osativa@EEE53648':2.7778652e-05,('6239-Celegans@NP_499485':0.9040332,'6279-Bmalayi@XP_001893623':1.3882479):1.3289988):0.38397731,'Cvulgaris@jgi':0.57681834):0.026497445):0.049627106,(('296543-Tpseudonana@XP_002294732':0.52263548,'564608-Mpusilla@EEH53809':0.35358139):0.16069087,(('436017-Olucimarinus@XP_001418321':0.20821874,'70448-Otauri@AAV68614':9.7463804e-05):0.13083229,('Ectocarpus-siliculosus@298709617':0.32876373,'Vcarteri@jgi':1.8212287):0.33678591):0.11441636):0.34189348):0.13318204,('Cowczarzaki@02636T0':0.93201228,'Pramorum@jgi':0.023474801):0.41457838):0.43284913,(((('237631-Umaydis@XP_756294':0.41317693,'283643-Cneoformans@XP_776363':1.0244466):0.51171609,('7227-Dmelanogaster@AAM51081':0.7457204,'7460-Amellifera@XP_393771':0.0016209833):0.39773147):0.018418399,('7739-Bfloridae@XP_002610040':3.4923041e-06,'Batrachochytrium-dendrobatidis@JGI_scaffold_2000265':1.4713214):0.14298334):0.056416201,'Lgigantea@jgi':0.077797265):1.2221838e-06):3.6020113e-05,'Ttrahens@03469T0':0.54769442);
(((((('10228-Tadhaerens@XP_002109398':0.72916576,'7227-Dmelanogaster@AAM51081':0.46580597):0.19753123,'7460-Amellifera@XP_393771':0.24546523):6.520144e-08,('Cvulgaris@jgi':0.018266125,'Vcarteri@jgi':0.39388637):1.0766163):0.19193377,((('367110-Ncrassa@XP_964327':0.11194019,'451804-Afumigatus@EDP53116':0.18429653):0.10554302,'4896-Spombe@XP_001713082':0.45701257):0.37667588,'Dpulex@jgi':0.34647141):0.21300243):0.1093991,((((('352472-Ddiscoideum@XP_641250':0.81074458,'7955-Drerio@NP_955916':0.049859266):0.013728154,'Ttrahens@03469T0':0.30220982):0.026360607,((('403677-Pinfestans@EEY59982':0.13116212,'Pramorum@jgi':0):0.60309772,'Aanophagefferens@jgi':0.56414765):0.12256387,'45351-Nvectensis@XP_001626465':0.41359881):0.01154713):1.0755363e-09,('8364-Xtropicalis@NP_001007951':7.1021961e-06,'9606-Hsapiens@NP_057321':0.036976764):0.071940117):0.044608201,'Lgigantea@jgi':0.12927932):0.11440768):6.6178673e-05,((((('145481-Ppatens@XP_001775896':0.031698595,(('3702-Athaliana@NP_172146':0.25825473,'39947-Osativa@EEE53648':0.33648008):0.13894406,'Smoellendorffi@jgi':0.091494828):0.089227869):0.12802868,(('285006-Scerevisiae@EDV10820':1.1624606,'564608-Mpusilla@EEH53809':0.33961747):0.093795274,('436017-Olucimarinus@XP_001418321':0.258445,'70448-Otauri@AAV68614':0):0.49391371):0.25936461):0.35295688,('237631-Umaydis@XP_756294':0.81921428,('283643-Cneoformans@XP_776363':0.26636713,'Cowczarzaki@02636T0':0.67368479):0.29462786):0.05915776):0.054186336,('296543-Tpseudonana@XP_002294732':1.0678862,(('6239-Celegans@NP_499485':2.0871549,'6279-Bmalayi@XP_001893623':0.93232987):0.54099713,'Ectocarpus-siliculosus@298709617':0.39398336):0.23959575):0.33890254):1.4892255e-05,'Batrachochytrium-dendrobatidis@JGI_scaffold_2000265':0.798922):0.10490672,'7739-Bfloridae@XP_002610040':0.13087838);
((((('10228-Tadhaerens@XP_002109398':0.78497138,('6239-Celegans@NP_499485':1.4327947,'6279-Bmalayi@XP_001893623':0):1.17073):0.47206245,(((('285006-Scerevisiae@EDV10820':0.9627508,'4896-Spombe@XP_001713082':0.082585009):0.31270707,('367110-Ncrassa@XP_964327':0.32722225,'451804-Afumigatus@EDP53116':0.15653877):0.25916491):0.41498041,'Dpulex@jgi':0.21077568):0.2643116,(('45351-Nvectensis@XP_001626465':0.88495029,'7227-Dmelanogaster@AAM51081':0.39229935):0.2027251,'7460-Amellifera@XP_393771':0.21038853):0.15598297):0.32791068):1.2527271e-05,'7739-Bfloridae@XP_002610040':0.081997415):3.0244591e-05,(('352472-Ddiscoideum@XP_641250':0.96307367,'Ectocarpus-siliculosus@298709617':0.47270408):0.20520501,'Lgigantea@jgi':0.066227241):0.16447346):0.0097332642,((((('145481-Ppatens@XP_001775896':5.8598001e-05,('Pramorum@jgi':9.8940307e-06,'Vcarteri@jgi':0.35958422):0.21970118):0.15030402,('Batrachochytrium-dendrobatidis@JGI_scaffold_2000265':1.3794589,'Smoellendorffi@jgi':0.099533341):0.077503889):9.0248945e-05,('564608-Mpusilla@EEH53809':0.30281918,'Cvulgaris@jgi':0.35451258):0.21714138):0.26259191,('3702-Athaliana@NP_172146':0.48075951,'39947-Osativa@EEE53648':0.24343232):7.6943097e-05):0.18211558,('296543-Tpseudonana@XP_002294732':0.80040941,('436017-Olucimarinus@XP_001418321':0.26134381,'70448-Otauri@AAV68614':0):0.26842143):0.39868728):0.52836484,((((('237631-Umaydis@XP_756294':1.1569571,('403677-Pinfestans@EEY59982':0.91915904,'Aanophagefferens@jgi':0.22374355):0.33763144):0.073865806,'Ttrahens@03469T0':0.36011638):0.29288323,('283643-Cneoformans@XP_776363':0.77741987,'Cowczarzaki@02636T0':0.28893566):1.4166622):0.11253959,'7955-Drerio@NP_955916':0.083359345):0.072321633,('8364-Xtropicalis@NP_001007951':0.016113653,'9606-Hsapiens@NP_057321':0.01600784):1.2319849e-06):0.16347944);
((((((('10228-Tadhaerens@XP_002109398':0.90287356,'7227-Dmelanogaster@AAM51081':0.38976329):0.32690965,'296543-Tpseudonana@XP_002294732':0.64915027):0.24607815,'45351-Nvectensis@XP_001626465':0.51504455):0.12712312,('237631-Umaydis@XP_756294':0.70470987,'Ectocarpus-siliculosus@298709617':0.41143861):0.28559368):0.13080623,('7739-Bfloridae@XP_002610040':6.0604314e-06,((('7955-Drerio@NP_955916':0.077611341,('8364-Xtropicalis@NP_001007951':2.8555693e-05,'9606-Hsapiens@NP_057321':0.036235354):0.11524349):0.067709596,('Aanophagefferens@jgi':0.39922291,'Ttrahens@03469T0':0.082784666):0.18845452):0.04687193,'Lgigantea@jgi':0.11633839):0.21609171):0.22050989):1.0302429e-05,((((('145481-Ppatens@XP_001775896':0.09588203,'Smoellendorffi@jgi':0.16735569):0.1605906,'3702-Athaliana@NP_172146':0.36306816):0.19155107,(('436017-Olucimarinus@XP_001418321':0.24665087,'70448-Otauri@AAV68614':0.14865255):0.63541787,'Cvulgaris@jgi':0.32654553):0.17763661):0.00021436818,'39947-Osativa@EEE53648':0.36218623):0.10591012,'564608-Mpusilla@EEH53809':0.38143066):0.39131454):5.2633266e-05,(((('283643-Cneoformans@XP_776363':0.78416681,(('367110-Ncrassa@XP_964327':0.011201061,'451804-Afumigatus@EDP53116':0.29757324):0.37505139,'Batrachochytrium-dendrobatidis@JGI_scaffold_2000265':0.78268939):4.3814758e-05):0.28685578,('285006-Scerevisiae@EDV10820':1.5088665,'4896-Spombe@XP_001713082':0.21771331):0.027643573):0.3813112,('Dpulex@jgi':0.43989449,'Vcarteri@jgi':0.67095567):9.8247214e-07):0.035677925,('352472-Ddiscoideum@XP_641250':0.42226491,(('403677-Pinfestans@EEY59982':2.7054874e-06,'Pramorum@jgi':6.9869973e-06):0.70384298,(('6239-Celegans@NP_499485':1.0671654,'6279-Bmalayi@XP_001893623':0.56853794):0.20377317,'Cowczarzaki@02636T0':1.1246346):0.3183534):0.22747803):0.25790434):0.065612685,'7460-Amellifera@XP_393771':0.41355663);
(((((('10228-Tadhaerens@XP_002109398':0.7521769,'Batrachochytrium-dendrobatidis@JGI_scaffold_2000265':0.86348318):2.0290297e-05,('237631-Umaydis@XP_756294':0.22321024,'283643-Cneoformans@XP_776363':0.76833353):0.31200615):0.14069604,(('296543-Tpseudonana@XP_002294732':0.58525495,'352472-Ddiscoideum@XP_641250':0.49663574):0.16547128,('Aanophagefferens@jgi':0.65625013,'Ectocarpus-siliculosus@298709617':0.14685124):0.11634871):0.1061524):0.0040708991,((((('367110-Ncrassa@XP_964327':0.093312755,'451804-Afumigatus@EDP53116':0.20439408):0.40134004,'4896-Spombe@XP_001713082':0.2628419):0.23063562,('Dpulex@jgi':0.28238526,'Vcarteri@jgi':0.89732388):9.3739245e-05):0.099846144,(('403677-Pinfestans@EEY59982':5.804199e-05,'Pramorum@jgi':0.028780141):0.70027508,('6239-Celegans@NP_499485':0.81953543,'6279-Bmalayi@XP_001893623':0.41161064):0.47759052):5.9310428e-06):0.15066619,(('7227-Dmelanogaster@AAM51081':0.49087221,'Cowczarzaki@02636T0':0.8463196):0.42758996,'7460-Amellifera@XP_393771':1.4711537e-05):0.17738775):0.028187529):0.0014218041,'7739-Bfloridae@XP_002610040':0.15609991):0.064060674,(((((('145481-Ppatens@XP_001775896':0.10453142,'Smoellendorffi@jgi':0.079028486):0.110549,'564608-Mpusilla@EEH53809':0.33855295):0.035123128,(('285006-Scerevisiae@EDV10820':1.6706845,'70448-Otauri@AAV68614':1.7442997e-06):0.1174399,'436017-Olucimarinus@XP_001418321':0.11050428):0.37109782):7.1263666e-05,('39947-Osativa@EEE53648':0.040939542,'Cvulgaris@jgi':0.66105061):0.25808933):0.18160693,'3702-Athaliana@NP_172146':0.31544959):0.2990149,'Ttrahens@03469T0':0.14983086):0.15014064,(('45351-Nvectensis@XP_001626465':0.54379928,('7955-Drerio@NP_955916':0.081107469,('8364-Xtropicalis@NP_001007951':6.0633813e-06,'9606-Hsapiens@NP_057321':0.048085167):0.073295967):0.048681298):5.2702269e-07,'Lgigantea@jgi':0.10877733):0.047713241);
((((((('10228-Tadhaerens@XP_002109398':0.48101169,'Vcarteri@jgi':0.34045362):0.069724295,'7227-Dmelanogaster@AAM51081':0.32895006):0.095697567,'7460-Amellifera@XP_393771':0.1308451):0.074297453,(((('237631-Umaydis@XP_756294':0.90389541,'283643-Cneoformans@XP_776363':0.5255569):0.19162994,'285006-Scerevisiae@EDV10820':1.626674):0.21253934,(('367110-Ncrassa@XP_964327':0.30183655,'451804-Afumigatus@EDP53116':0.12747594):0.32857354,'4896-Spombe@XP_001713082':0.3131665):0.11587146):0.10542104,'Batrachochytrium-dendrobatidis@JGI_scaffold_2000265':1.1806528):0.071245079):0.082566005,'Dpulex@jgi':0.56661104):0.10548278,(('296543-Tpseudonana@XP_002294732':1.012515,'Ectocarpus-siliculosus@298709617':0.25693726):0.12223028,('352472-Ddiscoideum@XP_641250':0.48751624,('6239-Celegans@NP_499485':2.474688,'6279-Bmalayi@XP_001893623':0.50464506):0.7131349):1.765733e-05):0.13519429):0.11117207,(((('145481-Ppatens@XP_001775896':0.043382008,(('3702-Athaliana@NP_172146':0.42583813,'39947-Osativa@EEE53648':0.38548277):1.8206728e-06,'Smoellendorffi@jgi':0.14679566):0.096331856):0.046456531,(('436017-Olucimarinus@XP_001418321':0.21453659,'70448-Otauri@AAV68614':0.027918956):0.33570634,'564608-Mpusilla@EEH53809':0.35551695):0.1518962):0.044489931,'Cvulgaris@jgi':0.41282328):0.43914242,(((('403677-Pinfestans@EEY59982':0,'Pramorum@jgi':3.2088919e-05):0.90491822,'Lgigantea@jgi':1.806223e-05):0.068711942,('45351-Nvectensis@XP_001626465':0.50472972,('7955-Drerio@NP_955916':0.12723295,('8364-Xtropicalis@NP_001007951':0.040668928,'9606-Hsapiens@NP_057321':0.040853111):0.058538541):0.055034466):2.8184858e-07):0.03494497,(('Aanophagefferens@jgi':0.44785788,'Ttrahens@03469T0':0.01570703):0.11392825,'Cowczarzaki@02636T0':1.043012):0.22135202):0.058378641):0.04982065,'7739-Bfloridae@XP_002610040':0.050864885);
(((((('10228-Tadhaerens@XP_002109398':0.53291545,('45351-Nvectensis@XP_001626465':0.28009413,('Cvulgaris@jgi':0.29288558,'Vcarteri@jgi':0.046730359):0.89265466):0.022244518):0.32307551,'7227-Dmelanogaster@AAM51081':0.30417966):0.14444945,'7460-Amellifera@XP_393771':0.099799047):0.082587409,(((('237631-Umaydis@XP_756294':0.27832394,'283643-Cneoformans@XP_776363':0.56351815):0.49930084,(('367110-Ncrassa@XP_964327':0.067468598,'4896-Spombe@XP_001713082':0.5049426):0.21292926,'451804-Afumigatus@EDP53116':0.22228369):0.3602284):0.018820143,('285006-Scerevisiae@EDV10820':1.3229513,'Batrachochytrium-dendrobatidis@JGI_scaffold_2000265':0.63464006):0.29871362):0.18483457,'Dpulex@jgi':0.79705588):4.8425335e-05):0.011528089,((('145481-Ppatens@XP_001775896':0.024323048,((('3702-Athaliana@NP_172146':0.21957515,'39947-Osativa@EEE53648':0.24112391):0.12735638,'Smoellendorffi@jgi':0.10013419):0.049877455,'564608-Mpusilla@EEH53809':0.24166793):0.067569632):0.16120752,('436017-Olucimarinus@XP_001418321':0.34990714,'70448-Otauri@AAV68614':6.0622547e-05):0.26888477):0.32109065,'7739-Bfloridae@XP_002610040':0.15412957):2.3266235e-05):0.10213824,((((((('296543-Tpseudonana@XP_002294732':0.4824726,'6279-Bmalayi@XP_001893623':0.92358385):0.46555252,'6239-Celegans@NP_499485':2.3225512):0.15534413,'Ectocarpus-siliculosus@298709617':0.34982288):0.20920126,'Aanophagefferens@jgi':0.46165279):0.18224623,'352472-Ddiscoideum@XP_641250':0.54872106):2.0006724e-05,'Ttrahens@03469T0':0.29676294):1.1623824e-06,('7955-Drerio@NP_955916':0.10491663,('8364-Xtropicalis@NP_001007951':7.1330351e-05,'9606-Hsapiens@NP_057321':0.043572563):0.1281329):0.17152387):0.10626184,((('403677-Pinfestans@EEY59982':0,'Pramorum@jgi':3.7551027e-06):0.40324308,'Cowczarzaki@02636T0':0.52500988):0.18961527,'Lgigantea@jgi':0.037704932):0.044930462);
((((('10228-Tadhaerens@XP_002109398':0.68573939,'7227-Dmelanogaster@AAM51081':0.38845396):0.14130722,'7460-Amellifera@XP_393771':0.14355869):1.3193996e-06,(((('145481-Ppatens@XP_001775896':0.020838385,(('3702-Athaliana@NP_172146':0.21661179,'39947-Osativa@EEE53648':0.38594599):0.098236411,'Smoellendorffi@jgi':0.34731528):0.10991346):0.044044054,(('436017-Olucimarinus@XP_001418321':0.43132479,'70448-Otauri@AAV68614':0):0.44464416,'564608-Mpusilla@EEH53809':0.3653535):1.9287035e-05):0.082398405,('Cvulgaris@jgi':2.296435e-06,'Vcarteri@jgi':0.24867283):0.37134478):0.077786464,'296543-Tpseudonana@XP_002294732':0.57985861):0.36759374):0.03908903,('Cowczarzaki@02636T0':0.96784987,'Lgigantea@jgi':0):0.10274769):1.6852876e-05,((((('237631-Umaydis@XP_756294':0.34168768,'285006-Scerevisiae@EDV10820':1.0154536):0.2957145,'283643-Cneoformans@XP_776363':0.33523177):0.42622628,(('367110-Ncrassa@XP_964327':0.26389015,'4896-Spombe@XP_001713082':0.50836389):0.1855839,'451804-Afumigatus@EDP53116':0.14527254):0.1868286):0.026759187,'Batrachochytrium-dendrobatidis@JGI_scaffold_2000265':1.446077):0.27769986,((((('352472-Ddiscoideum@XP_641250':0.35629622,('403677-Pinfestans@EEY59982':0.071137572,'Pramorum@jgi':2.719008e-06):0.43793527):0.092067959,(('7955-Drerio@NP_955916':0.12562557,('8364-Xtropicalis@NP_001007951':6.3282712e-16,'9606-Hsapiens@NP_057321':0):9.2787092e-07):0.07576348,('Aanophagefferens@jgi':0.45503752,'Ttrahens@03469T0':0.35191753):0.16186033):6.4989417e-05):1.2667189e-05,'Ectocarpus-siliculosus@298709617':0.39249355):0.016670736,'45351-Nvectensis@XP_001626465':0.32237039):0.070170591,'Dpulex@jgi':0.81665086):0.020331688):3.770851e-06,(('6239-Celegans@NP_499485':1.7561194,'6279-Bmalayi@XP_001893623':0.65735102):0.54671406,'7739-Bfloridae@XP_002610040':0.13518876):0.045463011);
((((('10228-Tadhaerens@XP_002109398':0.62045759,'7227-Dmelanogaster@AAM51081':0.4139177):0.15532803,'45351-Nvectensis@XP_001626465':0.51257892):0.13918584,(('283643-Cneoformans@XP_776363':0.59923339,(('367110-Ncrassa@XP_964327':0.32707408,'451804-Afumigatus@EDP53116':0.16906421):0.30697629,'4896-Spombe@XP_001713082':0.20548507):0.13171647):0.056748243,('Batrachochytrium-dendrobatidis@JGI_scaffold_2000265':0.74502213,'Dpulex@jgi':0.40809536):0.18298848):0.14880358):5.9372769e-05,((((('145481-Ppatens@XP_001775896':0.099233673,'Smoellendorffi@jgi':0.24044755):0.083954329,('3702-Athaliana@NP_172146':0.71663385,'39947-Osativa@EEE53648':0.19858473):0.21479921):0.037084298,(('285006-Scerevisiae@EDV10820':1.2756574,('436017-Olucimarinus@XP_001418321':0.20346886,'70448-Otauri@AAV68614':0):0.60791715):0.10734261,'564608-Mpusilla@EEH53809':0.17185381):0.093604125):0.17186367,'Cvulgaris@jgi':0.24664957):0.3521268,'Vcarteri@jgi':0.35161408):0.21217525):6.6579539e-05,((((('237631-Umaydis@XP_756294':0.85726418,'Aanophagefferens@jgi':0.37498305):0.20815382,'Ttrahens@03469T0':0.10460598):0.22666291,('7955-Drerio@NP_955916':0.090753992,('8364-Xtropicalis@NP_001007951':0.020757629,'9606-Hsapiens@NP_057321':0.020750164):0.10502399):0.068586801):0.016503934,(((('296543-Tpseudonana@XP_002294732':0.94373993,'Ectocarpus-siliculosus@298709617':0.26861567):0.090215693,('403677-Pinfestans@EEY59982':0,'Pramorum@jgi':2.3233667e-05):0.67743573):0.1408065,('352472-Ddiscoideum@XP_641250':0.75646567,(('6239-Celegans@NP_499485':1.2411303,'6279-Bmalayi@XP_001893623':0.53419333):0.53751941,'Cowczarzaki@02636T0':1.3008555):0.50544525):5.033473e-05):0.022755394,'Lgigantea@jgi':0.10268465):0.085535626):0.023074338,'7739-Bfloridae@XP_002610040':0.128713):0.14041829,'7460-Amellifera@XP_393771':0.16117791);
(((((((('10228-Tadhaerens@XP_002109398':0.70243216,('6239-Celegans@NP_499485':1.3642143,'6279-Bmalayi@XP_001893623':0.58165863):0.41122144):0.27761996,('403677-Pinfestans@EEY59982':0,'Pramorum@jgi':0.11053988):1.1097126):2.0669224e-05,((('285006-Scerevisiae@EDV10820':1.2312227,(('367110-Ncrassa@XP_964327':0.17899744,'451804-Afumigatus@EDP53116':0.33629981):0.34720893,'4896-Spombe@XP_001713082':0.22784676):0.11105216):0.35005686,'Vcarteri@jgi':0.75889864):2.4771619e-05,'Dpulex@jgi':0.46374683):0.097486254):0.14172862,'352472-Ddiscoideum@XP_641250':0.64833252):0.18488981,('Aanophagefferens@jgi':0.50650817,'Ttrahens@03469T0':0.38474586):0.11131541):4.7063507e-05,('45351-Nvectensis@XP_001626465':0.37261859,('7955-Drerio@NP_955916':0.16022824,('8364-Xtropicalis@NP_001007951':0.017530981,'9606-Hsapiens@NP_057321':1.7929079e-05):0.031197373):0.051807236):9.6198903e-07):0.093918037,'Lgigantea@jgi':0.15743524):0.019024572,((((((('145481-Ppatens@XP_001775896':0.041351559,(('3702-Athaliana@NP_172146':0.2216188,'39947-Osativa@EEE53648':0.36162829):0.14771836,'Smoellendorffi@jgi':0.25557697):0.044757157):0.095884998,(('436017-Olucimarinus@XP_001418321':0.19673363,'70448-Otauri@AAV68614':4.5268478e-05):0.67158249,'564608-Mpusilla@EEH53809':0.40520603):0.16492729):0.077441392,'Cvulgaris@jgi':0.51312559):0.12646028,'296543-Tpseudonana@XP_002294732':0.77409656):8.4372119e-06,'Batrachochytrium-dendrobatidis@JGI_scaffold_2000265':1.3178435):0.23193353,((('283643-Cneoformans@XP_776363':0.55086734,'Cowczarzaki@02636T0':0.96482137):0.094197464,'7227-Dmelanogaster@AAM51081':0.63301758):0.19423978,'Ectocarpus-siliculosus@298709617':0.45738372):0.21725741):0.089600061,'7460-Amellifera@XP_393771':0.37550308):0.074244911,('237631-Umaydis@XP_756294':1.1060609,'7739-Bfloridae@XP_002610040':0.12195457):1.391987e-06);
((((((('10228-Tadhaerens@XP_002109398':0.18169755,'285006-Scerevisiae@EDV10820':1.9041367):0.77519348,(('367110-Ncrassa@XP_964327':0.12754544,'451804-Afumigatus@EDP53116':0.12985438):0.29258879,'4896-Spombe@XP_001713082':0.32431742):0.2692797):0.025827162,'7227-Dmelanogaster@AAM51081':0.38948155):7.6229313e-05,'7460-Amellifera@XP_393771':0.30586865):0.12281281,((('296543-Tpseudonana@XP_002294732':0.81688952,((('6239-Celegans@NP_499485':0.90715464,'6279-Bmalayi@XP_001893623':0.63264908):0.87834993,'Ectocarpus-siliculosus@298709617':0.31530848):0.024991766,'Aanophagefferens@jgi':0.95369572):0.25585323):0.041085972,'564608-Mpusilla@EEH53809':0.71039037):0.27504177,('7739-Bfloridae@XP_002610040':9.0457822e-05,'Batrachochytrium-dendrobatidis@JGI_scaffold_2000265':1.2799314):0.19049883):1.7334389e-05):0.086036867,((('237631-Umaydis@XP_756294':0.50243815,'283643-Cneoformans@XP_776363':0.59725509):0.35347564,'Ttrahens@03469T0':0.06832698):0.16152962,(('7955-Drerio@NP_955916':0.10049943,('8364-Xtropicalis@NP_001007951':3.1211534e-05,'9606-Hsapiens@NP_057321':0.040516846):0.085596861):0.087574054,'Lgigantea@jgi':0.073847525):0.051218729):2.4241229e-05):0.33023155,((((((('145481-Ppatens@XP_001775896':3.1582489e-07,'3702-Athaliana@NP_172146':0.42144777):0.057368327,'Smoellendorffi@jgi':0.1653518):0.045552561,(('436017-Olucimarinus@XP_001418321':0.12062037,'70448-Otauri@AAV68614':0.05512475):0.23953587,'Cowczarzaki@02636T0':1.4247468):0.38174616):0.25983535,'39947-Osativa@EEE53648':0.33632051):0.039193119,('Cvulgaris@jgi':1.163488e-05,'Vcarteri@jgi':0.52163899):0.33304131):0.31511234,'Dpulex@jgi':0.47458439):0.022089311,'45351-Nvectensis@XP_001626465':0.29266811):5.3788049e-05,('352472-Ddiscoideum@XP_641250':0.36500959,('403677-Pinfestans@EEY59982':0.048361856,'Pramorum@jgi':3.2227442e-05):0.98891525):0.39839545);
(((((((('10228-Tadhaerens@XP_002109398':1.0780978,'296543-Tpseudonana@XP_002294732':0.79782378):0.61009435,'Aanophagefferens@jgi':0.18672756):0.12835565,(('237631-Umaydis@XP_756294':0.26407311,'283643-Cneoformans@XP_776363':1.0031822):0.46499204,'Ectocarpus-siliculosus@298709617':0.4096569):0.062499637):0.28695837,'45351-Nvectensis@XP_001626465':0.37965765):0.16124276,(('7739-Bfloridae@XP_002610040':0.026514798,('Lgigantea@jgi':2.1598109e-07,'Ttrahens@03469T0':0.61988484):0.13599003):0.0033105887,('7955-Drerio@NP_955916':0.077967365,('8364-Xtropicalis@NP_001007951':0.018865554,'9606-Hsapiens@NP_057321':2.3730341e-06):5.7773448e-05):0.089374197):0.12529069):0.028257548,('7227-Dmelanogaster@AAM51081':0.73027375,'7460-Amellifera@XP_393771':0.2149964):0.34916563):2.6363945e-05,(('285006-Scerevisiae@EDV10820':1.1400122,('352472-Ddiscoideum@XP_641250':0.48339683,'Dpulex@jgi':0.4271795):0.18461903):3.0724093e-06,((('367110-Ncrassa@XP_964327':0.14795633,'4896-Spombe@XP_001713082':0.4443942):0.08376418,'451804-Afumigatus@EDP53116':0.14638299):0.16875605,'403677-Pinfestans@EEY59982':0.38863567):0.077766571):0.11017327):0.18955451,(('145481-Ppatens@XP_001775896':0,((('3702-Athaliana@NP_172146':0.21212392,'39947-Osativa@EEE53648':0.19238244):0.041203083,'Smoellendorffi@jgi':0.30679654):0.21250892,((('436017-Olucimarinus@XP_001418321':0.11394905,'70448-Otauri@AAV68614':7.6332202e-07):0.44996834,'564608-Mpusilla@EEH53809':0.20849969):0.23570078,('Cvulgaris@jgi':0.07285735,'Vcarteri@jgi':0.1940865):0.59903325):0.21169124):2.6827307e-05):0.1558372,((('6239-Celegans@NP_499485':1.7880756,'6279-Bmalayi@XP_001893623':0.76554897):0.18297932,'Cowczarzaki@02636T0':0.82062027):0.2531791,'Pramorum@jgi':0.085044413):0.14081034):9.2428608e-05,'Batrachochytrium-dendrobatidis@JGI_scaffold_2000265':1.0328071);
(((((((('10228-Tadhaerens@XP_002109398':0.5735142,'296543-Tpseudonana@XP_002294732':0.77672393):0.024026641,('237631-Umaydis@XP_756294':1.1942959,'285006-Scerevisiae@EDV10820':1.2083999):0.22595369):0.32467799,'4896-Spombe@XP_001713082':0.20974422):0.10190637,(('564608-Mpusilla@EEH53809':0.36883247,('Batrachochytrium-dendrobatidis@JGI_scaffold_2000265':1.007689,('Cvulgaris@jgi':0.19242361,'Vcarteri@jgi':0.25608215):2.872152e-05):0.23749262):0.37385283,'7227-Dmelanogaster@AAM51081':0.50748872):9.2830983e-05):0.17556332,'7460-Amellifera@XP_393771':0.3487978):2.3185871e-05,('6239-Celegans@NP_499485':1.2058635,'6279-Bmalayi@XP_001893623':0.31051458):0.89309522):0.14945025,'Dpulex@jgi':0.34144297):3.1631516e-05,(((((((('145481-Ppatens@XP_001775896':0.047563233,'Smoellendorffi@jgi':0.1888462):0.20569647,('3702-Athaliana@NP_172146':0.52747457,'39947-Osativa@EEE53648':0.29933719):0.19510014):0.049857843,('436017-Olucimarinus@XP_001418321':0.17085729,'70448-Otauri@AAV68614':0.023310725):0.46537121):0.1024267,'Aanophagefferens@jgi':0.48709202):0.043257382,(('283643-Cneoformans@XP_776363':0.69314606,'Cowczarzaki@02636T0':1.4753453):0.019723454,'Ectocarpus-siliculosus@298709617':0.36834552):0.52511657):0.22880206,('7739-Bfloridae@XP_002610040':0.14313073,(('7955-Drerio@NP_955916':0.099401234,('8364-Xtropicalis@NP_001007951':0.038672783,'9606-Hsapiens@NP_057321':0.019274689):5.1470637e-06):0.073248135,('Lgigantea@jgi':0.27449486,'Ttrahens@03469T0':0.448698):0.082903084):1.2006711e-07):0.016601895):0.13458879,'45351-Nvectensis@XP_001626465':0.38837362):5.6329567e-06,('367110-Ncrassa@XP_964327':0.31698192,'451804-Afumigatus@EDP53116':0.17017771):0.68768753):0.18379877,('352472-Ddiscoideum@XP_641250':0.82496425,('403677-Pinfestans@EEY59982':0,'Pramorum@jgi':2.999637e-05):0.74330712):0.14863791);
((('10228-Tadhaerens@XP_002109398':0.61787992,'296543-Tpseudonana@XP_002294732':1.17569):0.20687121,(((((('145481-Ppatens@XP_001775896':2.8756466e-05,'Smoellendorffi@jgi':0.21191282):0.27695609,((('3702-Athaliana@NP_172146':0.32551703,('436017-Olucimarinus@XP_001418321':0.21540055,'70448-Otauri@AAV68614':0.27803012):0.78058381):0.34501956,'39947-Osativa@EEE53648':0.32806075):0.36343983,('Cvulgaris@jgi':0,'Vcarteri@jgi':0.4113299):0.73828031):0.11726556):1.9437786e-05,'564608-Mpusilla@EEH53809':0.55527837):0.65742933,'285006-Scerevisiae@EDV10820':1.1852962):0.51848347,(('367110-Ncrassa@XP_964327':0.48262749,'451804-Afumigatus@EDP53116':0.081485675):0.65256369,'Batrachochytrium-dendrobatidis@JGI_scaffold_2000265':1.9474081):0.23336366):1.2016551e-06,'4896-Spombe@XP_001713082':0.1648546):0.060046909):0.27722652,((((((((('237631-Umaydis@XP_756294':1.4863231,'Ectocarpus-siliculosus@298709617':0.37504982):0.72737876,'Dpulex@jgi':0.72859663):0.092057544,'283643-Cneoformans@XP_776363':0.71216052):0.23605207,(('6239-Celegans@NP_499485':2.5144743,'6279-Bmalayi@XP_001893623':0):2.286253,'Cowczarzaki@02636T0':1.1347183):0.27260051):3.1789274e-07,('352472-Ddiscoideum@XP_641250':0.31305848,('403677-Pinfestans@EEY59982':0.071477006,'Pramorum@jgi':0):0.75040617):0.1204977):0.33763198,'Lgigantea@jgi':0.26295823):0.097317672,('45351-Nvectensis@XP_001626465':0.76597923,(('7955-Drerio@NP_955916':1.5828126e-05,('Aanophagefferens@jgi':0.67262671,'Ttrahens@03469T0':0.16297038):0.26134933):0.090952947,('8364-Xtropicalis@NP_001007951':4.6852359e-07,'9606-Hsapiens@NP_057321':0.064647683):1.4803774e-06):0.018644754):0.11057989):0.07023498,'7739-Bfloridae@XP_002610040':0.19631202):0.31740405,'7460-Amellifera@XP_393771':0.17133696):0.20534031,'7227-Dmelanogaster@AAM51081':0.69639009);
((((('10228-Tadhaerens@XP_002109398':0.97884014,('7227-Dmelanogaster@AAM51081':8.6783002e-06,'Vcarteri@jgi':0.74762616):0.16883276):0.64502714,'45351-Nvectensis@XP_001626465':1.9382799e-05):0.48781805,((('237631-Umaydis@XP_756294':0.70076137,'Ectocarpus-siliculosus@298709617':0.41297609):0.37030597,'Lgigantea@jgi':1.1608702e-06):0.11336428,((('403677-Pinfestans@EEY59982':0.53668346,'Aanophagefferens@jgi':3.811086e-05):0.39050018,'Ttrahens@03469T0':0.12056072):0.16723099,'7955-Drerio@NP_955916':0.02140201):0.032273089):2.5997619e-07):0.084231863,(('352472-Ddiscoideum@XP_641250':0.56061138,'8364-Xtropicalis@NP_001007951':0):0.032106852,'9606-Hsapiens@NP_057321':0.015853761):8.9492348e-05):0.069322307,(((((('145481-Ppatens@XP_001775896':1.3915259e-05,('3702-Athaliana@NP_172146':0.31761086,'Pramorum@jgi':0.51166131):2.9747688e-06):0.049353553,('6239-Celegans@NP_499485':1.6427326,'6279-Bmalayi@XP_001893623':1.5786515):0.91839088):3.2582482e-05,'Smoellendorffi@jgi':0.098962961):0.056289113,((('296543-Tpseudonana@XP_002294732':0.88890342,('436017-Olucimarinus@XP_001418321':0.33602178,'70448-Otauri@AAV68614':0):0.15513671):0.54815239,'564608-Mpusilla@EEH53809':0.25089008):0.16589891,'Cvulgaris@jgi':0.41519922):0.13207573):0.061094616,'39947-Osativa@EEE53648':0.20852982):0.17860681,'285006-Scerevisiae@EDV10820':1.0878067):0.25884345,(((((('283643-Cneoformans@XP_776363':0.23147653,'Cowczarzaki@02636T0':0.82232004):0.57217675,(('367110-Ncrassa@XP_964327':0.088073173,'451804-Afumigatus@EDP53116':0.30002268):0.18966418,'4896-Spombe@XP_001713082':0.24032206):0.40210384):0.0068570888,'Batrachochytrium-dendrobatidis@JGI_scaffold_2000265':0.87816922):0.12886327,'7460-Amellifera@XP_393771':0.082856811):0.097092941,'Dpulex@jgi':0.47294065):0.18478062,'7739-Bfloridae@XP_002610040':0.20773566):0.0089460276);
(((((('10228-Tadhaerens@XP_002109398':0.59248353,'296543-Tpseudonana@XP_002294732':1.0634506):0.14671503,('45351-Nvectensis@XP_001626465':0.41441989,('7227-Dmelanogaster@AAM51081':0.34627176,'Vcarteri@jgi':0.2568891):0.088203652):0.25047825):0.15753799,'7460-Amellifera@XP_393771':0.18524372):0.025431509,'Dpulex@jgi':0.72518212):3.2861691e-07,((((('403677-Pinfestans@EEY59982':0.063633377,'Pramorum@jgi':2.5209575e-05):0.3628496,(('6239-Celegans@NP_499485':1.6301098,'6279-Bmalayi@XP_001893623':0.54662437):0.90037792,'Cowczarzaki@02636T0':1.0410695):0.31644726):0.25268298,'Lgigantea@jgi':1.9549173e-07):0.12543659,(('7955-Drerio@NP_955916':0.25062507,('8364-Xtropicalis@NP_001007951':0.036919366,('9606-Hsapiens@NP_057321':6.3465893e-06,'Aanophagefferens@jgi':0.66820509):0.018366172):9.3299562e-05):0.15017829,'Ttrahens@03469T0':0.58666324):0.043039364):0.036848015,'7739-Bfloridae@XP_002610040':0.10267284):0.070689901):0.045685536,((((('145481-Ppatens@XP_001775896':9.0410743e-07,('285006-Scerevisiae@EDV10820':1.4201077,'39947-Osativa@EEE53648':0.30793861):0.21855169):0.053411403,'Smoellendorffi@jgi':0.2731014):7.9106123e-05,('3702-Athaliana@NP_172146':0.57205041,('564608-Mpusilla@EEH53809':0.48524848,'Cvulgaris@jgi':0.40097967):0.08223261):0.17409281):0.24632517,('436017-Olucimarinus@XP_001418321':0.21593465,'70448-Otauri@AAV68614':0.053183331):0.31508425):0.39756747,(('237631-Umaydis@XP_756294':1.0644729,'283643-Cneoformans@XP_776363':0.3975313):0.40571123,((('367110-Ncrassa@XP_964327':0.23576757,'451804-Afumigatus@EDP53116':0.31791599):0.3220111,'4896-Spombe@XP_001713082':0.50273309):0.15534039,'Batrachochytrium-dendrobatidis@JGI_scaffold_2000265':0.84371937):2.3976445e-06):0.13490478):0.20699327,('352472-Ddiscoideum@XP_641250':0.53156339,'Ectocarpus-siliculosus@298709617':0.61875431):0.1541555);
(((((('10228-Tadhaerens@XP_002109398':0.77629911,'7227-Dmelanogaster@AAM51081':0.39343246):0.28145072,(('283643-Cneoformans@XP_776363':0.4352306,'Cowczarzaki@02636T0':0.82482327):0.068095604,(('6239-Celegans@NP_499485':1.5780993,'6279-Bmalayi@XP_001893623':0.56055483):0.64197753,'Ectocarpus-siliculosus@298709617':0.39231902):0.2506793):0.09175418):0.23075097,'Ttrahens@03469T0':0.62782839):0.20196604,'7460-Amellifera@XP_393771':0.27503916):3.6313772e-05,(((('237631-Umaydis@XP_756294':1.2226283,'Aanophagefferens@jgi':0.33939765):0.22490912,('7955-Drerio@NP_955916':0.12695261,('8364-Xtropicalis@NP_001007951':0,'9606-Hsapiens@NP_057321':0.017475309):3.8479672e-05):0.038192942):0.031724374,'45351-Nvectensis@XP_001626465':0.32880908):0.10298323,(('352472-Ddiscoideum@XP_641250':0.5280728,('Dpulex@jgi':3.849751e-05,'Vcarteri@jgi':0.9755851):0.31564989):0.15786162,('403677-Pinfestans@EEY59982':0.038793176,'Pramorum@jgi':5.355213e-05):0.40579101):3.6475774e-06):0.090950417):0.045941246,((((('145481-Ppatens@XP_001775896':0.028084065,'Smoellendorffi@jgi':0.23224809):0.12151718,(('3702-Athaliana@NP_172146':0.29471559,'39947-Osativa@EEE53648':0.18148132):0.22234683,('564608-Mpusilla@EEH53809':0.48836052,'Cvulgaris@jgi':0.20600461):0.080886339):0.01850483):0.08900979,('296543-Tpseudonana@XP_002294732':1.1860038,('436017-Olucimarinus@XP_001418321':0.1397059,'70448-Otauri@AAV68614':0.037864687):0.39765011):0.15042521):0.21706428,'Batrachochytrium-dendrobatidis@JGI_scaffold_2000265':0.66227617):0.22899124,(('285006-Scerevisiae@EDV10820':1.1794948,'451804-Afumigatus@EDP53116':1.4723541e-06):0.20673756,('367110-Ncrassa@XP_964327':0.12962447,'4896-Spombe@XP_001713082':0.81810226):0.048375179):0.33298453):0.14271381,('7739-Bfloridae@XP_002610040':0.049474312,'Lgigantea@jgi':0.17775476):0.010480429);
((((('10228-Tadhaerens@XP_002109398':0.25486479,('6239-Celegans@NP_499485':1.3155616,'6279-Bmalayi@XP_001893623':0.6977125):0.53142917):0.15015691,'Dpulex@jgi':0.49084952):0.084254578,'8364-Xtropicalis@NP_001007951':0):0.035954759,'9606-Hsapiens@NP_057321':2.7206738e-05):4.7709288e-05,(((((('145481-Ppatens@XP_001775896':0.062958997,('564608-Mpusilla@EEH53809':0.45084122,'Cvulgaris@jgi':0.29318495):0.20089723):2.9396324e-05,(('3702-Athaliana@NP_172146':0.32713203,'39947-Osativa@EEE53648':0.18681164):0.12658668,'Smoellendorffi@jgi':0.20006513):0.037077253):0.078430582,('436017-Olucimarinus@XP_001418321':0.06190412,'70448-Otauri@AAV68614':0.054019541):0.56172251):0.088867658,((('237631-Umaydis@XP_756294':0.51058181,'283643-Cneoformans@XP_776363':0.59169286):0.58119293,'Batrachochytrium-dendrobatidis@JGI_scaffold_2000265':1.007563):0.033159748,('285006-Scerevisiae@EDV10820':1.1771035,(('367110-Ncrassa@XP_964327':0.21782225,'451804-Afumigatus@EDP53116':0.11510186):0.142574,'4896-Spombe@XP_001713082':0.32905115):0.35934191):3.848689e-05):0.1329433):0.37313515,('352472-Ddiscoideum@XP_641250':0.65941847,('Aanophagefferens@jgi':0.35006888,'Ttrahens@03469T0':0.17612427):0.32694602):1.6075224e-05):0.037446247,'7955-Drerio@NP_955916':0.009280839):0.044844602,('296543-Tpseudonana@XP_002294732':1.341435,(((((('403677-Pinfestans@EEY59982':0.16618858,'Pramorum@jgi':8.2310242e-05):0.4371222,'Ectocarpus-siliculosus@298709617':0.17339147):0.048201147,(('7227-Dmelanogaster@AAM51081':0.10623083,'Vcarteri@jgi':0.66068942):0.34120615,'Cowczarzaki@02636T0':0.83842476):0.38815574):0.16364822,'Lgigantea@jgi':0.0060253247):0.089890517,'7739-Bfloridae@XP_002610040':0.054208058):4.428535e-05,('45351-Nvectensis@XP_001626465':0.28655443,'7460-Amellifera@XP_393771':0.29503312):0.19964583):0.036131332):4.1567516e-06);
((((('10228-Tadhaerens@XP_002109398':0.47415775,'296543-Tpseudonana@XP_002294732':0.85227553):0.47694936,'Ectocarpus-siliculosus@298709617':0.38081006):8.5384639e-07,(((('237631-Umaydis@XP_756294':0.19233186,'285006-Scerevisiae@EDV10820':1.249421):0.84278411,'283643-Cneoformans@XP_776363':0.3864561):0.16734951,(('367110-Ncrassa@XP_964327':0.38674478,'451804-Afumigatus@EDP53116':0.43129496):0.38294869,'4896-Spombe@XP_001713082':0.21019572):0.35019321):0.091981064,'Batrachochytrium-dendrobatidis@JGI_scaffold_2000265':1.0713312):0.12030162):1.3428448e-05,(((('145481-Ppatens@XP_001775896':0,(('3702-Athaliana@NP_172146':0.3225987,'39947-Osativa@EEE53648':0.34614381):0.19275227,'Smoellendorffi@jgi':0.19280177):0.072036771):0.078681301,(('436017-Olucimarinus@XP_001418321':0.12296501,'70448-Otauri@AAV68614':0):0.34808324,('564608-Mpusilla@EEH53809':0.41207159,'Cowczarzaki@02636T0':1.3376572):0.38897198):0.11905823):0.030537756,'Cvulgaris@jgi':0.78626957):0.088860962,'Aanophagefferens@jgi':0.37350859):0.14420752):7.0490806e-06,('352472-Ddiscoideum@XP_641250':0.46657791,('7227-Dmelanogaster@AAM51081':0.68824286,'Ttrahens@03469T0':0.32061706):0.50254215):0.11415733,((('403677-Pinfestans@EEY59982':0.10211731,'Pramorum@jgi':7.8601426e-07):0.47783387,('7460-Amellifera@XP_393771':0.2608599,('Dpulex@jgi':0.37534777,'Vcarteri@jgi':0.28418467):0.15080799):4.5256169e-05):7.650203e-07,('45351-Nvectensis@XP_001626465':0.34324724,(((('6239-Celegans@NP_499485':1.7601235,'6279-Bmalayi@XP_001893623':0.59248003):0.33193995,'7739-Bfloridae@XP_002610040':0.051431597):0.025697492,'Lgigantea@jgi':0.2782657):0.018427094,('7955-Drerio@NP_955916':0.095103355,('8364-Xtropicalis@NP_001007951':0.019964107,'9606-Hsapiens@NP_057321':3.4915263e-06):0.017386397):0.061763932):0.027375921):0.034302824):0.17898234);
(((('10228-Tadhaerens@XP_002109398':0.97932183,'7227-Dmelanogaster@AAM51081':0.2379341):0.26612547,'7460-Amellifera@XP_393771':0.18155131):0.0092477031,((((((('145481-Ppatens@XP_001775896':3.069232e-06,('237631-Umaydis@XP_756294':0.86703375,'285006-Scerevisiae@EDV10820':0.9153873):0.44460286):0.07052751,(('3702-Athaliana@NP_172146':0.37846159,'39947-Osativa@EEE53648':0.17381295):0.24202495,'Smoellendorffi@jgi':0.10773962):0.077218215):0.089363085,('564608-Mpusilla@EEH53809':0.12816029,'Cvulgaris@jgi':0.44307641):0.30855013):3.6865324e-06,('436017-Olucimarinus@XP_001418321':0.35324975,'70448-Otauri@AAV68614':0.13957332):0.43733999):0.17836345,('283643-Cneoformans@XP_776363':0.83216303,(('367110-Ncrassa@XP_964327':0.14616905,'451804-Afumigatus@EDP53116':0.18086349):0.39945472,'Batrachochytrium-dendrobatidis@JGI_scaffold_2000265':0.79135727):0.008571891):0.10012806):0.092233363,('4896-Spombe@XP_001713082':0.38063666,'Vcarteri@jgi':0):0.35276318):0.069420886,'296543-Tpseudonana@XP_002294732':0.85339452):0.081891816):0.031537307,((((((('352472-Ddiscoideum@XP_641250':0.52062187,('403677-Pinfestans@EEY59982':0.046669936,'Pramorum@jgi':7.6921994e-07):0.54492749):0.11896041,'Ectocarpus-siliculosus@298709617':0.61310701):0.069391513,((('6239-Celegans@NP_499485':1.7059551,'6279-Bmalayi@XP_001893623':0.61595656):0.69059807,'Cowczarzaki@02636T0':0.75703784):0.37414253,'Ttrahens@03469T0':0.11236466):0.16473698):0.03291033,('7955-Drerio@NP_955916':0.13382279,('8364-Xtropicalis@NP_001007951':0.037070932,('9606-Hsapiens@NP_057321':3.7818836e-05,'Aanophagefferens@jgi':0.54458211):0.018425922):5.1330169e-05):0.11342319):0.055777905,'45351-Nvectensis@XP_001626465':0.53487676):0.075749962,'Lgigantea@jgi':0.0820551):0.040772543,'7739-Bfloridae@XP_002610040':0.093030875):0.073751587,'Dpulex@jgi':0.67614988);
((('10228-Tadhaerens@XP_002109398':0.68535639,'296543-Tpseudonana@XP_002294732':0.70397141):0.0060817902,'7227-Dmelanogaster@AAM51081':0.81401838):0.29843248,((((('145481-Ppatens@XP_001775896':1.5062638e-05,'285006-Scerevisiae@EDV10820':1.8584777):0.059677894,'Smoellendorffi@jgi':0.18633877):0.10964873,(('3702-Athaliana@NP_172146':0.47374008,'39947-Osativa@EEE53648':0.26318888):0.32775461,('564608-Mpusilla@EEH53809':0.55669316,('Cvulgaris@jgi':0.16237634,'Vcarteri@jgi':0.50328444):0.32783202):2.9537049e-05):0.19723491):7.4248323e-08,('436017-Olucimarinus@XP_001418321':0.16197346,'70448-Otauri@AAV68614':0.070056009):0.53984113):0.29413561,((('367110-Ncrassa@XP_964327':0.19966578,'451804-Afumigatus@EDP53116':0.4533794):0.19458167,'Batrachochytrium-dendrobatidis@JGI_scaffold_2000265':0.61826986):0.20463718,'4896-Spombe@XP_001713082':0.37235853):0.19410272):0.18917741,(((((('237631-Umaydis@XP_756294':1.4285683,'283643-Cneoformans@XP_776363':0.25030096):0.60396581,'Ectocarpus-siliculosus@298709617':0.56420886):0.28244705,'Cowczarzaki@02636T0':1.7319104):0.029103435,'352472-Ddiscoideum@XP_641250':0.48194392):0.11251328,('Aanophagefferens@jgi':0.25491667,'Ttrahens@03469T0':0.38794763):0.17510121):7.175824e-06,(((('403677-Pinfestans@EEY59982':0,'Pramorum@jgi':4.1412551e-05):0.55626405,'7460-Amellifera@XP_393771':0.16559576):0.059946034,'Dpulex@jgi':0.55613933):3.6195274e-07,((('45351-Nvectensis@XP_001626465':0.53295406,('7739-Bfloridae@XP_002610040':0.065089588,'Lgigantea@jgi':0.19737746):0.036408759):0.067810218,('7955-Drerio@NP_955916':0.13469055,('8364-Xtropicalis@NP_001007951':0.03639185,'9606-Hsapiens@NP_057321':8.3327209e-07):2.9883905e-05):0.1255356):5.057138e-05,('6239-Celegans@NP_499485':1.4436223,'6279-Bmalayi@XP_001893623':0.47236156):0.7760099):0.095974145):0.13203224):0.20966269);
(((((('10228-Tadhaerens@XP_002109398':1.2273498,('Cvulgaris@jgi':0.27825447,'Vcarteri@jgi':0.46795526):0.14903101):0.15064303,'296543-Tpseudonana@XP_002294732':0.53849499):0.15899611,((('145481-Ppatens@XP_001775896':0.047609484,(('3702-Athaliana@NP_172146':0.3399737,'39947-Osativa@EEE53648':0.24288004):0.11557615,'Smoellendorffi@jgi':0.13888813):0.035983491):0.050724653,'564608-Mpusilla@EEH53809':0.47764038):0.054486815,('285006-Scerevisiae@EDV10820':0.91321254,(('436017-Olucimarinus@XP_001418321':0.1932235,'70448-Otauri@AAV68614':0):0.24966805,'Cowczarzaki@02636T0':1.3076646):0.074792547):2.31768e-05):0.13284348):0.050087143,'Ectocarpus-siliculosus@298709617':0.32446429):0.12831423,'Aanophagefferens@jgi':0.49106171):0.01572638,(('237631-Umaydis@XP_756294':0.43373993,'283643-Cneoformans@XP_776363':0.31829023):0.17344939,'Batrachochytrium-dendrobatidis@JGI_scaffold_2000265':1.1934678):0.054152688,((((((('352472-Ddiscoideum@XP_641250':0.5579701,('403677-Pinfestans@EEY59982':0.066352174,'Pramorum@jgi':0):0.58323142):0.049922248,'45351-Nvectensis@XP_001626465':0.27698301):0.10209862,('8364-Xtropicalis@NP_001007951':0.016387909,'9606-Hsapiens@NP_057321':0.035096416):0.084435086):1.7174712e-06,('7955-Drerio@NP_955916':0.060320776,'Ttrahens@03469T0':0.27316862):0.025272912):0.021706071,'Lgigantea@jgi':0.13286782):0.047618031,(('6239-Celegans@NP_499485':1.4414707,'6279-Bmalayi@XP_001893623':0.37786579):0.67004451,'7739-Bfloridae@XP_002610040':0.11691325):0.11195684):0.05049431,(((('367110-Ncrassa@XP_964327':0.19222885,'451804-Afumigatus@EDP53116':0.18680504):0.19079542,'4896-Spombe@XP_001713082':0.41398061):0.30287513,'Dpulex@jgi':0.19397934):0.14417067,('7227-Dmelanogaster@AAM51081':0.50715303,'7460-Amellifera@XP_393771':0.074537029):0.24794357):0.00046391601):0.16511674);
((((((((('10228-Tadhaerens@XP_002109398':0.59345531,('6239-Celegans@NP_499485':1.3109634,'6279-Bmalayi@XP_001893623':3.2641004e-06):0.82764648):0.35934255,'7460-Amellifera@XP_393771':0.19440582):1.1368161e-06,'296543-Tpseudonana@XP_002294732':1.2764772):0.094537958,(((('237631-Umaydis@XP_756294':0.90647,'283643-Cneoformans@XP_776363':0.32415415):0.45588667,(('367110-Ncrassa@XP_964327':0.2089995,'451804-Afumigatus@EDP53116':0.13411236):0.47692676,'4896-Spombe@XP_001713082':0.27811352):5.6605741e-06):0.27807195,'Batrachochytrium-dendrobatidis@JGI_scaffold_2000265':1.2507625):0.27435809,'Dpulex@jgi':0.38145145):0.20264996):0.033285259,'7739-Bfloridae@XP_002610040':0.16748385):0.064394617,'Lgigantea@jgi':0.10864422):0.048083429,(('352472-Ddiscoideum@XP_641250':0.62393557,(('7227-Dmelanogaster@AAM51081':0.42528481,'Cowczarzaki@02636T0':1.4602499):0.5554948,'Ttrahens@03469T0':0.026776699):0.17291882):0.13322299,'7955-Drerio@NP_955916':0.09156946):0.084572644):0.077816388,('8364-Xtropicalis@NP_001007951':5.2236148e-06,'9606-Hsapiens@NP_057321':0.056078607):0.052170851):0.046953819,((((((('145481-Ppatens@XP_001775896':0.078981117,'Smoellendorffi@jgi':0.23673498):0.027676866,(('285006-Scerevisiae@EDV10820':1.4932869,('436017-Olucimarinus@XP_001418321':0.076248456,'70448-Otauri@AAV68614':0.086669167):0.20474305):0.1182697,'564608-Mpusilla@EEH53809':0.53499582):0.096392983):3.546627e-06,('3702-Athaliana@NP_172146':0.51623401,'39947-Osativa@EEE53648':0.35165783):0.13064145):0.18108343,('Cvulgaris@jgi':9.8953454e-06,'Vcarteri@jgi':0.63975915):0.59094448):0.26415482,'Ectocarpus-siliculosus@298709617':0.44526906):0.10811254,'Aanophagefferens@jgi':0.37650679):0.15064156,('403677-Pinfestans@EEY59982':0.059934703,'Pramorum@jgi':7.4515267e-05):0.6814113):0.081230906,'45351-Nvectensis@XP_001626465':0.41627661);
((((((('10228-Tadhaerens@XP_002109398':0.36621699,'Vcarteri@jgi':0.37080328):0.53985753,(('367110-Ncrassa@XP_964327':0.21087657,'451804-Afumigatus@EDP53116':0.23054001):0.17344518,'4896-Spombe@XP_001713082':0.41692588):0.17503234):6.4005263e-05,'Dpulex@jgi':0.6349728):0.1364214,((('237631-Umaydis@XP_756294':0.9087782,'283643-Cneoformans@XP_776363':0.1257246):0.51398827,'7227-Dmelanogaster@AAM51081':0.36714034):0.07887259,('7460-Amellifera@XP_393771':0.16612907,'Cowczarzaki@02636T0':1.2977378):0.16562238):0.045151807):0.14825249,'7739-Bfloridae@XP_002610040':0.17699109):2.7880449e-06,((((('352472-Ddiscoideum@XP_641250':0.40279124,('403677-Pinfestans@EEY59982':0.21262269,'Pramorum@jgi':0):0.65604037):0.20332132,(('6239-Celegans@NP_499485':1.5084326,'6279-Bmalayi@XP_001893623':0.49697818):0.60110193,'Ectocarpus-siliculosus@298709617':0.45288024):2.1166051e-05):0.16358026,(('7955-Drerio@NP_955916':0.094809914,'Ttrahens@03469T0':0.41859697):0.092848534,('8364-Xtropicalis@NP_001007951':0,('9606-Hsapiens@NP_057321':2.716537e-05,'Aanophagefferens@jgi':0.81275633):0.016581191):8.8745899e-07):0.0068368113):0.047383591,'45351-Nvectensis@XP_001626465':0.43388698):0.129721,'Lgigantea@jgi':0.19397276):0.017090213):0.27364639,((('145481-Ppatens@XP_001775896':0.065489642,((('285006-Scerevisiae@EDV10820':1.3216749,('436017-Olucimarinus@XP_001418321':0.28870824,'70448-Otauri@AAV68614':0):0.60214114):0.076838495,'564608-Mpusilla@EEH53809':0.35018903):0.12209789,(('3702-Athaliana@NP_172146':0.52619938,'39947-Osativa@EEE53648':0.3639963):0.08159271,'Smoellendorffi@jgi':0.10906961):0.04589831):1.1573913e-05):0.069529879,'Cvulgaris@jgi':0.39351638):0.28986175,'296543-Tpseudonana@XP_002294732':1.0170904):3.3646063e-05,'Batrachochytrium-dendrobatidis@JGI_scaffold_2000265':0.92174148);
(((('10228-Tadhaerens@XP_002109398':0.85494305,'7227-Dmelanogaster@AAM51081':0.41644657):0.22495289,((((((('145481-Ppatens@XP_001775896':6.6747374e-05,'Smoellendorffi@jgi':0.23642812):0.02223608,'3702-Athaliana@NP_172146':0.44771369):0.065573662,(('436017-Olucimarinus@XP_001418321':0.2022392,'70448-Otauri@AAV68614':0):0.31935134,'564608-Mpusilla@EEH53809':0.41427246):0.31592181):0.11856533,'39947-Osativa@EEE53648':0.30316278):0.32481585,'Cvulgaris@jgi':0.0088507322):0.10399844,'Vcarteri@jgi':0.3692594):0.53654497,'296543-Tpseudonana@XP_002294732':0.69790639):0.54402893):3.8755325e-05,'7460-Amellifera@XP_393771':0.18694219):0.10043195,((('237631-Umaydis@XP_756294':1.1512954,'283643-Cneoformans@XP_776363':0.1990463):0.43367938,'285006-Scerevisiae@EDV10820':2.2920054):0.17668364,(('367110-Ncrassa@XP_964327':0.24064066,'451804-Afumigatus@EDP53116':0.18580352):0.14953056,'4896-Spombe@XP_001713082':0.59627631):0.1628024):0.21197986,(((((('352472-Ddiscoideum@XP_641250':0.47360516,(('6239-Celegans@NP_499485':2.9327375,'6279-Bmalayi@XP_001893623':0.8587972):1.2198649,'Ectocarpus-siliculosus@298709617':0.39429397):0.58896587):0.10004846,'Dpulex@jgi':0.37438915):0.13098416,('45351-Nvectensis@XP_001626465':0.31112339,'Aanophagefferens@jgi':0.74358957):1.5398744e-05):0.19974595,((('403677-Pinfestans@EEY59982':0.048833116,'Pramorum@jgi':0):0.50405776,('Cowczarzaki@02636T0':0.97750858,'Ttrahens@03469T0':0.084575673):0.54148313):7.4999487e-05,('7955-Drerio@NP_955916':0.20045744,('8364-Xtropicalis@NP_001007951':0.020310324,'9606-Hsapiens@NP_057321':0.020346792):3.4431893e-05):0.083639835):0.043926234):0.084492112,'Lgigantea@jgi':0.14983781):3.5551589e-06,('7739-Bfloridae@XP_002610040':0.089287927,'Batrachochytrium-dendrobatidis@JGI_scaffold_2000265':1.2631133):0.070825355):0.16471732);
((((((('10228-Tadhaerens@XP_002109398':1.3381983,'45351-Nvectensis@XP_001626465':0.13642972):0.42647502,('7955-Drerio@NP_955916':0.070648464,('8364-Xtropicalis@NP_001007951':0,'9606-Hsapiens@NP_057321':3.2608836e-14):0.051456733):0.087493355):0.047322465,'Lgigantea@jgi':0.12741025):0.048150265,(('6239-Celegans@NP_499485':1.4218355,'6279-Bmalayi@XP_001893623':1.0059636):0.9230519,'7739-Bfloridae@XP_002610040':0.03400077):0.11638058):0.0027035463,'7227-Dmelanogaster@AAM51081':0.5996659):0.11189852,(((('145481-Ppatens@XP_001775896':0.073427147,(('3702-Athaliana@NP_172146':0.38485167,'39947-Osativa@EEE53648':0.50465664):0.13072953,'Smoellendorffi@jgi':0.25893826):0.096814163):0.1012545,((('436017-Olucimarinus@XP_001418321':0.30359995,'70448-Otauri@AAV68614':0):0.54090874,'564608-Mpusilla@EEH53809':0.32468591):0.12545555,'Cvulgaris@jgi':0.61229262):1.7574554e-05):0.1165084,('296543-Tpseudonana@XP_002294732':0.53028603,('Aanophagefferens@jgi':0.37609871,'Ectocarpus-siliculosus@298709617':0.70418308):0.4658625):0.24066608):0.26468773,'Ttrahens@03469T0':0.36475377):0.08886644):0.050507263,((((((('237631-Umaydis@XP_756294':0.98463029,'283643-Cneoformans@XP_776363':0.55350014):0.61389932,'Batrachochytrium-dendrobatidis@JGI_scaffold_2000265':1.2172451):0.44624339,'451804-Afumigatus@EDP53116':0.19308403):0.044476642,'367110-Ncrassa@XP_964327':0.22464327):0.12579094,('285006-Scerevisiae@EDV10820':1.8396475,'4896-Spombe@XP_001713082':2.8871563e-06):0.39022382):0.22700785,('Dpulex@jgi':0.54859472,'Vcarteri@jgi':1.5410129):4.5776031e-05):0.086658795,'352472-Ddiscoideum@XP_641250':0.39961634):0.11107329,((('403677-Pinfestans@EEY59982':4.3000341e-07,'Pramorum@jgi':6.9037024e-06):0.63875974,'Cowczarzaki@02636T0':1.2685182):0.52203145,'7460-Amellifera@XP_393771':2.058166e-06):0.13779735);
((((('10228-Tadhaerens@XP_002109398':0.90569258,'7227-Dmelanogaster@AAM51081':0.34624457):0.35372412,'45351-Nvectensis@XP_001626465':0.61342237):0.070359633,'Ttrahens@03469T0':0.26744439):6.2086368e-06,((((('237631-Umaydis@XP_756294':1.8631228,'283643-Cneoformans@XP_776363':0.34880884):0.83808887,(('367110-Ncrassa@XP_964327':0.054643875,'451804-Afumigatus@EDP53116':0.23729306):0.31672267,'4896-Spombe@XP_001713082':0.52381727):0.13570371):0.16109013,(('352472-Ddiscoideum@XP_641250':0.24439543,(('6239-Celegans@NP_499485':1.7340613,'6279-Bmalayi@XP_001893623':1.2689427):0.37230366,'Ectocarpus-siliculosus@298709617':0.93074924):0.3092547):0.091267783,'Dpulex@jgi':0.1343002):0.17173882):0.29640676,'7460-Amellifera@XP_393771':0.20640974):0.038485985,(('7739-Bfloridae@XP_002610040':0.248716,'Lgigantea@jgi':0.12643703):4.4384335e-07,('7955-Drerio@NP_955916':0.24511788,('8364-Xtropicalis@NP_001007951':9.4739031e-15,'9606-Hsapiens@NP_057321':0):0.068621656):0.33631132):0.088373129):0.175951):0.24088925,((((((('145481-Ppatens@XP_001775896':0,('Smoellendorffi@jgi':0.20003116,'Vcarteri@jgi':0.72345203):0.0041931733):0.16720414,('285006-Scerevisiae@EDV10820':1.9715491,('39947-Osativa@EEE53648':0.59503341,'Cvulgaris@jgi':0.46903227):3.6117402e-05):0.22464365):0.036932515,(('436017-Olucimarinus@XP_001418321':0.26261339,'70448-Otauri@AAV68614':0):0.43099312,'564608-Mpusilla@EEH53809':0.27962588):0.29666445):2.6976585e-06,('296543-Tpseudonana@XP_002294732':1.1860143,'Aanophagefferens@jgi':0.47698354):0.28742102):0.3139532,'3702-Athaliana@NP_172146':0.24079351):0.0032532407,'Cowczarzaki@02636T0':0.82156943):0.15884734,'Batrachochytrium-dendrobatidis@JGI_scaffold_2000265':1.3268206):0.10188998,('403677-Pinfestans@EEY59982':2.8219388e-06,'Pramorum@jgi':6.720227e-06):0.94615843);
((((('10228-Tadhaerens@XP_002109398':0.42949232,('367110-Ncrassa@XP_964327':0.25378202,'451804-Afumigatus@EDP53116':0.048196798):0.48133239):0.14710424,'Batrachochytrium-dendrobatidis@JGI_scaffold_2000265':0.84284379):0.10373102,((('145481-Ppatens@XP_001775896':0.07491465,((('285006-Scerevisiae@EDV10820':1.3261787,'6239-Celegans@NP_499485':1.2411011):0.55613908,'Cvulgaris@jgi':0.17431466):2.6908476e-05,('564608-Mpusilla@EEH53809':0.27393173,'Vcarteri@jgi':0.25735538):0.098442886):0.51780927):0.00048383942,(('3702-Athaliana@NP_172146':0.37253479,'39947-Osativa@EEE53648':0.35325412):0.13304404,'Smoellendorffi@jgi':0.3333879):0.048131832):0.099400027,('436017-Olucimarinus@XP_001418321':0.13773796,'70448-Otauri@AAV68614':0.15669227):0.4365852):0.28053894):0.082901381,('352472-Ddiscoideum@XP_641250':0.65658108,(('6279-Bmalayi@XP_001893623':0.82365296,'Aanophagefferens@jgi':0.52620917):0.29995492,'Ttrahens@03469T0':0.097534048):0.21397536):0.11124643):0.015912035,(((((('237631-Umaydis@XP_756294':0.31486867,'283643-Cneoformans@XP_776363':1.0075744):0.41353669,'Ectocarpus-siliculosus@298709617':0.37502397):0.035877135,'Dpulex@jgi':0.50145984):0.079492014,(('296543-Tpseudonana@XP_002294732':1.027712,'4896-Spombe@XP_001713082':0.65411529):0.15427225,((('45351-Nvectensis@XP_001626465':0.29691815,'Cowczarzaki@02636T0':1.7350617):0.41375758,'7227-Dmelanogaster@AAM51081':0.3666037):0.048946877,'7460-Amellifera@XP_393771':0.17284192):0.10832122):0.19189654):0.030204939,'7739-Bfloridae@XP_002610040':0.049646477):0.078797409,(('7955-Drerio@NP_955916':0.047962509,('8364-Xtropicalis@NP_001007951':0.017706976,'9606-Hsapiens@NP_057321':0.071664001):0.0051833698):0.083733014,'Lgigantea@jgi':0.099313154):0.045750133):9.7409761e-07,('403677-Pinfestans@EEY59982':0.14500292,'Pramorum@jgi':2.7400512e-05):0.45469853);
(((((((('10228-Tadhaerens@XP_002109398':0.81550452,'8364-Xtropicalis@NP_001007951':0):0.023938725,'9606-Hsapiens@NP_057321':5.4752394e-07):0.035102301,'7955-Drerio@NP_955916':0.15376441):0.093117826,('45351-Nvectensis@XP_001626465':0.58747889,(('7739-Bfloridae@XP_002610040':1.3730797e-05,'Batrachochytrium-dendrobatidis@JGI_scaffold_2000265':1.6803362):0.15961658,'Lgigantea@jgi':0.22441129):1.3614001e-06):0.046144768):0.081092232,('Aanophagefferens@jgi':0.51609209,'Ttrahens@03469T0':0.18213423):0.40309764):0.065857026,(((('237631-Umaydis@XP_756294':1.1291069,'283643-Cneoformans@XP_776363':0.31644184):0.64914623,'Cowczarzaki@02636T0':1.1941061):2.9873248e-05,((('296543-Tpseudonana@XP_002294732':0.53550741,('6239-Celegans@NP_499485':1.9095373,'6279-Bmalayi@XP_001893623':0.37300333):1.6396167):0.40258813,'Ectocarpus-siliculosus@298709617':0.38762631):0.17595295,'403677-Pinfestans@EEY59982':0.97338504):0.13187622):0.075020488,'352472-Ddiscoideum@XP_641250':0.54745784):0.22099045):0.16439649,'7460-Amellifera@XP_393771':0.11266451):0.086524045,(((((('145481-Ppatens@XP_001775896':0.13009997,'Smoellendorffi@jgi':0.23128103):0.037396612,('3702-Athaliana@NP_172146':0.57844349,'39947-Osativa@EEE53648':0.48157852):0.27423667):1.0837691e-05,((('436017-Olucimarinus@XP_001418321':0.11714482,'70448-Otauri@AAV68614':0.062726011):0.60571857,'564608-Mpusilla@EEH53809':0.27475727):0.23761847,('Cvulgaris@jgi':1.1498581e-05,('Pramorum@jgi':2.0729502,'Vcarteri@jgi':0.00062594107):0.41189562):0.56559837):5.4011441e-07):0.28592546,'285006-Scerevisiae@EDV10820':1.8131719):0.19802238,(('367110-Ncrassa@XP_964327':0.39720158,'4896-Spombe@XP_001713082':0.52902576):0.26668812,'451804-Afumigatus@EDP53116':1.3442144e-06):0.28503507):0.21349407,'Dpulex@jgi':0.46592008):0.14528752,'7227-Dmelanogaster@AAM51081':0.49467307);
((((((('10228-Tadhaerens@XP_002109398':1.0695935,'7227-Dmelanogaster@AAM51081':0.32368333):0.25360948,'45351-Nvectensis@XP_001626465':0.52606727):0.28593499,'7460-Amellifera@XP_393771':0.2770943):0.041936099,'352472-Ddiscoideum@XP_641250':0.69892098):0.092723196,'Dpulex@jgi':0.47620312):0.033415629,(('6239-Celegans@NP_499485':3.5982791,'6279-Bmalayi@XP_001893623':0.3581811):0.84660036,'7739-Bfloridae@XP_002610040':0.04789871):0.05750407):0.027334851,(((('145481-Ppatens@XP_001775896':0.075829244,('3702-Athaliana@NP_172146':0.63511999,'Smoellendorffi@jgi':0.1076861):0.043132021):0.085438195,(('285006-Scerevisiae@EDV10820':2.1507438,('436017-Olucimarinus@XP_001418321':0.24209939,'70448-Otauri@AAV68614':0.054322256):0.20199681):0.28975729,'564608-Mpusilla@EEH53809':0.41470402):0.20032139):1.1256649e-05,('39947-Osativa@EEE53648':0.2287555,('Cvulgaris@jgi':1.4157461e-05,'Vcarteri@jgi':0.32184501):0.61107312):0.19217799):0.71739848,(('237631-Umaydis@XP_756294':1.418122,'283643-Cneoformans@XP_776363':0.26615454):0.80428327,(('367110-Ncrassa@XP_964327':0.13928827,'4896-Spombe@XP_001713082':0.65538993):0.16486145,'451804-Afumigatus@EDP53116':0.10711051):0.31327891):0.046640383):0.15233791,((((('296543-Tpseudonana@XP_002294732':0.67894253,'Ectocarpus-siliculosus@298709617':0.75751197):6.5947182e-07,'Aanophagefferens@jgi':0.42145367):0.33124082,('8364-Xtropicalis@NP_001007951':7.9140131e-05,'9606-Hsapiens@NP_057321':0.021436478):0.052820473):0.07509665,('7955-Drerio@NP_955916':0.073554089,'Ttrahens@03469T0':0.45068964):0.051132227):0.098155608,((('403677-Pinfestans@EEY59982':0.13018319,'Pramorum@jgi':0):0.44688963,('Batrachochytrium-dendrobatidis@JGI_scaffold_2000265':1.3171809,'Cowczarzaki@02636T0':0.7863095):0.11809397):0.082455566,'Lgigantea@jgi':0.090446592):0.043628888):0.029448968);
(((((('10228-Tadhaerens@XP_002109398':0.25970084,(('237631-Umaydis@XP_756294':1.2744004,'283643-Cneoformans@XP_776363':0.15739933):0.81508708,'Batrachochytrium-dendrobatidis@JGI_scaffold_2000265':1.3382872):0.10174393):0.33206779,('7955-Drerio@NP_955916':0.16371119,('8364-Xtropicalis@NP_001007951':1.268945e-05,'9606-Hsapiens@NP_057321':0.024406161):7.8473076e-06):0.1083005):0.022251019,('Lgigantea@jgi':0.098861838,'Ttrahens@03469T0':0.2908566):0.041447318):0.023811862,(('6279-Bmalayi@XP_001893623':1.3497727,'7739-Bfloridae@XP_002610040':1.6396613e-06):0.15911388,'Dpulex@jgi':0.48876625):8.7706598e-06):0.066885118,(((('296543-Tpseudonana@XP_002294732':0.75615935,'6239-Celegans@NP_499485':3.6670001):0.096287922,'Ectocarpus-siliculosus@298709617':0.66840537):0.023717759,'Aanophagefferens@jgi':0.54529719):0.46320722,(('352472-Ddiscoideum@XP_641250':0.69327133,(('403677-Pinfestans@EEY59982':0.051578362,'Pramorum@jgi':8.0102258e-05):1.3751162,'7460-Amellifera@XP_393771':0.13430606):0.250258):3.2579442e-06,('45351-Nvectensis@XP_001626465':0.26428428,'7227-Dmelanogaster@AAM51081':0.40753025):0.25914237):1.1748177e-06):5.6351733e-05):0.102471,((((('145481-Ppatens@XP_001775896':0.034797234,'Smoellendorffi@jgi':0.25512629):0.043111768,(('39947-Osativa@EEE53648':0.42184322,('Cvulgaris@jgi':3.0451311e-07,'Vcarteri@jgi':0.2707371):0.25519765):0.24265733,(('436017-Olucimarinus@XP_001418321':0.23056537,'70448-Otauri@AAV68614':1.7281463e-05):0.68257453,'564608-Mpusilla@EEH53809':0.63081289):0.13997323):3.1032833e-05):0.11594766,'3702-Athaliana@NP_172146':0.44443332):0.35094747,'285006-Scerevisiae@EDV10820':1.3083439):0.25643318,'Cowczarzaki@02636T0':2.01428):0.0280502,(('367110-Ncrassa@XP_964327':0.35380912,'451804-Afumigatus@EDP53116':0.031376798):0.48481254,'4896-Spombe@XP_001713082':0.42920739):0.21138686);
(((('10228-Tadhaerens@XP_002109398':0.53414617,'7227-Dmelanogaster@AAM51081':0.43254505):0.18760779,('352472-Ddiscoideum@XP_641250':0.50309637,'45351-Nvectensis@XP_001626465':0.48791049):0.1298774):1.5671086e-05,(((('145481-Ppatens@XP_001775896':0.051225314,(('3702-Athaliana@NP_172146':0.3160353,'39947-Osativa@EEE53648':0.2820137):0.10756001,'Smoellendorffi@jgi':0.28733056):0.11588446):0.080873784,('285006-Scerevisiae@EDV10820':1.5025547,(('436017-Olucimarinus@XP_001418321':0.13321838,'70448-Otauri@AAV68614':0):0.22757346,'564608-Mpusilla@EEH53809':0.34620177):8.3566643e-06):0.13427944):0.22457471,'Cvulgaris@jgi':0.39253433):0.14684351,((('296543-Tpseudonana@XP_002294732':0.37472732,('6239-Celegans@NP_499485':1.3737717,'6279-Bmalayi@XP_001893623':0.52452051):0.85642815):0.24905605,'Ectocarpus-siliculosus@298709617':0.63779251):0.02208579,'Vcarteri@jgi':0.4466122):7.9548858e-06):0.32109007):3.1029831e-06,((('237631-Umaydis@XP_756294':0.75588611,'283643-Cneoformans@XP_776363':0.25945238):0.35345695,(('367110-Ncrassa@XP_964327':0.21368085,'451804-Afumigatus@EDP53116':0.21858998):0.17243206,'4896-Spombe@XP_001713082':0.35943135):1.1886275e-05):0.19060355,('Batrachochytrium-dendrobatidis@JGI_scaffold_2000265':0.85590777,'Dpulex@jgi':0.86789472):2.8625907e-06):0.24153064,((('403677-Pinfestans@EEY59982':0,'Pramorum@jgi':3.9896698e-05):0.64366275,'7460-Amellifera@XP_393771':0.063243996):0.15728241,(('7739-Bfloridae@XP_002610040':0.11041208,(('7955-Drerio@NP_955916':0.18990736,('8364-Xtropicalis@NP_001007951':0.040968228,'9606-Hsapiens@NP_057321':7.2405524e-05):0.072075789):0.13194735,'Lgigantea@jgi':0.026755079):0.073094898):0.00029146692,(('Aanophagefferens@jgi':0.45821891,'Cowczarzaki@02636T0':1.1788251):0.1844591,'Ttrahens@03469T0':0.10974648):0.27976717):0.077116172):4.5425135e-05);
((((('10228-Tadhaerens@XP_002109398':0.98138337,'7227-Dmelanogaster@AAM51081':0.41980141):0.37899941,'45351-Nvectensis@XP_001626465':0.30998338):0.33486201,('352472-Ddiscoideum@XP_641250':0.60873805,'Dpulex@jgi':0.62976887):3.2129614e-05):0.12576166,(((('403677-Pinfestans@EEY59982':0.036458412,'Pramorum@jgi':5.8207238e-05):0.19990259,((('6239-Celegans@NP_499485':3.6690111,'6279-Bmalayi@XP_001893623':1.7240112e-05):1.5625045,'Ectocarpus-siliculosus@298709617':0.44587428):0.73479966,'Aanophagefferens@jgi':0.50026487):0.51118552):0.067514558,'Cowczarzaki@02636T0':0.83324928):0.27062864,'7460-Amellifera@XP_393771':0.25791871):0.11068235):4.4258341e-06,(((('145481-Ppatens@XP_001775896':0.048831223,(('3702-Athaliana@NP_172146':0.14332652,'39947-Osativa@EEE53648':0.24807045):0.13193637,'Smoellendorffi@jgi':0.25736359):0.12841866):0.041029377,('564608-Mpusilla@EEH53809':0.422787,('Cvulgaris@jgi':1.9214504e-06,'Vcarteri@jgi':0.33329659):0.48990452):0.21222179):0.11093084,(('296543-Tpseudonana@XP_002294732':0.89407358,'70448-Otauri@AAV68614':1.9080428e-07):0.047598332,'436017-Olucimarinus@XP_001418321':0.228553):0.31400595):0.27617197,((('237631-Umaydis@XP_756294':1.1222215,'283643-Cneoformans@XP_776363':0.32876167):0.45315523,'Batrachochytrium-dendrobatidis@JGI_scaffold_2000265':1.0054816):0.10574554,(('285006-Scerevisiae@EDV10820':0.85762041,'4896-Spombe@XP_001713082':0.22962879):0.43413561,('367110-Ncrassa@XP_964327':0.1877469,'451804-Afumigatus@EDP53116':0.26662196):0.15650493):0.050770927):0.11890654):0.086617592,('7739-Bfloridae@XP_002610040':0.10419737,(('7955-Drerio@NP_955916':0.16582206,('8364-Xtropicalis@NP_001007951':0,'9606-Hsapiens@NP_057321':0.015951857):3.2261995e-06):0.16083077,('Lgigantea@jgi':0.0086982839,'Ttrahens@03469T0':0.56162628):0.18730423):0.043178635):0.031535171);
(((((('10228-Tadhaerens@XP_002109398':0.69027489,(('285006-Scerevisiae@EDV10820':2.3809835,'7460-Amellifera@XP_393771':0.024969091):0.089226916,(((('367110-Ncrassa@XP_964327':0.36854578,'451804-Afumigatus@EDP53116':0.14363441):0.44821036,'4896-Spombe@XP_001713082':0.12433388):0.47732538,'Dpulex@jgi':0.58165822):0.015303739,'7227-Dmelanogaster@AAM51081':0.41894867):0.24059604):0.23693879):0.17323267,((('6239-Celegans@NP_499485':1.4891235,'6279-Bmalayi@XP_001893623':0.69086432):0.70768494,'Batrachochytrium-dendrobatidis@JGI_scaffold_2000265':1.6095602):0.72115942,'7739-Bfloridae@XP_002610040':0.061239852):0.26748721):3.0446737e-06,'45351-Nvectensis@XP_001626465':0.50057525):3.2406596e-09,(('7955-Drerio@NP_955916':0.10310853,'Ttrahens@03469T0':0.42466044):0.084997439,('8364-Xtropicalis@NP_001007951':3.7268688e-06,'9606-Hsapiens@NP_057321':0.042270707):6.6900626e-07):0.081966551):0.12401885,'Lgigantea@jgi':0.26363718):1.997943e-06,((((((((('145481-Ppatens@XP_001775896':0.063525786,'Smoellendorffi@jgi':0.18907772):0.079664088,'564608-Mpusilla@EEH53809':0.35807826):0.052776077,('Cvulgaris@jgi':4.6756586e-06,'Vcarteri@jgi':0.13397392):0.50845293):0.015180104,'39947-Osativa@EEE53648':0.57992516):0.2890131,'3702-Athaliana@NP_172146':0.81951861):0.047572209,('436017-Olucimarinus@XP_001418321':0.18436387,'70448-Otauri@AAV68614':0.073322448):0.29163999):0.32113301,'Aanophagefferens@jgi':0.36946253):0.10064483,((('237631-Umaydis@XP_756294':0.72812691,'283643-Cneoformans@XP_776363':0.97364663):0.97744673,'Ectocarpus-siliculosus@298709617':0.20876966):0.48618543,'296543-Tpseudonana@XP_002294732':0.96761907):0.10296575):3.8978239e-05,(('403677-Pinfestans@EEY59982':4.689681e-06,'Pramorum@jgi':0):0.78520837,'Cowczarzaki@02636T0':1.1376548):0.15335891):0.16042482,'352472-Ddiscoideum@XP_641250':0.72617938);
(((((('10228-Tadhaerens@XP_002109398':0.71959452,('45351-Nvectensis@XP_001626465':0.45105304,'7227-Dmelanogaster@AAM51081':0.48098765):0.1714587):0.20381167,(('367110-Ncrassa@XP_964327':0.14954689,'451804-Afumigatus@EDP53116':0.26838597):0.20489217,'Batrachochytrium-dendrobatidis@JGI_scaffold_2000265':0.62081858):0.20125622):5.5553726e-05,(('283643-Cneoformans@XP_776363':0.65720838,(('403677-Pinfestans@EEY59982':0,'Pramorum@jgi':1.8882862e-05):0.45585145,'Cowczarzaki@02636T0':0.67204391):0.07453971):0.14290772,'Ttrahens@03469T0':0.28823152):0.18041564):0.082272367,'352472-Ddiscoideum@XP_641250':0.77780883):0.019518482,('7460-Amellifera@XP_393771':0.28379747,(('7739-Bfloridae@XP_002610040':0.082788152,(('7955-Drerio@NP_955916':0.23541872,('8364-Xtropicalis@NP_001007951':2.818231e-05,'9606-Hsapiens@NP_057321':0.033641079):8.2777396e-06):0.22820308,'Lgigantea@jgi':0.19680202):0.062336769):0.062790655,'Dpulex@jgi':0.4137479):6.6795404e-05):0.042969372):0.12670578,((((('145481-Ppatens@XP_001775896':8.4293277e-07,'Smoellendorffi@jgi':0.2294878):0.051298366,(('3702-Athaliana@NP_172146':0.2897322,'39947-Osativa@EEE53648':0.27479577):0.20624599,('564608-Mpusilla@EEH53809':0.47025238,('Cvulgaris@jgi':1.8711116e-05,'Vcarteri@jgi':0.2567985):0.54032701):1.8918272e-07):0.11974328):0.17951065,('436017-Olucimarinus@XP_001418321':0.24648894,'70448-Otauri@AAV68614':1.096772e-05):0.38868336):0.011690797,'285006-Scerevisiae@EDV10820':1.1272096):0.18609162,'4896-Spombe@XP_001713082':0.41011094):0.04442614,((('237631-Umaydis@XP_756294':0.53380714,(('6239-Celegans@NP_499485':1.6616397,'6279-Bmalayi@XP_001893623':0.16987963):1.4219393,'Ectocarpus-siliculosus@298709617':2.3043952e-06):0.51454172):0.33485268,'Aanophagefferens@jgi':0.42027611):7.120739e-06,'296543-Tpseudonana@XP_002294732':1.3594985):0.24171725);
((((((('10228-Tadhaerens@XP_002109398':0.77462815,'7227-Dmelanogaster@AAM51081':0.27781757):0.16422189,(('283643-Cneoformans@XP_776363':0.87066952,('367110-Ncrassa@XP_964327':0.14664248,'451804-Afumigatus@EDP53116':0.15368898):0.35662366):0.035618446,'4896-Spombe@XP_001713082':0.32116512):0.33903128):2.8521365e-05,'7460-Amellifera@XP_393771':0.19723415):0.09767516,'Dpulex@jgi':0.57992945):0.14671512,('237631-Umaydis@XP_756294':0.80236698,'Batrachochytrium-dendrobatidis@JGI_scaffold_2000265':1.3136431):0.34810823):9.5905779e-05,((((('352472-Ddiscoideum@XP_641250':0.32948212,('403677-Pinfestans@EEY59982':0,'Pramorum@jgi':6.1149794e-05):0.64991127):0.26085148,('Aanophagefferens@jgi':0.16793223,'Cowczarzaki@02636T0':1.3498871):0.43050608):4.5958351e-05,'45351-Nvectensis@XP_001626465':0.32496628):0.1271057,('7955-Drerio@NP_955916':0.16350494,('8364-Xtropicalis@NP_001007951':1.0204235e-05,'9606-Hsapiens@NP_057321':0.037995725):0.087961511):0.068626056):0.022710462,('Lgigantea@jgi':0.054316127,'Ttrahens@03469T0':0.2551145):0.030566837):0.073444553):0.093839816,(((((('145481-Ppatens@XP_001775896':0.014249303,'3702-Athaliana@NP_172146':0.61100431):0.057023325,'Smoellendorffi@jgi':0.34304454):0.0316274,(('285006-Scerevisiae@EDV10820':1.6179404,('436017-Olucimarinus@XP_001418321':0.17208672,'70448-Otauri@AAV68614':0.024811138):0.44457861):0.081237817,'564608-Mpusilla@EEH53809':0.39350418):0.11367251):3.1457115e-07,'39947-Osativa@EEE53648':0.61527273):0.081361485,('Cvulgaris@jgi':6.4811789e-05,'Vcarteri@jgi':0.56917869):0.45116962):0.396225,(('296543-Tpseudonana@XP_002294732':0.73464703,('6239-Celegans@NP_499485':0.85587897,'6279-Bmalayi@XP_001893623':0.45067209):0.69061712):0.24371262,'Ectocarpus-siliculosus@298709617':0.38860538):0.30243892):0.17921394,'7739-Bfloridae@XP_002610040':0.12983352);
((((('10228-Tadhaerens@XP_002109398':4.5542296e-05,'Vcarteri@jgi':0.74987784):0.81819999,((('403677-Pinfestans@EEY59982':0,'Pramorum@jgi':1.1455076e-05):0.65643776,'7460-Amellifera@XP_393771':5.9749451e-05):0.081490205,('7227-Dmelanogaster@AAM51081':0.060039039,'Cowczarzaki@02636T0':0.77186883):0.3145885):0.0022241705):0.041005946,(((('237631-Umaydis@XP_756294':0.76320874,'283643-Cneoformans@XP_776363':0.36440473):0.12641245,(('367110-Ncrassa@XP_964327':4.3285652e-06,'4896-Spombe@XP_001713082':0.5622648):0.029577059,'451804-Afumigatus@EDP53116':0.14057994):0.14874165):0.19752113,'Batrachochytrium-dendrobatidis@JGI_scaffold_2000265':0.83203538):0.12081108,'Dpulex@jgi':0.7973976):0.062893829):0.1301107,((('145481-Ppatens@XP_001775896':0.020167117,((('285006-Scerevisiae@EDV10820':1.4745097,('436017-Olucimarinus@XP_001418321':0.2060271,'70448-Otauri@AAV68614':0):0.20397993):0.10933774,'564608-Mpusilla@EEH53809':0.42263226):0.13923677,(('3702-Athaliana@NP_172146':0.34459867,'39947-Osativa@EEE53648':0.25479155):0.17379041,'Smoellendorffi@jgi':0.17555978):0.080485522):6.2140436e-06):0.18389512,'Cvulgaris@jgi':0.25991369):0.58500035,'7739-Bfloridae@XP_002610040':0.058858619):0.031833728):0.012914665,(((((('296543-Tpseudonana@XP_002294732':0.76104141,('6239-Celegans@NP_499485':1.042748,'6279-Bmalayi@XP_001893623':0.59377115):0.59704907):0.22363168,'Ectocarpus-siliculosus@298709617':0.44160285):0.10606959,'352472-Ddiscoideum@XP_641250':0.58684349):0.12963782,('45351-Nvectensis@XP_001626465':0.16563208,'Aanophagefferens@jgi':0.45520977):3.0706583e-05):0.14534096,'Ttrahens@03469T0':0.33227906):8.1449856e-05,('7955-Drerio@NP_955916':0.20661525,('8364-Xtropicalis@NP_001007951':0,'9606-Hsapiens@NP_057321':4.903485e-14):4.1901996e-05):0.07926367):0.06940623,'Lgigantea@jgi':2.9011194e-06);
(((((((((('10228-Tadhaerens@XP_002109398':2.0456067e-06,'Vcarteri@jgi':0.9220323):0.84489522,'7227-Dmelanogaster@AAM51081':0.33170039):0.34200386,'45351-Nvectensis@XP_001626465':0.43777096):0.086431517,((('367110-Ncrassa@XP_964327':0.10211348,'451804-Afumigatus@EDP53116':0.40050153):0.073911101,'4896-Spombe@XP_001713082':0.58274171):0.22954214,('Dpulex@jgi':5.093181e-06,'Pramorum@jgi':0.69669823):0.43619596):0.099745927):0.058276604,('7739-Bfloridae@XP_002610040':0.10060285,'Lgigantea@jgi':0.15251935):0.010191415):0.059740824,('403677-Pinfestans@EEY59982':0.75751474,'7460-Amellifera@XP_393771':0.072561945):0.10562026):1.8826654e-05,(('237631-Umaydis@XP_756294':1.1991909,'283643-Cneoformans@XP_776363':0.33338666):0.44126711,('6239-Celegans@NP_499485':1.5100496,'6279-Bmalayi@XP_001893623':0.93605262):0.37403381):0.16988781):0.10442981,('7955-Drerio@NP_955916':0.14988643,('8364-Xtropicalis@NP_001007951':0,'9606-Hsapiens@NP_057321':2.3956146e-13):2.8623593e-07):0.16598163):0.034814347,'Ttrahens@03469T0':0.506424):0.10669449,((((((('145481-Ppatens@XP_001775896':0.022057128,('3702-Athaliana@NP_172146':0.38297588,'Smoellendorffi@jgi':0.20274391):0.10735451):0.1421362,('285006-Scerevisiae@EDV10820':1.4594669,(('436017-Olucimarinus@XP_001418321':0.30270096,'70448-Otauri@AAV68614':0):0.40317831,'564608-Mpusilla@EEH53809':0.30095509):6.7069007e-06):0.22045784):5.6051975e-05,('39947-Osativa@EEE53648':0.33947819,'Batrachochytrium-dendrobatidis@JGI_scaffold_2000265':1.307988):0.26057442):0.042171642,('296543-Tpseudonana@XP_002294732':0.71065576,'Cvulgaris@jgi':0.29748607):0.060047183):0.4336834,'Aanophagefferens@jgi':0.3065606):0.23985381,'Cowczarzaki@02636T0':1.037197):0.036757886,'Ectocarpus-siliculosus@298709617':0.32126977):0.24867936,'352472-Ddiscoideum@XP_641250':0.37488663);
((((('10228-Tadhaerens@XP_002109398':0.90317607,(('7739-Bfloridae@XP_002610040':0.3269041,'Lgigantea@jgi':0):0.022146561,('7955-Drerio@NP_955916':0.0682567,('8364-Xtropicalis@NP_001007951':0.021414785,'9606-Hsapiens@NP_057321':0.021417433):8.1494769e-07):0.021299226):0.058746382):1.6412441e-05,('Dpulex@jgi':0.86773652,'Ttrahens@03469T0':0.23676895):0.08072139):0.12681244,'45351-Nvectensis@XP_001626465':0.37277143):0.032180171,'352472-Ddiscoideum@XP_641250':0.43183135):1.5333522e-05,((((('145481-Ppatens@XP_001775896':0.047604685,(('3702-Athaliana@NP_172146':0.29815882,'39947-Osativa@EEE53648':0.31886383):0.014868565,'Smoellendorffi@jgi':0.23870421):0.14742818):0.037941555,('564608-Mpusilla@EEH53809':0.46008679,'Cvulgaris@jgi':0.28025522):0.041009982):0.22566344,('436017-Olucimarinus@XP_001418321':0.34781553,'70448-Otauri@AAV68614':0):0.21515437):0.48021488,((('403677-Pinfestans@EEY59982':0.049599333,'Pramorum@jgi':9.1322096e-08):0.39169089,(('6239-Celegans@NP_499485':2.3161669,'6279-Bmalayi@XP_001893623':5.3129671e-06):0.99832684,'Cowczarzaki@02636T0':0.6481493):0.079239743):4.2324132e-05,'Vcarteri@jgi':0.6144818):0.18347012):7.5058774e-06,(('296543-Tpseudonana@XP_002294732':0.55559786,'Ectocarpus-siliculosus@298709617':0.30630355):3.7461571e-05,'Aanophagefferens@jgi':0.54313731):0.1540723):0.12029789,((((('237631-Umaydis@XP_756294':0.68211315,'283643-Cneoformans@XP_776363':0.24842012):0.38141051,'Batrachochytrium-dendrobatidis@JGI_scaffold_2000265':1.0774625):0.17366482,('367110-Ncrassa@XP_964327':0.11658645,'451804-Afumigatus@EDP53116':0.074550335):0.14444805):0.14308249,('285006-Scerevisiae@EDV10820':0.7093026,'4896-Spombe@XP_001713082':0.173092):0.25104069):0.30726766,('7227-Dmelanogaster@AAM51081':0.30759527,'7460-Amellifera@XP_393771':0.037601479):0.050668303):0.1340253);
((((('10228-Tadhaerens@XP_002109398':0.22810128,('6239-Celegans@NP_499485':2.5839619,'6279-Bmalayi@XP_001893623':0.57637971):0.53185347):0.42724218,((('45351-Nvectensis@XP_001626465':0.45939594,('7955-Drerio@NP_955916':0.1365772,('8364-Xtropicalis@NP_001007951':0.021015158,'9606-Hsapiens@NP_057321':0.042799948):0.032292743):0.03936448):0.039510122,'Lgigantea@jgi':0.12753921):0.063317527,'Ttrahens@03469T0':0.52312912):1.674703e-05):0.055285261,'7739-Bfloridae@XP_002610040':0.058378213):0.026276873,'Dpulex@jgi':0.75809319):0.045318084,((((((('145481-Ppatens@XP_001775896':4.7565856e-06,'Smoellendorffi@jgi':0.29786311):0.064461348,('3702-Athaliana@NP_172146':0.24792644,'39947-Osativa@EEE53648':0.48549005):0.10310181):0.082404206,('564608-Mpusilla@EEH53809':0.53317486,('Cvulgaris@jgi':0.27029789,'Vcarteri@jgi':0.10842684):0.35924772):3.774783e-06):0.27726037,('436017-Olucimarinus@XP_001418321':0.26943399,'70448-Otauri@AAV68614':0):0.33291604):0.3990644,(((('237631-Umaydis@XP_756294':0.74887997,'283643-Cneoformans@XP_776363':0.8832469):0.21203623,'285006-Scerevisiae@EDV10820':1.8030267):0.23477075,'Batrachochytrium-dendrobatidis@JGI_scaffold_2000265':1.4894929):7.7177089e-08,(('367110-Ncrassa@XP_964327':0.20855123,'451804-Afumigatus@EDP53116':0.06178516):0.50058823,'4896-Spombe@XP_001713082':0.42053836):0.11876194):0.22517439):0.26961017,'352472-Ddiscoideum@XP_641250':0.65694775):0.029644512,(('7227-Dmelanogaster@AAM51081':0.19979642,'Cowczarzaki@02636T0':1.6043525):0.36516239,'7460-Amellifera@XP_393771':0.069909924):0.13487918):0.037914096,(('296543-Tpseudonana@XP_002294732':0.87471825,(('403677-Pinfestans@EEY59982':0.027519128,'Pramorum@jgi':2.1364296e-06):0.27099547,'Aanophagefferens@jgi':0.82807488):0.13719247):0.083054812,'Ectocarpus-siliculosus@298709617':0.67229589):0.22617379);
(((('10228-Tadhaerens@XP_002109398':0.4363446,('6239-Celegans@NP_499485':0.98017589,'6279-Bmalayi@XP_001893623':0.9846043):1.0065937):0.53321058,((((('283643-Cneoformans@XP_776363':0.45301481,'Cowczarzaki@02636T0':1.3369877):0.40428005,'7227-Dmelanogaster@AAM51081':0.31082776):0.13237213,('Dpulex@jgi':0.70667632,'Vcarteri@jgi':0.27293722):1.0658356e-05):0.20985805,(((('367110-Ncrassa@XP_964327':0.037433992,'451804-Afumigatus@EDP53116':0.33028543):0.30547682,'4896-Spombe@XP_001713082':0.43681558):0.27960741,'Batrachochytrium-dendrobatidis@JGI_scaffold_2000265':0.8166726):0.49615634,'Cvulgaris@jgi':0.8673682):0.0044281867):0.049412285,(('403677-Pinfestans@EEY59982':0,'Pramorum@jgi':8.90214e-05):1.0629391,'7460-Amellifera@XP_393771':2.1006294e-05):0.051891594):0.012281822):0.13761703,((('296543-Tpseudonana@XP_002294732':0.61587838,'Ectocarpus-siliculosus@298709617':0.81574825):0.057069453,'352472-Ddiscoideum@XP_641250':0.60290452):0.086340867,'564608-Mpusilla@EEH53809':0.48601626):0.14425834):0.10074278,((((((('145481-Ppatens@XP_001775896':0,'Smoellendorffi@jgi':0.22662309):0.00044001011,('285006-Scerevisiae@EDV10820':1.2219106,'39947-Osativa@EEE53648':0.23189397):0.25632737):0.17600239,'3702-Athaliana@NP_172146':0.4084722):0.039223355,('436017-Olucimarinus@XP_001418321':0.21568324,'70448-Otauri@AAV68614':1.9771221e-06):0.51346669):0.033386687,'237631-Umaydis@XP_756294':0.60123528):0.085728756,'Aanophagefferens@jgi':0.41707762):0.067787304,'Ttrahens@03469T0':0.25948529):0.077266978,((('45351-Nvectensis@XP_001626465':0.37095201,'Lgigantea@jgi':0.13425819):1.8392699e-06,('7955-Drerio@NP_955916':0.18681614,('8364-Xtropicalis@NP_001007951':0.036276576,'9606-Hsapiens@NP_057321':1.2002076e-05):2.1244021e-05):0.064398842):0.039641988,'7739-Bfloridae@XP_002610040':0.12389699):5.4063729e-06);
((((((((('10228-Tadhaerens@XP_002109398':0.89021557,(('352472-Ddiscoideum@XP_641250':0.33603423,'Dpulex@jgi':0.50006343):0.24499427,('403677-Pinfestans@EEY59982':0.092337606,'Pramorum@jgi':0):0.81011198):0.16521981):7.1883517e-06,'8364-Xtropicalis@NP_001007951':3.4722496e-05):0.07681929,'9606-Hsapiens@NP_057321':0.038044052):3.2658689e-05,((((('237631-Umaydis@XP_756294':0.66554181,'Aanophagefferens@jgi':0.29238601):0.22721686,'Ttrahens@03469T0':0.25599902):0.28382507,'Lgigantea@jgi':0.37600222):3.8940984e-06,'7955-Drerio@NP_955916':0.028823681):0.013005005,'45351-Nvectensis@XP_001626465':0.53068201):0.034927618):0.014255386,'7739-Bfloridae@XP_002610040':0.27314619):0.31674532,'Cowczarzaki@02636T0':1.334048):1.3714536e-05,('3702-Athaliana@NP_172146':0.58119755,('39947-Osativa@EEE53648':4.2934623e-05,('6239-Celegans@NP_499485':1.3773374,'6279-Bmalayi@XP_001893623':1.1591836):0.84006922):0.15316902):0.12841398):0.13815937,('145481-Ppatens@XP_001775896':0.018218247,'Smoellendorffi@jgi':0.27326388):0.063565043):0.018118363,(((('283643-Cneoformans@XP_776363':0.3508633,('296543-Tpseudonana@XP_002294732':0.93733794,'Ectocarpus-siliculosus@298709617':0.37928828):0.2198695):0.10564556,(((((('285006-Scerevisiae@EDV10820':1.0163881,'367110-Ncrassa@XP_964327':0.29102721):0.28188156,'451804-Afumigatus@EDP53116':0.11221292):0.50484195,'4896-Spombe@XP_001713082':0.26055062):0.30637939,'Batrachochytrium-dendrobatidis@JGI_scaffold_2000265':1.1765236):0.11730581,'7460-Amellifera@XP_393771':0.23265181):0.034309179,'7227-Dmelanogaster@AAM51081':0.43488521):0.082546392):0.03594777,'Vcarteri@jgi':0.37451808):0.25441805,(('436017-Olucimarinus@XP_001418321':0.21170799,'70448-Otauri@AAV68614':2.0000201e-05):0.53372525,'564608-Mpusilla@EEH53809':0.21345675):0.055956081):0.24597265,'Cvulgaris@jgi':0.38731761);
(((((('10228-Tadhaerens@XP_002109398':0.44160334,'296543-Tpseudonana@XP_002294732':1.0890862):0.22872066,'7227-Dmelanogaster@AAM51081':0.37489216):0.15094776,'6239-Celegans@NP_499485':1.7730275):8.0388147e-07,'7460-Amellifera@XP_393771':0.049007334):0.21577129,(((('145481-Ppatens@XP_001775896':0.086054493,'Smoellendorffi@jgi':0.1418949):0.071829273,(((('285006-Scerevisiae@EDV10820':1.2343431,'39947-Osativa@EEE53648':0.024923605):0.22578075,'3702-Athaliana@NP_172146':0.35793113):0.10414863,'564608-Mpusilla@EEH53809':0.60787396):2.8024584e-06,'Cvulgaris@jgi':0.4443435):7.3546853e-05):0.23756498,('436017-Olucimarinus@XP_001418321':0.26450469,'70448-Otauri@AAV68614':4.0199912e-05):0.29214421):0.29505873,((('367110-Ncrassa@XP_964327':0.060027643,'451804-Afumigatus@EDP53116':0.19410157):0.31956251,'4896-Spombe@XP_001713082':0.55974414):0.227455,'Batrachochytrium-dendrobatidis@JGI_scaffold_2000265':1.1765414):0.082265613):0.29141018):7.0988391e-06,'237631-Umaydis@XP_756294':0.52818385,((((('283643-Cneoformans@XP_776363':0.5210231,'Cowczarzaki@02636T0':0.74653447):0.15282076,('403677-Pinfestans@EEY59982':4.3327399e-06,'Pramorum@jgi':4.6035585e-05):0.76469268):0.1629219,(('6279-Bmalayi@XP_001893623':0.57622517,'Vcarteri@jgi':0.29459966):0.28050631,'Ectocarpus-siliculosus@298709617':0.64803182):0.36319656):2.6814331e-05,'Dpulex@jgi':0.23967678):0.16719167,((((('352472-Ddiscoideum@XP_641250':0.59659475,('45351-Nvectensis@XP_001626465':0.11998576,'Aanophagefferens@jgi':0.60243751):2.9529856e-06):0.28473442,'Ttrahens@03469T0':0.34907518):1.5072338e-06,('7955-Drerio@NP_955916':0.065104814,('8364-Xtropicalis@NP_001007951':1.6473765e-05,'9606-Hsapiens@NP_057321':0.018389462):0.1045839):0.065510721):0.12414538,'Lgigantea@jgi':0.047261916):0.064043042,'7739-Bfloridae@XP_002610040':0.12837757):0.047819627):0.026954134);
(((((('10228-Tadhaerens@XP_002109398':0.93200441,'296543-Tpseudonana@XP_002294732':1.0783404):0.19673134,'Cvulgaris@jgi':0.73626545):0.015555447,('7227-Dmelanogaster@AAM51081':0.81133042,'7460-Amellifera@XP_393771':0.15690506):5.4703169e-07):0.1673023,('45351-Nvectensis@XP_001626465':0.87744691,'Dpulex@jgi':0.30926882):0.023948604):6.4891716e-05,((('145481-Ppatens@XP_001775896':0.016042451,((('3702-Athaliana@NP_172146':0.49766651,'39947-Osativa@EEE53648':0.14486432):0.17566061,'Smoellendorffi@jgi':0.060509791):0.077343267,(('436017-Olucimarinus@XP_001418321':0.097431225,'70448-Otauri@AAV68614':0.097340182):0.53563595,'564608-Mpusilla@EEH53809':0.37776519):0.15364014):0.15998399):0.17795098,('Pramorum@jgi':0.12876607,'Vcarteri@jgi':0.0040139739):0.42442459):0.10504158,(('237631-Umaydis@XP_756294':0.7030705,'285006-Scerevisiae@EDV10820':0.84993288):0.27415667,((('367110-Ncrassa@XP_964327':0.14783596,'Batrachochytrium-dendrobatidis@JGI_scaffold_2000265':0.94083077):0.24796196,'451804-Afumigatus@EDP53116':0.067894809):0.33177017,'4896-Spombe@XP_001713082':0.1644358):0.14999388):0.030767859):0.26659207):0.024968086,(((((('283643-Cneoformans@XP_776363':0.66212957,'Cowczarzaki@02636T0':1.0882442):3.6141646e-06,'352472-Ddiscoideum@XP_641250':0.55744813):0.2882209,'Ectocarpus-siliculosus@298709617':0.27606017):0.029130509,'Lgigantea@jgi':0.06542578):0.10524002,(('6239-Celegans@NP_499485':1.8437171,'6279-Bmalayi@XP_001893623':0.32834466):0.75084423,('7955-Drerio@NP_955916':0.10843494,('8364-Xtropicalis@NP_001007951':7.701656e-05,'9606-Hsapiens@NP_057321':0.017452622):0.056360596):0.065616166):9.0028236e-05):0.020635947,'7739-Bfloridae@XP_002610040':0.10502969):0.14352058,(('403677-Pinfestans@EEY59982':0.62225272,'Aanophagefferens@jgi':0.39859455):0.28382681,'Ttrahens@03469T0':0.25541954):0.20700615);
((((((('10228-Tadhaerens@XP_002109398':0.67532712,'7227-Dmelanogaster@AAM51081':0.41856735):0.39577676,((('283643-Cneoformans@XP_776363':0.78355503,(('367110-Ncrassa@XP_964327':0.10127556,'451804-Afumigatus@EDP53116':0.18585402):0.1710057,'4896-Spombe@XP_001713082':0.4843041):0.13740806):0.15605071,'Batrachochytrium-dendrobatidis@JGI_scaffold_2000265':0.99866115):0.27516291,('Dpulex@jgi':0.29107433,'Vcarteri@jgi':0.51662452):0.040206139):0.13627749):5.0318843e-05,'7460-Amellifera@XP_393771':0.048129182):0.21563544,('237631-Umaydis@XP_756294':1.0622732,'7739-Bfloridae@XP_002610040':0.20336589):1.0865862e-05):0.059454074,'Lgigantea@jgi':0.071582394):1.6894594e-05,'Ttrahens@03469T0':0.18876914):0.020345118,((((((((('145481-Ppatens@XP_001775896':0.054605915,'285006-Scerevisiae@EDV10820':1.423017):0.065415703,(('3702-Athaliana@NP_172146':0.75384924,'39947-Osativa@EEE53648':0.61847745):4.6341819e-05,'Smoellendorffi@jgi':0.08720067):0.064965515):0.19531956,('564608-Mpusilla@EEH53809':0.41689626,'Cvulgaris@jgi':0.39932442):3.5525044e-05):0.16951176,('436017-Olucimarinus@XP_001418321':0.21691326,'70448-Otauri@AAV68614':0.079299944):0.23825185):0.060684776,'296543-Tpseudonana@XP_002294732':1.0240791):0.43287515,('Aanophagefferens@jgi':0.059004603,'Cowczarzaki@02636T0':0.87600763):0.05566636):0.23236476,('403677-Pinfestans@EEY59982':0,'Pramorum@jgi':7.6415489e-05):0.76922512):0.061253891,'45351-Nvectensis@XP_001626465':0.47735684):2.593755e-05,('352472-Ddiscoideum@XP_641250':0.36126112,(('6239-Celegans@NP_499485':1.6635834,'6279-Bmalayi@XP_001893623':0.52639835):0.60886913,'Ectocarpus-siliculosus@298709617':0.58212558):0.034810106):0.40000335):0.081107606,('7955-Drerio@NP_955916':0.17293918,('8364-Xtropicalis@NP_001007951':4.659074e-07,'9606-Hsapiens@NP_057321':0.031791727):0.1267153):0.051101539);
(((((((('10228-Tadhaerens@XP_002109398':0.66818751,'Vcarteri@jgi':0.20070085):0.41953317,'296543-Tpseudonana@XP_002294732':0.46774357):0.31307441,(('145481-Ppatens@XP_001775896':0,'Smoellendorffi@jgi':0.18176197):0.066910797,(('3702-Athaliana@NP_172146':0.21889956,'39947-Osativa@EEE53648':0.38269696):0.2463239,('564608-Mpusilla@EEH53809':0.74969123,'Cvulgaris@jgi':0.36680359):0.035035916):0.010415033):0.13906064):0.15247568,('436017-Olucimarinus@XP_001418321':0.25904227,'70448-Otauri@AAV68614':0):0.28552887):0.45583842,'Aanophagefferens@jgi':0.32733314):0.048839213,'Ectocarpus-siliculosus@298709617':0.56558365):0.25840643,'45351-Nvectensis@XP_001626465':0.19067186):0.19444639,((((('237631-Umaydis@XP_756294':0.40242688,'283643-Cneoformans@XP_776363':0.78054146):0.52277573,((('285006-Scerevisiae@EDV10820':1.3027818,'4896-Spombe@XP_001713082':7.6973703e-06):0.60346782,('367110-Ncrassa@XP_964327':0.31784029,'451804-Afumigatus@EDP53116':0.15996987):0.068443687):0.22520611,'Dpulex@jgi':0.52242732):0.25859136):0.043849676,('7227-Dmelanogaster@AAM51081':0.5734318,'7460-Amellifera@XP_393771':3.9546339e-05):0.20215728):1.574575e-05,((('403677-Pinfestans@EEY59982':0.067701177,'Pramorum@jgi':0):0.31027886,'Cowczarzaki@02636T0':1.0525141):0.21450094,(((('6239-Celegans@NP_499485':2.1196678,'6279-Bmalayi@XP_001893623':1.1694627):0.59316672,'Batrachochytrium-dendrobatidis@JGI_scaffold_2000265':0.85157051):0.60052964,'7739-Bfloridae@XP_002610040':0.037848554):0.14974117,'Lgigantea@jgi':0.10300919):0.18600808):0.018212744):0.16213229,(('7955-Drerio@NP_955916':0.10939693,('8364-Xtropicalis@NP_001007951':0,'9606-Hsapiens@NP_057321':1.3779454e-13):4.9552268e-06):0.21864961,'Ttrahens@03469T0':0.45911212):7.7222312e-06):5.0046247e-05,'352472-Ddiscoideum@XP_641250':0.53994034);
(((('10228-Tadhaerens@XP_002109398':0.59753368,'7227-Dmelanogaster@AAM51081':0.50413937):0.35952689,'7460-Amellifera@XP_393771':0.074415839):0.14173424,((((('352472-Ddiscoideum@XP_641250':0.49186708,(('403677-Pinfestans@EEY59982':0.13933173,'Aanophagefferens@jgi':0.54403661):0.35431875,'Dpulex@jgi':0.4465804):0.011216764):0.033814911,'45351-Nvectensis@XP_001626465':0.28782578):0.096184276,('7955-Drerio@NP_955916':0.098181044,('8364-Xtropicalis@NP_001007951':0,'9606-Hsapiens@NP_057321':1.5196178e-14):6.7934534e-07):0.047449079):0.099088673,'Lgigantea@jgi':0.15398606):0.032027949,'7739-Bfloridae@XP_002610040':0.10934273):0.029779898):5.829616e-05,((((('145481-Ppatens@XP_001775896':0.063240259,(('3702-Athaliana@NP_172146':0.17931004,('39947-Osativa@EEE53648':0.080954576,'6239-Celegans@NP_499485':1.8321464):0.13645624):0.18212028,'Smoellendorffi@jgi':0.3056043):0.091416007):0.033336131,((('296543-Tpseudonana@XP_002294732':1.2052226,('436017-Olucimarinus@XP_001418321':0.19661908,'70448-Otauri@AAV68614':0.0069829465):0.06123418):0.28409784,'564608-Mpusilla@EEH53809':0.4055177):0.16978254,('Cvulgaris@jgi':4.7341303e-05,'Vcarteri@jgi':0.73547214):0.46981051):1.9207878e-06):0.39688791,'Batrachochytrium-dendrobatidis@JGI_scaffold_2000265':0.78028355):0.24291817,('237631-Umaydis@XP_756294':0.88320476,('283643-Cneoformans@XP_776363':1.1150909e-05,('Cowczarzaki@02636T0':0.52822029,'Ectocarpus-siliculosus@298709617':0.84224466):0.46713838):0.52501835):0.24564023):9.2867737e-06,(('285006-Scerevisiae@EDV10820':1.0953725,'451804-Afumigatus@EDP53116':5.5125982e-07):0.36979861,('367110-Ncrassa@XP_964327':0.15551852,'4896-Spombe@XP_001713082':0.55558195):0.02675015):0.12185291):0.16861761,(('6279-Bmalayi@XP_001893623':1.8560668,'Pramorum@jgi':0):0.37753018,'Ttrahens@03469T0':0.38821444):0.42213144);
(((('10228-Tadhaerens@XP_002109398':1.1453698,'7227-Dmelanogaster@AAM51081':0.15298651):0.17633312,'296543-Tpseudonana@XP_002294732':0.74304729):0.058264271,(((((('145481-Ppatens@XP_001775896':0.15998223,'Smoellendorffi@jgi':0.32100574):0.073029214,'3702-Athaliana@NP_172146':0.4684374):0.07161151,('39947-Osativa@EEE53648':0.27120541,'Cvulgaris@jgi':0.37548535):0.14588595):0.086677253,(('436017-Olucimarinus@XP_001418321':0.2744797,'70448-Otauri@AAV68614':1.6367805e-06):0.48909447,'564608-Mpusilla@EEH53809':0.14857612):0.19631952):0.2704528,'Vcarteri@jgi':0.30514928):0.098385981,((('285006-Scerevisiae@EDV10820':1.2636417,('367110-Ncrassa@XP_964327':0.15956157,'451804-Afumigatus@EDP53116':0.24770707):0.45733336):0.16899983,('4896-Spombe@XP_001713082':0.13606158,'Batrachochytrium-dendrobatidis@JGI_scaffold_2000265':0.98243348):0.13985465):8.0876204e-06,'Dpulex@jgi':0.71350269):0.23197945):0.039762329):8.7046811e-08,(((('237631-Umaydis@XP_756294':0.90984046,('Aanophagefferens@jgi':0.719359,'Ttrahens@03469T0':0.023353822):0.23138661):1.0941052e-06,(('7739-Bfloridae@XP_002610040':0.13162084,'Lgigantea@jgi':0.082825836):0.085383237,('7955-Drerio@NP_955916':0.1211815,('8364-Xtropicalis@NP_001007951':0.038690941,'9606-Hsapiens@NP_057321':0.018386862):0.070331649):0.12841907):0.15475633):0.15277374,(('283643-Cneoformans@XP_776363':0.42460674,'Cowczarzaki@02636T0':0.91980334):2.1695389e-05,(('352472-Ddiscoideum@XP_641250':0.53318273,('403677-Pinfestans@EEY59982':0.051705704,'Pramorum@jgi':4.0657574e-05):0.79721396):0.29606957,(('6239-Celegans@NP_499485':1.0565004,'6279-Bmalayi@XP_001893623':0.39837284):0.39418553,'Ectocarpus-siliculosus@298709617':0.50712044):0.052129848):0.054976876):0.064273229):0.084178405,'7460-Amellifera@XP_393771':0.4908334):0.19673477,'45351-Nvectensis@XP_001626465':0.56761404);
(((((('10228-Tadhaerens@XP_002109398':1.0459556,'7227-Dmelanogaster@AAM51081':0.37300942):0.21256384,(((('296543-Tpseudonana@XP_002294732':1.0238654,('6239-Celegans@NP_499485':2.762513,'6279-Bmalayi@XP_001893623':0.91613536):1.4682349):0.66238259,'Ectocarpus-siliculosus@298709617':0.56293697):0.80841026,'352472-Ddiscoideum@XP_641250':0.4293492):0.36632748,'45351-Nvectensis@XP_001626465':0.14879096):0.45241018):0.19991691,'7739-Bfloridae@XP_002610040':0.13425664):2.9107896e-06,'Lgigantea@jgi':0):0.043341428,('7955-Drerio@NP_955916':0.11878123,('8364-Xtropicalis@NP_001007951':0,'9606-Hsapiens@NP_057321':2.6617597e-14):0.084331609):0.12764682):0.090208234,((((('145481-Ppatens@XP_001775896':0.1146077,(('3702-Athaliana@NP_172146':0.452029,'39947-Osativa@EEE53648':0.47214655):0.22039268,'Smoellendorffi@jgi':0.32804804):0.056970463):0.08054477,(('285006-Scerevisiae@EDV10820':1.2289267,(('436017-Olucimarinus@XP_001418321':0.25412061,'70448-Otauri@AAV68614':0):0.57720091,'564608-Mpusilla@EEH53809':0.65795279):0.11987339):0.15742533,('Cvulgaris@jgi':1.5440408e-05,'Vcarteri@jgi':0.8512069):0.57106387):3.6059117e-06):0.9208372,'Aanophagefferens@jgi':0.61366647):0.17572508,('Batrachochytrium-dendrobatidis@JGI_scaffold_2000265':2.1399566,'Cowczarzaki@02636T0':1.558284):4.1951951e-05):0.35232167,'Ttrahens@03469T0':0.24328741):0.22072046,(((('237631-Umaydis@XP_756294':1.295437,'283643-Cneoformans@XP_776363':0.55542403):0.29096805,'7460-Amellifera@XP_393771':0.20157945):6.8024611e-05,((('367110-Ncrassa@XP_964327':0.11916764,'451804-Afumigatus@EDP53116':0.26473107):9.1011752e-05,'4896-Spombe@XP_001713082':0.62554282):0.56810863,'Dpulex@jgi':0.44881137):0.47942534):0.11970472,('403677-Pinfestans@EEY59982':0.078129807,'Pramorum@jgi':1.119512e-05):1.0158095):1.1123397e-06);
((((('10228-Tadhaerens@XP_002109398':1.0269568,'7227-Dmelanogaster@AAM51081':0.18395028):0.52760026,'7460-Amellifera@XP_393771':0.12347064):0.19057207,((('285006-Scerevisiae@EDV10820':1.9959837,'Dpulex@jgi':0.17088255):0.064543824,('352472-Ddiscoideum@XP_641250':0.3423823,'403677-Pinfestans@EEY59982':0.93454873):0.24948984):0.069825921,((('367110-Ncrassa@XP_964327':0.087158658,'Batrachochytrium-dendrobatidis@JGI_scaffold_2000265':1.4576304):0.11412224,'451804-Afumigatus@EDP53116':0.27225731):0.198732,'4896-Spombe@XP_001713082':0.49780951):0.25097757):0.16688621):5.4753351e-06,(('145481-Ppatens@XP_001775896':7.637336e-06,(('3702-Athaliana@NP_172146':0.44707799,'39947-Osativa@EEE53648':0.36660845):0.13919006,'Smoellendorffi@jgi':0.19226497):0.10267411):0.11293338,('Pramorum@jgi':6.2574306e-07,'Vcarteri@jgi':0.18348144):0.61882393):0.62832486):0.04300475,((((('237631-Umaydis@XP_756294':1.1243735,('Aanophagefferens@jgi':0.44161716,'Ttrahens@03469T0':0.22069444):0.07839731):0.086829488,'45351-Nvectensis@XP_001626465':0.5089155):0.077973948,('7955-Drerio@NP_955916':0.1011567,('8364-Xtropicalis@NP_001007951':3.1970222e-05,'9606-Hsapiens@NP_057321':0.037401791):0.12291084):0.10021582):0.12524913,'Lgigantea@jgi':0.10127747):0.09022078,((('296543-Tpseudonana@XP_002294732':0.36904712,('6239-Celegans@NP_499485':1.8102671,'6279-Bmalayi@XP_001893623':0.85115441):0.90860974):0.2782056,(('436017-Olucimarinus@XP_001418321':0.27610591,'70448-Otauri@AAV68614':2.4735422e-06):0.36992444,('564608-Mpusilla@EEH53809':0.24705834,'Cvulgaris@jgi':0.76634295):0.35730426):0.057760152):0.56230571,'7739-Bfloridae@XP_002610040':0.089358156):1.1512668e-05):0.11351163,(('283643-Cneoformans@XP_776363':0.9276163,'Cowczarzaki@02636T0':0.90449537):0.31904708,'Ectocarpus-siliculosus@298709617':0.50017535):0.38602485);
((((('10228-Tadhaerens@XP_002109398':0.86356268,'Vcarteri@jgi':1.0305696):4.4565665e-05,'45351-Nvectensis@XP_001626465':0.074230415):0.17843603,'Dpulex@jgi':0.39464525):4.9618988e-05,((((('145481-Ppatens@XP_001775896':0.033940467,(('3702-Athaliana@NP_172146':0.37415518,'39947-Osativa@EEE53648':0.32942758):0.022012416,'Smoellendorffi@jgi':0.18169735):0.073334203):0.096409054,(('285006-Scerevisiae@EDV10820':1.5909045,('436017-Olucimarinus@XP_001418321':6.8965775e-05,'70448-Otauri@AAV68614':0.089636019):0.08449733):0.070325083,'564608-Mpusilla@EEH53809':0.13314512):0.27685614):0.15956608,'Cvulgaris@jgi':0.35719737):0.28578967,(('6239-Celegans@NP_499485':2.1292751,'6279-Bmalayi@XP_001893623':0.37944861):1.2856272,'Aanophagefferens@jgi':1.7932323e-05):0.28805448):0.17664633,('296543-Tpseudonana@XP_002294732':0.74417674,'Ectocarpus-siliculosus@298709617':0.32349855):0.2055911):0.11403544):0.11435593,(((((('237631-Umaydis@XP_756294':0.64596707,'283643-Cneoformans@XP_776363':0.20937759):0.44092706,(('367110-Ncrassa@XP_964327':0.1014129,'451804-Afumigatus@EDP53116':0.19812294):0.070026438,'4896-Spombe@XP_001713082':0.4711871):0.18906469):0.15877438,('7227-Dmelanogaster@AAM51081':0.51419335,'7460-Amellifera@XP_393771':0.087378792):0.084461097):0.087837239,'7739-Bfloridae@XP_002610040':0.16066768):0.024885682,((('403677-Pinfestans@EEY59982':0.094499585,'Pramorum@jgi':2.4528663e-05):0.25881876,('Batrachochytrium-dendrobatidis@JGI_scaffold_2000265':1.4280321,'Cowczarzaki@02636T0':1.0041392):5.108479e-05):0.10288679,'Lgigantea@jgi':5.7193327e-05):0.063070768):0.070396533,(('352472-Ddiscoideum@XP_641250':0.41289231,'Ttrahens@03469T0':0.34210303):3.1203558e-05,'7955-Drerio@NP_955916':0.038205252):0.053925002):3.9663733e-05,('8364-Xtropicalis@NP_001007951':5.5051526e-05,'9606-Hsapiens@NP_057321':0.041797686):0.035445042);
((('10228-Tadhaerens@XP_002109398':0.58307348,(((('285006-Scerevisiae@EDV10820':1.1120478,'451804-Afumigatus@EDP53116':4.291409e-05):0.19187684,'367110-Ncrassa@XP_964327':0.24773788):0.20143069,'4896-Spombe@XP_001713082':0.44409643):0.075031278,'Dpulex@jgi':0.57550539):0.083223644):0.13277463,((('237631-Umaydis@XP_756294':0.57181048,('283643-Cneoformans@XP_776363':0.25542641,'Cowczarzaki@02636T0':0.83332453):0.32557678):0.36470196,'7460-Amellifera@XP_393771':0.11058655):0.13795795,'7227-Dmelanogaster@AAM51081':0.72266291):0.065522123):0.056152978,((((('145481-Ppatens@XP_001775896':0.020652578,(('3702-Athaliana@NP_172146':0.30978972,'39947-Osativa@EEE53648':0.19434146):0.15465091,'Smoellendorffi@jgi':0.15028489):0.10152362):0.073498042,('564608-Mpusilla@EEH53809':0.44111576,('Cvulgaris@jgi':0.1741199,'Vcarteri@jgi':0.21323741):0.2550933):0.20669747):0.042173743,('436017-Olucimarinus@XP_001418321':0.12847876,'70448-Otauri@AAV68614':0.03745464):0.3693372):0.18766428,'Batrachochytrium-dendrobatidis@JGI_scaffold_2000265':0.52831999):0.051383928,('296543-Tpseudonana@XP_002294732':1.1281087,(('403677-Pinfestans@EEY59982':0.1234838,'Pramorum@jgi':5.56928e-07):0.21677196,('Aanophagefferens@jgi':0.55288912,'Ectocarpus-siliculosus@298709617':0.41556643):0.23121473):0.13831541):0.10913501):0.076894944,('352472-Ddiscoideum@XP_641250':0.73960585,(((('45351-Nvectensis@XP_001626465':0.60534331,('7955-Drerio@NP_955916':0.11154049,('8364-Xtropicalis@NP_001007951':0.036403496,'9606-Hsapiens@NP_057321':0.018110406):2.9836901e-06):0.098463875):0.033933452,'Lgigantea@jgi':0.077270833):0.053867319,'7739-Bfloridae@XP_002610040':0.093260841):0.003278158,(('6239-Celegans@NP_499485':1.8999073,'6279-Bmalayi@XP_001893623':0.21363675):0.59957925,'Ttrahens@03469T0':0.16635214):0.38836647):0.095827979):7.4719636e-07);
(('10228-Tadhaerens@XP_002109398':0.55520859,'45351-Nvectensis@XP_001626465':0.57202501):0.14168659,((((((('145481-Ppatens@XP_001775896':0.055286435,'285006-Scerevisiae@EDV10820':1.2531182):0.0064412671,('39947-Osativa@EEE53648':0.52054528,'Smoellendorffi@jgi':0.15555903):0.096815602):0.087531808,('3702-Athaliana@NP_172146':0.87863293,('436017-Olucimarinus@XP_001418321':0.2454977,'70448-Otauri@AAV68614':0):0.14388488):0.50927921):1.0861369e-06,('564608-Mpusilla@EEH53809':0.38669796,('Cvulgaris@jgi':0.1797251,'Vcarteri@jgi':0.1457048):0.30127456):3.1528387e-05):0.59864522,((('367110-Ncrassa@XP_964327':0.1095927,'Batrachochytrium-dendrobatidis@JGI_scaffold_2000265':1.1633474):0.42841687,'451804-Afumigatus@EDP53116':0.19426829):0.13854911,'4896-Spombe@XP_001713082':0.23246209):0.14210926):0.15939597,(('7227-Dmelanogaster@AAM51081':0.46211881,'Dpulex@jgi':0.65069405):0.057470268,'7460-Amellifera@XP_393771':0.13184695):3.3843125e-06):0.42997776,'7739-Bfloridae@XP_002610040':0.13548444):4.9049183e-07,(((((('237631-Umaydis@XP_756294':1.2637748,'283643-Cneoformans@XP_776363':2.3684746e-05):0.8739283,'Ectocarpus-siliculosus@298709617':0.86324724):0.17927391,(('296543-Tpseudonana@XP_002294732':0.41938219,('6239-Celegans@NP_499485':2.0177219,'6279-Bmalayi@XP_001893623':0):1.7347553):0.73305875,'352472-Ddiscoideum@XP_641250':0.48303366):0.16319726):1.6552349e-05,'Cowczarzaki@02636T0':1.4232495):0.44973786,'Lgigantea@jgi':0.14898712):0.17099004,((('403677-Pinfestans@EEY59982':0.052288372,'Pramorum@jgi':6.0938489e-05):0.53464718,('Aanophagefferens@jgi':0.40533331,'Ttrahens@03469T0':0.19221134):0.28927969):0.33080358,('7955-Drerio@NP_955916':0.1878895,('8364-Xtropicalis@NP_001007951':0.036141447,'9606-Hsapiens@NP_057321':2.2315105e-06):5.3134239e-06):0.011084313):0.062616621):8.0776616e-06);
(((('10228-Tadhaerens@XP_002109398':1.4840787,'7227-Dmelanogaster@AAM51081':0.36079521):0.23250122,'7460-Amellifera@XP_393771':0.13533723):0.053212466,((('145481-Ppatens@XP_001775896':0.0664069,(('3702-Athaliana@NP_172146':0.45861236,'39947-Osativa@EEE53648':0.41502439):0.26306132,'Smoellendorffi@jgi':0.25026941):0.065887206):0.16775895,((('436017-Olucimarinus@XP_001418321':0.28868646,'70448-Otauri@AAV68614':5.5056997e-07):0.69701527,'564608-Mpusilla@EEH53809':0.40721394):8.2155335e-05,('Cvulgaris@jgi':8.9283954e-05,'Vcarteri@jgi':0.37994347):0.29916908):0.019625898):0.439835,((((('237631-Umaydis@XP_756294':1.3061188,'283643-Cneoformans@XP_776363':0.26195902):1.0518911,'Batrachochytrium-dendrobatidis@JGI_scaffold_2000265':1.2324633):0.41057681,('367110-Ncrassa@XP_964327':0.29025965,'451804-Afumigatus@EDP53116':0.066054554):0.08431455):0.31566429,'4896-Spombe@XP_001713082':0.45766662):0.1159376,'285006-Scerevisiae@EDV10820':1.1121089):0.2616478):0.19493719):4.9870244e-06,((((('296543-Tpseudonana@XP_002294732':1.1137391,('6239-Celegans@NP_499485':1.7179921,'6279-Bmalayi@XP_001893623':0.37030353):1.0940496):0.19198048,'Ectocarpus-siliculosus@298709617':0.63942824):2.7527322e-05,'Cowczarzaki@02636T0':0.94079911):0.27754481,('352472-Ddiscoideum@XP_641250':0.25389934,('403677-Pinfestans@EEY59982':0.061183062,'Pramorum@jgi':7.4667524e-05):1.1190787):0.1803528):0.24384714,((('45351-Nvectensis@XP_001626465':0.57781035,(('7955-Drerio@NP_955916':0.080914463,('8364-Xtropicalis@NP_001007951':8.7620883e-14,'9606-Hsapiens@NP_057321':0):9.2897589e-05):0.0014703119,('Aanophagefferens@jgi':0.51988536,'Ttrahens@03469T0':0.39238364):0.18639317):0.026395548):0.093149593,'Lgigantea@jgi':0.17361131):1.2825122e-05,'7739-Bfloridae@XP_002610040':0.12669793):0.26176216):0.086611584,'Dpulex@jgi':0.59807849);
((((((('10228-Tadhaerens@XP_002109398':1.1655666,'7227-Dmelanogaster@AAM51081':0.19765357):0.30106184,'7460-Amellifera@XP_393771':0.14826429):0.010146008,'352472-Ddiscoideum@XP_641250':0.6395715):0.099443155,'Dpulex@jgi':0.62696302):0.059112512,(('45351-Nvectensis@XP_001626465':0.3863343,(('7955-Drerio@NP_955916':2.6434464e-05,('Aanophagefferens@jgi':0.39952152,'Ttrahens@03469T0':0.28965468):0.29802238):0.05266885,('8364-Xtropicalis@NP_001007951':0.051679454,'9606-Hsapiens@NP_057321':0):2.0182837e-06):0.022713262):0.061455015,((('6239-Celegans@NP_499485':2.8263562,'6279-Bmalayi@XP_001893623':1.8711532e-05):1.3444532,'7739-Bfloridae@XP_002610040':0.07998044):0.013228375,('Cowczarzaki@02636T0':1.3217158,'Lgigantea@jgi':4.3015204e-05):0.21512278):6.2160558e-06):0.12724194):1.1300916e-05,(('403677-Pinfestans@EEY59982':0.14484956,'Pramorum@jgi':1.6539212e-05):0.22635884,'Ectocarpus-siliculosus@298709617':0.77680777):0.064192753):0.27901993,(((('145481-Ppatens@XP_001775896':5.0417188e-05,(('3702-Athaliana@NP_172146':0.27227127,'39947-Osativa@EEE53648':0.25104783):0.16514998,'Smoellendorffi@jgi':0.22314103):0.060773427):0.22484852,('564608-Mpusilla@EEH53809':0.44817056,('Cvulgaris@jgi':0.1508602,'Vcarteri@jgi':0.31272355):0.23547446):0.043599469):0.14303745,('436017-Olucimarinus@XP_001418321':0.2836553,'70448-Otauri@AAV68614':0):0.29877873):0.16056465,'296543-Tpseudonana@XP_002294732':0.48166079):0.1276096,(((('237631-Umaydis@XP_756294':0.67560644,'283643-Cneoformans@XP_776363':0.30239956):0.90031867,'285006-Scerevisiae@EDV10820':1.2385673):0.10898892,(('367110-Ncrassa@XP_964327':0.50370301,'451804-Afumigatus@EDP53116':0.11488359):0.43853039,'4896-Spombe@XP_001713082':0.20542912):0.065983946):0.12355777,'Batrachochytrium-dendrobatidis@JGI_scaffold_2000265':1.3314423):0.21552386);
((((((('10228-Tadhaerens@XP_002109398':0.99372981,'7227-Dmelanogaster@AAM51081':0.19178635):0.36267368,'45351-Nvectensis@XP_001626465':0.46964151):0.21737879,('237631-Umaydis@XP_756294':0.63037666,'Ectocarpus-siliculosus@298709617':0.67130165):0.48767552):0.23084348,('7460-Amellifera@XP_393771':0.29706304,('7739-Bfloridae@XP_002610040':0.10016436,((('7955-Drerio@NP_955916':0.14791789,('8364-Xtropicalis@NP_001007951':0.018479601,'9606-Hsapiens@NP_057321':0.018808842):0.17182097):0.11833492,('Aanophagefferens@jgi':0.80304577,'Ttrahens@03469T0':0.16757674):0.35930817):0.16782813,'Lgigantea@jgi':0.057061761):0.17455942):0.090615826):2.6696006e-05):0.07706608,'Dpulex@jgi':0.63442536):6.3278931e-06,(('296543-Tpseudonana@XP_002294732':0.96995074,('4896-Spombe@XP_001713082':0.38470827,'6279-Bmalayi@XP_001893623':1.3003457):0.0011444722):0.3145319,('352472-Ddiscoideum@XP_641250':9.6307569e-07,'6239-Celegans@NP_499485':1.7827044):0.51127327):0.11287035):0.096866066,(((((((('145481-Ppatens@XP_001775896':0.02449905,'285006-Scerevisiae@EDV10820':1.8396967):0.039079921,'Smoellendorffi@jgi':0.14496545):0.094469072,'3702-Athaliana@NP_172146':0.51098026):0.041542665,('39947-Osativa@EEE53648':0.23190078,('Cvulgaris@jgi':8.1561651e-05,'Vcarteri@jgi':0.59126572):0.71325072):0.17073429):0.022762947,(('436017-Olucimarinus@XP_001418321':0.31665279,'70448-Otauri@AAV68614':0.072235437):0.38515233,'564608-Mpusilla@EEH53809':0.49746899):0.18503673):0.5188913,'Batrachochytrium-dendrobatidis@JGI_scaffold_2000265':0.73472486):1.2407768e-06,('403677-Pinfestans@EEY59982':0,'Pramorum@jgi':6.270626e-07):0.8290795):0.16262864,('283643-Cneoformans@XP_776363':0.62579538,'Cowczarzaki@02636T0':0.99980228):0.22570731):7.9977753e-05,('367110-Ncrassa@XP_964327':0.13524089,'451804-Afumigatus@EDP53116':0.52917878):0.28560546);
(((((((('10228-Tadhaerens@XP_002109398':0.70694051,'7227-Dmelanogaster@AAM51081':0.43913218):0.2591448,('296543-Tpseudonana@XP_002294732':0.46915487,(('6239-Celegans@NP_499485':1.2451997,'6279-Bmalayi@XP_001893623':0):0.93821115,'Ectocarpus-siliculosus@298709617':0.23098899):0.52358673):0.42199675):0.3050466,'7460-Amellifera@XP_393771':0.083388977):2.3302848e-06,('Cvulgaris@jgi':0.14235676,'Vcarteri@jgi':0.32981123):0.64550059):0.29467937,(('237631-Umaydis@XP_756294':1.0098054,'Aanophagefferens@jgi':0.019642933):0.38747068,'45351-Nvectensis@XP_001626465':0.24792281):0.042157405):2.7051822e-06,((('7739-Bfloridae@XP_002610040':0.1940926,'Batrachochytrium-dendrobatidis@JGI_scaffold_2000265':1.06314):1.8527414e-05,('8364-Xtropicalis@NP_001007951':0,'9606-Hsapiens@NP_057321':3.6592951e-14):0.067527967):1.5826854e-06,(('7955-Drerio@NP_955916':0.1143283,'Ttrahens@03469T0':0.30867422):0.098389885,'Lgigantea@jgi':0.29377643):8.1511905e-06):0.028150592):0.20094575,('403677-Pinfestans@EEY59982':9.9503595e-06,'Pramorum@jgi':0):0.63615087):1.846484e-05,(((((((('145481-Ppatens@XP_001775896':4.6611411e-06,'285006-Scerevisiae@EDV10820':1.1790187):0.031122136,'Smoellendorffi@jgi':0.19138329):0.17114639,'3702-Athaliana@NP_172146':0.60386524):0.056701014,('436017-Olucimarinus@XP_001418321':8.651093e-06,'70448-Otauri@AAV68614':0.19507727):0.29047292):0.15785411,('39947-Osativa@EEE53648':0.33257651,'564608-Mpusilla@EEH53809':0.43347364):0.10083324):0.33654121,('283643-Cneoformans@XP_776363':0.41402269,(('367110-Ncrassa@XP_964327':0.14006376,'451804-Afumigatus@EDP53116':0.10889131):0.58791701,'4896-Spombe@XP_001713082':0.30024487):1.3606477e-06):0.15252224):0.2158799,'352472-Ddiscoideum@XP_641250':0.26662579):0.036191381,'Cowczarzaki@02636T0':1.5403143):0.1179351,'Dpulex@jgi':0.42288183);
((('10228-Tadhaerens@XP_002109398':0.57582416,((((((('145481-Ppatens@XP_001775896':0.0086784541,'285006-Scerevisiae@EDV10820':1.9632844):0.10613271,'Smoellendorffi@jgi':0.17050113):0.17067092,(('3702-Athaliana@NP_172146':0.77205402,'39947-Osativa@EEE53648':0.32637725):0.39540856,('564608-Mpusilla@EEH53809':0.79258638,'Cvulgaris@jgi':0.23409287):0.17282179):5.1462316e-05):0.25536674,('296543-Tpseudonana@XP_002294732':1.2563428,('436017-Olucimarinus@XP_001418321':0.32126707,'70448-Otauri@AAV68614':0.11432724):0.5301935):2.6614305e-05):0.75486581,'Batrachochytrium-dendrobatidis@JGI_scaffold_2000265':0.92639797):0.20268392,'Vcarteri@jgi':0.70233447):0.1284063,(('367110-Ncrassa@XP_964327':0.18306057,'451804-Afumigatus@EDP53116':0.16033225):0.3837258,'4896-Spombe@XP_001713082':0.5091459):0.080906505):0.01668638):0.17689654,'283643-Cneoformans@XP_776363':0.56620695):0.16608062,(((((((('237631-Umaydis@XP_756294':1.1762719,('45351-Nvectensis@XP_001626465':0.59468075,'Ttrahens@03469T0':0.39791568):0.14960325):5.6133343e-06,'Aanophagefferens@jgi':0.38223731):0.16105814,('8364-Xtropicalis@NP_001007951':4.5075055e-14,'9606-Hsapiens@NP_057321':0):2.5379234e-05):8.2270047e-06,'7955-Drerio@NP_955916':0.27949695):0.29460978,('7739-Bfloridae@XP_002610040':0.16059441,'Lgigantea@jgi':0.15458542):0.054834591):0.18079603,'7460-Amellifera@XP_393771':0.093639028):0.17828485,('352472-Ddiscoideum@XP_641250':0.54367375,(('6239-Celegans@NP_499485':1.6137547,'6279-Bmalayi@XP_001893623':0.26593461):1.2083111,'Ectocarpus-siliculosus@298709617':0.48109621):0.32529959):0.2435528):2.7563227e-06,'Dpulex@jgi':0.37916017):0.25278254,((('403677-Pinfestans@EEY59982':0.096055541,'Pramorum@jgi':4.3166327e-06):0.39976944,'Cowczarzaki@02636T0':0.59045309):0.16672666,'7227-Dmelanogaster@AAM51081':0.3635388):0.23531411);
((((((('10228-Tadhaerens@XP_002109398':0.69216564,('45351-Nvectensis@XP_001626465':0.49128267,('Cvulgaris@jgi':0.11432028,'Vcarteri@jgi':0):0.53980355):1.9039901e-05):0.32173235,'7227-Dmelanogaster@AAM51081':0.26479717):0.13266568,'296543-Tpseudonana@XP_002294732':1.3213547):0.13041965,'7460-Amellifera@XP_393771':0.21019048):0.069226399,((('283643-Cneoformans@XP_776363':0.75398258,'Batrachochytrium-dendrobatidis@JGI_scaffold_2000265':0.84676283):0.43370159,'4896-Spombe@XP_001713082':0.29531668):0.057458272,'285006-Scerevisiae@EDV10820':1.1508668):0.034357777):0.065489675,'Dpulex@jgi':0.39587012):0.13697657,((('145481-Ppatens@XP_001775896':1.8319436e-06,(('3702-Athaliana@NP_172146':0.20909944,'39947-Osativa@EEE53648':0.3094905):0.090577257,'Smoellendorffi@jgi':0.1420675):0.091881395):0.023493946,((('237631-Umaydis@XP_756294':0.79942221,'Ectocarpus-siliculosus@298709617':0.31389108):0.41073866,'Aanophagefferens@jgi':0.46159956):0.46477785,(('436017-Olucimarinus@XP_001418321':0.27864724,'70448-Otauri@AAV68614':0.06497262):0.44738404,'564608-Mpusilla@EEH53809':0.29050584):0.16288383):1.4265847e-05):0.16725249,('352472-Ddiscoideum@XP_641250':0.49689283,(((((('403677-Pinfestans@EEY59982':4.0236274e-05,'Pramorum@jgi':0):0.64212254,'Cowczarzaki@02636T0':0.48734781):0.24436957,'Ttrahens@03469T0':0.30613189):0.21095656,'Lgigantea@jgi':0.032415288):0.26487995,('7955-Drerio@NP_955916':0.16988397,('8364-Xtropicalis@NP_001007951':0.018641555,'9606-Hsapiens@NP_057321':0.056793223):1.8424166e-05):0.075298064):1.9660957e-06,(('6239-Celegans@NP_499485':1.9351471,'6279-Bmalayi@XP_001893623':0.50336894):0.61097397,'7739-Bfloridae@XP_002610040':0.082781687):0.16286001):0.096979041):0.047039671):0.029569821,('367110-Ncrassa@XP_964327':0.34693869,'451804-Afumigatus@EDP53116':0.20016764):0.44720047);
((((((('10228-Tadhaerens@XP_002109398':0.95684868,'7227-Dmelanogaster@AAM51081':0.24385729):0.23278803,'45351-Nvectensis@XP_001626465':0.530551):0.084867432,'296543-Tpseudonana@XP_002294732':1.0058028):0.085818607,'7460-Amellifera@XP_393771':0.13717041):0.024799773,(((('285006-Scerevisiae@EDV10820':2.0415096,'451804-Afumigatus@EDP53116':5.7304956e-06):0.35238976,('367110-Ncrassa@XP_964327':8.4633717e-06,'Batrachochytrium-dendrobatidis@JGI_scaffold_2000265':1.0302002):0.12375234):0.2045355,'4896-Spombe@XP_001713082':0.34103021):0.076532246,'Dpulex@jgi':0.43420994):0.12760403):0.079245187,('7739-Bfloridae@XP_002610040':0.15536566,(('7955-Drerio@NP_955916':0.14109009,('8364-Xtropicalis@NP_001007951':1.50938e-05,'9606-Hsapiens@NP_057321':0.036390984):8.6521493e-05):0.11767229,'Lgigantea@jgi':0.095911646):0.0010890148):0.13042679):7.0635794e-07,(((('145481-Ppatens@XP_001775896':3.4818587e-07,('Pramorum@jgi':0.001154938,'Vcarteri@jgi':0.41757919):0.39738556):0.048933614,('3702-Athaliana@NP_172146':0.27809731,'Smoellendorffi@jgi':0.21361867):1.6643785e-05):0.08372131,(('436017-Olucimarinus@XP_001418321':0.30807966,'70448-Otauri@AAV68614':0.032090755):0.42119913,'564608-Mpusilla@EEH53809':0.2853449):0.16869671):1.0373502e-05,('39947-Osativa@EEE53648':0.31252481,'Cvulgaris@jgi':0.42507668):0.096284407):0.36922899,(((('237631-Umaydis@XP_756294':0.58983377,'Ectocarpus-siliculosus@298709617':0.47095136):0.28139233,('Aanophagefferens@jgi':0.37981547,'Ttrahens@03469T0':0.15265779):0.20759741):3.240966e-07,'403677-Pinfestans@EEY59982':0.46751461):0.02159319,(('283643-Cneoformans@XP_776363':0.53059469,'Cowczarzaki@02636T0':0.45352567):0.04705557,('352472-Ddiscoideum@XP_641250':0.42122834,('6239-Celegans@NP_499485':1.1390584,'6279-Bmalayi@XP_001893623':0.48240682):0.62849804):0.021279946):0.11112853):0.13431961);
(((((('10228-Tadhaerens@XP_002109398':1.0446662,'7227-Dmelanogaster@AAM51081':0.33968382):0.12340045,'7460-Amellifera@XP_393771':0.16616095):0.16488591,((('283643-Cneoformans@XP_776363':0.34279556,('Pramorum@jgi':0.16900841,'Vcarteri@jgi':0.08658346):0.6890856):0.06133711,'Dpulex@jgi':0.46395904):0.34143244,(('367110-Ncrassa@XP_964327':0.053674577,'451804-Afumigatus@EDP53116':0.11932066):0.31131956,'4896-Spombe@XP_001713082':0.63144786):0.37124073):0.17505629):0.14355085,('352472-Ddiscoideum@XP_641250':0.57084078,(('6239-Celegans@NP_499485':1.1843319,'6279-Bmalayi@XP_001893623':0.50156194):0.68977378,'Ectocarpus-siliculosus@298709617':0.51538722):0.13344894):0.26936994):1.3170147e-06,(('403677-Pinfestans@EEY59982':0.6488076,'Cowczarzaki@02636T0':0.96556346):0.33706673,'Batrachochytrium-dendrobatidis@JGI_scaffold_2000265':0.88523472):1.0433599e-05):0.1232226,((((((('145481-Ppatens@XP_001775896':0,'Smoellendorffi@jgi':0.14664466):0.07847978,'3702-Athaliana@NP_172146':0.69774345):0.043261216,('39947-Osativa@EEE53648':0.43770137,'Cvulgaris@jgi':0.54951009):0.099343479):0.070839184,('285006-Scerevisiae@EDV10820':1.280495,('436017-Olucimarinus@XP_001418321':0.20079679,'70448-Otauri@AAV68614':0.067719332):0.46235003):8.213491e-06):0.51860755,'7739-Bfloridae@XP_002610040':0.024269896):0.11684386,(((('237631-Umaydis@XP_756294':0.65591591,'45351-Nvectensis@XP_001626465':0.32774175):0.04016848,'Aanophagefferens@jgi':0.54318097):0.064261848,('7955-Drerio@NP_955916':0.20342922,('8364-Xtropicalis@NP_001007951':0.042357938,'9606-Hsapiens@NP_057321':0):3.9277346e-06):0.025740456):0.095821929,'Lgigantea@jgi':0.072606633):0.06751819):1.1584511e-05,'Ttrahens@03469T0':0.41954917):0.15787908,('296543-Tpseudonana@XP_002294732':0.54557565,'564608-Mpusilla@EEH53809':0.51348113):0.48396825);
